# Supplementary material for: Quantum Chemical Investigation of Polychlorinated Dibenzodioxins, Dibenzofurans and Biphenyls: Relative Stability and Planarity Analysis
Source: Molecules. 2020 Dec 3;25(23):5697. doi: 10.3390/molecules25235697 (PMC7730433; doi:10.3390/molecules25235697)
Supplement: Supplementary file 1 [file molecules-25-05697-s001.zip › PCB/B3LYP/ClHHClHHClClHH.out]

                  Welcome to Q-Chem
     A Quantum Leap Into The Future Of Chemistry


 Q-Chem 5.2 (devel), Q-Chem, Inc., Pleasanton, CA (2019)

 Yihan Shao,  Zhengting Gan,  E. Epifanovsky,  A. T. B. Gilbert,  M. Wormit,  
 J. Kussmann,  A. W. Lange,  A. Behn,  Jia Deng,  Xintian Feng,  D. Ghosh,  
 M. Goldey,  P. R. Horn,  L. D. Jacobson,  I. Kaliman,  T. Kus,  A. Landau,  
 Jie Liu,  E. I. Proynov,  R. M. Richard,  R. P. Steele,  E. J. Sundstrom,  
 H. L. Woodcock III,  P. M. Zimmerman,  D. Zuev,  B. Albrecht,  E. Alguire,  
 S. A. Baeppler,  D. Barton,  Z. Benda,  Y. A. Bernard,  E. J. Berquist,  
 K. B. Bravaya,  H. Burton,  D. Casanova,  Chun-Min Chang,  Yunqing Chen,  
 A. Chien,  K. D. Closser,  M. P. Coons,  S. Coriani,  S. Dasgupta,  
 A. L. Dempwolff,  M. Diedenhofen,  Hainam Do,  R. G. Edgar,  Po-Tung Fang,  
 S. Faraji,  S. Fatehi,  Qingguo Feng,  K. D. Fenk,  J. Fosso-Tande,  
 J. Gayvert,  Qinghui Ge,  A. Ghysels,  G. Gidofalvi,  J. Gomes,  
 J. Gonthier,  A. Gunina,  D. Hait,  M. W. D. Hanson-Heine,  
 P. H. P. Harbach,  A. W. Hauser,  M. F. Herbst,  J. E. Herr,  
 E. G. Hohenstein,  Z. C. Holden,  Kerwin Hui,  B. C. Huynh,  T.-C. Jagau,  
 Hyunjun Ji,  B. Kaduk,  K. Khistyaev,  Jaehoon Kim,  P. Klunzinger,  K. Koh,  
 D. Kosenkov,  L. Koulias,  T. Kowalczyk,  C. M. Krauter,  A. Kunitsa,  
 Ka Un Lao,  A. Laurent,  K. V. Lawler,  Joonho Lee,  D. Lefrancois,  
 S. Lehtola,  D. S. Levine,  Yi-Pei Li,  You-Sheng Lin,  Fenglai Liu,  
 E. Livshits,  A. Luenser,  P. Manohar,  E. Mansoor,  S. F. Manzer,  
 Shan-Ping Mao,  Yuezhi Mao,  N. Mardirossian,  A. V. Marenich,  
 T. Markovich,  L. A. Martinez-Martinez,  S. A. Maurer,  N. J. Mayhall,  
 S. C. McKenzie,  J.-M. Mewes,  P. Morgante,  A. F. Morrison,  
 J. W. Mullinax,  K. Nanda,  T. S. Nguyen-Beck,  R. Olivares-Amaya,  
 J. A. Parkhill,  Zheng Pei,  T. M. Perrine,  F. Plasser,  P. Pokhilko,  
 S. Prager,  A. Prociuk,  E. Ramos,  D. R. Rehn,  F. Rob,  M. Scheurer,  
 M. Schneider,  N. Sergueev,  S. M. Sharada,  S. Sharma,  D. W. Small,  
 T. Stauch,  T. Stein,  Yu-Chuan Su,  A. J. W. Thom,  A. Tkatchenko,  
 T. Tsuchimochi,  N. M. Tubman,  L. Vogt,  M. L. Vidal,  O. Vydrov,  
 M. A. Watson,  J. Wenzel,  M. de Wergifosse,  T. A. Wesolowski,  A. White,  
 J. Witte,  A. Yamada,  Jun Yang,  K. Yao,  S. Yeganeh,  S. R. Yost,  
 Zhi-Qiang You,  A. Zech,  Igor Ying Zhang,  Xing Zhang,  Yan Zhao,  
 Ying Zhu,  B. R. Brooks,  G. K. L. Chan,  C. J. Cramer,  M. S. Gordon,  
 W. J. Hehre,  A. Klamt,  M. W. Schmidt,  C. D. Sherrill,  D. G. Truhlar,  
 A. Aspuru-Guzik,  R. Baer,  A. T. Bell,  N. A. Besley,  Jeng-Da Chai,  
 A. E. DePrince, III,  R. A. DiStasio Jr.,  A. Dreuw,  B. D. Dunietz,  
 T. R. Furlani,  Chao-Ping Hsu,  Yousung Jung,  Jing Kong,  D. S. Lambrecht,  
 WanZhen Liang,  C. Ochsenfeld,  V. A. Rassolov,  L. V. Slipchenko,  
 J. E. Subotnik,  T. Van Voorhis,  J. M. Herbert,  A. I. Krylov,  
 P. M. W. Gill,  M. Head-Gordon

 Contributors to earlier versions of Q-Chem not listed above: 
 R. D. Adamson,  B. Austin,  J. Baker,  G. J. O. Beran,  K. Brandhorst,  
 S. T. Brown,  E. F. C. Byrd,  A. K. Chakraborty,  C.-L. Cheng,  
 Siu Hung Chien,  D. M. Chipman,  D. L. Crittenden,  H. Dachsel,  
 R. J. Doerksen,  A. D. Dutoi,  L. Fusti-Molnar,  W. A. Goddard III,  
 A. Golubeva-Zadorozhnaya,  S. R. Gwaltney,  G. Hawkins,  A. Heyden,  
 S. Hirata,  G. Kedziora,  F. J. Keil,  C. Kelley,  Jihan Kim,  R. A. King,  
 R. Z. Khaliullin,  P. P. Korambath,  W. Kurlancheek,  A. M. Lee,  M. S. Lee,  
 S. V. Levchenko,  Ching Yeh Lin,  D. Liotard,  R. C. Lochan,  I. Lotan,  
 P. E. Maslen,  N. Nair,  D. P. O'Neill,  D. Neuhauser,  E. Neuscamman,  
 C. M. Oana,  R. Olson,  B. Peters,  R. Peverati,  P. A. Pieniazek,  
 Y. M. Rhee,  J. Ritchie,  M. A. Rohrdanz,  E. Rosta,  N. J. Russ,  
 H. F. Schaefer III,  N. E. Schultz,  N. Shenvi,  A. C. Simmonett,  A. Sodt,  
 D. Stuck,  K. S. Thanthiriwatte,  V. Vanovschi,  Tao Wang,  A. Warshel,  
 C. F. Williams,  Q. Wu,  X. Xu,  W. Zhang

 Please cite Q-Chem as follows:
 Y. Shao et al., Mol. Phys. 113, 184-215 (2015)
 DOI: 10.1080/00268976.2014.952696

 Q-Chem 5.2.1 for Intel X86 EM64T Linux

 Parts of Q-Chem use Armadillo 8.300.2 (Tropical Shenanigans).
 http://arma.sourceforge.net/

 Q-Chem begins on Thu Jan 16 19:57:52 2020  

Host: 
0

     Scratch files written to /scratch/taweetham/qchem31390//
NAlpha2: 146
NElect   146
Mult     1

 Q-Chem warning in module libgen/rem_setup.C, line 2168:

 Setting Thresh to 1e-14


Checking the input file for inconsistencies... 	...done.

--------------------------------------------------------------
User input:
--------------------------------------------------------------
$MOLECULE
0 1
C 
C  1 1.394960
Cl  2 CCl 1 119.528007
C  2 1.386606 1 120.846377 3 178.766605 0
H  4 CH 2 119.698148 1 -179.612229 0
C  4 1.387279 2 120.235871 1 -0.083363 0
H  6 CH 4 120.254637 2 -179.958574 0
C  6 1.387279 4 119.490737 2 0.041992 0
Cl  8 CCl 6 120.064298 4 179.568218 0
C  8 1.386606 6 120.235863 4 0.041336 0
H  10 CH 8 119.614146 6 178.681836 0
C  1 1.488550 2 120.827489 3 1.275929 0
C  12 1.394960 1 120.827496 2 44.635695 0
H  13 CH 12 119.528011 1 1.275194 0
C  13 1.386606 12 120.846392 1 -179.957497 0
Cl  15 CCl 13 119.698155 12 -179.612829 0
C  15 1.387278 13 120.235860 12 -0.083872 0
Cl  17 CCl 15 120.254633 13 -179.958492 0
C  17 1.387279 15 119.490737 13 0.041666 0
H  19 CH 17 120.064293 15 179.568399 0
C  19 1.386606 17 120.235874 15 0.041790 0
H  21 CH 19 119.614152 17 178.681599 0

CH=1.08273
CCl=1.75400
$END

$REM
   JOB_TYPE	OPTIMIZATION
   BASIS	6-311++G**
   METHOD	B3LYP
   SYM_IGNORE	TRUE
   SCF_GUESS_ALWAYS     TRUE
   SYM_IGNORE   TRUE
   S2THRESH     15
   THRESH       15
$END

--------------------------------------------------------------
 ----------------------------------------------------------------
             Standard Nuclear Orientation (Angstroms)
    I     Atom           X                Y                Z
 ----------------------------------------------------------------
    1      C       0.0000000000     0.0000000000     0.0000000000
    2      C       0.0000000000     0.0000000000     1.3949600000
    3      Cl      1.5261815140     0.0000000000     2.2594170471
    4      C      -1.1901880373     0.0256249026     2.1059255403
    5      H      -1.1683702292     0.0315218534     3.1884196336
    6      C      -2.4041742747     0.0535064326     1.4351028665
    7      H      -3.3336980403     0.0741960811     1.9899557843
    8      C      -2.4180259722     0.0546630380     0.0478935036
    9      Cl     -3.9445745286     0.0782926128    -0.8155919614
   10      C      -1.2274122092     0.0272853135    -0.6622934626
   11      H      -1.2503451014     0.0068111236    -1.7445869269
   12      C       1.2779219872    -0.0284629571    -0.7628147595
   13      C       2.3095886281    -0.8932703637    -0.3971844912
   14      H       2.1704206894    -1.5663256744     0.4394355459
   15      C       3.5004827568    -0.9194878930    -1.1069450245
   16      Cl      4.7739092873    -2.0261183446    -0.6270805489
   17      C       3.6821124948    -0.0819958503    -2.1978886372
   18      Cl      5.1879324501    -0.1155248115    -3.0967201401
   19      C       2.6636000698     0.7822218600    -2.5724593424
   20      H       2.7980411655     1.4448431951    -3.4181323354
   21      C       1.4736782845     0.8090230106    -1.8610916159
   22      H       0.6936781770     1.5025559907    -2.1490431582
 ----------------------------------------------------------------
 Nuclear Repulsion Energy =        1423.33831330 hartrees
 There are       73 alpha and       73 beta electrons
 Requested basis set is 6-311++G(d,p)
 There are 154 shells and 426 basis functions

 Total QAlloc Memory Limit   2000 MB
 Mega-Array Size       188 MB
 MEM_STATIC part       192 MB
 A cutoff of  1.0D-15 yielded   9386 shell pairs
 There are     76771 function pairs (     82428 Cartesian)
 Smallest overlap matrix eigenvalue = 3.32E-07
 Linear dependence detected in AO basis
 Number of orthogonalized atomic orbitals = 422
 Maximum deviation from orthogonality = 2.804E-10

 Scale SEOQF with 1.000000e-02/1.000000e-01/1.000000e-01

 Standard Electronic Orientation quadrupole field applied
 Nucleus-field energy     =    -0.0000000367 hartrees
 Guess from superposition of atomic densities
 Warning:  Energy on first SCF cycle will be non-variational
 SAD guess density has 146.000000 electrons

 -----------------------------------------------------------------------
  General SCF calculation program by
  Eric Jon Sundstrom, Paul Horn, Yuezhi Mao, Dmitri Zuev, Alec White,
  David Stuck, Shaama M.S., Shane Yost, Joonho Lee, David Small,
  Daniel Levine, Susi Lehtola, Hugh Burton, Evgeny Epifanovsky,
  Bang C. Huynh
 -----------------------------------------------------------------------
 Exchange:     0.2000 Hartree-Fock + 0.0800 Slater + 0.7200 B88
 Correlation:  0.1900 VWN1RPA + 0.8100 LYP
 Using SG-1 standard quadrature grid
 A restricted SCF calculation will be
 performed using DIIS
 SCF converges when DIIS error is below 1.0e-08
 ---------------------------------------
  Cycle       Energy         DIIS error
 ---------------------------------------
    1   -2305.7435100623      3.05e-02  
    2   -2301.7387622094      2.60e-03  
    3   -2301.6462465605      3.19e-03  
    4   -2301.8858954612      6.62e-04  
    5   -2301.8945060114      3.35e-04  
    6   -2301.8969318763      1.05e-04  
    7   -2301.8971622241      2.82e-05  
    8   -2301.8971764618      1.40e-05  
    9   -2301.8971809621      2.66e-06  
   10   -2301.8971811124      1.02e-06  
   11   -2301.8971811356      2.46e-07  
   12   -2301.8971811368      1.18e-07  
   13   -2301.8971811371      2.60e-08  
   14   -2301.8971811373      9.27e-09  Convergence criterion met
 ---------------------------------------
 SCF time:   CPU 524.58s  wall 525.00s 
 SCF   energy in the final basis set =    -2301.8971811373
 Total energy in the final basis set =    -2301.8971811373

 --------------------------------------------------------------

                    Orbital Energies (a.u.)
 --------------------------------------------------------------

 Alpha MOs
 -- Occupied --
********-101.5698-101.5672-101.5659 -10.2607 -10.2606 -10.2605 -10.2598
-10.2266 -10.2176 -10.2133 -10.2129 -10.2120 -10.2081 -10.2073 -10.2050
 -9.4855  -9.4851  -9.4817  -9.4805  -7.2502  -7.2496  -7.2465  -7.2454
 -7.2404  -7.2400  -7.2399  -7.2392  -7.2365  -7.2359  -7.2353  -7.2347
 -0.9372  -0.9274  -0.8974  -0.8680  -0.8648  -0.8436  -0.8045  -0.7704
 -0.7541  -0.7391  -0.6635  -0.6510  -0.6256  -0.6044  -0.5496  -0.5275
 -0.5251  -0.5008  -0.4946  -0.4770  -0.4607  -0.4580  -0.4566  -0.4376
 -0.4293  -0.4182  -0.4033  -0.3930  -0.3923  -0.3850  -0.3589  -0.3557
 -0.3424  -0.3356  -0.3338  -0.3297  -0.3160  -0.3006  -0.2739  -0.2683
 -0.2542
 -- Virtual --
 -0.0682  -0.0491  -0.0433  -0.0219  -0.0199  -0.0143  -0.0069  -0.0002
  0.0023   0.0147   0.0184   0.0227   0.0289   0.0342   0.0399   0.0456
  0.0505   0.0553   0.0614   0.0681   0.0700   0.0723   0.0798   0.0832
  0.0900   0.0955   0.0970   0.0994   0.1035   0.1037   0.1084   0.1100
  0.1164   0.1182   0.1194   0.1258   0.1268   0.1283   0.1301   0.1338
  0.1365   0.1403   0.1415   0.1452   0.1485   0.1526   0.1548   0.1617
  0.1658   0.1690   0.1766   0.1804   0.1850   0.1911   0.1942   0.1989
  0.2039   0.2075   0.2150   0.2190   0.2234   0.2244   0.2265   0.2313
  0.2368   0.2424   0.2488   0.2503   0.2524   0.2566   0.2609   0.2631
  0.2709   0.2756   0.2778   0.2793   0.2828   0.2842   0.2921   0.2974
  0.3038   0.3081   0.3178   0.3192   0.3252   0.3294   0.3360   0.3410
  0.3506   0.3557   0.3720   0.4228   0.4285   0.4357   0.4431   0.4480
  0.4516   0.4565   0.4602   0.4728   0.4763   0.4867   0.4874   0.5023
  0.5076   0.5140   0.5235   0.5394   0.5398   0.5466   0.5509   0.5606
  0.5684   0.5719   0.5831   0.5882   0.5889   0.5940   0.6117   0.6136
  0.6199   0.6243   0.6278   0.6450   0.6493   0.6628   0.6680   0.6752
  0.6762   0.6910   0.7003   0.7037   0.7129   0.7193   0.7271   0.7305
  0.7533   0.7651   0.7915   0.8074   0.8207   0.8289   0.8354   0.8411
  0.8435   0.8502   0.8521   0.8537   0.8547   0.8584   0.8631   0.8655
  0.8720   0.8730   0.8868   0.8933   0.8962   0.9006   0.9054   0.9122
  0.9217   0.9301   0.9381   0.9429   0.9448   0.9520   0.9595   0.9669
  0.9748   0.9893   0.9975   1.0093   1.0108   1.0218   1.0426   1.0636
  1.0707   1.0758   1.0988   1.1069   1.1169   1.1448   1.1773   1.1965
  1.2247   1.2387   1.2506   1.2545   1.2688   1.2822   1.2855   1.2897
  1.3086   1.3332   1.3427   1.3495   1.4042   1.4525   1.4852   1.4980
  1.5006   1.5131   1.5270   1.5425   1.5593   1.5683   1.5968   1.6013
  1.6145   1.6261   1.6520   1.6708   1.6900   1.6935   1.7004   1.7164
  1.7308   1.7650   1.7854   1.8260   1.8374   1.8540   1.8928   1.8936
  1.8990   1.9056   1.9171   1.9283   1.9313   1.9446   1.9639   1.9720
  1.9772   1.9836   2.0253   2.0463   2.0745   2.0798   2.0918   2.1341
  2.1417   2.1825   2.2038   2.2464   2.2473   2.2653   2.2763   2.2878
  2.2965   2.3174   2.3235   2.3250   2.3469   2.3923   2.4203   2.4259
  2.4434   2.4596   2.4740   2.5072   2.5264   2.5394   2.5492   2.5687
  2.6018   2.6169   2.6302   2.6482   2.6573   2.6834   2.7001   2.7088
  2.7179   2.7327   2.7428   2.7609   2.7725   2.7790   2.7887   2.7913
  2.8251   2.8275   2.8470   2.8547   2.8693   2.8961   2.9231   2.9762
  2.9904   3.0701   3.0863   3.0931   3.1317   3.1565   3.1754   3.1978
  3.2390   3.2679   3.3416   3.3604   3.4069   3.4268   3.5253   3.5478
  3.5874   3.6838   3.7295   3.7978   3.8727   3.8798   4.0446   4.0728
  4.1311   4.1342   4.4181   4.8102   4.8384   9.7564   9.7746   9.8060
  9.8186  23.4181  23.5656  23.8578  23.8958  23.9186  23.9430  24.0021
 24.0286  24.0660  24.0805  24.1410  24.1627  25.7920  25.8253  25.8692
 25.9205  26.1175  26.1262  26.1661  26.3117  26.5220  26.6023  26.7379
 26.7855 215.7468 215.7671 215.8034 215.8216
 --------------------------------------------------------------

          Ground-State Mulliken Net Atomic Charges

     Atom                 Charge (a.u.)
  ----------------------------------------
      1 C                     0.079828
      2 C                    -0.500158
      3 Cl                    0.505968
      4 C                    -0.403027
      5 H                     0.210482
      6 C                    -0.804830
      7 H                     0.178683
      8 C                     0.813847
      9 Cl                    0.429590
     10 C                    -0.811082
     11 H                     0.193627
     12 C                     0.863686
     13 C                    -1.395105
     14 H                     0.214569
     15 C                     0.036233
     16 Cl                    0.612736
     17 C                     0.428901
     18 Cl                    0.489295
     19 C                    -0.909292
     20 H                     0.201044
     21 C                    -0.608627
     22 H                     0.173632
  ----------------------------------------
  Sum of atomic charges =     0.000000

 -----------------------------------------------------------------
                    Cartesian Multipole Moments
 -----------------------------------------------------------------
    Charge (ESU x 10^10)
                -0.0000
    Dipole Moment (Debye)
         X      -2.1610      Y       0.9189      Z       0.5304
       Tot       2.4074
    Quadrupole Moments (Debye-Ang)
        XX    -133.4086     XY       2.4880     YY    -121.4636
        XZ      -1.5200     YZ      -4.2813     ZZ    -114.9888
    Octopole Moments (Debye-Ang^2)
       XXX    -461.1646    XXY      34.9597    XYY    -136.4774
       YYY      81.1681    XXZ      86.4367    XYZ     -10.0821
       YYZ      51.7853    XZZ    -155.5079    YZZ      38.2383
       ZZZ     171.0389
    Hexadecapole Moments (Debye-Ang^3)
      XXXX   -7473.6517   XXXY     465.8098   XXYY   -1323.7574
      XYYY     447.0587   YYYY    -579.4657   XXXZ    1039.2151
      XXYZ     -31.1888   XYYZ     331.9577   YYYZ     -26.4259
      XXZZ   -1585.8601   XYZZ     173.8511   YYZZ    -476.7093
      XZZZ     951.2210   YZZZ     -49.3699   ZZZZ   -2254.6016
 -----------------------------------------------------------------
 Calculating analytic gradient of the SCF energy
 Gradient of SCF Energy
            1           2           3           4           5           6
    1  -0.0115074   0.0005397   0.0045658  -0.0012881   0.0001476   0.0061457
    2   0.0016883   0.0005077  -0.0053233  -0.0005155  -0.0000580   0.0000427
    3   0.0041229  -0.0012618  -0.0148227  -0.0060165  -0.0000241  -0.0024019
            7           8           9          10          11          12
    1  -0.0003361  -0.0019767   0.0002134   0.0027444  -0.0001598   0.0039864
    2   0.0000957  -0.0002165  -0.0000693  -0.0000733   0.0002007  -0.0009498
    3  -0.0001014   0.0000277  -0.0001944   0.0061375   0.0001103   0.0023713
           13          14          15          16          17          18
    1   0.0012806  -0.0033965  -0.0030568   0.0035882  -0.0070827   0.0037112
    2   0.0078829   0.0008003   0.0067228   0.0005261  -0.0020489  -0.0033146
    3   0.0006497   0.0049775  -0.0044640  -0.0026864   0.0063805   0.0012840
           19          20          21          22
    1   0.0009616  -0.0015547   0.0026197  -0.0001453
    2  -0.0044221   0.0006651  -0.0014140  -0.0007271
    3   0.0044754   0.0001054   0.0004150   0.0009163
 Max gradient component =       1.482E-02
 RMS gradient           =       3.790E-03
 Gradient time:  CPU 187.13 s  wall 187.14 s
 Geometry Optimization Parameters
   NAtoms,    NIC,     NZ,  NCons,   NDum,   NFix, NCnnct, MaxDiis
       22     155      22       0       0       0       0       0


** GEOMETRY OPTIMIZATION IN DELOCALIZED INTERNAL COORDINATES **
   Searching for a Minimum

   Optimization Cycle:   1

                       Coordinates (Angstroms)
     ATOM                X               Y               Z
      1  C         0.0000000000    0.0000000000    0.0000000000
      2  C         0.0000000000    0.0000000000    1.3949600000
      3  Cl        1.5261815140    0.0000000000    2.2594170471
      4  C        -1.1901880373    0.0256249026    2.1059255403
      5  H        -1.1683702292    0.0315218534    3.1884196336
      6  C        -2.4041742747    0.0535064326    1.4351028665
      7  H        -3.3336980403    0.0741960811    1.9899557843
      8  C        -2.4180259722    0.0546630380    0.0478935036
      9  Cl       -3.9445745286    0.0782926128   -0.8155919614
     10  C        -1.2274122092    0.0272853135   -0.6622934626
     11  H        -1.2503451014    0.0068111236   -1.7445869269
     12  C         1.2779219872   -0.0284629571   -0.7628147595
     13  C         2.3095886281   -0.8932703637   -0.3971844912
     14  H         2.1704206894   -1.5663256744    0.4394355459
     15  C         3.5004827568   -0.9194878930   -1.1069450245
     16  Cl        4.7739092873   -2.0261183446   -0.6270805489
     17  C         3.6821124948   -0.0819958503   -2.1978886372
     18  Cl        5.1879324501   -0.1155248115   -3.0967201401
     19  C         2.6636000698    0.7822218600   -2.5724593424
     20  H         2.7980411655    1.4448431951   -3.4181323354
     21  C         1.4736782845    0.8090230106   -1.8610916159
     22  H         0.6936781770    1.5025559907   -2.1490431582
   Point Group: c1    Number of degrees of freedom:    60


   Energy is  -2301.897181137


 Attempting to generate delocalized internal coordinates
 Initial Hessian constructed with Jon Baker's OPTIMIZE code

 60 Hessian modes will be used to form the next step
  Hessian Eigenvalues:
     0.010693    0.019215    0.019215    0.023207    0.023207    0.023578
     0.023580    0.023676    0.023679    0.023938    0.023938    0.024090
     0.024090    0.024114    0.024114    0.024135    0.024135    0.024143
     0.024143    0.159962    0.159966    0.159969    0.159995    0.159995
     0.160000    0.223726    0.223744    0.234830    0.234917    0.246036
     0.246104    0.249943    0.249992    0.249992    0.250000    0.250000
     0.250000    0.301033    0.301033    0.301033    0.301033    0.336089
     0.356665    0.356665    0.356665    0.356665    0.356665    0.356665
     0.428423    0.429778    0.431281    0.432675    0.467773    0.467798
     0.472131    0.472159    0.478203    0.478204    0.479142    0.479142

 Minimum search - taking simple RFO step
 Searching for Lamda that Minimizes Along All modes
 Value Taken    Lamda =  -0.02378736
 Calculated Step too Large.  Step scaled by  0.594356
 Step Taken.  Stepsize is  0.300000

                             Maximum     Tolerance    Cnvgd?
         Gradient           0.045851      0.000300      NO
         Displacement       0.211260      0.001200      NO
         Energy change     *********      0.000001      NO


 New Cartesian Coordinates Obtained by Inverse Iteration

 Displacement from previous Coordinates is:  1.363995
 ----------------------------------------------------------------
             Standard Nuclear Orientation (Angstroms)
    I     Atom           X                Y                Z
 ----------------------------------------------------------------
    1      C       0.0571825765    -0.0083230343     0.0838093556
    2      C      -0.0242479892     0.0693802242     1.4906162311
    3      Cl      1.3946264837     0.2319495877     2.5144301764
    4      C      -1.2575678347     0.1031485088     2.1314304814
    5      H      -1.2947489703     0.1772116162     3.2109976284
    6      C      -2.4378281092     0.0633186491     1.4028451184
    7      H      -3.3949529305     0.0908366316     1.9078522207
    8      C      -2.3733571051     0.0016256641     0.0189513686
    9      Cl     -3.8523398125    -0.0474388836    -0.9228796057
   10      C      -1.1470237923    -0.0298528587    -0.6289005748
   11      H      -1.1197236741    -0.1007467615    -1.7090581965
   12      C       1.3273600388    -0.0429402662    -0.7027312758
   13      C       2.3469613233    -0.9654226885    -0.4439290987
   14      H       2.2316518525    -1.6968757318     0.3417076042
   15      C       3.5031200446    -0.9873429047    -1.2123950404
   16      Cl      4.7398189731    -2.1731147183    -0.8438467624
   17      C       3.6643972168    -0.0869161115    -2.2653848657
   18      Cl      5.1130766278    -0.0902576102    -3.2497814476
   19      C       2.6526571548     0.8226280613    -2.5436952597
   20      H       2.7701176088     1.5236996124    -3.3602510070
   21      C       1.4967544548     0.8387648483    -1.7750346891
   22      H       0.7248249742     1.5660276853    -1.9954748445
 ----------------------------------------------------------------
 Nuclear Repulsion Energy =        1409.62002099 hartrees
 There are       73 alpha and       73 beta electrons
 Applying Cartesian multipole field
    Component          Value
    ---------          -----
     (2,0,0)        1.00000E-12
     (0,2,0)        2.00000E-11
     (0,0,2)       -3.00000E-11
 Nucleus-field energy     =    -0.0000000407 hartrees
 Requested basis set is 6-311++G(d,p)
 There are 154 shells and 426 basis functions
 A cutoff of  1.0D-15 yielded   9350 shell pairs
 There are     76416 function pairs (     82023 Cartesian)
 Smallest overlap matrix eigenvalue = 3.67E-07
 Linear dependence detected in AO basis
 Number of orthogonalized atomic orbitals = 423
 Maximum deviation from orthogonality = 3.225E-10
 Guess from superposition of atomic densities
 Warning:  Energy on first SCF cycle will be non-variational
 SAD guess density has 146.000000 electrons

 -----------------------------------------------------------------------
  General SCF calculation program by
  Eric Jon Sundstrom, Paul Horn, Yuezhi Mao, Dmitri Zuev, Alec White,
  David Stuck, Shaama M.S., Shane Yost, Joonho Lee, David Small,
  Daniel Levine, Susi Lehtola, Hugh Burton, Evgeny Epifanovsky,
  Bang C. Huynh
 -----------------------------------------------------------------------
 Exchange:     0.2000 Hartree-Fock + 0.0800 Slater + 0.7200 B88
 Correlation:  0.1900 VWN1RPA + 0.8100 LYP
 Using SG-1 standard quadrature grid
 A restricted SCF calculation will be
 performed using DIIS
 SCF converges when DIIS error is below 1.0e-08
 ---------------------------------------
  Cycle       Energy         DIIS error
 ---------------------------------------
    1   -2305.6573492023      3.02e-02  
    2   -2301.7455772359      2.58e-03  
    3   -2301.6536684080      3.17e-03  
    4   -2301.8907458195      6.55e-04  
    5   -2301.8992367780      3.29e-04  
    6   -2301.9015690167      1.05e-04  
    7   -2301.9017976508      2.94e-05  
    8   -2301.9018139221      1.42e-05  
    9   -2301.9018185929      2.62e-06  
   10   -2301.9018187368      1.06e-06  
   11   -2301.9018187621      2.78e-07  
   12   -2301.9018187638      1.09e-07  
   13   -2301.9018187642      2.56e-08  
   14   -2301.9018187643      1.12e-08  
   15   -2301.9018187643      5.19e-09  Convergence criterion met
 ---------------------------------------
 SCF time:   CPU 594.76s  wall 595.00s 
 SCF   energy in the final basis set =    -2301.9018187643
 Total energy in the final basis set =    -2301.9018187643

 --------------------------------------------------------------

                    Orbital Energies (a.u.)
 --------------------------------------------------------------

 Alpha MOs
 -- Occupied --
********-101.5700-101.5688-101.5677 -10.2633 -10.2630 -10.2625 -10.2598
-10.2302 -10.2212 -10.2126 -10.2124 -10.2114 -10.2102 -10.2097 -10.2063
 -9.4848  -9.4847  -9.4833  -9.4822  -7.2495  -7.2494  -7.2481  -7.2471
 -7.2397  -7.2396  -7.2392  -7.2390  -7.2381  -7.2375  -7.2370  -7.2364
 -0.9350  -0.9263  -0.8947  -0.8711  -0.8660  -0.8411  -0.8039  -0.7709
 -0.7526  -0.7377  -0.6621  -0.6507  -0.6263  -0.6045  -0.5486  -0.5254
 -0.5240  -0.5024  -0.4952  -0.4767  -0.4600  -0.4579  -0.4563  -0.4355
 -0.4291  -0.4188  -0.4023  -0.3933  -0.3907  -0.3841  -0.3599  -0.3556
 -0.3415  -0.3347  -0.3328  -0.3312  -0.3194  -0.2993  -0.2763  -0.2677
 -0.2556
 -- Virtual --
 -0.0674  -0.0499  -0.0445  -0.0266  -0.0209  -0.0140  -0.0063  -0.0003
  0.0029   0.0143   0.0167   0.0221   0.0278   0.0327   0.0394   0.0459
  0.0514   0.0538   0.0613   0.0669   0.0692   0.0714   0.0787   0.0834
  0.0903   0.0939   0.0960   0.0996   0.1023   0.1040   0.1077   0.1099
  0.1145   0.1165   0.1179   0.1237   0.1246   0.1272   0.1301   0.1324
  0.1352   0.1370   0.1400   0.1423   0.1478   0.1502   0.1535   0.1590
  0.1628   0.1669   0.1742   0.1772   0.1874   0.1883   0.1933   0.1965
  0.2011   0.2032   0.2129   0.2162   0.2187   0.2228   0.2239   0.2334
  0.2355   0.2419   0.2466   0.2496   0.2515   0.2559   0.2590   0.2598
  0.2659   0.2736   0.2765   0.2782   0.2830   0.2839   0.2882   0.2923
  0.2997   0.3057   0.3088   0.3133   0.3164   0.3228   0.3256   0.3368
  0.3468   0.3499   0.3513   0.3690   0.4245   0.4320   0.4349   0.4365
  0.4465   0.4514   0.4560   0.4634   0.4749   0.4780   0.4833   0.4897
  0.4990   0.5047   0.5138   0.5250   0.5377   0.5429   0.5522   0.5555
  0.5630   0.5698   0.5752   0.5829   0.5848   0.5881   0.5989   0.6095
  0.6124   0.6167   0.6279   0.6293   0.6472   0.6601   0.6667   0.6714
  0.6764   0.6846   0.6948   0.7020   0.7037   0.7155   0.7219   0.7322
  0.7403   0.7544   0.7613   0.7954   0.8089   0.8208   0.8301   0.8364
  0.8415   0.8456   0.8475   0.8518   0.8520   0.8564   0.8578   0.8611
  0.8663   0.8714   0.8757   0.8831   0.8930   0.8941   0.8979   0.9047
  0.9127   0.9190   0.9268   0.9375   0.9391   0.9487   0.9522   0.9557
  0.9603   0.9734   0.9771   0.9839   1.0072   1.0134   1.0176   1.0338
  1.0579   1.0653   1.0793   1.0928   1.1092   1.1190   1.1431   1.1690
  1.1945   1.2169   1.2403   1.2502   1.2546   1.2590   1.2730   1.2822
  1.2880   1.3104   1.3230   1.3397   1.3568   1.4068   1.4471   1.4848
  1.4951   1.5013   1.5161   1.5212   1.5440   1.5592   1.5678   1.5938
  1.5963   1.6076   1.6322   1.6487   1.6685   1.6878   1.6912   1.7024
  1.7147   1.7308   1.7682   1.7754   1.8187   1.8331   1.8520   1.8821
  1.8915   1.8983   1.9035   1.9228   1.9270   1.9322   1.9438   1.9611
  1.9665   1.9728   1.9770   2.0238   2.0432   2.0679   2.0766   2.0869
  2.1329   2.1385   2.1690   2.1975   2.2434   2.2459   2.2665   2.2724
  2.2833   2.2945   2.3043   2.3205   2.3300   2.3361   2.3899   2.4186
  2.4256   2.4454   2.4572   2.4727   2.4994   2.5202   2.5367   2.5478
  2.5661   2.5965   2.6128   2.6214   2.6527   2.6655   2.6789   2.6993
  2.7085   2.7132   2.7289   2.7387   2.7645   2.7669   2.7763   2.7795
  2.7885   2.8007   2.8241   2.8450   2.8515   2.8614   2.8946   2.9151
  2.9790   2.9843   3.0638   3.0823   3.0833   3.1257   3.1486   3.1627
  3.1905   3.2240   3.2596   3.3376   3.3479   3.4014   3.4247   3.5203
  3.5378   3.5829   3.6805   3.7231   3.7991   3.8646   3.8725   4.0447
  4.0727   4.1256   4.1278   4.3986   4.8027   4.8302   9.7601   9.7758
  9.8004   9.8040  23.4240  23.5607  23.8495  23.8875  23.9011  23.9267
 23.9887  24.0172  24.0570  24.0715  24.1343  24.1516  25.7872  25.8270
 25.8699  25.8878  26.1006  26.1145  26.1744  26.2678  26.5069  26.5995
 26.7190  26.7790 215.7513 215.7691 215.7980 215.8012
 --------------------------------------------------------------

          Ground-State Mulliken Net Atomic Charges

     Atom                 Charge (a.u.)
  ----------------------------------------
      1 C                     0.185868
      2 C                     0.027918
      3 Cl                    0.489934
      4 C                    -0.575567
      5 H                     0.199060
      6 C                    -0.623667
      7 H                     0.183117
      8 C                     0.804522
      9 Cl                    0.448449
     10 C                    -1.179148
     11 H                     0.210044
     12 C                     0.648123
     13 C                    -1.802053
     14 H                     0.213946
     15 C                     0.300100
     16 Cl                    0.594601
     17 C                     0.212164
     18 Cl                    0.488249
     19 C                    -0.766495
     20 H                     0.204830
     21 C                    -0.446925
     22 H                     0.182931
  ----------------------------------------
  Sum of atomic charges =     0.000000

 -----------------------------------------------------------------
                    Cartesian Multipole Moments
 -----------------------------------------------------------------
    Charge (ESU x 10^10)
                 0.0000
    Dipole Moment (Debye)
         X      -2.0633      Y       0.9391      Z       0.5068
       Tot       2.3229
    Quadrupole Moments (Debye-Ang)
        XX    -132.5453     XY       2.2263     YY    -121.0871
        XZ      -1.9342     YZ      -4.2257     ZZ    -115.9707
    Octopole Moments (Debye-Ang^2)
       XXX    -457.9555    XXY      36.2639    XYY    -134.3209
       YYY      82.2717    XXZ      89.4482    XYZ     -11.1821
       YYZ      53.5314    XZZ    -154.7345    YZZ      39.5680
       ZZZ     178.4112
    Hexadecapole Moments (Debye-Ang^3)
      XXXX   -7303.5136   XXXY     459.8578   XXYY   -1303.5673
      XYYY     435.7785   YYYY    -641.9205   XXXZ    1087.5640
      XXYZ     -49.2116   XYYZ     349.8230   YYYZ     -85.1170
      XXZZ   -1592.1250   XYZZ     174.0696   YYZZ    -523.1597
      XZZZ    1010.6110   YZZZ    -100.2725   ZZZZ   -2469.0669
 -----------------------------------------------------------------
 Calculating analytic gradient of the SCF energy
 Gradient of SCF Energy
            1           2           3           4           5           6
    1  -0.0058005   0.0005675  -0.0023502   0.0002591  -0.0002889   0.0037796
    2   0.0004891  -0.0013829   0.0014482  -0.0000424   0.0000974  -0.0001630
    3  -0.0035036   0.0049649   0.0025274  -0.0019713   0.0002010  -0.0015463
            7           8           9          10          11          12
    1  -0.0001554  -0.0012485   0.0004310   0.0025482  -0.0002443   0.0002753
    2   0.0001290   0.0000082  -0.0001563   0.0019071   0.0001944  -0.0002060
    3  -0.0000283   0.0002043   0.0003007   0.0030993  -0.0002101  -0.0015287
           13          14          15          16          17          18
    1   0.0043251  -0.0006889  -0.0030275   0.0019682  -0.0042177   0.0021045
    2   0.0003691   0.0001559   0.0030047  -0.0006075   0.0005251  -0.0010909
    3  -0.0022959  -0.0021281  -0.0007309  -0.0004963   0.0026915  -0.0006271
           19          20          21          22
    1   0.0018638  -0.0008699   0.0010080  -0.0002387
    2  -0.0021667   0.0004886  -0.0026325  -0.0003685
    3   0.0014413   0.0000912  -0.0006785   0.0002234
 Max gradient component =       5.800E-03
 RMS gradient           =       1.890E-03
 Gradient time:  CPU 194.34 s  wall 194.35 s
 Geometry Optimization Parameters
   NAtoms,    NIC,     NZ,  NCons,   NDum,   NFix, NCnnct, MaxDiis
       22     155      22       0       0       0       0       0

 Cartesian Hessian Update
 Hessian updated using BFGS update


** GEOMETRY OPTIMIZATION IN DELOCALIZED INTERNAL COORDINATES **
   Searching for a Minimum

   Optimization Cycle:   2

                       Coordinates (Angstroms)
     ATOM                X               Y               Z
      1  C         0.0571825765   -0.0083230343    0.0838093556
      2  C        -0.0242479892    0.0693802242    1.4906162311
      3  Cl        1.3946264837    0.2319495877    2.5144301764
      4  C        -1.2575678347    0.1031485088    2.1314304814
      5  H        -1.2947489703    0.1772116162    3.2109976284
      6  C        -2.4378281092    0.0633186491    1.4028451184
      7  H        -3.3949529305    0.0908366316    1.9078522207
      8  C        -2.3733571051    0.0016256641    0.0189513686
      9  Cl       -3.8523398125   -0.0474388836   -0.9228796057
     10  C        -1.1470237923   -0.0298528587   -0.6289005748
     11  H        -1.1197236741   -0.1007467615   -1.7090581965
     12  C         1.3273600388   -0.0429402662   -0.7027312758
     13  C         2.3469613233   -0.9654226885   -0.4439290987
     14  H         2.2316518525   -1.6968757318    0.3417076042
     15  C         3.5031200446   -0.9873429047   -1.2123950404
     16  Cl        4.7398189731   -2.1731147183   -0.8438467624
     17  C         3.6643972168   -0.0869161115   -2.2653848657
     18  Cl        5.1130766278   -0.0902576102   -3.2497814476
     19  C         2.6526571548    0.8226280613   -2.5436952597
     20  H         2.7701176088    1.5236996124   -3.3602510070
     21  C         1.4967544548    0.8387648483   -1.7750346891
     22  H         0.7248249742    1.5660276853   -1.9954748445
   Point Group: c1    Number of degrees of freedom:    60


   Energy is  -2301.901818764

 Hessian updated using BFGS update

 52 Hessian modes will be used to form the next step
  Hessian Eigenvalues:
     0.013070    0.019214    0.020103    0.023199    0.023307    0.023577
     0.023642    0.023676    0.023935    0.023938    0.024087    0.024090
     0.024114    0.024114    0.024134    0.024135    0.024142    0.024143
     0.027477    0.159584    0.159966    0.159974    0.159994    0.160000
     0.160184    0.223589    0.224152    0.234520    0.234870    0.243906
     0.246122    0.247559    0.249965    0.249995    0.300101    0.300912
     0.328513    0.354486    0.356653    0.374970    0.429011    0.430296
     0.431068    0.455171    0.464443    0.468054    0.471887    0.477779
     0.478101    0.478354    0.479142    0.548797

 Minimum search - taking simple RFO step
 Searching for Lamda that Minimizes Along All modes
 Value Taken    Lamda =  -0.00118844
 Step Taken.  Stepsize is  0.158373

                             Maximum     Tolerance    Cnvgd?
         Gradient           0.011476      0.000300      NO
         Displacement       0.101127      0.001200      NO
         Energy change     -0.004638      0.000001      NO


 New Cartesian Coordinates Obtained by Inverse Iteration

 Displacement from previous Coordinates is:  0.511802
 ----------------------------------------------------------------
             Standard Nuclear Orientation (Angstroms)
    I     Atom           X                Y                Z
 ----------------------------------------------------------------
    1      C       0.0483548493     0.0033516324     0.0610128702
    2      C      -0.0187818911     0.1073303627     1.4610809294
    3      Cl      1.4293357667     0.2819567868     2.4423059981
    4      C      -1.2427748369     0.1303050172     2.1246226346
    5      H      -1.2618823758     0.2197223874     3.2032125449
    6      C      -2.4349586439     0.0542650218     1.4138615798
    7      H      -3.3855207387     0.0724022821     1.9311511983
    8      C      -2.3832966773    -0.0402804769     0.0283676117
    9      Cl     -3.8737829024    -0.1377255266    -0.8928514986
   10      C      -1.1652178549    -0.0672068242    -0.6388244319
   11      H      -1.1489094306    -0.1682396542    -1.7165684543
   12      C       1.3175047242    -0.0269420189    -0.7170318335
   13      C       2.3116978311    -0.9758130703    -0.4594877452
   14      H       2.1790719173    -1.7100073541     0.3233078325
   15      C       3.4762600502    -1.0121418103    -1.2182599425
   16      Cl      4.6713545521    -2.2356365360    -0.8486966471
   17      C       3.6700643996    -0.0907512308    -2.2534489001
   18      Cl      5.1247002976    -0.0898544203    -3.2228688627
   19      C       2.6834446989     0.8540146156    -2.5198025587
   20      H       2.8351335868     1.5698245582    -3.3174363003
   21      C       1.5189717308     0.8833111125    -1.7622099067
   22      H       0.7699900584     1.6374746654    -1.9721586007
 ----------------------------------------------------------------
 Nuclear Repulsion Energy =        1411.11800293 hartrees
 There are       73 alpha and       73 beta electrons
 Applying Cartesian multipole field
    Component          Value
    ---------          -----
     (2,0,0)        1.00000E-12
     (0,2,0)        2.00000E-11
     (0,0,2)       -3.00000E-11
 Nucleus-field energy     =    -0.0000000390 hartrees
 Requested basis set is 6-311++G(d,p)
 There are 154 shells and 426 basis functions
 A cutoff of  1.0D-15 yielded   9349 shell pairs
 There are     76470 function pairs (     82091 Cartesian)
 Smallest overlap matrix eigenvalue = 3.60E-07
 Linear dependence detected in AO basis
 Number of orthogonalized atomic orbitals = 423
 Maximum deviation from orthogonality = 4.069E-10
 Guess from superposition of atomic densities
 Warning:  Energy on first SCF cycle will be non-variational
 SAD guess density has 146.000000 electrons

 -----------------------------------------------------------------------
  General SCF calculation program by
  Eric Jon Sundstrom, Paul Horn, Yuezhi Mao, Dmitri Zuev, Alec White,
  David Stuck, Shaama M.S., Shane Yost, Joonho Lee, David Small,
  Daniel Levine, Susi Lehtola, Hugh Burton, Evgeny Epifanovsky,
  Bang C. Huynh
 -----------------------------------------------------------------------
 Exchange:     0.2000 Hartree-Fock + 0.0800 Slater + 0.7200 B88
 Correlation:  0.1900 VWN1RPA + 0.8100 LYP
 Using SG-1 standard quadrature grid
 A restricted SCF calculation will be
 performed using DIIS
 SCF converges when DIIS error is below 1.0e-08
 ---------------------------------------
  Cycle       Energy         DIIS error
 ---------------------------------------
    1   -2305.6418242919      3.01e-02  
    2   -2301.7474448709      2.56e-03  
    3   -2301.6550381789      3.16e-03  
    4   -2301.8908485372      6.72e-04  
    5   -2301.8998506515      3.35e-04  
    6   -2301.9022825190      1.04e-04  
    7   -2301.9025066370      3.03e-05  
    8   -2301.9025243608      1.42e-05  
    9   -2301.9025290202      2.55e-06  
   10   -2301.9025291553      1.07e-06  
   11   -2301.9025291815      2.72e-07  
   12   -2301.9025291830      1.12e-07  
   13   -2301.9025291834      2.64e-08  
   14   -2301.9025291834      1.16e-08  
   15   -2301.9025291834      5.32e-09  Convergence criterion met
 ---------------------------------------
 SCF time:   CPU 556.18s  wall 557.00s 
 SCF   energy in the final basis set =    -2301.9025291834
 Total energy in the final basis set =    -2301.9025291834

 --------------------------------------------------------------

                    Orbital Energies (a.u.)
 --------------------------------------------------------------

 Alpha MOs
 -- Occupied --
********-101.5694-101.5690-101.5680 -10.2634 -10.2629 -10.2625 -10.2602
-10.2289 -10.2204 -10.2131 -10.2131 -10.2122 -10.2101 -10.2098 -10.2066
 -9.4844  -9.4841  -9.4836  -9.4825  -7.2491  -7.2488  -7.2484  -7.2474
 -7.2393  -7.2390  -7.2388  -7.2384  -7.2384  -7.2378  -7.2373  -7.2367
 -0.9346  -0.9257  -0.8944  -0.8723  -0.8652  -0.8404  -0.8034  -0.7703
 -0.7521  -0.7369  -0.6622  -0.6495  -0.6268  -0.6036  -0.5479  -0.5254
 -0.5232  -0.5032  -0.4951  -0.4770  -0.4597  -0.4576  -0.4561  -0.4348
 -0.4285  -0.4195  -0.4017  -0.3935  -0.3912  -0.3835  -0.3606  -0.3546
 -0.3407  -0.3342  -0.3325  -0.3309  -0.3205  -0.2980  -0.2758  -0.2672
 -0.2559
 -- Virtual --
 -0.0661  -0.0508  -0.0436  -0.0282  -0.0200  -0.0141  -0.0062   0.0001
  0.0030   0.0138   0.0168   0.0219   0.0277   0.0326   0.0396   0.0465
  0.0511   0.0536   0.0615   0.0666   0.0687   0.0715   0.0790   0.0834
  0.0898   0.0938   0.0958   0.0997   0.1022   0.1041   0.1078   0.1103
  0.1138   0.1163   0.1181   0.1231   0.1249   0.1273   0.1300   0.1323
  0.1341   0.1358   0.1394   0.1417   0.1479   0.1501   0.1528   0.1597
  0.1635   0.1665   0.1740   0.1773   0.1865   0.1892   0.1928   0.1963
  0.2007   0.2032   0.2123   0.2149   0.2196   0.2226   0.2243   0.2342
  0.2361   0.2421   0.2457   0.2502   0.2514   0.2568   0.2583   0.2593
  0.2671   0.2748   0.2763   0.2780   0.2830   0.2832   0.2877   0.2901
  0.2992   0.3052   0.3081   0.3138   0.3171   0.3216   0.3248   0.3365
  0.3458   0.3502   0.3508   0.3694   0.4243   0.4322   0.4358   0.4370
  0.4466   0.4506   0.4553   0.4646   0.4746   0.4776   0.4845   0.4899
  0.4985   0.5035   0.5123   0.5243   0.5373   0.5428   0.5528   0.5563
  0.5659   0.5700   0.5742   0.5794   0.5847   0.5894   0.6030   0.6090
  0.6118   0.6163   0.6280   0.6308   0.6477   0.6576   0.6678   0.6724
  0.6773   0.6853   0.6935   0.7015   0.7033   0.7151   0.7220   0.7321
  0.7387   0.7513   0.7623   0.7908   0.8085   0.8222   0.8324   0.8388
  0.8418   0.8438   0.8469   0.8507   0.8538   0.8568   0.8572   0.8607
  0.8665   0.8696   0.8773   0.8849   0.8924   0.8957   0.8985   0.9054
  0.9118   0.9206   0.9300   0.9369   0.9405   0.9487   0.9515   0.9555
  0.9620   0.9736   0.9783   0.9859   1.0073   1.0142   1.0148   1.0363
  1.0550   1.0612   1.0813   1.0928   1.1068   1.1234   1.1431   1.1687
  1.1940   1.2187   1.2424   1.2523   1.2536   1.2606   1.2720   1.2846
  1.2887   1.3106   1.3195   1.3433   1.3585   1.4095   1.4448   1.4828
  1.4961   1.5025   1.5159   1.5262   1.5466   1.5610   1.5655   1.5911
  1.5970   1.6100   1.6326   1.6483   1.6680   1.6877   1.6900   1.6964
  1.7153   1.7289   1.7657   1.7798   1.8188   1.8309   1.8563   1.8794
  1.8912   1.8969   1.9041   1.9241   1.9251   1.9373   1.9432   1.9597
  1.9628   1.9722   1.9761   2.0226   2.0423   2.0687   2.0763   2.0833
  2.1324   2.1366   2.1669   2.1946   2.2429   2.2462   2.2668   2.2732
  2.2866   2.2948   2.2995   2.3207   2.3274   2.3371   2.3966   2.4186
  2.4263   2.4448   2.4576   2.4745   2.4978   2.5204   2.5359   2.5480
  2.5646   2.5966   2.6087   2.6186   2.6547   2.6682   2.6822   2.7005
  2.7109   2.7127   2.7303   2.7405   2.7620   2.7633   2.7767   2.7800
  2.7878   2.7966   2.8228   2.8383   2.8472   2.8603   2.8905   2.9153
  2.9828   2.9900   3.0635   3.0825   3.0835   3.1286   3.1419   3.1607
  3.1912   3.2245   3.2598   3.3367   3.3448   3.3980   3.4233   3.5176
  3.5352   3.5813   3.6825   3.7204   3.7991   3.8626   3.8739   4.0457
  4.0708   4.1242   4.1288   4.3894   4.8034   4.8285   9.7632   9.7757
  9.8009   9.8060  23.4254  23.5657  23.8474  23.8877  23.8944  23.9305
 23.9822  24.0132  24.0505  24.0685  24.1268  24.1472  25.7864  25.8264
 25.8705  25.8917  26.0901  26.1154  26.1861  26.2730  26.5038  26.5950
 26.7268  26.7807 215.7547 215.7686 215.7974 215.8047
 --------------------------------------------------------------

          Ground-State Mulliken Net Atomic Charges

     Atom                 Charge (a.u.)
  ----------------------------------------
      1 C                     0.233777
      2 C                    -0.113642
      3 Cl                    0.478883
      4 C                    -0.519826
      5 H                     0.200298
      6 C                    -0.646904
      7 H                     0.182871
      8 C                     0.800675
      9 Cl                    0.444134
     10 C                    -1.160303
     11 H                     0.212356
     12 C                     0.672842
     13 C                    -1.753079
     14 H                     0.217944
     15 C                     0.293577
     16 Cl                    0.593988
     17 C                     0.214264
     18 Cl                    0.488495
     19 C                    -0.760089
     20 H                     0.206219
     21 C                    -0.469106
     22 H                     0.182624
  ----------------------------------------
  Sum of atomic charges =     0.000000

 -----------------------------------------------------------------
                    Cartesian Multipole Moments
 -----------------------------------------------------------------
    Charge (ESU x 10^10)
                -0.0000
    Dipole Moment (Debye)
         X      -2.0035      Y       0.9807      Z       0.5211
       Tot       2.2907
    Quadrupole Moments (Debye-Ang)
        XX    -132.4621     XY       2.3124     YY    -120.9346
        XZ      -2.0639     YZ      -4.3000     ZZ    -115.9822
    Octopole Moments (Debye-Ang^2)
       XXX    -454.1196    XXY      38.1934    XYY    -133.2704
       YYY      85.8313    XXZ      88.9677    XYZ     -11.8649
       YYZ      53.5900    XZZ    -153.8628    YZZ      40.6141
       ZZZ     180.2743
    Hexadecapole Moments (Debye-Ang^3)
      XXXX   -7281.0526   XXXY     446.8936   XXYY   -1304.6293
      XYYY     418.4782   YYYY    -672.9575   XXXZ    1083.7786
      XXYZ     -54.7024   XYYZ     348.8085   YYYZ     -97.3843
      XXZZ   -1577.5999   XYZZ     169.9727   YYZZ    -518.8898
      XZZZ    1008.3506   YZZZ    -109.5896   ZZZZ   -2418.9170
 -----------------------------------------------------------------
 Calculating analytic gradient of the SCF energy
 Gradient of SCF Energy
            1           2           3           4           5           6
    1  -0.0004836   0.0010497  -0.0008870   0.0002270  -0.0001487   0.0001162
    2   0.0007517  -0.0006261   0.0004695  -0.0000802  -0.0000458  -0.0000192
    3  -0.0014352   0.0013785   0.0005048  -0.0004319  -0.0000111  -0.0002173
            7           8           9          10          11          12
    1  -0.0001348  -0.0014380   0.0004503   0.0010695  -0.0001887  -0.0009095
    2  -0.0000290   0.0001523  -0.0000676   0.0005714  -0.0001265  -0.0010474
    3   0.0001198  -0.0001953   0.0002155   0.0005872   0.0000016   0.0006338
           13          14          15          16          17          18
    1   0.0020818  -0.0001731  -0.0014019   0.0003386  -0.0011299   0.0006082
    2   0.0000185  -0.0003423   0.0003606  -0.0005874   0.0005554   0.0003259
    3  -0.0000808  -0.0005631   0.0005514   0.0005015  -0.0001178  -0.0005580
           19          20          21          22
    1   0.0009370  -0.0003680   0.0001871   0.0001978
    2  -0.0002540   0.0001989  -0.0002799   0.0001015
    3  -0.0003908   0.0000571  -0.0005833   0.0000334
 Max gradient component =       2.082E-03
 RMS gradient           =       6.341E-04
 Gradient time:  CPU 188.39 s  wall 188.40 s
 Geometry Optimization Parameters
   NAtoms,    NIC,     NZ,  NCons,   NDum,   NFix, NCnnct, MaxDiis
       22     155      22       0       0       0       0       0

 Cartesian Hessian Update
 Hessian updated using BFGS update


** GEOMETRY OPTIMIZATION IN DELOCALIZED INTERNAL COORDINATES **
   Searching for a Minimum

   Optimization Cycle:   3

                       Coordinates (Angstroms)
     ATOM                X               Y               Z
      1  C         0.0483548493    0.0033516324    0.0610128702
      2  C        -0.0187818911    0.1073303627    1.4610809294
      3  Cl        1.4293357667    0.2819567868    2.4423059981
      4  C        -1.2427748369    0.1303050172    2.1246226346
      5  H        -1.2618823758    0.2197223874    3.2032125449
      6  C        -2.4349586439    0.0542650218    1.4138615798
      7  H        -3.3855207387    0.0724022821    1.9311511983
      8  C        -2.3832966773   -0.0402804769    0.0283676117
      9  Cl       -3.8737829024   -0.1377255266   -0.8928514986
     10  C        -1.1652178549   -0.0672068242   -0.6388244319
     11  H        -1.1489094306   -0.1682396542   -1.7165684543
     12  C         1.3175047242   -0.0269420189   -0.7170318335
     13  C         2.3116978311   -0.9758130703   -0.4594877452
     14  H         2.1790719173   -1.7100073541    0.3233078325
     15  C         3.4762600502   -1.0121418103   -1.2182599425
     16  Cl        4.6713545521   -2.2356365360   -0.8486966471
     17  C         3.6700643996   -0.0907512308   -2.2534489001
     18  Cl        5.1247002976   -0.0898544203   -3.2228688627
     19  C         2.6834446989    0.8540146156   -2.5198025587
     20  H         2.8351335868    1.5698245582   -3.3174363003
     21  C         1.5189717308    0.8833111125   -1.7622099067
     22  H         0.7699900584    1.6374746654   -1.9721586007
   Point Group: c1    Number of degrees of freedom:    60


   Energy is  -2301.902529183

 Hessian updated using BFGS update

 56 Hessian modes will be used to form the next step
  Hessian Eigenvalues:
     0.011890    0.019273    0.019916    0.023187    0.023343    0.023518
     0.023652    0.023687    0.023902    0.023967    0.024081    0.024091
     0.024114    0.024121    0.024130    0.024137    0.024143    0.024335
     0.027324    0.157733    0.159970    0.159994    0.159997    0.160085
     0.160531    0.221276    0.224339    0.231154    0.234903    0.242847
     0.246155    0.248549    0.249965    0.249992    0.249996    0.262315
     0.295820    0.300861    0.301174    0.326418    0.351226    0.356572
     0.356679    0.364854    0.428403    0.429958    0.430884    0.452216
     0.466845    0.468112    0.473038    0.477508    0.478290    0.478738
     0.489333    0.503825

 Minimum search - taking simple RFO step
 Searching for Lamda that Minimizes Along All modes
 Value Taken    Lamda =  -0.00015918
 Step Taken.  Stepsize is  0.076370

                             Maximum     Tolerance    Cnvgd?
         Gradient           0.003160      0.000300      NO
         Displacement       0.046601      0.001200      NO
         Energy change     -0.000710      0.000001      NO


 New Cartesian Coordinates Obtained by Inverse Iteration

 Displacement from previous Coordinates is:  0.217252
 ----------------------------------------------------------------
             Standard Nuclear Orientation (Angstroms)
    I     Atom           X                Y                Z
 ----------------------------------------------------------------
    1      C       0.0434097031     0.0025224438     0.0526419947
    2      C      -0.0178532351     0.1225377677     1.4492807417
    3      Cl      1.4433796211     0.3008925484     2.4119393610
    4      C      -1.2367638730     0.1451526851     2.1220391027
    5      H      -1.2488859304     0.2461021090     3.1997178795
    6      C      -2.4313103057     0.0518883202     1.4171814293
    7      H      -3.3797362729     0.0705428907     1.9376652498
    8      C      -2.3849530611    -0.0609154222     0.0321233159
    9      Cl     -3.8813336213    -0.1743835110    -0.8797920203
   10      C      -1.1718605122    -0.0872085885    -0.6429168653
   11      H      -1.1583536105    -0.1971814018    -1.7198210556
   12      C       1.3130024454    -0.0210481293    -0.7227048060
   13      C       2.2955230382    -0.9816928064    -0.4696121993
   14      H       2.1558430112    -1.7157333073     0.3124380950
   15      C       3.4653487946    -1.0207566216    -1.2222250619
   16      Cl      4.6478376847    -2.2576767857    -0.8652458608
   17      C       3.6727913667    -0.0887268827    -2.2435936306
   18      Cl      5.1304721724    -0.0947355853    -3.2049277040
   19      C       2.6953277381     0.8687684215    -2.5043931356
   20      H       2.8616614568     1.5900060417    -3.2940785226
   21      C       1.5255487327     0.9003943633    -1.7547145105
   22      H       0.7816637689     1.6606109701    -1.9617242800
 ----------------------------------------------------------------
 Nuclear Repulsion Energy =        1412.36169758 hartrees
 There are       73 alpha and       73 beta electrons
 Applying Cartesian multipole field
    Component          Value
    ---------          -----
     (2,0,0)        1.00000E-12
     (0,2,0)        2.00000E-11
     (0,0,2)       -3.00000E-11
 Nucleus-field energy     =    -0.0000000382 hartrees
 Requested basis set is 6-311++G(d,p)
 There are 154 shells and 426 basis functions
 A cutoff of  1.0D-15 yielded   9358 shell pairs
 There are     76518 function pairs (     82143 Cartesian)
 Smallest overlap matrix eigenvalue = 3.54E-07
 Linear dependence detected in AO basis
 Number of orthogonalized atomic orbitals = 423
 Maximum deviation from orthogonality = 4.851E-10
 Guess from superposition of atomic densities
 Warning:  Energy on first SCF cycle will be non-variational
 SAD guess density has 146.000000 electrons

 -----------------------------------------------------------------------
  General SCF calculation program by
  Eric Jon Sundstrom, Paul Horn, Yuezhi Mao, Dmitri Zuev, Alec White,
  David Stuck, Shaama M.S., Shane Yost, Joonho Lee, David Small,
  Daniel Levine, Susi Lehtola, Hugh Burton, Evgeny Epifanovsky,
  Bang C. Huynh
 -----------------------------------------------------------------------
 Exchange:     0.2000 Hartree-Fock + 0.0800 Slater + 0.7200 B88
 Correlation:  0.1900 VWN1RPA + 0.8100 LYP
 Using SG-1 standard quadrature grid
 A restricted SCF calculation will be
 performed using DIIS
 SCF converges when DIIS error is below 1.0e-08
 ---------------------------------------
  Cycle       Energy         DIIS error
 ---------------------------------------
    1   -2305.6476349280      3.02e-02  
    2   -2301.7476679206      2.56e-03  
    3   -2301.6555317667      3.16e-03  
    4   -2301.8907856768      6.77e-04  
    5   -2301.8999100143      3.36e-04  
    6   -2301.9023640294      1.04e-04  
    7   -2301.9025879636      3.03e-05  
    8   -2301.9026055814      1.42e-05  
    9   -2301.9026102327      2.52e-06  
   10   -2301.9026103638      1.07e-06  
   11   -2301.9026103899      2.65e-07  
   12   -2301.9026103912      1.14e-07  
   13   -2301.9026103916      2.65e-08  
   14   -2301.9026103916      1.16e-08  
   15   -2301.9026103916      5.36e-09  Convergence criterion met
 ---------------------------------------
 SCF time:   CPU 557.34s  wall 557.00s 
 SCF   energy in the final basis set =    -2301.9026103916
 Total energy in the final basis set =    -2301.9026103916

 --------------------------------------------------------------

                    Orbital Energies (a.u.)
 --------------------------------------------------------------

 Alpha MOs
 -- Occupied --
********-101.5691-101.5689-101.5680 -10.2630 -10.2625 -10.2622 -10.2603
-10.2283 -10.2198 -10.2133 -10.2132 -10.2124 -10.2099 -10.2097 -10.2066
 -9.4842  -9.4838  -9.4835  -9.4826  -7.2488  -7.2485  -7.2483  -7.2474
 -7.2391  -7.2387  -7.2386  -7.2384  -7.2381  -7.2378  -7.2374  -7.2368
 -0.9348  -0.9258  -0.8942  -0.8724  -0.8652  -0.8403  -0.8035  -0.7700
 -0.7523  -0.7368  -0.6622  -0.6493  -0.6271  -0.6032  -0.5479  -0.5255
 -0.5230  -0.5038  -0.4949  -0.4771  -0.4597  -0.4575  -0.4560  -0.4348
 -0.4285  -0.4197  -0.4016  -0.3937  -0.3912  -0.3832  -0.3606  -0.3545
 -0.3408  -0.3340  -0.3325  -0.3308  -0.3203  -0.2976  -0.2755  -0.2672
 -0.2562
 -- Virtual --
 -0.0652  -0.0511  -0.0431  -0.0288  -0.0196  -0.0142  -0.0062   0.0003
  0.0029   0.0136   0.0167   0.0219   0.0278   0.0327   0.0398   0.0468
  0.0511   0.0535   0.0617   0.0665   0.0685   0.0716   0.0791   0.0834
  0.0896   0.0938   0.0959   0.0998   0.1022   0.1042   0.1078   0.1106
  0.1135   0.1163   0.1182   0.1230   0.1250   0.1274   0.1300   0.1324
  0.1337   0.1356   0.1393   0.1416   0.1481   0.1501   0.1525   0.1600
  0.1638   0.1665   0.1739   0.1774   0.1860   0.1898   0.1927   0.1965
  0.2007   0.2034   0.2120   0.2144   0.2202   0.2226   0.2247   0.2347
  0.2367   0.2421   0.2454   0.2502   0.2515   0.2569   0.2580   0.2597
  0.2677   0.2751   0.2763   0.2784   0.2830   0.2831   0.2876   0.2893
  0.2993   0.3052   0.3076   0.3141   0.3173   0.3215   0.3248   0.3366
  0.3454   0.3500   0.3514   0.3696   0.4243   0.4323   0.4362   0.4378
  0.4464   0.4505   0.4550   0.4651   0.4747   0.4779   0.4849   0.4900
  0.4985   0.5032   0.5119   0.5244   0.5373   0.5426   0.5529   0.5564
  0.5666   0.5706   0.5740   0.5787   0.5847   0.5908   0.6046   0.6084
  0.6124   0.6164   0.6283   0.6319   0.6488   0.6570   0.6687   0.6729
  0.6779   0.6857   0.6930   0.7003   0.7034   0.7152   0.7222   0.7321
  0.7381   0.7506   0.7624   0.7897   0.8087   0.8232   0.8336   0.8384
  0.8420   0.8437   0.8471   0.8506   0.8541   0.8568   0.8579   0.8611
  0.8666   0.8695   0.8778   0.8855   0.8923   0.8955   0.8995   0.9062
  0.9116   0.9207   0.9316   0.9365   0.9411   0.9496   0.9513   0.9556
  0.9626   0.9738   0.9778   0.9872   1.0079   1.0125   1.0153   1.0380
  1.0540   1.0587   1.0833   1.0953   1.1057   1.1258   1.1434   1.1697
  1.1945   1.2195   1.2439   1.2519   1.2545   1.2627   1.2726   1.2849
  1.2888   1.3112   1.3183   1.3456   1.3591   1.4104   1.4435   1.4824
  1.4969   1.5030   1.5166   1.5282   1.5480   1.5620   1.5647   1.5906
  1.5971   1.6116   1.6325   1.6485   1.6683   1.6880   1.6904   1.6951
  1.7164   1.7284   1.7647   1.7816   1.8198   1.8307   1.8579   1.8789
  1.8916   1.8968   1.9046   1.9237   1.9263   1.9396   1.9443   1.9581
  1.9640   1.9733   1.9775   2.0221   2.0424   2.0694   2.0770   2.0827
  2.1328   2.1368   2.1658   2.1939   2.2431   2.2472   2.2667   2.2733
  2.2883   2.2950   2.2982   2.3211   2.3265   2.3390   2.3996   2.4194
  2.4267   2.4460   2.4580   2.4758   2.4990   2.5213   2.5357   2.5481
  2.5654   2.5975   2.6080   2.6177   2.6562   2.6698   2.6845   2.7009
  2.7118   2.7135   2.7315   2.7410   2.7594   2.7639   2.7764   2.7808
  2.7882   2.7944   2.8226   2.8370   2.8474   2.8613   2.8886   2.9160
  2.9845   2.9934   3.0644   3.0834   3.0840   3.1306   3.1414   3.1616
  3.1918   3.2263   3.2606   3.3374   3.3460   3.3978   3.4236   3.5178
  3.5362   3.5823   3.6846   3.7200   3.7997   3.8635   3.8753   4.0460
  4.0710   4.1238   4.1295   4.3847   4.8052   4.8291   9.7634   9.7755
  9.8022   9.8080  23.4257  23.5670  23.8480  23.8885  23.8965  23.9331
 23.9820  24.0151  24.0502  24.0693  24.1267  24.1486  25.7869  25.8263
 25.8706  25.8930  26.0939  26.1160  26.1831  26.2747  26.5065  26.5937
 26.7293  26.7816 215.7550 215.7683 215.7988 215.8070
 --------------------------------------------------------------

          Ground-State Mulliken Net Atomic Charges

     Atom                 Charge (a.u.)
  ----------------------------------------
      1 C                     0.285198
      2 C                    -0.219906
      3 Cl                    0.473340
      4 C                    -0.505755
      5 H                     0.201216
      6 C                    -0.659574
      7 H                     0.182383
      8 C                     0.813181
      9 Cl                    0.441081
     10 C                    -1.136049
     11 H                     0.212781
     12 C                     0.683040
     13 C                    -1.724092
     14 H                     0.218666
     15 C                     0.259944
     16 Cl                    0.592599
     17 C                     0.217563
     18 Cl                    0.489096
     19 C                    -0.747578
     20 H                     0.206525
     21 C                    -0.466129
     22 H                     0.182470
  ----------------------------------------
  Sum of atomic charges =     0.000000

 -----------------------------------------------------------------
                    Cartesian Multipole Moments
 -----------------------------------------------------------------
    Charge (ESU x 10^10)
                 0.0000
    Dipole Moment (Debye)
         X      -1.9799      Y       1.0011      Z       0.5292
       Tot       2.2808
    Quadrupole Moments (Debye-Ang)
        XX    -132.4217     XY       2.2907     YY    -120.8747
        XZ      -2.1060     YZ      -4.2721     ZZ    -115.9999
    Octopole Moments (Debye-Ang^2)
       XXX    -452.2329    XXY      38.8989    XYY    -132.9221
       YYY      87.4473    XXZ      88.7433    XYZ     -11.9975
       YYZ      53.6703    XZZ    -153.6851    YZZ      41.0697
       ZZZ     181.3076
    Hexadecapole Moments (Debye-Ang^3)
      XXXX   -7271.0456   XXXY     439.9496   XXYY   -1305.0958
      XYYY     411.7431   YYYY    -685.5166   XXXZ    1082.6425
      XXYZ     -56.3411   XYYZ     348.4264   YYYZ    -103.8814
      XXZZ   -1571.9656   XYZZ     167.6364   YYZZ    -516.5380
      XZZZ    1009.1068   YZZZ    -114.4149   ZZZZ   -2395.2878
 -----------------------------------------------------------------
 Calculating analytic gradient of the SCF energy
 Gradient of SCF Energy
            1           2           3           4           5           6
    1   0.0005449   0.0001763  -0.0001475   0.0000918  -0.0000147  -0.0002683
    2   0.0000941  -0.0000703  -0.0000025  -0.0000077  -0.0000461  -0.0000326
    3  -0.0002975   0.0000430  -0.0002374  -0.0001078   0.0000135   0.0000977
            7           8           9          10          11          12
    1   0.0000566  -0.0003877   0.0002429   0.0001524  -0.0000377  -0.0005358
    2  -0.0000270  -0.0000697   0.0000491   0.0000952  -0.0000563  -0.0000593
    3   0.0000396  -0.0002032   0.0000378   0.0000419  -0.0000200   0.0006727
           13          14          15          16          17          18
    1   0.0001394   0.0000168  -0.0001974   0.0001357   0.0001344  -0.0000008
    2   0.0000914  -0.0000921   0.0002796  -0.0000195  -0.0000959  -0.0000753
    3   0.0000347  -0.0000224  -0.0001191  -0.0000676   0.0001321   0.0001021
           19          20          21          22
    1   0.0001720  -0.0000672  -0.0002295   0.0000234
    2   0.0000125  -0.0000257  -0.0000284   0.0000866
    3  -0.0001432   0.0000424  -0.0000507   0.0000115
 Max gradient component =       6.727E-04
 RMS gradient           =       1.757E-04
 Gradient time:  CPU 185.96 s  wall 185.97 s
 Geometry Optimization Parameters
   NAtoms,    NIC,     NZ,  NCons,   NDum,   NFix, NCnnct, MaxDiis
       22     155      22       0       0       0       0       0

 Cartesian Hessian Update
 Hessian updated using BFGS update


** GEOMETRY OPTIMIZATION IN DELOCALIZED INTERNAL COORDINATES **
   Searching for a Minimum

   Optimization Cycle:   4

                       Coordinates (Angstroms)
     ATOM                X               Y               Z
      1  C         0.0434097031    0.0025224438    0.0526419947
      2  C        -0.0178532351    0.1225377677    1.4492807417
      3  Cl        1.4433796211    0.3008925484    2.4119393610
      4  C        -1.2367638730    0.1451526851    2.1220391027
      5  H        -1.2488859304    0.2461021090    3.1997178795
      6  C        -2.4313103057    0.0518883202    1.4171814293
      7  H        -3.3797362729    0.0705428907    1.9376652498
      8  C        -2.3849530611   -0.0609154222    0.0321233159
      9  Cl       -3.8813336213   -0.1743835110   -0.8797920203
     10  C        -1.1718605122   -0.0872085885   -0.6429168653
     11  H        -1.1583536105   -0.1971814018   -1.7198210556
     12  C         1.3130024454   -0.0210481293   -0.7227048060
     13  C         2.2955230382   -0.9816928064   -0.4696121993
     14  H         2.1558430112   -1.7157333073    0.3124380950
     15  C         3.4653487946   -1.0207566216   -1.2222250619
     16  Cl        4.6478376847   -2.2576767857   -0.8652458608
     17  C         3.6727913667   -0.0887268827   -2.2435936306
     18  Cl        5.1304721724   -0.0947355853   -3.2049277040
     19  C         2.6953277381    0.8687684215   -2.5043931356
     20  H         2.8616614568    1.5900060417   -3.2940785226
     21  C         1.5255487327    0.9003943633   -1.7547145105
     22  H         0.7816637689    1.6606109701   -1.9617242800
   Point Group: c1    Number of degrees of freedom:    60


   Energy is  -2301.902610392

 Hessian updated using BFGS update

 58 Hessian modes will be used to form the next step
  Hessian Eigenvalues:
     0.010800    0.019244    0.020102    0.023064    0.023278    0.023414
     0.023637    0.023678    0.023883    0.023959    0.024090    0.024108
     0.024117    0.024120    0.024130    0.024142    0.024194    0.024472
     0.027165    0.156485    0.159971    0.159995    0.160064    0.160099
     0.160349    0.215917    0.223884    0.230584    0.234902    0.242006
     0.246220    0.248049    0.249979    0.249996    0.250124    0.267984
     0.293574    0.300908    0.301037    0.301533    0.322212    0.354865
     0.356628    0.356668    0.356935    0.372445    0.426912    0.429708
     0.430863    0.455791    0.467950    0.470801    0.473032    0.477872
     0.478560    0.478843    0.496860    0.524940

 Minimum search - taking simple RFO step
 Searching for Lamda that Minimizes Along All modes
 Value Taken    Lamda =  -0.00000719
 Step Taken.  Stepsize is  0.015957

                             Maximum     Tolerance    Cnvgd?
         Gradient           0.000574      0.000300      NO
         Displacement       0.009273      0.001200      NO
         Energy change     -0.000081      0.000001      NO


 New Cartesian Coordinates Obtained by Inverse Iteration

 Displacement from previous Coordinates is:  0.042280
 ----------------------------------------------------------------
             Standard Nuclear Orientation (Angstroms)
    I     Atom           X                Y                Z
 ----------------------------------------------------------------
    1      C       0.0422617184     0.0014275008     0.0513209149
    2      C      -0.0178277006     0.1246444215     1.4478504079
    3      Cl      1.4447044749     0.3026621814     2.4094966570
    4      C      -1.2360235406     0.1489577559     2.1217887065
    5      H      -1.2473296148     0.2529267545     3.1991608634
    6      C      -2.4306480287     0.0532450547     1.4177231038
    7      H      -3.3790662452     0.0728462608     1.9382496394
    8      C      -2.3854399243    -0.0640112888     0.0331388773
    9      Cl     -3.8835995417    -0.1828180648    -0.8761374738
   10      C      -1.1733700391    -0.0911170369    -0.6432811831
   11      H      -1.1603820021    -0.2029877633    -1.7199664105
   12      C       1.3121649095    -0.0220080754    -0.7253614839
   13      C       2.2930749176    -0.9842021827    -0.4729775701
   14      H       2.1520814186    -1.7179875131     0.3090316156
   15      C       3.4640443798    -1.0231013145    -1.2240334098
   16      Cl      4.6444230540    -2.2615991712    -0.8669084319
   17      C       3.6735263851    -0.0883373461    -2.2429077937
   18      Cl      5.1322939746    -0.0917534324    -3.2025820921
   19      C       2.6977947839     0.8715167070    -2.5017707033
   20      H       2.8669992620     1.5951242406    -3.2887956995
   21      C       1.5271101734     0.9023873098    -1.7539166810
   22      H       0.7839662966     1.6635445218    -1.9598443361
 ----------------------------------------------------------------
 Nuclear Repulsion Energy =        1412.27697085 hartrees
 There are       73 alpha and       73 beta electrons
 Applying Cartesian multipole field
    Component          Value
    ---------          -----
     (2,0,0)        1.00000E-12
     (0,2,0)        2.00000E-11
     (0,0,2)       -3.00000E-11
 Nucleus-field energy     =    -0.0000000381 hartrees
 Requested basis set is 6-311++G(d,p)
 There are 154 shells and 426 basis functions
 A cutoff of  1.0D-15 yielded   9356 shell pairs
 There are     76512 function pairs (     82137 Cartesian)
 Smallest overlap matrix eigenvalue = 3.54E-07
 Linear dependence detected in AO basis
 Number of orthogonalized atomic orbitals = 423
 Maximum deviation from orthogonality = 3.449E-10
 Guess from superposition of atomic densities
 Warning:  Energy on first SCF cycle will be non-variational
 SAD guess density has 146.000000 electrons

 -----------------------------------------------------------------------
  General SCF calculation program by
  Eric Jon Sundstrom, Paul Horn, Yuezhi Mao, Dmitri Zuev, Alec White,
  David Stuck, Shaama M.S., Shane Yost, Joonho Lee, David Small,
  Daniel Levine, Susi Lehtola, Hugh Burton, Evgeny Epifanovsky,
  Bang C. Huynh
 -----------------------------------------------------------------------
 Exchange:     0.2000 Hartree-Fock + 0.0800 Slater + 0.7200 B88
 Correlation:  0.1900 VWN1RPA + 0.8100 LYP
 Using SG-1 standard quadrature grid
 A restricted SCF calculation will be
 performed using DIIS
 SCF converges when DIIS error is below 1.0e-08
 ---------------------------------------
  Cycle       Energy         DIIS error
 ---------------------------------------
    1   -2305.6463894878      3.02e-02  
    2   -2301.7476106990      2.56e-03  
    3   -2301.6554147255      3.16e-03  
    4   -2301.8907905180      6.77e-04  
    5   -2301.8999165863      3.36e-04  
    6   -2301.9023676637      1.04e-04  
    7   -2301.9025916844      3.03e-05  
    8   -2301.9026093866      1.42e-05  
    9   -2301.9026140340      2.52e-06  
   10   -2301.9026141653      1.07e-06  
   11   -2301.9026141910      2.66e-07  
   12   -2301.9026141926      1.14e-07  
   13   -2301.9026141928      2.65e-08  
   14   -2301.9026141929      1.17e-08  
   15   -2301.9026141929      5.37e-09  Convergence criterion met
 ---------------------------------------
 SCF time:   CPU 563.73s  wall 564.00s 
 SCF   energy in the final basis set =    -2301.9026141929
 Total energy in the final basis set =    -2301.9026141929

 --------------------------------------------------------------

                    Orbital Energies (a.u.)
 --------------------------------------------------------------

 Alpha MOs
 -- Occupied --
********-101.5691-101.5689-101.5680 -10.2631 -10.2625 -10.2622 -10.2603
-10.2284 -10.2198 -10.2133 -10.2132 -10.2123 -10.2099 -10.2097 -10.2066
 -9.4842  -9.4838  -9.4835  -9.4826  -7.2488  -7.2485  -7.2483  -7.2475
 -7.2390  -7.2387  -7.2385  -7.2384  -7.2380  -7.2378  -7.2374  -7.2368
 -0.9348  -0.9258  -0.8941  -0.8725  -0.8651  -0.8402  -0.8034  -0.7700
 -0.7523  -0.7368  -0.6622  -0.6493  -0.6272  -0.6032  -0.5478  -0.5255
 -0.5229  -0.5039  -0.4949  -0.4771  -0.4597  -0.4575  -0.4560  -0.4348
 -0.4285  -0.4197  -0.4016  -0.3937  -0.3911  -0.3831  -0.3606  -0.3544
 -0.3407  -0.3340  -0.3325  -0.3308  -0.3204  -0.2975  -0.2755  -0.2672
 -0.2563
 -- Virtual --
 -0.0650  -0.0512  -0.0430  -0.0290  -0.0196  -0.0143  -0.0062   0.0002
  0.0029   0.0135   0.0167   0.0219   0.0278   0.0327   0.0398   0.0468
  0.0511   0.0535   0.0617   0.0665   0.0684   0.0716   0.0792   0.0834
  0.0895   0.0937   0.0959   0.0998   0.1021   0.1042   0.1078   0.1107
  0.1135   0.1162   0.1182   0.1229   0.1250   0.1274   0.1299   0.1324
  0.1336   0.1355   0.1393   0.1415   0.1481   0.1501   0.1525   0.1600
  0.1639   0.1664   0.1739   0.1774   0.1860   0.1898   0.1926   0.1964
  0.2007   0.2034   0.2120   0.2142   0.2201   0.2226   0.2247   0.2348
  0.2367   0.2421   0.2453   0.2502   0.2515   0.2569   0.2579   0.2598
  0.2677   0.2752   0.2763   0.2785   0.2830   0.2831   0.2876   0.2890
  0.2992   0.3051   0.3076   0.3140   0.3174   0.3214   0.3248   0.3367
  0.3453   0.3499   0.3515   0.3694   0.4243   0.4323   0.4362   0.4378
  0.4464   0.4505   0.4550   0.4652   0.4747   0.4779   0.4849   0.4901
  0.4984   0.5031   0.5119   0.5245   0.5373   0.5426   0.5528   0.5564
  0.5664   0.5707   0.5740   0.5786   0.5846   0.5909   0.6049   0.6082
  0.6124   0.6164   0.6284   0.6322   0.6489   0.6568   0.6688   0.6730
  0.6779   0.6858   0.6929   0.7002   0.7033   0.7153   0.7222   0.7321
  0.7379   0.7505   0.7625   0.7897   0.8086   0.8235   0.8336   0.8383
  0.8421   0.8438   0.8472   0.8505   0.8541   0.8567   0.8580   0.8612
  0.8666   0.8696   0.8778   0.8855   0.8923   0.8953   0.8998   0.9064
  0.9117   0.9206   0.9318   0.9365   0.9410   0.9494   0.9513   0.9556
  0.9626   0.9739   0.9777   0.9872   1.0079   1.0121   1.0153   1.0381
  1.0536   1.0582   1.0836   1.0957   1.1054   1.1261   1.1434   1.1696
  1.1946   1.2195   1.2442   1.2517   1.2545   1.2630   1.2724   1.2849
  1.2889   1.3113   1.3181   1.3458   1.3593   1.4103   1.4432   1.4823
  1.4970   1.5030   1.5167   1.5282   1.5484   1.5621   1.5645   1.5906
  1.5970   1.6116   1.6324   1.6486   1.6684   1.6881   1.6904   1.6948
  1.7166   1.7284   1.7644   1.7818   1.8196   1.8304   1.8578   1.8788
  1.8915   1.8969   1.9046   1.9236   1.9263   1.9398   1.9444   1.9578
  1.9640   1.9734   1.9776   2.0222   2.0424   2.0695   2.0769   2.0824
  2.1328   2.1367   2.1655   2.1938   2.2431   2.2473   2.2668   2.2733
  2.2884   2.2949   2.2979   2.3209   2.3263   2.3393   2.3999   2.4195
  2.4268   2.4460   2.4580   2.4759   2.4990   2.5212   2.5355   2.5479
  2.5656   2.5977   2.6078   2.6176   2.6564   2.6700   2.6848   2.7010
  2.7116   2.7136   2.7318   2.7409   2.7587   2.7639   2.7763   2.7807
  2.7882   2.7937   2.8225   2.8368   2.8474   2.8614   2.8882   2.9161
  2.9845   2.9934   3.0644   3.0834   3.0838   3.1303   3.1412   3.1615
  3.1917   3.2262   3.2604   3.3375   3.3460   3.3978   3.4237   3.5180
  3.5365   3.5825   3.6847   3.7199   3.7998   3.8633   3.8751   4.0459
  4.0710   4.1237   4.1297   4.3835   4.8055   4.8292   9.7636   9.7753
  9.8020   9.8079  23.4258  23.5667  23.8481  23.8879  23.8960  23.9329
 23.9820  24.0153  24.0503  24.0697  24.1271  24.1491  25.7868  25.8263
 25.8706  25.8929  26.0929  26.1160  26.1841  26.2745  26.5062  26.5933
 26.7291  26.7817 215.7552 215.7681 215.7986 215.8069
 --------------------------------------------------------------

          Ground-State Mulliken Net Atomic Charges

     Atom                 Charge (a.u.)
  ----------------------------------------
      1 C                     0.297021
      2 C                    -0.243307
      3 Cl                    0.474617
      4 C                    -0.501617
      5 H                     0.201502
      6 C                    -0.666737
      7 H                     0.182184
      8 C                     0.815936
      9 Cl                    0.439927
     10 C                    -1.127915
     11 H                     0.212638
     12 C                     0.681765
     13 C                    -1.712599
     14 H                     0.218851
     15 C                     0.257337
     16 Cl                    0.592521
     17 C                     0.216030
     18 Cl                    0.489096
     19 C                    -0.745799
     20 H                     0.206680
     21 C                    -0.470580
     22 H                     0.182448
  ----------------------------------------
  Sum of atomic charges =     0.000000

 -----------------------------------------------------------------
                    Cartesian Multipole Moments
 -----------------------------------------------------------------
    Charge (ESU x 10^10)
                 0.0000
    Dipole Moment (Debye)
         X      -1.9756      Y       1.0069      Z       0.5307
       Tot       2.2800
    Quadrupole Moments (Debye-Ang)
        XX    -132.4316     XY       2.2826     YY    -120.8580
        XZ      -2.1063     YZ      -4.2617     ZZ    -116.0135
    Octopole Moments (Debye-Ang^2)
       XXX    -451.9786    XXY      39.0739    XYY    -132.8387
       YYY      87.7724    XXZ      88.7193    XYZ     -12.0713
       YYZ      53.6504    XZZ    -153.6689    YZZ      41.1967
       ZZZ     181.4309
    Hexadecapole Moments (Debye-Ang^3)
      XXXX   -7272.0385   XXXY     438.3531   XXYY   -1305.4772
      XYYY     409.9825   YYYY    -687.8199   XXXZ    1083.3055
      XXYZ     -56.6697   XYYZ     348.5423   YYYZ    -104.6696
      XXZZ   -1571.7315   XYZZ     167.1051   YYZZ    -516.3989
      XZZZ    1009.9142   YZZZ    -114.8009   ZZZZ   -2392.8743
 -----------------------------------------------------------------
 Calculating analytic gradient of the SCF energy
 Gradient of SCF Energy
            1           2           3           4           5           6
    1   0.0002059  -0.0000508  -0.0000045  -0.0000007  -0.0000096  -0.0000423
    2   0.0000093  -0.0000090  -0.0000384  -0.0000145  -0.0000306  -0.0000089
    3  -0.0000684   0.0000546  -0.0000861  -0.0000287   0.0000031   0.0000081
            7           8           9          10          11          12
    1   0.0000181  -0.0000711   0.0000738  -0.0000476  -0.0000082  -0.0001504
    2  -0.0000331  -0.0000212   0.0000025   0.0000102  -0.0000225  -0.0000199
    3   0.0000000  -0.0000723  -0.0000023  -0.0000019  -0.0000031   0.0001021
           13          14          15          16          17          18
    1  -0.0000133   0.0000199  -0.0000466   0.0000230   0.0001188  -0.0000446
    2   0.0000409   0.0000110   0.0000467  -0.0000062  -0.0000262   0.0000427
    3   0.0000329   0.0000388   0.0000093   0.0000223  -0.0000685   0.0000562
           19          20          21          22
    1  -0.0000057  -0.0000015   0.0000199   0.0000175
    2   0.0000448   0.0000097  -0.0000064   0.0000191
    3   0.0000206   0.0000074  -0.0000355   0.0000113
 Max gradient component =       2.059E-04
 RMS gradient           =       4.950E-05
 Gradient time:  CPU 187.08 s  wall 187.09 s
 Geometry Optimization Parameters
   NAtoms,    NIC,     NZ,  NCons,   NDum,   NFix, NCnnct, MaxDiis
       22     155      22       0       0       0       0       0

 Cartesian Hessian Update
 Hessian updated using BFGS update


** GEOMETRY OPTIMIZATION IN DELOCALIZED INTERNAL COORDINATES **
   Searching for a Minimum

   Optimization Cycle:   5

                       Coordinates (Angstroms)
     ATOM                X               Y               Z
      1  C         0.0422617184    0.0014275008    0.0513209149
      2  C        -0.0178277006    0.1246444215    1.4478504079
      3  Cl        1.4447044749    0.3026621814    2.4094966570
      4  C        -1.2360235406    0.1489577559    2.1217887065
      5  H        -1.2473296148    0.2529267545    3.1991608634
      6  C        -2.4306480287    0.0532450547    1.4177231038
      7  H        -3.3790662452    0.0728462608    1.9382496394
      8  C        -2.3854399243   -0.0640112888    0.0331388773
      9  Cl       -3.8835995417   -0.1828180648   -0.8761374738
     10  C        -1.1733700391   -0.0911170369   -0.6432811831
     11  H        -1.1603820021   -0.2029877633   -1.7199664105
     12  C         1.3121649095   -0.0220080754   -0.7253614839
     13  C         2.2930749176   -0.9842021827   -0.4729775701
     14  H         2.1520814186   -1.7179875131    0.3090316156
     15  C         3.4640443798   -1.0231013145   -1.2240334098
     16  Cl        4.6444230540   -2.2615991712   -0.8669084319
     17  C         3.6735263851   -0.0883373461   -2.2429077937
     18  Cl        5.1322939746   -0.0917534324   -3.2025820921
     19  C         2.6977947839    0.8715167070   -2.5017707033
     20  H         2.8669992620    1.5951242406   -3.2887956995
     21  C         1.5271101734    0.9023873098   -1.7539166810
     22  H         0.7839662966    1.6635445218   -1.9598443361
   Point Group: c1    Number of degrees of freedom:    60


   Energy is  -2301.902614193

 Hessian updated using BFGS update

 59 Hessian modes will be used to form the next step
  Hessian Eigenvalues:
     0.008692    0.019193    0.020153    0.023025    0.023303    0.023396
     0.023618    0.023757    0.023785    0.023923    0.024017    0.024093
     0.024114    0.024121    0.024130    0.024137    0.024143    0.024638
     0.029693    0.156224    0.159110    0.159984    0.159998    0.160093
     0.160333    0.217031    0.223755    0.230323    0.235144    0.241944
     0.243774    0.248935    0.249728    0.249996    0.251374    0.276078
     0.291836    0.298123    0.301020    0.301624    0.328908    0.348541
     0.356577    0.356640    0.356670    0.356986    0.363776    0.429184
     0.429686    0.432486    0.451639    0.467437    0.469213    0.473125
     0.477858    0.478720    0.482558    0.500369    0.502521

 Minimum search - taking simple RFO step
 Searching for Lamda that Minimizes Along All modes
 Value Taken    Lamda =  -0.00000124
 Step Taken.  Stepsize is  0.008802

                             Maximum     Tolerance    Cnvgd?
         Gradient           0.000228      0.000300     YES
         Displacement       0.007451      0.001200      NO
         Energy change     -0.000004      0.000001      NO


 New Cartesian Coordinates Obtained by Inverse Iteration

 Displacement from previous Coordinates is:  0.029675
 ----------------------------------------------------------------
             Standard Nuclear Orientation (Angstroms)
    I     Atom           X                Y                Z
 ----------------------------------------------------------------
    1      C       0.0420362297     0.0008299753     0.0512686127
    2      C      -0.0178446205     0.1264222381     1.4475286874
    3      Cl      1.4448052133     0.3066664740     2.4088542506
    4      C      -1.2359992179     0.1516335079     2.1215359641
    5      H      -1.2473410533     0.2580966483     3.1986432182
    6      C      -2.4305145412     0.0538116427     1.4176345556
    7      H      -3.3791070593     0.0741535131     1.9378855256
    8      C      -2.3853747186    -0.0663781129     0.0333645822
    9      Cl     -3.8839883505    -0.1886138959    -0.8751460628
   10      C      -1.1734309243    -0.0937266983    -0.6432167401
   11      H      -1.1602484144    -0.2069771892    -1.7197527027
   12      C       1.3122706603    -0.0223461972    -0.7255443932
   13      C       2.2921073906    -0.9860039003    -0.4747160232
   14      H       2.1499369004    -1.7211228072     0.3058246358
   15      C       3.4632897171    -1.0245540089    -1.2254947265
   16      Cl      4.6423418084    -2.2648721273    -0.8708464890
   17      C       3.6737090450    -0.0878450823    -2.2423689741
   18      Cl      5.1325550610    -0.0911142707    -3.2021652445
   19      C       2.6989355364     0.8733727285    -2.4996825446
   20      H       2.8691718771     1.5983640709    -3.2852299306
   21      C       1.5281038582     0.9038698505    -1.7521353492
   22      H       0.7853447142     1.6656931607    -1.9569633346
 ----------------------------------------------------------------
 Nuclear Repulsion Energy =        1412.22437152 hartrees
 There are       73 alpha and       73 beta electrons
 Applying Cartesian multipole field
    Component          Value
    ---------          -----
     (2,0,0)        1.00000E-12
     (0,2,0)        2.00000E-11
     (0,0,2)       -3.00000E-11
 Nucleus-field energy     =    -0.0000000381 hartrees
 Requested basis set is 6-311++G(d,p)
 There are 154 shells and 426 basis functions
 A cutoff of  1.0D-15 yielded   9353 shell pairs
 There are     76506 function pairs (     82131 Cartesian)
 Smallest overlap matrix eigenvalue = 3.54E-07
 Linear dependence detected in AO basis
 Number of orthogonalized atomic orbitals = 423
 Maximum deviation from orthogonality = 3.907E-10
 Guess from superposition of atomic densities
 Warning:  Energy on first SCF cycle will be non-variational
 SAD guess density has 146.000000 electrons

 -----------------------------------------------------------------------
  General SCF calculation program by
  Eric Jon Sundstrom, Paul Horn, Yuezhi Mao, Dmitri Zuev, Alec White,
  David Stuck, Shaama M.S., Shane Yost, Joonho Lee, David Small,
  Daniel Levine, Susi Lehtola, Hugh Burton, Evgeny Epifanovsky,
  Bang C. Huynh
 -----------------------------------------------------------------------
 Exchange:     0.2000 Hartree-Fock + 0.0800 Slater + 0.7200 B88
 Correlation:  0.1900 VWN1RPA + 0.8100 LYP
 Using SG-1 standard quadrature grid
 A restricted SCF calculation will be
 performed using DIIS
 SCF converges when DIIS error is below 1.0e-08
 ---------------------------------------
  Cycle       Energy         DIIS error
 ---------------------------------------
    1   -2305.6459601380      3.02e-02  
    2   -2301.7476053852      2.56e-03  
    3   -2301.6554351806      3.16e-03  
    4   -2301.8907932056      6.77e-04  
    5   -2301.8999183914      3.36e-04  
    6   -2301.9023682840      1.04e-04  
    7   -2301.9025924004      3.03e-05  
    8   -2301.9026101094      1.42e-05  
    9   -2301.9026147565      2.52e-06  
   10   -2301.9026148876      1.07e-06  
   11   -2301.9026149134      2.66e-07  
   12   -2301.9026149151      1.14e-07  
   13   -2301.9026149154      2.65e-08  
   14   -2301.9026149153      1.17e-08  
   15   -2301.9026149155      5.38e-09  Convergence criterion met
 ---------------------------------------
 SCF time:   CPU 558.65s  wall 558.00s 
 SCF   energy in the final basis set =    -2301.9026149155
 Total energy in the final basis set =    -2301.9026149155

 --------------------------------------------------------------

                    Orbital Energies (a.u.)
 --------------------------------------------------------------

 Alpha MOs
 -- Occupied --
********-101.5691-101.5689-101.5681 -10.2631 -10.2625 -10.2623 -10.2603
-10.2284 -10.2198 -10.2133 -10.2132 -10.2123 -10.2099 -10.2097 -10.2066
 -9.4841  -9.4838  -9.4835  -9.4826  -7.2488  -7.2485  -7.2483  -7.2475
 -7.2390  -7.2387  -7.2385  -7.2383  -7.2380  -7.2378  -7.2374  -7.2369
 -0.9348  -0.9258  -0.8940  -0.8725  -0.8651  -0.8402  -0.8034  -0.7700
 -0.7523  -0.7368  -0.6622  -0.6492  -0.6272  -0.6032  -0.5478  -0.5256
 -0.5229  -0.5040  -0.4948  -0.4771  -0.4597  -0.4575  -0.4560  -0.4348
 -0.4285  -0.4197  -0.4016  -0.3937  -0.3910  -0.3831  -0.3606  -0.3544
 -0.3407  -0.3340  -0.3325  -0.3307  -0.3203  -0.2975  -0.2756  -0.2672
 -0.2563
 -- Virtual --
 -0.0649  -0.0512  -0.0430  -0.0291  -0.0196  -0.0143  -0.0062   0.0003
  0.0028   0.0134   0.0167   0.0219   0.0278   0.0327   0.0398   0.0469
  0.0511   0.0535   0.0617   0.0664   0.0684   0.0716   0.0792   0.0834
  0.0895   0.0937   0.0958   0.0998   0.1021   0.1042   0.1078   0.1107
  0.1134   0.1162   0.1182   0.1229   0.1249   0.1274   0.1299   0.1324
  0.1335   0.1355   0.1393   0.1414   0.1480   0.1501   0.1524   0.1599
  0.1639   0.1663   0.1738   0.1774   0.1859   0.1899   0.1926   0.1964
  0.2007   0.2034   0.2119   0.2141   0.2201   0.2226   0.2247   0.2349
  0.2367   0.2421   0.2453   0.2502   0.2515   0.2569   0.2579   0.2599
  0.2677   0.2752   0.2764   0.2785   0.2830   0.2831   0.2875   0.2889
  0.2992   0.3050   0.3076   0.3139   0.3174   0.3214   0.3248   0.3368
  0.3453   0.3498   0.3515   0.3694   0.4243   0.4323   0.4361   0.4379
  0.4463   0.4505   0.4549   0.4652   0.4747   0.4779   0.4850   0.4901
  0.4982   0.5031   0.5119   0.5245   0.5373   0.5425   0.5528   0.5564
  0.5664   0.5707   0.5740   0.5785   0.5846   0.5910   0.6050   0.6080
  0.6125   0.6165   0.6285   0.6323   0.6491   0.6567   0.6689   0.6730
  0.6780   0.6859   0.6927   0.7002   0.7033   0.7153   0.7222   0.7321
  0.7378   0.7505   0.7626   0.7895   0.8086   0.8236   0.8336   0.8382
  0.8421   0.8439   0.8473   0.8505   0.8541   0.8567   0.8580   0.8612
  0.8667   0.8696   0.8779   0.8854   0.8923   0.8953   0.8998   0.9064
  0.9118   0.9204   0.9318   0.9364   0.9410   0.9492   0.9513   0.9555
  0.9626   0.9740   0.9778   0.9872   1.0079   1.0119   1.0153   1.0382
  1.0534   1.0580   1.0838   1.0958   1.1054   1.1265   1.1434   1.1697
  1.1947   1.2195   1.2442   1.2517   1.2544   1.2630   1.2724   1.2848
  1.2889   1.3114   1.3179   1.3458   1.3595   1.4103   1.4429   1.4824
  1.4970   1.5031   1.5168   1.5283   1.5485   1.5621   1.5644   1.5905
  1.5969   1.6116   1.6325   1.6486   1.6683   1.6881   1.6903   1.6947
  1.7168   1.7283   1.7643   1.7819   1.8195   1.8303   1.8578   1.8786
  1.8915   1.8969   1.9046   1.9236   1.9265   1.9401   1.9445   1.9576
  1.9641   1.9736   1.9778   2.0222   2.0424   2.0694   2.0769   2.0823
  2.1329   2.1366   2.1654   2.1937   2.2431   2.2474   2.2668   2.2733
  2.2884   2.2949   2.2976   2.3209   2.3261   2.3396   2.4000   2.4196
  2.4268   2.4461   2.4581   2.4759   2.4990   2.5212   2.5354   2.5478
  2.5656   2.5977   2.6077   2.6175   2.6565   2.6702   2.6848   2.7010
  2.7116   2.7137   2.7320   2.7410   2.7584   2.7638   2.7762   2.7806
  2.7882   2.7932   2.8224   2.8367   2.8474   2.8615   2.8880   2.9160
  2.9847   2.9935   3.0645   3.0834   3.0838   3.1302   3.1411   3.1615
  3.1917   3.2262   3.2604   3.3376   3.3461   3.3979   3.4238   3.5181
  3.5366   3.5825   3.6848   3.7199   3.7999   3.8633   3.8752   4.0458
  4.0711   4.1236   4.1297   4.3827   4.8057   4.8292   9.7636   9.7753
  9.8021   9.8079  23.4258  23.5666  23.8482  23.8877  23.8960  23.9329
 23.9820  24.0154  24.0504  24.0698  24.1273  24.1493  25.7868  25.8262
 25.8706  25.8928  26.0930  26.1159  26.1839  26.2746  26.5062  26.5932
 26.7287  26.7816 215.7552 215.7681 215.7986 215.8069
 --------------------------------------------------------------

          Ground-State Mulliken Net Atomic Charges

     Atom                 Charge (a.u.)
  ----------------------------------------
      1 C                     0.301855
      2 C                    -0.251846
      3 Cl                    0.474801
      4 C                    -0.500099
      5 H                     0.201572
      6 C                    -0.669102
      7 H                     0.182143
      8 C                     0.816593
      9 Cl                    0.439604
     10 C                    -1.123773
     11 H                     0.212702
     12 C                     0.679207
     13 C                    -1.707253
     14 H                     0.219116
     15 C                     0.254153
     16 Cl                    0.592255
     17 C                     0.215381
     18 Cl                    0.489171
     19 C                    -0.743335
     20 H                     0.206747
     21 C                    -0.472380
     22 H                     0.182488
  ----------------------------------------
  Sum of atomic charges =     0.000000

 -----------------------------------------------------------------
                    Cartesian Multipole Moments
 -----------------------------------------------------------------
    Charge (ESU x 10^10)
                 0.0000
    Dipole Moment (Debye)
         X      -1.9746      Y       1.0097      Z       0.5323
       Tot       2.2808
    Quadrupole Moments (Debye-Ang)
        XX    -132.4351     XY       2.2739     YY    -120.8435
        XZ      -2.1029     YZ      -4.2534     ZZ    -116.0339
    Octopole Moments (Debye-Ang^2)
       XXX    -451.8834    XXY      39.1700    XYY    -132.7848
       YYY      87.9437    XXZ      88.7642    XYZ     -12.1027
       YYZ      53.6712    XZZ    -153.6823    YZZ      41.2702
       ZZZ     181.6108
    Hexadecapole Moments (Debye-Ang^3)
      XXXX   -7271.1523   XXXY     437.3805   XXYY   -1305.5417
      XYYY     408.9833   YYYY    -689.7551   XXXZ    1084.1300
      XXYZ     -56.9807   XYYZ     348.7258   YYYZ    -105.9151
      XXZZ   -1571.6217   XYZZ     166.7937   YYZZ    -516.5864
      XZZZ    1010.9023   YZZZ    -115.7566   ZZZZ   -2392.5077
 -----------------------------------------------------------------
 Calculating analytic gradient of the SCF energy
 Gradient of SCF Energy
            1           2           3           4           5           6
    1   0.0000101  -0.0000643   0.0000337  -0.0000153  -0.0000095   0.0000214
    2  -0.0000157  -0.0000278  -0.0000195  -0.0000146  -0.0000166  -0.0000107
    3   0.0000199  -0.0000066  -0.0000116  -0.0000147  -0.0000112  -0.0000330
            7           8           9          10          11          12
    1  -0.0000156   0.0000222  -0.0000116  -0.0000438   0.0000064   0.0000025
    2  -0.0000256  -0.0000075  -0.0000199   0.0000059  -0.0000046   0.0000316
    3  -0.0000178  -0.0000031  -0.0000206   0.0000087  -0.0000022  -0.0000315
           13          14          15          16          17          18
    1  -0.0000054   0.0000076   0.0000045   0.0000078   0.0000571  -0.0000135
    2   0.0000180   0.0000173   0.0000189   0.0000113   0.0000017   0.0000258
    3   0.0000141   0.0000237   0.0000176   0.0000041  -0.0000112   0.0000305
           19          20          21          22
    1  -0.0000611   0.0000102   0.0000547   0.0000017
    2   0.0000137   0.0000197  -0.0000016   0.0000003
    3   0.0000546   0.0000075  -0.0000234   0.0000063
 Max gradient component =       6.430E-05
 RMS gradient           =       2.321E-05
 Gradient time:  CPU 188.30 s  wall 188.30 s
 Geometry Optimization Parameters
   NAtoms,    NIC,     NZ,  NCons,   NDum,   NFix, NCnnct, MaxDiis
       22     155      22       0       0       0       0       0

 Cartesian Hessian Update
 Hessian updated using BFGS update


** GEOMETRY OPTIMIZATION IN DELOCALIZED INTERNAL COORDINATES **
   Searching for a Minimum

   Optimization Cycle:   6

                       Coordinates (Angstroms)
     ATOM                X               Y               Z
      1  C         0.0420362297    0.0008299753    0.0512686127
      2  C        -0.0178446205    0.1264222381    1.4475286874
      3  Cl        1.4448052133    0.3066664740    2.4088542506
      4  C        -1.2359992179    0.1516335079    2.1215359641
      5  H        -1.2473410533    0.2580966483    3.1986432182
      6  C        -2.4305145412    0.0538116427    1.4176345556
      7  H        -3.3791070593    0.0741535131    1.9378855256
      8  C        -2.3853747186   -0.0663781129    0.0333645822
      9  Cl       -3.8839883505   -0.1886138959   -0.8751460628
     10  C        -1.1734309243   -0.0937266983   -0.6432167401
     11  H        -1.1602484144   -0.2069771892   -1.7197527027
     12  C         1.3122706603   -0.0223461972   -0.7255443932
     13  C         2.2921073906   -0.9860039003   -0.4747160232
     14  H         2.1499369004   -1.7211228072    0.3058246358
     15  C         3.4632897171   -1.0245540089   -1.2254947265
     16  Cl        4.6423418084   -2.2648721273   -0.8708464890
     17  C         3.6737090450   -0.0878450823   -2.2423689741
     18  Cl        5.1325550610   -0.0911142707   -3.2021652445
     19  C         2.6989355364    0.8733727285   -2.4996825446
     20  H         2.8691718771    1.5983640709   -3.2852299306
     21  C         1.5281038582    0.9038698505   -1.7521353492
     22  H         0.7853447142    1.6656931607   -1.9569633346
   Point Group: c1    Number of degrees of freedom:    60


   Energy is  -2301.902614915

 Hessian updated using BFGS update

 60 Hessian modes will be used to form the next step
  Hessian Eigenvalues:
     0.006238    0.019262    0.020164    0.022891    0.023339    0.023539
     0.023575    0.023684    0.023882    0.023949    0.024018    0.024102
     0.024114    0.024126    0.024130    0.024136    0.024514    0.025356
     0.028031    0.157333    0.159663    0.159992    0.160088    0.160304
     0.160642    0.219566    0.223206    0.229348    0.235085    0.238511
     0.243501    0.248558    0.249979    0.250079    0.252058    0.276127
     0.292225    0.298044    0.301024    0.303867    0.324294    0.341267
     0.356618    0.356665    0.356665    0.356851    0.357500    0.358666
     0.429233    0.429543    0.433075    0.451034    0.466342    0.469212
     0.473049    0.478378    0.479003    0.484453    0.492897    0.502865

 Minimum search - taking simple RFO step
 Searching for Lamda that Minimizes Along All modes
 Value Taken    Lamda =   0.00000000
 Step Taken.  Stepsize is  0.006397

                             Maximum     Tolerance    Cnvgd?
         Gradient           0.000139      0.000300     YES
         Displacement       0.005430      0.001200      NO
         Energy change     -0.000001      0.000001     YES

 Final energy is   -2301.9026149154774     


 ******************************
 **  OPTIMIZATION CONVERGED  **
 ******************************

                       Coordinates (Angstroms)
     ATOM                X               Y               Z
      1  C         0.0420362297    0.0008299753    0.0512686127
      2  C        -0.0178446205    0.1264222381    1.4475286874
      3  Cl        1.4448052133    0.3066664740    2.4088542506
      4  C        -1.2359992179    0.1516335079    2.1215359641
      5  H        -1.2473410533    0.2580966483    3.1986432182
      6  C        -2.4305145412    0.0538116427    1.4176345556
      7  H        -3.3791070593    0.0741535131    1.9378855256
      8  C        -2.3853747186   -0.0663781129    0.0333645822
      9  Cl       -3.8839883505   -0.1886138959   -0.8751460628
     10  C        -1.1734309243   -0.0937266983   -0.6432167401
     11  H        -1.1602484144   -0.2069771892   -1.7197527027
     12  C         1.3122706603   -0.0223461972   -0.7255443932
     13  C         2.2921073906   -0.9860039003   -0.4747160232
     14  H         2.1499369004   -1.7211228072    0.3058246358
     15  C         3.4632897171   -1.0245540089   -1.2254947265
     16  Cl        4.6423418084   -2.2648721273   -0.8708464890
     17  C         3.6737090450   -0.0878450823   -2.2423689741
     18  Cl        5.1325550610   -0.0911142707   -3.2021652445
     19  C         2.6989355364    0.8733727285   -2.4996825446
     20  H         2.8691718771    1.5983640709   -3.2852299306
     21  C         1.5281038582    0.9038698505   -1.7521353492
     22  H         0.7853447142    1.6656931607   -1.9569633346

Z-matrix Print:
$molecule
0 1
Cl
C  1 1.759540
C  2 1.392416 1 117.446226
H  3 1.082415 2 119.513590 1 -1.272520 0
C  3 1.389933 2 120.360318 1 178.116952 0
H  5 1.082083 3 120.569180 2 -179.931233 0
C  5 1.390211 3 118.845149 2 -0.130759 0
C  7 1.388279 5 121.018755 3 0.214717 0
H  8 1.082557 7 119.823742 5 178.833398 0
C  8 1.403072 7 120.910698 5 -0.075326 0
C  10 1.489118 8 118.665669 7 -179.497797 0
C  11 1.397008 10 121.021568 8 -122.387235 0
H  12 1.081599 11 120.411555 10 -1.264822 0
C  12 1.391698 11 120.830185 10 178.384891 0
C  14 1.398475 12 120.022071 11 0.262816 0
C  15 1.392958 14 119.421484 12 -0.425980 0
H  16 1.082441 15 119.090032 14 179.746748 0
C  16 1.389462 15 120.360425 14 0.096789 0
H  18 1.083522 16 119.430539 15 179.248309 0
Cl 15 1.746268 14 121.607348 12 179.565080 0
Cl 14 1.747664 12 118.550462 11 -179.430201 0
Cl 7 1.756752 5 119.555119 3 -179.898427 0
$end


 --------------------------------------------------------------

                    Orbital Energies (a.u.)
 --------------------------------------------------------------

 Alpha MOs
 -- Occupied --
********-101.5691-101.5689-101.5681 -10.2631 -10.2625 -10.2623 -10.2603
-10.2284 -10.2198 -10.2133 -10.2132 -10.2123 -10.2099 -10.2097 -10.2066
 -9.4841  -9.4838  -9.4835  -9.4826  -7.2488  -7.2485  -7.2483  -7.2475
 -7.2390  -7.2387  -7.2385  -7.2383  -7.2380  -7.2378  -7.2374  -7.2369
 -0.9348  -0.9258  -0.8940  -0.8725  -0.8651  -0.8402  -0.8034  -0.7700
 -0.7523  -0.7368  -0.6622  -0.6492  -0.6272  -0.6032  -0.5478  -0.5256
 -0.5229  -0.5040  -0.4948  -0.4771  -0.4597  -0.4575  -0.4560  -0.4348
 -0.4285  -0.4197  -0.4016  -0.3937  -0.3910  -0.3831  -0.3606  -0.3544
 -0.3407  -0.3340  -0.3325  -0.3307  -0.3203  -0.2975  -0.2756  -0.2672
 -0.2563
 -- Virtual --
 -0.0649  -0.0512  -0.0430  -0.0291  -0.0196  -0.0143  -0.0062   0.0003
  0.0028   0.0134   0.0167   0.0219   0.0278   0.0327   0.0398   0.0469
  0.0511   0.0535   0.0617   0.0664   0.0684   0.0716   0.0792   0.0834
  0.0895   0.0937   0.0958   0.0998   0.1021   0.1042   0.1078   0.1107
  0.1134   0.1162   0.1182   0.1229   0.1249   0.1274   0.1299   0.1324
  0.1335   0.1355   0.1393   0.1414   0.1480   0.1501   0.1524   0.1599
  0.1639   0.1663   0.1738   0.1774   0.1859   0.1899   0.1926   0.1964
  0.2007   0.2034   0.2119   0.2141   0.2201   0.2226   0.2247   0.2349
  0.2367   0.2421   0.2453   0.2502   0.2515   0.2569   0.2579   0.2599
  0.2677   0.2752   0.2764   0.2785   0.2830   0.2831   0.2875   0.2889
  0.2992   0.3050   0.3076   0.3139   0.3174   0.3214   0.3248   0.3368
  0.3453   0.3498   0.3515   0.3694   0.4243   0.4323   0.4361   0.4379
  0.4463   0.4505   0.4549   0.4652   0.4747   0.4779   0.4850   0.4901
  0.4982   0.5031   0.5119   0.5245   0.5373   0.5425   0.5528   0.5564
  0.5664   0.5707   0.5740   0.5785   0.5846   0.5910   0.6050   0.6080
  0.6125   0.6165   0.6285   0.6323   0.6491   0.6567   0.6689   0.6730
  0.6780   0.6859   0.6927   0.7002   0.7033   0.7153   0.7222   0.7321
  0.7378   0.7505   0.7626   0.7895   0.8086   0.8236   0.8336   0.8382
  0.8421   0.8439   0.8473   0.8505   0.8541   0.8567   0.8580   0.8612
  0.8667   0.8696   0.8779   0.8854   0.8923   0.8953   0.8998   0.9064
  0.9118   0.9204   0.9318   0.9364   0.9410   0.9492   0.9513   0.9555
  0.9626   0.9740   0.9778   0.9872   1.0079   1.0119   1.0153   1.0382
  1.0534   1.0580   1.0838   1.0958   1.1054   1.1265   1.1434   1.1697
  1.1947   1.2195   1.2442   1.2517   1.2544   1.2630   1.2724   1.2848
  1.2889   1.3114   1.3179   1.3458   1.3595   1.4103   1.4429   1.4824
  1.4970   1.5031   1.5168   1.5283   1.5485   1.5621   1.5644   1.5905
  1.5969   1.6116   1.6325   1.6486   1.6683   1.6881   1.6903   1.6947
  1.7168   1.7283   1.7643   1.7819   1.8195   1.8303   1.8578   1.8786
  1.8915   1.8969   1.9046   1.9236   1.9265   1.9401   1.9445   1.9576
  1.9641   1.9736   1.9778   2.0222   2.0424   2.0694   2.0769   2.0823
  2.1329   2.1366   2.1654   2.1937   2.2431   2.2474   2.2668   2.2733
  2.2884   2.2949   2.2976   2.3209   2.3261   2.3396   2.4000   2.4196
  2.4268   2.4461   2.4581   2.4759   2.4990   2.5212   2.5354   2.5478
  2.5656   2.5977   2.6077   2.6175   2.6565   2.6702   2.6848   2.7010
  2.7116   2.7137   2.7320   2.7410   2.7584   2.7638   2.7762   2.7806
  2.7882   2.7932   2.8224   2.8367   2.8474   2.8615   2.8880   2.9160
  2.9847   2.9935   3.0645   3.0834   3.0838   3.1302   3.1411   3.1615
  3.1917   3.2262   3.2604   3.3376   3.3461   3.3979   3.4238   3.5181
  3.5366   3.5825   3.6848   3.7199   3.7999   3.8633   3.8752   4.0458
  4.0711   4.1236   4.1297   4.3827   4.8057   4.8292   9.7636   9.7753
  9.8021   9.8079  23.4258  23.5666  23.8482  23.8877  23.8960  23.9329
 23.9820  24.0154  24.0504  24.0698  24.1273  24.1493  25.7868  25.8262
 25.8706  25.8928  26.0930  26.1159  26.1839  26.2746  26.5062  26.5932
 26.7287  26.7816 215.7552 215.7681 215.7986 215.8069
 --------------------------------------------------------------

          Ground-State Mulliken Net Atomic Charges

     Atom                 Charge (a.u.)
  ----------------------------------------
      1 C                     0.301855
      2 C                    -0.251846
      3 Cl                    0.474801
      4 C                    -0.500099
      5 H                     0.201572
      6 C                    -0.669102
      7 H                     0.182143
      8 C                     0.816593
      9 Cl                    0.439604
     10 C                    -1.123773
     11 H                     0.212702
     12 C                     0.679207
     13 C                    -1.707253
     14 H                     0.219116
     15 C                     0.254153
     16 Cl                    0.592255
     17 C                     0.215381
     18 Cl                    0.489171
     19 C                    -0.743335
     20 H                     0.206747
     21 C                    -0.472380
     22 H                     0.182488
  ----------------------------------------
  Sum of atomic charges =     0.000000

 -----------------------------------------------------------------
                    Cartesian Multipole Moments
 -----------------------------------------------------------------
    Charge (ESU x 10^10)
                 0.0000
    Dipole Moment (Debye)
         X      -1.9746      Y       1.0097      Z       0.5323
       Tot       2.2808
    Quadrupole Moments (Debye-Ang)
        XX    -132.4351     XY       2.2739     YY    -120.8435
        XZ      -2.1029     YZ      -4.2534     ZZ    -116.0339
    Octopole Moments (Debye-Ang^2)
       XXX    -451.8834    XXY      39.1700    XYY    -132.7848
       YYY      87.9437    XXZ      88.7642    XYZ     -12.1027
       YYZ      53.6712    XZZ    -153.6823    YZZ      41.2702
       ZZZ     181.6108
    Hexadecapole Moments (Debye-Ang^3)
      XXXX   -7271.1523   XXXY     437.3805   XXYY   -1305.5417
      XYYY     408.9833   YYYY    -689.7551   XXXZ    1084.1300
      XXYZ     -56.9807   XYYZ     348.7258   YYYZ    -105.9151
      XXZZ   -1571.6217   XYZZ     166.7937   YYZZ    -516.5864
      XZZZ    1010.9023   YZZZ    -115.7566   ZZZZ   -2392.5077
 -----------------------------------------------------------------
Archival summary:
1\1\november\OPT\ProcedureUnspecified\BasisUnspecified\l4126\taweetha\ThuJan1621:12:442020ThuJan1621:12:442020\0\\#,OPT,ProcedureUnspecified,BasisUnspecified,\\0,1\Cl\C,1,1.75954\C,2,1.39242,1,117.446\H,3,1.08242,2,119.514,1,-1.27252,0\C,3,1.38993,2,120.36,1,178.117,0\H,5,1.08208,3,120.569,2,-179.931,0\C,5,1.39021,3,118.845,2,-0.130759,0\C,7,1.38828,5,121.019,3,0.214717,0\H,8,1.08256,7,119.824,5,178.833,0\C,8,1.40307,7,120.911,5,-0.0753261,0\C,10,1.48912,8,118.666,7,-179.498,0\C,11,1.39701,10,121.022,8,-122.387,0\H,12,1.0816,11,120.412,10,-1.26482,0\C,12,1.3917,11,120.83,10,178.385,0\C,14,1.39848,12,120.022,11,0.262816,0\C,15,1.39296,14,119.421,12,-0.42598,0\H,16,1.08244,15,119.09,14,179.747,0\C,16,1.38946,15,120.36,14,0.0967889,0\H,18,1.08352,16,119.431,15,179.248,0\Cl,15,1.74627,14,121.607,12,179.565,0\Cl,14,1.74766,12,118.55,11,-179.43,0\Cl,7,1.75675,5,119.555,3,-179.898,0\\\@

 Total job time:  4491.72s(wall), 4491.42s(cpu) 
 Thu Jan 16 21:12:44 2020

        *************************************************************
        *                                                           *
        *  Thank you very much for using Q-Chem.  Have a nice day.  *
        *                                                           *
        *************************************************************


 
User input: 2 of 2 
 
                  Welcome to Q-Chem
     A Quantum Leap Into The Future Of Chemistry


 Q-Chem 5.2 (devel), Q-Chem, Inc., Pleasanton, CA (2019)

 Yihan Shao,  Zhengting Gan,  E. Epifanovsky,  A. T. B. Gilbert,  M. Wormit,  
 J. Kussmann,  A. W. Lange,  A. Behn,  Jia Deng,  Xintian Feng,  D. Ghosh,  
 M. Goldey,  P. R. Horn,  L. D. Jacobson,  I. Kaliman,  T. Kus,  A. Landau,  
 Jie Liu,  E. I. Proynov,  R. M. Richard,  R. P. Steele,  E. J. Sundstrom,  
 H. L. Woodcock III,  P. M. Zimmerman,  D. Zuev,  B. Albrecht,  E. Alguire,  
 S. A. Baeppler,  D. Barton,  Z. Benda,  Y. A. Bernard,  E. J. Berquist,  
 K. B. Bravaya,  H. Burton,  D. Casanova,  Chun-Min Chang,  Yunqing Chen,  
 A. Chien,  K. D. Closser,  M. P. Coons,  S. Coriani,  S. Dasgupta,  
 A. L. Dempwolff,  M. Diedenhofen,  Hainam Do,  R. G. Edgar,  Po-Tung Fang,  
 S. Faraji,  S. Fatehi,  Qingguo Feng,  K. D. Fenk,  J. Fosso-Tande,  
 J. Gayvert,  Qinghui Ge,  A. Ghysels,  G. Gidofalvi,  J. Gomes,  
 J. Gonthier,  A. Gunina,  D. Hait,  M. W. D. Hanson-Heine,  
 P. H. P. Harbach,  A. W. Hauser,  M. F. Herbst,  J. E. Herr,  
 E. G. Hohenstein,  Z. C. Holden,  Kerwin Hui,  B. C. Huynh,  T.-C. Jagau,  
 Hyunjun Ji,  B. Kaduk,  K. Khistyaev,  Jaehoon Kim,  P. Klunzinger,  K. Koh,  
 D. Kosenkov,  L. Koulias,  T. Kowalczyk,  C. M. Krauter,  A. Kunitsa,  
 Ka Un Lao,  A. Laurent,  K. V. Lawler,  Joonho Lee,  D. Lefrancois,  
 S. Lehtola,  D. S. Levine,  Yi-Pei Li,  You-Sheng Lin,  Fenglai Liu,  
 E. Livshits,  A. Luenser,  P. Manohar,  E. Mansoor,  S. F. Manzer,  
 Shan-Ping Mao,  Yuezhi Mao,  N. Mardirossian,  A. V. Marenich,  
 T. Markovich,  L. A. Martinez-Martinez,  S. A. Maurer,  N. J. Mayhall,  
 S. C. McKenzie,  J.-M. Mewes,  P. Morgante,  A. F. Morrison,  
 J. W. Mullinax,  K. Nanda,  T. S. Nguyen-Beck,  R. Olivares-Amaya,  
 J. A. Parkhill,  Zheng Pei,  T. M. Perrine,  F. Plasser,  P. Pokhilko,  
 S. Prager,  A. Prociuk,  E. Ramos,  D. R. Rehn,  F. Rob,  M. Scheurer,  
 M. Schneider,  N. Sergueev,  S. M. Sharada,  S. Sharma,  D. W. Small,  
 T. Stauch,  T. Stein,  Yu-Chuan Su,  A. J. W. Thom,  A. Tkatchenko,  
 T. Tsuchimochi,  N. M. Tubman,  L. Vogt,  M. L. Vidal,  O. Vydrov,  
 M. A. Watson,  J. Wenzel,  M. de Wergifosse,  T. A. Wesolowski,  A. White,  
 J. Witte,  A. Yamada,  Jun Yang,  K. Yao,  S. Yeganeh,  S. R. Yost,  
 Zhi-Qiang You,  A. Zech,  Igor Ying Zhang,  Xing Zhang,  Yan Zhao,  
 Ying Zhu,  B. R. Brooks,  G. K. L. Chan,  C. J. Cramer,  M. S. Gordon,  
 W. J. Hehre,  A. Klamt,  M. W. Schmidt,  C. D. Sherrill,  D. G. Truhlar,  
 A. Aspuru-Guzik,  R. Baer,  A. T. Bell,  N. A. Besley,  Jeng-Da Chai,  
 A. E. DePrince, III,  R. A. DiStasio Jr.,  A. Dreuw,  B. D. Dunietz,  
 T. R. Furlani,  Chao-Ping Hsu,  Yousung Jung,  Jing Kong,  D. S. Lambrecht,  
 WanZhen Liang,  C. Ochsenfeld,  V. A. Rassolov,  L. V. Slipchenko,  
 J. E. Subotnik,  T. Van Voorhis,  J. M. Herbert,  A. I. Krylov,  
 P. M. W. Gill,  M. Head-Gordon

 Contributors to earlier versions of Q-Chem not listed above: 
 R. D. Adamson,  B. Austin,  J. Baker,  G. J. O. Beran,  K. Brandhorst,  
 S. T. Brown,  E. F. C. Byrd,  A. K. Chakraborty,  C.-L. Cheng,  
 Siu Hung Chien,  D. M. Chipman,  D. L. Crittenden,  H. Dachsel,  
 R. J. Doerksen,  A. D. Dutoi,  L. Fusti-Molnar,  W. A. Goddard III,  
 A. Golubeva-Zadorozhnaya,  S. R. Gwaltney,  G. Hawkins,  A. Heyden,  
 S. Hirata,  G. Kedziora,  F. J. Keil,  C. Kelley,  Jihan Kim,  R. A. King,  
 R. Z. Khaliullin,  P. P. Korambath,  W. Kurlancheek,  A. M. Lee,  M. S. Lee,  
 S. V. Levchenko,  Ching Yeh Lin,  D. Liotard,  R. C. Lochan,  I. Lotan,  
 P. E. Maslen,  N. Nair,  D. P. O'Neill,  D. Neuhauser,  E. Neuscamman,  
 C. M. Oana,  R. Olson,  B. Peters,  R. Peverati,  P. A. Pieniazek,  
 Y. M. Rhee,  J. Ritchie,  M. A. Rohrdanz,  E. Rosta,  N. J. Russ,  
 H. F. Schaefer III,  N. E. Schultz,  N. Shenvi,  A. C. Simmonett,  A. Sodt,  
 D. Stuck,  K. S. Thanthiriwatte,  V. Vanovschi,  Tao Wang,  A. Warshel,  
 C. F. Williams,  Q. Wu,  X. Xu,  W. Zhang

 Please cite Q-Chem as follows:
 Y. Shao et al., Mol. Phys. 113, 184-215 (2015)
 DOI: 10.1080/00268976.2014.952696

 Q-Chem 5.2.1 for Intel X86 EM64T Linux

 Parts of Q-Chem use Armadillo 8.300.2 (Tropical Shenanigans).
 http://arma.sourceforge.net/

 Q-Chem begins on Thu Jan 16 21:12:44 2020  

Host: 
0

     Scratch files written to /scratch/taweetham/qchem31390//
NAlpha2: 146
NElect   146
Mult     1
The previous job contains 0 fragments, simply inherited here

 Q-Chem warning in module libgen/rem_setup.C, line 2168:

 Setting Thresh to 1e-14


Checking the input file for inconsistencies... 	...done.

--------------------------------------------------------------
User input:
--------------------------------------------------------------

$MOLECULE
READ
$END

$REM
   JOB_TYPE 	FREQUENCY
   BASIS 	6-311++G**
   METHOD	B3LYP
   SCF_GUESS_ALWAYS     TRUE
   S2THRESH     15
   THRESH       15
   MEM_TOTAL    10000
$END

--------------------------------------------------------------
 ----------------------------------------------------------------
             Standard Nuclear Orientation (Angstroms)
    I     Atom           X                Y                Z
 ----------------------------------------------------------------
    1      C       1.2678100143     0.1131714111     0.1406454361
    2      C       1.8054295734     1.3909788410     0.3576125096
    3      Cl      0.7771207265     2.7477187999     0.8023786936
    4      C       3.1748334627     1.6262503174     0.2670456257
    5      H       3.5579209518     2.6221978137     0.4485824945
    6      C       4.0469749417     0.5889119433    -0.0415179919
    7      H       5.1118742439     0.7677136281    -0.1116754034
    8      C       3.5277392557    -0.6830231694    -0.2542664622
    9      Cl      4.6134319429    -2.0083676967    -0.6427368851
   10      C       2.1630663943    -0.9224844580    -0.1668349813
   11      H       1.7777469066    -1.9165322233    -0.3547899331
   12      C      -0.1846503919    -0.2020032749     0.2328125420
   13      C      -1.1173457170     0.4600585399    -0.5693000698
   14      H      -0.7981127846     1.2300781015    -1.2585142494
   15      C      -2.4699089167     0.1389591789    -0.5037958315
   16      Cl     -3.5828366326     0.9943567852    -1.5449562782
   17      C      -2.9115630825    -0.8536675936     0.3767533327
   18      Cl     -4.5999838551    -1.2818046392     0.5007905511
   19      C      -1.9860368270    -1.5199034653     1.1766684907
   20      H      -2.3342739507    -2.2843829281     1.8592954830
   21      C      -0.6357172783    -1.2008162121     1.1030197056
   22      H       0.0696089716    -1.7200219774     1.7409543889
 ----------------------------------------------------------------
 Molecular Point Group                 C1    NOp =  1
 Largest Abelian Subgroup              C1    NOp =  1
 Nuclear Repulsion Energy =        1412.22437152 hartrees
 There are       73 alpha and       73 beta electrons
 Requested basis set is 6-311++G(d,p)
 There are 154 shells and 426 basis functions

 Total QAlloc Memory Limit  10000 MB
 Mega-Array Size       188 MB
 MEM_STATIC part       192 MB
 A cutoff of  1.0D-15 yielded   9353 shell pairs
 There are     76506 function pairs (     82131 Cartesian)
 Smallest overlap matrix eigenvalue = 3.54E-07
 Linear dependence detected in AO basis
 Number of orthogonalized atomic orbitals = 423
 Maximum deviation from orthogonality = 3.556E-10
 Guess from superposition of atomic densities
 Warning:  Energy on first SCF cycle will be non-variational
 SAD guess density has 146.000000 electrons

 -----------------------------------------------------------------------
  General SCF calculation program by
  Eric Jon Sundstrom, Paul Horn, Yuezhi Mao, Dmitri Zuev, Alec White,
  David Stuck, Shaama M.S., Shane Yost, Joonho Lee, David Small,
  Daniel Levine, Susi Lehtola, Hugh Burton, Evgeny Epifanovsky,
  Bang C. Huynh
 -----------------------------------------------------------------------
 Exchange:     0.2000 Hartree-Fock + 0.0800 Slater + 0.7200 B88
 Correlation:  0.1900 VWN1RPA + 0.8100 LYP
 Using SG-1 standard quadrature grid
 A restricted SCF calculation will be
 performed using DIIS
 SCF converges when DIIS error is below 1.0e-08
 ---------------------------------------
  Cycle       Energy         DIIS error
 ---------------------------------------
    1   -2305.6460992809      3.02e-02  
    2   -2301.7475828750      2.56e-03  
    3   -2301.6554298001      3.16e-03  
    4   -2301.8907786210      6.77e-04  
    5   -2301.8999046888      3.36e-04  
    6   -2301.9023542038      1.04e-04  
    7   -2301.9025783644      3.03e-05  
    8   -2301.9025960659      1.42e-05  
    9   -2301.9026007135      2.52e-06  
   10   -2301.9026008445      1.07e-06  
   11   -2301.9026008704      2.65e-07  
   12   -2301.9026008718      1.14e-07  
   13   -2301.9026008721      2.65e-08  
   14   -2301.9026008721      1.17e-08  
   15   -2301.9026008722      5.38e-09  Convergence criterion met
 ---------------------------------------
 SCF time:   CPU 557.03s  wall 557.00s 
 SCF   energy in the final basis set =    -2301.9026008722
 Total energy in the final basis set =    -2301.9026008722

 --------------------------------------------------------------

                    Orbital Energies (a.u.)
 --------------------------------------------------------------

 Alpha MOs
 -- Occupied --
********-101.5690-101.5689-101.5681 -10.2631 -10.2626 -10.2622 -10.2603
-10.2283 -10.2198 -10.2133 -10.2132 -10.2123 -10.2099 -10.2097 -10.2066
 -9.4841  -9.4837  -9.4835  -9.4826  -7.2488  -7.2484  -7.2482  -7.2476
 -7.2390  -7.2386  -7.2385  -7.2384  -7.2380  -7.2378  -7.2374  -7.2368
 -0.9348  -0.9258  -0.8940  -0.8725  -0.8652  -0.8402  -0.8034  -0.7700
 -0.7523  -0.7368  -0.6622  -0.6492  -0.6272  -0.6032  -0.5478  -0.5256
 -0.5229  -0.5040  -0.4948  -0.4771  -0.4597  -0.4575  -0.4560  -0.4348
 -0.4285  -0.4197  -0.4015  -0.3937  -0.3910  -0.3831  -0.3606  -0.3544
 -0.3407  -0.3340  -0.3324  -0.3307  -0.3203  -0.2974  -0.2755  -0.2672
 -0.2563
 -- Virtual --
 -0.0649  -0.0512  -0.0430  -0.0291  -0.0196  -0.0142  -0.0062   0.0003
  0.0029   0.0135   0.0167   0.0218   0.0278   0.0327   0.0398   0.0469
  0.0512   0.0535   0.0617   0.0666   0.0683   0.0717   0.0791   0.0834
  0.0896   0.0938   0.0959   0.0999   0.1020   0.1043   0.1079   0.1107
  0.1134   0.1162   0.1182   0.1230   0.1251   0.1274   0.1299   0.1325
  0.1335   0.1354   0.1393   0.1414   0.1481   0.1501   0.1523   0.1602
  0.1641   0.1663   0.1739   0.1775   0.1860   0.1898   0.1928   0.1964
  0.2008   0.2037   0.2120   0.2144   0.2200   0.2225   0.2247   0.2345
  0.2369   0.2424   0.2453   0.2502   0.2515   0.2571   0.2581   0.2599
  0.2678   0.2752   0.2765   0.2787   0.2831   0.2833   0.2875   0.2893
  0.2992   0.3049   0.3072   0.3141   0.3174   0.3216   0.3248   0.3368
  0.3453   0.3499   0.3520   0.3694   0.4244   0.4325   0.4363   0.4378
  0.4463   0.4504   0.4550   0.4653   0.4746   0.4780   0.4849   0.4902
  0.4982   0.5033   0.5118   0.5245   0.5374   0.5427   0.5529   0.5566
  0.5666   0.5709   0.5742   0.5785   0.5846   0.5911   0.6050   0.6080
  0.6127   0.6167   0.6285   0.6323   0.6493   0.6567   0.6688   0.6732
  0.6778   0.6859   0.6927   0.7001   0.7033   0.7152   0.7222   0.7321
  0.7379   0.7505   0.7626   0.7895   0.8087   0.8235   0.8336   0.8382
  0.8422   0.8439   0.8472   0.8505   0.8542   0.8567   0.8580   0.8611
  0.8666   0.8696   0.8778   0.8854   0.8923   0.8953   0.8998   0.9064
  0.9117   0.9204   0.9318   0.9365   0.9410   0.9493   0.9513   0.9555
  0.9626   0.9741   0.9779   0.9872   1.0079   1.0119   1.0153   1.0380
  1.0535   1.0580   1.0838   1.0958   1.1054   1.1266   1.1434   1.1697
  1.1948   1.2195   1.2443   1.2517   1.2545   1.2631   1.2724   1.2849
  1.2889   1.3114   1.3179   1.3458   1.3596   1.4103   1.4429   1.4824
  1.4970   1.5031   1.5168   1.5285   1.5485   1.5621   1.5645   1.5905
  1.5969   1.6117   1.6325   1.6486   1.6683   1.6881   1.6903   1.6948
  1.7168   1.7284   1.7643   1.7819   1.8195   1.8303   1.8578   1.8786
  1.8915   1.8969   1.9046   1.9236   1.9265   1.9401   1.9445   1.9576
  1.9641   1.9736   1.9778   2.0222   2.0425   2.0694   2.0769   2.0823
  2.1329   2.1366   2.1654   2.1937   2.2431   2.2474   2.2668   2.2734
  2.2884   2.2949   2.2976   2.3210   2.3261   2.3396   2.4000   2.4195
  2.4270   2.4460   2.4580   2.4759   2.4991   2.5212   2.5353   2.5478
  2.5656   2.5978   2.6077   2.6175   2.6566   2.6702   2.6848   2.7010
  2.7116   2.7137   2.7320   2.7410   2.7584   2.7638   2.7762   2.7806
  2.7882   2.7932   2.8224   2.8367   2.8475   2.8614   2.8880   2.9161
  2.9847   2.9934   3.0645   3.0834   3.0838   3.1302   3.1412   3.1615
  3.1917   3.2261   3.2604   3.3377   3.3461   3.3979   3.4238   3.5181
  3.5366   3.5826   3.6848   3.7199   3.7999   3.8633   3.8752   4.0458
  4.0710   4.1236   4.1297   4.3827   4.8057   4.8292   9.7637   9.7753
  9.8021   9.8079  23.4258  23.5666  23.8482  23.8877  23.8961  23.9329
 23.9820  24.0154  24.0504  24.0698  24.1273  24.1493  25.7871  25.8263
 25.8709  25.8926  26.0933  26.1162  26.1842  26.2747  26.5063  26.5931
 26.7285  26.7816 215.7552 215.7681 215.7986 215.8069
 --------------------------------------------------------------

          Ground-State Mulliken Net Atomic Charges

     Atom                 Charge (a.u.)
  ----------------------------------------
      1 C                     0.303687
      2 C                    -0.253326
      3 Cl                    0.473897
      4 C                    -0.502155
      5 H                     0.201710
      6 C                    -0.667463
      7 H                     0.182263
      8 C                     0.814672
      9 Cl                    0.439789
     10 C                    -1.123515
     11 H                     0.212681
     12 C                     0.691018
     13 C                    -1.712401
     14 H                     0.219279
     15 C                     0.257049
     16 Cl                    0.591176
     17 C                     0.213901
     18 Cl                    0.490387
     19 C                    -0.749062
     20 H                     0.206565
     21 C                    -0.472567
     22 H                     0.182416
  ----------------------------------------
  Sum of atomic charges =     0.000000

 -----------------------------------------------------------------
                    Cartesian Multipole Moments
 -----------------------------------------------------------------
    Charge (ESU x 10^10)
                 0.0000
    Dipole Moment (Debye)
         X       2.1303      Y      -0.2552      Z       0.7693
       Tot       2.2793
    Quadrupole Moments (Debye-Ang)
        XX    -124.3833     XY       6.5080     YY    -118.3923
        XZ      -0.6183     YZ      -3.7147     ZZ    -120.8675
    Octopole Moments (Debye-Ang^2)
       XXX      31.8551    XXY      34.9490    XYY      -2.9150
       YYY       0.1304    XXZ       6.1064    XYZ       4.5194
       YYZ       3.7130    XZZ     -11.8597    YZZ      -4.0934
       ZZZ      -2.5027
    Hexadecapole Moments (Debye-Ang^3)
      XXXX   -6749.1364   XXXY     122.1997   XXYY   -1381.9067
      XYYY     -16.5758   YYYY   -1639.4466   XXXZ      17.4352
      XXYZ      -7.2049   XYYZ      -6.1579   YYYZ      -1.8996
      XXZZ   -1257.4580   XYZZ      -9.6178   YYZZ    -360.2878
      XZZZ       7.0968   YZZZ     -13.4928   ZZZZ    -576.3390
 -----------------------------------------------------------------
 Calculating MO derivatives via CPSCF
    1     0    69    0.0213643  
    2     0    69    0.0063428  
    3     0    69    0.0006337  
    4     2    67    0.0000512  
    5    66     3    0.0000033  
    6    69     0    0.0000002  Converged
 Time for AOints: 853.1 s (CPU) 853.2 s (wall)
 ------------------------------------------------------------------------------
                     AOints        : Timing summary (seconds)
 ------------------------------------------------------------------------------
     job step          cpu (% of tot)      sys (% of tot)     wall (% of tot)
 ------------------------------------------------------------------------------
  AOints            0.8531E+03 ( 8.8)   0.8000E-05 ( 3.0)   0.8532E+03 ( 8.8)
 ------------------------------------------------------------------------------
   Grand Totals     0.9698E+04          0.2650E-03          0.9698E+04
 ------------------------------------------------------------------------------
 Polarizability Matrix (a.u.)
            1           2           3
    1-275.9872346   6.0726628   2.1594629
    2   6.0726628-184.1825275   8.1189345
    3   2.1594629   8.1189345-126.2478809
 Calculating analytic Hessian of the SCF energy

 Direct stationary perturbation theory relativistic correction:

 rels  =       3.209055786962
 relv  =     -12.219879499078
 rel2e =       3.257553959141
 E_rel =      -5.753269752976

 Hessian of the SCF Energy
            1           2           3           4           5           6
    1   0.6294068   0.0132300  -0.0427264  -0.1436399  -0.0965564  -0.0161622
    2   0.0132300   0.6089130   0.0750384  -0.0425895  -0.2485671  -0.0362564
    3  -0.0427264   0.0750384   0.1837786  -0.0026270  -0.0278022  -0.0675359
    4  -0.1436399  -0.0425895  -0.0026270   0.5817041   0.0722674  -0.0339790
    5  -0.0965564  -0.2485671  -0.0278022   0.0722674   0.5139564   0.0803625
    6  -0.0161622  -0.0362564  -0.0675359  -0.0339790   0.0803625   0.1386908
    7   0.0012408   0.0025967   0.0010671  -0.0776105   0.0485620   0.0184033
    8   0.0252817  -0.0294524  -0.0109408   0.0486001  -0.1030198  -0.0247758
    9   0.0058554  -0.0075322   0.0002681   0.0191503  -0.0252368  -0.0299484
   10  -0.0098104  -0.0775746  -0.0144478  -0.3072740  -0.0163677   0.0211908
   11  -0.0328105   0.0127459   0.0043456  -0.0796774  -0.1188060  -0.0048420
   12  -0.0051883   0.0100649   0.0086728   0.0075375  -0.0117315  -0.0643704
   13  -0.0053877   0.0000727   0.0010494  -0.0076546  -0.0284658  -0.0053200
   14  -0.0007105   0.0015000  -0.0007928   0.0014227  -0.0022611  -0.0013396
   15   0.0010689  -0.0006236   0.0050130   0.0011558   0.0013930   0.0031722
   16   0.0008543   0.0082664   0.0013084  -0.0413295   0.0140783   0.0085852
   17   0.0085737  -0.0629506  -0.0132882   0.0685600   0.0463788   0.0015605
   18   0.0014261  -0.0140628  -0.0051428   0.0197458   0.0072192   0.0060428
   19   0.0004486   0.0002684  -0.0000885   0.0006132   0.0023107   0.0011848
   20   0.0004612  -0.0010142  -0.0000080   0.0020880  -0.0020853  -0.0022086
   21  -0.0001183  -0.0001681  -0.0010895   0.0012778  -0.0020762   0.0066680
   22  -0.0417678   0.0669483   0.0182017  -0.0477056  -0.0366932  -0.0034888
   23   0.0131802   0.0472319   0.0068785  -0.0387085  -0.0309133  -0.0015945
   24   0.0078427   0.0029114   0.0051193  -0.0040963  -0.0015689  -0.0052612
   25  -0.0020441  -0.0054013  -0.0003346   0.0010930   0.0007662  -0.0002425
   26  -0.0005471   0.0012923  -0.0006707   0.0011465   0.0010080   0.0005269
   27   0.0004614  -0.0002524   0.0045776   0.0000004   0.0002482  -0.0005332
   28  -0.1882485   0.0518115   0.0252423   0.0601586   0.0463378   0.0048170
   29   0.1142409  -0.2216426  -0.0440588  -0.0047528  -0.0512167  -0.0129648
   30   0.0405092  -0.0378104  -0.0734121  -0.0064696  -0.0181790   0.0048931
   31   0.0088097   0.0186577   0.0035726  -0.0016857   0.0020506   0.0013211
   32  -0.0082964  -0.0167368  -0.0037593   0.0026529  -0.0004955  -0.0016452
   33  -0.0030288  -0.0060722   0.0027969   0.0014278  -0.0014607   0.0055294
   34  -0.2093564  -0.0238111   0.0077898  -0.0123869  -0.0162283   0.0020148
   35  -0.0268067  -0.0953772   0.0092499  -0.0298025  -0.0042992   0.0023176
   36   0.0073367   0.0090704  -0.0695246  -0.0035463  -0.0000358   0.0027565
   37  -0.0310234   0.0128180  -0.0173290   0.0014894   0.0039859  -0.0011324
   38   0.0020230   0.0089404  -0.0044976  -0.0019097  -0.0015938   0.0005791
   39  -0.0005148  -0.0015732   0.0053112   0.0016334  -0.0012375  -0.0004078
   40   0.0012043   0.0006771   0.0003543  -0.0001817  -0.0000033  -0.0002337
   41  -0.0008683  -0.0017071  -0.0021434  -0.0004116   0.0005105   0.0000865
   42   0.0008496  -0.0025311  -0.0016311  -0.0015241   0.0009398   0.0002107
   43   0.0018911   0.0018251  -0.0021921  -0.0011451  -0.0005069   0.0009575
   44   0.0029725   0.0029625   0.0042111  -0.0000150  -0.0003640   0.0006637
   45  -0.0031133   0.0045814   0.0015362   0.0015536  -0.0001436  -0.0001469
   46   0.0002142   0.0009094  -0.0009577  -0.0003586   0.0006078   0.0002133
   47  -0.0004973  -0.0000966   0.0002133   0.0002966  -0.0003527  -0.0002135
   48   0.0003528   0.0002809  -0.0002415  -0.0002499   0.0004692   0.0000900
   49  -0.0019622   0.0002653   0.0000623   0.0005028   0.0001922  -0.0001637
   50  -0.0006444  -0.0013869   0.0002553   0.0005531   0.0001880  -0.0005871
   51   0.0003630   0.0004045  -0.0007741  -0.0007355   0.0001947   0.0004105
   52   0.0014066   0.0001703   0.0001407  -0.0007184   0.0004992   0.0001777
   53   0.0004359  -0.0000247  -0.0003344  -0.0002453   0.0000103   0.0000126
   54  -0.0000496  -0.0003560  -0.0002447  -0.0000540  -0.0000587   0.0000201
   55   0.0035065  -0.0013031   0.0000501  -0.0000536  -0.0004166  -0.0000728
   56  -0.0007439  -0.0001783   0.0050237  -0.0000775   0.0004891   0.0000348
   57   0.0000094   0.0058438   0.0009632   0.0015451   0.0001362  -0.0003247
   58   0.0001869  -0.0010584   0.0007116  -0.0004123   0.0001880   0.0000940
   59   0.0001119  -0.0000955   0.0002165  -0.0000852   0.0001439   0.0000726
   60  -0.0000704   0.0000425   0.0001817   0.0000118   0.0000457  -0.0000209
   61  -0.0166113  -0.0268156   0.0204280  -0.0037586   0.0034910   0.0018973
   62  -0.0141590  -0.0035118   0.0049837   0.0014457   0.0018688   0.0002088
   63   0.0054233   0.0013098   0.0025719  -0.0014754  -0.0016823  -0.0002511
   64   0.0006940   0.0000437   0.0007326   0.0003429  -0.0000951  -0.0000694
   65   0.0021149  -0.0008461  -0.0021232  -0.0007452  -0.0005924   0.0000147
   66  -0.0005267  -0.0023157  -0.0011948  -0.0002738   0.0002035   0.0003101
            7           8           9          10          11          12
    1   0.0012408   0.0252817   0.0058554  -0.0098104  -0.0328105  -0.0051883
    2   0.0025967  -0.0294524  -0.0075322  -0.0775746   0.0127459   0.0100649
    3   0.0010671  -0.0109408   0.0002681  -0.0144478   0.0043456   0.0086728
    4  -0.0776105   0.0486001   0.0191503  -0.3072740  -0.0796774   0.0075375
    5   0.0485620  -0.1030198  -0.0252368  -0.0163677  -0.1188060  -0.0117315
    6   0.0184033  -0.0247758  -0.0299484   0.0211908  -0.0048420  -0.0643704
    7   0.1075604  -0.0798589  -0.0289955  -0.0274006   0.0359406   0.0119188
    8  -0.0798589   0.1457608   0.0424720   0.0105776  -0.0089539  -0.0040945
    9  -0.0289955   0.0424720   0.0255910   0.0057429  -0.0069533   0.0017574
   10  -0.0274006   0.0105776   0.0057429   0.6575664   0.0309510  -0.0471571
   11   0.0359406  -0.0089539  -0.0069533   0.0309510   0.7138160   0.1249335
   12   0.0119188  -0.0040945   0.0017574  -0.0471571   0.1249335   0.1611816
   13   0.0006773  -0.0005141  -0.0004972  -0.0928717  -0.0935748  -0.0147552
   14   0.0012217   0.0010497   0.0006422  -0.0964129  -0.2966610  -0.0477852
   15  -0.0000216   0.0009240  -0.0023029  -0.0149563  -0.0484087  -0.0450035
   16  -0.0025504  -0.0000525   0.0006989  -0.2110864   0.1322338   0.0434639
   17  -0.0056231   0.0022427  -0.0000243   0.0645450  -0.2423919  -0.0462849
   18  -0.0003941  -0.0005693   0.0045666   0.0284093  -0.0524587  -0.0739515
   19  -0.0007007   0.0002019   0.0001182  -0.0135757  -0.0047602   0.0007096
   20   0.0012168  -0.0004834  -0.0002524   0.0243785   0.0075948  -0.0015465
   21   0.0002854  -0.0001802  -0.0000099   0.0067360   0.0013843   0.0031143
   22   0.0015820   0.0001168  -0.0002410   0.0617987  -0.0058770  -0.0065724
   23   0.0010798   0.0006576   0.0002307   0.0483265  -0.0535513  -0.0174610
   24   0.0000480   0.0001930  -0.0005482   0.0049196  -0.0125340   0.0045999
   25  -0.0007274   0.0011149   0.0003278   0.0002864  -0.0005553   0.0004044
   26   0.0011109  -0.0011726  -0.0003493  -0.0065655  -0.0015194  -0.0006877
   27   0.0002760  -0.0002101  -0.0005959  -0.0007657  -0.0012153   0.0042182
   28  -0.0006889  -0.0061241  -0.0007135  -0.0587102   0.0182498   0.0094426
   29  -0.0006929  -0.0020882  -0.0012783   0.0174609  -0.0077277  -0.0028532
   30   0.0001867  -0.0009999   0.0037857   0.0097347  -0.0026731  -0.0042080
   31  -0.0001189   0.0014588   0.0003643  -0.0007371   0.0008108   0.0001082
   32   0.0000554  -0.0009342  -0.0002315   0.0006435   0.0003154   0.0002383
   33   0.0000170  -0.0002922   0.0001223  -0.0001150   0.0002323  -0.0009882
   34  -0.0016925   0.0025173   0.0001563   0.0028690   0.0001400   0.0002902
   35  -0.0029349  -0.0009369   0.0005432  -0.0006963  -0.0045271  -0.0024259
   36  -0.0006272   0.0005459  -0.0017245   0.0007580  -0.0019930   0.0052713
   37  -0.0011272  -0.0025740  -0.0014098  -0.0006429   0.0000461   0.0007582
   38  -0.0022669  -0.0027273  -0.0012157   0.0009745  -0.0001871  -0.0000704
   39  -0.0023311  -0.0010109  -0.0009781   0.0001686   0.0003536  -0.0001118
   40  -0.0004225  -0.0004288  -0.0006326  -0.0002877   0.0000366   0.0001165
   41  -0.0005834  -0.0005213  -0.0008806   0.0002203  -0.0001180   0.0001082
   42   0.0004710  -0.0003192  -0.0000245   0.0000465  -0.0002744  -0.0000003
   43   0.0011112   0.0010469   0.0002154   0.0004165  -0.0001280   0.0000814
   44  -0.0000045   0.0000985  -0.0001981   0.0002515  -0.0000920  -0.0002039
   45  -0.0003554  -0.0003932  -0.0000516  -0.0004948   0.0002623  -0.0002110
   46   0.0000740  -0.0003809  -0.0001524   0.0000849  -0.0001552   0.0000085
   47  -0.0000119   0.0002765   0.0001018  -0.0000898   0.0001176   0.0000285
   48   0.0000017  -0.0003111  -0.0001129   0.0000377  -0.0001079  -0.0000314
   49   0.0001875   0.0002140   0.0000425  -0.0000802   0.0000875  -0.0000148
   50  -0.0003920  -0.0004638  -0.0000076  -0.0003207   0.0000814   0.0000783
   51   0.0006924   0.0005548   0.0000727   0.0002865  -0.0001619   0.0000928
   52   0.0000747  -0.0003045  -0.0000940   0.0001199  -0.0001734   0.0000239
   53   0.0000053   0.0000142   0.0000044   0.0001001  -0.0000641   0.0000204
   54   0.0000056   0.0000317   0.0000398   0.0000187  -0.0000176  -0.0000161
   55  -0.0007688  -0.0007176  -0.0001566  -0.0001824  -0.0000266   0.0001037
   56   0.0001573  -0.0001185  -0.0000293  -0.0000733   0.0002034  -0.0003378
   57   0.0000382  -0.0002439  -0.0000268  -0.0003041   0.0005279   0.0002667
   58   0.0000520  -0.0000746  -0.0000009   0.0000164  -0.0000904  -0.0001039
   59   0.0000492  -0.0000761  -0.0000148   0.0000150  -0.0000147  -0.0000143
   60   0.0000184  -0.0000611  -0.0000090   0.0000103   0.0000152   0.0000062
   61   0.0012960  -0.0002012   0.0001429  -0.0004626  -0.0007264  -0.0012176
   62   0.0004415   0.0007585   0.0002423  -0.0007204   0.0000026   0.0000331
   63  -0.0008028  -0.0001671   0.0002219   0.0002388  -0.0002424  -0.0002320
   64  -0.0000480   0.0001006   0.0000784  -0.0000337   0.0000568   0.0000382
   65  -0.0000675   0.0000902  -0.0000323   0.0003790  -0.0002620  -0.0000105
   66   0.0000979  -0.0001523  -0.0000926  -0.0000604  -0.0001706  -0.0000525
           13          14          15          16          17          18
    1  -0.0053877  -0.0007105   0.0010689   0.0008543   0.0085737   0.0014261
    2   0.0000727   0.0015000  -0.0006236   0.0082664  -0.0629506  -0.0140628
    3   0.0010494  -0.0007928   0.0050130   0.0013084  -0.0132882  -0.0051428
    4  -0.0076546   0.0014227   0.0011558  -0.0413295   0.0685600   0.0197458
    5  -0.0284658  -0.0022611   0.0013930   0.0140783   0.0463788   0.0072192
    6  -0.0053200  -0.0013396   0.0031722   0.0085852   0.0015605   0.0060428
    7   0.0006773   0.0012217  -0.0000216  -0.0025504  -0.0056231  -0.0003941
    8  -0.0005141   0.0010497   0.0009240  -0.0000525   0.0022427  -0.0005693
    9  -0.0004972   0.0006422  -0.0023029   0.0006989  -0.0000243   0.0045666
   10  -0.0928717  -0.0964129  -0.0149563  -0.2110864   0.0645450   0.0284093
   11  -0.0935748  -0.2966610  -0.0484087   0.1322338  -0.2423919  -0.0524587
   12  -0.0147552  -0.0477852  -0.0450035   0.0434639  -0.0462849  -0.0739515
   13   0.0965474   0.0999908   0.0148061   0.0105927   0.0196656   0.0036618
   14   0.0999908   0.3127804   0.0534883  -0.0092699  -0.0161979  -0.0034586
   15   0.0148061   0.0534883   0.0349699  -0.0029312  -0.0058058   0.0029868
   16   0.0105927  -0.0092699  -0.0029312   0.7451532   0.0223813  -0.0580133
   17   0.0196656  -0.0161979  -0.0058058   0.0223813   0.6342213   0.1040511
   18   0.0036618  -0.0034586   0.0029868  -0.0580133   0.1040511   0.1557468
   19   0.0007288   0.0001782  -0.0004860  -0.3336918  -0.0497433   0.0195266
   20  -0.0003267   0.0006731   0.0011263  -0.0473648  -0.0638548  -0.0012429
   21  -0.0005640   0.0010749  -0.0040672   0.0201212  -0.0009539  -0.0374594
   22  -0.0013576   0.0028397   0.0011795  -0.1513545  -0.0528874  -0.0013522
   23   0.0025655  -0.0003558  -0.0020528  -0.1157674  -0.2782304  -0.0324739
   24   0.0013660  -0.0019419   0.0063942  -0.0153016  -0.0394216  -0.0695365
   25  -0.0002266   0.0000391   0.0000497   0.0007855   0.0034110   0.0010332
   26   0.0012064  -0.0009337  -0.0003300   0.0296440  -0.0329995  -0.0108661
   27   0.0002660  -0.0002044   0.0000180   0.0065475  -0.0078512   0.0017466
   28  -0.0008441   0.0005809   0.0002911  -0.0103678  -0.0783207  -0.0150589
   29   0.0007644   0.0003690   0.0002692  -0.0335152   0.0120022   0.0043520
   30   0.0001232   0.0002739  -0.0010642  -0.0056858   0.0085522   0.0109383
   31   0.0000429  -0.0000381  -0.0000449  -0.0056719   0.0000073   0.0011949
   32  -0.0000424  -0.0000643   0.0000513  -0.0006534   0.0017563  -0.0007829
   33  -0.0000392   0.0000700  -0.0003236   0.0011458  -0.0010716   0.0050849
   34   0.0002810   0.0002673  -0.0000017  -0.0007834  -0.0003113  -0.0001122
   35  -0.0012513   0.0000685   0.0000907   0.0001436  -0.0008718  -0.0000233
   36  -0.0001356  -0.0000377   0.0001935   0.0000046   0.0005331  -0.0010921
   37  -0.0000316  -0.0000287   0.0000968   0.0001172  -0.0000401  -0.0001885
   38  -0.0000593   0.0000350  -0.0000915  -0.0007144   0.0003647   0.0001716
   39   0.0000980   0.0000251  -0.0000217   0.0001107   0.0001696   0.0000860
   40  -0.0000068   0.0000077  -0.0000298   0.0000320  -0.0002031  -0.0000422
   41  -0.0000093  -0.0000117  -0.0000048  -0.0000496   0.0001119   0.0000257
   42  -0.0000680  -0.0000069   0.0000055  -0.0000026  -0.0000588  -0.0000157
   43   0.0000013  -0.0000331  -0.0000607  -0.0000638   0.0001734   0.0000236
   44   0.0000244  -0.0000151  -0.0000274  -0.0001521   0.0001892   0.0000709
   45   0.0001028   0.0000203   0.0000481   0.0004275  -0.0002589  -0.0001293
   46  -0.0000515  -0.0000125  -0.0000040  -0.0001822   0.0000768   0.0000045
   47   0.0000275   0.0000097   0.0000085   0.0001224  -0.0000637  -0.0000228
   48  -0.0000424  -0.0000069  -0.0000037  -0.0001398   0.0000346   0.0000522
   49   0.0000403   0.0000118   0.0000045   0.0002723   0.0000048  -0.0000377
   50  -0.0000070   0.0000234   0.0000267   0.0001597  -0.0002795  -0.0000841
   51  -0.0000394  -0.0000243  -0.0000437  -0.0001410   0.0002157  -0.0000193
   52  -0.0000738  -0.0000171   0.0000042  -0.0003400   0.0000693   0.0000775
   53  -0.0000191  -0.0000039  -0.0000020  -0.0000938   0.0000845   0.0000397
   54   0.0000006   0.0000011  -0.0000060   0.0000296   0.0000184   0.0000082
   55  -0.0000344   0.0000292   0.0000102  -0.0000612  -0.0003198  -0.0000317
   56   0.0000132  -0.0000243   0.0000287  -0.0001085  -0.0000565   0.0000982
   57   0.0001223   0.0000164   0.0000257  -0.0000974  -0.0004012  -0.0000374
   58  -0.0000360  -0.0000069   0.0000036  -0.0000567   0.0000269   0.0000236
   59  -0.0000062  -0.0000036  -0.0000065  -0.0000259  -0.0000206  -0.0000007
   60   0.0000049  -0.0000041  -0.0000038  -0.0000126  -0.0000282  -0.0000119
   61  -0.0003508  -0.0000678  -0.0001044  -0.0002812  -0.0000520   0.0001068
   62  -0.0000276   0.0000266  -0.0000523   0.0007435   0.0002004  -0.0000668
   63  -0.0001207  -0.0000110   0.0000268  -0.0000856   0.0003506   0.0001729
   64   0.0000156   0.0000084  -0.0000299   0.0000169   0.0000055  -0.0000020
   65  -0.0000267  -0.0000033  -0.0000014  -0.0000009   0.0003658   0.0000871
   66  -0.0000194   0.0000009  -0.0000133  -0.0000297  -0.0000334  -0.0000376
           19          20          21          22          23          24
    1   0.0004486   0.0004612  -0.0001183  -0.0417678   0.0131802   0.0078427
    2   0.0002684  -0.0010142  -0.0001681   0.0669483   0.0472319   0.0029114
    3  -0.0000885  -0.0000080  -0.0010895   0.0182017   0.0068785   0.0051193
    4   0.0006132   0.0020880   0.0012778  -0.0477056  -0.0387085  -0.0040963
    5   0.0023107  -0.0020853  -0.0020762  -0.0366932  -0.0309133  -0.0015689
    6   0.0011848  -0.0022086   0.0066680  -0.0034888  -0.0015945  -0.0052612
    7  -0.0007007   0.0012168   0.0002854   0.0015820   0.0010798   0.0000480
    8   0.0002019  -0.0004834  -0.0001802   0.0001168   0.0006576   0.0001930
    9   0.0001182  -0.0002524  -0.0000099  -0.0002410   0.0002307  -0.0005482
   10  -0.0135757   0.0243785   0.0067360   0.0617987   0.0483265   0.0049196
   11  -0.0047602   0.0075948   0.0013843  -0.0058770  -0.0535513  -0.0125340
   12   0.0007096  -0.0015465   0.0031143  -0.0065724  -0.0174610   0.0045999
   13   0.0007288  -0.0003267  -0.0005640  -0.0013576   0.0025655   0.0013660
   14   0.0001782   0.0006731   0.0010749   0.0028397  -0.0003558  -0.0019419
   15  -0.0004860   0.0011263  -0.0040672   0.0011795  -0.0020528   0.0063942
   16  -0.3336918  -0.0473648   0.0201212  -0.1513545  -0.1157674  -0.0153016
   17  -0.0497433  -0.0638548  -0.0009539  -0.0528874  -0.2782304  -0.0394216
   18   0.0195266  -0.0012429  -0.0374594  -0.0013522  -0.0324739  -0.0695365
   19   0.3518517   0.0511921  -0.0221942  -0.0078656   0.0016975   0.0014500
   20   0.0511921   0.0642144   0.0031042  -0.0285748  -0.0011828   0.0021551
   21  -0.0221942   0.0031042   0.0271505  -0.0049020  -0.0010386   0.0031120
   22  -0.0078656  -0.0285748  -0.0049020   0.5903628   0.0808216  -0.0312267
   23   0.0016975  -0.0011828  -0.0010386   0.0808216   0.5459727   0.0807125
   24   0.0014500   0.0021551   0.0031120  -0.0312267   0.0807125   0.1412582
   25   0.0012707  -0.0003497  -0.0004986  -0.0829929   0.0521552   0.0173691
   26   0.0006039   0.0010177   0.0006837   0.0520432  -0.1037400  -0.0218774
   27  -0.0002533   0.0007612  -0.0022574   0.0172106  -0.0221495  -0.0290347
   28   0.0011753  -0.0012926   0.0000977  -0.3154324  -0.0192861   0.0219324
   29  -0.0019953  -0.0050216  -0.0019176  -0.0814144  -0.1214963  -0.0047934
   30   0.0000096  -0.0020904   0.0050785   0.0090657  -0.0110424  -0.0657050
   31  -0.0002594  -0.0013887  -0.0002616  -0.0070373  -0.0285358  -0.0053879
   32   0.0000315   0.0000426  -0.0000821   0.0011577  -0.0021932  -0.0012556
   33   0.0000748   0.0001054   0.0002587   0.0016765   0.0020023   0.0033501
   34  -0.0000138  -0.0000277   0.0000791   0.0014990   0.0031689   0.0006217
   35  -0.0000022   0.0000924   0.0000831   0.0026040  -0.0020391  -0.0022183
   36  -0.0000501   0.0001058  -0.0004719   0.0003640  -0.0022302   0.0063270
   37  -0.0000070   0.0000284  -0.0001388  -0.0000966  -0.0001217   0.0016501
   38   0.0000206  -0.0000188   0.0000602   0.0002311   0.0000048  -0.0000083
   39  -0.0000012   0.0000281   0.0000158  -0.0000507   0.0000802  -0.0003581
   40   0.0000012  -0.0000042  -0.0000117   0.0000816   0.0002319  -0.0000112
   41   0.0000057   0.0000001  -0.0000108  -0.0000508  -0.0002390   0.0000469
   42   0.0000155  -0.0000166  -0.0000079   0.0000375   0.0000037   0.0000125
   43   0.0000208  -0.0000224   0.0000431  -0.0004549   0.0000274  -0.0001256
   44  -0.0000153  -0.0000241   0.0000393   0.0000912  -0.0001669  -0.0005566
   45   0.0000034   0.0000090  -0.0000034  -0.0001587   0.0007891   0.0005891
   46  -0.0000089  -0.0000093  -0.0000086   0.0002641  -0.0002889   0.0000420
   47   0.0000053   0.0000082   0.0000028  -0.0001638   0.0001895   0.0000752
   48  -0.0000089  -0.0000067  -0.0000178   0.0002014  -0.0002541  -0.0000582
   49   0.0000158  -0.0000021   0.0000226  -0.0005684   0.0002799   0.0000831
   50   0.0000018   0.0000213  -0.0000508   0.0001604   0.0003838   0.0003111
   51  -0.0000016  -0.0000330   0.0000483  -0.0001562  -0.0003635  -0.0002753
   52  -0.0000132  -0.0000099  -0.0000068   0.0004875  -0.0004495  -0.0003279
   53  -0.0000043  -0.0000017   0.0000027   0.0000537  -0.0001716  -0.0000872
   54   0.0000007  -0.0000006  -0.0000009  -0.0000608   0.0000172   0.0000359
   55  -0.0000038   0.0000442  -0.0000861   0.0006260   0.0003785   0.0003846
   56   0.0000182   0.0000123   0.0000292  -0.0000492   0.0000747  -0.0003007
   57   0.0000131   0.0000049  -0.0000406   0.0005472   0.0003137  -0.0001441
   58  -0.0000006  -0.0000016   0.0000076   0.0000394  -0.0000802  -0.0000672
   59  -0.0000003  -0.0000003  -0.0000022   0.0000451   0.0000089   0.0000114
   60   0.0000001   0.0000012  -0.0000051   0.0000342   0.0000381   0.0000431
   61   0.0000140  -0.0000400   0.0001242   0.0000442  -0.0006998  -0.0011463
   62  -0.0000121   0.0000071  -0.0000084  -0.0007746  -0.0000901   0.0001397
   63  -0.0000098   0.0000367  -0.0000050  -0.0006097  -0.0000725  -0.0000083
   64   0.0000006   0.0000055  -0.0000038  -0.0001544   0.0000283  -0.0000173
   65  -0.0000029   0.0000031   0.0000244  -0.0006312  -0.0001556   0.0000059
   66  -0.0000129  -0.0000321  -0.0000100   0.0002951  -0.0003305   0.0000887
           25          26          27          28          29          30
    1  -0.0020441  -0.0005471   0.0004614  -0.1882485   0.1142409   0.0405092
    2  -0.0054013   0.0012923  -0.0002524   0.0518115  -0.2216426  -0.0378104
    3  -0.0003346  -0.0006707   0.0045776   0.0252423  -0.0440588  -0.0734121
    4   0.0010930   0.0011465   0.0000004   0.0601586  -0.0047528  -0.0064696
    5   0.0007662   0.0010080   0.0002482   0.0463378  -0.0512167  -0.0181790
    6  -0.0002425   0.0005269  -0.0005332   0.0048170  -0.0129648   0.0048931
    7  -0.0007274   0.0011109   0.0002760  -0.0006889  -0.0006929   0.0001867
    8   0.0011149  -0.0011726  -0.0002101  -0.0061241  -0.0020882  -0.0009999
    9   0.0003278  -0.0003493  -0.0005959  -0.0007135  -0.0012783   0.0037857
   10   0.0002864  -0.0065655  -0.0007657  -0.0587102   0.0174609   0.0097347
   11  -0.0005553  -0.0015194  -0.0012153   0.0182498  -0.0077277  -0.0026731
   12   0.0004044  -0.0006877   0.0042182   0.0094426  -0.0028532  -0.0042080
   13  -0.0002266   0.0012064   0.0002660  -0.0008441   0.0007644   0.0001232
   14   0.0000391  -0.0009337  -0.0002044   0.0005809   0.0003690   0.0002739
   15   0.0000497  -0.0003300   0.0000180   0.0002911   0.0002692  -0.0010642
   16   0.0007855   0.0296440   0.0065475  -0.0103678  -0.0335152  -0.0056858
   17   0.0034110  -0.0329995  -0.0078512  -0.0783207   0.0120022   0.0085522
   18   0.0010332  -0.0108661   0.0017466  -0.0150589   0.0043520   0.0109383
   19   0.0012707   0.0006039  -0.0002533   0.0011753  -0.0019953   0.0000096
   20  -0.0003497   0.0010177   0.0007612  -0.0012926  -0.0050216  -0.0020904
   21  -0.0004986   0.0006837  -0.0022574   0.0000977  -0.0019176   0.0050785
   22  -0.0829929   0.0520432   0.0172106  -0.3154324  -0.0814144   0.0090657
   23   0.0521552  -0.1037400  -0.0221495  -0.0192861  -0.1214963  -0.0110424
   24   0.0173691  -0.0218774  -0.0290347   0.0219324  -0.0047934  -0.0657050
   25   0.1086164  -0.0875425  -0.0285789  -0.0263437   0.0344352   0.0104259
   26  -0.0875425   0.1433053   0.0361947   0.0092017  -0.0068271  -0.0033908
   27  -0.0285789   0.0361947   0.0220795   0.0050551  -0.0058416   0.0022319
   28  -0.0263437   0.0092017   0.0050551   0.6671892   0.0508370  -0.0428626
   29   0.0344352  -0.0068271  -0.0058416   0.0508370   0.6903482   0.1190597
   30   0.0104259  -0.0033908   0.0022319  -0.0428626   0.1190597   0.1582884
   31   0.0009013  -0.0004054  -0.0004264  -0.0925288  -0.0943729  -0.0161073
   32   0.0007399   0.0009335   0.0007279  -0.0954061  -0.2947702  -0.0496393
   33  -0.0001522   0.0008488  -0.0023939  -0.0165500  -0.0506274  -0.0449275
   34   0.0001735  -0.0005391  -0.0000177  -0.0329285   0.0048628   0.0005565
   35   0.0013895  -0.0004824  -0.0002602   0.0222884   0.0099581  -0.0020053
   36   0.0001685   0.0000092  -0.0000108   0.0076455   0.0004200   0.0040163
   37  -0.0004306   0.0002635   0.0001027  -0.0004530  -0.0037008  -0.0005262
   38  -0.0002266   0.0001318   0.0000729  -0.0022716   0.0002783   0.0000914
   39   0.0001670  -0.0001030  -0.0000038   0.0024523  -0.0003655  -0.0000045
   40   0.0000538  -0.0000879  -0.0000076  -0.0002110   0.0001036   0.0001019
   41   0.0000474  -0.0000206  -0.0000241   0.0007079  -0.0000823  -0.0000705
   42   0.0001015  -0.0001129  -0.0000501   0.0002109   0.0000904   0.0001410
   43   0.0001989  -0.0001824  -0.0000570  -0.0005484   0.0006249   0.0000259
   44  -0.0002568   0.0002176   0.0000732  -0.0012429   0.0001737   0.0000181
   45   0.0001126  -0.0001954  -0.0000740  -0.0007394  -0.0005058  -0.0001194
   46  -0.0002230   0.0001912   0.0000665  -0.0004600  -0.0002230  -0.0000059
   47   0.0001198  -0.0000974  -0.0000417   0.0001370   0.0000439  -0.0000215
   48  -0.0001627   0.0001452   0.0000587  -0.0003053  -0.0000808   0.0000248
   49   0.0002954  -0.0002705  -0.0001146   0.0005969  -0.0003403   0.0003056
   50   0.0001109  -0.0001178  -0.0000033   0.0003667  -0.0001932  -0.0003169
   51  -0.0000349   0.0000506   0.0000143  -0.0002290   0.0002535   0.0003584
   52  -0.0003729   0.0003559   0.0001257  -0.0007078  -0.0001953   0.0000550
   53  -0.0001001   0.0001029   0.0000300  -0.0001183  -0.0000401  -0.0000226
   54   0.0000373  -0.0000377  -0.0000146   0.0001260   0.0000388  -0.0000034
   55  -0.0001179   0.0000905   0.0000686  -0.0003544  -0.0000110  -0.0009290
   56  -0.0000280   0.0000478   0.0000039  -0.0002483  -0.0002278  -0.0001183
   57  -0.0000600   0.0000335   0.0000278  -0.0009612  -0.0003987   0.0003614
   58  -0.0000558   0.0000635   0.0000169  -0.0000407  -0.0000308  -0.0000405
   59  -0.0000136   0.0000050   0.0000012  -0.0000640  -0.0000227  -0.0000734
   60   0.0000099  -0.0000195  -0.0000069  -0.0000150   0.0000221  -0.0001030
   61  -0.0001773   0.0002513   0.0000130  -0.0002153  -0.0019969   0.0012329
   62   0.0000514  -0.0000502  -0.0000179   0.0035642  -0.0023846   0.0006910
   63  -0.0001318   0.0001330   0.0000104  -0.0002523   0.0005930  -0.0007255
   64   0.0000374  -0.0000326   0.0000105  -0.0000402  -0.0000944   0.0002940
   65   0.0000938  -0.0001006  -0.0000415   0.0002911   0.0005735  -0.0002386
   66  -0.0000107   0.0000149  -0.0000076   0.0003758   0.0005833   0.0001560
           31          32          33          34          35          36
    1   0.0088097  -0.0082964  -0.0030288  -0.2093564  -0.0268067   0.0073367
    2   0.0186577  -0.0167368  -0.0060722  -0.0238111  -0.0953772   0.0090704
    3   0.0035726  -0.0037593   0.0027969   0.0077898   0.0092499  -0.0695246
    4  -0.0016857   0.0026529   0.0014278  -0.0123869  -0.0298025  -0.0035463
    5   0.0020506  -0.0004955  -0.0014607  -0.0162283  -0.0042992  -0.0000358
    6   0.0013211  -0.0016452   0.0055294   0.0020148   0.0023176   0.0027565
    7  -0.0001189   0.0000554   0.0000170  -0.0016925  -0.0029349  -0.0006272
    8   0.0014588  -0.0009342  -0.0002922   0.0025173  -0.0009369   0.0005459
    9   0.0003643  -0.0002315   0.0001223   0.0001563   0.0005432  -0.0017245
   10  -0.0007371   0.0006435  -0.0001150   0.0028690  -0.0006963   0.0007580
   11   0.0008108   0.0003154   0.0002323   0.0001400  -0.0045271  -0.0019930
   12   0.0001082   0.0002383  -0.0009882   0.0002902  -0.0024259   0.0052713
   13   0.0000429  -0.0000424  -0.0000392   0.0002810  -0.0012513  -0.0001356
   14  -0.0000381  -0.0000643   0.0000700   0.0002673   0.0000685  -0.0000377
   15  -0.0000449   0.0000513  -0.0003236  -0.0000017   0.0000907   0.0001935
   16  -0.0056719  -0.0006534   0.0011458  -0.0007834   0.0001436   0.0000046
   17   0.0000073   0.0017563  -0.0010716  -0.0003113  -0.0008718   0.0005331
   18   0.0011949  -0.0007829   0.0050849  -0.0001122  -0.0000233  -0.0010921
   19  -0.0002594   0.0000315   0.0000748  -0.0000138  -0.0000022  -0.0000501
   20  -0.0013887   0.0000426   0.0001054  -0.0000277   0.0000924   0.0001058
   21  -0.0002616  -0.0000821   0.0002587   0.0000791   0.0000831  -0.0004719
   22  -0.0070373   0.0011577   0.0016765   0.0014990   0.0026040   0.0003640
   23  -0.0285358  -0.0021932   0.0020023   0.0031689  -0.0020391  -0.0022302
   24  -0.0053879  -0.0012556   0.0033501   0.0006217  -0.0022183   0.0063270
   25   0.0009013   0.0007399  -0.0001522   0.0001735   0.0013895   0.0001685
   26  -0.0004054   0.0009335   0.0008488  -0.0005391  -0.0004824   0.0000092
   27  -0.0004264   0.0007279  -0.0023939  -0.0000177  -0.0002602  -0.0000108
   28  -0.0925288  -0.0954061  -0.0165500  -0.0329285   0.0222884   0.0076455
   29  -0.0943729  -0.2947702  -0.0506274   0.0048628   0.0099581   0.0004200
   30  -0.0161073  -0.0496393  -0.0449275   0.0005565  -0.0020053   0.0040163
   31   0.0976890   0.1005851   0.0154709   0.0008476   0.0011184  -0.0002430
   32   0.1005851   0.3111465   0.0551707  -0.0018967   0.0004850   0.0011243
   33   0.0154709   0.0551707   0.0352881   0.0000242   0.0009632  -0.0035811
   34   0.0008476  -0.0018967   0.0000242   0.6323633   0.0284243   0.0419608
   35   0.0011184   0.0004850   0.0009632   0.0284243   0.4374650  -0.2345898
   36  -0.0002430   0.0011243  -0.0035811   0.0419608  -0.2345898   0.3835198
   37  -0.0001110   0.0008149  -0.0007371  -0.1998727   0.0343325  -0.0569840
   38   0.0001211  -0.0000470   0.0000500   0.0751445  -0.1401206   0.0874905
   39  -0.0000014   0.0002709   0.0000572  -0.1026947   0.0806592  -0.1564337
   40   0.0000166  -0.0000177  -0.0000478   0.0097398   0.0153069  -0.0137487
   41   0.0000132  -0.0000004   0.0000065  -0.0046840  -0.0059455   0.0082463
   42   0.0000577  -0.0000372  -0.0000224   0.0067620   0.0122360  -0.0067073
   43   0.0000372  -0.0002585   0.0000711  -0.0470164   0.0405164  -0.0489736
   44   0.0001904  -0.0003448   0.0001761   0.0014333   0.0327056  -0.0262048
   45  -0.0001440   0.0002323  -0.0000916  -0.0108496  -0.0201872   0.0231564
   46   0.0000778  -0.0000264  -0.0001146  -0.0013926  -0.0048915   0.0036255
   47  -0.0000901   0.0000452   0.0000535  -0.0013280   0.0033270   0.0013160
   48   0.0000594  -0.0000608  -0.0000975   0.0003376   0.0007068   0.0043856
   49  -0.0000786  -0.0000129   0.0000460   0.0001450   0.0109983  -0.0097544
   50  -0.0001775   0.0002635  -0.0000911   0.0104162  -0.0359432   0.0323703
   51   0.0001662  -0.0003512   0.0000634  -0.0092403   0.0323123  -0.0376792
   52   0.0001070  -0.0001045  -0.0000139  -0.0017439  -0.0010298   0.0007540
   53   0.0000270  -0.0000386   0.0000141  -0.0004082   0.0001573  -0.0009504
   54  -0.0000044   0.0000022  -0.0000227   0.0001179  -0.0009193   0.0002202
   55  -0.0003033   0.0004162  -0.0001690  -0.0063396  -0.0601405   0.0556707
   56  -0.0001126   0.0001605   0.0003291  -0.0273856   0.0009384   0.0019730
   57  -0.0001124   0.0000602  -0.0001050   0.0240883  -0.0048699   0.0161320
   58  -0.0000012  -0.0000033   0.0000506  -0.0050376  -0.0011497  -0.0006895
   59   0.0000347   0.0000171  -0.0000147  -0.0014261   0.0040960   0.0023006
   60   0.0000366   0.0000342  -0.0000124  -0.0008249   0.0023186   0.0042929
   61   0.0000329  -0.0002480   0.0008265  -0.1381350  -0.0228541   0.0100429
   62   0.0000043   0.0003297  -0.0004606  -0.0629666  -0.1921693   0.1081102
   63   0.0001410   0.0002227   0.0004107   0.0526532   0.1180198  -0.1659424
   64  -0.0000289  -0.0001307   0.0001361   0.0087787  -0.0055617   0.0064204
   65   0.0000419   0.0001298   0.0000687   0.0146392  -0.0065694   0.0124215
   66   0.0002406  -0.0002897  -0.0003957  -0.0137210   0.0079999  -0.0071044
           37          38          39          40          41          42
    1  -0.0310234   0.0020230  -0.0005148   0.0012043  -0.0008683   0.0008496
    2   0.0128180   0.0089404  -0.0015732   0.0006771  -0.0017071  -0.0025311
    3  -0.0173290  -0.0044976   0.0053112   0.0003543  -0.0021434  -0.0016311
    4   0.0014894  -0.0019097   0.0016334  -0.0001817  -0.0004116  -0.0015241
    5   0.0039859  -0.0015938  -0.0012375  -0.0000033   0.0005105   0.0009398
    6  -0.0011324   0.0005791  -0.0004078  -0.0002337   0.0000865   0.0002107
    7  -0.0011272  -0.0022669  -0.0023311  -0.0004225  -0.0005834   0.0004710
    8  -0.0025740  -0.0027273  -0.0010109  -0.0004288  -0.0005213  -0.0003192
    9  -0.0014098  -0.0012157  -0.0009781  -0.0006326  -0.0008806  -0.0000245
   10  -0.0006429   0.0009745   0.0001686  -0.0002877   0.0002203   0.0000465
   11   0.0000461  -0.0001871   0.0003536   0.0000366  -0.0001180  -0.0002744
   12   0.0007582  -0.0000704  -0.0001118   0.0001165   0.0001082  -0.0000003
   13  -0.0000316  -0.0000593   0.0000980  -0.0000068  -0.0000093  -0.0000680
   14  -0.0000287   0.0000350   0.0000251   0.0000077  -0.0000117  -0.0000069
   15   0.0000968  -0.0000915  -0.0000217  -0.0000298  -0.0000048   0.0000055
   16   0.0001172  -0.0007144   0.0001107   0.0000320  -0.0000496  -0.0000026
   17  -0.0000401   0.0003647   0.0001696  -0.0002031   0.0001119  -0.0000588
   18  -0.0001885   0.0001716   0.0000860  -0.0000422   0.0000257  -0.0000157
   19  -0.0000070   0.0000206  -0.0000012   0.0000012   0.0000057   0.0000155
   20   0.0000284  -0.0000188   0.0000281  -0.0000042   0.0000001  -0.0000166
   21  -0.0001388   0.0000602   0.0000158  -0.0000117  -0.0000108  -0.0000079
   22  -0.0000966   0.0002311  -0.0000507   0.0000816  -0.0000508   0.0000375
   23  -0.0001217   0.0000048   0.0000802   0.0002319  -0.0002390   0.0000037
   24   0.0016501  -0.0000083  -0.0003581  -0.0000112   0.0000469   0.0000125
   25  -0.0004306  -0.0002266   0.0001670   0.0000538   0.0000474   0.0001015
   26   0.0002635   0.0001318  -0.0001030  -0.0000879  -0.0000206  -0.0001129
   27   0.0001027   0.0000729  -0.0000038  -0.0000076  -0.0000241  -0.0000501
   28  -0.0004530  -0.0022716   0.0024523  -0.0002110   0.0007079   0.0002109
   29  -0.0037008   0.0002783  -0.0003655   0.0001036  -0.0000823   0.0000904
   30  -0.0005262   0.0000914  -0.0000045   0.0001019  -0.0000705   0.0001410
   31  -0.0001110   0.0001211  -0.0000014   0.0000166   0.0000132   0.0000577
   32   0.0008149  -0.0000470   0.0002709  -0.0000177  -0.0000004  -0.0000372
   33  -0.0007371   0.0000500   0.0000572  -0.0000478   0.0000065  -0.0000224
   34  -0.1998727   0.0751445  -0.1026947   0.0097398  -0.0046840   0.0067620
   35   0.0343325  -0.1401206   0.0806592   0.0153069  -0.0059455   0.0122360
   36  -0.0569840   0.0874905  -0.1564337  -0.0137487   0.0082463  -0.0067073
   37   0.6501507   0.0661956   0.0326444  -0.0805023  -0.0638447   0.0537428
   38   0.0661956   0.4492862  -0.2968296  -0.0622950  -0.1916148   0.1401720
   39   0.0326444  -0.2968296   0.4211859   0.0528282   0.1408598  -0.1610635
   40  -0.0805023  -0.0622950   0.0528282   0.0851704   0.0679739  -0.0543675
   41  -0.0638447  -0.1916148   0.1408598   0.0679739   0.1971404  -0.1546152
   42   0.0537428   0.1401720  -0.1610635  -0.0543675  -0.1546152   0.1632843
   43  -0.3020591  -0.0849197   0.0353298  -0.0072664  -0.0001327  -0.0017235
   44  -0.0356869  -0.1021797   0.0344570  -0.0221158  -0.0019992   0.0010735
   45  -0.0102046   0.0266928  -0.0868629   0.0195647   0.0050114   0.0018390
   46  -0.0303723   0.0221860  -0.0279526   0.0006580   0.0010154  -0.0005541
   47   0.0052786   0.0009911   0.0038502  -0.0003184  -0.0007084  -0.0019932
   48  -0.0116872   0.0072075  -0.0047370   0.0008250  -0.0018002  -0.0007399
   49  -0.0047788  -0.0232092   0.0204245  -0.0040444  -0.0012226  -0.0004994
   50  -0.0624669   0.0027931  -0.0059494  -0.0006329   0.0031555   0.0022249
   51   0.0581161   0.0000483   0.0166997  -0.0012312   0.0021164   0.0033938
   52   0.0027129  -0.0023084   0.0020280  -0.0010758  -0.0000022  -0.0002461
   53   0.0017342  -0.0006933   0.0046182  -0.0009739   0.0000759  -0.0001185
   54  -0.0016189   0.0039161  -0.0003017   0.0007489   0.0000495   0.0002325
   55  -0.0580505   0.0089544  -0.0179390  -0.0008829   0.0003029  -0.0004030
   56   0.0087152  -0.0036545   0.0023279   0.0003371  -0.0001532  -0.0008357
   57  -0.0181679   0.0020790  -0.0082628  -0.0002883  -0.0008492  -0.0003830
   58  -0.0009988   0.0004555  -0.0004303   0.0000539  -0.0000131   0.0000856
   59   0.0004797  -0.0002419  -0.0007850   0.0000200  -0.0001959  -0.0001579
   60  -0.0003426  -0.0007909  -0.0003851   0.0000678  -0.0001495  -0.0002061
   61   0.0557309   0.0061972   0.0027655  -0.0026041   0.0018775  -0.0033323
   62   0.0364454  -0.0196772   0.0351090   0.0015679   0.0025520   0.0036888
   63  -0.0282797   0.0297903  -0.0246643  -0.0032287   0.0035586   0.0019877
   64   0.0003553  -0.0023242   0.0012652   0.0004741  -0.0002917   0.0003404
   65  -0.0026761  -0.0000766   0.0050442   0.0008184  -0.0002290   0.0006484
   66   0.0016425   0.0050847   0.0012420  -0.0007264   0.0004323  -0.0002552
           43          44          45          46          47          48
    1   0.0018911   0.0029725  -0.0031133   0.0002142  -0.0004973   0.0003528
    2   0.0018251   0.0029625   0.0045814   0.0009094  -0.0000966   0.0002809
    3  -0.0021921   0.0042111   0.0015362  -0.0009577   0.0002133  -0.0002415
    4  -0.0011451  -0.0000150   0.0015536  -0.0003586   0.0002966  -0.0002499
    5  -0.0005069  -0.0003640  -0.0001436   0.0006078  -0.0003527   0.0004692
    6   0.0009575   0.0006637  -0.0001469   0.0002133  -0.0002135   0.0000900
    7   0.0011112  -0.0000045  -0.0003554   0.0000740  -0.0000119   0.0000017
    8   0.0010469   0.0000985  -0.0003932  -0.0003809   0.0002765  -0.0003111
    9   0.0002154  -0.0001981  -0.0000516  -0.0001524   0.0001018  -0.0001129
   10   0.0004165   0.0002515  -0.0004948   0.0000849  -0.0000898   0.0000377
   11  -0.0001280  -0.0000920   0.0002623  -0.0001552   0.0001176  -0.0001079
   12   0.0000814  -0.0002039  -0.0002110   0.0000085   0.0000285  -0.0000314
   13   0.0000013   0.0000244   0.0001028  -0.0000515   0.0000275  -0.0000424
   14  -0.0000331  -0.0000151   0.0000203  -0.0000125   0.0000097  -0.0000069
   15  -0.0000607  -0.0000274   0.0000481  -0.0000040   0.0000085  -0.0000037
   16  -0.0000638  -0.0001521   0.0004275  -0.0001822   0.0001224  -0.0001398
   17   0.0001734   0.0001892  -0.0002589   0.0000768  -0.0000637   0.0000346
   18   0.0000236   0.0000709  -0.0001293   0.0000045  -0.0000228   0.0000522
   19   0.0000208  -0.0000153   0.0000034  -0.0000089   0.0000053  -0.0000089
   20  -0.0000224  -0.0000241   0.0000090  -0.0000093   0.0000082  -0.0000067
   21   0.0000431   0.0000393  -0.0000034  -0.0000086   0.0000028  -0.0000178
   22  -0.0004549   0.0000912  -0.0001587   0.0002641  -0.0001638   0.0002014
   23   0.0000274  -0.0001669   0.0007891  -0.0002889   0.0001895  -0.0002541
   24  -0.0001256  -0.0005566   0.0005891   0.0000420   0.0000752  -0.0000582
   25   0.0001989  -0.0002568   0.0001126  -0.0002230   0.0001198  -0.0001627
   26  -0.0001824   0.0002176  -0.0001954   0.0001912  -0.0000974   0.0001452
   27  -0.0000570   0.0000732  -0.0000740   0.0000665  -0.0000417   0.0000587
   28  -0.0005484  -0.0012429  -0.0007394  -0.0004600   0.0001370  -0.0003053
   29   0.0006249   0.0001737  -0.0005058  -0.0002230   0.0000439  -0.0000808
   30   0.0000259   0.0000181  -0.0001194  -0.0000059  -0.0000215   0.0000248
   31   0.0000372   0.0001904  -0.0001440   0.0000778  -0.0000901   0.0000594
   32  -0.0002585  -0.0003448   0.0002323  -0.0000264   0.0000452  -0.0000608
   33   0.0000711   0.0001761  -0.0000916  -0.0001146   0.0000535  -0.0000975
   34  -0.0470164   0.0014333  -0.0108496  -0.0013926  -0.0013280   0.0003376
   35   0.0405164   0.0327056  -0.0201872  -0.0048915   0.0033270   0.0007068
   36  -0.0489736  -0.0262048   0.0231564   0.0036255   0.0013160   0.0043856
   37  -0.3020591  -0.0356869  -0.0102046  -0.0303723   0.0052786  -0.0116872
   38  -0.0849197  -0.1021797   0.0266928   0.0221860   0.0009911   0.0072075
   39   0.0353298   0.0344570  -0.0868629  -0.0279526   0.0038502  -0.0047370
   40  -0.0072664  -0.0221158   0.0195647   0.0006580  -0.0003184   0.0008250
   41  -0.0001327  -0.0019992   0.0050114   0.0010154  -0.0007084  -0.0018002
   42  -0.0017235   0.0010735   0.0018390  -0.0005541  -0.0019932  -0.0007399
   43   0.5731097   0.0826869   0.0039564  -0.0883346   0.0339608  -0.0457534
   44   0.0826869   0.3548562  -0.2161779   0.0367688  -0.0598875   0.0434706
   45   0.0039564  -0.2161779   0.3271089  -0.0486293   0.0428549  -0.0735237
   46  -0.0883346   0.0367688  -0.0486293   0.1214226  -0.0554457   0.0751978
   47   0.0339608  -0.0598875   0.0428549  -0.0554457   0.0727385  -0.0701669
   48  -0.0457534   0.0434706  -0.0735237   0.0751978  -0.0701669   0.0934363
   49  -0.1162448  -0.0719116   0.0597963  -0.0045128   0.0201953  -0.0210007
   50  -0.0252808  -0.1823562   0.1127565   0.0021283  -0.0123819   0.0152785
   51   0.0147812   0.1045627  -0.1596168  -0.0035442   0.0188184  -0.0155982
   52  -0.0295351  -0.0061190   0.0003804   0.0028527   0.0004486   0.0002752
   53  -0.0243294  -0.0038935   0.0025790  -0.0035335  -0.0030993   0.0013909
   54   0.0176516   0.0056280   0.0007342   0.0041855   0.0020425  -0.0022104
   55   0.0564617   0.0414411  -0.0313253   0.0005698  -0.0049618   0.0040654
   56   0.0024002  -0.0189577   0.0259551  -0.0008953   0.0001720   0.0033971
   57   0.0062957   0.0328962  -0.0227128   0.0001551   0.0028238   0.0010083
   58  -0.0020411   0.0008911  -0.0021303  -0.0001502   0.0010432  -0.0010749
   59   0.0016561   0.0023928   0.0031742   0.0000350  -0.0002576   0.0004614
   60  -0.0027468   0.0030504   0.0018832  -0.0000834   0.0005943  -0.0003782
   61  -0.0380088  -0.0285614   0.0216178  -0.0002523   0.0011541  -0.0009321
   62  -0.0282883  -0.0228100   0.0131667   0.0017783  -0.0007509   0.0002693
   63   0.0214915   0.0132406  -0.0131187  -0.0014232  -0.0000213  -0.0009861
   64  -0.0005266  -0.0006657   0.0006294   0.0000800   0.0001174   0.0000034
   65  -0.0008465  -0.0005116  -0.0002248   0.0001659  -0.0002231  -0.0003168
   66   0.0007011  -0.0002572  -0.0002355  -0.0000680  -0.0003031  -0.0003194
           49          50          51          52          53          54
    1  -0.0019622  -0.0006444   0.0003630   0.0014066   0.0004359  -0.0000496
    2   0.0002653  -0.0013869   0.0004045   0.0001703  -0.0000247  -0.0003560
    3   0.0000623   0.0002553  -0.0007741   0.0001407  -0.0003344  -0.0002447
    4   0.0005028   0.0005531  -0.0007355  -0.0007184  -0.0002453  -0.0000540
    5   0.0001922   0.0001880   0.0001947   0.0004992   0.0000103  -0.0000587
    6  -0.0001637  -0.0005871   0.0004105   0.0001777   0.0000126   0.0000201
    7   0.0001875  -0.0003920   0.0006924   0.0000747   0.0000053   0.0000056
    8   0.0002140  -0.0004638   0.0005548  -0.0003045   0.0000142   0.0000317
    9   0.0000425  -0.0000076   0.0000727  -0.0000940   0.0000044   0.0000398
   10  -0.0000802  -0.0003207   0.0002865   0.0001199   0.0001001   0.0000187
   11   0.0000875   0.0000814  -0.0001619  -0.0001734  -0.0000641  -0.0000176
   12  -0.0000148   0.0000783   0.0000928   0.0000239   0.0000204  -0.0000161
   13   0.0000403  -0.0000070  -0.0000394  -0.0000738  -0.0000191   0.0000006
   14   0.0000118   0.0000234  -0.0000243  -0.0000171  -0.0000039   0.0000011
   15   0.0000045   0.0000267  -0.0000437   0.0000042  -0.0000020  -0.0000060
   16   0.0002723   0.0001597  -0.0001410  -0.0003400  -0.0000938   0.0000296
   17   0.0000048  -0.0002795   0.0002157   0.0000693   0.0000845   0.0000184
   18  -0.0000377  -0.0000841  -0.0000193   0.0000775   0.0000397   0.0000082
   19   0.0000158   0.0000018  -0.0000016  -0.0000132  -0.0000043   0.0000007
   20  -0.0000021   0.0000213  -0.0000330  -0.0000099  -0.0000017  -0.0000006
   21   0.0000226  -0.0000508   0.0000483  -0.0000068   0.0000027  -0.0000009
   22  -0.0005684   0.0001604  -0.0001562   0.0004875   0.0000537  -0.0000608
   23   0.0002799   0.0003838  -0.0003635  -0.0004495  -0.0001716   0.0000172
   24   0.0000831   0.0003111  -0.0002753  -0.0003279  -0.0000872   0.0000359
   25   0.0002954   0.0001109  -0.0000349  -0.0003729  -0.0001001   0.0000373
   26  -0.0002705  -0.0001178   0.0000506   0.0003559   0.0001029  -0.0000377
   27  -0.0001146  -0.0000033   0.0000143   0.0001257   0.0000300  -0.0000146
   28   0.0005969   0.0003667  -0.0002290  -0.0007078  -0.0001183   0.0001260
   29  -0.0003403  -0.0001932   0.0002535  -0.0001953  -0.0000401   0.0000388
   30   0.0003056  -0.0003169   0.0003584   0.0000550  -0.0000226  -0.0000034
   31  -0.0000786  -0.0001775   0.0001662   0.0001070   0.0000270  -0.0000044
   32  -0.0000129   0.0002635  -0.0003512  -0.0001045  -0.0000386   0.0000022
   33   0.0000460  -0.0000911   0.0000634  -0.0000139   0.0000141  -0.0000227
   34   0.0001450   0.0104162  -0.0092403  -0.0017439  -0.0004082   0.0001179
   35   0.0109983  -0.0359432   0.0323123  -0.0010298   0.0001573  -0.0009193
   36  -0.0097544   0.0323703  -0.0376792   0.0007540  -0.0009504   0.0002202
   37  -0.0047788  -0.0624669   0.0581161   0.0027129   0.0017342  -0.0016189
   38  -0.0232092   0.0027931   0.0000483  -0.0023084  -0.0006933   0.0039161
   39   0.0204245  -0.0059494   0.0166997   0.0020280   0.0046182  -0.0003017
   40  -0.0040444  -0.0006329  -0.0012312  -0.0010758  -0.0009739   0.0007489
   41  -0.0012226   0.0031555   0.0021164  -0.0000022   0.0000759   0.0000495
   42  -0.0004994   0.0022249   0.0033938  -0.0002461  -0.0001185   0.0002325
   43  -0.1162448  -0.0252808   0.0147812  -0.0295351  -0.0243294   0.0176516
   44  -0.0719116  -0.1823562   0.1045627  -0.0061190  -0.0038935   0.0056280
   45   0.0597963   0.1127565  -0.1596168   0.0003804   0.0025790   0.0007342
   46  -0.0045128   0.0021283  -0.0035442   0.0028527  -0.0035335   0.0041855
   47   0.0201953  -0.0123819   0.0188184   0.0004486  -0.0030993   0.0020425
   48  -0.0210007   0.0152785  -0.0155982   0.0002752   0.0013909  -0.0022104
   49   0.5144224   0.0147214   0.0538212  -0.1524793  -0.0283007   0.0052415
   50   0.0147214   0.3756333  -0.2464503  -0.0311235  -0.0388103   0.0099932
   51   0.0538212  -0.2464503   0.3640555   0.0080155   0.0103616  -0.0314772
   52  -0.1524793  -0.0311235   0.0080155   0.2209045   0.0466350  -0.0093740
   53  -0.0283007  -0.0388103   0.0103616   0.0466350   0.0395046  -0.0186994
   54   0.0052415   0.0099932  -0.0314772  -0.0093740  -0.0186994   0.0278496
   55  -0.1890802   0.0373270  -0.0575985  -0.0440667   0.0077852  -0.0156056
   56   0.0855750  -0.1411413   0.0920229  -0.0099527   0.0060272  -0.0034305
   57  -0.1040031   0.0835730  -0.1592861   0.0012320  -0.0003302   0.0048875
   58   0.0077075   0.0158072  -0.0144728   0.0007881   0.0010129  -0.0003788
   59  -0.0064515  -0.0074070   0.0090541  -0.0001920  -0.0007251  -0.0019597
   60   0.0071338   0.0126374  -0.0079996   0.0007543  -0.0017631  -0.0008425
   61  -0.0471558   0.0416025  -0.0493511   0.0030538   0.0001098  -0.0005219
   62   0.0013745   0.0341569  -0.0263719   0.0042348   0.0014628   0.0038317
   63  -0.0117544  -0.0188636   0.0233837  -0.0042187   0.0032086   0.0010006
   64  -0.0032019  -0.0023135   0.0005362  -0.0013809   0.0002279  -0.0004961
   65  -0.0021973   0.0037820   0.0027866  -0.0004315   0.0001262  -0.0000909
   66   0.0003588   0.0028968   0.0041792   0.0002373   0.0000253   0.0001118
           55          56          57          58          59          60
    1   0.0035065  -0.0007439   0.0000094   0.0001869   0.0001119  -0.0000704
    2  -0.0013031  -0.0001783   0.0058438  -0.0010584  -0.0000955   0.0000425
    3   0.0000501   0.0050237   0.0009632   0.0007116   0.0002165   0.0001817
    4  -0.0000536  -0.0000775   0.0015451  -0.0004123  -0.0000852   0.0000118
    5  -0.0004166   0.0004891   0.0001362   0.0001880   0.0001439   0.0000457
    6  -0.0000728   0.0000348  -0.0003247   0.0000940   0.0000726  -0.0000209
    7  -0.0007688   0.0001573   0.0000382   0.0000520   0.0000492   0.0000184
    8  -0.0007176  -0.0001185  -0.0002439  -0.0000746  -0.0000761  -0.0000611
    9  -0.0001566  -0.0000293  -0.0000268  -0.0000009  -0.0000148  -0.0000090
   10  -0.0001824  -0.0000733  -0.0003041   0.0000164   0.0000150   0.0000103
   11  -0.0000266   0.0002034   0.0005279  -0.0000904  -0.0000147   0.0000152
   12   0.0001037  -0.0003378   0.0002667  -0.0001039  -0.0000143   0.0000062
   13  -0.0000344   0.0000132   0.0001223  -0.0000360  -0.0000062   0.0000049
   14   0.0000292  -0.0000243   0.0000164  -0.0000069  -0.0000036  -0.0000041
   15   0.0000102   0.0000287   0.0000257   0.0000036  -0.0000065  -0.0000038
   16  -0.0000612  -0.0001085  -0.0000974  -0.0000567  -0.0000259  -0.0000126
   17  -0.0003198  -0.0000565  -0.0004012   0.0000269  -0.0000206  -0.0000282
   18  -0.0000317   0.0000982  -0.0000374   0.0000236  -0.0000007  -0.0000119
   19  -0.0000038   0.0000182   0.0000131  -0.0000006  -0.0000003   0.0000001
   20   0.0000442   0.0000123   0.0000049  -0.0000016  -0.0000003   0.0000012
   21  -0.0000861   0.0000292  -0.0000406   0.0000076  -0.0000022  -0.0000051
   22   0.0006260  -0.0000492   0.0005472   0.0000394   0.0000451   0.0000342
   23   0.0003785   0.0000747   0.0003137  -0.0000802   0.0000089   0.0000381
   24   0.0003846  -0.0003007  -0.0001441  -0.0000672   0.0000114   0.0000431
   25  -0.0001179  -0.0000280  -0.0000600  -0.0000558  -0.0000136   0.0000099
   26   0.0000905   0.0000478   0.0000335   0.0000635   0.0000050  -0.0000195
   27   0.0000686   0.0000039   0.0000278   0.0000169   0.0000012  -0.0000069
   28  -0.0003544  -0.0002483  -0.0009612  -0.0000407  -0.0000640  -0.0000150
   29  -0.0000110  -0.0002278  -0.0003987  -0.0000308  -0.0000227   0.0000221
   30  -0.0009290  -0.0001183   0.0003614  -0.0000405  -0.0000734  -0.0001030
   31  -0.0003033  -0.0001126  -0.0001124  -0.0000012   0.0000347   0.0000366
   32   0.0004162   0.0001605   0.0000602  -0.0000033   0.0000171   0.0000342
   33  -0.0001690   0.0003291  -0.0001050   0.0000506  -0.0000147  -0.0000124
   34  -0.0063396  -0.0273856   0.0240883  -0.0050376  -0.0014261  -0.0008249
   35  -0.0601405   0.0009384  -0.0048699  -0.0011497   0.0040960   0.0023186
   36   0.0556707   0.0019730   0.0161320  -0.0006895   0.0023006   0.0042929
   37  -0.0580505   0.0087152  -0.0181679  -0.0009988   0.0004797  -0.0003426
   38   0.0089544  -0.0036545   0.0020790   0.0004555  -0.0002419  -0.0007909
   39  -0.0179390   0.0023279  -0.0082628  -0.0004303  -0.0007850  -0.0003851
   40  -0.0008829   0.0003371  -0.0002883   0.0000539   0.0000200   0.0000678
   41   0.0003029  -0.0001532  -0.0008492  -0.0000131  -0.0001959  -0.0001495
   42  -0.0004030  -0.0008357  -0.0003830   0.0000856  -0.0001579  -0.0002061
   43   0.0564617   0.0024002   0.0062957  -0.0020411   0.0016561  -0.0027468
   44   0.0414411  -0.0189577   0.0328962   0.0008911   0.0023928   0.0030504
   45  -0.0313253   0.0259551  -0.0227128  -0.0021303   0.0031742   0.0018832
   46   0.0005698  -0.0008953   0.0001551  -0.0001502   0.0000350  -0.0000834
   47  -0.0049618   0.0001720   0.0028238   0.0010432  -0.0002576   0.0005943
   48   0.0040654   0.0033971   0.0010083  -0.0010749   0.0004614  -0.0003782
   49  -0.1890802   0.0855750  -0.1040031   0.0077075  -0.0064515   0.0071338
   50   0.0373270  -0.1411413   0.0835730   0.0158072  -0.0074070   0.0126374
   51  -0.0575985   0.0920229  -0.1592861  -0.0144728   0.0090541  -0.0079996
   52  -0.0440667  -0.0099527   0.0012320   0.0007881  -0.0001920   0.0007543
   53   0.0077852   0.0060272  -0.0003302   0.0010129  -0.0007251  -0.0017631
   54  -0.0156056  -0.0034305   0.0048875  -0.0003788  -0.0019597  -0.0008425
   55   0.6660703   0.0718732   0.0228616  -0.0843316  -0.0652226   0.0546334
   56   0.0718732   0.4453157  -0.2943341  -0.0673346  -0.1891805   0.1379271
   57   0.0228616  -0.2943341   0.4168178   0.0567324   0.1380314  -0.1593928
   58  -0.0843316  -0.0673346   0.0567324   0.0882196   0.0713638  -0.0582829
   59  -0.0652226  -0.1891805   0.1380314   0.0713638   0.1937583  -0.1518067
   60   0.0546334   0.1379271  -0.1593928  -0.0582829  -0.1518067   0.1615892
   61  -0.3269107  -0.0775694   0.0288744  -0.0047807  -0.0006114  -0.0009590
   62  -0.0294356  -0.1064579   0.0396414  -0.0216912  -0.0005084   0.0003257
   63  -0.0165095   0.0309856  -0.0943137   0.0197032   0.0039604   0.0031881
   64  -0.0156926   0.0154901  -0.0185196   0.0008796   0.0002883   0.0006222
   65  -0.0060819   0.0067095  -0.0045548   0.0006827  -0.0016721  -0.0024293
   66   0.0029823  -0.0007517   0.0045363   0.0002428  -0.0024483  -0.0018067
           61          62          63          64          65          66
    1  -0.0166113  -0.0141590   0.0054233   0.0006940   0.0021149  -0.0005267
    2  -0.0268156  -0.0035118   0.0013098   0.0000437  -0.0008461  -0.0023157
    3   0.0204280   0.0049837   0.0025719   0.0007326  -0.0021232  -0.0011948
    4  -0.0037586   0.0014457  -0.0014754   0.0003429  -0.0007452  -0.0002738
    5   0.0034910   0.0018688  -0.0016823  -0.0000951  -0.0005924   0.0002035
    6   0.0018973   0.0002088  -0.0002511  -0.0000694   0.0000147   0.0003101
    7   0.0012960   0.0004415  -0.0008028  -0.0000480  -0.0000675   0.0000979
    8  -0.0002012   0.0007585  -0.0001671   0.0001006   0.0000902  -0.0001523
    9   0.0001429   0.0002423   0.0002219   0.0000784  -0.0000323  -0.0000926
   10  -0.0004626  -0.0007204   0.0002388  -0.0000337   0.0003790  -0.0000604
   11  -0.0007264   0.0000026  -0.0002424   0.0000568  -0.0002620  -0.0001706
   12  -0.0012176   0.0000331  -0.0002320   0.0000382  -0.0000105  -0.0000525
   13  -0.0003508  -0.0000276  -0.0001207   0.0000156  -0.0000267  -0.0000194
   14  -0.0000678   0.0000266  -0.0000110   0.0000084  -0.0000033   0.0000009
   15  -0.0001044  -0.0000523   0.0000268  -0.0000299  -0.0000014  -0.0000133
   16  -0.0002812   0.0007435  -0.0000856   0.0000169  -0.0000009  -0.0000297
   17  -0.0000520   0.0002004   0.0003506   0.0000055   0.0003658  -0.0000334
   18   0.0001068  -0.0000668   0.0001729  -0.0000020   0.0000871  -0.0000376
   19   0.0000140  -0.0000121  -0.0000098   0.0000006  -0.0000029  -0.0000129
   20  -0.0000400   0.0000071   0.0000367   0.0000055   0.0000031  -0.0000321
   21   0.0001242  -0.0000084  -0.0000050  -0.0000038   0.0000244  -0.0000100
   22   0.0000442  -0.0007746  -0.0006097  -0.0001544  -0.0006312   0.0002951
   23  -0.0006998  -0.0000901  -0.0000725   0.0000283  -0.0001556  -0.0003305
   24  -0.0011463   0.0001397  -0.0000083  -0.0000173   0.0000059   0.0000887
   25  -0.0001773   0.0000514  -0.0001318   0.0000374   0.0000938  -0.0000107
   26   0.0002513  -0.0000502   0.0001330  -0.0000326  -0.0001006   0.0000149
   27   0.0000130  -0.0000179   0.0000104   0.0000105  -0.0000415  -0.0000076
   28  -0.0002153   0.0035642  -0.0002523  -0.0000402   0.0002911   0.0003758
   29  -0.0019969  -0.0023846   0.0005930  -0.0000944   0.0005735   0.0005833
   30   0.0012329   0.0006910  -0.0007255   0.0002940  -0.0002386   0.0001560
   31   0.0000329   0.0000043   0.0001410  -0.0000289   0.0000419   0.0002406
   32  -0.0002480   0.0003297   0.0002227  -0.0001307   0.0001298  -0.0002897
   33   0.0008265  -0.0004606   0.0004107   0.0001361   0.0000687  -0.0003957
   34  -0.1381350  -0.0629666   0.0526532   0.0087787   0.0146392  -0.0137210
   35  -0.0228541  -0.1921693   0.1180198  -0.0055617  -0.0065694   0.0079999
   36   0.0100429   0.1081102  -0.1659424   0.0064204   0.0124215  -0.0071044
   37   0.0557309   0.0364454  -0.0282797   0.0003553  -0.0026761   0.0016425
   38   0.0061972  -0.0196772   0.0297903  -0.0023242  -0.0000766   0.0050847
   39   0.0027655   0.0351090  -0.0246643   0.0012652   0.0050442   0.0012420
   40  -0.0026041   0.0015679  -0.0032287   0.0004741   0.0008184  -0.0007264
   41   0.0018775   0.0025520   0.0035586  -0.0002917  -0.0002290   0.0004323
   42  -0.0033323   0.0036888   0.0019877   0.0003404   0.0006484  -0.0002552
   43  -0.0380088  -0.0282883   0.0214915  -0.0005266  -0.0008465   0.0007011
   44  -0.0285614  -0.0228100   0.0132406  -0.0006657  -0.0005116  -0.0002572
   45   0.0216178   0.0131667  -0.0131187   0.0006294  -0.0002248  -0.0002355
   46  -0.0002523   0.0017783  -0.0014232   0.0000800   0.0001659  -0.0000680
   47   0.0011541  -0.0007509  -0.0000213   0.0001174  -0.0002231  -0.0003031
   48  -0.0009321   0.0002693  -0.0009861   0.0000034  -0.0003168  -0.0003194
   49  -0.0471558   0.0013745  -0.0117544  -0.0032019  -0.0021973   0.0003588
   50   0.0416025   0.0341569  -0.0188636  -0.0023135   0.0037820   0.0028968
   51  -0.0493511  -0.0263719   0.0233837   0.0005362   0.0027866   0.0041792
   52   0.0030538   0.0042348  -0.0042187  -0.0013809  -0.0004315   0.0002373
   53   0.0001098   0.0014628   0.0032086   0.0002279   0.0001262   0.0000253
   54  -0.0005219   0.0038317   0.0010006  -0.0004961  -0.0000909   0.0001118
   55  -0.3269107  -0.0294356  -0.0165095  -0.0156926  -0.0060819   0.0029823
   56  -0.0775694  -0.1064579   0.0309856   0.0154901   0.0067095  -0.0007517
   57   0.0288744   0.0396414  -0.0943137  -0.0185196  -0.0045548   0.0045363
   58  -0.0047807  -0.0216912   0.0197032   0.0008796   0.0006827   0.0002428
   59  -0.0006114  -0.0005084   0.0039604   0.0002883  -0.0016721  -0.0024483
   60  -0.0009590   0.0003257   0.0031881   0.0006222  -0.0024293  -0.0018067
   61   0.6950489   0.0211615   0.0791519  -0.1755138   0.0846020  -0.1096572
   62   0.0211615   0.4189646  -0.2744491   0.0852581  -0.1119089   0.0909836
   63   0.0791519  -0.2744491   0.4124294  -0.1099006   0.0901032  -0.1451537
   64  -0.1755138   0.0852581  -0.1099006   0.1849457  -0.0901211   0.1179319
   65   0.0846020  -0.1119089   0.0901032  -0.0901211   0.1113706  -0.1011406
   66  -0.1096572   0.0909836  -0.1451537   0.1179319  -0.1011406   0.1460550
 **********************************************************************
 **                                                                  **
 **                       VIBRATIONAL ANALYSIS                       **
 **                       --------------------                       **
 **                                                                  **
 **        VIBRATIONAL FREQUENCIES (CM**-1) AND NORMAL MODES         **
 **     FORCE CONSTANTS (mDYN/ANGSTROM) AND REDUCED MASSES (AMU)     **
 **                  INFRARED INTENSITIES (KM/MOL)                   **
 **                                                                  **
 **********************************************************************


 Mode:                 1                      2                      3
 Frequency:        22.00                  47.40                  70.04
 Force Cnst:      0.0036                 0.0194                 0.0182
 Red. Mass:      12.7152                14.6606                 6.3084
 IR Active:          YES                    YES                    YES
 IR Intens:        0.123                  0.022                  0.111
 Raman Active:       YES                    YES                    YES
               X      Y      Z        X      Y      Z        X      Y      Z
 C         -0.002  0.003 -0.056    0.017 -0.132 -0.149   -0.001  0.086 -0.142
 C         -0.006  0.019 -0.125   -0.078 -0.110 -0.033    0.050  0.033  0.033
 Cl         0.002  0.059 -0.221   -0.198 -0.201 -0.034    0.074  0.060 -0.002
 C         -0.004  0.013 -0.103   -0.086 -0.021  0.102    0.080 -0.052  0.247
 H         -0.011  0.026 -0.159   -0.161 -0.008  0.192    0.123 -0.097  0.406
 C          0.010 -0.005 -0.002    0.003  0.047  0.129    0.054 -0.078  0.259
 H          0.011 -0.008  0.020   -0.001  0.112  0.243    0.077 -0.144  0.438
 C          0.017 -0.021  0.073    0.100  0.026  0.014   -0.005 -0.016  0.026
 Cl         0.032 -0.050  0.215    0.237  0.121  0.070   -0.054 -0.052  0.014
 C          0.015 -0.013  0.040    0.104 -0.063 -0.128   -0.031  0.067 -0.170
 H          0.024 -0.026  0.090    0.181 -0.079 -0.205   -0.072  0.110 -0.310
 C          0.004 -0.018 -0.064    0.023 -0.178 -0.204   -0.005  0.092 -0.156
 C         -0.040  0.094  0.076    0.022 -0.139 -0.172   -0.061  0.059 -0.118
 H         -0.082  0.205  0.183    0.033 -0.165 -0.196   -0.120  0.068 -0.136
 C         -0.033  0.068  0.083    0.001 -0.023 -0.067   -0.050  0.004 -0.053
 Cl        -0.091  0.235  0.281   -0.007  0.063  0.011   -0.144 -0.072 -0.018
 C          0.014 -0.083 -0.064   -0.020  0.048  0.003    0.024  0.003 -0.017
 Cl         0.026 -0.129 -0.069   -0.062  0.280  0.226    0.046 -0.049  0.096
 C          0.056 -0.200 -0.209   -0.011 -0.042 -0.083    0.083  0.039 -0.057
 H          0.095 -0.314 -0.318   -0.024 -0.002 -0.044    0.142  0.036 -0.031
 C          0.046 -0.164 -0.206    0.011 -0.154 -0.185    0.065  0.081 -0.130
 H          0.075 -0.252 -0.310    0.012 -0.194 -0.219    0.114  0.109 -0.163
 TransDip   0.001 -0.005 -0.010   -0.001 -0.005 -0.001    0.006  0.003  0.009

 Mode:                 4                      5                      6
 Frequency:        95.81                 122.63                 163.77
 Force Cnst:      0.0674                 0.0624                 0.3407
 Red. Mass:      12.4546                 7.0404                21.5582
 IR Active:          YES                    YES                    YES
 IR Intens:        0.614                  0.310                  0.188
 Raman Active:       YES                    YES                    YES
               X      Y      Z        X      Y      Z        X      Y      Z
 C         -0.007  0.053 -0.148    0.012 -0.042 -0.113    0.002 -0.085  0.059
 C          0.008  0.042 -0.127    0.000 -0.053 -0.048    0.091 -0.091  0.011
 Cl         0.072 -0.063  0.334   -0.058 -0.116 -0.008    0.375  0.114  0.002
 C         -0.010  0.072 -0.330   -0.000 -0.038  0.014    0.091 -0.094 -0.028
 H         -0.004  0.081 -0.391   -0.009 -0.044  0.069    0.068 -0.080 -0.063
 C         -0.022  0.065 -0.346    0.010 -0.030  0.022    0.086 -0.062 -0.027
 H         -0.028  0.071 -0.429    0.015 -0.032  0.090    0.081 -0.060 -0.079
 C         -0.015  0.028 -0.140    0.026 -0.026 -0.047    0.088 -0.063  0.025
 Cl         0.010 -0.072  0.271    0.093  0.002  0.029    0.375  0.166 -0.034
 C         -0.017  0.042 -0.137    0.017 -0.036 -0.128    0.069 -0.093  0.082
 H         -0.019  0.028 -0.059    0.026 -0.034 -0.159    0.096 -0.111  0.109
 C         -0.005  0.056 -0.111   -0.001  0.018 -0.052   -0.090 -0.026  0.045
 C         -0.039  0.053 -0.078    0.002 -0.059 -0.122   -0.137  0.021  0.086
 H         -0.070  0.068 -0.078    0.012 -0.160 -0.231   -0.153  0.042  0.100
 C         -0.032  0.018 -0.050   -0.014  0.024 -0.014   -0.160  0.006  0.055
 Cl        -0.090 -0.042 -0.043   -0.061  0.099  0.095   -0.279 -0.151  0.033
 C          0.011  0.012 -0.034   -0.009  0.093  0.067   -0.212  0.001  0.021
 Cl         0.022 -0.000  0.051    0.031 -0.122 -0.127   -0.265  0.063 -0.121
 C          0.046  0.018 -0.072   -0.029  0.263  0.230   -0.212 -0.010  0.010
 H          0.079  0.009 -0.064   -0.039  0.374  0.349   -0.203 -0.024  0.001
 C          0.037  0.035 -0.116   -0.026  0.244  0.190   -0.186 -0.038  0.006
 H          0.066  0.036 -0.147   -0.036  0.374  0.306   -0.228 -0.103  0.001
 TransDip  -0.002  0.004 -0.025    0.001  0.012  0.013   -0.011 -0.008 -0.000

 Mode:                 7                      8                      9
 Frequency:       199.80                 206.13                 222.73
 Force Cnst:      0.2031                 0.3712                 0.2447
 Red. Mass:       8.6359                14.8287                 8.3709
 IR Active:          YES                    YES                    YES
 IR Intens:        0.058                  0.036                  0.246
 Raman Active:       YES                    YES                    YES
               X      Y      Z        X      Y      Z        X      Y      Z
 C         -0.036 -0.023 -0.097   -0.050 -0.009  0.022    0.038 -0.026  0.117
 C         -0.018 -0.043 -0.042   -0.029 -0.003  0.016    0.043 -0.021 -0.004
 Cl        -0.013 -0.046 -0.038    0.159  0.138  0.039   -0.062 -0.122  0.012
 C         -0.017 -0.054  0.027   -0.026 -0.017 -0.010    0.034 -0.001 -0.078
 H         -0.007 -0.073  0.107   -0.032 -0.012 -0.029    0.029  0.027 -0.222
 C         -0.028 -0.056  0.028   -0.026 -0.001 -0.013    0.026 -0.029 -0.019
 H         -0.016 -0.086  0.139   -0.030  0.005 -0.046    0.010 -0.005 -0.204
 C         -0.036 -0.029 -0.110   -0.025 -0.003  0.027    0.042 -0.081  0.233
 Cl         0.096  0.027  0.039    0.028  0.055 -0.002    0.043 -0.001 -0.094
 C         -0.053 -0.016 -0.220   -0.024 -0.009  0.057    0.052 -0.109  0.405
 H         -0.066  0.002 -0.296   -0.016 -0.015  0.077    0.062 -0.142  0.558
 C         -0.042  0.056  0.069   -0.057 -0.095 -0.069   -0.004  0.116 -0.045
 C         -0.092  0.249  0.299   -0.034 -0.288 -0.239   -0.018  0.176 -0.026
 H         -0.112  0.323  0.375   -0.015 -0.359 -0.313   -0.016  0.201  0.002
 C         -0.084  0.208  0.219   -0.074 -0.189 -0.217   -0.036  0.156 -0.057
 Cl         0.139  0.032 -0.175    0.154  0.289 -0.106   -0.140  0.044 -0.102
 C         -0.079  0.121  0.135   -0.122 -0.116 -0.131    0.012  0.116 -0.064
 Cl        -0.028 -0.144  0.075   -0.096 -0.240  0.255    0.086 -0.092  0.099
 C         -0.039  0.035  0.026   -0.103  0.004 -0.037    0.017  0.098 -0.103
 H         -0.021 -0.050 -0.060   -0.125  0.094  0.054    0.015  0.073 -0.134
 C         -0.021 -0.058 -0.052   -0.111  0.033  0.053   -0.001  0.088 -0.098
 H          0.003 -0.229 -0.217   -0.167  0.163  0.221    0.004  0.062 -0.127
 TransDip  -0.003 -0.006  0.004    0.003 -0.005  0.002    0.006  0.012 -0.009

 Mode:                10                     11                     12
 Frequency:       284.20                 297.67                 322.44
 Force Cnst:      0.4936                 0.4131                 0.4301
 Red. Mass:      10.3714                 7.9122                 7.0208
 IR Active:          YES                    YES                    YES
 IR Intens:        1.377                  0.238                  0.325
 Raman Active:       YES                    YES                    YES
               X      Y      Z        X      Y      Z        X      Y      Z
 C         -0.147 -0.072  0.007    0.037  0.028  0.186    0.017 -0.082  0.088
 C         -0.188 -0.066  0.007    0.107 -0.035  0.308   -0.055 -0.061  0.258
 Cl         0.030  0.141  0.031   -0.062 -0.054 -0.087   -0.014  0.128 -0.013
 C         -0.198 -0.156 -0.012    0.102 -0.043  0.172   -0.065 -0.022  0.163
 H         -0.113 -0.187 -0.028    0.157 -0.075  0.236   -0.100 -0.018  0.212
 C         -0.296 -0.205 -0.010    0.009 -0.008 -0.228   -0.014  0.109 -0.191
 H         -0.291 -0.248 -0.020    0.002 -0.026 -0.383   -0.050  0.248 -0.379
 C         -0.259 -0.206 -0.014   -0.035  0.016 -0.270    0.072  0.058 -0.129
 Cl         0.118  0.109  0.009    0.068 -0.025  0.060   -0.006 -0.083  0.018
 C         -0.253 -0.187 -0.005   -0.040  0.034 -0.110    0.096 -0.002  0.037
 H         -0.360 -0.148  0.008   -0.095  0.063 -0.148    0.144 -0.023  0.047
 C         -0.066 -0.009  0.012   -0.013  0.137  0.178    0.025 -0.185 -0.118
 C          0.038  0.035 -0.043    0.016  0.063  0.049    0.053 -0.077 -0.081
 H          0.116  0.020 -0.023    0.043  0.096  0.098    0.119 -0.131 -0.111
 C          0.068  0.026 -0.060    0.018 -0.041 -0.127   -0.000  0.125  0.045
 Cl        -0.011 -0.006  0.012   -0.078  0.031 -0.017   -0.061  0.002 -0.034
 C          0.155  0.015 -0.046    0.026 -0.121 -0.207   -0.018  0.231  0.156
 Cl         0.235  0.063 -0.008    0.014  0.016  0.063    0.062 -0.051 -0.021
 C          0.071 -0.021  0.005   -0.010 -0.072 -0.134   -0.050  0.111  0.083
 H          0.001 -0.004 -0.015   -0.038 -0.106 -0.187   -0.111  0.150  0.094
 C          0.034 -0.006  0.037   -0.045  0.122  0.136   -0.004 -0.184 -0.133
 H          0.084  0.053  0.028   -0.091  0.197  0.248   -0.007 -0.314 -0.236
 TransDip  -0.031 -0.021 -0.006    0.008  0.013 -0.001   -0.004 -0.009 -0.015

 Mode:                13                     14                     15
 Frequency:       330.04                 373.67                 436.61
 Force Cnst:      1.4805                 0.5142                 0.4274
 Red. Mass:      23.0686                 6.2506                 3.8057
 IR Active:          YES                    YES                    YES
 IR Intens:        0.079                  1.030                  6.285
 Raman Active:       YES                    YES                    YES
               X      Y      Z        X      Y      Z        X      Y      Z
 C         -0.055 -0.160  0.030    0.006  0.072 -0.026    0.036  0.067  0.117
 C          0.094 -0.259  0.058    0.062  0.012  0.115    0.096  0.063  0.052
 Cl         0.336 -0.336 -0.142   -0.019 -0.024 -0.017   -0.040 -0.004  0.002
 C          0.024 -0.007  0.088    0.072 -0.054  0.124    0.109  0.022 -0.128
 H         -0.168  0.050  0.158    0.162 -0.100  0.189    0.186  0.027 -0.315
 C          0.001  0.127 -0.058   -0.066 -0.069 -0.173    0.023 -0.109  0.059
 H          0.010  0.012 -0.161   -0.072 -0.127 -0.401    0.045 -0.230  0.087
 C         -0.168  0.222 -0.019   -0.111 -0.067 -0.021   -0.063 -0.059  0.026
 Cl        -0.351  0.393  0.138    0.008  0.064  0.018    0.004  0.042  0.006
 C         -0.078 -0.052 -0.005   -0.091 -0.055  0.151   -0.080  0.040 -0.087
 H          0.112 -0.117 -0.034   -0.163 -0.050  0.278   -0.182  0.110 -0.241
 C         -0.036 -0.101 -0.003    0.013  0.135 -0.187    0.027  0.019  0.084
 C          0.031 -0.032 -0.028   -0.045  0.045 -0.134    0.085 -0.150 -0.129
 H          0.118 -0.064 -0.024   -0.215  0.046 -0.211    0.166 -0.366 -0.336
 C          0.015  0.067 -0.013   -0.004 -0.052  0.078    0.020  0.110  0.065
 Cl        -0.050  0.012 -0.026    0.150 -0.064  0.088   -0.016 -0.014  0.001
 C          0.044  0.101  0.033   -0.041 -0.010  0.108   -0.036  0.179  0.115
 Cl         0.127 -0.000 -0.003   -0.126 -0.014 -0.025   -0.012 -0.030 -0.002
 C         -0.028  0.019  0.033    0.088  0.040  0.002   -0.023 -0.061 -0.110
 H         -0.110  0.037  0.010    0.266  0.009  0.058   -0.027 -0.245 -0.319
 C         -0.021 -0.106 -0.009    0.067  0.120 -0.196   -0.020 -0.033  0.010
 H         -0.015 -0.153 -0.056    0.150  0.152 -0.263   -0.057 -0.121 -0.020
 TransDip  -0.005 -0.007 -0.003    0.018  0.011 -0.025    0.030 -0.041 -0.062

 Mode:                16                     17                     18
 Frequency:       445.21                 458.41                 482.77
 Force Cnst:      0.8825                 0.4417                 0.5259
 Red. Mass:       7.5566                 3.5673                 3.8300
 IR Active:          YES                    YES                    YES
 IR Intens:        3.154                  0.156                  7.595
 Raman Active:       YES                    YES                    YES
               X      Y      Z        X      Y      Z        X      Y      Z
 C          0.019 -0.097  0.068    0.030  0.041  0.084   -0.025 -0.054  0.070
 C         -0.061 -0.069  0.051    0.083  0.027  0.105   -0.043 -0.105  0.260
 Cl         0.019  0.016 -0.004   -0.037  0.005 -0.002    0.042 -0.018 -0.027
 C         -0.104  0.022 -0.087    0.089  0.009 -0.106   -0.113  0.044 -0.122
 H         -0.176  0.075 -0.232    0.141  0.028 -0.316   -0.225  0.156 -0.506
 C         -0.032  0.039  0.076    0.026 -0.084  0.021   -0.031  0.071  0.040
 H         -0.039  0.101  0.125    0.035 -0.164 -0.038   -0.064  0.197 -0.141
 C          0.031  0.016  0.030   -0.039 -0.055  0.062    0.050  0.002  0.179
 Cl        -0.019 -0.010 -0.002   -0.006  0.040  0.004    0.013 -0.040 -0.021
 C          0.033 -0.029 -0.106   -0.052  0.026 -0.065    0.017  0.021 -0.112
 H          0.063 -0.008 -0.280   -0.129  0.090 -0.242    0.031  0.081 -0.464
 C          0.026  0.012 -0.033    0.030 -0.044 -0.020   -0.045  0.055 -0.069
 C          0.175  0.183 -0.030   -0.008  0.041  0.083   -0.087  0.025 -0.045
 H          0.211  0.258  0.070   -0.045  0.253  0.305   -0.164  0.005 -0.102
 C          0.183  0.088 -0.120    0.021 -0.153 -0.146   -0.065 -0.006  0.078
 Cl         0.100 -0.142  0.161   -0.026  0.031 -0.008    0.016  0.016 -0.020
 C         -0.046  0.113 -0.234    0.009 -0.044 -0.021    0.018 -0.070  0.059
 Cl        -0.037 -0.064  0.066   -0.011 -0.000 -0.006    0.005  0.021 -0.015
 C         -0.187  0.176 -0.136   -0.007  0.139  0.167    0.080 -0.068  0.008
 H         -0.267  0.259 -0.089   -0.043  0.356  0.393    0.174 -0.127 -0.009
 C         -0.179  0.070 -0.087    0.050 -0.149 -0.122    0.034  0.104 -0.002
 H         -0.285  0.019 -0.016    0.062 -0.236 -0.205    0.115  0.207 -0.009
 TransDip  -0.024  0.037 -0.036    0.009  0.009 -0.003   -0.046  0.040 -0.064

 Mode:                19                     20                     21
 Frequency:       517.82                 548.42                 600.16
 Force Cnst:      1.5560                 1.3085                 1.1002
 Red. Mass:       9.8491                 7.3843                 5.1842
 IR Active:          YES                    YES                    YES
 IR Intens:       30.330                 11.504                 10.010
 Raman Active:       YES                    YES                    YES
               X      Y      Z        X      Y      Z        X      Y      Z
 C         -0.165  0.150  0.047    0.022 -0.084 -0.159   -0.028  0.150 -0.247
 C          0.037  0.079 -0.022    0.106 -0.088  0.057    0.018  0.094  0.048
 Cl         0.030 -0.084 -0.020   -0.115  0.123  0.036    0.036 -0.051 -0.022
 C          0.078  0.041  0.013    0.177 -0.160 -0.033    0.016  0.086  0.139
 H          0.069  0.038  0.062    0.196 -0.147 -0.138    0.070  0.073  0.102
 C          0.091  0.041 -0.001    0.217 -0.119 -0.115   -0.116  0.056 -0.145
 H          0.099  0.011  0.025    0.206 -0.142 -0.363   -0.155  0.099 -0.623
 C         -0.008  0.071 -0.008    0.101 -0.070  0.139   -0.047 -0.065  0.329
 Cl         0.086 -0.078 -0.024   -0.086  0.117  0.024    0.038 -0.036 -0.027
 C         -0.076  0.202  0.060    0.092 -0.063 -0.052   -0.090  0.080 -0.059
 H         -0.082  0.196  0.098    0.171 -0.079 -0.140   -0.192  0.132 -0.117
 C         -0.258  0.080 -0.004   -0.036 -0.135 -0.150    0.044 -0.097  0.027
 C         -0.220 -0.018 -0.084   -0.083  0.012  0.036    0.052 -0.070  0.080
 H         -0.305  0.000 -0.100   -0.121  0.048  0.061    0.157 -0.088  0.110
 C         -0.129 -0.127 -0.041   -0.083  0.097  0.142    0.021  0.070 -0.001
 Cl         0.108 -0.036  0.069    0.028 -0.021  0.003   -0.005 -0.016  0.010
 C         -0.100  0.038  0.067   -0.033 -0.106 -0.102   -0.002  0.034 -0.091
 Cl         0.243  0.042 -0.011    0.087  0.026  0.007   -0.010 -0.007  0.008
 C         -0.255 -0.046  0.064   -0.105 -0.063 -0.025   -0.030  0.044 -0.046
 H         -0.295 -0.046  0.041   -0.142  0.001  0.027   -0.149  0.095 -0.048
 C         -0.297 -0.061 -0.123   -0.135  0.070  0.080    0.022 -0.078  0.091
 H         -0.243 -0.136 -0.245   -0.184  0.253  0.282   -0.077 -0.105  0.181
 TransDip  -0.174  0.029  0.003    0.032 -0.094 -0.043   -0.060  0.080 -0.016

 Mode:                22                     23                     24
 Frequency:       626.23                 670.88                 687.26
 Force Cnst:      1.1701                 1.9267                 1.9864
 Red. Mass:       5.0642                 7.2656                 7.1379
 IR Active:          YES                    YES                    YES
 IR Intens:       15.420                  1.562                 11.330
 Raman Active:       YES                    YES                    YES
               X      Y      Z        X      Y      Z        X      Y      Z
 C          0.015  0.071  0.129   -0.225  0.119  0.066   -0.053  0.064 -0.006
 C          0.027  0.102  0.037   -0.148 -0.015 -0.030   -0.089 -0.027  0.092
 Cl         0.028 -0.045 -0.012    0.005 -0.035 -0.008    0.009 -0.016 -0.006
 C          0.024  0.113 -0.046   -0.076 -0.335 -0.036   -0.089 -0.173 -0.082
 H          0.094  0.094 -0.081   -0.124 -0.328  0.015   -0.105 -0.154 -0.165
 C         -0.075 -0.015  0.088    0.195 -0.089 -0.071    0.058 -0.069  0.037
 H         -0.043 -0.130  0.279    0.164  0.087 -0.076    0.044  0.045  0.147
 C         -0.093  0.025 -0.148    0.074  0.018  0.045    0.048  0.000 -0.089
 Cl         0.030 -0.028 -0.002    0.014  0.019  0.001   -0.007  0.020  0.007
 C         -0.069  0.058  0.072   -0.014  0.350  0.050    0.040  0.131  0.071
 H         -0.176  0.095  0.106   -0.025  0.370 -0.019    0.025  0.120  0.171
 C          0.044 -0.211 -0.219   -0.116 -0.045 -0.021    0.045 -0.033  0.055
 C          0.010 -0.027 -0.017    0.109  0.123 -0.119   -0.185 -0.226  0.176
 H         -0.014  0.068  0.079    0.269  0.114 -0.055   -0.195 -0.235  0.166
 C         -0.040  0.205  0.222    0.123  0.117 -0.021   -0.217  0.004 -0.035
 Cl        -0.001 -0.011 -0.016   -0.008  0.001 -0.006    0.046 -0.041  0.049
 C          0.025 -0.165 -0.165    0.158 -0.004 -0.019   -0.113  0.092 -0.116
 Cl         0.003  0.008  0.007   -0.086 -0.024  0.010    0.031  0.016 -0.010
 C         -0.012  0.012  0.027    0.053 -0.085  0.105    0.138  0.297 -0.258
 H         -0.067  0.308  0.331   -0.032 -0.017  0.140    0.085  0.313 -0.273
 C         -0.008 -0.013 -0.001    0.047 -0.068  0.054    0.199  0.002  0.028
 H         -0.078  0.337  0.361    0.174  0.091  0.043    0.030 -0.116  0.113
 TransDip  -0.036  0.091  0.078    0.025  0.031  0.006   -0.097  0.028 -0.038

 Mode:                25                     26                     27
 Frequency:       723.79                 736.33                 762.12
 Force Cnst:      1.1766                 1.2319                 2.4080
 Red. Mass:       3.8118                 3.8564                 7.0364
 IR Active:          YES                    YES                    YES
 IR Intens:        4.603                  1.145                 15.501
 Raman Active:       YES                    YES                    YES
               X      Y      Z        X      Y      Z        X      Y      Z
 C         -0.022  0.048 -0.117    0.079 -0.021  0.280    0.164  0.153 -0.156
 C          0.020  0.007  0.123   -0.057  0.092 -0.203   -0.108  0.132  0.150
 Cl         0.004 -0.009 -0.006    0.011 -0.015  0.001    0.032 -0.043 -0.017
 C          0.013  0.033 -0.058   -0.036 -0.059  0.086   -0.163 -0.137 -0.049
 H          0.031  0.048 -0.176    0.046 -0.130  0.300    0.045 -0.192 -0.210
 C         -0.005 -0.023  0.063   -0.058 -0.014 -0.104   -0.161 -0.128  0.036
 H          0.005 -0.065  0.112   -0.072  0.053 -0.120   -0.206  0.129  0.069
 C         -0.030  0.016 -0.083    0.044 -0.066  0.098    0.139 -0.146 -0.082
 Cl         0.006 -0.004 -0.001   -0.011  0.014  0.005   -0.041  0.049  0.013
 C         -0.015  0.028  0.064    0.034  0.051 -0.068    0.168  0.125  0.027
 H         -0.029 -0.004  0.270   -0.079  0.187 -0.547    0.003  0.127  0.378
 C          0.010 -0.168 -0.162    0.082 -0.077 -0.106    0.190  0.089  0.030
 C          0.007  0.081  0.068   -0.017 -0.011  0.050    0.122 -0.028  0.056
 H         -0.015  0.414  0.432   -0.155  0.229  0.257   -0.015 -0.141 -0.136
 C          0.047 -0.116 -0.150   -0.015 -0.088 -0.007    0.101 -0.098  0.128
 Cl        -0.002  0.001  0.002   -0.006  0.005 -0.007   -0.045  0.031 -0.037
 C         -0.005  0.174  0.160   -0.071  0.046  0.092   -0.110 -0.113  0.035
 Cl        -0.009 -0.009 -0.002    0.024  0.005 -0.006    0.049  0.010  0.001
 C          0.004 -0.117 -0.078    0.006 -0.014 -0.082   -0.143 -0.039  0.059
 H         -0.022 -0.222 -0.208    0.087 -0.002 -0.029    0.046 -0.132  0.054
 C         -0.019  0.060  0.126   -0.022  0.085 -0.021   -0.156  0.085 -0.111
 H         -0.049  0.256  0.319   -0.095  0.266  0.205   -0.232 -0.136 -0.204
 TransDip  -0.003  0.052  0.045    0.004  0.014  0.031    0.088 -0.072  0.055

 Mode:                28                     29                     30
 Frequency:       825.45                 834.63                 865.48
 Force Cnst:      0.5472                 0.5757                 3.0506
 Red. Mass:       1.3631                 1.4026                 6.9123
 IR Active:          YES                    YES                    YES
 IR Intens:       25.684                 25.465                 19.493
 Raman Active:       YES                    YES                    YES
               X      Y      Z        X      Y      Z        X      Y      Z
 C          0.001  0.003 -0.010   -0.006  0.002 -0.024   -0.129 -0.024 -0.021
 C          0.008 -0.011  0.067    0.000 -0.020  0.014   -0.004 -0.157 -0.019
 Cl        -0.000  0.000 -0.005   -0.002  0.003 -0.000   -0.016  0.022  0.006
 C         -0.011  0.024 -0.103   -0.008 -0.008 -0.012    0.011 -0.073 -0.022
 H          0.074 -0.147  0.658   -0.026 -0.013  0.048   -0.313  0.038  0.050
 C         -0.015  0.020 -0.105    0.012  0.009 -0.007    0.219  0.088 -0.005
 H          0.065 -0.145  0.690    0.016  0.007  0.056    0.247 -0.075 -0.018
 C          0.008 -0.015  0.062    0.002  0.004  0.013   -0.198  0.198  0.068
 Cl        -0.001  0.001 -0.004    0.000 -0.001 -0.001    0.045 -0.042 -0.014
 C          0.002  0.001  0.003   -0.004 -0.010 -0.018   -0.219  0.025  0.013
 H         -0.002  0.007 -0.023    0.016 -0.041  0.104   -0.136 -0.023  0.119
 C         -0.001 -0.004 -0.004    0.002  0.056  0.058    0.153 -0.022 -0.018
 C         -0.001  0.000 -0.000    0.009  0.004  0.014    0.190 -0.111  0.112
 H          0.003  0.000  0.001    0.019 -0.086 -0.083    0.096  0.018  0.224
 C         -0.001  0.002 -0.001    0.012 -0.013  0.005    0.179 -0.139  0.177
 Cl         0.000 -0.000  0.000   -0.003  0.002 -0.002   -0.052  0.030 -0.040
 C          0.002 -0.003 -0.005   -0.017  0.036  0.048   -0.155 -0.094  0.048
 Cl        -0.000  0.000  0.000    0.003 -0.003 -0.003    0.031  0.009 -0.002
 C         -0.002  0.005  0.008    0.010 -0.074 -0.081   -0.007  0.107 -0.066
 H          0.001 -0.042 -0.042   -0.072  0.503  0.524    0.375 -0.112 -0.123
 C         -0.001  0.004  0.009    0.006 -0.061 -0.081   -0.068  0.161 -0.132
 H          0.010 -0.042 -0.041   -0.100  0.439  0.441   -0.182 -0.004 -0.151
 TransDip   0.012 -0.042  0.156   -0.019  0.082  0.138   -0.079 -0.035  0.112

 Mode:                31                     32                     33
 Frequency:       894.35                 906.92                 967.29
 Force Cnst:      0.6782                 0.7503                 0.7367
 Red. Mass:       1.4391                 1.5483                 1.3364
 IR Active:          YES                    YES                    YES
 IR Intens:       13.638                  2.755                  0.129
 Raman Active:       YES                    YES                    YES
               X      Y      Z        X      Y      Z        X      Y      Z
 C          0.009 -0.003  0.026    0.002 -0.020  0.076    0.001 -0.004  0.015
 C          0.003 -0.008 -0.002   -0.001  0.009 -0.009    0.002 -0.003  0.015
 Cl        -0.000  0.001 -0.000    0.000 -0.001  0.000   -0.000  0.000 -0.002
 C         -0.004 -0.005  0.012    0.011  0.003  0.022   -0.013  0.026 -0.114
 H         -0.011  0.007 -0.045    0.009  0.024 -0.084    0.066 -0.147  0.671
 C         -0.010  0.003 -0.009   -0.003  0.000 -0.019    0.012 -0.025  0.112
 H         -0.009  0.013  0.041    0.010 -0.040  0.069   -0.064  0.130 -0.644
 C          0.016 -0.017  0.034   -0.003 -0.008  0.049    0.001  0.001 -0.011
 Cl        -0.003  0.002 -0.002    0.001 -0.000 -0.003   -0.000 -0.000  0.001
 C          0.001  0.012 -0.104   -0.018  0.040 -0.136   -0.002  0.004 -0.024
 H          0.071 -0.142  0.572    0.071 -0.162  0.752    0.012 -0.026  0.112
 C         -0.014  0.036  0.040    0.000 -0.053 -0.050   -0.001 -0.002  0.001
 C          0.010 -0.090 -0.106   -0.022  0.078  0.073   -0.003  0.006  0.003
 H         -0.108  0.538  0.545    0.065 -0.394 -0.416    0.002 -0.022 -0.027
 C         -0.015  0.035  0.027   -0.004 -0.022 -0.027   -0.002 -0.001 -0.003
 Cl         0.002 -0.003 -0.001    0.001  0.001  0.002    0.000 -0.000  0.000
 C          0.006 -0.001 -0.002    0.004 -0.003 -0.001    0.001 -0.003 -0.002
 Cl        -0.001 -0.000 -0.000   -0.001  0.001  0.000   -0.000  0.000  0.000
 C          0.003  0.010  0.013    0.010  0.009 -0.002   -0.001  0.019  0.017
 H          0.011 -0.041 -0.041    0.029 -0.035 -0.042    0.023 -0.102 -0.106
 C          0.004 -0.009 -0.012    0.001  0.017  0.006    0.004 -0.017 -0.020
 H         -0.001  0.040  0.033    0.017 -0.028 -0.048   -0.018  0.107  0.104
 TransDip   0.022  0.026  0.113   -0.009 -0.047  0.022   -0.002 -0.010  0.006

 Mode:                34                     35                     36
 Frequency:       969.82                1037.77                1045.17
 Force Cnst:      0.7448                 4.8427                 2.9855
 Red. Mass:       1.3441                 7.6319                 4.6386
 IR Active:          YES                    YES                    YES
 IR Intens:        0.358                 75.892                 46.312
 Raman Active:       YES                    YES                    YES
               X      Y      Z        X      Y      Z        X      Y      Z
 C         -0.001  0.005 -0.012    0.179  0.085  0.008   -0.102 -0.055 -0.009
 C         -0.001  0.001 -0.001   -0.139  0.219  0.063    0.093 -0.154 -0.045
 Cl         0.000 -0.000  0.000    0.016 -0.022 -0.007   -0.011  0.016  0.005
 C         -0.000 -0.008  0.024   -0.096 -0.152 -0.024    0.058  0.089  0.015
 H         -0.019  0.030 -0.145   -0.156 -0.128 -0.009    0.063  0.085  0.007
 C         -0.001  0.007 -0.024    0.235  0.082 -0.005   -0.145 -0.050  0.003
 H          0.014 -0.015  0.144    0.218  0.227  0.021   -0.132 -0.162 -0.017
 C          0.004 -0.002  0.000   -0.090  0.103  0.032    0.044 -0.053 -0.017
 Cl        -0.001  0.001 -0.000    0.007 -0.009 -0.003   -0.002  0.003  0.001
 C          0.003 -0.010  0.009   -0.125 -0.227 -0.041    0.071  0.155  0.033
 H         -0.006  0.005 -0.053   -0.253 -0.193  0.016    0.144  0.143 -0.027
 C         -0.001  0.017  0.015    0.157  0.039 -0.034   -0.054 -0.026  0.028
 C         -0.003  0.015  0.011   -0.077 -0.158  0.141   -0.004 -0.187  0.179
 H          0.006 -0.059 -0.068   -0.023 -0.166  0.158    0.364 -0.250  0.301
 C          0.001 -0.006 -0.007   -0.143  0.150 -0.171   -0.009  0.081 -0.081
 Cl         0.000  0.000  0.000    0.018 -0.015  0.018   -0.001 -0.004  0.004
 C          0.001 -0.010 -0.011    0.243  0.095 -0.050    0.193  0.048 -0.013
 Cl         0.000  0.001  0.001   -0.027 -0.008  0.003   -0.026 -0.006  0.002
 C         -0.016  0.076  0.081   -0.054 -0.158  0.143    0.040 -0.039  0.050
 H          0.069 -0.445 -0.460   -0.136 -0.147  0.115    0.322 -0.092  0.119
 C          0.017 -0.089 -0.084   -0.099  0.100 -0.107   -0.134  0.161 -0.187
 H         -0.096  0.485  0.506    0.005  0.154 -0.175    0.014  0.322 -0.245
 TransDip  -0.007 -0.011 -0.014   -0.011  0.276 -0.042    0.185 -0.067 -0.093

 Mode:                37                     38                     39
 Frequency:      1091.34                1115.29                1143.17
 Force Cnst:      3.6740                 1.3993                 1.8084
 Red. Mass:       5.2356                 1.9094                 2.3487
 IR Active:          YES                    YES                    YES
 IR Intens:        5.926                 61.138                 63.016
 Raman Active:       YES                    YES                    YES
               X      Y      Z        X      Y      Z        X      Y      Z
 C         -0.183 -0.010  0.005   -0.007 -0.033 -0.007   -0.018 -0.006  0.005
 C         -0.192  0.267  0.081   -0.040  0.086  0.023   -0.011  0.003  0.002
 Cl         0.024 -0.032 -0.011    0.003 -0.006 -0.002    0.001 -0.000  0.000
 C          0.055  0.120  0.020    0.027 -0.071 -0.018    0.006  0.013  0.002
 H          0.348  0.040 -0.034    0.503 -0.243 -0.105    0.011  0.012  0.004
 C          0.141  0.005 -0.014   -0.085 -0.042  0.001    0.001 -0.007 -0.001
 H          0.146  0.098  0.011   -0.063 -0.271 -0.051    0.009 -0.059 -0.013
 C          0.149 -0.151 -0.046   -0.105  0.185  0.049    0.005 -0.004 -0.001
 Cl        -0.020  0.022  0.007    0.013 -0.018 -0.005   -0.000  0.000  0.000
 C         -0.015 -0.183 -0.033    0.077  0.000 -0.008    0.007  0.002 -0.002
 H          0.096 -0.242 -0.080    0.673 -0.205 -0.121    0.056 -0.018 -0.004
 C         -0.218 -0.077  0.039   -0.019 -0.003  0.016   -0.005  0.018 -0.015
 C          0.040 -0.030  0.030    0.001  0.001 -0.006   -0.072 -0.042  0.024
 H          0.395 -0.064  0.174    0.029  0.013  0.021   -0.663  0.034 -0.152
 C          0.103 -0.043  0.062    0.002 -0.000  0.001    0.130 -0.102  0.124
 Cl        -0.011  0.007 -0.009    0.000  0.000 -0.000   -0.015  0.013 -0.015
 C         -0.002 -0.028  0.027   -0.002 -0.004  0.005    0.234  0.049 -0.007
 Cl        -0.004  0.000 -0.001   -0.000  0.000 -0.000   -0.027 -0.007  0.002
 C          0.091  0.094 -0.074    0.010  0.008 -0.006   -0.012  0.059 -0.058
 H          0.420  0.051  0.029    0.061  0.002  0.011   -0.550  0.156 -0.242
 C         -0.056  0.046 -0.054   -0.007  0.002 -0.008   -0.037 -0.004 -0.003
 H          0.008  0.105 -0.105   -0.007  0.022  0.006   -0.133 -0.070  0.041
 TransDip   0.034  0.003  0.070   -0.142  0.195  0.067    0.249 -0.014  0.051

 Mode:                40                     41                     42
 Frequency:      1157.86                1169.12                1261.82
 Force Cnst:      1.1148                 1.1198                 1.8341
 Red. Mass:       1.4113                 1.3905                 1.9551
 IR Active:          YES                    YES                    YES
 IR Intens:        9.175                  0.300                  4.045
 Raman Active:       YES                    YES                    YES
               X      Y      Z        X      Y      Z        X      Y      Z
 C         -0.013  0.030  0.007   -0.030  0.000  0.011    0.102  0.042 -0.002
 C          0.096 -0.019 -0.015   -0.006  0.002  0.000    0.132  0.060 -0.002
 Cl        -0.007  0.004  0.002    0.000 -0.001 -0.000   -0.004  0.001  0.001
 C          0.028 -0.093 -0.023    0.013  0.004 -0.001   -0.078 -0.062 -0.005
 H          0.390 -0.232 -0.086    0.076 -0.018 -0.011   -0.544  0.094  0.072
 C         -0.060  0.070  0.022   -0.004  0.004  0.002   -0.020 -0.038 -0.006
 H         -0.182  0.817  0.184   -0.012  0.059  0.013   -0.021 -0.077 -0.014
 C          0.016  0.009  0.000    0.009 -0.009 -0.003    0.002  0.055  0.011
 Cl        -0.001 -0.002 -0.000   -0.001  0.001  0.000    0.001 -0.003 -0.001
 C         -0.044 -0.036 -0.003   -0.000 -0.009 -0.004   -0.004 -0.024 -0.003
 H         -0.085 -0.026  0.003    0.062 -0.036  0.000    0.078 -0.052 -0.023
 C         -0.032 -0.014 -0.011   -0.015  0.015 -0.017   -0.127 -0.021 -0.009
 C          0.000 -0.003  0.008    0.015 -0.041  0.042   -0.011  0.015 -0.012
 H          0.050 -0.026  0.009    0.032 -0.047  0.052    0.646 -0.088  0.186
 C          0.015 -0.012  0.014    0.048 -0.005  0.014   -0.017 -0.053  0.048
 Cl        -0.002  0.001 -0.002   -0.004  0.000 -0.001   -0.001  0.003 -0.003
 C          0.016 -0.000  0.002   -0.081  0.020 -0.033    0.050 -0.046  0.053
 Cl        -0.002 -0.000 -0.000    0.008 -0.000  0.002   -0.004  0.001 -0.001
 C          0.014  0.015 -0.012   -0.077 -0.040  0.025    0.024  0.056 -0.049
 H          0.040  0.011 -0.006   -0.509  0.024 -0.110   -0.289  0.112 -0.158
 C         -0.015 -0.000  0.001    0.095  0.025 -0.009   -0.023  0.007 -0.012
 H         -0.044 -0.031  0.005    0.644  0.416 -0.289    0.038  0.058 -0.051
 TransDip   0.092 -0.032 -0.002   -0.013 -0.011 -0.002    0.058  0.006  0.028

 Mode:                43                     44                     45
 Frequency:      1273.58                1282.96                1300.89
 Force Cnst:      1.9024                 1.8019                 7.2257
 Red. Mass:       1.9907                 1.8580                 7.2469
 IR Active:          YES                    YES                    YES
 IR Intens:        8.658                  1.469                  0.164
 Raman Active:       YES                    YES                    YES
               X      Y      Z        X      Y      Z        X      Y      Z
 C         -0.080  0.165  0.048   -0.031  0.029  0.015    0.037 -0.151 -0.009
 C          0.017 -0.028 -0.008   -0.125 -0.081 -0.005    0.031  0.042  0.000
 Cl        -0.003 -0.001  0.000    0.002 -0.000 -0.000    0.001 -0.001 -0.000
 C          0.050 -0.022 -0.011    0.075  0.023 -0.003   -0.088  0.024  0.013
 H         -0.479  0.163  0.090    0.325 -0.060 -0.041    0.334 -0.127 -0.062
 C         -0.007  0.029  0.007    0.010  0.065  0.012   -0.003 -0.058 -0.011
 H         -0.025  0.150  0.031    0.033 -0.049 -0.015    0.021 -0.230 -0.053
 C         -0.061 -0.100 -0.015   -0.045 -0.050 -0.006    0.115  0.108  0.010
 Cl        -0.002  0.003  0.001   -0.000  0.001  0.000   -0.000 -0.002 -0.000
 C          0.049 -0.049 -0.018    0.054  0.001 -0.007   -0.068  0.027  0.006
 H          0.698 -0.289 -0.126   -0.094  0.055  0.024   -0.436  0.152  0.100
 C          0.017  0.059 -0.077    0.060  0.064 -0.047   -0.098  0.234 -0.209
 C          0.049 -0.022  0.035    0.036  0.021 -0.013    0.232 -0.055  0.093
 H         -0.067 -0.023 -0.016    0.564 -0.046  0.150    0.070 -0.028  0.055
 C         -0.015 -0.021  0.019   -0.114 -0.038  0.016   -0.160 -0.188  0.150
 Cl        -0.002 -0.000 -0.000    0.003  0.000  0.000   -0.006  0.002 -0.003
 C         -0.025  0.060 -0.063    0.044 -0.049  0.055   -0.051  0.243 -0.242
 Cl         0.001 -0.001  0.001   -0.001  0.002 -0.002   -0.003 -0.001  0.001
 C          0.032 -0.032  0.037    0.014  0.007 -0.004    0.226 -0.060  0.096
 H          0.084 -0.044  0.056   -0.559  0.101 -0.192    0.025 -0.030  0.034
 C         -0.020 -0.033  0.034    0.009  0.015 -0.012   -0.158 -0.145  0.105
 H         -0.078 -0.092  0.056   -0.233 -0.161  0.113    0.092  0.045 -0.011
 TransDip   0.047 -0.081 -0.013    0.014  0.022 -0.029    0.010  0.001  0.009

 Mode:                46                     47                     48
 Frequency:      1315.10                1390.91                1421.65
 Force Cnst:      3.2567                 3.2646                 4.2021
 Red. Mass:       3.1960                 2.8641                 3.5288
 IR Active:          YES                    YES                    YES
 IR Intens:        2.476                 23.912                 14.271
 Raman Active:       YES                    YES                    YES
               X      Y      Z        X      Y      Z        X      Y      Z
 C          0.139  0.154  0.014   -0.108  0.071  0.046    0.168 -0.125 -0.018
 C         -0.100 -0.105 -0.014    0.070 -0.006 -0.010   -0.086 -0.005  0.005
 Cl        -0.002  0.002  0.001   -0.002 -0.000  0.000    0.004  0.001 -0.000
 C          0.083 -0.081 -0.026   -0.049 -0.044 -0.005    0.005  0.079  0.015
 H          0.036 -0.072 -0.012    0.109 -0.113 -0.036    0.028  0.086  0.019
 C         -0.034  0.150  0.034   -0.064  0.046  0.017    0.088 -0.092 -0.028
 H          0.042 -0.369 -0.083    0.017 -0.515 -0.108    0.001  0.529  0.109
 C         -0.109  0.001  0.012    0.163  0.080 -0.001   -0.166 -0.060  0.003
 Cl         0.001 -0.005 -0.001   -0.005 -0.001  0.000    0.006  0.001 -0.000
 C          0.179 -0.064 -0.029   -0.013 -0.098 -0.022    0.010  0.116  0.021
 H         -0.573  0.214  0.097   -0.220 -0.044  0.032    0.185  0.073  0.005
 C         -0.157 -0.043  0.011   -0.011  0.093 -0.107   -0.100  0.105 -0.087
 C         -0.031 -0.012  0.012   -0.102 -0.062  0.042   -0.155 -0.052  0.020
 H         -0.054 -0.029 -0.004    0.206 -0.123  0.141    0.399 -0.136  0.217
 C          0.083 -0.022  0.037    0.149  0.049 -0.019    0.165 -0.005  0.034
 Cl        -0.004  0.002 -0.003   -0.004  0.000 -0.001   -0.006  0.002 -0.003
 C         -0.008  0.048 -0.048   -0.047  0.006 -0.015   -0.032  0.058 -0.061
 Cl        -0.002 -0.001  0.001    0.003 -0.002  0.002    0.000 -0.003  0.003
 C          0.017  0.022 -0.017   -0.068 -0.051  0.039   -0.059 -0.040  0.028
 H          0.375 -0.034  0.096   -0.006 -0.073  0.070    0.164 -0.084  0.111
 C         -0.046 -0.032  0.023    0.131  0.028 -0.001    0.102 -0.001  0.013
 H          0.247  0.180 -0.132   -0.406 -0.384  0.276   -0.238 -0.241  0.213
 TransDip  -0.011 -0.009  0.049    0.011 -0.152  0.036    0.047  0.022  0.109

 Mode:                49                     50                     51
 Frequency:      1484.86                1506.84                1580.36
 Force Cnst:      3.0753                 4.0968                 9.5649
 Red. Mass:       2.3674                 3.0624                 6.5001
 IR Active:          YES                    YES                    YES
 IR Intens:      144.644                 23.484                 27.541
 Raman Active:       YES                    YES                    YES
               X      Y      Z        X      Y      Z        X      Y      Z
 C         -0.065 -0.098 -0.012    0.130  0.075 -0.001    0.010 -0.123 -0.042
 C         -0.023  0.108  0.026    0.026 -0.077 -0.020    0.078  0.106  0.016
 Cl         0.001 -0.004 -0.001   -0.000  0.003  0.001   -0.002 -0.000  0.000
 C          0.152 -0.055 -0.028   -0.139  0.043  0.024    0.014 -0.119 -0.026
 H         -0.494  0.178  0.091    0.376 -0.142 -0.070   -0.048 -0.113 -0.019
 C         -0.061 -0.045 -0.003    0.067  0.038  0.001   -0.026  0.260  0.057
 H         -0.122  0.251  0.064    0.110 -0.144 -0.041    0.081 -0.386 -0.089
 C         -0.046  0.064  0.018   -0.017 -0.069 -0.013   -0.026 -0.160 -0.030
 Cl         0.001 -0.003 -0.001   -0.000  0.003  0.001    0.000  0.001  0.000
 C          0.117 -0.017 -0.016   -0.061  0.027  0.013   -0.066  0.082  0.027
 H         -0.392  0.171  0.074    0.286 -0.094 -0.057    0.198 -0.007 -0.044
 C         -0.055  0.008 -0.002   -0.152 -0.031 -0.004    0.040 -0.198  0.198
 C          0.057 -0.030  0.036    0.076 -0.043  0.058   -0.113  0.093 -0.111
 H         -0.266  0.021 -0.053   -0.403  0.009 -0.097    0.221  0.059 -0.006
 C          0.027  0.061 -0.055    0.061  0.108 -0.094   -0.023 -0.135  0.127
 Cl        -0.000 -0.002  0.002   -0.000 -0.003  0.003    0.001  0.001 -0.001
 C         -0.081 -0.031  0.016   -0.114 -0.075  0.053   -0.073  0.201 -0.207
 Cl         0.003  0.001 -0.001    0.004  0.002 -0.001    0.001 -0.002  0.003
 C          0.109 -0.031  0.048    0.179 -0.016  0.047    0.113 -0.120  0.135
 H         -0.372  0.042 -0.103   -0.481  0.088 -0.167   -0.277 -0.072  0.019
 C          0.014  0.046 -0.043   -0.035  0.037 -0.043    0.087  0.167 -0.146
 H         -0.261 -0.141  0.096   -0.256 -0.105  0.059   -0.352 -0.128  0.078
 TransDip  -0.361  0.131  0.037   -0.103 -0.100 -0.059    0.110 -0.115  0.055

 Mode:                52                     53                     54
 Frequency:      1594.68                1620.94                1626.49
 Force Cnst:     10.5892                10.5703                 9.5012
 Red. Mass:       7.0675                 6.8281                 6.0957
 IR Active:          YES                    YES                    YES
 IR Intens:        3.237                 13.149                  4.711
 Raman Active:       YES                    YES                    YES
               X      Y      Z        X      Y      Z        X      Y      Z
 C          0.008 -0.272 -0.038   -0.212 -0.021  0.018    0.125  0.010 -0.008
 C          0.090  0.184  0.029    0.267  0.098 -0.006   -0.075 -0.025  0.000
 Cl        -0.003 -0.001  0.000   -0.002 -0.003 -0.000    0.001  0.001  0.000
 C          0.049 -0.172 -0.044   -0.324  0.067  0.047    0.083 -0.022 -0.013
 H         -0.140 -0.126 -0.009    0.354 -0.183 -0.079   -0.096  0.044  0.021
 C         -0.039  0.358  0.080    0.159 -0.009 -0.018   -0.040  0.010  0.006
 H          0.098 -0.471 -0.106    0.165  0.075  0.001   -0.038 -0.029 -0.003
 C         -0.067 -0.228 -0.042   -0.280 -0.095  0.009    0.069  0.018 -0.003
 Cl         0.001  0.002  0.000    0.002  0.002  0.000   -0.001 -0.000 -0.000
 C         -0.057  0.140  0.032    0.350 -0.054 -0.048   -0.099  0.020  0.017
 H          0.213  0.048  0.000   -0.397  0.226  0.090    0.131 -0.063 -0.034
 C         -0.017  0.186 -0.151   -0.032 -0.007  0.001   -0.264 -0.041 -0.004
 C          0.057 -0.074  0.077    0.109 -0.000  0.018    0.308 -0.012  0.070
 H         -0.109 -0.043  0.047   -0.125  0.034 -0.056   -0.406  0.085 -0.159
 C          0.029  0.093 -0.087   -0.084 -0.034  0.018   -0.202 -0.068  0.029
 Cl        -0.001 -0.001  0.000    0.000  0.001 -0.001    0.001  0.001 -0.001
 C          0.049 -0.135  0.139    0.048  0.014 -0.006    0.113  0.018  0.002
 Cl        -0.000  0.002 -0.002    0.000 -0.000  0.000    0.002  0.000  0.000
 C         -0.086  0.079 -0.094   -0.108 -0.009 -0.010   -0.276 -0.017 -0.031
 H          0.207  0.043 -0.003    0.090 -0.044  0.058    0.230 -0.107  0.144
 C         -0.048 -0.125  0.107    0.105  0.050 -0.027    0.291  0.131 -0.080
 H          0.235  0.080 -0.018   -0.090 -0.100  0.070   -0.290 -0.285  0.231
 TransDip   0.014 -0.018 -0.053   -0.114  0.020 -0.013    0.029  0.043 -0.047

 Mode:                55                     56                     57
 Frequency:      3185.97                3198.12                3201.71
 Force Cnst:      6.5139                 6.5634                 6.5925
 Red. Mass:       1.0892                 1.0892                 1.0915
 IR Active:          YES                    YES                    YES
 IR Intens:        2.567                  0.273                  0.056
 Raman Active:       YES                    YES                    YES
               X      Y      Z        X      Y      Z        X      Y      Z
 C         -0.000  0.000 -0.000   -0.000  0.001  0.000   -0.002  0.002  0.001
 C          0.000  0.000  0.000    0.003 -0.000 -0.000   -0.000  0.001  0.000
 Cl         0.000 -0.000  0.000   -0.000  0.000  0.000    0.000 -0.000 -0.000
 C         -0.000  0.000  0.000   -0.026 -0.062 -0.011    0.003  0.007  0.001
 H         -0.001 -0.002 -0.000    0.283  0.723  0.131   -0.034 -0.086 -0.016
 C         -0.000 -0.000  0.000    0.049  0.011 -0.003   -0.011 -0.002  0.001
 H          0.002  0.000 -0.000   -0.581 -0.102  0.037    0.129  0.022 -0.008
 C          0.000 -0.000 -0.000    0.001 -0.002 -0.000    0.004  0.000 -0.000
 Cl        -0.000  0.000 -0.000   -0.000  0.000  0.000   -0.000  0.000  0.000
 C         -0.002 -0.005 -0.001   -0.005 -0.012 -0.002   -0.031 -0.078 -0.015
 H          0.024  0.061  0.011    0.055  0.140  0.026    0.352  0.896  0.169
 C         -0.002 -0.002  0.001    0.000 -0.000 -0.000   -0.000 -0.000 -0.000
 C          0.001 -0.000  0.000    0.000  0.000 -0.000    0.000  0.000 -0.000
 H          0.000  0.002 -0.002   -0.000 -0.001  0.001   -0.001 -0.003  0.002
 C          0.000  0.000 -0.000   -0.000 -0.000  0.000   -0.000 -0.000  0.000
 Cl         0.000 -0.000  0.000   -0.000  0.000 -0.000    0.000  0.000 -0.000
 C         -0.001  0.000 -0.000    0.000  0.000 -0.000    0.000 -0.000  0.000
 Cl         0.000  0.000 -0.000   -0.000 -0.000 -0.000   -0.000 -0.000  0.000
 C         -0.008 -0.023  0.021    0.000  0.000 -0.000    0.003  0.006 -0.005
 H          0.120  0.272 -0.243   -0.001 -0.003  0.003   -0.032 -0.070  0.063
 C         -0.051  0.039 -0.047    0.000 -0.000  0.000    0.001 -0.001  0.002
 H          0.595 -0.440  0.541   -0.004  0.003 -0.004   -0.019  0.014 -0.018
 TransDip  -0.047  0.007 -0.018   -0.001 -0.016 -0.004   -0.007  0.001 -0.003

 Mode:                58                     59                     60
 Frequency:      3206.10                3210.20                3212.07
 Force Cnst:      6.6265                 6.6296                 6.6611
 Red. Mass:       1.0942                 1.0919                 1.0958
 IR Active:          YES                    YES                    YES
 IR Intens:        0.772                  0.195                  0.306
 Raman Active:       YES                    YES                    YES
               X      Y      Z        X      Y      Z        X      Y      Z
 C         -0.000  0.000  0.000    0.000 -0.000  0.000    0.000  0.000  0.000
 C         -0.000  0.000  0.000    0.000 -0.000 -0.000    0.003 -0.000 -0.000
 Cl        -0.000 -0.000 -0.000   -0.000 -0.000 -0.000   -0.000  0.000  0.000
 C          0.000  0.000  0.000   -0.000 -0.000 -0.000   -0.017 -0.051 -0.009
 H         -0.001 -0.002 -0.000    0.002  0.004  0.001    0.212  0.555  0.101
 C         -0.001 -0.000  0.000   -0.000 -0.000  0.000   -0.070 -0.011  0.005
 H          0.013  0.002 -0.001    0.001  0.000 -0.000    0.779  0.132 -0.051
 C          0.000  0.000 -0.000   -0.000 -0.000 -0.000    0.000  0.003  0.001
 Cl        -0.000  0.000  0.000    0.000 -0.000 -0.000    0.000 -0.000 -0.000
 C         -0.003 -0.006 -0.001    0.001  0.001  0.000    0.002  0.004  0.001
 H          0.028  0.072  0.014   -0.004 -0.010 -0.002   -0.018 -0.044 -0.008
 C          0.000  0.002 -0.001   -0.003  0.001 -0.001    0.000 -0.000  0.000
 C         -0.005 -0.011  0.010   -0.026 -0.061  0.054    0.000  0.000 -0.000
 H          0.055  0.131 -0.116    0.292  0.699 -0.621   -0.002 -0.004  0.003
 C          0.001  0.000 -0.000    0.003  0.000  0.001   -0.000 -0.000  0.000
 Cl        -0.000  0.000 -0.000   -0.000  0.000 -0.000   -0.000  0.000  0.000
 C         -0.003  0.001 -0.002    0.001  0.000 -0.000    0.000 -0.000  0.000
 Cl         0.000  0.000  0.000   -0.000 -0.000  0.000   -0.000 -0.000  0.000
 C         -0.026 -0.056  0.050    0.005  0.011 -0.009    0.000  0.000 -0.000
 H          0.288  0.635 -0.566   -0.054 -0.120  0.107   -0.001 -0.002  0.002
 C          0.025 -0.015  0.019   -0.004  0.003 -0.004   -0.000  0.000 -0.000
 H         -0.250  0.181 -0.223    0.044 -0.033  0.040    0.003 -0.002  0.002
 TransDip  -0.002 -0.020  0.020   -0.008  0.009 -0.007   -0.016 -0.008  0.000

 STANDARD THERMODYNAMIC QUANTITIES AT   298.15 K  AND     1.00 ATM

   This Molecule has  0 Imaginary Frequencies
   Zero point vibrational energy:       89.138 kcal/mol

   Atom    1 Element C  Has Mass   12.00000
   Atom    2 Element C  Has Mass   12.00000
   Atom    3 Element Cl Has Mass   34.96885
   Atom    4 Element C  Has Mass   12.00000
   Atom    5 Element H  Has Mass    1.00783
   Atom    6 Element C  Has Mass   12.00000
   Atom    7 Element H  Has Mass    1.00783
   Atom    8 Element C  Has Mass   12.00000
   Atom    9 Element Cl Has Mass   34.96885
   Atom   10 Element C  Has Mass   12.00000
   Atom   11 Element H  Has Mass    1.00783
   Atom   12 Element C  Has Mass   12.00000
   Atom   13 Element C  Has Mass   12.00000
   Atom   14 Element H  Has Mass    1.00783
   Atom   15 Element C  Has Mass   12.00000
   Atom   16 Element Cl Has Mass   34.96885
   Atom   17 Element C  Has Mass   12.00000
   Atom   18 Element Cl Has Mass   34.96885
   Atom   19 Element C  Has Mass   12.00000
   Atom   20 Element H  Has Mass    1.00783
   Atom   21 Element C  Has Mass   12.00000
   Atom   22 Element H  Has Mass    1.00783
   Molecular Mass:   289.922380 amu
   Principal axes and moments of inertia in amu*Bohr^2:
                             1           2           3
    Eigenvalues --     2970.84267 10742.02392 12414.79319
          X               0.99996     0.00850    -0.00147
          Y              -0.00852     0.99981    -0.01769
          Z               0.00132     0.01770     0.99984
   Rotational Symmetry Number is   1
   The Molecule is an Asymmetric Top
   Translational Enthalpy:        0.889 kcal/mol
   Rotational Enthalpy:           0.889 kcal/mol
   Vibrational Enthalpy:         96.128 kcal/mol
   gas constant (RT):             0.592 kcal/mol
   Translational Entropy:        42.891  cal/mol.K
   Rotational Entropy:           34.337  cal/mol.K
   Vibrational Entropy:          45.604  cal/mol.K

   Total Enthalpy:               98.498 kcal/mol
   Total Entropy:               122.832  cal/mol.K

 ======================================================================

 STANDARD THERMODYNAMIC QUANTITIES FOR ANHARMONIC VIBRATION -- TOSH

   Zero point vibrational energy: ************ kcal/mol

   Vibrational Enthalpy:       Infinity kcal/mol
   Vibrational Entropy:             NaN  cal/mol.K

   Total Enthalpy:             Infinity kcal/mol
   Total Entropy:                   NaN  cal/mol.K

 ======================================================================

 STANDARD THERMODYNAMIC QUANTITIES FOR ANHARMONIC VIBRATION -- VPT2

   Zero point vibrational energy: ************ kcal/mol

   Vibrational Enthalpy:       Infinity kcal/mol
   Vibrational Entropy:             NaN  cal/mol.K

   Total Enthalpy:             Infinity kcal/mol
   Total Entropy:                   NaN  cal/mol.K

 ======================================================================

Archival summary:
1\1\november\FREQ\ProcedureUnspecified\BasisUnspecified\l4126\taweetha\FriJan1700:28:112020FriJan1700:28:112020\0\\#,FREQ,ProcedureUnspecified,BasisUnspecified,\\0,1\Cl\C,1,1.75954\C,2,1.39242,1,117.446\H,3,1.08242,2,119.514,1,-1.27252,0\C,3,1.38993,2,120.36,1,178.117,0\H,5,1.08208,3,120.569,2,-179.931,0\C,5,1.39021,3,118.845,2,-0.130759,0\C,7,1.38828,5,121.019,3,0.214717,0\H,8,1.08256,7,119.824,5,178.833,0\C,8,1.40307,7,120.911,5,-0.0753261,0\C,10,1.48912,8,118.666,7,-179.498,0\C,11,1.39701,10,121.022,8,-122.387,0\H,12,1.0816,11,120.412,10,-1.26482,0\C,12,1.3917,11,120.83,10,178.385,0\C,14,1.39848,12,120.022,11,0.262816,0\C,15,1.39296,14,119.421,12,-0.42598,0\H,16,1.08244,15,119.09,14,179.747,0\C,16,1.38946,15,120.36,14,0.0967889,0\H,18,1.08352,16,119.431,15,179.248,0\Cl,15,1.74627,14,121.607,12,179.565,0\Cl,14,1.74766,12,118.55,11,-179.43,0\Cl,7,1.75675,5,119.555,3,-179.898,0\\\@

 Total job time:  11726.59s(wall), 11725.91s(cpu) 
 Fri Jan 17 00:28:11 2020

        *************************************************************
        *                                                           *
        *  Thank you very much for using Q-Chem.  Have a nice day.  *
        *                                                           *
        *************************************************************
