# Supplementary material for: Quantum Chemical Investigation of Polychlorinated Dibenzodioxins, Dibenzofurans and Biphenyls: Relative Stability and Planarity Analysis
Source: Molecules. 2020 Dec 3;25(23):5697. doi: 10.3390/molecules25235697 (PMC7730433; doi:10.3390/molecules25235697)
Supplement: Supplementary file 1 [file molecules-25-05697-s001.zip › PCB/B3LYP/ClHHClHHClHClH.out]

                  Welcome to Q-Chem
     A Quantum Leap Into The Future Of Chemistry


 Q-Chem 5.2 (devel), Q-Chem, Inc., Pleasanton, CA (2019)

 Yihan Shao,  Zhengting Gan,  E. Epifanovsky,  A. T. B. Gilbert,  M. Wormit,  
 J. Kussmann,  A. W. Lange,  A. Behn,  Jia Deng,  Xintian Feng,  D. Ghosh,  
 M. Goldey,  P. R. Horn,  L. D. Jacobson,  I. Kaliman,  T. Kus,  A. Landau,  
 Jie Liu,  E. I. Proynov,  R. M. Richard,  R. P. Steele,  E. J. Sundstrom,  
 H. L. Woodcock III,  P. M. Zimmerman,  D. Zuev,  B. Albrecht,  E. Alguire,  
 S. A. Baeppler,  D. Barton,  Z. Benda,  Y. A. Bernard,  E. J. Berquist,  
 K. B. Bravaya,  H. Burton,  D. Casanova,  Chun-Min Chang,  Yunqing Chen,  
 A. Chien,  K. D. Closser,  M. P. Coons,  S. Coriani,  S. Dasgupta,  
 A. L. Dempwolff,  M. Diedenhofen,  Hainam Do,  R. G. Edgar,  Po-Tung Fang,  
 S. Faraji,  S. Fatehi,  Qingguo Feng,  K. D. Fenk,  J. Fosso-Tande,  
 J. Gayvert,  Qinghui Ge,  A. Ghysels,  G. Gidofalvi,  J. Gomes,  
 J. Gonthier,  A. Gunina,  D. Hait,  M. W. D. Hanson-Heine,  
 P. H. P. Harbach,  A. W. Hauser,  M. F. Herbst,  J. E. Herr,  
 E. G. Hohenstein,  Z. C. Holden,  Kerwin Hui,  B. C. Huynh,  T.-C. Jagau,  
 Hyunjun Ji,  B. Kaduk,  K. Khistyaev,  Jaehoon Kim,  P. Klunzinger,  K. Koh,  
 D. Kosenkov,  L. Koulias,  T. Kowalczyk,  C. M. Krauter,  A. Kunitsa,  
 Ka Un Lao,  A. Laurent,  K. V. Lawler,  Joonho Lee,  D. Lefrancois,  
 S. Lehtola,  D. S. Levine,  Yi-Pei Li,  You-Sheng Lin,  Fenglai Liu,  
 E. Livshits,  A. Luenser,  P. Manohar,  E. Mansoor,  S. F. Manzer,  
 Shan-Ping Mao,  Yuezhi Mao,  N. Mardirossian,  A. V. Marenich,  
 T. Markovich,  L. A. Martinez-Martinez,  S. A. Maurer,  N. J. Mayhall,  
 S. C. McKenzie,  J.-M. Mewes,  P. Morgante,  A. F. Morrison,  
 J. W. Mullinax,  K. Nanda,  T. S. Nguyen-Beck,  R. Olivares-Amaya,  
 J. A. Parkhill,  Zheng Pei,  T. M. Perrine,  F. Plasser,  P. Pokhilko,  
 S. Prager,  A. Prociuk,  E. Ramos,  D. R. Rehn,  F. Rob,  M. Scheurer,  
 M. Schneider,  N. Sergueev,  S. M. Sharada,  S. Sharma,  D. W. Small,  
 T. Stauch,  T. Stein,  Yu-Chuan Su,  A. J. W. Thom,  A. Tkatchenko,  
 T. Tsuchimochi,  N. M. Tubman,  L. Vogt,  M. L. Vidal,  O. Vydrov,  
 M. A. Watson,  J. Wenzel,  M. de Wergifosse,  T. A. Wesolowski,  A. White,  
 J. Witte,  A. Yamada,  Jun Yang,  K. Yao,  S. Yeganeh,  S. R. Yost,  
 Zhi-Qiang You,  A. Zech,  Igor Ying Zhang,  Xing Zhang,  Yan Zhao,  
 Ying Zhu,  B. R. Brooks,  G. K. L. Chan,  C. J. Cramer,  M. S. Gordon,  
 W. J. Hehre,  A. Klamt,  M. W. Schmidt,  C. D. Sherrill,  D. G. Truhlar,  
 A. Aspuru-Guzik,  R. Baer,  A. T. Bell,  N. A. Besley,  Jeng-Da Chai,  
 A. E. DePrince, III,  R. A. DiStasio Jr.,  A. Dreuw,  B. D. Dunietz,  
 T. R. Furlani,  Chao-Ping Hsu,  Yousung Jung,  Jing Kong,  D. S. Lambrecht,  
 WanZhen Liang,  C. Ochsenfeld,  V. A. Rassolov,  L. V. Slipchenko,  
 J. E. Subotnik,  T. Van Voorhis,  J. M. Herbert,  A. I. Krylov,  
 P. M. W. Gill,  M. Head-Gordon

 Contributors to earlier versions of Q-Chem not listed above: 
 R. D. Adamson,  B. Austin,  J. Baker,  G. J. O. Beran,  K. Brandhorst,  
 S. T. Brown,  E. F. C. Byrd,  A. K. Chakraborty,  C.-L. Cheng,  
 Siu Hung Chien,  D. M. Chipman,  D. L. Crittenden,  H. Dachsel,  
 R. J. Doerksen,  A. D. Dutoi,  L. Fusti-Molnar,  W. A. Goddard III,  
 A. Golubeva-Zadorozhnaya,  S. R. Gwaltney,  G. Hawkins,  A. Heyden,  
 S. Hirata,  G. Kedziora,  F. J. Keil,  C. Kelley,  Jihan Kim,  R. A. King,  
 R. Z. Khaliullin,  P. P. Korambath,  W. Kurlancheek,  A. M. Lee,  M. S. Lee,  
 S. V. Levchenko,  Ching Yeh Lin,  D. Liotard,  R. C. Lochan,  I. Lotan,  
 P. E. Maslen,  N. Nair,  D. P. O'Neill,  D. Neuhauser,  E. Neuscamman,  
 C. M. Oana,  R. Olson,  B. Peters,  R. Peverati,  P. A. Pieniazek,  
 Y. M. Rhee,  J. Ritchie,  M. A. Rohrdanz,  E. Rosta,  N. J. Russ,  
 H. F. Schaefer III,  N. E. Schultz,  N. Shenvi,  A. C. Simmonett,  A. Sodt,  
 D. Stuck,  K. S. Thanthiriwatte,  V. Vanovschi,  Tao Wang,  A. Warshel,  
 C. F. Williams,  Q. Wu,  X. Xu,  W. Zhang

 Please cite Q-Chem as follows:
 Y. Shao et al., Mol. Phys. 113, 184-215 (2015)
 DOI: 10.1080/00268976.2014.952696

 Q-Chem 5.2.1 for Intel X86 EM64T Linux

 Parts of Q-Chem use Armadillo 8.300.2 (Tropical Shenanigans).
 http://arma.sourceforge.net/

 Q-Chem begins on Thu Jan 16 20:04:29 2020  

Host: 
0

     Scratch files written to /scratch/taweetham/qchem31572//
NAlpha2: 146
NElect   146
Mult     1

 Q-Chem warning in module libgen/rem_setup.C, line 2168:

 Setting Thresh to 1e-14


Checking the input file for inconsistencies... 	...done.

--------------------------------------------------------------
User input:
--------------------------------------------------------------
$MOLECULE
0 1
C 
C  1 1.394960
Cl  2 CCl 1 119.528007
C  2 1.386606 1 120.846377 3 178.766605 0
H  4 CH 2 119.698148 1 -179.612229 0
C  4 1.387279 2 120.235871 1 -0.083363 0
H  6 CH 4 120.254637 2 -179.958574 0
C  6 1.387279 4 119.490737 2 0.041992 0
Cl  8 CCl 6 120.064298 4 179.568218 0
C  8 1.386606 6 120.235863 4 0.041336 0
H  10 CH 8 119.614146 6 178.681836 0
C  1 1.488550 2 120.827489 3 1.275929 0
C  12 1.394960 1 120.827496 2 44.635695 0
H  13 CH 12 119.528011 1 1.275194 0
C  13 1.386606 12 120.846392 1 -179.957497 0
Cl  15 CCl 13 119.698155 12 -179.612829 0
C  15 1.387278 13 120.235860 12 -0.083872 0
H  17 CH 15 120.254633 13 -179.958492 0
C  17 1.387279 15 119.490737 13 0.041666 0
Cl  19 CCl 17 120.064293 15 179.568399 0
C  19 1.386606 17 120.235874 15 0.041790 0
H  21 CH 19 119.614152 17 178.681599 0

CH=1.08273
CCl=1.75400
$END

$REM
   JOB_TYPE	OPTIMIZATION
   BASIS	6-311++G**
   METHOD	B3LYP
   SYM_IGNORE	TRUE
   SCF_GUESS_ALWAYS     TRUE
   SYM_IGNORE   TRUE
   S2THRESH     15
   THRESH       15
$END

--------------------------------------------------------------
 ----------------------------------------------------------------
             Standard Nuclear Orientation (Angstroms)
    I     Atom           X                Y                Z
 ----------------------------------------------------------------
    1      C       0.0000000000     0.0000000000     0.0000000000
    2      C       0.0000000000     0.0000000000     1.3949600000
    3      Cl      1.5261815140     0.0000000000     2.2594170471
    4      C      -1.1901880373     0.0256249026     2.1059255403
    5      H      -1.1683702292     0.0315218534     3.1884196336
    6      C      -2.4041742747     0.0535064326     1.4351028665
    7      H      -3.3336980403     0.0741960811     1.9899557843
    8      C      -2.4180259722     0.0546630380     0.0478935036
    9      Cl     -3.9445745286     0.0782926128    -0.8155919614
   10      C      -1.2274122092     0.0272853135    -0.6622934626
   11      H      -1.2503451014     0.0068111236    -1.7445869269
   12      C       1.2779219872    -0.0284629571    -0.7628147595
   13      C       2.3095886281    -0.8932703637    -0.3971844912
   14      H       2.1704206894    -1.5663256744     0.4394355459
   15      C       3.5004827568    -0.9194878930    -1.1069450245
   16      Cl      4.7739092873    -2.0261183446    -0.6270805489
   17      C       3.6821124948    -0.0819958503    -2.1978886372
   18      H       4.6116429624    -0.1026930066    -2.7527300472
   19      C       2.6636000698     0.7822218600    -2.5724593424
   20      Cl      2.8813918386     1.8556545918    -3.9424319391
   21      C       1.4736782845     0.8090230106    -1.8610916159
   22      H       0.6936781770     1.5025559907    -2.1490431582
 ----------------------------------------------------------------
 Nuclear Repulsion Energy =        1415.08182386 hartrees
 There are       73 alpha and       73 beta electrons
 Requested basis set is 6-311++G(d,p)
 There are 154 shells and 426 basis functions

 Total QAlloc Memory Limit   2000 MB
 Mega-Array Size       188 MB
 MEM_STATIC part       192 MB
 A cutoff of  1.0D-15 yielded   9409 shell pairs
 There are     76856 function pairs (     82502 Cartesian)
 Smallest overlap matrix eigenvalue = 3.27E-07
 Linear dependence detected in AO basis
 Number of orthogonalized atomic orbitals = 422
 Maximum deviation from orthogonality = 4.865E-10

 Scale SEOQF with 1.000000e-01/1.000000e-01/1.000000e-01

 Standard Electronic Orientation quadrupole field applied
 Nucleus-field energy     =    -0.0000000052 hartrees
 Guess from superposition of atomic densities
 Warning:  Energy on first SCF cycle will be non-variational
 SAD guess density has 146.000000 electrons

 -----------------------------------------------------------------------
  General SCF calculation program by
  Eric Jon Sundstrom, Paul Horn, Yuezhi Mao, Dmitri Zuev, Alec White,
  David Stuck, Shaama M.S., Shane Yost, Joonho Lee, David Small,
  Daniel Levine, Susi Lehtola, Hugh Burton, Evgeny Epifanovsky,
  Bang C. Huynh
 -----------------------------------------------------------------------
 Exchange:     0.2000 Hartree-Fock + 0.0800 Slater + 0.7200 B88
 Correlation:  0.1900 VWN1RPA + 0.8100 LYP
 Using SG-1 standard quadrature grid
 A restricted SCF calculation will be
 performed using DIIS
 SCF converges when DIIS error is below 1.0e-08
 ---------------------------------------
  Cycle       Energy         DIIS error
 ---------------------------------------
    1   -2305.7368770471      3.05e-02  
    2   -2301.7406416623      2.63e-03  
    3   -2301.6664346469      3.13e-03  
    4   -2301.8945663578      4.95e-04  
    5   -2301.8989385020      2.57e-04  
    6   -2301.9002176019      1.16e-04  
    7   -2301.9005273382      2.26e-05  
    8   -2301.9005360777      1.05e-05  
    9   -2301.9005385205      2.26e-06  
   10   -2301.9005386216      1.09e-06  
   11   -2301.9005386479      1.91e-07  
   12   -2301.9005386484      1.10e-07  
   13   -2301.9005386487      2.95e-08  
   14   -2301.9005386486      1.10e-08  
   15   -2301.9005386486      4.31e-09  Convergence criterion met
 ---------------------------------------
 SCF time:   CPU 567.39s  wall 567.00s 
 SCF   energy in the final basis set =    -2301.9005386486
 Total energy in the final basis set =    -2301.9005386486

 --------------------------------------------------------------

                    Orbital Energies (a.u.)
 --------------------------------------------------------------

 Alpha MOs
 -- Occupied --
********-101.5703-101.5696-101.5687 -10.2619 -10.2614 -10.2601 -10.2593
-10.2283 -10.2223 -10.2142 -10.2140 -10.2130 -10.2099 -10.2068 -10.2043
 -9.4858  -9.4856  -9.4841  -9.4832  -7.2505  -7.2502  -7.2489  -7.2480
 -7.2407  -7.2406  -7.2402  -7.2398  -7.2388  -7.2386  -7.2380  -7.2376
 -0.9369  -0.9233  -0.8976  -0.8890  -0.8560  -0.8426  -0.8051  -0.7666
 -0.7557  -0.7449  -0.6722  -0.6430  -0.6220  -0.6061  -0.5498  -0.5337
 -0.5270  -0.5019  -0.4969  -0.4753  -0.4622  -0.4588  -0.4572  -0.4371
 -0.4276  -0.4162  -0.4040  -0.3963  -0.3932  -0.3847  -0.3782  -0.3484
 -0.3374  -0.3355  -0.3336  -0.3293  -0.3272  -0.3021  -0.2739  -0.2656
 -0.2587
 -- Virtual --
 -0.0705  -0.0498  -0.0432  -0.0224  -0.0162  -0.0140  -0.0054   0.0014
  0.0022   0.0123   0.0158   0.0198   0.0218   0.0345   0.0406   0.0449
  0.0473   0.0540   0.0617   0.0686   0.0707   0.0745   0.0810   0.0861
  0.0916   0.0944   0.0959   0.1002   0.1023   0.1055   0.1092   0.1126
  0.1158   0.1172   0.1194   0.1211   0.1224   0.1268   0.1288   0.1329
  0.1360   0.1370   0.1406   0.1446   0.1451   0.1510   0.1537   0.1596
  0.1642   0.1671   0.1720   0.1769   0.1828   0.1850   0.1913   0.1948
  0.2029   0.2114   0.2154   0.2182   0.2205   0.2252   0.2288   0.2325
  0.2384   0.2424   0.2469   0.2546   0.2570   0.2608   0.2649   0.2655
  0.2737   0.2745   0.2772   0.2794   0.2829   0.2870   0.2909   0.2962
  0.3018   0.3056   0.3096   0.3223   0.3246   0.3288   0.3380   0.3416
  0.3528   0.3549   0.3652   0.4242   0.4261   0.4312   0.4426   0.4484
  0.4524   0.4566   0.4589   0.4683   0.4722   0.4789   0.4915   0.5025
  0.5071   0.5106   0.5252   0.5406   0.5435   0.5486   0.5519   0.5609
  0.5701   0.5734   0.5823   0.5846   0.5890   0.5907   0.6034   0.6069
  0.6172   0.6190   0.6242   0.6460   0.6536   0.6572   0.6635   0.6764
  0.6902   0.6958   0.7024   0.7077   0.7131   0.7209   0.7252   0.7393
  0.7447   0.7608   0.7773   0.8060   0.8235   0.8271   0.8316   0.8422
  0.8433   0.8478   0.8503   0.8532   0.8569   0.8619   0.8649   0.8665
  0.8706   0.8749   0.8800   0.8896   0.8950   0.8975   0.9001   0.9084
  0.9182   0.9287   0.9334   0.9470   0.9519   0.9581   0.9606   0.9675
  0.9758   0.9872   0.9960   1.0025   1.0144   1.0218   1.0451   1.0650
  1.0692   1.0905   1.0950   1.1107   1.1123   1.1601   1.1709   1.1985
  1.2159   1.2276   1.2337   1.2396   1.2450   1.2511   1.2749   1.2900
  1.3140   1.3342   1.3412   1.3538   1.4119   1.4462   1.4835   1.4987
  1.5059   1.5124   1.5461   1.5509   1.5733   1.5797   1.5862   1.6036
  1.6104   1.6152   1.6305   1.6526   1.6806   1.6868   1.6974   1.7020
  1.7204   1.7576   1.7896   1.8269   1.8527   1.8786   1.8898   1.8984
  1.9062   1.9156   1.9235   1.9330   1.9401   1.9451   1.9627   1.9653
  1.9842   2.0015   2.0365   2.0446   2.0658   2.0747   2.0950   2.1087
  2.1322   2.1750   2.1850   2.2239   2.2576   2.2643   2.2781   2.2890
  2.3048   2.3144   2.3227   2.3237   2.3453   2.3908   2.4184   2.4248
  2.4426   2.4677   2.4930   2.5054   2.5364   2.5466   2.5543   2.5593
  2.5974   2.6063   2.6347   2.6488   2.6568   2.6820   2.7006   2.7134
  2.7274   2.7375   2.7537   2.7569   2.7662   2.7745   2.7804   2.7883
  2.7994   2.8247   2.8374   2.8468   2.8598   2.8988   2.9244   2.9764
  2.9883   3.0669   3.0857   3.0958   3.1531   3.1593   3.1800   3.2118
  3.2267   3.2691   3.3377   3.3692   3.3760   3.4089   3.5254   3.5780
  3.5878   3.6965   3.7305   3.7848   3.8274   3.8826   4.0439   4.0959
  4.1051   4.1344   4.4262   4.8074   4.8355   9.7657   9.7762   9.7887
  9.8169  23.4273  23.5762  23.8568  23.8695  23.9127  23.9541  24.0111
 24.0504  24.0564  24.0743  24.1360  24.1561  25.8202  25.8251  25.8356
 25.9191  26.0980  26.1262  26.1815  26.3185  26.5990  26.6064  26.6744
 26.7719 215.7574 215.7690 215.7835 215.8201
 --------------------------------------------------------------

          Ground-State Mulliken Net Atomic Charges

     Atom                 Charge (a.u.)
  ----------------------------------------
      1 C                     0.345116
      2 C                    -0.346584
      3 Cl                    0.510014
      4 C                    -0.494094
      5 H                     0.205666
      6 C                    -0.718953
      7 H                     0.183374
      8 C                     0.741104
      9 Cl                    0.464532
     10 C                    -0.866360
     11 H                     0.207857
     12 C                     0.092128
     13 C                    -0.886733
     14 H                     0.199069
     15 C                     0.330665
     16 Cl                    0.484178
     17 C                    -0.912791
     18 H                     0.200320
     19 C                     0.529807
     20 Cl                    0.464905
     21 C                    -0.930132
     22 H                     0.196912
  ----------------------------------------
  Sum of atomic charges =     0.000000

 -----------------------------------------------------------------
                    Cartesian Multipole Moments
 -----------------------------------------------------------------
    Charge (ESU x 10^10)
                 0.0000
    Dipole Moment (Debye)
         X      -1.2813      Y      -0.0343      Z       1.0688
       Tot       1.6689
    Quadrupole Moments (Debye-Ang)
        XX    -124.8656     XY      -0.1391     YY    -123.7058
        XZ      -3.6459     YZ      -0.0323     ZZ    -118.4565
    Octopole Moments (Debye-Ang^2)
       XXX    -329.9024    XXY       4.7953    XYY    -114.9195
       YYY       6.7337    XXZ      74.2081    XYZ       1.2517
       YYZ      68.8587    XZZ    -126.6786    YZZ      -0.6818
       ZZZ     218.8960
    Hexadecapole Moments (Debye-Ang^3)
      XXXX   -5883.7523   XXXY     238.3504   XXYY   -1157.8322
      XYYY     225.0515   YYYY    -838.2250   XXXZ     742.5175
      XXYZ      92.7343   XYYZ     290.6433   YYYZ     261.5980
      XXZZ   -1387.3580   XYZZ      63.3490   YYZZ    -607.0360
      XZZZ     793.4031   YZZZ     275.6301   ZZZZ   -2753.8211
 -----------------------------------------------------------------
 Calculating analytic gradient of the SCF energy
 Gradient of SCF Energy
            1           2           3           4           5           6
    1  -0.0105840  -0.0001956   0.0047604  -0.0011735   0.0000990   0.0059886
    2   0.0009914   0.0004801  -0.0054571  -0.0004771  -0.0000599   0.0000186
    3   0.0045677  -0.0012570  -0.0149470  -0.0059128   0.0000030  -0.0023822
            7           8           9          10          11          12
    1  -0.0003353  -0.0017405   0.0000486   0.0025429  -0.0001496  -0.0011859
    2   0.0000895  -0.0000982  -0.0000678  -0.0000167   0.0001071  -0.0006531
    3  -0.0001021   0.0001585  -0.0002799   0.0062774   0.0001357   0.0051715
           13          14          15          16          17          18
    1  -0.0003001  -0.0024721   0.0074708   0.0001282  -0.0129540   0.0002413
    2   0.0129520   0.0005497  -0.0028334  -0.0008333  -0.0006045  -0.0001531
    3  -0.0037996   0.0047429   0.0001335   0.0009849   0.0082331  -0.0002425
           19          20          21          22
    1   0.0013906  -0.0005415   0.0092803  -0.0003188
    2   0.0032290   0.0007238  -0.0073744  -0.0005127
    3  -0.0046708  -0.0003998   0.0029564   0.0006290
 Max gradient component =       1.495E-02
 RMS gradient           =       4.379E-03
 Gradient time:  CPU 203.21 s  wall 203.22 s
 Geometry Optimization Parameters
   NAtoms,    NIC,     NZ,  NCons,   NDum,   NFix, NCnnct, MaxDiis
       22     155      22       0       0       0       0       0


** GEOMETRY OPTIMIZATION IN DELOCALIZED INTERNAL COORDINATES **
   Searching for a Minimum

   Optimization Cycle:   1

                       Coordinates (Angstroms)
     ATOM                X               Y               Z
      1  C         0.0000000000    0.0000000000    0.0000000000
      2  C         0.0000000000    0.0000000000    1.3949600000
      3  Cl        1.5261815140    0.0000000000    2.2594170471
      4  C        -1.1901880373    0.0256249026    2.1059255403
      5  H        -1.1683702292    0.0315218534    3.1884196336
      6  C        -2.4041742747    0.0535064326    1.4351028665
      7  H        -3.3336980403    0.0741960811    1.9899557843
      8  C        -2.4180259722    0.0546630380    0.0478935036
      9  Cl       -3.9445745286    0.0782926128   -0.8155919614
     10  C        -1.2274122092    0.0272853135   -0.6622934626
     11  H        -1.2503451014    0.0068111236   -1.7445869269
     12  C         1.2779219872   -0.0284629571   -0.7628147595
     13  C         2.3095886281   -0.8932703637   -0.3971844912
     14  H         2.1704206894   -1.5663256744    0.4394355459
     15  C         3.5004827568   -0.9194878930   -1.1069450245
     16  Cl        4.7739092873   -2.0261183446   -0.6270805489
     17  C         3.6821124948   -0.0819958503   -2.1978886372
     18  H         4.6116429624   -0.1026930066   -2.7527300472
     19  C         2.6636000698    0.7822218600   -2.5724593424
     20  Cl        2.8813918386    1.8556545918   -3.9424319391
     21  C         1.4736782845    0.8090230106   -1.8610916159
     22  H         0.6936781770    1.5025559907   -2.1490431582
   Point Group: c1    Number of degrees of freedom:    60


   Energy is  -2301.900538649


 Attempting to generate delocalized internal coordinates
 Initial Hessian constructed with Jon Baker's OPTIMIZE code

 60 Hessian modes will be used to form the next step
  Hessian Eigenvalues:
     0.010693    0.019215    0.019215    0.023207    0.023207    0.023578
     0.023580    0.023677    0.023679    0.023938    0.023938    0.024090
     0.024090    0.024114    0.024114    0.024135    0.024136    0.024143
     0.024143    0.159963    0.159966    0.159969    0.159995    0.160000
     0.160000    0.223744    0.234671    0.234791    0.234917    0.235016
     0.246036    0.249943    0.249991    0.249992    0.249992    0.250000
     0.250000    0.301033    0.301033    0.301033    0.301033    0.336089
     0.356665    0.356665    0.356665    0.356665    0.356665    0.356665
     0.428423    0.429162    0.432123    0.432675    0.467798    0.467799
     0.472131    0.472132    0.478203    0.478204    0.479142    0.479142

 Minimum search - taking simple RFO step
 Searching for Lamda that Minimizes Along All modes
 Value Taken    Lamda =  -0.02405384
 Calculated Step too Large.  Step scaled by  0.585865
 Step Taken.  Stepsize is  0.300000

                             Maximum     Tolerance    Cnvgd?
         Gradient           0.046783      0.000300      NO
         Displacement       0.216068      0.001200      NO
         Energy change     *********      0.000001      NO


 New Cartesian Coordinates Obtained by Inverse Iteration

 Displacement from previous Coordinates is:  1.370765
 ----------------------------------------------------------------
             Standard Nuclear Orientation (Angstroms)
    I     Atom           X                Y                Z
 ----------------------------------------------------------------
    1      C       0.0571696518    -0.0079715195     0.0826632425
    2      C      -0.0223044665     0.0730851548     1.4891321196
    3      Cl      1.3975678365     0.2380453355     2.5109155186
    4      C      -1.2551744176     0.1083376923     2.1305794861
    5      H      -1.2914777403     0.1849956412     3.2099726827
    6      C      -2.4359403142     0.0667282400     1.4029268780
    7      H      -3.3926326215     0.0954565580     1.9086941258
    8      C      -2.3729512326     0.0017553738     0.0191129784
    9      Cl     -3.8525820959    -0.0493831468    -0.9212589926
   10      C      -1.1471461606    -0.0309625306    -0.6295322008
   11      H      -1.1204611165    -0.1039938754    -1.7095819543
   12      C       1.3269572854    -0.0455084417    -0.7038992417
   13      C       2.3458675364    -0.9692509284    -0.4425473350
   14      H       2.2315954218    -1.6992902628     0.3447815327
   15      C       3.4964885363    -0.9832797795    -1.2189525366
   16      Cl      4.7536514741    -2.1560518538    -0.8758636843
   17      C       3.6630180837    -0.0920665859    -2.2712815921
   18      H       4.5633153531    -0.1086916634    -2.8720337945
   19      C       2.6468686942     0.8132386631    -2.5434188881
   20      Cl      2.8290697864     1.9474047771    -3.8680572532
   21      C       1.4894528077     0.8367780602    -1.7765858628
   22      H       0.7174679955     1.5636278129    -1.9967972220
 ----------------------------------------------------------------
 Nuclear Repulsion Energy =        1403.92721623 hartrees
 There are       73 alpha and       73 beta electrons
 Applying Cartesian multipole field
    Component          Value
    ---------          -----
     (2,0,0)        1.00000E-11
     (0,2,0)        2.00000E-11
     (0,0,2)       -3.00000E-11
 Nucleus-field energy     =    -0.0000000071 hartrees
 Requested basis set is 6-311++G(d,p)
 There are 154 shells and 426 basis functions
 A cutoff of  1.0D-15 yielded   9368 shell pairs
 There are     76487 function pairs (     82083 Cartesian)
 Smallest overlap matrix eigenvalue = 3.67E-07
 Linear dependence detected in AO basis
 Number of orthogonalized atomic orbitals = 423
 Maximum deviation from orthogonality = 4.752E-10
 Guess from superposition of atomic densities
 Warning:  Energy on first SCF cycle will be non-variational
 SAD guess density has 146.000000 electrons

 -----------------------------------------------------------------------
  General SCF calculation program by
  Eric Jon Sundstrom, Paul Horn, Yuezhi Mao, Dmitri Zuev, Alec White,
  David Stuck, Shaama M.S., Shane Yost, Joonho Lee, David Small,
  Daniel Levine, Susi Lehtola, Hugh Burton, Evgeny Epifanovsky,
  Bang C. Huynh
 -----------------------------------------------------------------------
 Exchange:     0.2000 Hartree-Fock + 0.0800 Slater + 0.7200 B88
 Correlation:  0.1900 VWN1RPA + 0.8100 LYP
 Using SG-1 standard quadrature grid
 A restricted SCF calculation will be
 performed using DIIS
 SCF converges when DIIS error is below 1.0e-08
 ---------------------------------------
  Cycle       Energy         DIIS error
 ---------------------------------------
    1   -2305.6596230641      3.02e-02  
    2   -2301.7482628655      2.60e-03  
    3   -2301.6772681418      3.08e-03  
    4   -2301.8996306940      4.80e-04  
    5   -2301.9039219297      2.34e-04  
    6   -2301.9049273299      1.13e-04  
    7   -2301.9052275087      2.25e-05  
    8   -2301.9052362173      1.12e-05  
    9   -2301.9052390529      2.22e-06  
   10   -2301.9052391502      1.10e-06  
   11   -2301.9052391774      2.09e-07  
   12   -2301.9052391782      9.94e-08  
   13   -2301.9052391785      2.82e-08  
   14   -2301.9052391784      1.19e-08  
   15   -2301.9052391784      4.04e-09  Convergence criterion met
 ---------------------------------------
 SCF time:   CPU 578.53s  wall 579.00s 
 SCF   energy in the final basis set =    -2301.9052391784
 Total energy in the final basis set =    -2301.9052391784

 --------------------------------------------------------------

                    Orbital Energies (a.u.)
 --------------------------------------------------------------

 Alpha MOs
 -- Occupied --
********-101.5706-101.5702-101.5692 -10.2645 -10.2620 -10.2615 -10.2605
-10.2316 -10.2261 -10.2136 -10.2133 -10.2124 -10.2116 -10.2082 -10.2077
 -9.4855  -9.4852  -9.4848  -9.4838  -7.2503  -7.2498  -7.2495  -7.2485
 -7.2404  -7.2401  -7.2398  -7.2395  -7.2395  -7.2392  -7.2385  -7.2382
 -0.9340  -0.9237  -0.8951  -0.8902  -0.8578  -0.8399  -0.8049  -0.7666
 -0.7560  -0.7427  -0.6715  -0.6427  -0.6227  -0.6054  -0.5496  -0.5326
 -0.5252  -0.5040  -0.4975  -0.4750  -0.4620  -0.4583  -0.4567  -0.4347
 -0.4279  -0.4177  -0.4032  -0.3939  -0.3938  -0.3846  -0.3790  -0.3468
 -0.3377  -0.3348  -0.3324  -0.3303  -0.3296  -0.3007  -0.2745  -0.2673
 -0.2599
 -- Virtual --
 -0.0696  -0.0506  -0.0444  -0.0278  -0.0163  -0.0140  -0.0049   0.0012
  0.0025   0.0124   0.0153   0.0181   0.0218   0.0317   0.0413   0.0446
  0.0472   0.0529   0.0618   0.0678   0.0708   0.0730   0.0810   0.0867
  0.0909   0.0936   0.0947   0.1001   0.1009   0.1059   0.1088   0.1101
  0.1133   0.1154   0.1182   0.1197   0.1216   0.1248   0.1283   0.1313
  0.1345   0.1361   0.1382   0.1420   0.1456   0.1482   0.1511   0.1579
  0.1622   0.1666   0.1711   0.1754   0.1796   0.1852   0.1902   0.1921
  0.2009   0.2042   0.2130   0.2150   0.2173   0.2237   0.2260   0.2290
  0.2365   0.2418   0.2454   0.2523   0.2549   0.2605   0.2640   0.2654
  0.2714   0.2726   0.2759   0.2772   0.2833   0.2859   0.2903   0.2916
  0.2972   0.3044   0.3066   0.3158   0.3175   0.3223   0.3262   0.3369
  0.3444   0.3514   0.3558   0.3645   0.4246   0.4295   0.4329   0.4347
  0.4471   0.4516   0.4577   0.4617   0.4692   0.4781   0.4853   0.4898
  0.4993   0.5064   0.5094   0.5272   0.5420   0.5470   0.5516   0.5555
  0.5605   0.5635   0.5770   0.5828   0.5842   0.5887   0.5975   0.6024
  0.6085   0.6151   0.6208   0.6251   0.6513   0.6567   0.6641   0.6704
  0.6788   0.6893   0.6957   0.7023   0.7116   0.7145   0.7199   0.7312
  0.7415   0.7444   0.7484   0.7768   0.8200   0.8268   0.8320   0.8359
  0.8422   0.8457   0.8490   0.8505   0.8547   0.8554   0.8586   0.8644
  0.8673   0.8702   0.8758   0.8769   0.8834   0.8909   0.8966   0.9048
  0.9080   0.9103   0.9313   0.9367   0.9418   0.9518   0.9561   0.9609
  0.9616   0.9752   0.9801   0.9823   0.9943   1.0190   1.0271   1.0398
  1.0551   1.0758   1.0864   1.0972   1.0993   1.1101   1.1551   1.1661
  1.1987   1.2162   1.2185   1.2324   1.2383   1.2490   1.2543   1.2586
  1.2939   1.3101   1.3235   1.3312   1.3635   1.4179   1.4412   1.4855
  1.4958   1.5046   1.5130   1.5450   1.5523   1.5664   1.5691   1.5870
  1.6008   1.6077   1.6132   1.6348   1.6491   1.6788   1.6856   1.6971
  1.7053   1.7195   1.7501   1.7900   1.8189   1.8529   1.8745   1.8913
  1.8940   1.9010   1.9138   1.9219   1.9327   1.9421   1.9477   1.9579
  1.9585   1.9860   1.9961   2.0317   2.0502   2.0627   2.0714   2.0875
  2.1049   2.1288   2.1622   2.1759   2.2260   2.2562   2.2623   2.2750
  2.2846   2.3021   2.3091   2.3226   2.3287   2.3364   2.3919   2.4199
  2.4251   2.4469   2.4604   2.4893   2.5014   2.5343   2.5403   2.5512
  2.5559   2.5948   2.5978   2.6311   2.6549   2.6610   2.6742   2.6999
  2.7137   2.7209   2.7322   2.7457   2.7514   2.7652   2.7720   2.7797
  2.7855   2.7920   2.8127   2.8267   2.8441   2.8555   2.8985   2.9172
  2.9775   2.9825   3.0601   3.0813   3.0856   3.1475   3.1503   3.1725
  3.1995   3.2236   3.2610   3.3355   3.3609   3.3629   3.4046   3.5212
  3.5706   3.5829   3.6961   3.7221   3.7808   3.8200   3.8741   4.0437
  4.0964   4.1020   4.1265   4.4066   4.8031   4.8302   9.7646   9.7769
  9.7903   9.8021  23.4328  23.5730  23.8482  23.8628  23.8988  23.9431
 23.9959  24.0435  24.0487  24.0664  24.1287  24.1456  25.8201  25.8265
 25.8333  25.8877  26.0889  26.1263  26.1916  26.2674  26.5961  26.6172
 26.6457  26.7213 215.7563 215.7700 215.7854 215.8007
 --------------------------------------------------------------

          Ground-State Mulliken Net Atomic Charges

     Atom                 Charge (a.u.)
  ----------------------------------------
      1 C                     0.425859
      2 C                    -0.059354
      3 Cl                    0.492931
      4 C                    -0.648284
      5 H                     0.205542
      6 C                    -0.619452
      7 H                     0.183218
      8 C                     0.770689
      9 Cl                    0.463979
     10 C                    -1.095311
     11 H                     0.215099
     12 C                     0.395684
     13 C                    -1.570558
     14 H                     0.191657
     15 C                     0.633994
     16 Cl                    0.453516
     17 C                    -0.781124
     18 H                     0.198261
     19 C                     0.565779
     20 Cl                    0.449259
     21 C                    -1.076294
     22 H                     0.204909
  ----------------------------------------
  Sum of atomic charges =     0.000000

 -----------------------------------------------------------------
                    Cartesian Multipole Moments
 -----------------------------------------------------------------
    Charge (ESU x 10^10)
                -0.0000
    Dipole Moment (Debye)
         X      -1.2158      Y      -0.0391      Z       0.9539
       Tot       1.5459
    Quadrupole Moments (Debye-Ang)
        XX    -124.3755     XY      -0.4071     YY    -123.6065
        XZ      -4.3805     YZ       0.1522     ZZ    -118.6761
    Octopole Moments (Debye-Ang^2)
       XXX    -329.9797    XXY       5.2831    XYY    -114.1064
       YYY       4.7327    XXZ      73.8647    XYZ       0.3968
       YYZ      68.9425    XZZ    -123.7144    YZZ      -0.4976
       ZZZ     216.1624
    Hexadecapole Moments (Debye-Ang^3)
      XXXX   -5762.3485   XXXY     230.3915   XXYY   -1151.4290
      XYYY     212.7755   YYYY    -922.3507   XXXZ     759.4679
      XXYZ      76.7634   XYYZ     300.2116   YYYZ     204.6391
      XXZZ   -1375.0867   XYZZ      62.0575   YYZZ    -639.4547
      XZZZ     813.8972   YZZZ     227.0205   ZZZZ   -2845.8353
 -----------------------------------------------------------------
 Calculating analytic gradient of the SCF energy
 Gradient of SCF Energy
            1           2           3           4           5           6
    1  -0.0051683   0.0002312  -0.0022131   0.0003288  -0.0002867   0.0037215
    2   0.0001762  -0.0014283   0.0014153  -0.0000290   0.0000928  -0.0002013
    3  -0.0033369   0.0048599   0.0025064  -0.0019864   0.0001985  -0.0015755
            7           8           9          10          11          12
    1  -0.0001580  -0.0010788   0.0003140   0.0024386  -0.0002358  -0.0028168
    2   0.0001272   0.0001058  -0.0001547   0.0019659   0.0001335   0.0000934
    3  -0.0000337   0.0002382   0.0002249   0.0032211  -0.0001986   0.0003964
           13          14          15          16          17          18
    1   0.0028012  -0.0001847   0.0040754  -0.0002539  -0.0071880   0.0004188
    2   0.0039171  -0.0001664  -0.0023263  -0.0000309   0.0001862  -0.0000421
    3  -0.0047207  -0.0021502  -0.0000791   0.0002684   0.0051504  -0.0004446
           19          20          21          22
    1   0.0014667  -0.0003614   0.0047273  -0.0005782
    2   0.0023118   0.0001701  -0.0061604  -0.0001559
    3  -0.0033621   0.0002035   0.0005066   0.0001135
 Max gradient component =       7.188E-03
 RMS gradient           =       2.329E-03
 Gradient time:  CPU 186.73 s  wall 186.74 s
 Geometry Optimization Parameters
   NAtoms,    NIC,     NZ,  NCons,   NDum,   NFix, NCnnct, MaxDiis
       22     155      22       0       0       0       0       0

 Cartesian Hessian Update
 Hessian updated using BFGS update


** GEOMETRY OPTIMIZATION IN DELOCALIZED INTERNAL COORDINATES **
   Searching for a Minimum

   Optimization Cycle:   2

                       Coordinates (Angstroms)
     ATOM                X               Y               Z
      1  C         0.0571696518   -0.0079715195    0.0826632425
      2  C        -0.0223044665    0.0730851548    1.4891321196
      3  Cl        1.3975678365    0.2380453355    2.5109155186
      4  C        -1.2551744176    0.1083376923    2.1305794861
      5  H        -1.2914777403    0.1849956412    3.2099726827
      6  C        -2.4359403142    0.0667282400    1.4029268780
      7  H        -3.3926326215    0.0954565580    1.9086941258
      8  C        -2.3729512326    0.0017553738    0.0191129784
      9  Cl       -3.8525820959   -0.0493831468   -0.9212589926
     10  C        -1.1471461606   -0.0309625306   -0.6295322008
     11  H        -1.1204611165   -0.1039938754   -1.7095819543
     12  C         1.3269572854   -0.0455084417   -0.7038992417
     13  C         2.3458675364   -0.9692509284   -0.4425473350
     14  H         2.2315954218   -1.6992902628    0.3447815327
     15  C         3.4964885363   -0.9832797795   -1.2189525366
     16  Cl        4.7536514741   -2.1560518538   -0.8758636843
     17  C         3.6630180837   -0.0920665859   -2.2712815921
     18  H         4.5633153531   -0.1086916634   -2.8720337945
     19  C         2.6468686942    0.8132386631   -2.5434188881
     20  Cl        2.8290697864    1.9474047771   -3.8680572532
     21  C         1.4894528077    0.8367780602   -1.7765858628
     22  H         0.7174679955    1.5636278129   -1.9967972220
   Point Group: c1    Number of degrees of freedom:    60


   Energy is  -2301.905239178

 Hessian updated using BFGS update

 54 Hessian modes will be used to form the next step
  Hessian Eigenvalues:
     0.013132    0.019213    0.020129    0.023194    0.023310    0.023577
     0.023642    0.023676    0.023936    0.023938    0.024089    0.024090
     0.024114    0.024114    0.024135    0.024136    0.024142    0.024143
     0.027687    0.159890    0.159966    0.159991    0.159999    0.160000
     0.160235    0.223401    0.225756    0.234748    0.234808    0.235171
     0.245696    0.249791    0.249965    0.249992    0.249992    0.249997
     0.300892    0.301012    0.329654    0.354726    0.356639    0.376002
     0.428994    0.429948    0.432091    0.455701    0.467610    0.467909
     0.471897    0.478001    0.478186    0.478332    0.479135    0.551874

 Minimum search - taking simple RFO step
 Searching for Lamda that Minimizes Along All modes
 Value Taken    Lamda =  -0.00136555
 Step Taken.  Stepsize is  0.167794

                             Maximum     Tolerance    Cnvgd?
         Gradient           0.011065      0.000300      NO
         Displacement       0.106502      0.001200      NO
         Energy change     -0.004701      0.000001      NO


 New Cartesian Coordinates Obtained by Inverse Iteration

 Displacement from previous Coordinates is:  0.539693
 ----------------------------------------------------------------
             Standard Nuclear Orientation (Angstroms)
    I     Atom           X                Y                Z
 ----------------------------------------------------------------
    1      C       0.0485187596     0.0051572874     0.0602970213
    2      C      -0.0171506263     0.1163943330     1.4598027065
    3      Cl      1.4302500260     0.3001289588     2.4399078868
    4      C      -1.2411264345     0.1397917582     2.1233524039
    5      H      -1.2600696553     0.2348235126     3.2014421073
    6      C      -2.4332874039     0.0569791804     1.4133667144
    7      H      -3.3836157703     0.0753655998     1.9310813934
    8      C      -2.3824480622    -0.0445551827     0.0282917439
    9      Cl     -3.8728845728    -0.1499579556    -0.8913640436
   10      C      -1.1646371798    -0.0710188662    -0.6394191062
   11      H      -1.1483460074    -0.1763206896    -1.7167844196
   12      C       1.3179455145    -0.0302235333    -0.7173485131
   13      C       2.3088513811    -0.9833893839    -0.4548270149
   14      H       2.1759931807    -1.7154861302     0.3298672763
   15      C       3.4633291634    -1.0044247907    -1.2273129879
   16      Cl      4.6933673221    -2.2091597664    -0.8964194086
   17      C       3.6689282458    -0.0987589931    -2.2633485689
   18      H       4.5744894617    -0.1244840282    -2.8543483563
   19      C       2.6752282974     0.8400293119    -2.5153530490
   20      Cl      2.9052743142     1.9986742159    -3.8111344813
   21      C       1.5081428275     0.8840795158    -1.7611789627
   22      H       0.7610675155     1.6393583674    -1.9696023353
 ----------------------------------------------------------------
 Nuclear Repulsion Energy =        1405.44924684 hartrees
 There are       73 alpha and       73 beta electrons
 Applying Cartesian multipole field
    Component          Value
    ---------          -----
     (2,0,0)        1.00000E-11
     (0,2,0)        2.00000E-11
     (0,0,2)       -3.00000E-11
 Nucleus-field energy     =    -0.0000000047 hartrees
 Requested basis set is 6-311++G(d,p)
 There are 154 shells and 426 basis functions
 A cutoff of  1.0D-15 yielded   9375 shell pairs
 There are     76567 function pairs (     82179 Cartesian)
 Smallest overlap matrix eigenvalue = 3.53E-07
 Linear dependence detected in AO basis
 Number of orthogonalized atomic orbitals = 423
 Maximum deviation from orthogonality = 4.988E-10
 Guess from superposition of atomic densities
 Warning:  Energy on first SCF cycle will be non-variational
 SAD guess density has 146.000000 electrons

 -----------------------------------------------------------------------
  General SCF calculation program by
  Eric Jon Sundstrom, Paul Horn, Yuezhi Mao, Dmitri Zuev, Alec White,
  David Stuck, Shaama M.S., Shane Yost, Joonho Lee, David Small,
  Daniel Levine, Susi Lehtola, Hugh Burton, Evgeny Epifanovsky,
  Bang C. Huynh
 -----------------------------------------------------------------------
 Exchange:     0.2000 Hartree-Fock + 0.0800 Slater + 0.7200 B88
 Correlation:  0.1900 VWN1RPA + 0.8100 LYP
 Using SG-1 standard quadrature grid
 A restricted SCF calculation will be
 performed using DIIS
 SCF converges when DIIS error is below 1.0e-08
 ---------------------------------------
  Cycle       Energy         DIIS error
 ---------------------------------------
    1   -2305.6421888045      3.02e-02  
    2   -2301.7514416502      2.58e-03  
    3   -2301.6835142671      3.04e-03  
    4   -2301.9002178056      4.89e-04  
    5   -2301.9045969900      2.47e-04  
    6   -2301.9057627038      1.15e-04  
    7   -2301.9060690386      2.26e-05  
    8   -2301.9060777390      1.13e-05  
    9   -2301.9060806173      2.19e-06  
   10   -2301.9060807108      1.09e-06  
   11   -2301.9060807375      2.03e-07  
   12   -2301.9060807382      9.93e-08  
   13   -2301.9060807383      2.80e-08  
   14   -2301.9060807384      1.15e-08  
   15   -2301.9060807384      4.09e-09  Convergence criterion met
 ---------------------------------------
 SCF time:   CPU 564.58s  wall 564.00s 
 SCF   energy in the final basis set =    -2301.9060807384
 Total energy in the final basis set =    -2301.9060807384

 --------------------------------------------------------------

                    Orbital Energies (a.u.)
 --------------------------------------------------------------

 Alpha MOs
 -- Occupied --
********-101.5703-101.5695-101.5685 -10.2638 -10.2624 -10.2619 -10.2611
-10.2304 -10.2258 -10.2142 -10.2140 -10.2132 -10.2122 -10.2090 -10.2082
 -9.4851  -9.4849  -9.4841  -9.4832  -7.2498  -7.2495  -7.2488  -7.2479
 -7.2400  -7.2398  -7.2393  -7.2392  -7.2389  -7.2386  -7.2379  -7.2375
 -0.9339  -0.9232  -0.8949  -0.8899  -0.8571  -0.8394  -0.8043  -0.7663
 -0.7559  -0.7423  -0.6719  -0.6418  -0.6225  -0.6046  -0.5493  -0.5331
 -0.5245  -0.5050  -0.4975  -0.4752  -0.4619  -0.4578  -0.4567  -0.4340
 -0.4277  -0.4191  -0.4027  -0.3951  -0.3936  -0.3842  -0.3787  -0.3458
 -0.3371  -0.3344  -0.3322  -0.3299  -0.3290  -0.2994  -0.2747  -0.2671
 -0.2602
 -- Virtual --
 -0.0683  -0.0517  -0.0437  -0.0297  -0.0161  -0.0141  -0.0047   0.0015
  0.0025   0.0124   0.0154   0.0179   0.0215   0.0311   0.0418   0.0444
  0.0476   0.0525   0.0618   0.0670   0.0706   0.0731   0.0809   0.0868
  0.0907   0.0937   0.0946   0.0997   0.1004   0.1061   0.1087   0.1105
  0.1130   0.1151   0.1185   0.1197   0.1218   0.1240   0.1281   0.1304
  0.1341   0.1356   0.1370   0.1418   0.1445   0.1477   0.1505   0.1585
  0.1617   0.1665   0.1709   0.1753   0.1798   0.1852   0.1906   0.1915
  0.2006   0.2037   0.2127   0.2153   0.2176   0.2247   0.2268   0.2288
  0.2357   0.2416   0.2455   0.2522   0.2558   0.2596   0.2642   0.2656
  0.2696   0.2729   0.2749   0.2765   0.2823   0.2845   0.2895   0.2917
  0.2992   0.3046   0.3064   0.3158   0.3193   0.3213   0.3239   0.3367
  0.3443   0.3521   0.3550   0.3649   0.4253   0.4291   0.4346   0.4354
  0.4466   0.4520   0.4577   0.4628   0.4689   0.4781   0.4826   0.4893
  0.4993   0.5050   0.5088   0.5261   0.5412   0.5465   0.5527   0.5571
  0.5613   0.5650   0.5734   0.5813   0.5869   0.5889   0.6011   0.6025
  0.6095   0.6148   0.6217   0.6247   0.6531   0.6562   0.6651   0.6711
  0.6804   0.6887   0.6941   0.7008   0.7093   0.7131   0.7211   0.7292
  0.7362   0.7429   0.7468   0.7756   0.8233   0.8265   0.8310   0.8367
  0.8420   0.8461   0.8504   0.8510   0.8546   0.8553   0.8601   0.8643
  0.8673   0.8684   0.8747   0.8792   0.8842   0.8922   0.8964   0.9059
  0.9097   0.9110   0.9344   0.9360   0.9413   0.9510   0.9569   0.9612
  0.9643   0.9760   0.9782   0.9845   0.9961   1.0185   1.0269   1.0392
  1.0499   1.0705   1.0897   1.0925   1.0979   1.1150   1.1548   1.1663
  1.1972   1.2178   1.2213   1.2334   1.2403   1.2501   1.2542   1.2610
  1.2935   1.3084   1.3231   1.3361   1.3651   1.4228   1.4383   1.4826
  1.4969   1.5045   1.5144   1.5493   1.5541   1.5645   1.5749   1.5817
  1.5963   1.6026   1.6110   1.6364   1.6489   1.6795   1.6846   1.6949
  1.6986   1.7191   1.7529   1.7933   1.8263   1.8518   1.8764   1.8908
  1.8950   1.8986   1.9134   1.9204   1.9321   1.9413   1.9504   1.9564
  1.9616   1.9796   2.0000   2.0262   2.0518   2.0620   2.0706   2.0835
  2.1021   2.1273   2.1590   2.1711   2.2284   2.2582   2.2641   2.2756
  2.2857   2.2979   2.3092   2.3226   2.3258   2.3368   2.3974   2.4212
  2.4242   2.4478   2.4605   2.4871   2.5014   2.5340   2.5376   2.5508
  2.5568   2.5930   2.5956   2.6323   2.6566   2.6646   2.6772   2.7007
  2.7193   2.7212   2.7331   2.7438   2.7487   2.7624   2.7688   2.7780
  2.7847   2.7935   2.8067   2.8281   2.8398   2.8507   2.8938   2.9169
  2.9800   2.9882   3.0598   3.0811   3.0851   3.1415   3.1494   3.1722
  3.2027   3.2217   3.2619   3.3344   3.3578   3.3590   3.4013   3.5196
  3.5731   3.5813   3.6958   3.7168   3.7801   3.8133   3.8726   4.0443
  4.0967   4.1045   4.1257   4.3968   4.8047   4.8284   9.7651   9.7766
  9.7909   9.8063  23.4361  23.5785  23.8460  23.8590  23.9028  23.9457
 23.9933  24.0360  24.0442  24.0610  24.1223  24.1407  25.8202  25.8258
 25.8328  25.8915  26.0928  26.1256  26.1895  26.2727  26.5885  26.6194
 26.6335  26.7271 215.7566 215.7695 215.7861 215.8056
 --------------------------------------------------------------

          Ground-State Mulliken Net Atomic Charges

     Atom                 Charge (a.u.)
  ----------------------------------------
      1 C                     0.330925
      2 C                    -0.183597
      3 Cl                    0.477624
      4 C                    -0.545185
      5 H                     0.206211
      6 C                    -0.633648
      7 H                     0.183711
      8 C                     0.772520
      9 Cl                    0.460634
     10 C                    -1.073270
     11 H                     0.217864
     12 C                     0.473349
     13 C                    -1.534671
     14 H                     0.196326
     15 C                     0.606763
     16 Cl                    0.453563
     17 C                    -0.795247
     18 H                     0.198783
     19 C                     0.587407
     20 Cl                    0.445437
     21 C                    -1.051166
     22 H                     0.205663
  ----------------------------------------
  Sum of atomic charges =     0.000000

 -----------------------------------------------------------------
                    Cartesian Multipole Moments
 -----------------------------------------------------------------
    Charge (ESU x 10^10)
                -0.0000
    Dipole Moment (Debye)
         X      -1.2181      Y      -0.0224      Z       0.9664
       Tot       1.5550
    Quadrupole Moments (Debye-Ang)
        XX    -124.5888     XY      -0.5002     YY    -123.6660
        XZ      -4.3151     YZ       0.1952     ZZ    -118.6276
    Octopole Moments (Debye-Ang^2)
       XXX    -329.5177    XXY       5.7607    XYY    -114.8387
       YYY       6.0220    XXZ      74.0928    XYZ       0.4989
       YYZ      69.3153    XZZ    -124.2217    YZZ      -0.5561
       ZZZ     217.0817
    Hexadecapole Moments (Debye-Ang^3)
      XXXX   -5766.0404   XXXY     200.4946   XXYY   -1162.5300
      XYYY     182.1583   YYYY    -967.7951   XXXZ     769.6936
      XXYZ      75.0827   XYYZ     304.5901   YYYZ     192.8674
      XXZZ   -1365.1873   XYZZ      51.1692   YYZZ    -635.9430
      XZZZ     824.5331   YZZZ     219.1451   ZZZZ   -2777.7492
 -----------------------------------------------------------------
 Calculating analytic gradient of the SCF energy
 Gradient of SCF Energy
            1           2           3           4           5           6
    1   0.0000639   0.0009790  -0.0008864   0.0002903  -0.0001392   0.0000591
    2   0.0007089  -0.0006640   0.0004700  -0.0000724  -0.0000569  -0.0000255
    3  -0.0016521   0.0013947   0.0005900  -0.0004076  -0.0000151  -0.0002237
            7           8           9          10          11          12
    1  -0.0001305  -0.0013600   0.0004231   0.0009567  -0.0001938  -0.0019473
    2  -0.0000275   0.0001499  -0.0000692   0.0006639  -0.0001510  -0.0011515
    3   0.0001215  -0.0002066   0.0001986   0.0005673  -0.0000032   0.0012670
           13          14          15          16          17          18
    1   0.0010877  -0.0000592   0.0014780  -0.0007347  -0.0014132   0.0004066
    2   0.0013863  -0.0005861  -0.0012558   0.0006748  -0.0000202   0.0000551
    3  -0.0005865  -0.0004121   0.0000918  -0.0000794   0.0009127  -0.0002253
           19          20          21          22
    1   0.0003398  -0.0001960   0.0010841  -0.0001080
    2   0.0013332  -0.0005346  -0.0011252   0.0002979
    3  -0.0016030   0.0006730  -0.0004235   0.0000215
 Max gradient component =       1.947E-03
 RMS gradient           =       7.652E-04
 Gradient time:  CPU 186.42 s  wall 186.43 s
 Geometry Optimization Parameters
   NAtoms,    NIC,     NZ,  NCons,   NDum,   NFix, NCnnct, MaxDiis
       22     155      22       0       0       0       0       0

 Cartesian Hessian Update
 Hessian updated using BFGS update


** GEOMETRY OPTIMIZATION IN DELOCALIZED INTERNAL COORDINATES **
   Searching for a Minimum

   Optimization Cycle:   3

                       Coordinates (Angstroms)
     ATOM                X               Y               Z
      1  C         0.0485187596    0.0051572874    0.0602970213
      2  C        -0.0171506263    0.1163943330    1.4598027065
      3  Cl        1.4302500260    0.3001289588    2.4399078868
      4  C        -1.2411264345    0.1397917582    2.1233524039
      5  H        -1.2600696553    0.2348235126    3.2014421073
      6  C        -2.4332874039    0.0569791804    1.4133667144
      7  H        -3.3836157703    0.0753655998    1.9310813934
      8  C        -2.3824480622   -0.0445551827    0.0282917439
      9  Cl       -3.8728845728   -0.1499579556   -0.8913640436
     10  C        -1.1646371798   -0.0710188662   -0.6394191062
     11  H        -1.1483460074   -0.1763206896   -1.7167844196
     12  C         1.3179455145   -0.0302235333   -0.7173485131
     13  C         2.3088513811   -0.9833893839   -0.4548270149
     14  H         2.1759931807   -1.7154861302    0.3298672763
     15  C         3.4633291634   -1.0044247907   -1.2273129879
     16  Cl        4.6933673221   -2.2091597664   -0.8964194086
     17  C         3.6689282458   -0.0987589931   -2.2633485689
     18  H         4.5744894617   -0.1244840282   -2.8543483563
     19  C         2.6752282974    0.8400293119   -2.5153530490
     20  Cl        2.9052743142    1.9986742159   -3.8111344813
     21  C         1.5081428275    0.8840795158   -1.7611789627
     22  H         0.7610675155    1.6393583674   -1.9696023353
   Point Group: c1    Number of degrees of freedom:    60


   Energy is  -2301.906080738

 Hessian updated using BFGS update

 56 Hessian modes will be used to form the next step
  Hessian Eigenvalues:
     0.012050    0.019299    0.019969    0.023194    0.023362    0.023553
     0.023654    0.023714    0.023927    0.023982    0.024089    0.024105
     0.024109    0.024115    0.024123    0.024138    0.024143    0.024209
     0.027578    0.159555    0.159988    0.159994    0.160000    0.160088
     0.160333    0.206420    0.225735    0.234748    0.234866    0.236127
     0.245546    0.249596    0.249967    0.249992    0.249992    0.250331
     0.300365    0.301014    0.302343    0.327541    0.352529    0.356367
     0.356679    0.370276    0.428958    0.430259    0.432210    0.453447
     0.467336    0.471289    0.474032    0.477748    0.478192    0.479034
     0.483532    0.508962

 Minimum search - taking simple RFO step
 Searching for Lamda that Minimizes Along All modes
 Value Taken    Lamda =  -0.00017996
 Step Taken.  Stepsize is  0.081784

                             Maximum     Tolerance    Cnvgd?
         Gradient           0.003195      0.000300      NO
         Displacement       0.049800      0.001200      NO
         Energy change     -0.000842      0.000001      NO


 New Cartesian Coordinates Obtained by Inverse Iteration

 Displacement from previous Coordinates is:  0.237379
 ----------------------------------------------------------------
             Standard Nuclear Orientation (Angstroms)
    I     Atom           X                Y                Z
 ----------------------------------------------------------------
    1      C       0.0430593429     0.0026814145     0.0512759039
    2      C      -0.0160134050     0.1330409495     1.4469032837
    3      Cl      1.4452912871     0.3228984566     2.4065804738
    4      C      -1.2345715121     0.1573714165     2.1202247818
    5      H      -1.2462186134     0.2665844744     3.1970961985
    6      C      -2.4291579049     0.0556061614     1.4168585907
    7      H      -3.3771772349     0.0757738280     1.9380163603
    8      C      -2.3842614679    -0.0671692603     0.0325835248
    9      Cl     -3.8809786921    -0.1897124496    -0.8767450067
   10      C      -1.1717551593    -0.0943551399    -0.6434773516
   11      H      -1.1585411257    -0.2097857899    -1.7198348909
   12      C       1.3137137043    -0.0267672752    -0.7243230003
   13      C       2.2916189829    -0.9932199641    -0.4654803786
   14      H       2.1507602134    -1.7242797298     0.3183740473
   15      C       3.4501729345    -1.0134249787    -1.2315857879
   16      Cl      4.6712669601    -2.2323468460    -0.9075154527
   17      C       3.6714252723    -0.0974377769    -2.2555731856
   18      H       4.5793013159    -0.1240915970    -2.8412940216
   19      C       2.6863311275     0.8529806027    -2.4996510699
   20      Cl      2.9365768045     2.0261211953    -3.7813019450
   21      C       1.5137835389     0.9003064741    -1.7537884487
   22      H       0.7731939283     1.6622285554    -1.9583746192
 ----------------------------------------------------------------
 Nuclear Repulsion Energy =        1406.21677401 hartrees
 There are       73 alpha and       73 beta electrons
 Applying Cartesian multipole field
    Component          Value
    ---------          -----
     (2,0,0)        1.00000E-11
     (0,2,0)        2.00000E-11
     (0,0,2)       -3.00000E-11
 Nucleus-field energy     =    -0.0000000035 hartrees
 Requested basis set is 6-311++G(d,p)
 There are 154 shells and 426 basis functions
 A cutoff of  1.0D-15 yielded   9382 shell pairs
 There are     76646 function pairs (     82267 Cartesian)
 Smallest overlap matrix eigenvalue = 3.46E-07
 Linear dependence detected in AO basis
 Number of orthogonalized atomic orbitals = 423
 Maximum deviation from orthogonality = 1.660E-09
 Guess from superposition of atomic densities
 Warning:  Energy on first SCF cycle will be non-variational
 SAD guess density has 146.000000 electrons

 -----------------------------------------------------------------------
  General SCF calculation program by
  Eric Jon Sundstrom, Paul Horn, Yuezhi Mao, Dmitri Zuev, Alec White,
  David Stuck, Shaama M.S., Shane Yost, Joonho Lee, David Small,
  Daniel Levine, Susi Lehtola, Hugh Burton, Evgeny Epifanovsky,
  Bang C. Huynh
 -----------------------------------------------------------------------
 Exchange:     0.2000 Hartree-Fock + 0.0800 Slater + 0.7200 B88
 Correlation:  0.1900 VWN1RPA + 0.8100 LYP
 Using SG-1 standard quadrature grid
 A restricted SCF calculation will be
 performed using DIIS
 SCF converges when DIIS error is below 1.0e-08
 ---------------------------------------
  Cycle       Energy         DIIS error
 ---------------------------------------
    1   -2305.6406011956      3.02e-02  
    2   -2301.7518835781      2.57e-03  
    3   -2301.6848525689      3.03e-03  
    4   -2301.9001725688      4.94e-04  
    5   -2301.9046226468      2.53e-04  
    6   -2301.9058619976      1.15e-04  
    7   -2301.9061683416      2.25e-05  
    8   -2301.9061770061      1.13e-05  
    9   -2301.9061798704      2.18e-06  
   10   -2301.9061799626      1.09e-06  
   11   -2301.9061799891      2.00e-07  
   12   -2301.9061799896      9.98e-08  
   13   -2301.9061799900      2.80e-08  
   14   -2301.9061799899      1.13e-08  
   15   -2301.9061799900      4.13e-09  Convergence criterion met
 ---------------------------------------
 SCF time:   CPU 560.77s  wall 561.00s 
 SCF   energy in the final basis set =    -2301.9061799900
 Total energy in the final basis set =    -2301.9061799900

 --------------------------------------------------------------

                    Orbital Energies (a.u.)
 --------------------------------------------------------------

 Alpha MOs
 -- Occupied --
********-101.5701-101.5693-101.5684 -10.2635 -10.2627 -10.2621 -10.2612
-10.2298 -10.2256 -10.2144 -10.2143 -10.2134 -10.2123 -10.2092 -10.2082
 -9.4848  -9.4847  -9.4838  -9.4829  -7.2496  -7.2494  -7.2485  -7.2476
 -7.2397  -7.2396  -7.2391  -7.2391  -7.2386  -7.2383  -7.2377  -7.2373
 -0.9341  -0.9230  -0.8948  -0.8893  -0.8568  -0.8394  -0.8043  -0.7665
 -0.7562  -0.7423  -0.6721  -0.6416  -0.6228  -0.6045  -0.5495  -0.5335
 -0.5243  -0.5058  -0.4973  -0.4752  -0.4619  -0.4577  -0.4568  -0.4340
 -0.4277  -0.4196  -0.4026  -0.3957  -0.3933  -0.3840  -0.3783  -0.3455
 -0.3369  -0.3343  -0.3321  -0.3298  -0.3288  -0.2990  -0.2751  -0.2673
 -0.2606
 -- Virtual --
 -0.0675  -0.0522  -0.0433  -0.0307  -0.0166  -0.0142  -0.0048   0.0016
  0.0024   0.0123   0.0153   0.0176   0.0214   0.0309   0.0420   0.0443
  0.0478   0.0522   0.0619   0.0667   0.0704   0.0733   0.0809   0.0868
  0.0905   0.0937   0.0945   0.0995   0.1001   0.1061   0.1088   0.1106
  0.1128   0.1151   0.1187   0.1197   0.1219   0.1237   0.1280   0.1301
  0.1341   0.1354   0.1365   0.1416   0.1444   0.1475   0.1503   0.1585
  0.1614   0.1664   0.1709   0.1753   0.1797   0.1851   0.1907   0.1917
  0.2006   0.2037   0.2126   0.2153   0.2177   0.2252   0.2270   0.2288
  0.2357   0.2413   0.2455   0.2521   0.2563   0.2591   0.2643   0.2664
  0.2691   0.2727   0.2747   0.2763   0.2814   0.2846   0.2892   0.2922
  0.3006   0.3046   0.3066   0.3156   0.3197   0.3211   0.3235   0.3371
  0.3441   0.3523   0.3550   0.3646   0.4255   0.4291   0.4349   0.4363
  0.4463   0.4524   0.4577   0.4629   0.4690   0.4779   0.4824   0.4889
  0.4997   0.5046   0.5088   0.5261   0.5408   0.5465   0.5529   0.5575
  0.5609   0.5663   0.5716   0.5811   0.5883   0.5896   0.6008   0.6038
  0.6105   0.6153   0.6215   0.6254   0.6541   0.6562   0.6659   0.6711
  0.6808   0.6884   0.6931   0.6999   0.7083   0.7127   0.7215   0.7276
  0.7349   0.7420   0.7478   0.7759   0.8246   0.8256   0.8310   0.8377
  0.8429   0.8467   0.8507   0.8517   0.8547   0.8553   0.8607   0.8643
  0.8666   0.8679   0.8740   0.8807   0.8848   0.8925   0.8973   0.9061
  0.9104   0.9114   0.9347   0.9355   0.9421   0.9507   0.9567   0.9614
  0.9652   0.9759   0.9771   0.9858   0.9971   1.0187   1.0258   1.0391
  1.0480   1.0682   1.0909   1.0922   1.0981   1.1172   1.1547   1.1671
  1.1969   1.2185   1.2223   1.2338   1.2397   1.2501   1.2537   1.2643
  1.2940   1.3071   1.3231   1.3389   1.3654   1.4244   1.4367   1.4821
  1.4975   1.5044   1.5160   1.5503   1.5553   1.5638   1.5775   1.5796
  1.5951   1.6014   1.6103   1.6369   1.6495   1.6795   1.6844   1.6936
  1.6983   1.7198   1.7547   1.7937   1.8287   1.8517   1.8770   1.8900
  1.8951   1.9000   1.9144   1.9200   1.9312   1.9414   1.9531   1.9562
  1.9634   1.9782   2.0024   2.0252   2.0518   2.0620   2.0710   2.0823
  2.1021   2.1267   2.1575   2.1692   2.2302   2.2586   2.2652   2.2759
  2.2864   2.2962   2.3091   2.3221   2.3252   2.3386   2.4003   2.4218
  2.4242   2.4490   2.4609   2.4874   2.5021   2.5338   2.5366   2.5506
  2.5569   2.5928   2.5958   2.6331   2.6579   2.6664   2.6794   2.7008
  2.7188   2.7242   2.7335   2.7435   2.7492   2.7607   2.7680   2.7779
  2.7846   2.7946   2.8031   2.8289   2.8392   2.8505   2.8913   2.9174
  2.9809   2.9914   3.0606   3.0818   3.0851   3.1406   3.1487   3.1732
  3.2041   3.2207   3.2632   3.3353   3.3577   3.3597   3.4011   3.5215
  3.5759   3.5824   3.6962   3.7157   3.7799   3.8120   3.8729   4.0445
  4.0976   4.1061   4.1262   4.3914   4.8065   4.8283   9.7649   9.7763
  9.7904   9.8086  23.4373  23.5797  23.8467  23.8595  23.9038  23.9481
 23.9948  24.0365  24.0447  24.0621  24.1228  24.1427  25.8201  25.8255
 25.8323  25.8931  26.0942  26.1252  26.1883  26.2754  26.5858  26.6179
 26.6314  26.7291 215.7563 215.7692 215.7855 215.8083
 --------------------------------------------------------------

          Ground-State Mulliken Net Atomic Charges

     Atom                 Charge (a.u.)
  ----------------------------------------
      1 C                     0.340986
      2 C                    -0.280612
      3 Cl                    0.471540
      4 C                    -0.518351
      5 H                     0.206881
      6 C                    -0.644531
      7 H                     0.183755
      8 C                     0.780807
      9 Cl                    0.458930
     10 C                    -1.034800
     11 H                     0.218784
     12 C                     0.475129
     13 C                    -1.510771
     14 H                     0.197463
     15 C                     0.602044
     16 Cl                    0.452508
     17 C                    -0.808797
     18 H                     0.198638
     19 C                     0.597713
     20 Cl                    0.445254
     21 C                    -1.038731
     22 H                     0.206162
  ----------------------------------------
  Sum of atomic charges =     0.000000

 -----------------------------------------------------------------
                    Cartesian Multipole Moments
 -----------------------------------------------------------------
    Charge (ESU x 10^10)
                -0.0000
    Dipole Moment (Debye)
         X      -1.2283      Y      -0.0069      Z       0.9764
       Tot       1.5691
    Quadrupole Moments (Debye-Ang)
        XX    -124.7496     XY      -0.5607     YY    -123.7130
        XZ      -4.2526     YZ       0.2553     ZZ    -118.6139
    Octopole Moments (Debye-Ang^2)
       XXX    -329.5057    XXY       6.1557    XYY    -115.2981
       YYY       6.6125    XXZ      74.2691    XYZ       0.4751
       YYZ      69.5323    XZZ    -124.6247    YZZ      -0.4442
       ZZZ     217.4798
    Hexadecapole Moments (Debye-Ang^3)
      XXXX   -5770.0119   XXXY     187.9216   XXYY   -1168.1094
      XYYY     169.3367   YYYY    -990.2215   XXXZ     774.5348
      XXYZ      74.3714   XYYZ     306.3910   YYYZ     188.2339
      XXZZ   -1361.1779   XYZZ      46.4203   YYZZ    -634.1582
      XZZZ     829.1704   YZZZ     216.4178   ZZZZ   -2743.8416
 -----------------------------------------------------------------
 Calculating analytic gradient of the SCF energy
 Gradient of SCF Energy
            1           2           3           4           5           6
    1   0.0006233   0.0001096  -0.0001579   0.0000791  -0.0000124  -0.0002225
    2   0.0000843  -0.0000959  -0.0000044  -0.0000152  -0.0000444  -0.0000334
    3  -0.0003274   0.0000571  -0.0001917  -0.0001233   0.0000177   0.0000912
            7           8           9          10          11          12
    1   0.0000655  -0.0003111   0.0002296   0.0000718  -0.0000295  -0.0003747
    2  -0.0000213  -0.0000896   0.0000617   0.0001366  -0.0000425  -0.0003272
    3   0.0000319  -0.0001934   0.0000257   0.0000801  -0.0000216   0.0007481
           13          14          15          16          17          18
    1  -0.0001905   0.0000389   0.0002111  -0.0001480   0.0002655  -0.0000218
    2   0.0002379  -0.0000898  -0.0001738   0.0001844  -0.0000969   0.0000083
    3   0.0001443  -0.0000420   0.0000037  -0.0000184  -0.0000618   0.0000685
           19          20          21          22
    1  -0.0001748  -0.0000343  -0.0000660   0.0000490
    2   0.0003804  -0.0001952   0.0000699   0.0000661
    3  -0.0002608   0.0002329  -0.0002900   0.0000291
 Max gradient component =       7.481E-04
 RMS gradient           =       1.946E-04
 Gradient time:  CPU 188.87 s  wall 188.87 s
 Geometry Optimization Parameters
   NAtoms,    NIC,     NZ,  NCons,   NDum,   NFix, NCnnct, MaxDiis
       22     155      22       0       0       0       0       0

 Cartesian Hessian Update
 Hessian updated using BFGS update


** GEOMETRY OPTIMIZATION IN DELOCALIZED INTERNAL COORDINATES **
   Searching for a Minimum

   Optimization Cycle:   4

                       Coordinates (Angstroms)
     ATOM                X               Y               Z
      1  C         0.0430593429    0.0026814145    0.0512759039
      2  C        -0.0160134050    0.1330409495    1.4469032837
      3  Cl        1.4452912871    0.3228984566    2.4065804738
      4  C        -1.2345715121    0.1573714165    2.1202247818
      5  H        -1.2462186134    0.2665844744    3.1970961985
      6  C        -2.4291579049    0.0556061614    1.4168585907
      7  H        -3.3771772349    0.0757738280    1.9380163603
      8  C        -2.3842614679   -0.0671692603    0.0325835248
      9  Cl       -3.8809786921   -0.1897124496   -0.8767450067
     10  C        -1.1717551593   -0.0943551399   -0.6434773516
     11  H        -1.1585411257   -0.2097857899   -1.7198348909
     12  C         1.3137137043   -0.0267672752   -0.7243230003
     13  C         2.2916189829   -0.9932199641   -0.4654803786
     14  H         2.1507602134   -1.7242797298    0.3183740473
     15  C         3.4501729345   -1.0134249787   -1.2315857879
     16  Cl        4.6712669601   -2.2323468460   -0.9075154527
     17  C         3.6714252723   -0.0974377769   -2.2555731856
     18  H         4.5793013159   -0.1240915970   -2.8412940216
     19  C         2.6863311275    0.8529806027   -2.4996510699
     20  Cl        2.9365768045    2.0261211953   -3.7813019450
     21  C         1.5137835389    0.9003064741   -1.7537884487
     22  H         0.7731939283    1.6622285554   -1.9583746192
   Point Group: c1    Number of degrees of freedom:    60


   Energy is  -2301.906179990

 Hessian updated using BFGS update

 58 Hessian modes will be used to form the next step
  Hessian Eigenvalues:
     0.010394    0.019288    0.020136    0.023206    0.023326    0.023489
     0.023672    0.023689    0.023911    0.023964    0.024089    0.024105
     0.024112    0.024116    0.024129    0.024140    0.024156    0.024363
     0.027534    0.158987    0.159988    0.159999    0.160057    0.160102
     0.160141    0.205716    0.225857    0.234756    0.234882    0.235846
     0.245660    0.249073    0.249984    0.249992    0.250101    0.250565
     0.294725    0.300997    0.301038    0.301594    0.322525    0.355073
     0.356599    0.356667    0.357394    0.375063    0.429030    0.430392
     0.432162    0.455558    0.466566    0.471446    0.473823    0.477553
     0.478242    0.479133    0.482923    0.538360

 Minimum search - taking simple RFO step
 Searching for Lamda that Minimizes Along All modes
 Value Taken    Lamda =  -0.00000956
 Step Taken.  Stepsize is  0.023741

                             Maximum     Tolerance    Cnvgd?
         Gradient           0.000549      0.000300      NO
         Displacement       0.017958      0.001200      NO
         Energy change     -0.000099      0.000001      NO


 New Cartesian Coordinates Obtained by Inverse Iteration

 Displacement from previous Coordinates is:  0.078327
 ----------------------------------------------------------------
             Standard Nuclear Orientation (Angstroms)
    I     Atom           X                Y                Z
 ----------------------------------------------------------------
    1      C       0.0412578053     0.0022361663     0.0493906831
    2      C      -0.0160736341     0.1384767298     1.4444533314
    3      Cl      1.4474283679     0.3313158474     2.4010438108
    4      C      -1.2336305084     0.1641402961     2.1195494672
    5      H      -1.2441224409     0.2783573614     3.1958750013
    6      C      -2.4285047290     0.0567449663     1.4177052348
    7      H      -3.3763409274     0.0773065363     1.9392903010
    8      C      -2.3852056665    -0.0733831696     0.0341414512
    9      Cl     -3.8839267632    -0.2061595852    -0.8714069757
   10      C      -1.1739137131    -0.1011165181    -0.6438317699
   11      H      -1.1614461142    -0.2209926827    -1.7196779320
   12      C       1.3126040511    -0.0269316043    -0.7270934618
   13      C       2.2877335365    -0.9968265090    -0.4701509703
   14      H       2.1440038378    -1.7288550752     0.3122644179
   15      C       3.4473081997    -1.0168245669    -1.2344411724
   16      Cl      4.6651072963    -2.2408216782    -0.9139654875
   17      C       3.6725117380    -0.0968935932    -2.2539704739
   18      H       4.5811070829    -0.1232759893    -2.8386551127
   19      C       2.6906812961     0.8573185703    -2.4949753656
   20      Cl      2.9466800878     2.0363071940    -3.7710906289
   21      C       1.5166942577     0.9044274151    -1.7513022487
   22      H       0.7778672366     1.6684526101    -1.9541840930
 ----------------------------------------------------------------
 Nuclear Repulsion Energy =        1406.08741577 hartrees
 There are       73 alpha and       73 beta electrons
 Applying Cartesian multipole field
    Component          Value
    ---------          -----
     (2,0,0)        1.00000E-11
     (0,2,0)        2.00000E-11
     (0,0,2)       -3.00000E-11
 Nucleus-field energy     =    -0.0000000032 hartrees
 Requested basis set is 6-311++G(d,p)
 There are 154 shells and 426 basis functions
 A cutoff of  1.0D-15 yielded   9380 shell pairs
 There are     76640 function pairs (     82261 Cartesian)
 Smallest overlap matrix eigenvalue = 3.45E-07
 Linear dependence detected in AO basis
 Number of orthogonalized atomic orbitals = 423
 Maximum deviation from orthogonality = 9.826E-10
 Guess from superposition of atomic densities
 Warning:  Energy on first SCF cycle will be non-variational
 SAD guess density has 146.000000 electrons

 -----------------------------------------------------------------------
  General SCF calculation program by
  Eric Jon Sundstrom, Paul Horn, Yuezhi Mao, Dmitri Zuev, Alec White,
  David Stuck, Shaama M.S., Shane Yost, Joonho Lee, David Small,
  Daniel Levine, Susi Lehtola, Hugh Burton, Evgeny Epifanovsky,
  Bang C. Huynh
 -----------------------------------------------------------------------
 Exchange:     0.2000 Hartree-Fock + 0.0800 Slater + 0.7200 B88
 Correlation:  0.1900 VWN1RPA + 0.8100 LYP
 Using SG-1 standard quadrature grid
 A restricted SCF calculation will be
 performed using DIIS
 SCF converges when DIIS error is below 1.0e-08
 ---------------------------------------
  Cycle       Energy         DIIS error
 ---------------------------------------
    1   -2305.6381689499      3.01e-02  
    2   -2301.7519318657      2.57e-03  
    3   -2301.6851063485      3.03e-03  
    4   -2301.9001940989      4.94e-04  
    5   -2301.9046387180      2.52e-04  
    6   -2301.9058677686      1.15e-04  
    7   -2301.9061744580      2.26e-05  
    8   -2301.9061831393      1.12e-05  
    9   -2301.9061859998      2.17e-06  
   10   -2301.9061860917      1.09e-06  
   11   -2301.9061861183      1.99e-07  
   12   -2301.9061861188      9.98e-08  
   13   -2301.9061861190      2.79e-08  
   14   -2301.9061861190      1.12e-08  
   15   -2301.9061861190      4.14e-09  Convergence criterion met
 ---------------------------------------
 SCF time:   CPU 556.71s  wall 557.00s 
 SCF   energy in the final basis set =    -2301.9061861190
 Total energy in the final basis set =    -2301.9061861190

 --------------------------------------------------------------

                    Orbital Energies (a.u.)
 --------------------------------------------------------------

 Alpha MOs
 -- Occupied --
********-101.5701-101.5692-101.5683 -10.2636 -10.2627 -10.2622 -10.2613
-10.2299 -10.2256 -10.2145 -10.2143 -10.2134 -10.2123 -10.2093 -10.2082
 -9.4848  -9.4847  -9.4838  -9.4829  -7.2495  -7.2494  -7.2485  -7.2476
 -7.2397  -7.2396  -7.2391  -7.2391  -7.2386  -7.2383  -7.2377  -7.2373
 -0.9340  -0.9230  -0.8946  -0.8891  -0.8567  -0.8394  -0.8043  -0.7666
 -0.7563  -0.7423  -0.6721  -0.6416  -0.6229  -0.6045  -0.5495  -0.5335
 -0.5242  -0.5060  -0.4972  -0.4752  -0.4619  -0.4576  -0.4568  -0.4339
 -0.4278  -0.4197  -0.4026  -0.3957  -0.3931  -0.3839  -0.3782  -0.3454
 -0.3368  -0.3342  -0.3321  -0.3298  -0.3288  -0.2989  -0.2752  -0.2673
 -0.2607
 -- Virtual --
 -0.0672  -0.0523  -0.0431  -0.0310  -0.0168  -0.0143  -0.0049   0.0016
  0.0023   0.0123   0.0152   0.0175   0.0214   0.0308   0.0420   0.0442
  0.0479   0.0521   0.0619   0.0666   0.0704   0.0733   0.0809   0.0868
  0.0904   0.0937   0.0944   0.0994   0.1000   0.1061   0.1088   0.1106
  0.1128   0.1150   0.1188   0.1197   0.1219   0.1236   0.1279   0.1299
  0.1340   0.1353   0.1363   0.1416   0.1443   0.1474   0.1502   0.1585
  0.1613   0.1663   0.1709   0.1753   0.1797   0.1851   0.1907   0.1917
  0.2005   0.2037   0.2125   0.2152   0.2178   0.2252   0.2270   0.2288
  0.2356   0.2413   0.2454   0.2521   0.2564   0.2590   0.2643   0.2668
  0.2689   0.2727   0.2748   0.2763   0.2811   0.2846   0.2891   0.2921
  0.3007   0.3046   0.3067   0.3156   0.3197   0.3209   0.3235   0.3373
  0.3439   0.3523   0.3550   0.3643   0.4254   0.4291   0.4347   0.4365
  0.4462   0.4524   0.4577   0.4629   0.4689   0.4779   0.4825   0.4890
  0.4998   0.5045   0.5088   0.5261   0.5406   0.5466   0.5529   0.5576
  0.5608   0.5666   0.5711   0.5810   0.5884   0.5899   0.6006   0.6042
  0.6109   0.6156   0.6215   0.6256   0.6541   0.6563   0.6660   0.6709
  0.6809   0.6884   0.6928   0.6997   0.7082   0.7126   0.7214   0.7271
  0.7349   0.7420   0.7477   0.7761   0.8249   0.8254   0.8310   0.8380
  0.8432   0.8469   0.8508   0.8519   0.8546   0.8554   0.8606   0.8643
  0.8665   0.8679   0.8738   0.8808   0.8849   0.8925   0.8974   0.9060
  0.9105   0.9118   0.9348   0.9352   0.9421   0.9506   0.9566   0.9613
  0.9654   0.9756   0.9772   0.9860   0.9973   1.0189   1.0255   1.0388
  1.0471   1.0674   1.0906   1.0926   1.0985   1.1180   1.1544   1.1676
  1.1968   1.2187   1.2224   1.2338   1.2395   1.2502   1.2535   1.2649
  1.2940   1.3066   1.3229   1.3392   1.3656   1.4244   1.4359   1.4821
  1.4976   1.5043   1.5165   1.5502   1.5556   1.5636   1.5779   1.5796
  1.5950   1.6013   1.6102   1.6369   1.6496   1.6793   1.6843   1.6931
  1.6982   1.7201   1.7549   1.7938   1.8289   1.8511   1.8767   1.8896
  1.8950   1.9003   1.9148   1.9201   1.9309   1.9417   1.9539   1.9560
  1.9636   1.9778   2.0031   2.0248   2.0517   2.0621   2.0712   2.0820
  2.1019   2.1264   2.1569   2.1687   2.2306   2.2587   2.2654   2.2759
  2.2864   2.2956   2.3089   2.3218   2.3250   2.3391   2.4007   2.4221
  2.4242   2.4493   2.4608   2.4875   2.5022   2.5335   2.5363   2.5503
  2.5569   2.5926   2.5959   2.6331   2.6582   2.6669   2.6796   2.7009
  2.7182   2.7253   2.7336   2.7435   2.7492   2.7602   2.7676   2.7778
  2.7845   2.7946   2.8013   2.8290   2.8389   2.8504   2.8905   2.9173
  2.9811   2.9915   3.0608   3.0819   3.0848   3.1404   3.1481   3.1731
  3.2037   3.2204   3.2631   3.3356   3.3577   3.3599   3.4010   3.5219
  3.5763   3.5824   3.6961   3.7156   3.7798   3.8120   3.8728   4.0443
  4.0976   4.1059   4.1263   4.3895   4.8069   4.8285   9.7648   9.7762
  9.7902   9.8087  23.4373  23.5793  23.8468  23.8598  23.9028  23.9484
 23.9949  24.0368  24.0448  24.0626  24.1232  24.1432  25.8199  25.8254
 25.8320  25.8930  26.0943  26.1248  26.1880  26.2756  26.5852  26.6172
 26.6308  26.7289 215.7562 215.7690 215.7853 215.8084
 --------------------------------------------------------------

          Ground-State Mulliken Net Atomic Charges

     Atom                 Charge (a.u.)
  ----------------------------------------
      1 C                     0.348246
      2 C                    -0.305342
      3 Cl                    0.472780
      4 C                    -0.511354
      5 H                     0.207088
      6 C                    -0.651765
      7 H                     0.183705
      8 C                     0.781632
      9 Cl                    0.458107
     10 C                    -1.021418
     11 H                     0.218910
     12 C                     0.469387
     13 C                    -1.491905
     14 H                     0.197611
     15 C                     0.601699
     16 Cl                    0.451693
     17 C                    -0.812272
     18 H                     0.198258
     19 C                     0.604192
     20 Cl                    0.444661
     21 C                    -1.050165
     22 H                     0.206249
  ----------------------------------------
  Sum of atomic charges =     0.000000

 -----------------------------------------------------------------
                    Cartesian Multipole Moments
 -----------------------------------------------------------------
    Charge (ESU x 10^10)
                 0.0000
    Dipole Moment (Debye)
         X      -1.2305      Y      -0.0024      Z       0.9770
       Tot       1.5712
    Quadrupole Moments (Debye-Ang)
        XX    -124.7876     XY      -0.5860     YY    -123.7250
        XZ      -4.2370     YZ       0.2788     ZZ    -118.6109
    Octopole Moments (Debye-Ang^2)
       XXX    -329.4884    XXY       6.2835    XYY    -115.4056
       YYY       6.8307    XXZ      74.2826    XYZ       0.4426
       YYZ      69.5539    XZZ    -124.7038    YZZ      -0.3576
       ZZZ     217.4489
    Hexadecapole Moments (Debye-Ang^3)
      XXXX   -5772.7069   XXXY     183.6017   XXYY   -1170.1920
      XYYY     164.9057   YYYY    -998.4423   XXXZ     777.0273
      XXYZ      73.9888   XYYZ     307.2526   YYYZ     186.1067
      XXZZ   -1360.4834   XYZZ      44.9196   YYZZ    -634.1361
      XZZZ     831.5831   YZZZ     214.9153   ZZZZ   -2735.1580
 -----------------------------------------------------------------
 Calculating analytic gradient of the SCF energy
 Gradient of SCF Energy
            1           2           3           4           5           6
    1   0.0002361  -0.0000752   0.0000273  -0.0000121  -0.0000056  -0.0000460
    2   0.0000381  -0.0000402  -0.0000516  -0.0000197  -0.0000336  -0.0000058
    3  -0.0000198  -0.0000085  -0.0001021  -0.0000341  -0.0000027   0.0000106
            7           8           9          10          11          12
    1   0.0000102  -0.0000510   0.0000616  -0.0001154  -0.0000047  -0.0000628
    2  -0.0000369  -0.0000021  -0.0000027   0.0000198  -0.0000264  -0.0001334
    3  -0.0000030  -0.0000794  -0.0000108   0.0000145   0.0000038   0.0001530
           13          14          15          16          17          18
    1  -0.0001079   0.0000231   0.0000233   0.0000187   0.0001190  -0.0000081
    2   0.0001002   0.0000095   0.0000647   0.0000015  -0.0000717   0.0000196
    3   0.0000945   0.0000291  -0.0000357   0.0000074  -0.0000170   0.0000372
           19          20          21          22
    1  -0.0001179   0.0000152   0.0000346   0.0000377
    2   0.0000958  -0.0000069   0.0000710   0.0000108
    3   0.0000380   0.0000306  -0.0001338   0.0000283
 Max gradient component =       2.361E-04
 RMS gradient           =       6.397E-05
 Gradient time:  CPU 188.94 s  wall 188.95 s
 Geometry Optimization Parameters
   NAtoms,    NIC,     NZ,  NCons,   NDum,   NFix, NCnnct, MaxDiis
       22     155      22       0       0       0       0       0

 Cartesian Hessian Update
 Hessian updated using BFGS update


** GEOMETRY OPTIMIZATION IN DELOCALIZED INTERNAL COORDINATES **
   Searching for a Minimum

   Optimization Cycle:   5

                       Coordinates (Angstroms)
     ATOM                X               Y               Z
      1  C         0.0412578053    0.0022361663    0.0493906831
      2  C        -0.0160736341    0.1384767298    1.4444533314
      3  Cl        1.4474283679    0.3313158474    2.4010438108
      4  C        -1.2336305084    0.1641402961    2.1195494672
      5  H        -1.2441224409    0.2783573614    3.1958750013
      6  C        -2.4285047290    0.0567449663    1.4177052348
      7  H        -3.3763409274    0.0773065363    1.9392903010
      8  C        -2.3852056665   -0.0733831696    0.0341414512
      9  Cl       -3.8839267632   -0.2061595852   -0.8714069757
     10  C        -1.1739137131   -0.1011165181   -0.6438317699
     11  H        -1.1614461142   -0.2209926827   -1.7196779320
     12  C         1.3126040511   -0.0269316043   -0.7270934618
     13  C         2.2877335365   -0.9968265090   -0.4701509703
     14  H         2.1440038378   -1.7288550752    0.3122644179
     15  C         3.4473081997   -1.0168245669   -1.2344411724
     16  Cl        4.6651072963   -2.2408216782   -0.9139654875
     17  C         3.6725117380   -0.0968935932   -2.2539704739
     18  H         4.5811070829   -0.1232759893   -2.8386551127
     19  C         2.6906812961    0.8573185703   -2.4949753656
     20  Cl        2.9466800878    2.0363071940   -3.7710906289
     21  C         1.5166942577    0.9044274151   -1.7513022487
     22  H         0.7778672366    1.6684526101   -1.9541840930
   Point Group: c1    Number of degrees of freedom:    60


   Energy is  -2301.906186119

 Hessian updated using BFGS update

 59 Hessian modes will be used to form the next step
  Hessian Eigenvalues:
     0.007547    0.019251    0.020190    0.023199    0.023309    0.023405
     0.023635    0.023685    0.023857    0.023948    0.024058    0.024096
     0.024107    0.024115    0.024125    0.024139    0.024151    0.024707
     0.028835    0.158417    0.159836    0.159998    0.160039    0.160072
     0.160152    0.207433    0.225166    0.233858    0.234858    0.235037
     0.244668    0.249161    0.249833    0.249988    0.250271    0.251059
     0.297926    0.301020    0.301157    0.303740    0.336283    0.353488
     0.356594    0.356655    0.356717    0.357081    0.373134    0.429147
     0.430336    0.431672    0.454682    0.463158    0.470515    0.472558
     0.477289    0.477980    0.479097    0.484853    0.517230

 Minimum search - taking simple RFO step
 Searching for Lamda that Minimizes Along All modes
 Value Taken    Lamda =  -0.00000226
 Step Taken.  Stepsize is  0.013689

                             Maximum     Tolerance    Cnvgd?
         Gradient           0.000312      0.000300      NO
         Displacement       0.011383      0.001200      NO
         Energy change     -0.000006      0.000001      NO


 New Cartesian Coordinates Obtained by Inverse Iteration

 Displacement from previous Coordinates is:  0.046960
 ----------------------------------------------------------------
             Standard Nuclear Orientation (Angstroms)
    I     Atom           X                Y                Z
 ----------------------------------------------------------------
    1      C       0.0408101030     0.0013338899     0.0490840978
    2      C      -0.0160147223     0.1416744091     1.4437157674
    3      Cl      1.4478062587     0.3383005384     2.3992695709
    4      C      -1.2333787857     0.1684144842     2.1191228669
    5      H      -1.2438227048     0.2864588414     3.1950220577
    6      C      -2.4281639921     0.0574143648     1.4177432086
    7      H      -3.3760996977     0.0790440274     1.9391632203
    8      C      -2.3851375082    -0.0773582181     0.0346627688
    9      Cl     -3.8844879654    -0.2148313220    -0.8695813045
   10      C      -1.1741062869    -0.1054930801    -0.6437692854
   11      H      -1.1615533707    -0.2276453262    -1.7193668465
   12      C       1.3124262804    -0.0274851287    -0.7276306895
   13      C       2.2859512792    -0.9997405292    -0.4730191496
   14      H       2.1405113180    -1.7334777043     0.3075103561
   15      C       3.4458188704    -1.0191575990    -1.2366851813
   16      Cl      4.6618194198    -2.2458650744    -0.9192762207
   17      C       3.6727870146    -0.0962964920    -2.2532239139
   18      H       4.5816108326    -0.1221637678    -2.8376608727
   19      C       2.6924632365     0.8597782700    -2.4920718712
   20      Cl      2.9506679408     2.0423658667    -3.7646869725
   21      C       1.5180434280     0.9063331249    -1.7489236259
   22      H       0.7798693487     1.6713991461    -1.9504299747
 ----------------------------------------------------------------
 Nuclear Repulsion Energy =        1406.02504937 hartrees
 There are       73 alpha and       73 beta electrons
 Applying Cartesian multipole field
    Component          Value
    ---------          -----
     (2,0,0)        1.00000E-11
     (0,2,0)        2.00000E-11
     (0,0,2)       -3.00000E-11
 Nucleus-field energy     =    -0.0000000030 hartrees
 Requested basis set is 6-311++G(d,p)
 There are 154 shells and 426 basis functions
 A cutoff of  1.0D-15 yielded   9379 shell pairs
 There are     76605 function pairs (     82219 Cartesian)
 Smallest overlap matrix eigenvalue = 3.45E-07
 Linear dependence detected in AO basis
 Number of orthogonalized atomic orbitals = 423
 Maximum deviation from orthogonality = 5.773E-10
 Guess from superposition of atomic densities
 Warning:  Energy on first SCF cycle will be non-variational
 SAD guess density has 146.000000 electrons

 -----------------------------------------------------------------------
  General SCF calculation program by
  Eric Jon Sundstrom, Paul Horn, Yuezhi Mao, Dmitri Zuev, Alec White,
  David Stuck, Shaama M.S., Shane Yost, Joonho Lee, David Small,
  Daniel Levine, Susi Lehtola, Hugh Burton, Evgeny Epifanovsky,
  Bang C. Huynh
 -----------------------------------------------------------------------
 Exchange:     0.2000 Hartree-Fock + 0.0800 Slater + 0.7200 B88
 Correlation:  0.1900 VWN1RPA + 0.8100 LYP
 Using SG-1 standard quadrature grid
 A restricted SCF calculation will be
 performed using DIIS
 SCF converges when DIIS error is below 1.0e-08
 ---------------------------------------
  Cycle       Energy         DIIS error
 ---------------------------------------
    1   -2305.6375603880      3.01e-02  
    2   -2301.7519179457      2.57e-03  
    3   -2301.6851103552      3.03e-03  
    4   -2301.9001950618      4.94e-04  
    5   -2301.9046406143      2.52e-04  
    6   -2301.9058694757      1.15e-04  
    7   -2301.9061763058      2.26e-05  
    8   -2301.9061849888      1.12e-05  
    9   -2301.9061878485      2.17e-06  
   10   -2301.9061879404      1.09e-06  
   11   -2301.9061879668      1.99e-07  
   12   -2301.9061879674      9.97e-08  
   13   -2301.9061879676      2.78e-08  
   14   -2301.9061879678      1.12e-08  
   15   -2301.9061879678      4.14e-09  Convergence criterion met
 ---------------------------------------
 SCF time:   CPU 564.13s  wall 565.00s 
 SCF   energy in the final basis set =    -2301.9061879678
 Total energy in the final basis set =    -2301.9061879678

 --------------------------------------------------------------

                    Orbital Energies (a.u.)
 --------------------------------------------------------------

 Alpha MOs
 -- Occupied --
********-101.5701-101.5692-101.5684 -10.2636 -10.2627 -10.2622 -10.2613
-10.2299 -10.2256 -10.2145 -10.2143 -10.2134 -10.2123 -10.2093 -10.2082
 -9.4848  -9.4847  -9.4838  -9.4829  -7.2495  -7.2494  -7.2485  -7.2476
 -7.2397  -7.2396  -7.2391  -7.2391  -7.2385  -7.2383  -7.2377  -7.2373
 -0.9340  -0.9230  -0.8946  -0.8891  -0.8567  -0.8393  -0.8043  -0.7666
 -0.7563  -0.7423  -0.6720  -0.6415  -0.6229  -0.6045  -0.5495  -0.5335
 -0.5242  -0.5061  -0.4971  -0.4752  -0.4619  -0.4576  -0.4568  -0.4339
 -0.4278  -0.4197  -0.4026  -0.3958  -0.3930  -0.3839  -0.3782  -0.3453
 -0.3368  -0.3342  -0.3321  -0.3299  -0.3288  -0.2988  -0.2753  -0.2673
 -0.2608
 -- Virtual --
 -0.0670  -0.0524  -0.0430  -0.0312  -0.0169  -0.0143  -0.0049   0.0016
  0.0023   0.0123   0.0152   0.0174   0.0214   0.0307   0.0420   0.0442
  0.0479   0.0520   0.0619   0.0665   0.0703   0.0733   0.0809   0.0868
  0.0904   0.0937   0.0944   0.0993   0.0999   0.1061   0.1088   0.1106
  0.1127   0.1150   0.1188   0.1197   0.1218   0.1235   0.1279   0.1299
  0.1340   0.1353   0.1362   0.1415   0.1443   0.1473   0.1502   0.1584
  0.1612   0.1662   0.1709   0.1753   0.1796   0.1851   0.1907   0.1917
  0.2005   0.2037   0.2124   0.2151   0.2179   0.2253   0.2270   0.2288
  0.2356   0.2412   0.2453   0.2521   0.2565   0.2589   0.2643   0.2670
  0.2689   0.2727   0.2748   0.2763   0.2809   0.2846   0.2890   0.2922
  0.3009   0.3046   0.3067   0.3156   0.3196   0.3208   0.3235   0.3374
  0.3437   0.3522   0.3551   0.3642   0.4254   0.4292   0.4346   0.4365
  0.4461   0.4524   0.4577   0.4629   0.4689   0.4780   0.4825   0.4890
  0.4998   0.5044   0.5088   0.5261   0.5406   0.5466   0.5529   0.5575
  0.5607   0.5668   0.5709   0.5809   0.5885   0.5901   0.6005   0.6043
  0.6111   0.6159   0.6214   0.6257   0.6542   0.6563   0.6663   0.6709
  0.6808   0.6883   0.6927   0.6997   0.7082   0.7125   0.7213   0.7268
  0.7350   0.7420   0.7478   0.7762   0.8250   0.8253   0.8310   0.8381
  0.8434   0.8470   0.8509   0.8521   0.8546   0.8554   0.8605   0.8643
  0.8665   0.8680   0.8737   0.8808   0.8849   0.8925   0.8975   0.9060
  0.9106   0.9119   0.9347   0.9350   0.9420   0.9504   0.9566   0.9613
  0.9655   0.9756   0.9774   0.9861   0.9974   1.0190   1.0254   1.0387
  1.0468   1.0670   1.0905   1.0928   1.0988   1.1186   1.1544   1.1679
  1.1968   1.2188   1.2224   1.2338   1.2394   1.2502   1.2535   1.2652
  1.2941   1.3063   1.3228   1.3394   1.3659   1.4244   1.4354   1.4822
  1.4977   1.5042   1.5169   1.5503   1.5558   1.5635   1.5779   1.5798
  1.5949   1.6013   1.6102   1.6370   1.6496   1.6792   1.6843   1.6929
  1.6981   1.7204   1.7550   1.7938   1.8289   1.8508   1.8765   1.8893
  1.8949   1.9005   1.9151   1.9201   1.9309   1.9419   1.9544   1.9559
  1.9636   1.9778   2.0035   2.0247   2.0516   2.0622   2.0714   2.0820
  2.1019   2.1262   2.1566   2.1684   2.2308   2.2587   2.2655   2.2758
  2.2864   2.2951   2.3089   2.3217   2.3249   2.3395   2.4011   2.4222
  2.4242   2.4497   2.4606   2.4875   2.5022   2.5334   2.5361   2.5502
  2.5570   2.5926   2.5959   2.6331   2.6584   2.6671   2.6798   2.7009
  2.7178   2.7258   2.7337   2.7435   2.7492   2.7598   2.7673   2.7777
  2.7845   2.7946   2.8005   2.8291   2.8389   2.8504   2.8901   2.9173
  2.9814   2.9917   3.0610   3.0820   3.0847   3.1402   3.1480   3.1731
  3.2037   3.2203   3.2631   3.3357   3.3577   3.3599   3.4010   3.5222
  3.5765   3.5825   3.6962   3.7156   3.7798   3.8122   3.8729   4.0443
  4.0975   4.1058   4.1263   4.3884   4.8072   4.8286   9.7648   9.7761
  9.7901   9.8087  23.4373  23.5792  23.8469  23.8600  23.9025  23.9485
 23.9950  24.0369  24.0449  24.0630  24.1234  24.1435  25.8199  25.8253
 25.8319  25.8929  26.0944  26.1246  26.1879  26.2760  26.5849  26.6169
 26.6307  26.7288 215.7562 215.7689 215.7852 215.8085
 --------------------------------------------------------------

          Ground-State Mulliken Net Atomic Charges

     Atom                 Charge (a.u.)
  ----------------------------------------
      1 C                     0.357119
      2 C                    -0.318967
      3 Cl                    0.473057
      4 C                    -0.512027
      5 H                     0.207197
      6 C                    -0.653684
      7 H                     0.183718
      8 C                     0.782005
      9 Cl                    0.457835
     10 C                    -1.013488
     11 H                     0.219068
     12 C                     0.464273
     13 C                    -1.481505
     14 H                     0.197705
     15 C                     0.602096
     16 Cl                    0.450953
     17 C                    -0.813905
     18 H                     0.198105
     19 C                     0.604960
     20 Cl                    0.444627
     21 C                    -1.055557
     22 H                     0.206414
  ----------------------------------------
  Sum of atomic charges =     0.000000

 -----------------------------------------------------------------
                    Cartesian Multipole Moments
 -----------------------------------------------------------------
    Charge (ESU x 10^10)
                -0.0000
    Dipole Moment (Debye)
         X      -1.2305      Y      -0.0003      Z       0.9763
       Tot       1.5708
    Quadrupole Moments (Debye-Ang)
        XX    -124.7992     XY      -0.6047     YY    -123.7249
        XZ      -4.2328     YZ       0.2933     ZZ    -118.6111
    Octopole Moments (Debye-Ang^2)
       XXX    -329.4586    XXY       6.3522    XYY    -115.4395
       YYY       6.8763    XXZ      74.2848    XYZ       0.4072
       YYZ      69.5666    XZZ    -124.7162    YZZ      -0.3014
       ZZZ     217.3962
    Hexadecapole Moments (Debye-Ang^3)
      XXXX   -5772.3220   XXXY     181.3424   XXYY   -1171.0703
      XYYY     162.5908   YYYY   -1003.4413   XXXZ     778.1922
      XXYZ      73.5920   XYYZ     307.6526   YYYZ     184.4189
      XXZZ   -1359.8204   XYZZ      44.1882   YYZZ    -634.2345
      XZZZ     832.7009   YZZZ     213.5941   ZZZZ   -2730.5546
 -----------------------------------------------------------------
 Calculating analytic gradient of the SCF energy
 Gradient of SCF Energy
            1           2           3           4           5           6
    1  -0.0000024  -0.0000802   0.0000579  -0.0000258  -0.0000081   0.0000225
    2  -0.0000183  -0.0000262  -0.0000364  -0.0000172  -0.0000181  -0.0000088
    3   0.0000530  -0.0000483  -0.0000200  -0.0000066  -0.0000118  -0.0000177
            7           8           9          10          11          12
    1  -0.0000184   0.0000471  -0.0000203  -0.0000577   0.0000103   0.0000256
    2  -0.0000241  -0.0000136  -0.0000143   0.0000033  -0.0000010   0.0000411
    3  -0.0000207  -0.0000114  -0.0000263  -0.0000010  -0.0000055  -0.0000293
           13          14          15          16          17          18
    1  -0.0000099   0.0000052  -0.0000357   0.0000487   0.0000084   0.0000081
    2   0.0000139   0.0000203   0.0000873  -0.0000358  -0.0000090   0.0000238
    3   0.0000148   0.0000350  -0.0000265   0.0000179   0.0000443   0.0000100
           19          20          21          22
    1  -0.0000506   0.0000215   0.0000530   0.0000008
    2  -0.0000311   0.0000615   0.0000010   0.0000016
    3   0.0000863  -0.0000245  -0.0000226   0.0000112
 Max gradient component =       8.725E-05
 RMS gradient           =       3.252E-05
 Gradient time:  CPU 186.39 s  wall 186.40 s
 Geometry Optimization Parameters
   NAtoms,    NIC,     NZ,  NCons,   NDum,   NFix, NCnnct, MaxDiis
       22     155      22       0       0       0       0       0

 Cartesian Hessian Update
 Hessian updated using BFGS update


** GEOMETRY OPTIMIZATION IN DELOCALIZED INTERNAL COORDINATES **
   Searching for a Minimum

   Optimization Cycle:   6

                       Coordinates (Angstroms)
     ATOM                X               Y               Z
      1  C         0.0408101030    0.0013338899    0.0490840978
      2  C        -0.0160147223    0.1416744091    1.4437157674
      3  Cl        1.4478062587    0.3383005384    2.3992695709
      4  C        -1.2333787857    0.1684144842    2.1191228669
      5  H        -1.2438227048    0.2864588414    3.1950220577
      6  C        -2.4281639921    0.0574143648    1.4177432086
      7  H        -3.3760996977    0.0790440274    1.9391632203
      8  C        -2.3851375082   -0.0773582181    0.0346627688
      9  Cl       -3.8844879654   -0.2148313220   -0.8695813045
     10  C        -1.1741062869   -0.1054930801   -0.6437692854
     11  H        -1.1615533707   -0.2276453262   -1.7193668465
     12  C         1.3124262804   -0.0274851287   -0.7276306895
     13  C         2.2859512792   -0.9997405292   -0.4730191496
     14  H         2.1405113180   -1.7334777043    0.3075103561
     15  C         3.4458188704   -1.0191575990   -1.2366851813
     16  Cl        4.6618194198   -2.2458650744   -0.9192762207
     17  C         3.6727870146   -0.0962964920   -2.2532239139
     18  H         4.5816108326   -0.1221637678   -2.8376608727
     19  C         2.6924632365    0.8597782700   -2.4920718712
     20  Cl        2.9506679408    2.0423658667   -3.7646869725
     21  C         1.5180434280    0.9063331249   -1.7489236259
     22  H         0.7798693487    1.6713991461   -1.9504299747
   Point Group: c1    Number of degrees of freedom:    60


   Energy is  -2301.906187968

 Hessian updated using BFGS update

 60 Hessian modes will be used to form the next step
  Hessian Eigenvalues:
     0.005627    0.019310    0.020336    0.023126    0.023341    0.023564
     0.023600    0.023727    0.023938    0.024003    0.024059    0.024098
     0.024113    0.024124    0.024126    0.024144    0.024469    0.024962
     0.027566    0.159546    0.159779    0.160000    0.160067    0.160146
     0.160691    0.208580    0.226058    0.234180    0.234845    0.235262
     0.244122    0.249290    0.249813    0.250055    0.250292    0.252040
     0.299248    0.301018    0.301377    0.309033    0.333520    0.345343
     0.356580    0.356665    0.356670    0.356814    0.357224    0.361364
     0.429144    0.430344    0.432473    0.449743    0.461784    0.468715
     0.472747    0.476751    0.477938    0.479545    0.488476    0.492200

 Minimum search - taking simple RFO step
 Searching for Lamda that Minimizes Along All modes
 Value Taken    Lamda =   0.00000000
 Step Taken.  Stepsize is  0.008336

                             Maximum     Tolerance    Cnvgd?
         Gradient           0.000210      0.000300     YES
         Displacement       0.007175      0.001200      NO
         Energy change     -0.000002      0.000001      NO


 New Cartesian Coordinates Obtained by Inverse Iteration

 Displacement from previous Coordinates is:  0.029622
 ----------------------------------------------------------------
             Standard Nuclear Orientation (Angstroms)
    I     Atom           X                Y                Z
 ----------------------------------------------------------------
    1      C       0.0407543605     0.0011459558     0.0491015790
    2      C      -0.0160222441     0.1440551782     1.4434823231
    3      Cl      1.4475644669     0.3437461439     2.3986362987
    4      C      -1.2334037798     0.1709745987     2.1188809088
    5      H      -1.2439996381     0.2910806326     3.1945547167
    6      C      -2.4281030838     0.0576066892     1.4177224463
    7      H      -3.3760555251     0.0795060740     1.9390985725
    8      C      -2.3850260275    -0.0796676838     0.0348991547
    9      Cl     -3.8843612966    -0.2201456443    -0.8689581738
   10      C      -1.1739782201    -0.1079773035    -0.6435734696
   11      H      -1.1613103338    -0.2317962637    -1.7189817396
   12      C       1.3124344773    -0.0277877979    -0.7276676360
   13      C       2.2849480061    -1.0015405692    -0.4747178265
   14      H       2.1384356231    -1.7366964934     0.3042809375
   15      C       3.4448932102    -1.0207111759    -1.2382369095
   16      Cl      4.6596803609    -2.2490221114    -0.9229151084
   17      C       3.6728374350    -0.0961530556    -2.2530936494
   18      H       4.5817202353    -0.1218560772    -2.8374607331
   19      C       2.6935200712     0.8612615076    -2.4903799661
   20      Cl      2.9528264316     2.0457661678    -3.7609122692
   21      C       1.5190029921     0.9076114872    -1.7472180376
   22      H       0.7814627757     1.6736024621    -1.9475734121
 ----------------------------------------------------------------
 Nuclear Repulsion Energy =        1405.98744520 hartrees
 There are       73 alpha and       73 beta electrons
 Applying Cartesian multipole field
    Component          Value
    ---------          -----
     (2,0,0)        1.00000E-11
     (0,2,0)        2.00000E-11
     (0,0,2)       -3.00000E-11
 Nucleus-field energy     =    -0.0000000029 hartrees
 Requested basis set is 6-311++G(d,p)
 There are 154 shells and 426 basis functions
 A cutoff of  1.0D-15 yielded   9376 shell pairs
 There are     76583 function pairs (     82197 Cartesian)
 Smallest overlap matrix eigenvalue = 3.45E-07
 Linear dependence detected in AO basis
 Number of orthogonalized atomic orbitals = 423
 Maximum deviation from orthogonality = 3.773E-10
 Guess from superposition of atomic densities
 Warning:  Energy on first SCF cycle will be non-variational
 SAD guess density has 146.000000 electrons

 -----------------------------------------------------------------------
  General SCF calculation program by
  Eric Jon Sundstrom, Paul Horn, Yuezhi Mao, Dmitri Zuev, Alec White,
  David Stuck, Shaama M.S., Shane Yost, Joonho Lee, David Small,
  Daniel Levine, Susi Lehtola, Hugh Burton, Evgeny Epifanovsky,
  Bang C. Huynh
 -----------------------------------------------------------------------
 Exchange:     0.2000 Hartree-Fock + 0.0800 Slater + 0.7200 B88
 Correlation:  0.1900 VWN1RPA + 0.8100 LYP
 Using SG-1 standard quadrature grid
 A restricted SCF calculation will be
 performed using DIIS
 SCF converges when DIIS error is below 1.0e-08
 ---------------------------------------
  Cycle       Energy         DIIS error
 ---------------------------------------
    1   -2305.6374387502      3.01e-02  
    2   -2301.7519043434      2.57e-03  
    3   -2301.6850780982      3.03e-03  
    4   -2301.9001934090      4.94e-04  
    5   -2301.9046395399      2.52e-04  
    6   -2301.9058700229      1.15e-04  
    7   -2301.9061769034      2.26e-05  
    8   -2301.9061855855      1.13e-05  
    9   -2301.9061884473      2.17e-06  
   10   -2301.9061885390      1.09e-06  
   11   -2301.9061885654      1.99e-07  
   12   -2301.9061885662      9.97e-08  
   13   -2301.9061885663      2.78e-08  
   14   -2301.9061885663      1.12e-08  
   15   -2301.9061885664      4.15e-09  Convergence criterion met
 ---------------------------------------
 SCF time:   CPU 608.59s  wall 608.00s 
 SCF   energy in the final basis set =    -2301.9061885664
 Total energy in the final basis set =    -2301.9061885664

 --------------------------------------------------------------

                    Orbital Energies (a.u.)
 --------------------------------------------------------------

 Alpha MOs
 -- Occupied --
********-101.5701-101.5692-101.5684 -10.2636 -10.2627 -10.2622 -10.2613
-10.2299 -10.2256 -10.2145 -10.2143 -10.2134 -10.2123 -10.2092 -10.2082
 -9.4848  -9.4847  -9.4838  -9.4829  -7.2495  -7.2493  -7.2485  -7.2476
 -7.2397  -7.2396  -7.2390  -7.2390  -7.2385  -7.2383  -7.2377  -7.2373
 -0.9340  -0.9230  -0.8946  -0.8891  -0.8567  -0.8393  -0.8043  -0.7666
 -0.7563  -0.7423  -0.6720  -0.6415  -0.6230  -0.6045  -0.5494  -0.5335
 -0.5241  -0.5062  -0.4971  -0.4752  -0.4619  -0.4576  -0.4568  -0.4339
 -0.4278  -0.4197  -0.4025  -0.3958  -0.3930  -0.3839  -0.3782  -0.3453
 -0.3368  -0.3342  -0.3321  -0.3299  -0.3288  -0.2987  -0.2754  -0.2673
 -0.2608
 -- Virtual --
 -0.0669  -0.0524  -0.0430  -0.0314  -0.0169  -0.0143  -0.0049   0.0016
  0.0023   0.0123   0.0152   0.0174   0.0214   0.0306   0.0420   0.0442
  0.0480   0.0520   0.0619   0.0665   0.0703   0.0734   0.0809   0.0868
  0.0904   0.0937   0.0944   0.0993   0.0999   0.1061   0.1088   0.1106
  0.1127   0.1150   0.1188   0.1197   0.1218   0.1235   0.1279   0.1299
  0.1340   0.1353   0.1362   0.1415   0.1443   0.1473   0.1501   0.1584
  0.1612   0.1662   0.1709   0.1753   0.1796   0.1851   0.1907   0.1918
  0.2005   0.2037   0.2123   0.2151   0.2179   0.2254   0.2270   0.2288
  0.2356   0.2412   0.2453   0.2521   0.2566   0.2588   0.2643   0.2671
  0.2688   0.2726   0.2749   0.2762   0.2807   0.2846   0.2890   0.2921
  0.3009   0.3046   0.3067   0.3156   0.3196   0.3207   0.3235   0.3374
  0.3437   0.3522   0.3552   0.3641   0.4254   0.4292   0.4345   0.4365
  0.4461   0.4525   0.4576   0.4629   0.4689   0.4780   0.4826   0.4890
  0.4998   0.5044   0.5088   0.5261   0.5405   0.5466   0.5529   0.5575
  0.5606   0.5669   0.5707   0.5809   0.5885   0.5902   0.6004   0.6044
  0.6112   0.6161   0.6215   0.6258   0.6542   0.6563   0.6665   0.6709
  0.6807   0.6882   0.6927   0.6996   0.7082   0.7124   0.7213   0.7265
  0.7350   0.7421   0.7478   0.7762   0.8250   0.8253   0.8310   0.8382
  0.8435   0.8471   0.8509   0.8522   0.8545   0.8554   0.8606   0.8643
  0.8664   0.8680   0.8736   0.8808   0.8848   0.8925   0.8976   0.9060
  0.9106   0.9121   0.9344   0.9350   0.9419   0.9503   0.9566   0.9612
  0.9656   0.9757   0.9776   0.9862   0.9975   1.0191   1.0255   1.0387
  1.0465   1.0668   1.0905   1.0930   1.0990   1.1191   1.1543   1.1680
  1.1968   1.2189   1.2223   1.2338   1.2393   1.2503   1.2536   1.2654
  1.2942   1.3062   1.3227   1.3394   1.3661   1.4244   1.4350   1.4822
  1.4977   1.5041   1.5172   1.5503   1.5559   1.5635   1.5780   1.5800
  1.5949   1.6013   1.6101   1.6372   1.6496   1.6792   1.6842   1.6928
  1.6981   1.7206   1.7551   1.7938   1.8288   1.8507   1.8763   1.8891
  1.8949   1.9005   1.9153   1.9201   1.9308   1.9420   1.9548   1.9558
  1.9637   1.9778   2.0038   2.0245   2.0516   2.0623   2.0715   2.0819
  2.1019   2.1261   2.1565   2.1682   2.2310   2.2587   2.2655   2.2758
  2.2864   2.2948   2.3089   2.3216   2.3249   2.3398   2.4013   2.4223
  2.4242   2.4500   2.4604   2.4875   2.5022   2.5334   2.5360   2.5501
  2.5571   2.5925   2.5959   2.6330   2.6586   2.6673   2.6799   2.7010
  2.7177   2.7263   2.7337   2.7435   2.7492   2.7597   2.7671   2.7776
  2.7845   2.7946   2.7999   2.8291   2.8388   2.8504   2.8898   2.9172
  2.9816   2.9918   3.0611   3.0821   3.0847   3.1401   3.1480   3.1731
  3.2037   3.2203   3.2631   3.3358   3.3576   3.3599   3.4010   3.5223
  3.5765   3.5826   3.6963   3.7156   3.7799   3.8123   3.8730   4.0443
  4.0975   4.1058   4.1262   4.3877   4.8073   4.8286   9.7649   9.7761
  9.7901   9.8088  23.4374  23.5792  23.8469  23.8599  23.9024  23.9486
 23.9950  24.0369  24.0448  24.0631  24.1234  24.1436  25.8198  25.8253
 25.8318  25.8928  26.0945  26.1246  26.1879  26.2762  26.5848  26.6168
 26.6306  26.7287 215.7563 215.7689 215.7852 215.8085
 --------------------------------------------------------------

          Ground-State Mulliken Net Atomic Charges

     Atom                 Charge (a.u.)
  ----------------------------------------
      1 C                     0.360110
      2 C                    -0.324822
      3 Cl                    0.473116
      4 C                    -0.511660
      5 H                     0.207235
      6 C                    -0.654384
      7 H                     0.183708
      8 C                     0.781803
      9 Cl                    0.457674
     10 C                    -1.010581
     11 H                     0.219174
     12 C                     0.462957
     13 C                    -1.474703
     14 H                     0.197812
     15 C                     0.601835
     16 Cl                    0.450462
     17 C                    -0.814850
     18 H                     0.197995
     19 C                     0.606091
     20 Cl                    0.444496
     21 C                    -1.059957
     22 H                     0.206489
  ----------------------------------------
  Sum of atomic charges =     0.000000

 -----------------------------------------------------------------
                    Cartesian Multipole Moments
 -----------------------------------------------------------------
    Charge (ESU x 10^10)
                 0.0000
    Dipole Moment (Debye)
         X      -1.2297      Y       0.0001      Z       0.9755
       Tot       1.5696
    Quadrupole Moments (Debye-Ang)
        XX    -124.7993     XY      -0.6151     YY    -123.7210
        XZ      -4.2337     YZ       0.2992     ZZ    -118.6102
    Octopole Moments (Debye-Ang^2)
       XXX    -329.4280    XXY       6.3715    XYY    -115.4454
       YYY       6.8671    XXZ      74.2825    XYZ       0.3870
       YYZ      69.5720    XZZ    -124.7079    YZZ      -0.2805
       ZZZ     217.3628
    Hexadecapole Moments (Debye-Ang^3)
      XXXX   -5771.3770   XXXY     179.9619   XXYY   -1171.4731
      XYYY     161.1863   YYYY   -1006.5083   XXXZ     778.8969
      XXYZ      73.2783   XYYZ     307.8967   YYYZ     183.1734
      XXZZ   -1359.3220   XYZZ      43.7786   YYZZ    -634.3568
      XZZZ     833.3682   YZZZ     212.5434   ZZZZ   -2728.0753
 -----------------------------------------------------------------
 Calculating analytic gradient of the SCF energy
 Gradient of SCF Energy
            1           2           3           4           5           6
    1  -0.0000561  -0.0000376   0.0000197  -0.0000157  -0.0000143   0.0000167
    2  -0.0000146  -0.0000123  -0.0000197  -0.0000182  -0.0000151  -0.0000175
    3   0.0000354  -0.0000372   0.0000166   0.0000015  -0.0000096  -0.0000166
            7           8           9          10          11          12
    1  -0.0000183   0.0000449  -0.0000260  -0.0000106   0.0000110   0.0000111
    2  -0.0000189  -0.0000023  -0.0000203  -0.0000063   0.0000039   0.0000563
    3  -0.0000238   0.0000033  -0.0000252  -0.0000098  -0.0000068  -0.0000541
           13          14          15          16          17          18
    1   0.0000413  -0.0000030  -0.0000237   0.0000286  -0.0000214   0.0000113
    2  -0.0000127   0.0000143   0.0000424  -0.0000118   0.0000234   0.0000241
    3  -0.0000059   0.0000107   0.0000057   0.0000118   0.0000287   0.0000083
           19          20          21          22
    1   0.0000144   0.0000133   0.0000206  -0.0000061
    2  -0.0000339   0.0000521  -0.0000141   0.0000013
    3   0.0000511  -0.0000121   0.0000240   0.0000042
 Max gradient component =       5.626E-05
 RMS gradient           =       2.425E-05
 Gradient time:  CPU 195.20 s  wall 195.21 s
 Geometry Optimization Parameters
   NAtoms,    NIC,     NZ,  NCons,   NDum,   NFix, NCnnct, MaxDiis
       22     155      22       0       0       0       0       0

 Cartesian Hessian Update
 Hessian updated using BFGS update


** GEOMETRY OPTIMIZATION IN DELOCALIZED INTERNAL COORDINATES **
   Searching for a Minimum

   Optimization Cycle:   7

                       Coordinates (Angstroms)
     ATOM                X               Y               Z
      1  C         0.0407543605    0.0011459558    0.0491015790
      2  C        -0.0160222441    0.1440551782    1.4434823231
      3  Cl        1.4475644669    0.3437461439    2.3986362987
      4  C        -1.2334037798    0.1709745987    2.1188809088
      5  H        -1.2439996381    0.2910806326    3.1945547167
      6  C        -2.4281030838    0.0576066892    1.4177224463
      7  H        -3.3760555251    0.0795060740    1.9390985725
      8  C        -2.3850260275   -0.0796676838    0.0348991547
      9  Cl       -3.8843612966   -0.2201456443   -0.8689581738
     10  C        -1.1739782201   -0.1079773035   -0.6435734696
     11  H        -1.1613103338   -0.2317962637   -1.7189817396
     12  C         1.3124344773   -0.0277877979   -0.7276676360
     13  C         2.2849480061   -1.0015405692   -0.4747178265
     14  H         2.1384356231   -1.7366964934    0.3042809375
     15  C         3.4448932102   -1.0207111759   -1.2382369095
     16  Cl        4.6596803609   -2.2490221114   -0.9229151084
     17  C         3.6728374350   -0.0961530556   -2.2530936494
     18  H         4.5817202353   -0.1218560772   -2.8374607331
     19  C         2.6935200712    0.8612615076   -2.4903799661
     20  Cl        2.9528264316    2.0457661678   -3.7609122692
     21  C         1.5190029921    0.9076114872   -1.7472180376
     22  H         0.7814627757    1.6736024621   -1.9475734121
   Point Group: c1    Number of degrees of freedom:    60


   Energy is  -2301.906188566

 Hessian updated using BFGS update

 60 Hessian modes will be used to form the next step
  Hessian Eigenvalues:
     0.004934    0.019306    0.020315    0.023018    0.023292    0.023498
     0.023638    0.023721    0.023908    0.023998    0.024061    0.024099
     0.024115    0.024122    0.024129    0.024151    0.024352    0.024823
     0.026239    0.159186    0.159903    0.160001    0.160083    0.160143
     0.160306    0.206287    0.226007    0.234428    0.234966    0.236150
     0.244040    0.249551    0.249796    0.250035    0.250306    0.251139
     0.286425    0.300936    0.301104    0.301547    0.322960    0.348240
     0.356612    0.356665    0.356681    0.356854    0.357219    0.361237
     0.429321    0.430536    0.432480    0.450510    0.466808    0.467863
     0.472846    0.474936    0.477857    0.479137    0.479734    0.496544

 Minimum search - taking simple RFO step
 Searching for Lamda that Minimizes Along All modes
 Value Taken    Lamda =   0.00000000
 Step Taken.  Stepsize is  0.003312

                             Maximum     Tolerance    Cnvgd?
         Gradient           0.000071      0.000300     YES
         Displacement       0.002651      0.001200      NO
         Energy change     -0.000001      0.000001     YES

 Final energy is   -2301.9061885663982     


 ******************************
 **  OPTIMIZATION CONVERGED  **
 ******************************

                       Coordinates (Angstroms)
     ATOM                X               Y               Z
      1  C         0.0407543605    0.0011459558    0.0491015790
      2  C        -0.0160222441    0.1440551782    1.4434823231
      3  Cl        1.4475644669    0.3437461439    2.3986362987
      4  C        -1.2334037798    0.1709745987    2.1188809088
      5  H        -1.2439996381    0.2910806326    3.1945547167
      6  C        -2.4281030838    0.0576066892    1.4177224463
      7  H        -3.3760555251    0.0795060740    1.9390985725
      8  C        -2.3850260275   -0.0796676838    0.0348991547
      9  Cl       -3.8843612966   -0.2201456443   -0.8689581738
     10  C        -1.1739782201   -0.1079773035   -0.6435734696
     11  H        -1.1613103338   -0.2317962637   -1.7189817396
     12  C         1.3124344773   -0.0277877979   -0.7276676360
     13  C         2.2849480061   -1.0015405692   -0.4747178265
     14  H         2.1384356231   -1.7366964934    0.3042809375
     15  C         3.4448932102   -1.0207111759   -1.2382369095
     16  Cl        4.6596803609   -2.2490221114   -0.9229151084
     17  C         3.6728374350   -0.0961530556   -2.2530936494
     18  H         4.5817202353   -0.1218560772   -2.8374607331
     19  C         2.6935200712    0.8612615076   -2.4903799661
     20  Cl        2.9528264316    2.0457661678   -3.7609122692
     21  C         1.5190029921    0.9076114872   -1.7472180376
     22  H         0.7814627757    1.6736024621   -1.9475734121

Z-matrix Print:
$molecule
0 1
Cl
C  1 1.759057
C  2 1.392446 1 117.506723
H  3 1.082410 2 119.520150 1 -1.241541 0
C  3 1.389886 2 120.346606 1 178.139489 0
H  5 1.082094 3 120.550304 2 -179.914211 0
C  5 1.390288 3 118.893575 2 -0.137891 0
C  7 1.388439 5 121.002384 3 0.180102 0
H  8 1.082587 7 119.864907 5 179.005901 0
C  8 1.402598 7 120.830325 5 0.009691 0
C  10 1.490429 8 118.689099 7 -179.684677 0
C  11 1.398973 10 119.526601 8 56.922173 0
H  12 1.082058 11 120.505744 10 2.475638 0
C  12 1.390658 11 119.464386 10 -178.615599 0
C  14 1.389968 12 121.788484 11 0.271664 0
H  15 1.080839 14 121.101182 12 -179.991946 0
C  15 1.391654 14 117.820445 12 0.003085 0
C  17 1.388813 15 121.907099 14 -0.155179 0
H  18 1.081092 17 119.996310 15 179.816932 0
Cl 17 1.756099 15 118.837423 14 179.584868 0
Cl 14 1.756287 12 119.262473 11 -179.534877 0
Cl 7 1.756331 5 119.558506 3 -179.843447 0
$end


 --------------------------------------------------------------

                    Orbital Energies (a.u.)
 --------------------------------------------------------------

 Alpha MOs
 -- Occupied --
********-101.5701-101.5692-101.5684 -10.2636 -10.2627 -10.2622 -10.2613
-10.2299 -10.2256 -10.2145 -10.2143 -10.2134 -10.2123 -10.2092 -10.2082
 -9.4848  -9.4847  -9.4838  -9.4829  -7.2495  -7.2493  -7.2485  -7.2476
 -7.2397  -7.2396  -7.2390  -7.2390  -7.2385  -7.2383  -7.2377  -7.2373
 -0.9340  -0.9230  -0.8946  -0.8891  -0.8567  -0.8393  -0.8043  -0.7666
 -0.7563  -0.7423  -0.6720  -0.6415  -0.6230  -0.6045  -0.5494  -0.5335
 -0.5241  -0.5062  -0.4971  -0.4752  -0.4619  -0.4576  -0.4568  -0.4339
 -0.4278  -0.4197  -0.4025  -0.3958  -0.3930  -0.3839  -0.3782  -0.3453
 -0.3368  -0.3342  -0.3321  -0.3299  -0.3288  -0.2987  -0.2754  -0.2673
 -0.2608
 -- Virtual --
 -0.0669  -0.0524  -0.0430  -0.0314  -0.0169  -0.0143  -0.0049   0.0016
  0.0023   0.0123   0.0152   0.0174   0.0214   0.0306   0.0420   0.0442
  0.0480   0.0520   0.0619   0.0665   0.0703   0.0734   0.0809   0.0868
  0.0904   0.0937   0.0944   0.0993   0.0999   0.1061   0.1088   0.1106
  0.1127   0.1150   0.1188   0.1197   0.1218   0.1235   0.1279   0.1299
  0.1340   0.1353   0.1362   0.1415   0.1443   0.1473   0.1501   0.1584
  0.1612   0.1662   0.1709   0.1753   0.1796   0.1851   0.1907   0.1918
  0.2005   0.2037   0.2123   0.2151   0.2179   0.2254   0.2270   0.2288
  0.2356   0.2412   0.2453   0.2521   0.2566   0.2588   0.2643   0.2671
  0.2688   0.2726   0.2749   0.2762   0.2807   0.2846   0.2890   0.2921
  0.3009   0.3046   0.3067   0.3156   0.3196   0.3207   0.3235   0.3374
  0.3437   0.3522   0.3552   0.3641   0.4254   0.4292   0.4345   0.4365
  0.4461   0.4525   0.4576   0.4629   0.4689   0.4780   0.4826   0.4890
  0.4998   0.5044   0.5088   0.5261   0.5405   0.5466   0.5529   0.5575
  0.5606   0.5669   0.5707   0.5809   0.5885   0.5902   0.6004   0.6044
  0.6112   0.6161   0.6215   0.6258   0.6542   0.6563   0.6665   0.6709
  0.6807   0.6882   0.6927   0.6996   0.7082   0.7124   0.7213   0.7265
  0.7350   0.7421   0.7478   0.7762   0.8250   0.8253   0.8310   0.8382
  0.8435   0.8471   0.8509   0.8522   0.8545   0.8554   0.8606   0.8643
  0.8664   0.8680   0.8736   0.8808   0.8848   0.8925   0.8976   0.9060
  0.9106   0.9121   0.9344   0.9350   0.9419   0.9503   0.9566   0.9612
  0.9656   0.9757   0.9776   0.9862   0.9975   1.0191   1.0255   1.0387
  1.0465   1.0668   1.0905   1.0930   1.0990   1.1191   1.1543   1.1680
  1.1968   1.2189   1.2223   1.2338   1.2393   1.2503   1.2536   1.2654
  1.2942   1.3062   1.3227   1.3394   1.3661   1.4244   1.4350   1.4822
  1.4977   1.5041   1.5172   1.5503   1.5559   1.5635   1.5780   1.5800
  1.5949   1.6013   1.6101   1.6372   1.6496   1.6792   1.6842   1.6928
  1.6981   1.7206   1.7551   1.7938   1.8288   1.8507   1.8763   1.8891
  1.8949   1.9005   1.9153   1.9201   1.9308   1.9420   1.9548   1.9558
  1.9637   1.9778   2.0038   2.0245   2.0516   2.0623   2.0715   2.0819
  2.1019   2.1261   2.1565   2.1682   2.2310   2.2587   2.2655   2.2758
  2.2864   2.2948   2.3089   2.3216   2.3249   2.3398   2.4013   2.4223
  2.4242   2.4500   2.4604   2.4875   2.5022   2.5334   2.5360   2.5501
  2.5571   2.5925   2.5959   2.6330   2.6586   2.6673   2.6799   2.7010
  2.7177   2.7263   2.7337   2.7435   2.7492   2.7597   2.7671   2.7776
  2.7845   2.7946   2.7999   2.8291   2.8388   2.8504   2.8898   2.9172
  2.9816   2.9918   3.0611   3.0821   3.0847   3.1401   3.1480   3.1731
  3.2037   3.2203   3.2631   3.3358   3.3576   3.3599   3.4010   3.5223
  3.5765   3.5826   3.6963   3.7156   3.7799   3.8123   3.8730   4.0443
  4.0975   4.1058   4.1262   4.3877   4.8073   4.8286   9.7649   9.7761
  9.7901   9.8088  23.4374  23.5792  23.8469  23.8599  23.9024  23.9486
 23.9950  24.0369  24.0448  24.0631  24.1234  24.1436  25.8198  25.8253
 25.8318  25.8928  26.0945  26.1246  26.1879  26.2762  26.5848  26.6168
 26.6306  26.7287 215.7563 215.7689 215.7852 215.8085
 --------------------------------------------------------------

          Ground-State Mulliken Net Atomic Charges

     Atom                 Charge (a.u.)
  ----------------------------------------
      1 C                     0.360110
      2 C                    -0.324822
      3 Cl                    0.473116
      4 C                    -0.511660
      5 H                     0.207235
      6 C                    -0.654384
      7 H                     0.183708
      8 C                     0.781803
      9 Cl                    0.457674
     10 C                    -1.010581
     11 H                     0.219174
     12 C                     0.462957
     13 C                    -1.474703
     14 H                     0.197812
     15 C                     0.601835
     16 Cl                    0.450462
     17 C                    -0.814850
     18 H                     0.197995
     19 C                     0.606091
     20 Cl                    0.444496
     21 C                    -1.059957
     22 H                     0.206489
  ----------------------------------------
  Sum of atomic charges =     0.000000

 -----------------------------------------------------------------
                    Cartesian Multipole Moments
 -----------------------------------------------------------------
    Charge (ESU x 10^10)
                 0.0000
    Dipole Moment (Debye)
         X      -1.2297      Y       0.0001      Z       0.9755
       Tot       1.5696
    Quadrupole Moments (Debye-Ang)
        XX    -124.7993     XY      -0.6151     YY    -123.7210
        XZ      -4.2337     YZ       0.2992     ZZ    -118.6102
    Octopole Moments (Debye-Ang^2)
       XXX    -329.4280    XXY       6.3715    XYY    -115.4454
       YYY       6.8671    XXZ      74.2825    XYZ       0.3870
       YYZ      69.5720    XZZ    -124.7079    YZZ      -0.2805
       ZZZ     217.3628
    Hexadecapole Moments (Debye-Ang^3)
      XXXX   -5771.3770   XXXY     179.9619   XXYY   -1171.4731
      XYYY     161.1863   YYYY   -1006.5083   XXXZ     778.8969
      XXYZ      73.2783   XYYZ     307.8967   YYYZ     183.1734
      XXZZ   -1359.3220   XYZZ      43.7786   YYZZ    -634.3568
      XZZZ     833.3682   YZZZ     212.5434   ZZZZ   -2728.0753
 -----------------------------------------------------------------
Archival summary:
1\1\november\OPT\ProcedureUnspecified\BasisUnspecified\l4126\taweetha\ThuJan1621:33:322020ThuJan1621:33:322020\0\\#,OPT,ProcedureUnspecified,BasisUnspecified,\\0,1\Cl\C,1,1.75906\C,2,1.39245,1,117.507\H,3,1.08241,2,119.52,1,-1.24154,0\C,3,1.38989,2,120.347,1,178.139,0\H,5,1.08209,3,120.55,2,-179.914,0\C,5,1.39029,3,118.894,2,-0.137891,0\C,7,1.38844,5,121.002,3,0.180102,0\H,8,1.08259,7,119.865,5,179.006,0\C,8,1.4026,7,120.83,5,0.00969116,0\C,10,1.49043,8,118.689,7,-179.685,0\C,11,1.39897,10,119.527,8,56.9222,0\H,12,1.08206,11,120.506,10,2.47564,0\C,12,1.39066,11,119.464,10,-178.616,0\C,14,1.38997,12,121.788,11,0.271664,0\H,15,1.08084,14,121.101,12,-179.992,0\C,15,1.39165,14,117.82,12,0.00308545,0\C,17,1.38881,15,121.907,14,-0.155179,0\H,18,1.08109,17,119.996,15,179.817,0\Cl,17,1.7561,15,118.837,14,179.585,0\Cl,14,1.75629,12,119.262,11,-179.535,0\Cl,7,1.75633,5,119.559,3,-179.843,0\\\@

 Total job time:  5342.70s(wall), 5342.24s(cpu) 
 Thu Jan 16 21:33:32 2020

        *************************************************************
        *                                                           *
        *  Thank you very much for using Q-Chem.  Have a nice day.  *
        *                                                           *
        *************************************************************


 
User input: 2 of 2 
 
                  Welcome to Q-Chem
     A Quantum Leap Into The Future Of Chemistry


 Q-Chem 5.2 (devel), Q-Chem, Inc., Pleasanton, CA (2019)

 Yihan Shao,  Zhengting Gan,  E. Epifanovsky,  A. T. B. Gilbert,  M. Wormit,  
 J. Kussmann,  A. W. Lange,  A. Behn,  Jia Deng,  Xintian Feng,  D. Ghosh,  
 M. Goldey,  P. R. Horn,  L. D. Jacobson,  I. Kaliman,  T. Kus,  A. Landau,  
 Jie Liu,  E. I. Proynov,  R. M. Richard,  R. P. Steele,  E. J. Sundstrom,  
 H. L. Woodcock III,  P. M. Zimmerman,  D. Zuev,  B. Albrecht,  E. Alguire,  
 S. A. Baeppler,  D. Barton,  Z. Benda,  Y. A. Bernard,  E. J. Berquist,  
 K. B. Bravaya,  H. Burton,  D. Casanova,  Chun-Min Chang,  Yunqing Chen,  
 A. Chien,  K. D. Closser,  M. P. Coons,  S. Coriani,  S. Dasgupta,  
 A. L. Dempwolff,  M. Diedenhofen,  Hainam Do,  R. G. Edgar,  Po-Tung Fang,  
 S. Faraji,  S. Fatehi,  Qingguo Feng,  K. D. Fenk,  J. Fosso-Tande,  
 J. Gayvert,  Qinghui Ge,  A. Ghysels,  G. Gidofalvi,  J. Gomes,  
 J. Gonthier,  A. Gunina,  D. Hait,  M. W. D. Hanson-Heine,  
 P. H. P. Harbach,  A. W. Hauser,  M. F. Herbst,  J. E. Herr,  
 E. G. Hohenstein,  Z. C. Holden,  Kerwin Hui,  B. C. Huynh,  T.-C. Jagau,  
 Hyunjun Ji,  B. Kaduk,  K. Khistyaev,  Jaehoon Kim,  P. Klunzinger,  K. Koh,  
 D. Kosenkov,  L. Koulias,  T. Kowalczyk,  C. M. Krauter,  A. Kunitsa,  
 Ka Un Lao,  A. Laurent,  K. V. Lawler,  Joonho Lee,  D. Lefrancois,  
 S. Lehtola,  D. S. Levine,  Yi-Pei Li,  You-Sheng Lin,  Fenglai Liu,  
 E. Livshits,  A. Luenser,  P. Manohar,  E. Mansoor,  S. F. Manzer,  
 Shan-Ping Mao,  Yuezhi Mao,  N. Mardirossian,  A. V. Marenich,  
 T. Markovich,  L. A. Martinez-Martinez,  S. A. Maurer,  N. J. Mayhall,  
 S. C. McKenzie,  J.-M. Mewes,  P. Morgante,  A. F. Morrison,  
 J. W. Mullinax,  K. Nanda,  T. S. Nguyen-Beck,  R. Olivares-Amaya,  
 J. A. Parkhill,  Zheng Pei,  T. M. Perrine,  F. Plasser,  P. Pokhilko,  
 S. Prager,  A. Prociuk,  E. Ramos,  D. R. Rehn,  F. Rob,  M. Scheurer,  
 M. Schneider,  N. Sergueev,  S. M. Sharada,  S. Sharma,  D. W. Small,  
 T. Stauch,  T. Stein,  Yu-Chuan Su,  A. J. W. Thom,  A. Tkatchenko,  
 T. Tsuchimochi,  N. M. Tubman,  L. Vogt,  M. L. Vidal,  O. Vydrov,  
 M. A. Watson,  J. Wenzel,  M. de Wergifosse,  T. A. Wesolowski,  A. White,  
 J. Witte,  A. Yamada,  Jun Yang,  K. Yao,  S. Yeganeh,  S. R. Yost,  
 Zhi-Qiang You,  A. Zech,  Igor Ying Zhang,  Xing Zhang,  Yan Zhao,  
 Ying Zhu,  B. R. Brooks,  G. K. L. Chan,  C. J. Cramer,  M. S. Gordon,  
 W. J. Hehre,  A. Klamt,  M. W. Schmidt,  C. D. Sherrill,  D. G. Truhlar,  
 A. Aspuru-Guzik,  R. Baer,  A. T. Bell,  N. A. Besley,  Jeng-Da Chai,  
 A. E. DePrince, III,  R. A. DiStasio Jr.,  A. Dreuw,  B. D. Dunietz,  
 T. R. Furlani,  Chao-Ping Hsu,  Yousung Jung,  Jing Kong,  D. S. Lambrecht,  
 WanZhen Liang,  C. Ochsenfeld,  V. A. Rassolov,  L. V. Slipchenko,  
 J. E. Subotnik,  T. Van Voorhis,  J. M. Herbert,  A. I. Krylov,  
 P. M. W. Gill,  M. Head-Gordon

 Contributors to earlier versions of Q-Chem not listed above: 
 R. D. Adamson,  B. Austin,  J. Baker,  G. J. O. Beran,  K. Brandhorst,  
 S. T. Brown,  E. F. C. Byrd,  A. K. Chakraborty,  C.-L. Cheng,  
 Siu Hung Chien,  D. M. Chipman,  D. L. Crittenden,  H. Dachsel,  
 R. J. Doerksen,  A. D. Dutoi,  L. Fusti-Molnar,  W. A. Goddard III,  
 A. Golubeva-Zadorozhnaya,  S. R. Gwaltney,  G. Hawkins,  A. Heyden,  
 S. Hirata,  G. Kedziora,  F. J. Keil,  C. Kelley,  Jihan Kim,  R. A. King,  
 R. Z. Khaliullin,  P. P. Korambath,  W. Kurlancheek,  A. M. Lee,  M. S. Lee,  
 S. V. Levchenko,  Ching Yeh Lin,  D. Liotard,  R. C. Lochan,  I. Lotan,  
 P. E. Maslen,  N. Nair,  D. P. O'Neill,  D. Neuhauser,  E. Neuscamman,  
 C. M. Oana,  R. Olson,  B. Peters,  R. Peverati,  P. A. Pieniazek,  
 Y. M. Rhee,  J. Ritchie,  M. A. Rohrdanz,  E. Rosta,  N. J. Russ,  
 H. F. Schaefer III,  N. E. Schultz,  N. Shenvi,  A. C. Simmonett,  A. Sodt,  
 D. Stuck,  K. S. Thanthiriwatte,  V. Vanovschi,  Tao Wang,  A. Warshel,  
 C. F. Williams,  Q. Wu,  X. Xu,  W. Zhang

 Please cite Q-Chem as follows:
 Y. Shao et al., Mol. Phys. 113, 184-215 (2015)
 DOI: 10.1080/00268976.2014.952696

 Q-Chem 5.2.1 for Intel X86 EM64T Linux

 Parts of Q-Chem use Armadillo 8.300.2 (Tropical Shenanigans).
 http://arma.sourceforge.net/

 Q-Chem begins on Thu Jan 16 21:33:32 2020  

Host: 
0

     Scratch files written to /scratch/taweetham/qchem31572//
NAlpha2: 146
NElect   146
Mult     1
The previous job contains 0 fragments, simply inherited here

 Q-Chem warning in module libgen/rem_setup.C, line 2168:

 Setting Thresh to 1e-14


Checking the input file for inconsistencies... 	...done.

--------------------------------------------------------------
User input:
--------------------------------------------------------------

$MOLECULE
READ
$END

$REM
   JOB_TYPE 	FREQUENCY
   BASIS 	6-311++G**
   METHOD	B3LYP
   SCF_GUESS_ALWAYS     TRUE
   S2THRESH     15
   THRESH       15
   MEM_TOTAL    10000
$END

--------------------------------------------------------------
 ----------------------------------------------------------------
             Standard Nuclear Orientation (Angstroms)
    I     Atom           X                Y                Z
 ----------------------------------------------------------------
    1      C       1.0532471532     0.2245288237     0.0786009146
    2      C       1.6244740924     1.3504102746     0.6901849487
    3      Cl      0.6231330999     2.5749032913     1.4597398384
    4      C       3.0052730391     1.5218795264     0.7440205597
    5      H       3.4154044809     2.3974771191     1.2305726418
    6      C       3.8531734560     0.5706026448     0.1891159940
    7      H       4.9267311474     0.6998462616     0.2303039738
    8      C       3.2991137993    -0.5520192690    -0.4155641507
    9      Cl      4.3544649696    -1.7671417438    -1.1187068501
   10      C       1.9230218494    -0.7276709153    -0.4728421796
   11      H       1.5109446129    -1.6009146878    -0.9623646229
   12      C      -0.4154236214    -0.0155931696    -0.0034081031
   13      C      -1.2568278440     0.9002641183    -0.6446607771
   14      H      -0.8570917182     1.8088998981    -1.0728561005
   15      C      -2.6164953409     0.6310904172    -0.7321341761
   16      Cl     -3.6681307726     1.7792159977    -1.5443865903
   17      C      -3.1727621352    -0.5275735816    -0.1984999557
   18      H      -4.2333594290    -0.7223696981    -0.2719937106
   19      C      -2.3197858770    -1.4258204348     0.4320506247
   20      Cl     -2.9911158000    -2.8954599072     1.1205412690
   21      C      -0.9532147100    -1.1895301301     0.5349023584
   22      H      -0.3173677081    -1.9021485659     1.0435511329
 ----------------------------------------------------------------
 Molecular Point Group                 C1    NOp =  1
 Largest Abelian Subgroup              C1    NOp =  1
 Nuclear Repulsion Energy =        1405.98744520 hartrees
 There are       73 alpha and       73 beta electrons
 Requested basis set is 6-311++G(d,p)
 There are 154 shells and 426 basis functions

 Total QAlloc Memory Limit  10000 MB
 Mega-Array Size       188 MB
 MEM_STATIC part       192 MB
 A cutoff of  1.0D-15 yielded   9376 shell pairs
 There are     76583 function pairs (     82197 Cartesian)
 Smallest overlap matrix eigenvalue = 3.45E-07
 Linear dependence detected in AO basis
 Number of orthogonalized atomic orbitals = 423
 Maximum deviation from orthogonality = 7.656E-10
 Guess from superposition of atomic densities
 Warning:  Energy on first SCF cycle will be non-variational
 SAD guess density has 146.000000 electrons

 -----------------------------------------------------------------------
  General SCF calculation program by
  Eric Jon Sundstrom, Paul Horn, Yuezhi Mao, Dmitri Zuev, Alec White,
  David Stuck, Shaama M.S., Shane Yost, Joonho Lee, David Small,
  Daniel Levine, Susi Lehtola, Hugh Burton, Evgeny Epifanovsky,
  Bang C. Huynh
 -----------------------------------------------------------------------
 Exchange:     0.2000 Hartree-Fock + 0.0800 Slater + 0.7200 B88
 Correlation:  0.1900 VWN1RPA + 0.8100 LYP
 Using SG-1 standard quadrature grid
 A restricted SCF calculation will be
 performed using DIIS
 SCF converges when DIIS error is below 1.0e-08
 ---------------------------------------
  Cycle       Energy         DIIS error
 ---------------------------------------
    1   -2305.6378679449      3.01e-02  
    2   -2301.7519725449      2.57e-03  
    3   -2301.6851510639      3.03e-03  
    4   -2301.9002667853      4.94e-04  
    5   -2301.9047129101      2.52e-04  
    6   -2301.9059427081      1.15e-04  
    7   -2301.9062496088      2.26e-05  
    8   -2301.9062582858      1.13e-05  
    9   -2301.9062611478      2.17e-06  
   10   -2301.9062612394      1.09e-06  
   11   -2301.9062612658      1.99e-07  
   12   -2301.9062612664      9.96e-08  
   13   -2301.9062612667      2.78e-08  
   14   -2301.9062612669      1.12e-08  
   15   -2301.9062612668      4.15e-09  Convergence criterion met
 ---------------------------------------
 SCF time:   CPU 557.87s  wall 558.00s 
 SCF   energy in the final basis set =    -2301.9062612668
 Total energy in the final basis set =    -2301.9062612668

 --------------------------------------------------------------

                    Orbital Energies (a.u.)
 --------------------------------------------------------------

 Alpha MOs
 -- Occupied --
********-101.5700-101.5692-101.5684 -10.2636 -10.2627 -10.2622 -10.2613
-10.2299 -10.2256 -10.2145 -10.2143 -10.2134 -10.2123 -10.2093 -10.2082
 -9.4848  -9.4847  -9.4838  -9.4829  -7.2495  -7.2494  -7.2485  -7.2477
 -7.2396  -7.2395  -7.2391  -7.2391  -7.2386  -7.2382  -7.2377  -7.2373
 -0.9340  -0.9230  -0.8946  -0.8891  -0.8567  -0.8393  -0.8043  -0.7666
 -0.7563  -0.7423  -0.6720  -0.6415  -0.6230  -0.6045  -0.5495  -0.5335
 -0.5241  -0.5062  -0.4971  -0.4752  -0.4619  -0.4576  -0.4568  -0.4339
 -0.4278  -0.4197  -0.4025  -0.3958  -0.3930  -0.3839  -0.3782  -0.3453
 -0.3368  -0.3342  -0.3321  -0.3299  -0.3288  -0.2987  -0.2754  -0.2673
 -0.2608
 -- Virtual --
 -0.0669  -0.0524  -0.0430  -0.0313  -0.0169  -0.0143  -0.0048   0.0017
  0.0023   0.0123   0.0152   0.0174   0.0213   0.0307   0.0420   0.0443
  0.0481   0.0521   0.0619   0.0664   0.0704   0.0734   0.0808   0.0869
  0.0904   0.0937   0.0945   0.0993   0.0999   0.1061   0.1088   0.1106
  0.1129   0.1149   0.1189   0.1197   0.1219   0.1235   0.1278   0.1299
  0.1342   0.1353   0.1363   0.1415   0.1443   0.1474   0.1502   0.1585
  0.1613   0.1663   0.1710   0.1753   0.1797   0.1852   0.1909   0.1917
  0.2006   0.2041   0.2127   0.2151   0.2178   0.2253   0.2268   0.2288
  0.2357   0.2412   0.2454   0.2521   0.2567   0.2592   0.2643   0.2674
  0.2688   0.2728   0.2749   0.2764   0.2811   0.2847   0.2891   0.2924
  0.3008   0.3043   0.3068   0.3157   0.3196   0.3206   0.3236   0.3376
  0.3437   0.3522   0.3551   0.3642   0.4254   0.4294   0.4347   0.4363
  0.4462   0.4523   0.4575   0.4628   0.4688   0.4779   0.4827   0.4891
  0.5000   0.5044   0.5087   0.5262   0.5406   0.5465   0.5530   0.5578
  0.5606   0.5669   0.5708   0.5809   0.5885   0.5902   0.6004   0.6045
  0.6113   0.6162   0.6215   0.6258   0.6542   0.6563   0.6665   0.6710
  0.6808   0.6883   0.6927   0.6996   0.7084   0.7124   0.7213   0.7265
  0.7350   0.7421   0.7478   0.7763   0.8250   0.8254   0.8309   0.8381
  0.8435   0.8471   0.8509   0.8522   0.8546   0.8555   0.8606   0.8643
  0.8664   0.8680   0.8736   0.8808   0.8848   0.8924   0.8975   0.9060
  0.9106   0.9121   0.9345   0.9350   0.9419   0.9504   0.9566   0.9613
  0.9656   0.9757   0.9776   0.9862   0.9975   1.0191   1.0256   1.0386
  1.0465   1.0668   1.0905   1.0930   1.0990   1.1191   1.1544   1.1680
  1.1968   1.2189   1.2224   1.2339   1.2394   1.2502   1.2536   1.2653
  1.2942   1.3061   1.3228   1.3394   1.3661   1.4244   1.4350   1.4823
  1.4977   1.5041   1.5172   1.5503   1.5558   1.5635   1.5780   1.5800
  1.5949   1.6013   1.6102   1.6372   1.6497   1.6792   1.6843   1.6929
  1.6982   1.7206   1.7551   1.7938   1.8288   1.8507   1.8763   1.8891
  1.8949   1.9006   1.9153   1.9201   1.9308   1.9420   1.9548   1.9558
  1.9637   1.9778   2.0038   2.0245   2.0516   2.0623   2.0715   2.0819
  2.1018   2.1261   2.1565   2.1682   2.2309   2.2586   2.2655   2.2758
  2.2864   2.2948   2.3088   2.3216   2.3248   2.3398   2.4012   2.4222
  2.4242   2.4499   2.4604   2.4875   2.5022   2.5334   2.5360   2.5502
  2.5571   2.5925   2.5960   2.6330   2.6586   2.6674   2.6799   2.7010
  2.7177   2.7263   2.7337   2.7435   2.7492   2.7597   2.7671   2.7777
  2.7845   2.7946   2.8000   2.8291   2.8388   2.8504   2.8898   2.9172
  2.9816   2.9918   3.0611   3.0821   3.0847   3.1401   3.1479   3.1731
  3.2037   3.2203   3.2631   3.3359   3.3576   3.3599   3.4009   3.5223
  3.5764   3.5826   3.6963   3.7156   3.7799   3.8123   3.8730   4.0443
  4.0975   4.1058   4.1263   4.3877   4.8073   4.8286   9.7650   9.7761
  9.7902   9.8087  23.4374  23.5793  23.8469  23.8599  23.9024  23.9486
 23.9950  24.0369  24.0448  24.0631  24.1234  24.1436  25.8200  25.8253
 25.8320  25.8926  26.0949  26.1246  26.1885  26.2760  26.5847  26.6168
 26.6305  26.7284 215.7563 215.7689 215.7852 215.8085
 --------------------------------------------------------------

          Ground-State Mulliken Net Atomic Charges

     Atom                 Charge (a.u.)
  ----------------------------------------
      1 C                     0.365385
      2 C                    -0.327253
      3 Cl                    0.473064
      4 C                    -0.513144
      5 H                     0.207071
      6 C                    -0.651863
      7 H                     0.183735
      8 C                     0.776711
      9 Cl                    0.458029
     10 C                    -1.011893
     11 H                     0.219166
     12 C                     0.470155
     13 C                    -1.476096
     14 H                     0.197973
     15 C                     0.597933
     16 Cl                    0.450103
     17 C                    -0.811275
     18 H                     0.198306
     19 C                     0.599749
     20 Cl                    0.444390
     21 C                    -1.056548
     22 H                     0.206303
  ----------------------------------------
  Sum of atomic charges =     0.000000

 -----------------------------------------------------------------
                    Cartesian Multipole Moments
 -----------------------------------------------------------------
    Charge (ESU x 10^10)
                -0.0000
    Dipole Moment (Debye)
         X       1.5016      Y       0.4363      Z       0.1321
       Tot       1.5692
    Quadrupole Moments (Debye-Ang)
        XX    -117.7936     XY       5.2842     YY    -122.3318
        XZ       2.7970     YZ       0.4671     ZZ    -123.6199
    Octopole Moments (Debye-Ang^2)
       XXX       9.7222    XXY      23.4634    XYY       7.8957
       YYY       3.2834    XXZ      14.6098    XYZ       0.1939
       YYZ      -0.1974    XZZ      -1.2882    YZZ      -0.4863
       ZZZ       0.2234
    Hexadecapole Moments (Debye-Ang^3)
      XXXX   -5537.7691   XXXY     114.6248   XXYY   -1313.3125
      XYYY     -30.2362   YYYY   -2158.0495   XXXZ      52.6706
      XXYZ      28.1833   XYYZ       2.1082   YYYZ      -0.5691
      XXZZ   -1116.8050   XYZZ     -11.2245   YYZZ    -482.0124
      XZZZ     -11.4096   YZZZ      -1.0809   ZZZZ    -807.8442
 -----------------------------------------------------------------
 Calculating MO derivatives via CPSCF
    1     0    69    0.0210008  
    2     0    69    0.0064290  
    3     0    69    0.0005766  
    4     3    66    0.0000399  
    5    66     3    0.0000028  
    6    69     0    0.0000002  Converged
 Time for AOints: 881.8 s (CPU) 881.9 s (wall)
 ------------------------------------------------------------------------------
                     AOints        : Timing summary (seconds)
 ------------------------------------------------------------------------------
     job step          cpu (% of tot)      sys (% of tot)     wall (% of tot)
 ------------------------------------------------------------------------------
  AOints            0.8818E+03 ( 9.1)   0.7000E-05 ( 2.6)   0.8819E+03 ( 9.1)
 ------------------------------------------------------------------------------
   Grand Totals     0.9651E+04          0.2720E-03          0.9651E+04
 ------------------------------------------------------------------------------
 Polarizability Matrix (a.u.)
            1           2           3
    1-252.1173525   7.6409890   0.9075685
    2   7.6409890-200.5329582  -0.0165214
    3   0.9075685  -0.0165214-131.3381719
 Calculating analytic Hessian of the SCF energy

 Direct stationary perturbation theory relativistic correction:

 rels  =       3.209099342895
 relv  =     -12.205521831034
 rel2e =       3.243158719968
 E_rel =      -5.753263768171

 Hessian of the SCF Energy
            1           2           3           4           5           6
    1   0.6345271   0.0094436  -0.0076477  -0.1485498  -0.0877057  -0.0507426
    2   0.0094436   0.5300528   0.1842410  -0.0393740  -0.2084723  -0.0813978
    3  -0.0076477   0.1842410   0.2616837  -0.0215860  -0.0775721  -0.1051519
    4  -0.1485498  -0.0393740  -0.0215860   0.5907925   0.0605328   0.0182028
    5  -0.0877057  -0.2084723  -0.0775721   0.0605328   0.4298286   0.1762437
    6  -0.0507426  -0.0813978  -0.1051519   0.0182028   0.1762437   0.2169228
    7   0.0020097   0.0015200   0.0011600  -0.0761415   0.0431882   0.0280281
    8   0.0218062  -0.0231399  -0.0164898   0.0430731  -0.0879558  -0.0410362
    9   0.0125605  -0.0149534  -0.0067200   0.0287828  -0.0416457  -0.0470973
   10  -0.0127863  -0.0693679  -0.0375290  -0.3115444  -0.0084820   0.0019988
   11  -0.0286520   0.0137799   0.0048093  -0.0656514  -0.1046207  -0.0228987
   12  -0.0152952   0.0071987   0.0103492  -0.0298278  -0.0247886  -0.0740388
   13  -0.0054997   0.0002440   0.0003932  -0.0085153  -0.0253265  -0.0142104
   14  -0.0004431   0.0022093  -0.0017315   0.0015814  -0.0004433  -0.0019978
   15   0.0002151  -0.0014984   0.0043590   0.0009084  -0.0014923   0.0020669
   16   0.0009320   0.0059401   0.0030823  -0.0393986   0.0146011   0.0103329
   17   0.0061681  -0.0510295  -0.0269574   0.0637724   0.0360130   0.0145736
   18   0.0032981  -0.0278678  -0.0172950   0.0373693   0.0164356   0.0144261
   19   0.0005002   0.0001949   0.0000783   0.0006443   0.0020318   0.0013449
   20   0.0004009  -0.0010077   0.0000505   0.0018099  -0.0003376  -0.0042928
   21   0.0000818  -0.0001363  -0.0011149   0.0013741  -0.0041637   0.0048653
   22  -0.0397992   0.0627380   0.0353913  -0.0503437  -0.0322959  -0.0166490
   23   0.0140126   0.0364511   0.0164383  -0.0339306  -0.0236107  -0.0093598
   24   0.0094007   0.0163393   0.0136222  -0.0177297  -0.0091606  -0.0100217
   25  -0.0023182  -0.0047385  -0.0022513   0.0011765   0.0007508   0.0001099
   26  -0.0003107   0.0021273  -0.0014457   0.0010292   0.0005410   0.0009411
   27  -0.0000609  -0.0013724   0.0038935   0.0004520   0.0006407  -0.0001549
   28  -0.1858876   0.0457922   0.0311238   0.0616781   0.0388081   0.0201676
   29   0.1017343  -0.1949975  -0.0755474  -0.0074836  -0.0398571  -0.0273774
   30   0.0642995  -0.0741382  -0.1038019  -0.0061493  -0.0288195  -0.0079966
   31   0.0090685   0.0160571   0.0089510  -0.0016467   0.0018907   0.0013573
   32  -0.0078077  -0.0128329  -0.0092193   0.0024338   0.0006615  -0.0030167
   33  -0.0052621  -0.0094872  -0.0015824   0.0016376  -0.0029167   0.0043127
   34  -0.2107123  -0.0183024  -0.0071345  -0.0139124  -0.0151756  -0.0035944
   35  -0.0208177  -0.0951613  -0.0011554  -0.0267383  -0.0016986  -0.0008999
   36  -0.0085080  -0.0011580  -0.0675915  -0.0130895  -0.0021612   0.0020023
   37  -0.0279372   0.0193182  -0.0151349   0.0010381   0.0042407   0.0002294
   38   0.0041819   0.0093134  -0.0019570  -0.0022286  -0.0015642   0.0000593
   39  -0.0018360   0.0011549   0.0035760   0.0010889  -0.0013053  -0.0006112
   40   0.0011574   0.0005851   0.0006097  -0.0000664  -0.0001032  -0.0002379
   41  -0.0011159  -0.0003697  -0.0019085  -0.0001390   0.0002879   0.0000637
   42   0.0007096  -0.0021301  -0.0027894  -0.0017480   0.0010188   0.0003584
   43   0.0015006   0.0020194  -0.0015472  -0.0010759  -0.0009576   0.0005414
   44   0.0032140  -0.0000255   0.0043554  -0.0003451  -0.0003974   0.0002797
   45  -0.0019848   0.0043161   0.0039606   0.0013213  -0.0002543  -0.0001177
   46   0.0003302   0.0011835  -0.0007110  -0.0003508   0.0005308   0.0004071
   47  -0.0006490  -0.0003142   0.0001766   0.0003754  -0.0004418  -0.0003302
   48   0.0003048   0.0003606  -0.0002277  -0.0001746   0.0003554   0.0001791
   49  -0.0001895   0.0002237   0.0003944  -0.0004157   0.0009439   0.0002424
   50  -0.0001262  -0.0011377  -0.0003455   0.0005080   0.0003447  -0.0004433
   51   0.0000890   0.0000259  -0.0011865  -0.0005812   0.0000517   0.0004449
   52  -0.0000576  -0.0000199   0.0000489   0.0000404   0.0000022   0.0000139
   53   0.0000332   0.0000314  -0.0001685  -0.0000295  -0.0000458  -0.0000222
   54   0.0000894  -0.0001048  -0.0002664  -0.0001559  -0.0000107   0.0000069
   55   0.0020867  -0.0016404  -0.0005015   0.0004825  -0.0007683  -0.0003210
   56  -0.0022964  -0.0019916   0.0037904   0.0000701   0.0001202  -0.0000298
   57   0.0003514   0.0041234   0.0043549   0.0012926   0.0005099  -0.0001264
   58   0.0004372  -0.0011897   0.0004571  -0.0005214   0.0003325   0.0002188
   59   0.0008696  -0.0007500   0.0002980  -0.0004003   0.0002937   0.0002834
   60  -0.0004151   0.0002400  -0.0000435   0.0001670  -0.0001018  -0.0000741
   61  -0.0194162  -0.0303482   0.0112798  -0.0037094   0.0031175   0.0026473
   62  -0.0139915  -0.0027027   0.0018992   0.0018107   0.0018931   0.0009464
   63   0.0000749  -0.0017676   0.0045129  -0.0010480  -0.0008233  -0.0004487
   64   0.0006053  -0.0002785   0.0010751   0.0003424  -0.0001507  -0.0000911
   65   0.0020551  -0.0000352  -0.0015646  -0.0006818  -0.0005278  -0.0002851
   66   0.0002820  -0.0019847  -0.0025351  -0.0005107  -0.0000466   0.0002531
            7           8           9          10          11          12
    1   0.0020097   0.0218062   0.0125605  -0.0127863  -0.0286520  -0.0152952
    2   0.0015200  -0.0231399  -0.0149534  -0.0693679   0.0137799   0.0071987
    3   0.0011600  -0.0164898  -0.0067200  -0.0375290   0.0048093   0.0103492
    4  -0.0761415   0.0430731   0.0287828  -0.3115444  -0.0656514  -0.0298278
    5   0.0431882  -0.0879558  -0.0416457  -0.0084820  -0.1046207  -0.0247886
    6   0.0280281  -0.0410362  -0.0470973   0.0019988  -0.0228987  -0.0740388
    7   0.1039967  -0.0714471  -0.0450172  -0.0264999   0.0324713   0.0202323
    8  -0.0714471   0.1197916   0.0684292   0.0099968  -0.0072470  -0.0068956
    9  -0.0450172   0.0684292   0.0542940   0.0067593  -0.0077631  -0.0007569
   10  -0.0264999   0.0099968   0.0067593   0.6628346   0.0256100  -0.0009873
   11   0.0324713  -0.0072470  -0.0077631   0.0256100   0.5928690   0.2611702
   12   0.0202323  -0.0068956  -0.0007569  -0.0009873   0.2611702   0.2767939
   13   0.0007455  -0.0004656  -0.0003922  -0.0977486  -0.0875004  -0.0479637
   14   0.0010568   0.0002987   0.0015528  -0.0902480  -0.2379889  -0.1122851
   15   0.0005095   0.0016402  -0.0015693  -0.0490201  -0.1126547  -0.0985577
   16  -0.0027835   0.0001142   0.0002450  -0.2071881   0.1187683   0.0705408
   17  -0.0049236   0.0029099  -0.0008987   0.0579689  -0.2105910  -0.0865235
   18  -0.0024711  -0.0010331   0.0041025   0.0359247  -0.0874510  -0.1101773
   19  -0.0006633   0.0001898   0.0001243  -0.0131635  -0.0037143  -0.0015778
   20   0.0011160  -0.0003988  -0.0002993   0.0224523   0.0062592   0.0008973
   21   0.0005857  -0.0002925  -0.0001282   0.0128195   0.0016047   0.0041143
   22   0.0016856   0.0000621  -0.0000882   0.0633053  -0.0084944  -0.0063063
   23   0.0009223   0.0003621   0.0005678   0.0402938  -0.0421905  -0.0285845
   24   0.0005082   0.0004644  -0.0003069   0.0208638  -0.0275746  -0.0081416
   25  -0.0006821   0.0009661   0.0006176   0.0000480  -0.0005603  -0.0000851
   26   0.0009889  -0.0010792  -0.0004470  -0.0059631  -0.0000915  -0.0024099
   27   0.0005738  -0.0003100  -0.0007374  -0.0029743  -0.0025062   0.0030484
   28  -0.0009774  -0.0054566  -0.0027797  -0.0582364   0.0179127   0.0115089
   29  -0.0005306  -0.0006007  -0.0025829   0.0173496  -0.0075979  -0.0032217
   30  -0.0003554  -0.0027063   0.0024683   0.0117555  -0.0030903  -0.0047848
   31  -0.0000832   0.0012756   0.0007478  -0.0006792   0.0007552   0.0003901
   32   0.0000263  -0.0007598  -0.0005283   0.0006318   0.0000270   0.0005867
   33   0.0000091  -0.0004815  -0.0000610   0.0001264   0.0005770  -0.0007094
   34  -0.0017685   0.0024226   0.0009158   0.0026135  -0.0000229  -0.0001115
   35  -0.0026024  -0.0014192   0.0003857  -0.0009964  -0.0024668  -0.0048560
   36  -0.0014734   0.0007777  -0.0015175   0.0001089  -0.0043493   0.0032253
   37  -0.0007125  -0.0020026  -0.0020635  -0.0005745  -0.0002923   0.0007160
   38  -0.0014192  -0.0015283  -0.0013683   0.0008429  -0.0001968  -0.0001378
   39  -0.0027851  -0.0011921  -0.0018078   0.0003997   0.0002982  -0.0000540
   40  -0.0000577  -0.0002902  -0.0005629  -0.0002674   0.0000332   0.0000836
   41  -0.0005289   0.0000537  -0.0007407   0.0002014  -0.0000636   0.0000652
   42   0.0006712  -0.0003549  -0.0000646   0.0000707  -0.0002810  -0.0000761
   43   0.0011928   0.0010532   0.0007256   0.0004023  -0.0001057   0.0000988
   44   0.0000327   0.0002488  -0.0000595   0.0003383  -0.0001794  -0.0000387
   45  -0.0003403  -0.0002617  -0.0002225  -0.0003335   0.0001520   0.0000169
   46   0.0000662  -0.0003049  -0.0002504   0.0000815  -0.0001485  -0.0000537
   47  -0.0000174   0.0003057   0.0002260  -0.0001031   0.0001534   0.0000578
   48   0.0000058  -0.0001927  -0.0001513   0.0000140  -0.0000564  -0.0000749
   49   0.0002104  -0.0002246  -0.0001302   0.0000522  -0.0001763  -0.0000115
   50  -0.0005719  -0.0005308  -0.0002762  -0.0003183   0.0000829   0.0000304
   51   0.0005591   0.0003328   0.0002480   0.0001651  -0.0000847  -0.0000705
   52  -0.0000124  -0.0000024  -0.0000202  -0.0000115   0.0000075  -0.0000032
   53  -0.0000209   0.0000186   0.0000091   0.0000619  -0.0000134  -0.0000076
   54   0.0000510   0.0000017   0.0000526   0.0000723  -0.0000353  -0.0000180
   55  -0.0008284  -0.0004374  -0.0002911  -0.0003549   0.0001323   0.0000854
   56   0.0003500   0.0001249   0.0001502  -0.0000217   0.0002462  -0.0001835
   57  -0.0000345  -0.0003154  -0.0002259  -0.0002865   0.0004264   0.0002894
   58   0.0000543  -0.0001131  -0.0000720   0.0000670  -0.0000944  -0.0001394
   59  -0.0000926  -0.0001295  -0.0001484   0.0000605  -0.0000590  -0.0001229
   60   0.0000456   0.0000143   0.0000457  -0.0000301   0.0000415   0.0000447
   61   0.0013185  -0.0003130   0.0000826  -0.0003228  -0.0003424  -0.0013522
   62   0.0005567   0.0005386   0.0003778  -0.0006534   0.0001199   0.0000892
   63  -0.0005317  -0.0000269   0.0002765   0.0000466  -0.0001126  -0.0002957
   64  -0.0000696   0.0000980   0.0001064  -0.0000281   0.0000648   0.0000574
   65  -0.0000747   0.0001367   0.0000139   0.0003454  -0.0002323  -0.0000384
   66   0.0000684  -0.0000713  -0.0001215   0.0000322  -0.0002207  -0.0001257
           13          14          15          16          17          18
    1  -0.0054997  -0.0004431   0.0002151   0.0009320   0.0061681   0.0032981
    2   0.0002440   0.0022093  -0.0014984   0.0059401  -0.0510295  -0.0278678
    3   0.0003932  -0.0017315   0.0043590   0.0030823  -0.0269574  -0.0172950
    4  -0.0085153   0.0015814   0.0009084  -0.0393986   0.0637724   0.0373693
    5  -0.0253265  -0.0004433  -0.0014923   0.0146011   0.0360130   0.0164356
    6  -0.0142104  -0.0019978   0.0020669   0.0103329   0.0145736   0.0144261
    7   0.0007455   0.0010568   0.0005095  -0.0027835  -0.0049236  -0.0024711
    8  -0.0004656   0.0002987   0.0016402   0.0001142   0.0029099  -0.0010331
    9  -0.0003922   0.0015528  -0.0015693   0.0002450  -0.0008987   0.0041025
   10  -0.0977486  -0.0902480  -0.0490201  -0.2071881   0.0579689   0.0359247
   11  -0.0875004  -0.2379889  -0.1126547   0.1187683  -0.2105910  -0.0874510
   12  -0.0479637  -0.1122851  -0.0985577   0.0705408  -0.0865235  -0.1101773
   13   0.1018132   0.0934994   0.0511026   0.0109312   0.0169437   0.0094086
   14   0.0934994   0.2483757   0.1244437  -0.0089248  -0.0124802  -0.0090840
   15   0.0511026   0.1244437   0.0940314  -0.0054638  -0.0091977  -0.0010815
   16   0.0109312  -0.0089248  -0.0054638   0.7521682   0.0139209  -0.0109582
   17   0.0169437  -0.0124802  -0.0091977   0.0139209   0.5328491   0.2234703
   18   0.0094086  -0.0090840  -0.0010815  -0.0109582   0.2234703   0.2531333
   19   0.0007750   0.0001250  -0.0000843  -0.3386055  -0.0365829  -0.0114992
   20  -0.0003136  -0.0003806   0.0022218  -0.0344867  -0.0558898  -0.0103190
   21  -0.0003108   0.0022674  -0.0030771  -0.0103291  -0.0103453  -0.0408881
   22  -0.0012744   0.0026880   0.0014239  -0.1575477  -0.0497069  -0.0240966
   23   0.0023911   0.0010629  -0.0035801  -0.1062328  -0.2315227  -0.0895335
   24   0.0015452  -0.0034557   0.0048544  -0.0559437  -0.0912334  -0.1120658
   25  -0.0001941   0.0000145   0.0000272   0.0016323   0.0022991   0.0012853
   26   0.0010687  -0.0007624  -0.0004983   0.0258063  -0.0264283  -0.0177688
   27   0.0005794  -0.0004588  -0.0001784   0.0143490  -0.0167400  -0.0055635
   28  -0.0008131   0.0004791   0.0004968  -0.0131876  -0.0696277  -0.0384230
   29   0.0007260   0.0000454   0.0006249  -0.0292213   0.0139565   0.0043048
   30   0.0003827   0.0006420  -0.0007414  -0.0162458   0.0051165   0.0118145
   31   0.0000436  -0.0000392  -0.0000306  -0.0057816   0.0002197   0.0005261
   32  -0.0000444  -0.0001164   0.0001166  -0.0003640   0.0025538  -0.0016571
   33  -0.0000249   0.0001343  -0.0002765   0.0002830  -0.0018813   0.0043686
   34   0.0002479   0.0002533   0.0000819  -0.0005662  -0.0003347  -0.0002067
   35  -0.0011766   0.0001209  -0.0000244   0.0001666  -0.0010958  -0.0000473
   36  -0.0005090  -0.0000431   0.0001886   0.0001087   0.0003809  -0.0009697
   37  -0.0000823  -0.0000562   0.0000772  -0.0000638   0.0000428  -0.0001756
   38  -0.0000570   0.0000524  -0.0000730  -0.0006590   0.0002659   0.0002446
   39   0.0000771   0.0000362  -0.0000186  -0.0000741   0.0002267   0.0002244
   40   0.0000099   0.0000128  -0.0000237   0.0000342  -0.0001769  -0.0000850
   41   0.0000005  -0.0000118  -0.0000072  -0.0000470   0.0001213   0.0000821
   42  -0.0000667  -0.0000079  -0.0000055  -0.0000108  -0.0000417  -0.0000056
   43   0.0000333  -0.0000045  -0.0000745   0.0000635   0.0001679   0.0000503
   44   0.0000081   0.0000014  -0.0000493  -0.0001593   0.0002692   0.0000360
   45   0.0000948  -0.0000019   0.0000249   0.0003461  -0.0000991  -0.0002846
   46  -0.0000517  -0.0000104  -0.0000091  -0.0001791   0.0000785   0.0000320
   47   0.0000417   0.0000056   0.0000146   0.0001567  -0.0000840  -0.0000338
   48  -0.0000372  -0.0000046   0.0000011  -0.0001121  -0.0000014   0.0000616
   49  -0.0000610  -0.0000109   0.0000074  -0.0001752   0.0001310   0.0000546
   50  -0.0000221   0.0000072   0.0000550   0.0000016  -0.0002546  -0.0000579
   51  -0.0000294   0.0000063  -0.0000385  -0.0000659   0.0000766   0.0001214
   52   0.0000007   0.0000005   0.0000010   0.0000013  -0.0000079  -0.0000159
   53   0.0000002   0.0000005  -0.0000038  -0.0000006   0.0000439   0.0000359
   54  -0.0000040   0.0000001  -0.0000092  -0.0000062   0.0000564   0.0000396
   55   0.0000161   0.0000408   0.0000161   0.0002028  -0.0004910  -0.0001503
   56   0.0000413  -0.0000147  -0.0000072   0.0002240  -0.0000729  -0.0000259
   57   0.0000790  -0.0000315   0.0000528  -0.0002511  -0.0002767  -0.0002105
   58  -0.0000507  -0.0000105   0.0000003  -0.0001334   0.0000945   0.0000368
   59  -0.0000507  -0.0000145   0.0000027  -0.0002276   0.0000854   0.0000699
   60   0.0000248   0.0000091  -0.0000101   0.0000929  -0.0000822  -0.0000106
   61  -0.0003438  -0.0000201  -0.0001356  -0.0003691   0.0000371   0.0000889
   62   0.0000141   0.0000345  -0.0000345   0.0005846   0.0000848   0.0000217
   63  -0.0001109   0.0000057  -0.0000017   0.0001065   0.0003052   0.0002582
   64   0.0000184   0.0000159  -0.0000259   0.0000090   0.0000074   0.0000090
   65  -0.0000219  -0.0000019   0.0000013   0.0000354   0.0002989   0.0001802
   66  -0.0000284   0.0000043  -0.0000135  -0.0000296   0.0000719   0.0000023
           19          20          21          22          23          24
    1   0.0005002   0.0004009   0.0000818  -0.0397992   0.0140126   0.0094007
    2   0.0001949  -0.0010077  -0.0001363   0.0627380   0.0364511   0.0163393
    3   0.0000783   0.0000505  -0.0011149   0.0353913   0.0164383   0.0136222
    4   0.0006443   0.0018099   0.0013741  -0.0503437  -0.0339306  -0.0177297
    5   0.0020318  -0.0003376  -0.0041637  -0.0322959  -0.0236107  -0.0091606
    6   0.0013449  -0.0042928   0.0048653  -0.0166490  -0.0093598  -0.0100217
    7  -0.0006633   0.0011160   0.0005857   0.0016856   0.0009223   0.0005082
    8   0.0001898  -0.0003988  -0.0002925   0.0000621   0.0003621   0.0004644
    9   0.0001243  -0.0002993  -0.0001282  -0.0000882   0.0005678  -0.0003069
   10  -0.0131635   0.0224523   0.0128195   0.0633053   0.0402938   0.0208638
   11  -0.0037143   0.0062592   0.0016047  -0.0084944  -0.0421905  -0.0275746
   12  -0.0015778   0.0008973   0.0041143  -0.0063063  -0.0285845  -0.0081416
   13   0.0007750  -0.0003136  -0.0003108  -0.0012744   0.0023911   0.0015452
   14   0.0001250  -0.0003806   0.0022674   0.0026880   0.0010629  -0.0034557
   15  -0.0000843   0.0022218  -0.0030771   0.0014239  -0.0035801   0.0048544
   16  -0.3386055  -0.0344867  -0.0103291  -0.1575477  -0.1062328  -0.0559437
   17  -0.0365829  -0.0558898  -0.0103453  -0.0497069  -0.2315227  -0.0912334
   18  -0.0114992  -0.0103190  -0.0408881  -0.0240966  -0.0895335  -0.1120658
   19   0.3572085   0.0374302   0.0109992  -0.0086343   0.0016912   0.0012751
   20   0.0374302   0.0539781   0.0152514  -0.0254981   0.0002664  -0.0006902
   21   0.0109992   0.0152514   0.0325726  -0.0136751  -0.0015489   0.0024083
   22  -0.0086343  -0.0254981  -0.0136751   0.5991042   0.0686910   0.0239503
   23   0.0016912   0.0002664  -0.0015489   0.0686910   0.4575763   0.1844720
   24   0.0012751  -0.0006902   0.0024083   0.0239503   0.1844720   0.2235421
   25   0.0011977  -0.0003446  -0.0002712  -0.0805121   0.0466723   0.0274471
   26   0.0004782   0.0002600   0.0016198   0.0466310  -0.0904040  -0.0392709
   27   0.0002434   0.0015692  -0.0016037   0.0271852  -0.0394483  -0.0456477
   28   0.0010373  -0.0012743  -0.0006372  -0.3197811  -0.0111658   0.0013973
   29  -0.0018936  -0.0028408  -0.0044890  -0.0674288  -0.1072491  -0.0233549
   30  -0.0009453  -0.0046103   0.0030271  -0.0291115  -0.0245542  -0.0751727
   31  -0.0002961  -0.0012323  -0.0006869  -0.0078799  -0.0254655  -0.0141872
   32   0.0000407   0.0001244  -0.0000875   0.0011416  -0.0004257  -0.0019620
   33   0.0000535  -0.0000186   0.0002037   0.0013342  -0.0009959   0.0024727
   34  -0.0000263  -0.0000603   0.0001024   0.0015325   0.0029801   0.0012977
   35  -0.0000002  -0.0000199   0.0002229   0.0025337  -0.0002983  -0.0041261
   36  -0.0000178   0.0002498  -0.0003739   0.0008384  -0.0040866   0.0045283
   37   0.0000027   0.0000589  -0.0001235  -0.0000126  -0.0007141   0.0013559
   38   0.0000111  -0.0000442   0.0000499   0.0001768   0.0000162   0.0000072
   39  -0.0000010   0.0000085   0.0000282   0.0000308   0.0001780  -0.0002519
   40   0.0000020   0.0000005  -0.0000124   0.0000709   0.0002129   0.0000541
   41   0.0000014   0.0000077  -0.0000057  -0.0000741  -0.0002378  -0.0000380
   42   0.0000175  -0.0000133  -0.0000141   0.0000207  -0.0000412  -0.0000050
   43   0.0000235  -0.0000347   0.0000392  -0.0006951   0.0002143   0.0000190
   44  -0.0000164  -0.0000274   0.0000306   0.0000790  -0.0001567  -0.0005824
   45   0.0000009   0.0000006   0.0000187  -0.0001281   0.0005372   0.0006358
   46  -0.0000090  -0.0000048  -0.0000114   0.0002595  -0.0003027  -0.0000566
   47   0.0000075   0.0000075   0.0000097  -0.0002039   0.0002396   0.0001323
   48  -0.0000068   0.0000014  -0.0000198   0.0001603  -0.0001937  -0.0000925
   49  -0.0000057  -0.0000161   0.0000075   0.0001062  -0.0002978  -0.0003928
   50  -0.0000040   0.0000348  -0.0000483   0.0004175   0.0000842   0.0002363
   51  -0.0000056  -0.0000325   0.0000087  -0.0001345  -0.0001213  -0.0002535
   52  -0.0000006   0.0000001  -0.0000007   0.0000329  -0.0000151   0.0000240
   53   0.0000001   0.0000012   0.0000030  -0.0000718  -0.0000163  -0.0000136
   54   0.0000002  -0.0000036   0.0000030  -0.0000686  -0.0000440  -0.0000251
   55   0.0000189   0.0000810  -0.0000712   0.0002469   0.0007441   0.0007898
   56   0.0000346   0.0000096   0.0000387  -0.0006789   0.0006118   0.0001332
   57   0.0000155   0.0000141  -0.0000108   0.0007390   0.0001036  -0.0001118
   58  -0.0000075  -0.0000107   0.0000094   0.0001594  -0.0002708  -0.0001711
   59  -0.0000152  -0.0000114   0.0000070   0.0003540  -0.0003999  -0.0002738
   60   0.0000054   0.0000086  -0.0000121  -0.0001105   0.0002063   0.0000964
   61  -0.0000011  -0.0000823   0.0001088   0.0001731  -0.0005142  -0.0014140
   62  -0.0000089   0.0000055  -0.0000116  -0.0004085  -0.0001499  -0.0000112
   63  -0.0000064   0.0000329   0.0000062  -0.0007950  -0.0000273  -0.0000616
   64   0.0000026   0.0000090   0.0000022  -0.0001952   0.0000843  -0.0000337
   65  -0.0000010   0.0000037   0.0000237  -0.0006503  -0.0000054  -0.0000378
   66  -0.0000141  -0.0000262  -0.0000135   0.0000922  -0.0003855  -0.0000033
           25          26          27          28          29          30
    1  -0.0023182  -0.0003107  -0.0000609  -0.1858876   0.1017343   0.0642995
    2  -0.0047385   0.0021273  -0.0013724   0.0457922  -0.1949975  -0.0741382
    3  -0.0022513  -0.0014457   0.0038935   0.0311238  -0.0755474  -0.1038019
    4   0.0011765   0.0010292   0.0004520   0.0616781  -0.0074836  -0.0061493
    5   0.0007508   0.0005410   0.0006407   0.0388081  -0.0398571  -0.0288195
    6   0.0001099   0.0009411  -0.0001549   0.0201676  -0.0273774  -0.0079966
    7  -0.0006821   0.0009889   0.0005738  -0.0009774  -0.0005306  -0.0003554
    8   0.0009661  -0.0010792  -0.0003100  -0.0054566  -0.0006007  -0.0027063
    9   0.0006176  -0.0004470  -0.0007374  -0.0027797  -0.0025829   0.0024683
   10   0.0000480  -0.0059631  -0.0029743  -0.0582364   0.0173496   0.0117555
   11  -0.0005603  -0.0000915  -0.0025062   0.0179127  -0.0075979  -0.0030903
   12  -0.0000851  -0.0024099   0.0030484   0.0115089  -0.0032217  -0.0047848
   13  -0.0001941   0.0010687   0.0005794  -0.0008131   0.0007260   0.0003827
   14   0.0000145  -0.0007624  -0.0004588   0.0004791   0.0000454   0.0006420
   15   0.0000272  -0.0004983  -0.0001784   0.0004968   0.0006249  -0.0007414
   16   0.0016323   0.0258063   0.0143490  -0.0131876  -0.0292213  -0.0162458
   17   0.0022991  -0.0264283  -0.0167400  -0.0696277   0.0139565   0.0051165
   18   0.0012853  -0.0177688  -0.0055635  -0.0384230   0.0043048   0.0118145
   19   0.0011977   0.0004782   0.0002434   0.0010373  -0.0018936  -0.0009453
   20  -0.0003446   0.0002600   0.0015692  -0.0012743  -0.0028408  -0.0046103
   21  -0.0002712   0.0016198  -0.0016037  -0.0006372  -0.0044890   0.0030271
   22  -0.0805121   0.0466310   0.0271852  -0.3197811  -0.0674288  -0.0291115
   23   0.0466723  -0.0904040  -0.0394483  -0.0111658  -0.1072491  -0.0245542
   24   0.0274471  -0.0392709  -0.0456477   0.0013973  -0.0233549  -0.0751727
   25   0.1046478  -0.0782507  -0.0459872  -0.0254399   0.0314084   0.0183427
   26  -0.0782507   0.1215713   0.0636142   0.0088622  -0.0056474  -0.0057774
   27  -0.0459872   0.0636142   0.0484731   0.0057674  -0.0063423   0.0002593
   28  -0.0254399   0.0088622   0.0057674   0.6732754   0.0421315   0.0087866
   29   0.0314084  -0.0056474  -0.0063423   0.0421315   0.5737923   0.2502954
   30   0.0183427  -0.0057774   0.0002593   0.0087866   0.2502954   0.2692562
   31   0.0009839  -0.0003617  -0.0002817  -0.0971072  -0.0877818  -0.0493074
   32   0.0006757   0.0002387   0.0015887  -0.0887863  -0.2358372  -0.1127026
   33   0.0002736   0.0016044  -0.0016762  -0.0500283  -0.1134443  -0.0988760
   34   0.0002456  -0.0005809  -0.0002198  -0.0318865   0.0065606  -0.0000437
   35   0.0012701  -0.0004374  -0.0003123   0.0212482   0.0083222   0.0008944
   36   0.0005821  -0.0001526  -0.0000920   0.0119596   0.0018096   0.0045990
   37  -0.0005490   0.0003532   0.0002298  -0.0009993  -0.0032175  -0.0016173
   38  -0.0002207   0.0001203   0.0000859  -0.0027267   0.0006091   0.0001717
   39   0.0000239  -0.0000231   0.0000315   0.0015156  -0.0006099  -0.0001002
   40   0.0000476  -0.0000802  -0.0000269  -0.0001962   0.0000844   0.0001019
   41   0.0000156   0.0000162  -0.0000031   0.0006383  -0.0000938  -0.0001082
   42   0.0001127  -0.0001068  -0.0000828   0.0003688   0.0000020   0.0001517
   43   0.0003685  -0.0003170  -0.0001984  -0.0001847   0.0007238   0.0002385
   44  -0.0002051   0.0001725   0.0001118  -0.0007757   0.0003626   0.0000029
   45   0.0000440  -0.0001232  -0.0000706  -0.0011037  -0.0002121  -0.0003824
   46  -0.0002322   0.0001856   0.0001180  -0.0004810  -0.0002069  -0.0000918
   47   0.0001671  -0.0001249  -0.0000865   0.0002579   0.0000779   0.0000224
   48  -0.0001361   0.0001158   0.0000758  -0.0002924  -0.0000726   0.0000057
   49  -0.0002237   0.0002215   0.0001079  -0.0003089  -0.0006955   0.0001313
   50  -0.0001024   0.0000885   0.0000764   0.0001050  -0.0002553  -0.0003994
   51   0.0000137  -0.0000080  -0.0000069   0.0000108   0.0000269   0.0003933
   52  -0.0000051   0.0000054   0.0000043   0.0000039   0.0000131  -0.0000019
   53   0.0000073  -0.0000060  -0.0000056   0.0000566   0.0000128  -0.0000406
   54   0.0000128  -0.0000084  -0.0000146   0.0000646   0.0000178   0.0000059
   55   0.0001896  -0.0002303  -0.0000728   0.0001184   0.0002603  -0.0009234
   56   0.0004066  -0.0003909  -0.0002232   0.0004847   0.0001025  -0.0001758
   57  -0.0002175   0.0001833   0.0001172  -0.0012250  -0.0003724  -0.0001410
   58  -0.0001590   0.0001635   0.0000860  -0.0001265  -0.0000201  -0.0000420
   59  -0.0002959   0.0002993   0.0001624  -0.0003367  -0.0000786  -0.0000853
   60   0.0001197  -0.0001230  -0.0000604   0.0001203   0.0000008   0.0000002
   61  -0.0002584   0.0003349   0.0001273  -0.0004112  -0.0023572   0.0006679
   62  -0.0000368   0.0000392   0.0000249   0.0031292  -0.0027516   0.0002035
   63  -0.0000780   0.0000889   0.0000067   0.0007536  -0.0000796  -0.0002874
   64   0.0000363  -0.0000343  -0.0000013  -0.0000860  -0.0001557   0.0001278
   65   0.0001016  -0.0001027  -0.0000653   0.0002475   0.0005196  -0.0001417
   66   0.0000141  -0.0000045  -0.0000166   0.0004491   0.0006299   0.0002999
           31          32          33          34          35          36
    1   0.0090685  -0.0078077  -0.0052621  -0.2107123  -0.0208177  -0.0085080
    2   0.0160571  -0.0128329  -0.0094872  -0.0183024  -0.0951613  -0.0011580
    3   0.0089510  -0.0092193  -0.0015824  -0.0071345  -0.0011554  -0.0675915
    4  -0.0016467   0.0024338   0.0016376  -0.0139124  -0.0267383  -0.0130895
    5   0.0018907   0.0006615  -0.0029167  -0.0151756  -0.0016986  -0.0021612
    6   0.0013573  -0.0030167   0.0043127  -0.0035944  -0.0008999   0.0020023
    7  -0.0000832   0.0000263   0.0000091  -0.0017685  -0.0026024  -0.0014734
    8   0.0012756  -0.0007598  -0.0004815   0.0024226  -0.0014192   0.0007777
    9   0.0007478  -0.0005283  -0.0000610   0.0009158   0.0003857  -0.0015175
   10  -0.0006792   0.0006318   0.0001264   0.0026135  -0.0009964   0.0001089
   11   0.0007552   0.0000270   0.0005770  -0.0000229  -0.0024668  -0.0043493
   12   0.0003901   0.0005867  -0.0007094  -0.0001115  -0.0048560   0.0032253
   13   0.0000436  -0.0000444  -0.0000249   0.0002479  -0.0011766  -0.0005090
   14  -0.0000392  -0.0001164   0.0001343   0.0002533   0.0001209  -0.0000431
   15  -0.0000306   0.0001166  -0.0002765   0.0000819  -0.0000244   0.0001886
   16  -0.0057816  -0.0003640   0.0002830  -0.0005662   0.0001666   0.0001087
   17   0.0002197   0.0025538  -0.0018813  -0.0003347  -0.0010958   0.0003809
   18   0.0005261  -0.0016571   0.0043686  -0.0002067  -0.0000473  -0.0009697
   19  -0.0002961   0.0000407   0.0000535  -0.0000263  -0.0000002  -0.0000178
   20  -0.0012323   0.0001244  -0.0000186  -0.0000603  -0.0000199   0.0002498
   21  -0.0006869  -0.0000875   0.0002037   0.0001024   0.0002229  -0.0003739
   22  -0.0078799   0.0011416   0.0013342   0.0015325   0.0025337   0.0008384
   23  -0.0254655  -0.0004257  -0.0009959   0.0029801  -0.0002983  -0.0040866
   24  -0.0141872  -0.0019620   0.0024727   0.0012977  -0.0041261   0.0045283
   25   0.0009839   0.0006757   0.0002736   0.0002456   0.0012701   0.0005821
   26  -0.0003617   0.0002387   0.0016044  -0.0005809  -0.0004374  -0.0001526
   27  -0.0002817   0.0015887  -0.0016762  -0.0002198  -0.0003123  -0.0000920
   28  -0.0971072  -0.0887863  -0.0500283  -0.0318865   0.0212482   0.0119596
   29  -0.0877818  -0.2358372  -0.1134443   0.0065606   0.0083222   0.0018096
   30  -0.0493074  -0.1127026  -0.0988760  -0.0000437   0.0008944   0.0045990
   31   0.1028609   0.0935077   0.0517111   0.0008759   0.0011205   0.0004266
   32   0.0935077   0.2467619   0.1246045  -0.0019118  -0.0006477   0.0018840
   33   0.0517111   0.1246045   0.0945916  -0.0004182   0.0019899  -0.0025162
   34   0.0008759  -0.0019118  -0.0004182   0.6214694   0.0220864   0.0564898
   35   0.0011205  -0.0006477   0.0019899   0.0220864   0.5550592  -0.1850541
   36   0.0004266   0.0018840  -0.0025162   0.0564898  -0.1850541   0.2707390
   37   0.0000189   0.0009080  -0.0004785  -0.1813007   0.0415436  -0.0426911
   38   0.0000917  -0.0001600   0.0000184   0.0936351  -0.1943446   0.0870348
   39   0.0000427   0.0002667   0.0001007  -0.0760168   0.0789522  -0.1169164
   40   0.0000188  -0.0000054  -0.0000411   0.0102548   0.0166100  -0.0077836
   41  -0.0000043  -0.0000076   0.0000270  -0.0079497  -0.0120427   0.0065768
   42   0.0000506  -0.0000339  -0.0000243   0.0064339   0.0112042  -0.0020445
   43  -0.0000191  -0.0002435   0.0000079  -0.0420826   0.0608598  -0.0418357
   44   0.0001836  -0.0004044   0.0000581   0.0113592   0.0407316  -0.0174498
   45  -0.0000624   0.0001223  -0.0000047  -0.0143679  -0.0098870   0.0084457
   46   0.0000838   0.0000073  -0.0001113  -0.0024174  -0.0058701   0.0020300
   47  -0.0001107   0.0000416   0.0000956  -0.0006720   0.0024745   0.0010472
   48   0.0000343  -0.0000238  -0.0000905  -0.0007661   0.0002351   0.0045223
   49   0.0000591  -0.0001477  -0.0000212  -0.0001481   0.0077361  -0.0039557
   50  -0.0001327   0.0002784  -0.0000069   0.0076438  -0.0492999   0.0274320
   51   0.0000910  -0.0002110  -0.0000746  -0.0039464   0.0272557  -0.0176344
   52   0.0000037   0.0000060  -0.0000203   0.0005611   0.0002980   0.0001645
   53  -0.0000066  -0.0000012   0.0000202   0.0003075  -0.0010702  -0.0000769
   54   0.0000103  -0.0000262  -0.0000101   0.0000778   0.0000312  -0.0012776
   55  -0.0003899   0.0006090   0.0000426  -0.0141353  -0.0792844   0.0398502
   56  -0.0001913   0.0001776   0.0003833  -0.0298110   0.0065713  -0.0054274
   57  -0.0000940   0.0000677   0.0000620   0.0129839  -0.0147609   0.0155678
   58   0.0000563  -0.0000647   0.0000042  -0.0036893   0.0034135  -0.0030772
   59   0.0001006  -0.0001163  -0.0000043  -0.0018768   0.0037494   0.0002081
   60  -0.0000212   0.0000635  -0.0000132  -0.0004242   0.0010637   0.0039770
   61   0.0000331  -0.0005157   0.0005887  -0.1449609  -0.0329606   0.0044587
   62  -0.0000213   0.0004457  -0.0004264  -0.0860173  -0.2445734   0.0812821
   63   0.0000346   0.0001896   0.0003419   0.0364821   0.0926193  -0.1051400
   64  -0.0002237  -0.0000966   0.0003338   0.0098045  -0.0084416   0.0059260
   65   0.0001452  -0.0000015   0.0001503   0.0154689  -0.0124579   0.0112766
   66   0.0002980  -0.0000217  -0.0005387  -0.0076031   0.0062685  -0.0017191
           37          38          39          40          41          42
    1  -0.0279372   0.0041819  -0.0018360   0.0011574  -0.0011159   0.0007096
    2   0.0193182   0.0093134   0.0011549   0.0005851  -0.0003697  -0.0021301
    3  -0.0151349  -0.0019570   0.0035760   0.0006097  -0.0019085  -0.0027894
    4   0.0010381  -0.0022286   0.0010889  -0.0000664  -0.0001390  -0.0017480
    5   0.0042407  -0.0015642  -0.0013053  -0.0001032   0.0002879   0.0010188
    6   0.0002294   0.0000593  -0.0006112  -0.0002379   0.0000637   0.0003584
    7  -0.0007125  -0.0014192  -0.0027851  -0.0000577  -0.0005289   0.0006712
    8  -0.0020026  -0.0015283  -0.0011921  -0.0002902   0.0000537  -0.0003549
    9  -0.0020635  -0.0013683  -0.0018078  -0.0005629  -0.0007407  -0.0000646
   10  -0.0005745   0.0008429   0.0003997  -0.0002674   0.0002014   0.0000707
   11  -0.0002923  -0.0001968   0.0002982   0.0000332  -0.0000636  -0.0002810
   12   0.0007160  -0.0001378  -0.0000540   0.0000836   0.0000652  -0.0000761
   13  -0.0000823  -0.0000570   0.0000771   0.0000099   0.0000005  -0.0000667
   14  -0.0000562   0.0000524   0.0000362   0.0000128  -0.0000118  -0.0000079
   15   0.0000772  -0.0000730  -0.0000186  -0.0000237  -0.0000072  -0.0000055
   16  -0.0000638  -0.0006590  -0.0000741   0.0000342  -0.0000470  -0.0000108
   17   0.0000428   0.0002659   0.0002267  -0.0001769   0.0001213  -0.0000417
   18  -0.0001756   0.0002446   0.0002244  -0.0000850   0.0000821  -0.0000056
   19   0.0000027   0.0000111  -0.0000010   0.0000020   0.0000014   0.0000175
   20   0.0000589  -0.0000442   0.0000085   0.0000005   0.0000077  -0.0000133
   21  -0.0001235   0.0000499   0.0000282  -0.0000124  -0.0000057  -0.0000141
   22  -0.0000126   0.0001768   0.0000308   0.0000709  -0.0000741   0.0000207
   23  -0.0007141   0.0000162   0.0001780   0.0002129  -0.0002378  -0.0000412
   24   0.0013559   0.0000072  -0.0002519   0.0000541  -0.0000380  -0.0000050
   25  -0.0005490  -0.0002207   0.0000239   0.0000476   0.0000156   0.0001127
   26   0.0003532   0.0001203  -0.0000231  -0.0000802   0.0000162  -0.0001068
   27   0.0002298   0.0000859   0.0000315  -0.0000269  -0.0000031  -0.0000828
   28  -0.0009993  -0.0027267   0.0015156  -0.0001962   0.0006383   0.0003688
   29  -0.0032175   0.0006091  -0.0006099   0.0000844  -0.0000938   0.0000020
   30  -0.0016173   0.0001717  -0.0001002   0.0001019  -0.0001082   0.0001517
   31   0.0000189   0.0000917   0.0000427   0.0000188  -0.0000043   0.0000506
   32   0.0009080  -0.0001600   0.0002667  -0.0000054  -0.0000076  -0.0000339
   33  -0.0004785   0.0000184   0.0001007  -0.0000411   0.0000270  -0.0000243
   34  -0.1813007   0.0936351  -0.0760168   0.0102548  -0.0079497   0.0064339
   35   0.0415436  -0.1943446   0.0789522   0.0166100  -0.0120427   0.0112042
   36  -0.0426911   0.0870348  -0.1169164  -0.0077836   0.0065768  -0.0020445
   37   0.6534541   0.0755093   0.0512376  -0.0955288  -0.0928088   0.0403640
   38   0.0755093   0.6011692  -0.2447280  -0.0909279  -0.2554198   0.1045882
   39   0.0512376  -0.2447280   0.2696337   0.0399046   0.1052436  -0.0843385
   40  -0.0955288  -0.0909279   0.0399046   0.0994773   0.0984334  -0.0406078
   41  -0.0928088  -0.2554198   0.1052436   0.0984334   0.2669176  -0.1153379
   42   0.0403640   0.1045882  -0.0843385  -0.0406078  -0.1153379   0.0797010
   43  -0.3108134  -0.0856087   0.0016419  -0.0080637   0.0007110  -0.0022020
   44  -0.0285680  -0.1140468   0.0233346  -0.0263321  -0.0018535  -0.0019369
   45  -0.0279770   0.0144641  -0.0743539   0.0125888   0.0027110   0.0033150
   46  -0.0254815   0.0297312  -0.0214816   0.0009324   0.0008033   0.0001040
   47   0.0074131  -0.0034739   0.0053965  -0.0002469   0.0002306  -0.0015941
   48  -0.0092932   0.0094833  -0.0022628   0.0006828  -0.0014566  -0.0016847
   49  -0.0108245  -0.0297590   0.0132490  -0.0052585  -0.0007577  -0.0014365
   50  -0.0689174   0.0088307  -0.0114775  -0.0003339   0.0022602   0.0017291
   51   0.0344066  -0.0057079   0.0165768  -0.0017660   0.0016323   0.0044020
   52   0.0012402  -0.0017270   0.0002279  -0.0002249   0.0000200  -0.0001007
   53  -0.0013040  -0.0029245   0.0044171  -0.0012215   0.0000558  -0.0000818
   54   0.0001348   0.0043189   0.0032592   0.0005838   0.0001032   0.0003113
   55  -0.0609735   0.0183503  -0.0195414  -0.0010202   0.0005390  -0.0004103
   56   0.0179193  -0.0048066   0.0037477   0.0006739   0.0002418  -0.0004508
   57  -0.0196287   0.0037162  -0.0088233  -0.0003844  -0.0004454  -0.0006161
   58   0.0014943  -0.0013035   0.0011154   0.0001942  -0.0000304   0.0001426
   59  -0.0012052  -0.0020126   0.0003818   0.0000141  -0.0001061  -0.0002049
   60   0.0010591   0.0003634  -0.0009557   0.0001204  -0.0002221  -0.0003894
   61   0.0589668  -0.0028466   0.0106183  -0.0020532   0.0025521  -0.0027776
   62   0.0350750  -0.0380613   0.0320816   0.0022282   0.0004994   0.0034740
   63  -0.0113787   0.0257357  -0.0071764  -0.0027965   0.0034068   0.0038002
   64  -0.0003564  -0.0030414   0.0005536   0.0005374  -0.0004604   0.0002940
   65  -0.0032948  -0.0017955   0.0036116   0.0008295  -0.0004856   0.0006007
   66   0.0007458   0.0036145   0.0042354  -0.0004017   0.0003618   0.0001011
           43          44          45          46          47          48
    1   0.0015006   0.0032140  -0.0019848   0.0003302  -0.0006490   0.0003048
    2   0.0020194  -0.0000255   0.0043161   0.0011835  -0.0003142   0.0003606
    3  -0.0015472   0.0043554   0.0039606  -0.0007110   0.0001766  -0.0002277
    4  -0.0010759  -0.0003451   0.0013213  -0.0003508   0.0003754  -0.0001746
    5  -0.0009576  -0.0003974  -0.0002543   0.0005308  -0.0004418   0.0003554
    6   0.0005414   0.0002797  -0.0001177   0.0004071  -0.0003302   0.0001791
    7   0.0011928   0.0000327  -0.0003403   0.0000662  -0.0000174   0.0000058
    8   0.0010532   0.0002488  -0.0002617  -0.0003049   0.0003057  -0.0001927
    9   0.0007256  -0.0000595  -0.0002225  -0.0002504   0.0002260  -0.0001513
   10   0.0004023   0.0003383  -0.0003335   0.0000815  -0.0001031   0.0000140
   11  -0.0001057  -0.0001794   0.0001520  -0.0001485   0.0001534  -0.0000564
   12   0.0000988  -0.0000387   0.0000169  -0.0000537   0.0000578  -0.0000749
   13   0.0000333   0.0000081   0.0000948  -0.0000517   0.0000417  -0.0000372
   14  -0.0000045   0.0000014  -0.0000019  -0.0000104   0.0000056  -0.0000046
   15  -0.0000745  -0.0000493   0.0000249  -0.0000091   0.0000146   0.0000011
   16   0.0000635  -0.0001593   0.0003461  -0.0001791   0.0001567  -0.0001121
   17   0.0001679   0.0002692  -0.0000991   0.0000785  -0.0000840  -0.0000014
   18   0.0000503   0.0000360  -0.0002846   0.0000320  -0.0000338   0.0000616
   19   0.0000235  -0.0000164   0.0000009  -0.0000090   0.0000075  -0.0000068
   20  -0.0000347  -0.0000274   0.0000006  -0.0000048   0.0000075   0.0000014
   21   0.0000392   0.0000306   0.0000187  -0.0000114   0.0000097  -0.0000198
   22  -0.0006951   0.0000790  -0.0001281   0.0002595  -0.0002039   0.0001603
   23   0.0002143  -0.0001567   0.0005372  -0.0003027   0.0002396  -0.0001937
   24   0.0000190  -0.0005824   0.0006358  -0.0000566   0.0001323  -0.0000925
   25   0.0003685  -0.0002051   0.0000440  -0.0002322   0.0001671  -0.0001361
   26  -0.0003170   0.0001725  -0.0001232   0.0001856  -0.0001249   0.0001158
   27  -0.0001984   0.0001118  -0.0000706   0.0001180  -0.0000865   0.0000758
   28  -0.0001847  -0.0007757  -0.0011037  -0.0004810   0.0002579  -0.0002924
   29   0.0007238   0.0003626  -0.0002121  -0.0002069   0.0000779  -0.0000726
   30   0.0002385   0.0000029  -0.0003824  -0.0000918   0.0000224   0.0000057
   31  -0.0000191   0.0001836  -0.0000624   0.0000838  -0.0001107   0.0000343
   32  -0.0002435  -0.0004044   0.0001223   0.0000073   0.0000416  -0.0000238
   33   0.0000079   0.0000581  -0.0000047  -0.0001113   0.0000956  -0.0000905
   34  -0.0420826   0.0113592  -0.0143679  -0.0024174  -0.0006720  -0.0007661
   35   0.0608598   0.0407316  -0.0098870  -0.0058701   0.0024745   0.0002351
   36  -0.0418357  -0.0174498   0.0084457   0.0020300   0.0010472   0.0045223
   37  -0.3108134  -0.0285680  -0.0279770  -0.0254815   0.0074131  -0.0092932
   38  -0.0856087  -0.1140468   0.0144641   0.0297312  -0.0034739   0.0094833
   39   0.0016419   0.0233346  -0.0743539  -0.0214816   0.0053965  -0.0022628
   40  -0.0080637  -0.0263321   0.0125888   0.0009324  -0.0002469   0.0006828
   41   0.0007110  -0.0018535   0.0027110   0.0008033   0.0002306  -0.0014566
   42  -0.0022020  -0.0019369   0.0033150   0.0001040  -0.0015941  -0.0016847
   43   0.5866095   0.0969675   0.0275357  -0.0801413   0.0434190  -0.0332186
   44   0.0969675   0.4669194  -0.1705299   0.0431985  -0.0851961   0.0412278
   45   0.0275357  -0.1705299   0.2202553  -0.0333180   0.0411688  -0.0517507
   46  -0.0801413   0.0431985  -0.0333180   0.1042417  -0.0723407   0.0556076
   47   0.0434190  -0.0851961   0.0411688  -0.0723407   0.1130411  -0.0676136
   48  -0.0332186   0.0412278  -0.0517507   0.0556076  -0.0676136   0.0584040
   49  -0.1564223  -0.1114409   0.0442822   0.0018429   0.0246174  -0.0139225
   50  -0.0548144  -0.2393286   0.0871588   0.0025145  -0.0258347   0.0167613
   51   0.0132762   0.0778009  -0.1007753  -0.0018557   0.0208706  -0.0071399
   52  -0.0074601   0.0005770  -0.0020503   0.0010551   0.0008022   0.0000972
   53  -0.0254607  -0.0012428  -0.0021594  -0.0001612   0.0001721  -0.0015766
   54   0.0118738   0.0021896   0.0034867   0.0007136  -0.0014791  -0.0016975
   55   0.0650877   0.0460195  -0.0149452  -0.0002413  -0.0053930   0.0019818
   56  -0.0087227  -0.0450901   0.0263299  -0.0015721   0.0012510   0.0015895
   57   0.0149027   0.0355344  -0.0104707  -0.0000758   0.0010390   0.0039607
   58  -0.0019573   0.0000801  -0.0011374   0.0001581   0.0002409  -0.0000946
   59   0.0039090   0.0033911   0.0015496   0.0002827  -0.0015624   0.0009134
   60  -0.0031497   0.0008092   0.0036752  -0.0001351   0.0008791  -0.0004678
   61  -0.0458068  -0.0333203   0.0110004   0.0004061   0.0021110  -0.0008671
   62  -0.0328570  -0.0237681   0.0053837   0.0022381  -0.0009199   0.0003581
   63   0.0108455   0.0053192  -0.0048895  -0.0008531   0.0001937  -0.0011579
   64  -0.0005606  -0.0008995   0.0005375   0.0001278   0.0001270   0.0000325
   65  -0.0009259  -0.0003780  -0.0003692   0.0001683  -0.0000485  -0.0002095
   66   0.0004305  -0.0004373  -0.0005097   0.0000024  -0.0001926  -0.0003923
           49          50          51          52          53          54
    1  -0.0001895  -0.0001262   0.0000890  -0.0000576   0.0000332   0.0000894
    2   0.0002237  -0.0011377   0.0000259  -0.0000199   0.0000314  -0.0001048
    3   0.0003944  -0.0003455  -0.0011865   0.0000489  -0.0001685  -0.0002664
    4  -0.0004157   0.0005080  -0.0005812   0.0000404  -0.0000295  -0.0001559
    5   0.0009439   0.0003447   0.0000517   0.0000022  -0.0000458  -0.0000107
    6   0.0002424  -0.0004433   0.0004449   0.0000139  -0.0000222   0.0000069
    7   0.0002104  -0.0005719   0.0005591  -0.0000124  -0.0000209   0.0000510
    8  -0.0002246  -0.0005308   0.0003328  -0.0000024   0.0000186   0.0000017
    9  -0.0001302  -0.0002762   0.0002480  -0.0000202   0.0000091   0.0000526
   10   0.0000522  -0.0003183   0.0001651  -0.0000115   0.0000619   0.0000723
   11  -0.0001763   0.0000829  -0.0000847   0.0000075  -0.0000134  -0.0000353
   12  -0.0000115   0.0000304  -0.0000705  -0.0000032  -0.0000076  -0.0000180
   13  -0.0000610  -0.0000221  -0.0000294   0.0000007   0.0000002  -0.0000040
   14  -0.0000109   0.0000072   0.0000063   0.0000005   0.0000005   0.0000001
   15   0.0000074   0.0000550  -0.0000385   0.0000010  -0.0000038  -0.0000092
   16  -0.0001752   0.0000016  -0.0000659   0.0000013  -0.0000006  -0.0000062
   17   0.0001310  -0.0002546   0.0000766  -0.0000079   0.0000439   0.0000564
   18   0.0000546  -0.0000579   0.0001214  -0.0000159   0.0000359   0.0000396
   19  -0.0000057  -0.0000040  -0.0000056  -0.0000006   0.0000001   0.0000002
   20  -0.0000161   0.0000348  -0.0000325   0.0000001   0.0000012  -0.0000036
   21   0.0000075  -0.0000483   0.0000087  -0.0000007   0.0000030   0.0000030
   22   0.0001062   0.0004175  -0.0001345   0.0000329  -0.0000718  -0.0000686
   23  -0.0002978   0.0000842  -0.0001213  -0.0000151  -0.0000163  -0.0000440
   24  -0.0003928   0.0002363  -0.0002535   0.0000240  -0.0000136  -0.0000251
   25  -0.0002237  -0.0001024   0.0000137  -0.0000051   0.0000073   0.0000128
   26   0.0002215   0.0000885  -0.0000080   0.0000054  -0.0000060  -0.0000084
   27   0.0001079   0.0000764  -0.0000069   0.0000043  -0.0000056  -0.0000146
   28  -0.0003089   0.0001050   0.0000108   0.0000039   0.0000566   0.0000646
   29  -0.0006955  -0.0002553   0.0000269   0.0000131   0.0000128   0.0000178
   30   0.0001313  -0.0003994   0.0003933  -0.0000019  -0.0000406   0.0000059
   31   0.0000591  -0.0001327   0.0000910   0.0000037  -0.0000066   0.0000103
   32  -0.0001477   0.0002784  -0.0002110   0.0000060  -0.0000012  -0.0000262
   33  -0.0000212  -0.0000069  -0.0000746  -0.0000203   0.0000202  -0.0000101
   34  -0.0001481   0.0076438  -0.0039464   0.0005611   0.0003075   0.0000778
   35   0.0077361  -0.0492999   0.0272557   0.0002980  -0.0010702   0.0000312
   36  -0.0039557   0.0274320  -0.0176344   0.0001645  -0.0000769  -0.0012776
   37  -0.0108245  -0.0689174   0.0344066   0.0012402  -0.0013040   0.0001348
   38  -0.0297590   0.0088307  -0.0057079  -0.0017270  -0.0029245   0.0043189
   39   0.0132490  -0.0114775   0.0165768   0.0002279   0.0044171   0.0032592
   40  -0.0052585  -0.0003339  -0.0017660  -0.0002249  -0.0012215   0.0005838
   41  -0.0007577   0.0022602   0.0016323   0.0000200   0.0000558   0.0001032
   42  -0.0014365   0.0017291   0.0044020  -0.0001007  -0.0000818   0.0003113
   43  -0.1564223  -0.0548144   0.0132762  -0.0074601  -0.0254607   0.0118738
   44  -0.1114409  -0.2393286   0.0778009   0.0005770  -0.0012428   0.0021896
   45   0.0442822   0.0871588  -0.1007753  -0.0020503  -0.0021594   0.0034867
   46   0.0018429   0.0025145  -0.0018557   0.0010551  -0.0001612   0.0007136
   47   0.0246174  -0.0258347   0.0208706   0.0008022   0.0001721  -0.0014791
   48  -0.0139225   0.0167613  -0.0071399   0.0000972  -0.0015766  -0.0016975
   49   0.7470203   0.0554852   0.0754664  -0.3357635  -0.0534138  -0.0220060
   50   0.0554852   0.5337394  -0.2136982  -0.0533724  -0.0591932   0.0050097
   51   0.0754664  -0.2136982   0.2510923  -0.0220248   0.0049146  -0.0401865
   52  -0.3357635  -0.0533724  -0.0220248   0.3532575   0.0572238   0.0248190
   53  -0.0534138  -0.0591932   0.0049146   0.0572238   0.0588070  -0.0097208
   54  -0.0220060   0.0050097  -0.0401865   0.0248190  -0.0097208   0.0327247
   55  -0.2067525   0.0547299  -0.0539951  -0.0134280   0.0205184  -0.0137402
   56   0.1113587  -0.1780783   0.0822200  -0.0055269   0.0063569  -0.0028968
   57  -0.0850564   0.0729871  -0.1145705   0.0002429   0.0015285   0.0020291
   58   0.0070486   0.0075795  -0.0036662   0.0010298   0.0007042   0.0001477
   59  -0.0147088  -0.0324807   0.0176804  -0.0002734   0.0001291  -0.0015918
   60   0.0084910   0.0212206  -0.0056581   0.0007495  -0.0014299  -0.0017799
   61  -0.0350059   0.0523659  -0.0357529   0.0002474   0.0017977  -0.0019670
   62   0.0130370   0.0388800  -0.0147665   0.0022361  -0.0015555   0.0042757
   63  -0.0149903  -0.0077527   0.0098783  -0.0021621   0.0042736   0.0030917
   64  -0.0047823  -0.0026361  -0.0002545  -0.0005101   0.0009795  -0.0007032
   65  -0.0020995   0.0017630   0.0017334  -0.0002470   0.0004398  -0.0000829
   66  -0.0005078   0.0018100   0.0044286   0.0000070   0.0001054   0.0002743
           55          56          57          58          59          60
    1   0.0020867  -0.0022964   0.0003514   0.0004372   0.0008696  -0.0004151
    2  -0.0016404  -0.0019916   0.0041234  -0.0011897  -0.0007500   0.0002400
    3  -0.0005015   0.0037904   0.0043549   0.0004571   0.0002980  -0.0000435
    4   0.0004825   0.0000701   0.0012926  -0.0005214  -0.0004003   0.0001670
    5  -0.0007683   0.0001202   0.0005099   0.0003325   0.0002937  -0.0001018
    6  -0.0003210  -0.0000298  -0.0001264   0.0002188   0.0002834  -0.0000741
    7  -0.0008284   0.0003500  -0.0000345   0.0000543  -0.0000926   0.0000456
    8  -0.0004374   0.0001249  -0.0003154  -0.0001131  -0.0001295   0.0000143
    9  -0.0002911   0.0001502  -0.0002259  -0.0000720  -0.0001484   0.0000457
   10  -0.0003549  -0.0000217  -0.0002865   0.0000670   0.0000605  -0.0000301
   11   0.0001323   0.0002462   0.0004264  -0.0000944  -0.0000590   0.0000415
   12   0.0000854  -0.0001835   0.0002894  -0.0001394  -0.0001229   0.0000447
   13   0.0000161   0.0000413   0.0000790  -0.0000507  -0.0000507   0.0000248
   14   0.0000408  -0.0000147  -0.0000315  -0.0000105  -0.0000145   0.0000091
   15   0.0000161  -0.0000072   0.0000528   0.0000003   0.0000027  -0.0000101
   16   0.0002028   0.0002240  -0.0002511  -0.0001334  -0.0002276   0.0000929
   17  -0.0004910  -0.0000729  -0.0002767   0.0000945   0.0000854  -0.0000822
   18  -0.0001503  -0.0000259  -0.0002105   0.0000368   0.0000699  -0.0000106
   19   0.0000189   0.0000346   0.0000155  -0.0000075  -0.0000152   0.0000054
   20   0.0000810   0.0000096   0.0000141  -0.0000107  -0.0000114   0.0000086
   21  -0.0000712   0.0000387  -0.0000108   0.0000094   0.0000070  -0.0000121
   22   0.0002469  -0.0006789   0.0007390   0.0001594   0.0003540  -0.0001105
   23   0.0007441   0.0006118   0.0001036  -0.0002708  -0.0003999   0.0002063
   24   0.0007898   0.0001332  -0.0001118  -0.0001711  -0.0002738   0.0000964
   25   0.0001896   0.0004066  -0.0002175  -0.0001590  -0.0002959   0.0001197
   26  -0.0002303  -0.0003909   0.0001833   0.0001635   0.0002993  -0.0001230
   27  -0.0000728  -0.0002232   0.0001172   0.0000860   0.0001624  -0.0000604
   28   0.0001184   0.0004847  -0.0012250  -0.0001265  -0.0003367   0.0001203
   29   0.0002603   0.0001025  -0.0003724  -0.0000201  -0.0000786   0.0000008
   30  -0.0009234  -0.0001758  -0.0001410  -0.0000420  -0.0000853   0.0000002
   31  -0.0003899  -0.0001913  -0.0000940   0.0000563   0.0001006  -0.0000212
   32   0.0006090   0.0001776   0.0000677  -0.0000647  -0.0001163   0.0000635
   33   0.0000426   0.0003833   0.0000620   0.0000042  -0.0000043  -0.0000132
   34  -0.0141353  -0.0298110   0.0129839  -0.0036893  -0.0018768  -0.0004242
   35  -0.0792844   0.0065713  -0.0147609   0.0034135   0.0037494   0.0010637
   36   0.0398502  -0.0054274   0.0155678  -0.0030772   0.0002081   0.0039770
   37  -0.0609735   0.0179193  -0.0196287   0.0014943  -0.0012052   0.0010591
   38   0.0183503  -0.0048066   0.0037162  -0.0013035  -0.0020126   0.0003634
   39  -0.0195414   0.0037477  -0.0088233   0.0011154   0.0003818  -0.0009557
   40  -0.0010202   0.0006739  -0.0003844   0.0001942   0.0000141   0.0001204
   41   0.0005390   0.0002418  -0.0004454  -0.0000304  -0.0001061  -0.0002221
   42  -0.0004103  -0.0004508  -0.0006161   0.0001426  -0.0002049  -0.0003894
   43   0.0650877  -0.0087227   0.0149027  -0.0019573   0.0039090  -0.0031497
   44   0.0460195  -0.0450901   0.0355344   0.0000801   0.0033911   0.0008092
   45  -0.0149452   0.0263299  -0.0104707  -0.0011374   0.0015496   0.0036752
   46  -0.0002413  -0.0015721  -0.0000758   0.0001581   0.0002827  -0.0001351
   47  -0.0053930   0.0012510   0.0010390   0.0002409  -0.0015624   0.0008791
   48   0.0019818   0.0015895   0.0039607  -0.0000946   0.0009134  -0.0004678
   49  -0.2067525   0.1113587  -0.0850564   0.0070486  -0.0147088   0.0084910
   50   0.0547299  -0.1780783   0.0729871   0.0075795  -0.0324807   0.0212206
   51  -0.0539951   0.0822200  -0.1145705  -0.0036662   0.0176804  -0.0056581
   52  -0.0134280  -0.0055269   0.0002429   0.0010298  -0.0002734   0.0007495
   53   0.0205184   0.0063569   0.0015285   0.0007042   0.0001291  -0.0014299
   54  -0.0137402  -0.0028968   0.0020291   0.0001477  -0.0015918  -0.0017799
   55   0.6163313  -0.0134789   0.0902135  -0.0557168  -0.0366540   0.0146811
   56  -0.0134789   0.4266443  -0.1675302  -0.0365569  -0.1154030   0.0437883
   57   0.0902135  -0.1675302   0.2278516   0.0147872   0.0434537  -0.0441899
   58  -0.0557168  -0.0365569   0.0147872   0.0637292   0.0612786  -0.0250279
   59  -0.0366540  -0.1154030   0.0434537   0.0612786   0.1638793  -0.0720849
   60   0.0146811   0.0437883  -0.0441899  -0.0250279  -0.0720849   0.0464456
   61  -0.3170467  -0.0538698  -0.0138034  -0.0128595  -0.0114717   0.0033743
   62   0.0018381  -0.1021671   0.0228087  -0.0339612  -0.0189048   0.0069831
   63  -0.0432332   0.0130688  -0.0762867   0.0156105   0.0109234   0.0009848
   64  -0.0138929   0.0211715  -0.0145526   0.0007928   0.0007396   0.0002625
   65  -0.0054860   0.0055579  -0.0027641  -0.0002613   0.0002015  -0.0016473
   66   0.0005366   0.0017065   0.0014965   0.0008115  -0.0014174  -0.0016045
           61          62          63          64          65          66
    1  -0.0194162  -0.0139915   0.0000749   0.0006053   0.0020551   0.0002820
    2  -0.0303482  -0.0027027  -0.0017676  -0.0002785  -0.0000352  -0.0019847
    3   0.0112798   0.0018992   0.0045129   0.0010751  -0.0015646  -0.0025351
    4  -0.0037094   0.0018107  -0.0010480   0.0003424  -0.0006818  -0.0005107
    5   0.0031175   0.0018931  -0.0008233  -0.0001507  -0.0005278  -0.0000466
    6   0.0026473   0.0009464  -0.0004487  -0.0000911  -0.0002851   0.0002531
    7   0.0013185   0.0005567  -0.0005317  -0.0000696  -0.0000747   0.0000684
    8  -0.0003130   0.0005386  -0.0000269   0.0000980   0.0001367  -0.0000713
    9   0.0000826   0.0003778   0.0002765   0.0001064   0.0000139  -0.0001215
   10  -0.0003228  -0.0006534   0.0000466  -0.0000281   0.0003454   0.0000322
   11  -0.0003424   0.0001199  -0.0001126   0.0000648  -0.0002323  -0.0002207
   12  -0.0013522   0.0000892  -0.0002957   0.0000574  -0.0000384  -0.0001257
   13  -0.0003438   0.0000141  -0.0001109   0.0000184  -0.0000219  -0.0000284
   14  -0.0000201   0.0000345   0.0000057   0.0000159  -0.0000019   0.0000043
   15  -0.0001356  -0.0000345  -0.0000017  -0.0000259   0.0000013  -0.0000135
   16  -0.0003691   0.0005846   0.0001065   0.0000090   0.0000354  -0.0000296
   17   0.0000371   0.0000848   0.0003052   0.0000074   0.0002989   0.0000719
   18   0.0000889   0.0000217   0.0002582   0.0000090   0.0001802   0.0000023
   19  -0.0000011  -0.0000089  -0.0000064   0.0000026  -0.0000010  -0.0000141
   20  -0.0000823   0.0000055   0.0000329   0.0000090   0.0000037  -0.0000262
   21   0.0001088  -0.0000116   0.0000062   0.0000022   0.0000237  -0.0000135
   22   0.0001731  -0.0004085  -0.0007950  -0.0001952  -0.0006503   0.0000922
   23  -0.0005142  -0.0001499  -0.0000273   0.0000843  -0.0000054  -0.0003855
   24  -0.0014140  -0.0000112  -0.0000616  -0.0000337  -0.0000378  -0.0000033
   25  -0.0002584  -0.0000368  -0.0000780   0.0000363   0.0001016   0.0000141
   26   0.0003349   0.0000392   0.0000889  -0.0000343  -0.0001027  -0.0000045
   27   0.0001273   0.0000249   0.0000067  -0.0000013  -0.0000653  -0.0000166
   28  -0.0004112   0.0031292   0.0007536  -0.0000860   0.0002475   0.0004491
   29  -0.0023572  -0.0027516  -0.0000796  -0.0001557   0.0005196   0.0006299
   30   0.0006679   0.0002035  -0.0002874   0.0001278  -0.0001417   0.0002999
   31   0.0000331  -0.0000213   0.0000346  -0.0002237   0.0001452   0.0002980
   32  -0.0005157   0.0004457   0.0001896  -0.0000966  -0.0000015  -0.0000217
   33   0.0005887  -0.0004264   0.0003419   0.0003338   0.0001503  -0.0005387
   34  -0.1449609  -0.0860173   0.0364821   0.0098045   0.0154689  -0.0076031
   35  -0.0329606  -0.2445734   0.0926193  -0.0084416  -0.0124579   0.0062685
   36   0.0044587   0.0812821  -0.1051400   0.0059260   0.0112766  -0.0017191
   37   0.0589668   0.0350750  -0.0113787  -0.0003564  -0.0032948   0.0007458
   38  -0.0028466  -0.0380613   0.0257357  -0.0030414  -0.0017955   0.0036145
   39   0.0106183   0.0320816  -0.0071764   0.0005536   0.0036116   0.0042354
   40  -0.0020532   0.0022282  -0.0027965   0.0005374   0.0008295  -0.0004017
   41   0.0025521   0.0004994   0.0034068  -0.0004604  -0.0004856   0.0003618
   42  -0.0027776   0.0034740   0.0038002   0.0002940   0.0006007   0.0001011
   43  -0.0458068  -0.0328570   0.0108455  -0.0005606  -0.0009259   0.0004305
   44  -0.0333203  -0.0237681   0.0053192  -0.0008995  -0.0003780  -0.0004373
   45   0.0110004   0.0053837  -0.0048895   0.0005375  -0.0003692  -0.0005097
   46   0.0004061   0.0022381  -0.0008531   0.0001278   0.0001683   0.0000024
   47   0.0021110  -0.0009199   0.0001937   0.0001270  -0.0000485  -0.0001926
   48  -0.0008671   0.0003581  -0.0011579   0.0000325  -0.0002095  -0.0003923
   49  -0.0350059   0.0130370  -0.0149903  -0.0047823  -0.0020995  -0.0005078
   50   0.0523659   0.0388800  -0.0077527  -0.0026361   0.0017630   0.0018100
   51  -0.0357529  -0.0147665   0.0098783  -0.0002545   0.0017334   0.0044286
   52   0.0002474   0.0022361  -0.0021621  -0.0005101  -0.0002470   0.0000070
   53   0.0017977  -0.0015555   0.0042736   0.0009795   0.0004398   0.0001054
   54  -0.0019670   0.0042757   0.0030917  -0.0007032  -0.0000829   0.0002743
   55  -0.3170467   0.0018381  -0.0432332  -0.0138929  -0.0054860   0.0005366
   56  -0.0538698  -0.1021671   0.0130688   0.0211715   0.0055579   0.0017065
   57  -0.0138034   0.0228087  -0.0762867  -0.0145526  -0.0027641   0.0014965
   58  -0.0128595  -0.0339612   0.0156105   0.0007928  -0.0002613   0.0008115
   59  -0.0114717  -0.0189048   0.0109234   0.0007396   0.0002015  -0.0014174
   60   0.0033743   0.0069831   0.0009848   0.0002625  -0.0016473  -0.0016045
   61   0.6765644  -0.0035043   0.0960442  -0.1551521   0.1101505  -0.0830252
   62  -0.0035043   0.5674672  -0.2430822   0.1087011  -0.1744559   0.0981341
   63   0.0960442  -0.2430822   0.2759911  -0.0820062   0.0975130  -0.1033999
   64  -0.1551521   0.1087011  -0.0820062   0.1635802  -0.1158032   0.0883508
   65   0.1101505  -0.1744559   0.0975130  -0.1158032   0.1816068  -0.1078985
   66  -0.0830252   0.0981341  -0.1033999   0.0883508  -0.1078985   0.0999022
 **********************************************************************
 **                                                                  **
 **                       VIBRATIONAL ANALYSIS                       **
 **                       --------------------                       **
 **                                                                  **
 **        VIBRATIONAL FREQUENCIES (CM**-1) AND NORMAL MODES         **
 **     FORCE CONSTANTS (mDYN/ANGSTROM) AND REDUCED MASSES (AMU)     **
 **                  INFRARED INTENSITIES (KM/MOL)                   **
 **                                                                  **
 **********************************************************************


 Mode:                 1                      2                      3
 Frequency:        22.71                  55.67                  68.47
 Force Cnst:      0.0065                 0.0256                 0.0203
 Red. Mass:      21.4124                13.9947                 7.3596
 IR Active:          YES                    YES                    YES
 IR Intens:        0.006                  0.004                  0.069
 Raman Active:       YES                    YES                    YES
               X      Y      Z        X      Y      Z        X      Y      Z
 C         -0.009  0.037 -0.021    0.028 -0.111 -0.195   -0.004  0.105 -0.142
 C          0.009  0.102 -0.152   -0.077 -0.107 -0.100    0.022 -0.003  0.026
 Cl         0.043  0.227 -0.303   -0.208 -0.187 -0.142    0.036 -0.002  0.040
 C          0.012  0.079 -0.155   -0.092 -0.046  0.045    0.032 -0.133  0.207
 H          0.022  0.131 -0.256   -0.178 -0.046  0.117    0.054 -0.223  0.351
 C          0.004 -0.005 -0.022    0.001  0.007  0.099    0.013 -0.155  0.213
 H          0.006 -0.023 -0.017   -0.008  0.047  0.213    0.020 -0.263  0.369
 C         -0.011 -0.067  0.107    0.109  0.005  0.004   -0.017 -0.033  0.015
 Cl        -0.028 -0.183  0.281    0.258  0.081  0.091   -0.054 -0.074  0.030
 C         -0.013 -0.041  0.103    0.120 -0.055 -0.146   -0.025  0.099 -0.165
 H         -0.020 -0.088  0.194    0.206 -0.062 -0.208   -0.047  0.177 -0.286
 C         -0.005  0.025 -0.004    0.033 -0.130 -0.236   -0.006  0.118 -0.155
 C         -0.056  0.074  0.129    0.034 -0.083 -0.172   -0.070  0.083 -0.123
 H         -0.099  0.132  0.216    0.054 -0.107 -0.203   -0.130  0.099 -0.147
 C         -0.052  0.049  0.150    0.001  0.034  0.003   -0.066  0.019 -0.053
 Cl        -0.115  0.125  0.340   -0.013  0.157  0.194   -0.177 -0.048 -0.010
 C         -0.002 -0.032  0.024   -0.030  0.088  0.088    0.005  0.005 -0.009
 H          0.001 -0.052  0.037   -0.059  0.188  0.244    0.008 -0.034  0.048
 C          0.045 -0.086 -0.117   -0.026  0.021 -0.014    0.070  0.049 -0.036
 Cl         0.113 -0.198 -0.289   -0.075  0.112  0.134    0.189  0.038  0.051
 C          0.039 -0.053 -0.124    0.007 -0.090 -0.178    0.062  0.106 -0.116
 H          0.070 -0.093 -0.218    0.004 -0.120 -0.216    0.117  0.142 -0.135
 TransDip   0.001  0.002 -0.001   -0.001 -0.001  0.001   -0.002 -0.003  0.008

 Mode:                 4                      5                      6
 Frequency:        93.86                 149.64                 162.09
 Force Cnst:      0.0576                 0.3745                 0.1451
 Red. Mass:      11.0908                28.3879                 9.3704
 IR Active:          YES                    YES                    YES
 IR Intens:        0.571                  0.015                  0.119
 Raman Active:       YES                    YES                    YES
               X      Y      Z        X      Y      Z        X      Y      Z
 C         -0.001  0.051 -0.103   -0.047  0.013  0.032    0.006 -0.012 -0.068
 C         -0.003  0.059 -0.119   -0.134  0.036  0.022    0.000 -0.030 -0.041
 Cl         0.002 -0.180  0.266   -0.405 -0.110 -0.080   -0.059 -0.077 -0.054
 C         -0.010  0.175 -0.323   -0.140  0.051  0.024   -0.003 -0.035  0.005
 H         -0.010  0.219 -0.402   -0.123  0.052  0.009   -0.008 -0.051  0.038
 C         -0.011  0.179 -0.333   -0.140  0.026  0.011   -0.004 -0.038  0.012
 H         -0.013  0.232 -0.429   -0.141  0.040  0.003   -0.003 -0.061  0.058
 C         -0.004  0.061 -0.120   -0.130  0.009  0.019    0.006 -0.015 -0.041
 Cl         0.004 -0.136  0.230   -0.351 -0.115 -0.061    0.068 -0.002  0.016
 C         -0.003  0.041 -0.085   -0.108  0.005  0.041    0.001 -0.005 -0.095
 H         -0.001 -0.011  0.005   -0.130  0.008  0.059    0.005  0.006 -0.117
 C         -0.001  0.043 -0.065    0.032  0.004  0.020   -0.011  0.050  0.054
 C         -0.020  0.040 -0.049    0.090 -0.019 -0.017   -0.019  0.061  0.076
 H         -0.034  0.044 -0.056    0.114 -0.033 -0.019    0.007 -0.031 -0.093
 C         -0.020  0.026 -0.028    0.108  0.006 -0.021   -0.046  0.149  0.243
 Cl        -0.054  0.006 -0.015    0.403  0.260 -0.029    0.014 -0.068 -0.148
 C          0.001  0.021 -0.016    0.080 -0.006 -0.021   -0.075  0.255  0.445
 H          0.002  0.010  0.003    0.079 -0.007 -0.025   -0.088  0.293  0.526
 C          0.021  0.031 -0.027    0.101  0.002  0.008   -0.041  0.164  0.268
 Cl         0.059  0.030  0.001    0.430 -0.091  0.115    0.049 -0.076 -0.165
 C          0.020  0.042 -0.055    0.075  0.029  0.035   -0.018  0.094  0.133
 H          0.034  0.049 -0.064    0.084  0.061  0.066    0.008  0.026  0.004
 TransDip  -0.002  0.011 -0.022    0.000  0.003  0.002   -0.002  0.003  0.010

 Mode:                 7                      8                      9
 Frequency:       202.64                 211.42                 216.56
 Force Cnst:      0.1492                 0.2431                 0.2056
 Red. Mass:       6.1668                 9.2292                 7.4394
 IR Active:          YES                    YES                    YES
 IR Intens:        0.261                  0.213                  0.447
 Raman Active:       YES                    YES                    YES
               X      Y      Z        X      Y      Z        X      Y      Z
 C          0.051 -0.015  0.070   -0.056 -0.122  0.109   -0.069  0.015 -0.078
 C          0.044  0.001  0.024   -0.020 -0.082 -0.006   -0.045 -0.018 -0.022
 Cl        -0.079 -0.076 -0.029    0.060 -0.040  0.007    0.125  0.082  0.041
 C          0.044  0.026 -0.011   -0.026 -0.047 -0.096   -0.043 -0.056  0.011
 H          0.051  0.051 -0.061   -0.019  0.019 -0.222   -0.039 -0.094  0.075
 C          0.037  0.011 -0.014   -0.051 -0.067 -0.066   -0.055 -0.039 -0.003
 H          0.036  0.043 -0.084   -0.054  0.005 -0.236   -0.052 -0.091  0.073
 C          0.032 -0.035  0.068   -0.046 -0.178  0.142   -0.057  0.025 -0.106
 Cl        -0.021 -0.019 -0.047    0.156  0.088 -0.044    0.072  0.040  0.064
 C          0.033 -0.067  0.145   -0.054 -0.265  0.298   -0.065  0.063 -0.184
 H          0.024 -0.097  0.207   -0.063 -0.328  0.417   -0.072  0.093 -0.234
 C          0.042  0.056  0.032   -0.090  0.049  0.011   -0.080 -0.036 -0.009
 C          0.097 -0.064 -0.237   -0.102  0.094  0.048   -0.053 -0.186 -0.227
 H          0.136 -0.154 -0.393   -0.108  0.122  0.102   -0.034 -0.278 -0.407
 C          0.077 -0.025 -0.144   -0.109  0.078 -0.027   -0.073 -0.114 -0.113
 Cl        -0.116 -0.030  0.097   -0.093  0.110 -0.088    0.088  0.135  0.019
 C          0.083  0.013 -0.073   -0.127  0.037 -0.086   -0.107 -0.067 -0.014
 H          0.093 -0.016 -0.126   -0.122  0.021 -0.129   -0.105 -0.078 -0.027
 C          0.039  0.106  0.094   -0.109  0.050 -0.072   -0.105  0.003  0.120
 Cl         0.006  0.050 -0.104    0.206 -0.021  0.060    0.028 -0.141  0.011
 C          0.004  0.198  0.286   -0.127  0.063 -0.056   -0.122  0.093  0.242
 H         -0.028  0.318  0.496   -0.152  0.042 -0.055   -0.145  0.190  0.407
 TransDip   0.015  0.006  0.000   -0.013 -0.003 -0.005   -0.016 -0.013 -0.004

 Mode:                10                     11                     12
 Frequency:       236.47                 306.49                 309.51
 Force Cnst:      0.1704                 0.5535                 0.4031
 Red. Mass:       5.1723                 9.9999                 7.1427
 IR Active:          YES                    YES                    YES
 IR Intens:        0.011                  0.737                  0.064
 Raman Active:       YES                    YES                    YES
               X      Y      Z        X      Y      Z        X      Y      Z
 C          0.001  0.018 -0.028    0.091  0.020  0.032    0.011 -0.098  0.185
 C          0.033 -0.025 -0.008    0.185 -0.017  0.031   -0.003 -0.189  0.371
 Cl        -0.056 -0.076 -0.075    0.045 -0.159 -0.106   -0.034  0.082 -0.047
 C          0.031 -0.050  0.017    0.191  0.100  0.079   -0.003 -0.125  0.208
 H          0.056 -0.090  0.067    0.072  0.137  0.114    0.017 -0.170  0.272
 C         -0.009 -0.059 -0.023    0.291  0.185  0.063   -0.015  0.138 -0.277
 H         -0.003 -0.126  0.032    0.289  0.218  0.059   -0.023  0.281 -0.502
 C         -0.027  0.003 -0.124    0.226  0.204  0.070    0.007  0.115 -0.257
 Cl         0.088 -0.009  0.035   -0.122 -0.033 -0.007    0.034 -0.069  0.044
 C         -0.041  0.048 -0.175    0.220  0.147  0.064    0.007  0.017 -0.036
 H         -0.073  0.086 -0.218    0.360  0.096  0.037   -0.011  0.032 -0.047
 C         -0.027  0.097  0.171   -0.020  0.002  0.018    0.005 -0.045  0.023
 C         -0.050  0.144  0.263   -0.117 -0.034  0.027    0.055 -0.024 -0.041
 H         -0.076  0.216  0.394   -0.162 -0.009  0.032    0.104 -0.041 -0.034
 C         -0.007  0.018  0.029   -0.146 -0.014 -0.009    0.033  0.035 -0.035
 Cl        -0.002  0.005  0.000   -0.072  0.123 -0.081   -0.060 -0.001 -0.008
 C          0.041 -0.119 -0.220   -0.175 -0.035 -0.022   -0.015  0.077  0.013
 H          0.085 -0.261 -0.468   -0.173 -0.048 -0.039   -0.031  0.148  0.064
 C          0.009 -0.000 -0.009   -0.141 -0.022 -0.001   -0.037  0.022 -0.042
 Cl        -0.007  0.019  0.012   -0.024 -0.131  0.066    0.057  0.023 -0.000
 C         -0.021  0.103  0.183   -0.119  0.013  0.004   -0.035 -0.042 -0.051
 H         -0.028  0.137  0.240   -0.158 -0.018  0.014   -0.073 -0.082 -0.062
 TransDip   0.001  0.000  0.003    0.017  0.018  0.012    0.000  0.005 -0.007

 Mode:                13                     14                     15
 Frequency:       332.98                 400.84                 406.39
 Force Cnst:      1.4677                 0.7906                 0.6243
 Red. Mass:      22.4675                 8.3513                 6.4160
 IR Active:          YES                    YES                    YES
 IR Intens:        0.110                  3.670                  1.444
 Raman Active:       YES                    YES                    YES
               X      Y      Z        X      Y      Z        X      Y      Z
 C         -0.079 -0.138 -0.010   -0.027 -0.128 -0.027    0.001  0.150 -0.005
 C          0.053 -0.255 -0.015   -0.112 -0.060 -0.065    0.114  0.059  0.062
 Cl         0.301 -0.278 -0.201    0.049  0.025  0.016   -0.038 -0.035 -0.021
 C         -0.011 -0.074  0.054   -0.136  0.048 -0.038    0.146 -0.050  0.089
 H         -0.133 -0.053  0.108   -0.271  0.115 -0.047    0.236 -0.127  0.154
 C         -0.104  0.043 -0.066    0.030  0.094  0.128    0.042 -0.021 -0.131
 H         -0.087 -0.085 -0.225    0.013  0.186  0.286    0.052 -0.052 -0.296
 C         -0.277  0.137 -0.001    0.129  0.082  0.034   -0.048 -0.033 -0.019
 Cl        -0.297  0.390  0.246   -0.020 -0.060 -0.034    0.040  0.009  0.005
 C         -0.197 -0.102 -0.047    0.128  0.028 -0.072   -0.066  0.000  0.133
 H         -0.092 -0.136 -0.067    0.255  0.009 -0.147   -0.143 -0.032  0.256
 C         -0.011 -0.022  0.004   -0.032 -0.148  0.033   -0.039  0.168 -0.070
 C          0.082  0.011 -0.026   -0.041 -0.115  0.114   -0.196 -0.018 -0.067
 H          0.128 -0.010 -0.023   -0.037 -0.112  0.129   -0.425  0.044 -0.148
 C          0.098  0.015 -0.007   -0.044 -0.050  0.056   -0.163 -0.177  0.039
 Cl         0.041 -0.085  0.056    0.074 -0.126  0.078    0.160 -0.079  0.074
 C          0.087  0.046  0.008   -0.206  0.006 -0.093   -0.171 -0.121  0.073
 H          0.080  0.086  0.029   -0.196  0.005 -0.212   -0.168 -0.176  0.184
 C          0.054  0.024 -0.021   -0.184  0.126 -0.046    0.001  0.003 -0.033
 Cl         0.049  0.098 -0.043    0.148  0.204 -0.092   -0.017  0.081 -0.044
 C          0.036 -0.026 -0.022   -0.187 -0.015  0.056   -0.006  0.123 -0.112
 H          0.046 -0.028 -0.042   -0.353 -0.126  0.106    0.036  0.154 -0.124
 TransDip  -0.005 -0.007 -0.006   -0.058 -0.019  0.006   -0.036  0.012 -0.002

 Mode:                16                     17                     18
 Frequency:       430.16                 435.52                 484.92
 Force Cnst:      0.5227                 0.7553                 0.5069
 Red. Mass:       4.7948                 6.7582                 3.6586
 IR Active:          YES                    YES                    YES
 IR Intens:        2.261                  3.077                  9.971
 Raman Active:       YES                    YES                    YES
               X      Y      Z        X      Y      Z        X      Y      Z
 C         -0.023 -0.027 -0.162    0.018  0.020  0.148   -0.016 -0.060  0.047
 C         -0.106 -0.049 -0.066    0.085  0.034  0.069   -0.040 -0.174  0.240
 Cl         0.044  0.013  0.008   -0.031 -0.011 -0.007    0.026 -0.002 -0.024
 C         -0.130 -0.076  0.139    0.107  0.050 -0.111   -0.071  0.081 -0.123
 H         -0.217 -0.148  0.339    0.186  0.108 -0.279   -0.127  0.313 -0.494
 C         -0.033  0.131 -0.058    0.019 -0.117  0.039   -0.023  0.034  0.040
 H         -0.049  0.279 -0.091    0.033 -0.241  0.056   -0.036  0.197 -0.137
 C          0.057  0.052 -0.008   -0.058 -0.049  0.001    0.026 -0.077  0.186
 Cl        -0.016 -0.028 -0.013    0.011  0.030  0.015    0.005 -0.016 -0.023
 C          0.072 -0.104  0.106   -0.066  0.078 -0.076    0.017  0.049 -0.107
 H          0.159 -0.242  0.278   -0.142  0.186 -0.202    0.043  0.223 -0.441
 C          0.004 -0.036 -0.092    0.018 -0.112  0.177   -0.020  0.072 -0.094
 C         -0.111 -0.020  0.070   -0.080 -0.257  0.044   -0.062  0.076 -0.028
 H         -0.152  0.005  0.086   -0.034 -0.286  0.024   -0.150  0.120 -0.018
 C         -0.111 -0.030  0.070   -0.125 -0.112 -0.038   -0.044 -0.023  0.020
 Cl        -0.021  0.080 -0.055   -0.085  0.118 -0.072    0.028  0.002  0.002
 C          0.081 -0.137  0.021   -0.024 -0.074  0.107    0.031 -0.062  0.018
 H          0.127 -0.376 -0.014   -0.021 -0.183  0.349    0.047 -0.144  0.000
 C          0.168 -0.016  0.106    0.125 -0.043 -0.024    0.062 -0.003  0.056
 Cl        -0.017  0.057 -0.040    0.051  0.151 -0.067   -0.025 -0.007 -0.004
 C          0.155 -0.007  0.102    0.132 -0.198  0.050    0.048  0.080 -0.018
 H          0.225  0.074  0.126    0.079 -0.267  0.020    0.140  0.153 -0.032
 TransDip   0.003 -0.033  0.035    0.008 -0.051  0.021   -0.036  0.064 -0.069

 Mode:                19                     20                     21
 Frequency:       534.76                 541.07                 605.99
 Force Cnst:      1.2751                 0.9280                 1.1082
 Red. Mass:       7.5682                 5.3799                 5.1222
 IR Active:          YES                    YES                    YES
 IR Intens:       27.685                  1.965                  7.859
 Raman Active:       YES                    YES                    YES
               X      Y      Z        X      Y      Z        X      Y      Z
 C          0.106 -0.064 -0.150    0.021 -0.015 -0.023   -0.011  0.217 -0.177
 C          0.112 -0.085  0.034    0.018 -0.021  0.020    0.025  0.087  0.066
 Cl        -0.124  0.131  0.076   -0.020  0.022  0.012    0.034 -0.045 -0.034
 C          0.176 -0.136 -0.075    0.028 -0.017 -0.019    0.022  0.043  0.160
 H          0.247 -0.115 -0.170    0.040 -0.002 -0.056    0.084  0.031  0.133
 C          0.164 -0.127 -0.130    0.026 -0.023 -0.017   -0.098  0.098 -0.126
 H          0.173 -0.132 -0.336    0.027 -0.019 -0.056   -0.102  0.265 -0.559
 C          0.057 -0.126  0.065    0.012 -0.024  0.014   -0.074 -0.149  0.284
 Cl        -0.105  0.134  0.069   -0.019  0.023  0.011    0.039 -0.030 -0.034
 C          0.090 -0.107 -0.081    0.017 -0.016 -0.024   -0.087  0.109 -0.034
 H          0.135 -0.090 -0.149    0.020 -0.008 -0.040   -0.185  0.178 -0.072
 C          0.087 -0.141 -0.198    0.016 -0.022 -0.039    0.030 -0.121 -0.007
 C          0.003 -0.015  0.089    0.019 -0.069 -0.107    0.055 -0.100  0.048
 H         -0.028  0.074  0.249    0.075 -0.259 -0.461    0.171 -0.142  0.070
 C         -0.011  0.004  0.038   -0.070  0.202  0.382    0.035  0.062  0.036
 Cl        -0.012  0.003 -0.006    0.003 -0.014 -0.028   -0.014 -0.008 -0.001
 C         -0.042 -0.040 -0.097   -0.009 -0.011 -0.018   -0.011  0.049 -0.070
 H          0.001 -0.170 -0.369    0.001 -0.043 -0.073   -0.002  0.050 -0.211
 C         -0.075  0.129  0.193    0.052 -0.178 -0.336   -0.065  0.047  0.025
 Cl         0.008 -0.008 -0.013   -0.004  0.014  0.024    0.015 -0.004  0.002
 C         -0.024 -0.011  0.008   -0.022  0.068  0.125   -0.024 -0.106  0.040
 H         -0.076 -0.062  0.002   -0.090  0.260  0.480   -0.122 -0.184  0.057
 TransDip   0.103 -0.102 -0.086    0.036 -0.015 -0.022   -0.055  0.071 -0.004

 Mode:                22                     23                     24
 Frequency:       623.57                 654.25                 705.50
 Force Cnst:      1.1423                 1.9689                 0.7142
 Red. Mass:       4.9859                 7.8070                 2.4355
 IR Active:          YES                    YES                    YES
 IR Intens:        1.714                 10.819                 20.581
 Raman Active:       YES                    YES                    YES
               X      Y      Z        X      Y      Z        X      Y      Z
 C         -0.020 -0.017 -0.161   -0.296  0.110  0.073    0.006 -0.044  0.008
 C         -0.029 -0.086 -0.067   -0.115 -0.031 -0.026   -0.002 -0.013 -0.060
 Cl        -0.029  0.042  0.023   -0.008 -0.023 -0.013   -0.007  0.011  0.008
 C         -0.026 -0.135  0.013   -0.027 -0.299 -0.157   -0.009 -0.022  0.023
 H         -0.099 -0.120  0.047   -0.106 -0.280 -0.126   -0.044 -0.032  0.069
 C          0.095  0.038 -0.092    0.273 -0.084 -0.067    0.016  0.029 -0.020
 H          0.079  0.227 -0.279    0.256  0.033 -0.016    0.013  0.067 -0.051
 C          0.087 -0.086  0.166    0.069  0.040  0.039    0.019 -0.017  0.044
 Cl        -0.030  0.030  0.008    0.024  0.012  0.006   -0.006  0.002  0.000
 C          0.072 -0.024 -0.085   -0.023  0.333  0.177    0.015 -0.034 -0.048
 H          0.178 -0.046 -0.138    0.021  0.332  0.144    0.061 -0.022 -0.110
 C         -0.058  0.120  0.230   -0.225 -0.075 -0.047   -0.031  0.126  0.209
 C         -0.016  0.041  0.055   -0.036  0.051 -0.073    0.011 -0.033 -0.094
 H          0.011  0.005  0.005    0.125  0.004 -0.015    0.063 -0.258 -0.524
 C          0.039 -0.097 -0.208    0.001  0.117  0.017   -0.020  0.045  0.100
 Cl         0.003  0.000  0.011    0.026 -0.021  0.013    0.000  0.003  0.001
 C         -0.008  0.074  0.119    0.159  0.025 -0.030    0.012 -0.052 -0.068
 H         -0.085  0.326  0.566    0.180 -0.035 -0.164    0.058 -0.207 -0.333
 C          0.034 -0.113 -0.208    0.010 -0.034  0.092   -0.010  0.052  0.100
 Cl        -0.001  0.004  0.009    0.021  0.023 -0.011   -0.002  0.001  0.001
 C         -0.011  0.031  0.071   -0.019 -0.126  0.030    0.016 -0.027 -0.102
 H          0.006  0.005  0.012    0.084 -0.042  0.015    0.097 -0.250 -0.515
 TransDip   0.028 -0.022 -0.021   -0.104 -0.012 -0.010    0.028 -0.075 -0.121

 Mode:                25                     26                     27
 Frequency:       734.44                 739.51                 803.10
 Force Cnst:      1.5490                 1.8982                 3.7544
 Red. Mass:       4.8740                 5.8913                 9.8799
 IR Active:          YES                    YES                    YES
 IR Intens:        7.997                 11.424                 94.870
 Raman Active:       YES                    YES                    YES
               X      Y      Z        X      Y      Z        X      Y      Z
 C          0.087 -0.082  0.298    0.101  0.209 -0.156    0.004 -0.080  0.119
 C         -0.092  0.181 -0.171   -0.128 -0.009  0.217    0.005  0.009 -0.064
 Cl         0.019 -0.027 -0.010    0.027 -0.032 -0.026   -0.002  0.004  0.005
 C         -0.108 -0.154  0.036   -0.172 -0.130 -0.157    0.004  0.001  0.012
 H         -0.012 -0.305  0.222   -0.049 -0.083 -0.354   -0.017 -0.054  0.129
 C         -0.073 -0.005 -0.131   -0.091 -0.131  0.030    0.006  0.026 -0.023
 H         -0.096  0.156 -0.103   -0.124  0.070  0.172    0.009 -0.024  0.056
 C          0.075 -0.132  0.075    0.108 -0.051 -0.140    0.000 -0.003  0.013
 Cl        -0.020  0.025  0.015   -0.029  0.037  0.021   -0.001 -0.001  0.001
 C          0.081  0.124 -0.037    0.127  0.102  0.125    0.003 -0.040 -0.012
 H         -0.035  0.416 -0.454   -0.012 -0.043  0.509    0.025  0.116 -0.311
 C          0.137  0.005 -0.069    0.176  0.062  0.101   -0.000 -0.031  0.007
 C          0.050 -0.003  0.014    0.051 -0.107  0.069   -0.250 -0.156  0.028
 H         -0.101  0.113  0.119    0.021 -0.195 -0.147   -0.136 -0.146  0.155
 C          0.022 -0.074  0.048    0.011 -0.031  0.016   -0.289  0.281 -0.196
 Cl        -0.018  0.019 -0.015   -0.016  0.003 -0.002    0.070 -0.090  0.060
 C         -0.076 -0.054  0.024   -0.123  0.021 -0.043   -0.037  0.277 -0.156
 H         -0.078 -0.053  0.038   -0.119  0.005 -0.069    0.006 -0.014  0.005
 C          0.002  0.017 -0.006    0.007  0.114 -0.055    0.194  0.368 -0.161
 Cl        -0.010 -0.004 -0.001   -0.019 -0.035  0.017   -0.040 -0.109  0.052
 C          0.008  0.099 -0.044    0.068  0.060 -0.029    0.279 -0.063  0.072
 H         -0.032  0.170  0.106   -0.029 -0.129 -0.171    0.162 -0.100  0.164
 TransDip   0.086 -0.004  0.027    0.100  0.037 -0.019   -0.036  0.267 -0.158

 Mode:                28                     29                     30
 Frequency:       827.71                 872.90                 877.27
 Force Cnst:      0.5513                 1.8914                 0.8350
 Red. Mass:       1.3659                 4.2131                 1.8416
 IR Active:          YES                    YES                    YES
 IR Intens:       31.307                 23.526                 14.438
 Raman Active:       YES                    YES                    YES
               X      Y      Z        X      Y      Z        X      Y      Z
 C          0.001  0.007 -0.011   -0.083 -0.008 -0.017    0.029  0.007 -0.001
 C          0.003 -0.033  0.061   -0.011 -0.119 -0.059    0.004  0.027  0.018
 Cl        -0.000  0.002 -0.004   -0.013  0.017  0.010    0.004 -0.004 -0.003
 C         -0.003  0.053 -0.093   -0.009 -0.063 -0.037   -0.004  0.015  0.010
 H          0.017 -0.339  0.595   -0.280  0.027  0.025    0.075 -0.009 -0.012
 C         -0.004  0.052 -0.095    0.173  0.061  0.028   -0.056 -0.016 -0.009
 H          0.017 -0.343  0.617    0.186 -0.023 -0.019   -0.063  0.023  0.020
 C          0.002 -0.031  0.057   -0.140  0.136  0.084    0.054 -0.052 -0.020
 Cl        -0.000  0.002 -0.004    0.031 -0.028 -0.017   -0.012  0.010  0.005
 C         -0.001  0.000  0.001   -0.161  0.004 -0.000    0.057  0.002 -0.027
 H         -0.001  0.006 -0.009   -0.108 -0.033  0.026    0.043 -0.076  0.121
 C          0.000  0.000  0.000    0.125  0.040  0.039   -0.048  0.018  0.046
 C          0.003  0.001  0.001    0.120 -0.111  0.008   -0.026 -0.002 -0.077
 H          0.005 -0.003 -0.005    0.013  0.086  0.336   -0.067  0.169  0.247
 C          0.004 -0.003  0.002    0.074 -0.064  0.115   -0.038  0.066  0.048
 Cl        -0.001  0.001 -0.001   -0.024  0.015 -0.017    0.009 -0.008 -0.000
 C         -0.000 -0.002  0.002   -0.115 -0.071 -0.097    0.064 -0.070 -0.137
 H         -0.000  0.001 -0.003   -0.209  0.236  0.454   -0.088  0.418  0.758
 C         -0.003 -0.005  0.001    0.038  0.139  0.000   -0.027 -0.002  0.080
 Cl         0.001  0.001 -0.001   -0.016 -0.025  0.006    0.006  0.005 -0.007
 C         -0.004  0.001  0.002    0.087  0.075 -0.106   -0.017 -0.055 -0.026
 H         -0.000 -0.007 -0.013   -0.030  0.266  0.303   -0.038  0.076  0.185
 TransDip  -0.002 -0.091  0.154    0.007  0.103  0.116   -0.021  0.015  0.119

 Mode:                31                     32                     33
 Frequency:       893.76                 899.98                 911.91
 Force Cnst:      0.6696                 0.6542                 0.7467
 Red. Mass:       1.4228                 1.3709                 1.5241
 IR Active:          YES                    YES                    YES
 IR Intens:        6.114                  0.839                  1.272
 Raman Active:       YES                    YES                    YES
               X      Y      Z        X      Y      Z        X      Y      Z
 C          0.009 -0.005  0.014    0.000  0.011 -0.017   -0.004 -0.040  0.066
 C          0.002 -0.008 -0.001    0.001 -0.005 -0.002   -0.001  0.002 -0.011
 Cl        -0.000  0.001  0.000   -0.000  0.001  0.001   -0.000  0.000  0.001
 C         -0.007 -0.007  0.006   -0.002 -0.000 -0.005    0.006 -0.012  0.020
 H         -0.008  0.015 -0.033   -0.008 -0.009  0.015   -0.010  0.053 -0.082
 C         -0.010  0.005 -0.005    0.000 -0.002  0.005    0.010  0.011 -0.016
 H         -0.012  0.012  0.038   -0.000  0.010 -0.018    0.016 -0.061  0.058
 C          0.017 -0.027  0.022   -0.005  0.011 -0.012   -0.018 -0.011  0.050
 Cl        -0.003  0.004 -0.001    0.001 -0.001  0.000    0.003 -0.001 -0.004
 C          0.013  0.030 -0.083   -0.003 -0.018  0.041   -0.019  0.080 -0.118
 H          0.020 -0.262  0.431   -0.001  0.117 -0.203   -0.001 -0.385  0.697
 C         -0.016  0.030  0.059    0.002  0.003  0.003    0.015 -0.032 -0.059
 C          0.008 -0.040 -0.095    0.023 -0.060 -0.099   -0.006  0.015  0.032
 H         -0.091  0.275  0.483   -0.090  0.312  0.587    0.018 -0.080 -0.147
 C         -0.009  0.010  0.002   -0.001  0.012  0.034   -0.005 -0.001 -0.002
 Cl         0.002 -0.001  0.001   -0.001 -0.000 -0.003    0.000 -0.000  0.000
 C         -0.006  0.039  0.073   -0.003  0.000  0.003   -0.000 -0.015 -0.026
 H          0.079 -0.239 -0.417    0.000 -0.008 -0.021   -0.027  0.060  0.168
 C          0.001 -0.004 -0.001    0.005 -0.017 -0.032    0.018  0.010 -0.022
 Cl         0.000  0.001  0.000   -0.001  0.001  0.003   -0.003 -0.003  0.003
 C          0.008 -0.034 -0.063   -0.017  0.057  0.100   -0.003  0.059  0.069
 H         -0.059  0.187  0.333    0.096 -0.330 -0.586    0.076 -0.225 -0.430
 TransDip   0.007 -0.024  0.075    0.022 -0.001 -0.019   -0.006 -0.023  0.027

 Mode:                34                     35                     36
 Frequency:       969.58                1011.14                1049.14
 Force Cnst:      0.7406                 3.8053                 4.3471
 Red. Mass:       1.3372                 6.3170                 6.7032
 IR Active:          YES                    YES                    YES
 IR Intens:        0.050                  3.058                 72.882
 Raman Active:       YES                    YES                    YES
               X      Y      Z        X      Y      Z        X      Y      Z
 C          0.001 -0.010  0.016    0.031  0.009  0.004    0.177  0.087  0.041
 C          0.001 -0.008  0.013   -0.017  0.018  0.010   -0.191  0.304  0.182
 Cl        -0.000  0.001 -0.001    0.002 -0.001 -0.001    0.024 -0.032 -0.020
 C         -0.003  0.060 -0.104   -0.016 -0.023 -0.012   -0.102 -0.130 -0.071
 H          0.011 -0.344  0.611   -0.046 -0.013 -0.005   -0.055 -0.138 -0.079
 C          0.004 -0.058  0.103    0.038  0.011  0.005    0.291  0.075  0.033
 H         -0.016  0.326 -0.596    0.037  0.021  0.008    0.273  0.271  0.141
 C         -0.000  0.006 -0.010   -0.020  0.021  0.011   -0.058  0.073  0.044
 Cl         0.000 -0.001  0.001    0.002 -0.002 -0.001    0.001 -0.003 -0.002
 C         -0.002  0.014 -0.023   -0.024 -0.023 -0.010   -0.140 -0.278 -0.152
 H         -0.001 -0.064  0.114   -0.051 -0.004 -0.022   -0.272 -0.254 -0.109
 C          0.001 -0.004 -0.005    0.061  0.011  0.000    0.084  0.012 -0.010
 C         -0.002  0.003  0.001   -0.131 -0.342  0.162   -0.038  0.083 -0.052
 H         -0.000 -0.004 -0.011   -0.083 -0.367  0.196   -0.204  0.148 -0.095
 C         -0.002  0.001 -0.001   -0.047  0.054 -0.038   -0.066  0.053 -0.038
 Cl         0.000 -0.000  0.000   -0.001 -0.000 -0.000    0.011 -0.008  0.006
 C          0.000 -0.001 -0.000    0.366  0.070  0.024    0.012  0.008 -0.003
 H          0.001 -0.006  0.007    0.380  0.078  0.026    0.003  0.043 -0.018
 C          0.002  0.002 -0.001   -0.027 -0.071  0.035   -0.057 -0.085  0.036
 Cl        -0.000 -0.000  0.000   -0.001 -0.000 -0.000    0.009  0.013 -0.005
 C          0.000  0.004  0.002   -0.224  0.272 -0.188   -0.008 -0.102  0.060
 H          0.004 -0.006 -0.018   -0.185  0.335 -0.181   -0.121 -0.219  0.061
 TransDip  -0.000 -0.005  0.005   -0.053  0.015  0.012   -0.161  0.183  0.123

 Mode:                37                     38                     39
 Frequency:      1103.78                1115.57                1121.07
 Force Cnst:      3.8339                 1.3128                 1.1060
 Red. Mass:       5.3410                 1.7904                 1.4936
 IR Active:          YES                    YES                    YES
 IR Intens:       21.445                 57.922                 12.910
 Raman Active:       YES                    YES                    YES
               X      Y      Z        X      Y      Z        X      Y      Z
 C          0.219  0.009 -0.000   -0.031 -0.029 -0.017   -0.015 -0.007  0.014
 C          0.160 -0.167 -0.100   -0.051  0.088  0.052   -0.005  0.008  0.003
 Cl        -0.020  0.023  0.014    0.005 -0.007 -0.005    0.000 -0.001 -0.000
 C         -0.066 -0.146 -0.080    0.032 -0.048 -0.028    0.008 -0.006 -0.004
 H         -0.201 -0.120 -0.061    0.514 -0.216 -0.134    0.084 -0.035 -0.016
 C         -0.134 -0.000  0.005   -0.071 -0.033 -0.015   -0.014 -0.003 -0.000
 H         -0.144 -0.081 -0.043   -0.057 -0.213 -0.120   -0.014 -0.013 -0.010
 C         -0.178  0.196  0.114   -0.081  0.144  0.082   -0.006  0.016  0.009
 Cl         0.022 -0.025 -0.014    0.010 -0.014 -0.008    0.001 -0.001 -0.001
 C          0.027  0.120  0.066    0.070 -0.012 -0.009    0.014 -0.005 -0.008
 H          0.037  0.141  0.072    0.651 -0.211 -0.135    0.124 -0.059 -0.007
 C          0.210  0.039  0.014   -0.038 -0.010  0.012   -0.015  0.022 -0.013
 C         -0.059  0.074 -0.047    0.022 -0.003  0.001   -0.073 -0.052  0.014
 H         -0.437  0.186 -0.200    0.141 -0.027  0.063   -0.381  0.030 -0.079
 C         -0.110  0.081 -0.064    0.005  0.001  0.001    0.071 -0.067  0.049
 Cl         0.013 -0.010  0.008   -0.000  0.000 -0.000   -0.007  0.006 -0.005
 C          0.055  0.015  0.001   -0.010 -0.017  0.008   -0.007  0.079 -0.044
 H          0.046  0.050 -0.018    0.007 -0.132  0.072   -0.094  0.692 -0.396
 C         -0.090 -0.125  0.052    0.021  0.031 -0.013   -0.035 -0.058  0.026
 Cl         0.010  0.015 -0.006   -0.002 -0.003  0.001    0.004  0.005 -0.002
 C         -0.021 -0.093  0.046   -0.009  0.022 -0.017    0.082 -0.018  0.024
 H         -0.324 -0.321  0.140    0.022  0.065 -0.004    0.328  0.150 -0.037
 TransDip  -0.148  0.003  0.001   -0.099  0.198  0.102    0.023 -0.087  0.072

 Mode:                40                     41                     42
 Frequency:      1132.67                1159.50                1262.77
 Force Cnst:      1.5414                 1.1086                 1.5962
 Red. Mass:       2.0391                 1.3996                 1.6990
 IR Active:          YES                    YES                    YES
 IR Intens:       17.702                 10.918                  3.460
 Raman Active:       YES                    YES                    YES
               X      Y      Z        X      Y      Z        X      Y      Z
 C          0.023  0.005  0.005   -0.018  0.025  0.015   -0.030 -0.077 -0.052
 C          0.017 -0.010 -0.007    0.093 -0.020 -0.015   -0.086 -0.019 -0.006
 Cl        -0.001  0.001  0.001   -0.007  0.004  0.003    0.003 -0.000 -0.000
 C         -0.008 -0.014 -0.007    0.027 -0.079 -0.046    0.030  0.040  0.022
 H         -0.031 -0.007 -0.005    0.392 -0.215 -0.128    0.512 -0.120 -0.082
 C         -0.004  0.006  0.004   -0.056  0.065  0.038    0.017  0.010  0.005
 H         -0.011  0.048  0.026   -0.158  0.735  0.409    0.021  0.007  0.005
 C         -0.007  0.006  0.004    0.020  0.003  0.001    0.018  0.003  0.002
 Cl         0.001 -0.001 -0.000   -0.001 -0.001 -0.001    0.000  0.000  0.000
 C         -0.006  0.001  0.000   -0.046 -0.031 -0.016   -0.019  0.033  0.021
 H         -0.045  0.010  0.019   -0.093 -0.019 -0.007   -0.330  0.147  0.085
 C          0.005  0.002 -0.002   -0.033 -0.005 -0.018    0.076 -0.079  0.065
 C          0.057 -0.028  0.027    0.004 -0.006  0.008   -0.021  0.009 -0.013
 H          0.581 -0.178  0.192    0.063 -0.035  0.009   -0.492  0.156 -0.151
 C         -0.085  0.126 -0.083    0.016 -0.019  0.013    0.057  0.078 -0.033
 Cl         0.009 -0.013  0.009   -0.002  0.002 -0.001    0.001 -0.002  0.001
 C         -0.116 -0.016 -0.011    0.002 -0.000 -0.000   -0.001 -0.022  0.012
 H         -0.142  0.035 -0.043    0.005 -0.012  0.009    0.038 -0.309  0.173
 C         -0.054 -0.161  0.078    0.014  0.023 -0.010   -0.096 -0.007 -0.013
 Cl         0.005  0.017 -0.008   -0.001 -0.002  0.001    0.001  0.002 -0.001
 C          0.064  0.047 -0.014   -0.007  0.001  0.001    0.039  0.026 -0.009
 H          0.550  0.389 -0.133   -0.008 -0.006 -0.013    0.253  0.182 -0.054
 TransDip  -0.131 -0.030 -0.006    0.103 -0.018 -0.020   -0.057  0.010  0.014

 Mode:                43                     44                     45
 Frequency:      1268.70                1282.89                1310.39
 Force Cnst:      2.5518                 1.7156                 4.0843
 Red. Mass:       2.6908                 1.7692                 4.0371
 IR Active:          YES                    YES                    YES
 IR Intens:        7.332                  6.247                  1.662
 Raman Active:       YES                    YES                    YES
               X      Y      Z        X      Y      Z        X      Y      Z
 C          0.121 -0.011 -0.020   -0.080  0.132  0.068    0.147  0.166  0.082
 C          0.173  0.081  0.040   -0.003 -0.027 -0.013   -0.154 -0.123 -0.066
 Cl        -0.003  0.001  0.001   -0.002 -0.000 -0.000   -0.001  0.003  0.002
 C         -0.110 -0.052 -0.024    0.064 -0.012 -0.009    0.119 -0.076 -0.046
 H         -0.513  0.082  0.050   -0.371  0.137  0.090    0.083 -0.072 -0.032
 C         -0.023 -0.059 -0.032    0.001  0.029  0.015   -0.025  0.164  0.091
 H         -0.034 -0.039 -0.018   -0.021  0.197  0.110    0.043 -0.330 -0.188
 C          0.035  0.079  0.043   -0.071 -0.093 -0.050   -0.152 -0.020 -0.006
 Cl         0.002 -0.003 -0.002   -0.001  0.003  0.002    0.001 -0.005 -0.003
 C         -0.042 -0.008  0.001    0.039 -0.031 -0.019    0.213 -0.067 -0.039
 H         -0.044 -0.003 -0.005    0.622 -0.240 -0.147   -0.577  0.225  0.128
 C         -0.142 -0.111  0.032    0.062 -0.034  0.008   -0.136 -0.050 -0.001
 C         -0.055  0.005 -0.011    0.002 -0.007  0.007   -0.068  0.017 -0.016
 H         -0.115  0.012 -0.036   -0.315  0.079 -0.111    0.287 -0.100  0.085
 C          0.117 -0.011  0.026    0.042  0.054 -0.021    0.063 -0.044  0.035
 Cl        -0.004  0.004 -0.003   -0.000 -0.002  0.001   -0.002  0.004 -0.003
 C          0.016 -0.015  0.011   -0.004 -0.003  0.000    0.026 -0.023  0.016
 H          0.065 -0.306  0.176    0.034 -0.283  0.161    0.032 -0.010  0.014
 C         -0.060  0.094 -0.061   -0.070 -0.015 -0.003   -0.026  0.076 -0.045
 Cl        -0.001 -0.005  0.003    0.002  0.002 -0.001   -0.001 -0.004  0.002
 C          0.000  0.005 -0.004    0.016  0.003  0.006   -0.002 -0.003  0.003
 H          0.512  0.385 -0.130    0.129  0.073 -0.030    0.203  0.145 -0.056
 TransDip   0.074  0.036  0.026    0.019 -0.074 -0.024    0.021  0.025  0.025

 Mode:                46                     47                     48
 Frequency:      1322.44                1401.40                1437.81
 Force Cnst:      3.0463                 3.6197                 3.7190
 Red. Mass:       2.9565                 3.1282                 3.0533
 IR Active:          YES                    YES                    YES
 IR Intens:        0.197                 30.918                 43.937
 Raman Active:       YES                    YES                    YES
               X      Y      Z        X      Y      Z        X      Y      Z
 C          0.020  0.005  0.006   -0.162  0.115  0.077    0.065 -0.051  0.003
 C         -0.015 -0.014 -0.010    0.102 -0.008 -0.007   -0.039 -0.028 -0.018
 Cl        -0.001  0.000  0.000   -0.004 -0.000  0.000    0.002  0.001  0.001
 C          0.002 -0.006 -0.004   -0.046 -0.067 -0.037   -0.041  0.054  0.030
 H          0.062 -0.029 -0.015    0.064 -0.122 -0.071    0.181 -0.017 -0.013
 C         -0.005  0.016  0.009   -0.095  0.077  0.046    0.051 -0.043 -0.025
 H          0.009 -0.086 -0.050   -0.005 -0.621 -0.343    0.034  0.129  0.071
 C          0.002  0.009  0.005    0.217  0.082  0.039   -0.038 -0.021 -0.013
 Cl        -0.000 -0.001 -0.000   -0.007 -0.001 -0.000    0.002  0.001  0.001
 C          0.018 -0.005 -0.006   -0.012 -0.126 -0.071   -0.030  0.046  0.022
 H         -0.126  0.039  0.036   -0.288 -0.056 -0.012    0.166 -0.027  0.003
 C         -0.036  0.122 -0.065    0.018  0.065 -0.055   -0.003  0.205 -0.100
 C          0.181 -0.061  0.064   -0.012 -0.056  0.030   -0.124 -0.054  0.007
 H         -0.431  0.116 -0.136   -0.099 -0.045 -0.008    0.465 -0.239  0.212
 C         -0.080 -0.076  0.027    0.087  0.061 -0.017    0.119 -0.059  0.052
 Cl        -0.003 -0.001 -0.000   -0.002 -0.001  0.000   -0.005  0.004 -0.003
 C         -0.027  0.185 -0.105   -0.034  0.006 -0.009    0.033  0.091 -0.044
 H          0.065 -0.452  0.260   -0.008 -0.224  0.120    0.129 -0.508  0.298
 C          0.099 -0.033  0.034   -0.049 -0.055  0.023   -0.195 -0.022 -0.021
 Cl         0.003 -0.001  0.001    0.002  0.004 -0.002    0.006  0.002 -0.000
 C         -0.158 -0.128  0.043    0.070  0.013  0.009    0.108 -0.071  0.054
 H          0.438  0.305 -0.101   -0.240 -0.236  0.064   -0.029 -0.193  0.104
 TransDip  -0.011 -0.008 -0.003   -0.020 -0.173 -0.036    0.102 -0.155  0.104

 Mode:                49                     50                     51
 Frequency:      1461.72                1497.08                1586.66
 Force Cnst:      4.0993                 3.8690                 8.8988
 Red. Mass:       3.2564                 2.9299                 5.9995
 IR Active:          YES                    YES                    YES
 IR Intens:       38.019                 53.768                 82.993
 Raman Active:       YES                    YES                    YES
               X      Y      Z        X      Y      Z        X      Y      Z
 C         -0.062  0.073  0.032   -0.156 -0.106 -0.049    0.002 -0.162 -0.098
 C          0.026 -0.051 -0.028   -0.031  0.116  0.067    0.095  0.126  0.069
 Cl        -0.001  0.001  0.001    0.001 -0.005 -0.003   -0.003 -0.000 -0.000
 C         -0.064  0.010  0.008    0.204 -0.065 -0.043    0.024 -0.135 -0.076
 H          0.248 -0.102 -0.066   -0.593  0.213  0.137   -0.090 -0.113 -0.059
 C          0.001  0.041  0.023   -0.095 -0.052 -0.026   -0.026  0.288  0.160
 H          0.047 -0.248 -0.138   -0.158  0.243  0.140    0.081 -0.411 -0.230
 C          0.093 -0.016 -0.011   -0.007  0.088  0.049   -0.045 -0.177 -0.096
 Cl        -0.003  0.002  0.001    0.001 -0.004 -0.002    0.000  0.001  0.001
 C         -0.084 -0.019 -0.008    0.119 -0.033 -0.023   -0.068  0.099  0.058
 H          0.184 -0.125 -0.068   -0.465  0.169  0.112    0.223  0.008 -0.018
 C          0.179 -0.036  0.034    0.098  0.043  0.006    0.028 -0.151  0.095
 C         -0.004  0.097 -0.052   -0.007  0.020 -0.015   -0.087  0.092 -0.066
 H          0.397 -0.004  0.062    0.166 -0.018  0.056    0.214  0.014  0.041
 C         -0.177 -0.141  0.047   -0.053 -0.061  0.023   -0.018 -0.137  0.070
 Cl         0.004  0.004 -0.001    0.001  0.002 -0.001    0.001  0.001 -0.000
 C          0.140 -0.008  0.028    0.049  0.032 -0.009   -0.032  0.231 -0.130
 H          0.137  0.179 -0.074    0.069 -0.050  0.039    0.048 -0.322  0.184
 C         -0.130  0.114 -0.084   -0.084  0.012 -0.021    0.047 -0.126  0.075
 Cl         0.002 -0.005  0.003    0.002 -0.001  0.001   -0.001  0.000 -0.000
 C         -0.051 -0.074  0.034    0.028 -0.020  0.016    0.067  0.122 -0.056
 H          0.504  0.317 -0.102    0.089  0.015  0.006   -0.222 -0.076  0.024
 TransDip   0.180 -0.017 -0.081   -0.178  0.111  0.106    0.085 -0.264  0.090

 Mode:                52                     53                     54
 Frequency:      1597.93                1620.11                1625.08
 Force Cnst:     10.3922                10.6277                10.4308
 Red. Mass:       6.9078                 6.8723                 6.7037
 IR Active:          YES                    YES                    YES
 IR Intens:       55.802                 56.091                 24.509
 Raman Active:       YES                    YES                    YES
               X      Y      Z        X      Y      Z        X      Y      Z
 C         -0.002  0.206  0.090   -0.168 -0.006  0.001    0.186  0.012  0.002
 C         -0.074 -0.130 -0.070    0.237  0.070  0.032   -0.154 -0.043 -0.022
 Cl         0.002  0.001  0.000   -0.001 -0.002 -0.001    0.001  0.001  0.001
 C         -0.034  0.120  0.070   -0.286  0.060  0.042    0.175 -0.041 -0.028
 H          0.114  0.085  0.041    0.305 -0.150 -0.095   -0.192  0.089  0.058
 C          0.021 -0.250 -0.140    0.141 -0.012 -0.011   -0.086  0.014  0.011
 H         -0.067  0.324  0.180    0.149  0.056  0.027   -0.088 -0.045 -0.023
 C          0.064  0.158  0.087   -0.250 -0.068 -0.030    0.152  0.036  0.016
 Cl        -0.001 -0.001 -0.001    0.002  0.002  0.001   -0.001 -0.001 -0.000
 C          0.034 -0.102 -0.054    0.305 -0.051 -0.037   -0.201  0.036  0.030
 H         -0.158 -0.033 -0.031   -0.332  0.182  0.106    0.244 -0.120 -0.082
 C          0.020 -0.249  0.116   -0.107 -0.022 -0.007   -0.247 -0.034 -0.021
 C         -0.085  0.124 -0.079    0.207 -0.018  0.045    0.285 -0.034  0.071
 H          0.216  0.038 -0.002   -0.235  0.114 -0.105   -0.349  0.153 -0.145
 C         -0.037 -0.162  0.083   -0.169 -0.065  0.006   -0.212 -0.073  0.003
 Cl         0.001  0.001 -0.000    0.001  0.001 -0.000    0.002  0.001 -0.000
 C         -0.039  0.267 -0.152    0.084  0.014  0.006    0.108  0.007  0.015
 H          0.049 -0.343  0.195    0.093  0.022  0.004    0.117  0.036  0.001
 C          0.075 -0.144  0.092   -0.173  0.003 -0.031   -0.229  0.006 -0.042
 Cl        -0.001 -0.000 -0.000    0.001 -0.001  0.001    0.002 -0.001  0.001
 C          0.061  0.160 -0.074    0.186  0.092 -0.017    0.258  0.123 -0.027
 H         -0.250 -0.064 -0.015   -0.183 -0.187  0.066   -0.278 -0.269  0.111
 TransDip  -0.008 -0.188  0.147   -0.239 -0.018 -0.011   -0.154 -0.032 -0.023

 Mode:                55                     56                     57
 Frequency:      3198.59                3201.11                3208.52
 Force Cnst:      6.5654                 6.5899                 6.6222
 Red. Mass:       1.0892                 1.0915                 1.0918
 IR Active:          YES                    YES                    YES
 IR Intens:        0.254                  0.086                  0.104
 Raman Active:       YES                    YES                    YES
               X      Y      Z        X      Y      Z        X      Y      Z
 C         -0.000  0.001  0.000   -0.002  0.002  0.001   -0.000 -0.000  0.000
 C          0.003 -0.000 -0.000   -0.000  0.001  0.000   -0.000 -0.000 -0.000
 Cl        -0.000  0.000  0.000    0.000 -0.000 -0.000   -0.000  0.000 -0.000
 C         -0.028 -0.054 -0.030    0.006  0.011  0.006    0.000 -0.000 -0.000
 H          0.301  0.636  0.353   -0.061 -0.129 -0.072   -0.000 -0.001 -0.000
 C          0.048  0.008  0.003   -0.014 -0.002 -0.000   -0.002 -0.000 -0.000
 H         -0.562 -0.072 -0.023    0.165  0.021  0.006    0.017  0.002  0.001
 C          0.001 -0.002 -0.001    0.004  0.000 -0.000    0.000  0.000 -0.000
 Cl        -0.000  0.000  0.000   -0.000  0.000  0.000   -0.000  0.000 -0.000
 C         -0.008 -0.016 -0.009   -0.033 -0.068 -0.038   -0.003 -0.005 -0.003
 H          0.087  0.183  0.102    0.370  0.779  0.436    0.029  0.060  0.034
 C          0.000 -0.000 -0.000   -0.000 -0.000  0.000    0.002  0.003 -0.001
 C          0.000 -0.000  0.000    0.000 -0.000  0.000   -0.002 -0.002  0.001
 H         -0.000 -0.000 -0.000    0.001  0.002 -0.001    0.014  0.030 -0.014
 C         -0.000 -0.000  0.000   -0.000 -0.000  0.000   -0.000  0.000 -0.000
 Cl        -0.000  0.000 -0.000    0.000  0.000 -0.000   -0.000  0.000 -0.000
 C          0.000  0.000 -0.000   -0.000 -0.000 -0.000    0.001  0.001 -0.000
 H         -0.000 -0.000 -0.000    0.001  0.000 -0.000   -0.009 -0.002 -0.000
 C          0.000  0.000  0.000    0.000  0.000  0.000   -0.003 -0.001  0.000
 Cl        -0.000 -0.000  0.000   -0.000 -0.000  0.000    0.000  0.000 -0.000
 C         -0.000  0.000 -0.000   -0.004  0.004 -0.003    0.052 -0.057  0.041
 H          0.004 -0.004  0.003    0.045 -0.050  0.035   -0.586  0.652 -0.465
 TransDip  -0.002 -0.014 -0.008   -0.009  0.003 -0.001    0.006  0.008 -0.002

 Mode:                58                     59                     60
 Frequency:      3212.73                3217.53                3222.74
 Force Cnst:      6.6636                 6.6616                 6.6880
 Red. Mass:       1.0957                 1.0922                 1.0929
 IR Active:          YES                    YES                    YES
 IR Intens:        0.281                  0.176                  1.500
 Raman Active:       YES                    YES                    YES
               X      Y      Z        X      Y      Z        X      Y      Z
 C          0.000  0.000  0.000    0.000 -0.000  0.000   -0.000 -0.000 -0.000
 C          0.003 -0.000 -0.000    0.000 -0.000 -0.000    0.000 -0.000 -0.000
 Cl        -0.000  0.000  0.000   -0.000  0.000 -0.000   -0.000  0.000  0.000
 C         -0.018 -0.044 -0.024    0.000  0.000  0.000   -0.000 -0.000 -0.000
 H          0.221  0.477  0.265   -0.001 -0.002 -0.001    0.000  0.000  0.000
 C         -0.071 -0.008 -0.002    0.000  0.000  0.000    0.000  0.000 -0.000
 H          0.796  0.097  0.030   -0.004 -0.000 -0.000   -0.000 -0.000 -0.000
 C          0.000  0.003  0.002   -0.000 -0.000 -0.000   -0.000  0.000  0.000
 Cl         0.000 -0.000 -0.000    0.000 -0.000  0.000    0.000  0.000 -0.000
 C          0.002  0.003  0.002    0.000  0.000  0.000    0.000  0.000  0.000
 H         -0.016 -0.033 -0.019   -0.002 -0.003 -0.002   -0.000 -0.000 -0.000
 C          0.000 -0.000  0.000   -0.002  0.002 -0.001    0.000 -0.000  0.000
 C         -0.000 -0.000  0.000   -0.033 -0.073  0.034    0.002  0.002 -0.001
 H          0.002  0.003 -0.002    0.370  0.836 -0.392   -0.011 -0.024  0.011
 C          0.000 -0.000  0.000    0.004  0.000  0.001    0.001  0.003 -0.002
 Cl        -0.000  0.000  0.000   -0.000  0.000 -0.000    0.000 -0.000  0.000
 C         -0.000 -0.000 -0.000   -0.002  0.000 -0.000   -0.086 -0.016 -0.006
 H          0.000  0.000 -0.000    0.029  0.005  0.002    0.977  0.180  0.068
 C          0.000  0.000  0.000    0.000  0.000  0.000    0.002 -0.003  0.002
 Cl        -0.000 -0.000 -0.000    0.000  0.000 -0.000    0.000  0.000 -0.000
 C         -0.001  0.001 -0.000   -0.001  0.003 -0.002    0.001 -0.000  0.000
 H          0.006 -0.007  0.005    0.020 -0.023  0.016   -0.006  0.007 -0.005
 TransDip  -0.015 -0.007 -0.003   -0.002  0.012 -0.005    0.039  0.006  0.003

 STANDARD THERMODYNAMIC QUANTITIES AT   298.15 K  AND     1.00 ATM

   This Molecule has  0 Imaginary Frequencies
   Zero point vibrational energy:       89.135 kcal/mol

   Atom    1 Element C  Has Mass   12.00000
   Atom    2 Element C  Has Mass   12.00000
   Atom    3 Element Cl Has Mass   34.96885
   Atom    4 Element C  Has Mass   12.00000
   Atom    5 Element H  Has Mass    1.00783
   Atom    6 Element C  Has Mass   12.00000
   Atom    7 Element H  Has Mass    1.00783
   Atom    8 Element C  Has Mass   12.00000
   Atom    9 Element Cl Has Mass   34.96885
   Atom   10 Element C  Has Mass   12.00000
   Atom   11 Element H  Has Mass    1.00783
   Atom   12 Element C  Has Mass   12.00000
   Atom   13 Element C  Has Mass   12.00000
   Atom   14 Element H  Has Mass    1.00783
   Atom   15 Element C  Has Mass   12.00000
   Atom   16 Element Cl Has Mass   34.96885
   Atom   17 Element C  Has Mass   12.00000
   Atom   18 Element H  Has Mass    1.00783
   Atom   19 Element C  Has Mass   12.00000
   Atom   20 Element Cl Has Mass   34.96885
   Atom   21 Element C  Has Mass   12.00000
   Atom   22 Element H  Has Mass    1.00783
   Molecular Mass:   289.922380 amu
   Principal axes and moments of inertia in amu*Bohr^2:
                             1           2           3
    Eigenvalues --     4178.52828  9317.05617 11455.86526
          X               0.99994     0.01048     0.00354
          Y              -0.01049     0.99994     0.00203
          Z              -0.00352    -0.00207     0.99999
   Rotational Symmetry Number is   1
   The Molecule is an Asymmetric Top
   Translational Enthalpy:        0.889 kcal/mol
   Rotational Enthalpy:           0.889 kcal/mol
   Vibrational Enthalpy:         96.135 kcal/mol
   gas constant (RT):             0.592 kcal/mol
   Translational Entropy:        42.891  cal/mol.K
   Rotational Entropy:           34.455  cal/mol.K
   Vibrational Entropy:          45.292  cal/mol.K

   Total Enthalpy:               98.505 kcal/mol
   Total Entropy:               122.637  cal/mol.K

 ======================================================================

 STANDARD THERMODYNAMIC QUANTITIES FOR ANHARMONIC VIBRATION -- TOSH

   Zero point vibrational energy: ************ kcal/mol

   Vibrational Enthalpy:       Infinity kcal/mol
   Vibrational Entropy:             NaN  cal/mol.K

   Total Enthalpy:             Infinity kcal/mol
   Total Entropy:                   NaN  cal/mol.K

 ======================================================================

 STANDARD THERMODYNAMIC QUANTITIES FOR ANHARMONIC VIBRATION -- VPT2

   Zero point vibrational energy: ************ kcal/mol

   Vibrational Enthalpy:       Infinity kcal/mol
   Vibrational Entropy:             NaN  cal/mol.K

   Total Enthalpy:             Infinity kcal/mol
   Total Entropy:                   NaN  cal/mol.K

 ======================================================================

Archival summary:
1\1\november\FREQ\ProcedureUnspecified\BasisUnspecified\l4126\taweetha\FriJan1700:47:562020FriJan1700:47:562020\0\\#,FREQ,ProcedureUnspecified,BasisUnspecified,\\0,1\Cl\C,1,1.75906\C,2,1.39245,1,117.507\H,3,1.08241,2,119.52,1,-1.24154,0\C,3,1.38989,2,120.347,1,178.139,0\H,5,1.08209,3,120.55,2,-179.914,0\C,5,1.39029,3,118.894,2,-0.137891,0\C,7,1.38844,5,121.002,3,0.180102,0\H,8,1.08259,7,119.865,5,179.006,0\C,8,1.4026,7,120.83,5,0.00969116,0\C,10,1.49043,8,118.689,7,-179.685,0\C,11,1.39897,10,119.527,8,56.9222,0\H,12,1.08206,11,120.506,10,2.47564,0\C,12,1.39066,11,119.464,10,-178.616,0\C,14,1.38997,12,121.788,11,0.271664,0\H,15,1.08084,14,121.101,12,-179.992,0\C,15,1.39165,14,117.82,12,0.00308545,0\C,17,1.38881,15,121.907,14,-0.155179,0\H,18,1.08109,17,119.996,15,179.817,0\Cl,17,1.7561,15,118.837,14,179.585,0\Cl,14,1.75629,12,119.262,11,-179.535,0\Cl,7,1.75633,5,119.559,3,-179.843,0\\\@

 Total job time:  11663.88s(wall), 11663.36s(cpu) 
 Fri Jan 17 00:47:56 2020

        *************************************************************
        *                                                           *
        *  Thank you very much for using Q-Chem.  Have a nice day.  *
        *                                                           *
        *************************************************************
