# Supplementary material for: Quantum Chemical Investigation of Polychlorinated Dibenzodioxins, Dibenzofurans and Biphenyls: Relative Stability and Planarity Analysis
Source: Molecules. 2020 Dec 3;25(23):5697. doi: 10.3390/molecules25235697 (PMC7730433; doi:10.3390/molecules25235697)
Supplement: Supplementary file 1 [file molecules-25-05697-s001.zip › PCB/B3LYP/ClHHClHHClHHH.out]

                  Welcome to Q-Chem
     A Quantum Leap Into The Future Of Chemistry


 Q-Chem 5.2 (devel), Q-Chem, Inc., Pleasanton, CA (2019)

 Yihan Shao,  Zhengting Gan,  E. Epifanovsky,  A. T. B. Gilbert,  M. Wormit,  
 J. Kussmann,  A. W. Lange,  A. Behn,  Jia Deng,  Xintian Feng,  D. Ghosh,  
 M. Goldey,  P. R. Horn,  L. D. Jacobson,  I. Kaliman,  T. Kus,  A. Landau,  
 Jie Liu,  E. I. Proynov,  R. M. Richard,  R. P. Steele,  E. J. Sundstrom,  
 H. L. Woodcock III,  P. M. Zimmerman,  D. Zuev,  B. Albrecht,  E. Alguire,  
 S. A. Baeppler,  D. Barton,  Z. Benda,  Y. A. Bernard,  E. J. Berquist,  
 K. B. Bravaya,  H. Burton,  D. Casanova,  Chun-Min Chang,  Yunqing Chen,  
 A. Chien,  K. D. Closser,  M. P. Coons,  S. Coriani,  S. Dasgupta,  
 A. L. Dempwolff,  M. Diedenhofen,  Hainam Do,  R. G. Edgar,  Po-Tung Fang,  
 S. Faraji,  S. Fatehi,  Qingguo Feng,  K. D. Fenk,  J. Fosso-Tande,  
 J. Gayvert,  Qinghui Ge,  A. Ghysels,  G. Gidofalvi,  J. Gomes,  
 J. Gonthier,  A. Gunina,  D. Hait,  M. W. D. Hanson-Heine,  
 P. H. P. Harbach,  A. W. Hauser,  M. F. Herbst,  J. E. Herr,  
 E. G. Hohenstein,  Z. C. Holden,  Kerwin Hui,  B. C. Huynh,  T.-C. Jagau,  
 Hyunjun Ji,  B. Kaduk,  K. Khistyaev,  Jaehoon Kim,  P. Klunzinger,  K. Koh,  
 D. Kosenkov,  L. Koulias,  T. Kowalczyk,  C. M. Krauter,  A. Kunitsa,  
 Ka Un Lao,  A. Laurent,  K. V. Lawler,  Joonho Lee,  D. Lefrancois,  
 S. Lehtola,  D. S. Levine,  Yi-Pei Li,  You-Sheng Lin,  Fenglai Liu,  
 E. Livshits,  A. Luenser,  P. Manohar,  E. Mansoor,  S. F. Manzer,  
 Shan-Ping Mao,  Yuezhi Mao,  N. Mardirossian,  A. V. Marenich,  
 T. Markovich,  L. A. Martinez-Martinez,  S. A. Maurer,  N. J. Mayhall,  
 S. C. McKenzie,  J.-M. Mewes,  P. Morgante,  A. F. Morrison,  
 J. W. Mullinax,  K. Nanda,  T. S. Nguyen-Beck,  R. Olivares-Amaya,  
 J. A. Parkhill,  Zheng Pei,  T. M. Perrine,  F. Plasser,  P. Pokhilko,  
 S. Prager,  A. Prociuk,  E. Ramos,  D. R. Rehn,  F. Rob,  M. Scheurer,  
 M. Schneider,  N. Sergueev,  S. M. Sharada,  S. Sharma,  D. W. Small,  
 T. Stauch,  T. Stein,  Yu-Chuan Su,  A. J. W. Thom,  A. Tkatchenko,  
 T. Tsuchimochi,  N. M. Tubman,  L. Vogt,  M. L. Vidal,  O. Vydrov,  
 M. A. Watson,  J. Wenzel,  M. de Wergifosse,  T. A. Wesolowski,  A. White,  
 J. Witte,  A. Yamada,  Jun Yang,  K. Yao,  S. Yeganeh,  S. R. Yost,  
 Zhi-Qiang You,  A. Zech,  Igor Ying Zhang,  Xing Zhang,  Yan Zhao,  
 Ying Zhu,  B. R. Brooks,  G. K. L. Chan,  C. J. Cramer,  M. S. Gordon,  
 W. J. Hehre,  A. Klamt,  M. W. Schmidt,  C. D. Sherrill,  D. G. Truhlar,  
 A. Aspuru-Guzik,  R. Baer,  A. T. Bell,  N. A. Besley,  Jeng-Da Chai,  
 A. E. DePrince, III,  R. A. DiStasio Jr.,  A. Dreuw,  B. D. Dunietz,  
 T. R. Furlani,  Chao-Ping Hsu,  Yousung Jung,  Jing Kong,  D. S. Lambrecht,  
 WanZhen Liang,  C. Ochsenfeld,  V. A. Rassolov,  L. V. Slipchenko,  
 J. E. Subotnik,  T. Van Voorhis,  J. M. Herbert,  A. I. Krylov,  
 P. M. W. Gill,  M. Head-Gordon

 Contributors to earlier versions of Q-Chem not listed above: 
 R. D. Adamson,  B. Austin,  J. Baker,  G. J. O. Beran,  K. Brandhorst,  
 S. T. Brown,  E. F. C. Byrd,  A. K. Chakraborty,  C.-L. Cheng,  
 Siu Hung Chien,  D. M. Chipman,  D. L. Crittenden,  H. Dachsel,  
 R. J. Doerksen,  A. D. Dutoi,  L. Fusti-Molnar,  W. A. Goddard III,  
 A. Golubeva-Zadorozhnaya,  S. R. Gwaltney,  G. Hawkins,  A. Heyden,  
 S. Hirata,  G. Kedziora,  F. J. Keil,  C. Kelley,  Jihan Kim,  R. A. King,  
 R. Z. Khaliullin,  P. P. Korambath,  W. Kurlancheek,  A. M. Lee,  M. S. Lee,  
 S. V. Levchenko,  Ching Yeh Lin,  D. Liotard,  R. C. Lochan,  I. Lotan,  
 P. E. Maslen,  N. Nair,  D. P. O'Neill,  D. Neuhauser,  E. Neuscamman,  
 C. M. Oana,  R. Olson,  B. Peters,  R. Peverati,  P. A. Pieniazek,  
 Y. M. Rhee,  J. Ritchie,  M. A. Rohrdanz,  E. Rosta,  N. J. Russ,  
 H. F. Schaefer III,  N. E. Schultz,  N. Shenvi,  A. C. Simmonett,  A. Sodt,  
 D. Stuck,  K. S. Thanthiriwatte,  V. Vanovschi,  Tao Wang,  A. Warshel,  
 C. F. Williams,  Q. Wu,  X. Xu,  W. Zhang

 Please cite Q-Chem as follows:
 Y. Shao et al., Mol. Phys. 113, 184-215 (2015)
 DOI: 10.1080/00268976.2014.952696

 Q-Chem 5.2.1 for Intel X86 EM64T Linux

 Parts of Q-Chem use Armadillo 8.300.2 (Tropical Shenanigans).
 http://arma.sourceforge.net/

 Q-Chem begins on Thu Jan 16 20:12:03 2020  

Host: 
0

     Scratch files written to /scratch/taweetham/qchem31758//
NAlpha2: 130
NElect   130
Mult     1

 Q-Chem warning in module libgen/rem_setup.C, line 2168:

 Setting Thresh to 1e-14


Checking the input file for inconsistencies... 	...done.

--------------------------------------------------------------
User input:
--------------------------------------------------------------
$MOLECULE
0 1
C 
C  1 1.394960
Cl  2 CCl 1 119.528007
C  2 1.386606 1 120.846377 3 178.766605 0
H  4 CH 2 119.698148 1 -179.612229 0
C  4 1.387279 2 120.235871 1 -0.083363 0
H  6 CH 4 120.254637 2 -179.958574 0
C  6 1.387279 4 119.490737 2 0.041992 0
Cl  8 CCl 6 120.064298 4 179.568218 0
C  8 1.386606 6 120.235863 4 0.041336 0
H  10 CH 8 119.614146 6 178.681836 0
C  1 1.488550 2 120.827489 3 1.275929 0
C  12 1.394960 1 120.827496 2 44.635695 0
H  13 CH 12 119.528011 1 1.275194 0
C  13 1.386606 12 120.846392 1 -179.957497 0
Cl  15 CCl 13 119.698155 12 -179.612829 0
C  15 1.387278 13 120.235860 12 -0.083872 0
H  17 CH 15 120.254633 13 -179.958492 0
C  17 1.387279 15 119.490737 13 0.041666 0
H  19 CH 17 120.064293 15 179.568399 0
C  19 1.386606 17 120.235874 15 0.041790 0
H  21 CH 19 119.614152 17 178.681599 0

CH=1.08273
CCl=1.75400
$END

$REM
   JOB_TYPE	OPTIMIZATION
   BASIS	6-311++G**
   METHOD	B3LYP
   SYM_IGNORE	TRUE
   SCF_GUESS_ALWAYS     TRUE
   SYM_IGNORE   TRUE
   S2THRESH     15
   THRESH       15
$END

--------------------------------------------------------------
 ----------------------------------------------------------------
             Standard Nuclear Orientation (Angstroms)
    I     Atom           X                Y                Z
 ----------------------------------------------------------------
    1      C       0.0000000000     0.0000000000     0.0000000000
    2      C       0.0000000000     0.0000000000     1.3949600000
    3      Cl      1.5261815140     0.0000000000     2.2594170471
    4      C      -1.1901880373     0.0256249026     2.1059255403
    5      H      -1.1683702292     0.0315218534     3.1884196336
    6      C      -2.4041742747     0.0535064326     1.4351028665
    7      H      -3.3336980403     0.0741960811     1.9899557843
    8      C      -2.4180259722     0.0546630380     0.0478935036
    9      Cl     -3.9445745286     0.0782926128    -0.8155919614
   10      C      -1.2274122092     0.0272853135    -0.6622934626
   11      H      -1.2503451014     0.0068111236    -1.7445869269
   12      C       1.2779219872    -0.0284629571    -0.7628147595
   13      C       2.3095886281    -0.8932703637    -0.3971844912
   14      H       2.1704206894    -1.5663256744     0.4394355459
   15      C       3.5004827568    -0.9194878930    -1.1069450245
   16      Cl      4.7739092873    -2.0261183446    -0.6270805489
   17      C       3.6821124948    -0.0819958503    -2.1978886372
   18      H       4.6116429624    -0.1026930066    -2.7527300472
   19      C       2.6636000698     0.7822218600    -2.5724593424
   20      H       2.7980411655     1.4448431951    -3.4181323354
   21      C       1.4736782845     0.8090230106    -1.8610916159
   22      H       0.6936781770     1.5025559907    -2.1490431582
 ----------------------------------------------------------------
 Nuclear Repulsion Energy =        1189.76490218 hartrees
 There are       65 alpha and       65 beta electrons
 Requested basis set is 6-311++G(d,p)
 There are 146 shells and 403 basis functions

 Total QAlloc Memory Limit   2000 MB
 Mega-Array Size       188 MB
 MEM_STATIC part       192 MB
 A cutoff of  1.0D-15 yielded   8750 shell pairs
 There are     70364 function pairs (     75543 Cartesian)
 Smallest overlap matrix eigenvalue = 3.68E-07
 Linear dependence detected in AO basis
 Number of orthogonalized atomic orbitals = 400
 Maximum deviation from orthogonality = 4.678E-10

 Scale SEOQF with 1.000000e-01/1.000000e-01/1.000000e-01

 Standard Electronic Orientation quadrupole field applied
 Nucleus-field energy     =     0.0000000131 hartrees
 Guess from superposition of atomic densities
 Warning:  Energy on first SCF cycle will be non-variational
 SAD guess density has 130.000000 electrons

 -----------------------------------------------------------------------
  General SCF calculation program by
  Eric Jon Sundstrom, Paul Horn, Yuezhi Mao, Dmitri Zuev, Alec White,
  David Stuck, Shaama M.S., Shane Yost, Joonho Lee, David Small,
  Daniel Levine, Susi Lehtola, Hugh Burton, Evgeny Epifanovsky,
  Bang C. Huynh
 -----------------------------------------------------------------------
 Exchange:     0.2000 Hartree-Fock + 0.0800 Slater + 0.7200 B88
 Correlation:  0.1900 VWN1RPA + 0.8100 LYP
 Using SG-1 standard quadrature grid
 A restricted SCF calculation will be
 performed using DIIS
 SCF converges when DIIS error is below 1.0e-08
 ---------------------------------------
  Cycle       Energy         DIIS error
 ---------------------------------------
    1   -1845.9057010721      3.17e-02  
    2   -1842.1082347132      2.84e-03  
    3   -1842.0374054171      3.34e-03  
    4   -1842.2742598355      5.06e-04  
    5   -1842.2783673767      2.67e-04  
    6   -1842.2797260451      1.06e-04  
    7   -1842.2799509490      2.00e-05  
    8   -1842.2799565488      1.08e-05  
    9   -1842.2799590486      2.02e-06  
   10   -1842.2799591173      1.06e-06  
   11   -1842.2799591392      2.17e-07  
   12   -1842.2799591400      1.13e-07  
   13   -1842.2799591402      2.71e-08  
   14   -1842.2799591403      7.29e-09  Convergence criterion met
 ---------------------------------------
 SCF time:   CPU 496.49s  wall 497.00s 
 SCF   energy in the final basis set =    -1842.2799591403
 Total energy in the final basis set =    -1842.2799591403

 --------------------------------------------------------------

                    Orbital Energies (a.u.)
 --------------------------------------------------------------

 Alpha MOs
 -- Occupied --
********-101.5655-101.5602 -10.2569 -10.2564 -10.2476 -10.2219 -10.2106
-10.2096 -10.2088 -10.2083 -10.1972 -10.1966 -10.1959 -10.1941  -9.4825
 -9.4808  -9.4748  -7.2472  -7.2454  -7.2395  -7.2374  -7.2369  -7.2357
 -7.2350  -7.2296  -7.2293  -0.9299  -0.9065  -0.8924  -0.8571  -0.8399
 -0.8059  -0.7664  -0.7503  -0.7388  -0.6635  -0.6411  -0.6165  -0.6005
 -0.5454  -0.5268  -0.5171  -0.4912  -0.4857  -0.4704  -0.4563  -0.4520
 -0.4475  -0.4292  -0.4121  -0.4075  -0.3966  -0.3835  -0.3787  -0.3781
 -0.3488  -0.3326  -0.3307  -0.3284  -0.3231  -0.3011  -0.2699  -0.2621
 -0.2530
 -- Virtual --
 -0.0628  -0.0451  -0.0334  -0.0153  -0.0121  -0.0091   0.0020   0.0042
  0.0084   0.0133   0.0204   0.0238   0.0338   0.0371   0.0443   0.0483
  0.0544   0.0613   0.0704   0.0720   0.0755   0.0789   0.0901   0.0924
  0.0999   0.1009   0.1026   0.1061   0.1070   0.1122   0.1136   0.1165
  0.1202   0.1244   0.1266   0.1290   0.1325   0.1332   0.1336   0.1392
  0.1403   0.1436   0.1459   0.1505   0.1582   0.1613   0.1653   0.1695
  0.1759   0.1771   0.1833   0.1881   0.1978   0.2022   0.2068   0.2115
  0.2159   0.2185   0.2231   0.2298   0.2320   0.2355   0.2415   0.2466
  0.2505   0.2542   0.2600   0.2619   0.2662   0.2702   0.2739   0.2787
  0.2797   0.2843   0.2883   0.2921   0.2979   0.3014   0.3075   0.3136
  0.3208   0.3248   0.3299   0.3340   0.3474   0.3527   0.3577   0.3646
  0.3765   0.4253   0.4358   0.4494   0.4548   0.4596   0.4615   0.4725
  0.4815   0.4865   0.5017   0.5088   0.5163   0.5272   0.5388   0.5442
  0.5511   0.5558   0.5608   0.5640   0.5732   0.5814   0.5821   0.5941
  0.5971   0.5993   0.6105   0.6130   0.6253   0.6276   0.6330   0.6518
  0.6606   0.6724   0.6788   0.6847   0.6948   0.7067   0.7080   0.7156
  0.7196   0.7281   0.7413   0.7499   0.7647   0.7766   0.7983   0.8215
  0.8293   0.8362   0.8407   0.8493   0.8540   0.8572   0.8600   0.8631
  0.8653   0.8688   0.8711   0.8761   0.8872   0.8966   0.9003   0.9053
  0.9148   0.9188   0.9259   0.9407   0.9487   0.9559   0.9640   0.9694
  0.9803   0.9920   0.9966   1.0048   1.0141   1.0238   1.0435   1.0537
  1.0757   1.0774   1.1021   1.1075   1.1198   1.1284   1.1802   1.1972
  1.2077   1.2345   1.2500   1.2548   1.2708   1.2932   1.2985   1.3339
  1.3395   1.3490   1.4007   1.4533   1.4871   1.5000   1.5052   1.5137
  1.5205   1.5459   1.5555   1.5684   1.5866   1.6010   1.6037   1.6210
  1.6325   1.6497   1.6715   1.6880   1.7002   1.7046   1.7108   1.7247
  1.7500   1.7795   1.8052   1.8491   1.8711   1.8899   1.9000   1.9052
  1.9087   1.9205   1.9275   1.9333   1.9483   1.9653   1.9692   1.9767
  1.9858   2.0113   2.0260   2.0540   2.0557   2.0769   2.1019   2.1256
  2.1563   2.1992   2.2066   2.2472   2.2724   2.2830   2.2949   2.3167
  2.3278   2.3321   2.3552   2.3941   2.4192   2.4316   2.4478   2.4596
  2.4789   2.5028   2.5273   2.5449   2.5613   2.5684   2.6116   2.6510
  2.6550   2.6629   2.6727   2.7014   2.7061   2.7143   2.7200   2.7407
  2.7463   2.7605   2.7766   2.7859   2.7911   2.8004   2.8040   2.8276
  2.8408   2.8548   2.8604   2.8972   2.9040   2.9320   2.9846   3.0023
  3.0735   3.0940   3.1010   3.1666   3.1879   3.2038   3.2278   3.2735
  3.3450   3.3737   3.3823   3.4128   3.5134   3.5398   3.5926   3.6083
  3.7068   3.7786   3.8091   3.8842   4.0113   4.0497   4.1095   4.1382
  4.1445   4.4347   4.8156   4.8458   9.7780   9.7869   9.8203  23.4517
 23.6148  23.8638  23.9152  23.9346  23.9704  24.0178  24.0597  24.0753
 24.0938  24.1492  24.1851  25.8284  25.8369  25.9226  26.1253  26.1567
 26.3177  26.6022  26.6452  26.7835 215.7715 215.7801 215.8232
 --------------------------------------------------------------

          Ground-State Mulliken Net Atomic Charges

     Atom                 Charge (a.u.)
  ----------------------------------------
      1 C                     0.234257
      2 C                    -0.037027
      3 Cl                    0.520719
      4 C                    -0.575637
      5 H                     0.200594
      6 C                    -0.690894
      7 H                     0.184891
      8 C                     0.698855
      9 Cl                    0.461655
     10 C                    -0.830474
     11 H                     0.204678
     12 C                     0.502895
     13 C                    -1.455949
     14 H                     0.196267
     15 C                     0.588969
     16 Cl                    0.472464
     17 C                    -0.599092
     18 H                     0.182253
     19 C                    -0.377249
     20 H                     0.176411
     21 C                    -0.221618
     22 H                     0.163031
  ----------------------------------------
  Sum of atomic charges =     0.000000

 -----------------------------------------------------------------
                    Cartesian Multipole Moments
 -----------------------------------------------------------------
    Charge (ESU x 10^10)
                -0.0000
    Dipole Moment (Debye)
         X      -0.8948      Y       1.0376      Z      -0.4016
       Tot       1.4278
    Quadrupole Moments (Debye-Ang)
        XX    -113.8849     XY       3.4926     YY    -110.5967
        XZ      -7.8356     YZ      -4.1186     ZZ     -99.8846
    Octopole Moments (Debye-Ang^2)
       XXX    -231.0407    XXY      39.6872    XYY     -77.5324
       YYY      78.1493    XXZ      15.2991    XYZ     -10.5866
       YYZ      15.6136    XZZ     -71.8027    YZZ      36.2597
       ZZZ      46.6948
    Hexadecapole Moments (Debye-Ang^3)
      XXXX   -5336.2289   XXXY     481.4944   XXYY   -1008.5169
      XYYY     432.6857   YYYY    -571.3290   XXXZ     301.6514
      XXYZ     -32.6988   XYYZ     139.4970   YYYZ     -13.2066
      XXZZ   -1039.4981   XYZZ     167.8362   YYZZ    -358.2809
      XZZZ     301.9430   YZZZ     -34.6401   ZZZZ   -1508.1434
 -----------------------------------------------------------------
 Calculating analytic gradient of the SCF energy
 Gradient of SCF Energy
            1           2           3           4           5           6
    1  -0.0115608   0.0005988   0.0046505  -0.0012875   0.0001538   0.0062743
    2   0.0016321   0.0005010  -0.0054815  -0.0004261  -0.0000649  -0.0000802
    3   0.0040322  -0.0011154  -0.0150624  -0.0060396  -0.0000374  -0.0023887
            7           8           9          10          11          12
    1  -0.0003255  -0.0023129   0.0004679   0.0028548  -0.0002655   0.0027180
    2   0.0001058  -0.0000982  -0.0000776  -0.0000351   0.0001528  -0.0018156
    3  -0.0001164  -0.0001549  -0.0000818   0.0060630   0.0000723   0.0042744
           13          14          15          16          17          18
    1  -0.0006496  -0.0024558   0.0055371  -0.0009030  -0.0090494  -0.0005437
    2   0.0121196   0.0007036  -0.0023945   0.0006430  -0.0000534   0.0004230
    3  -0.0026439   0.0045931   0.0008418  -0.0001018   0.0052664  -0.0004246
           19          20          21          22
    1   0.0005699  -0.0009345   0.0057193   0.0007438
    2  -0.0011249   0.0000007  -0.0039737  -0.0006558
    3   0.0007639   0.0006431   0.0013592   0.0002575
 Max gradient component =       1.506E-02
 RMS gradient           =       3.856E-03
 Gradient time:  CPU 167.89 s  wall 167.99 s
 Geometry Optimization Parameters
   NAtoms,    NIC,     NZ,  NCons,   NDum,   NFix, NCnnct, MaxDiis
       22     155      22       0       0       0       0       0


** GEOMETRY OPTIMIZATION IN DELOCALIZED INTERNAL COORDINATES **
   Searching for a Minimum

   Optimization Cycle:   1

                       Coordinates (Angstroms)
     ATOM                X               Y               Z
      1  C         0.0000000000    0.0000000000    0.0000000000
      2  C         0.0000000000    0.0000000000    1.3949600000
      3  Cl        1.5261815140    0.0000000000    2.2594170471
      4  C        -1.1901880373    0.0256249026    2.1059255403
      5  H        -1.1683702292    0.0315218534    3.1884196336
      6  C        -2.4041742747    0.0535064326    1.4351028665
      7  H        -3.3336980403    0.0741960811    1.9899557843
      8  C        -2.4180259722    0.0546630380    0.0478935036
      9  Cl       -3.9445745286    0.0782926128   -0.8155919614
     10  C        -1.2274122092    0.0272853135   -0.6622934626
     11  H        -1.2503451014    0.0068111236   -1.7445869269
     12  C         1.2779219872   -0.0284629571   -0.7628147595
     13  C         2.3095886281   -0.8932703637   -0.3971844912
     14  H         2.1704206894   -1.5663256744    0.4394355459
     15  C         3.5004827568   -0.9194878930   -1.1069450245
     16  Cl        4.7739092873   -2.0261183446   -0.6270805489
     17  C         3.6821124948   -0.0819958503   -2.1978886372
     18  H         4.6116429624   -0.1026930066   -2.7527300472
     19  C         2.6636000698    0.7822218600   -2.5724593424
     20  H         2.7980411655    1.4448431951   -3.4181323354
     21  C         1.4736782845    0.8090230106   -1.8610916159
     22  H         0.6936781770    1.5025559907   -2.1490431582
   Point Group: c1    Number of degrees of freedom:    60


   Energy is  -1842.279959140


 Attempting to generate delocalized internal coordinates
 Initial Hessian constructed with Jon Baker's OPTIMIZE code

 60 Hessian modes will be used to form the next step
  Hessian Eigenvalues:
     0.010693    0.019215    0.019215    0.023207    0.023207    0.023578
     0.023580    0.023676    0.023679    0.023938    0.023938    0.024090
     0.024090    0.024114    0.024114    0.024135    0.024135    0.024143
     0.024143    0.159962    0.159966    0.159969    0.159995    0.159995
     0.160000    0.160000    0.220002    0.223744    0.234684    0.234917
     0.234917    0.246036    0.249943    0.249992    0.249992    0.250000
     0.250000    0.301033    0.301033    0.301033    0.336089    0.356665
     0.356665    0.356665    0.356665    0.356665    0.356665    0.356665
     0.428409    0.428423    0.430976    0.432675    0.467773    0.467798
     0.472123    0.472131    0.478203    0.478204    0.479142    0.479142

 Minimum search - taking simple RFO step
 Searching for Lamda that Minimizes Along All modes
 Value Taken    Lamda =  -0.02391598
 Calculated Step too Large.  Step scaled by  0.585419
 Step Taken.  Stepsize is  0.300000

                             Maximum     Tolerance    Cnvgd?
         Gradient           0.046976      0.000300      NO
         Displacement       0.209033      0.001200      NO
         Energy change     *********      0.000001      NO


 New Cartesian Coordinates Obtained by Inverse Iteration

 Displacement from previous Coordinates is:  1.359580
 ----------------------------------------------------------------
             Standard Nuclear Orientation (Angstroms)
    I     Atom           X                Y                Z
 ----------------------------------------------------------------
    1      C       0.0563650993    -0.0076077114     0.0841941326
    2      C      -0.0239443359     0.0702436940     1.4909679426
    3      Cl      1.3956236317     0.2340477943     2.5136071737
    4      C      -1.2567623819     0.1035833188     2.1328300137
    5      H      -1.2930215370     0.1778580393     3.2124229307
    6      C      -2.4377005489     0.0634472492     1.4053892373
    7      H      -3.3944040095     0.0907389432     1.9112417155
    8      C      -2.3743242674     0.0014889881     0.0215320316
    9      Cl     -3.8543139248    -0.0479648357    -0.9191888886
   10      C      -1.1485003545    -0.0295271704    -0.6272456740
   11      H      -1.1217810264    -0.1002825718    -1.7073934159
   12      C       1.3257584111    -0.0423907323    -0.7039995670
   13      C       2.3450047623    -0.9667817815    -0.4452929540
   14      H       2.2301536579    -1.6984802166     0.3406505110
   15      C       3.4964135577    -0.9810653761    -1.2207495916
   16      Cl      4.7520246417    -2.1578502975    -0.8760807660
   17      C       3.6619754044    -0.0867990436    -2.2710808637
   18      H       4.5644588513    -0.1059903065    -2.8693392979
   19      C       2.6488516977     0.8227556315    -2.5466241325
   20      H       2.7628000230     1.5248824110    -3.3635804379
   21      C       1.4920647433     0.8407437960    -1.7762728780
   22      H       0.7177275285     1.5671415024    -1.9927196114
 ----------------------------------------------------------------
 Nuclear Repulsion Energy =        1177.74727681 hartrees
 There are       65 alpha and       65 beta electrons
 Applying Cartesian multipole field
    Component          Value
    ---------          -----
     (2,0,0)        1.00000E-11
     (0,2,0)        2.00000E-11
     (0,0,2)       -3.00000E-11
 Nucleus-field energy     =     0.0000000099 hartrees
 Requested basis set is 6-311++G(d,p)
 There are 146 shells and 403 basis functions
 A cutoff of  1.0D-15 yielded   8708 shell pairs
 There are     69990 function pairs (     75119 Cartesian)
 Smallest overlap matrix eigenvalue = 4.12E-07
 Linear dependence detected in AO basis
 Number of orthogonalized atomic orbitals = 400
 Maximum deviation from orthogonality = 2.419E-10
 Guess from superposition of atomic densities
 Warning:  Energy on first SCF cycle will be non-variational
 SAD guess density has 130.000000 electrons

 -----------------------------------------------------------------------
  General SCF calculation program by
  Eric Jon Sundstrom, Paul Horn, Yuezhi Mao, Dmitri Zuev, Alec White,
  David Stuck, Shaama M.S., Shane Yost, Joonho Lee, David Small,
  Daniel Levine, Susi Lehtola, Hugh Burton, Evgeny Epifanovsky,
  Bang C. Huynh
 -----------------------------------------------------------------------
 Exchange:     0.2000 Hartree-Fock + 0.0800 Slater + 0.7200 B88
 Correlation:  0.1900 VWN1RPA + 0.8100 LYP
 Using SG-1 standard quadrature grid
 A restricted SCF calculation will be
 performed using DIIS
 SCF converges when DIIS error is below 1.0e-08
 ---------------------------------------
  Cycle       Energy         DIIS error
 ---------------------------------------
    1   -1845.8180727747      3.14e-02  
    2   -1842.1162499753      2.81e-03  
    3   -1842.0477551196      3.30e-03  
    4   -1842.2786185741      5.12e-04  
    5   -1842.2828517739      2.66e-04  
    6   -1842.2842064186      1.03e-04  
    7   -1842.2844218116      1.81e-05  
    8   -1842.2844264878      8.97e-06  
    9   -1842.2844282265      1.74e-06  
   10   -1842.2844282782      8.94e-07  
   11   -1842.2844282938      1.86e-07  
   12   -1842.2844282944      1.19e-07  
   13   -1842.2844282947      2.96e-08  
   14   -1842.2844282947      8.83e-09  Convergence criterion met
 ---------------------------------------
 SCF time:   CPU 455.19s  wall 456.00s 
 SCF   energy in the final basis set =    -1842.2844282947
 Total energy in the final basis set =    -1842.2844282947

 --------------------------------------------------------------

                    Orbital Energies (a.u.)
 --------------------------------------------------------------

 Alpha MOs
 -- Occupied --
********-101.5663-101.5608 -10.2594 -10.2563 -10.2500 -10.2257 -10.2147
-10.2089 -10.2086 -10.2080 -10.2001 -10.1992 -10.1983 -10.1959  -9.4820
 -9.4810  -9.4754  -7.2466  -7.2457  -7.2400  -7.2369  -7.2363  -7.2359
 -7.2353  -7.2302  -7.2299  -0.9266  -0.9068  -0.8906  -0.8582  -0.8380
 -0.8056  -0.7669  -0.7497  -0.7372  -0.6626  -0.6411  -0.6170  -0.6004
 -0.5451  -0.5260  -0.5152  -0.4921  -0.4875  -0.4701  -0.4549  -0.4525
 -0.4469  -0.4272  -0.4118  -0.4083  -0.3961  -0.3820  -0.3791  -0.3780
 -0.3487  -0.3323  -0.3303  -0.3281  -0.3240  -0.3001  -0.2717  -0.2636
 -0.2542
 -- Virtual --
 -0.0620  -0.0456  -0.0352  -0.0206  -0.0123  -0.0092   0.0019   0.0045
  0.0083   0.0130   0.0183   0.0238   0.0321   0.0361   0.0455   0.0469
  0.0537   0.0618   0.0689   0.0714   0.0754   0.0785   0.0902   0.0919
  0.0994   0.0998   0.1025   0.1041   0.1073   0.1124   0.1134   0.1159
  0.1177   0.1237   0.1243   0.1265   0.1313   0.1329   0.1339   0.1366
  0.1385   0.1417   0.1455   0.1468   0.1588   0.1615   0.1632   0.1668
  0.1751   0.1761   0.1833   0.1879   0.1956   0.1981   0.2045   0.2092
  0.2162   0.2192   0.2212   0.2281   0.2299   0.2355   0.2415   0.2447
  0.2507   0.2538   0.2576   0.2618   0.2675   0.2706   0.2742   0.2753
  0.2792   0.2828   0.2859   0.2894   0.2946   0.3050   0.3070   0.3092
  0.3186   0.3197   0.3273   0.3294   0.3466   0.3519   0.3555   0.3619
  0.3745   0.4296   0.4353   0.4401   0.4526   0.4600   0.4617   0.4700
  0.4835   0.4886   0.4952   0.5060   0.5142   0.5281   0.5367   0.5438
  0.5530   0.5535   0.5563   0.5637   0.5720   0.5798   0.5826   0.5890
  0.5943   0.6024   0.6084   0.6133   0.6203   0.6313   0.6340   0.6544
  0.6636   0.6781   0.6805   0.6834   0.6984   0.7064   0.7088   0.7149
  0.7199   0.7308   0.7361   0.7478   0.7630   0.7712   0.7933   0.8193
  0.8330   0.8368   0.8429   0.8474   0.8530   0.8554   0.8560   0.8599
  0.8633   0.8701   0.8729   0.8772   0.8831   0.8877   0.8982   0.8991
  0.9060   0.9184   0.9219   0.9355   0.9425   0.9562   0.9581   0.9628
  0.9767   0.9833   0.9869   0.9979   1.0153   1.0191   1.0415   1.0511
  1.0660   1.0809   1.0945   1.1096   1.1125   1.1280   1.1743   1.1947
  1.2062   1.2238   1.2492   1.2532   1.2596   1.2867   1.3019   1.3215
  1.3294   1.3582   1.4045   1.4460   1.4853   1.4957   1.4999   1.5112
  1.5216   1.5436   1.5553   1.5630   1.5823   1.5984   1.5993   1.6167
  1.6351   1.6454   1.6709   1.6855   1.7002   1.7066   1.7082   1.7211
  1.7463   1.7696   1.8032   1.8405   1.8698   1.8839   1.8985   1.9017
  1.9094   1.9172   1.9229   1.9301   1.9529   1.9621   1.9675   1.9775
  1.9792   1.9988   2.0243   2.0473   2.0547   2.0704   2.0969   2.1187
  2.1544   2.1904   2.1960   2.2465   2.2702   2.2788   2.2902   2.3101
  2.3211   2.3358   2.3444   2.3915   2.4173   2.4300   2.4520   2.4558
  2.4686   2.5012   2.5230   2.5408   2.5529   2.5600   2.6021   2.6437
  2.6520   2.6607   2.6712   2.6952   2.7066   2.7105   2.7141   2.7333
  2.7409   2.7517   2.7723   2.7812   2.7835   2.7971   2.7980   2.8134
  2.8370   2.8501   2.8561   2.8891   2.8989   2.9240   2.9845   2.9945
  3.0674   3.0879   3.0903   3.1522   3.1768   3.1909   3.2158   3.2650
  3.3414   3.3592   3.3723   3.4078   3.5075   3.5313   3.5872   3.5974
  3.7033   3.7693   3.8069   3.8748   4.0074   4.0488   4.1121   4.1300
  4.1366   4.4148   4.8087   4.8385   9.7779   9.7856   9.8046  23.4558
 23.6099  23.8529  23.9043  23.9196  23.9607  24.0015  24.0505  24.0652
 24.0822  24.1423  24.1714  25.8296  25.8329  25.8910  26.1180  26.1471
 26.2641  26.5975  26.6210  26.7220 215.7717 215.7790 215.8026
 --------------------------------------------------------------

          Ground-State Mulliken Net Atomic Charges

     Atom                 Charge (a.u.)
  ----------------------------------------
      1 C                     0.349417
      2 C                     0.081471
      3 Cl                    0.499902
      4 C                    -0.647465
      5 H                     0.199619
      6 C                    -0.628010
      7 H                     0.182348
      8 C                     0.781599
      9 Cl                    0.450249
     10 C                    -1.092121
     11 H                     0.211934
     12 C                     0.482899
     13 C                    -1.397841
     14 H                     0.189607
     15 C                     0.663205
     16 Cl                    0.449645
     17 C                    -0.643263
     18 H                     0.178845
     19 C                    -0.322039
     20 H                     0.181782
     21 C                    -0.342683
     22 H                     0.170899
  ----------------------------------------
  Sum of atomic charges =     0.000000

 -----------------------------------------------------------------
                    Cartesian Multipole Moments
 -----------------------------------------------------------------
    Charge (ESU x 10^10)
                 0.0000
    Dipole Moment (Debye)
         X      -0.8767      Y       1.0912      Z      -0.4494
       Tot       1.4702
    Quadrupole Moments (Debye-Ang)
        XX    -113.5529     XY       3.3670     YY    -110.3653
        XZ      -8.2531     YZ      -4.1543     ZZ    -100.5001
    Octopole Moments (Debye-Ang^2)
       XXX    -233.4965    XXY      41.5961    XYY     -77.0101
       YYY      79.8913    XXZ      17.4736    XYZ     -11.9153
       YYZ      16.1468    XZZ     -71.0568    YZZ      37.8082
       ZZZ      48.3621
    Hexadecapole Moments (Debye-Ang^3)
      XXXX   -5239.3374   XXXY     479.1245   XXYY   -1001.3798
      XYYY     426.8766   YYYY    -631.3230   XXXZ     341.9554
      XXYZ     -52.7774   XYYZ     153.9857   YYYZ     -77.2458
      XXZZ   -1044.6432   XYZZ     169.3541   YYZZ    -393.4470
      XZZZ     345.1017   YZZZ     -90.8981   ZZZZ   -1652.3307
 -----------------------------------------------------------------
 Calculating analytic gradient of the SCF energy
 Gradient of SCF Energy
            1           2           3           4           5           6
    1  -0.0059091   0.0007247  -0.0023552   0.0002220  -0.0002773   0.0039066
    2   0.0005929  -0.0014390   0.0014114  -0.0000653   0.0001003  -0.0001611
    3  -0.0035242   0.0050722   0.0024014  -0.0020603   0.0001924  -0.0015636
            7           8           9          10          11          12
    1  -0.0001621  -0.0014841   0.0005629   0.0027119  -0.0003087  -0.0005466
    2   0.0001316   0.0000174  -0.0001516   0.0019588   0.0001550  -0.0008764
    3  -0.0000386   0.0000801   0.0003645   0.0031141  -0.0002328  -0.0001553
           13          14          15          16          17          18
    1   0.0025290  -0.0001769   0.0028881  -0.0007007  -0.0047564  -0.0001371
    2   0.0035515  -0.0000448  -0.0022335   0.0007287   0.0004747   0.0003511
    3  -0.0041383  -0.0022952   0.0005948  -0.0001945   0.0031964  -0.0005057
           19          20          21          22
    1   0.0011807  -0.0003454   0.0023693   0.0000644
    2  -0.0002227  -0.0000349  -0.0040464  -0.0001976
    3  -0.0003613   0.0003373  -0.0001034  -0.0001801
 Max gradient component =       5.909E-03
 RMS gradient           =       1.946E-03
 Gradient time:  CPU 162.88 s  wall 162.92 s
 Geometry Optimization Parameters
   NAtoms,    NIC,     NZ,  NCons,   NDum,   NFix, NCnnct, MaxDiis
       22     155      22       0       0       0       0       0

 Cartesian Hessian Update
 Hessian updated using BFGS update


** GEOMETRY OPTIMIZATION IN DELOCALIZED INTERNAL COORDINATES **
   Searching for a Minimum

   Optimization Cycle:   2

                       Coordinates (Angstroms)
     ATOM                X               Y               Z
      1  C         0.0563650993   -0.0076077114    0.0841941326
      2  C        -0.0239443359    0.0702436940    1.4909679426
      3  Cl        1.3956236317    0.2340477943    2.5136071737
      4  C        -1.2567623819    0.1035833188    2.1328300137
      5  H        -1.2930215370    0.1778580393    3.2124229307
      6  C        -2.4377005489    0.0634472492    1.4053892373
      7  H        -3.3944040095    0.0907389432    1.9112417155
      8  C        -2.3743242674    0.0014889881    0.0215320316
      9  Cl       -3.8543139248   -0.0479648357   -0.9191888886
     10  C        -1.1485003545   -0.0295271704   -0.6272456740
     11  H        -1.1217810264   -0.1002825718   -1.7073934159
     12  C         1.3257584111   -0.0423907323   -0.7039995670
     13  C         2.3450047623   -0.9667817815   -0.4452929540
     14  H         2.2301536579   -1.6984802166    0.3406505110
     15  C         3.4964135577   -0.9810653761   -1.2207495916
     16  Cl        4.7520246417   -2.1578502975   -0.8760807660
     17  C         3.6619754044   -0.0867990436   -2.2710808637
     18  H         4.5644588513   -0.1059903065   -2.8693392979
     19  C         2.6488516977    0.8227556315   -2.5466241325
     20  H         2.7628000230    1.5248824110   -3.3635804379
     21  C         1.4920647433    0.8407437960   -1.7762728780
     22  H         0.7177275285    1.5671415024   -1.9927196114
   Point Group: c1    Number of degrees of freedom:    60


   Energy is  -1842.284428295

 Hessian updated using BFGS update

 54 Hessian modes will be used to form the next step
  Hessian Eigenvalues:
     0.013150    0.019214    0.020120    0.023197    0.023309    0.023577
     0.023642    0.023675    0.023936    0.023938    0.024089    0.024090
     0.024114    0.024114    0.024134    0.024135    0.024142    0.024143
     0.027720    0.159844    0.159966    0.159971    0.159994    0.159997
     0.160000    0.160244    0.219660    0.223956    0.230957    0.234782
     0.235162    0.245333    0.249724    0.249965    0.249992    0.249992
     0.300811    0.300935    0.328890    0.354617    0.356634    0.375467
     0.428342    0.429908    0.430706    0.455419    0.466510    0.467782
     0.471848    0.477928    0.478174    0.478258    0.479126    0.549625

 Minimum search - taking simple RFO step
 Searching for Lamda that Minimizes Along All modes
 Value Taken    Lamda =  -0.00117327
 Step Taken.  Stepsize is  0.162753

                             Maximum     Tolerance    Cnvgd?
         Gradient           0.011176      0.000300      NO
         Displacement       0.105010      0.001200      NO
         Energy change     -0.004469      0.000001      NO


 New Cartesian Coordinates Obtained by Inverse Iteration

 Displacement from previous Coordinates is:  0.513092
 ----------------------------------------------------------------
             Standard Nuclear Orientation (Angstroms)
    I     Atom           X                Y                Z
 ----------------------------------------------------------------
    1      C       0.0481447177     0.0034435332     0.0623943543
    2      C      -0.0196876032     0.1095852963     1.4622639829
    3      Cl      1.4276088382     0.2884341439     2.4441063745
    4      C      -1.2438282157     0.1322380359     2.1257036406
    5      H      -1.2631615812     0.2231709198     3.2041821983
    6      C      -2.4359710987     0.0545732036     1.4150904504
    7      H      -3.3866360334     0.0727889990     1.9322261595
    8      C      -2.3837220359    -0.0414859834     0.0298299922
    9      Cl     -3.8744519885    -0.1397888573    -0.8918719096
   10      C      -1.1655178509    -0.0682505260    -0.6370646289
   11      H      -1.1484069090    -0.1692319345    -1.7147364487
   12      C       1.3172353459    -0.0269734236    -0.7167463100
   13      C       2.3090880418    -0.9808691515    -0.4583506747
   14      H       2.1750820422    -1.7156673705     0.3242434576
   15      C       3.4654133216    -1.0019939490    -1.2284747749
   16      Cl      4.6927068145    -2.2135147416    -0.8938707969
   17      C       3.6687450064    -0.0906750666    -2.2604285588
   18      H       4.5792905384    -0.1214975018    -2.8454971451
   19      C       2.6808171885     0.8552310320    -2.5201729861
   20      H       2.8250573814     1.5746440188    -3.3176550530
   21      C       1.5148171110     0.8875219335    -1.7601046058
   22      H       0.7618465927     1.6405087142    -1.9617991078
 ----------------------------------------------------------------
 Nuclear Repulsion Energy =        1179.04426476 hartrees
 There are       65 alpha and       65 beta electrons
 Applying Cartesian multipole field
    Component          Value
    ---------          -----
     (2,0,0)        1.00000E-11
     (0,2,0)        2.00000E-11
     (0,0,2)       -3.00000E-11
 Nucleus-field energy     =     0.0000000111 hartrees
 Requested basis set is 6-311++G(d,p)
 There are 146 shells and 403 basis functions
 A cutoff of  1.0D-15 yielded   8712 shell pairs
 There are     70047 function pairs (     75190 Cartesian)
 Smallest overlap matrix eigenvalue = 4.04E-07
 Linear dependence detected in AO basis
 Number of orthogonalized atomic orbitals = 400
 Maximum deviation from orthogonality = 3.560E-10
 Guess from superposition of atomic densities
 Warning:  Energy on first SCF cycle will be non-variational
 SAD guess density has 130.000000 electrons

 -----------------------------------------------------------------------
  General SCF calculation program by
  Eric Jon Sundstrom, Paul Horn, Yuezhi Mao, Dmitri Zuev, Alec White,
  David Stuck, Shaama M.S., Shane Yost, Joonho Lee, David Small,
  Daniel Levine, Susi Lehtola, Hugh Burton, Evgeny Epifanovsky,
  Bang C. Huynh
 -----------------------------------------------------------------------
 Exchange:     0.2000 Hartree-Fock + 0.0800 Slater + 0.7200 B88
 Correlation:  0.1900 VWN1RPA + 0.8100 LYP
 Using SG-1 standard quadrature grid
 A restricted SCF calculation will be
 performed using DIIS
 SCF converges when DIIS error is below 1.0e-08
 ---------------------------------------
  Cycle       Energy         DIIS error
 ---------------------------------------
    1   -1845.7950448760      3.14e-02  
    2   -1842.1195093366      2.78e-03  
    3   -1842.0542201328      3.26e-03  
    4   -1842.2793961027      5.09e-04  
    5   -1842.2836064649      2.63e-04  
    6   -1842.2849283759      1.03e-04  
    7   -1842.2851446800      1.87e-05  
    8   -1842.2851494377      1.02e-05  
    9   -1842.2851516939      1.97e-06  
   10   -1842.2851517586      1.06e-06  
   11   -1842.2851517810      2.18e-07  
   12   -1842.2851517818      1.10e-07  
   13   -1842.2851517821      2.84e-08  
   14   -1842.2851517819      8.53e-09  Convergence criterion met
 ---------------------------------------
 SCF time:   CPU 461.74s  wall 462.00s 
 SCF   energy in the final basis set =    -1842.2851517819
 Total energy in the final basis set =    -1842.2851517819

 --------------------------------------------------------------

                    Orbital Energies (a.u.)
 --------------------------------------------------------------

 Alpha MOs
 -- Occupied --
********-101.5657-101.5602 -10.2588 -10.2569 -10.2503 -10.2245 -10.2144
-10.2097 -10.2092 -10.2089 -10.2006 -10.1999 -10.1991 -10.1968  -9.4816
 -9.4805  -9.4748  -7.2463  -7.2452  -7.2395  -7.2365  -7.2360  -7.2354
 -7.2347  -7.2297  -7.2293  -0.9263  -0.9060  -0.8902  -0.8572  -0.8373
 -0.8054  -0.7665  -0.7493  -0.7367  -0.6630  -0.6402  -0.6177  -0.5994
 -0.5445  -0.5263  -0.5147  -0.4920  -0.4882  -0.4704  -0.4544  -0.4523
 -0.4467  -0.4264  -0.4115  -0.4093  -0.3955  -0.3818  -0.3792  -0.3782
 -0.3477  -0.3320  -0.3300  -0.3279  -0.3236  -0.2984  -0.2717  -0.2633
 -0.2547
 -- Virtual --
 -0.0608  -0.0464  -0.0348  -0.0224  -0.0125  -0.0094   0.0021   0.0046
  0.0084   0.0130   0.0177   0.0237   0.0319   0.0357   0.0461   0.0468
  0.0534   0.0618   0.0684   0.0709   0.0755   0.0789   0.0906   0.0918
  0.0990   0.0995   0.1026   0.1038   0.1075   0.1126   0.1136   0.1160
  0.1174   0.1228   0.1239   0.1260   0.1310   0.1323   0.1338   0.1355
  0.1377   0.1415   0.1450   0.1469   0.1586   0.1615   0.1633   0.1668
  0.1744   0.1764   0.1829   0.1867   0.1952   0.1988   0.2040   0.2097
  0.2160   0.2182   0.2215   0.2282   0.2293   0.2352   0.2411   0.2459
  0.2498   0.2531   0.2580   0.2627   0.2662   0.2703   0.2753   0.2757
  0.2788   0.2827   0.2869   0.2879   0.2932   0.3053   0.3057   0.3099
  0.3183   0.3216   0.3268   0.3287   0.3463   0.3530   0.3539   0.3613
  0.3748   0.4295   0.4355   0.4417   0.4518   0.4601   0.4629   0.4709
  0.4834   0.4874   0.4949   0.5048   0.5144   0.5274   0.5366   0.5440
  0.5516   0.5542   0.5567   0.5638   0.5727   0.5779   0.5824   0.5873
  0.5944   0.6051   0.6088   0.6143   0.6202   0.6310   0.6348   0.6538
  0.6645   0.6792   0.6803   0.6844   0.6969   0.7048   0.7089   0.7146
  0.7187   0.7274   0.7363   0.7458   0.7609   0.7707   0.7892   0.8229
  0.8341   0.8384   0.8413   0.8475   0.8497   0.8550   0.8573   0.8593
  0.8644   0.8702   0.8722   0.8763   0.8857   0.8880   0.8987   0.9011
  0.9073   0.9183   0.9240   0.9385   0.9430   0.9557   0.9587   0.9636
  0.9762   0.9848   0.9885   0.9994   1.0145   1.0164   1.0432   1.0501
  1.0617   1.0754   1.0978   1.1083   1.1105   1.1312   1.1737   1.1947
  1.2051   1.2267   1.2513   1.2552   1.2587   1.2891   1.3012   1.3155
  1.3357   1.3608   1.4084   1.4429   1.4836   1.4946   1.5005   1.5138
  1.5232   1.5458   1.5547   1.5652   1.5810   1.5951   1.6005   1.6140
  1.6358   1.6445   1.6684   1.6830   1.6974   1.7015   1.7090   1.7209
  1.7463   1.7700   1.8065   1.8401   1.8708   1.8831   1.8969   1.8988
  1.9116   1.9134   1.9264   1.9297   1.9564   1.9603   1.9694   1.9705
  1.9798   1.9995   2.0223   2.0464   2.0525   2.0729   2.0912   2.1152
  2.1523   2.1880   2.1941   2.2478   2.2717   2.2797   2.2921   2.3054
  2.3218   2.3312   2.3455   2.3975   2.4164   2.4292   2.4507   2.4547
  2.4694   2.5017   2.5213   2.5394   2.5516   2.5606   2.6002   2.6410
  2.6480   2.6626   2.6744   2.6972   2.7063   2.7082   2.7195   2.7330
  2.7403   2.7532   2.7691   2.7798   2.7851   2.7948   2.7964   2.8101
  2.8335   2.8435   2.8534   2.8868   2.8943   2.9234   2.9875   2.9994
  3.0671   3.0878   3.0890   3.1458   3.1755   3.1925   3.2162   3.2655
  3.3405   3.3553   3.3685   3.4039   3.5030   3.5294   3.5850   3.5965
  3.7027   3.7654   3.8043   3.8745   4.0060   4.0495   4.1110   4.1284
  4.1375   4.4048   4.8095   4.8365   9.7777   9.7857   9.8085  23.4577
 23.6151  23.8507  23.9060  23.9202  23.9596  23.9994  24.0422  24.0591
 24.0783  24.1344  24.1641  25.8290  25.8335  25.8946  26.1192  26.1480
 26.2697  26.5916  26.6170  26.7280 215.7712 215.7791 215.8072
 --------------------------------------------------------------

          Ground-State Mulliken Net Atomic Charges

     Atom                 Charge (a.u.)
  ----------------------------------------
      1 C                     0.349042
      2 C                    -0.070209
      3 Cl                    0.488591
      4 C                    -0.567398
      5 H                     0.200385
      6 C                    -0.651832
      7 H                     0.182144
      8 C                     0.782156
      9 Cl                    0.445889
     10 C                    -1.067986
     11 H                     0.213990
     12 C                     0.524423
     13 C                    -1.380280
     14 H                     0.193580
     15 C                     0.664367
     16 Cl                    0.448227
     17 C                    -0.633153
     18 H                     0.178012
     19 C                    -0.309567
     20 H                     0.182810
     21 C                    -0.344773
     22 H                     0.171582
  ----------------------------------------
  Sum of atomic charges =     0.000000

 -----------------------------------------------------------------
                    Cartesian Multipole Moments
 -----------------------------------------------------------------
    Charge (ESU x 10^10)
                 0.0000
    Dipole Moment (Debye)
         X      -0.8391      Y       1.1455      Z      -0.4113
       Tot       1.4783
    Quadrupole Moments (Debye-Ang)
        XX    -113.4985     XY       3.4892     YY    -110.3114
        XZ      -8.2991     YZ      -4.2178     ZZ    -100.6499
    Octopole Moments (Debye-Ang^2)
       XXX    -229.2629    XXY      43.5670    XYY     -76.4030
       YYY      83.4155    XXZ      17.7006    XYZ     -12.4326
       YYZ      16.7694    XZZ     -70.7380    YZZ      38.6137
       ZZZ      52.2902
    Hexadecapole Moments (Debye-Ang^3)
      XXXX   -5208.6930   XXXY     464.8336   XXYY   -1003.6551
      XYYY     410.2774   YYYY    -662.0965   XXXZ     343.6229
      XXYZ     -57.5802   XYYZ     155.2862   YYYZ     -91.3889
      XXZZ   -1034.0334   XYZZ     164.1836   YYZZ    -391.6145
      XZZZ     351.6178   YZZZ    -101.3383   ZZZZ   -1619.9136
 -----------------------------------------------------------------
 Calculating analytic gradient of the SCF energy
 Gradient of SCF Energy
            1           2           3           4           5           6
    1  -0.0004601   0.0011202  -0.0009272   0.0001973  -0.0001567   0.0001920
    2   0.0007142  -0.0006387   0.0004721  -0.0000977  -0.0000459  -0.0000178
    3  -0.0015545   0.0014497   0.0004703  -0.0004785  -0.0000084  -0.0002208
            7           8           9          10          11          12
    1  -0.0001433  -0.0015410   0.0004964   0.0011617  -0.0001949  -0.0011331
    2  -0.0000216   0.0001477  -0.0000528   0.0006186  -0.0001213  -0.0014952
    3   0.0001189  -0.0002296   0.0002409   0.0006130   0.0000082   0.0012593
           13          14          15          16          17          18
    1   0.0009009  -0.0000737   0.0011921  -0.0007182  -0.0007263   0.0001907
    2   0.0015027  -0.0005510  -0.0014282   0.0007083   0.0000405   0.0002141
    3  -0.0006758  -0.0004561   0.0004525  -0.0001190   0.0003546  -0.0002109
           19          20          21          22
    1   0.0001964  -0.0001281   0.0004002   0.0001545
    2   0.0003211  -0.0000114  -0.0004929   0.0002351
    3  -0.0004988   0.0001062  -0.0005441  -0.0000770
 Max gradient component =       1.555E-03
 RMS gradient           =       6.672E-04
 Gradient time:  CPU 158.34 s  wall 158.36 s
 Geometry Optimization Parameters
   NAtoms,    NIC,     NZ,  NCons,   NDum,   NFix, NCnnct, MaxDiis
       22     155      22       0       0       0       0       0

 Cartesian Hessian Update
 Hessian updated using BFGS update


** GEOMETRY OPTIMIZATION IN DELOCALIZED INTERNAL COORDINATES **
   Searching for a Minimum

   Optimization Cycle:   3

                       Coordinates (Angstroms)
     ATOM                X               Y               Z
      1  C         0.0481447177    0.0034435332    0.0623943543
      2  C        -0.0196876032    0.1095852963    1.4622639829
      3  Cl        1.4276088382    0.2884341439    2.4441063745
      4  C        -1.2438282157    0.1322380359    2.1257036406
      5  H        -1.2631615812    0.2231709198    3.2041821983
      6  C        -2.4359710987    0.0545732036    1.4150904504
      7  H        -3.3866360334    0.0727889990    1.9322261595
      8  C        -2.3837220359   -0.0414859834    0.0298299922
      9  Cl       -3.8744519885   -0.1397888573   -0.8918719096
     10  C        -1.1655178509   -0.0682505260   -0.6370646289
     11  H        -1.1484069090   -0.1692319345   -1.7147364487
     12  C         1.3172353459   -0.0269734236   -0.7167463100
     13  C         2.3090880418   -0.9808691515   -0.4583506747
     14  H         2.1750820422   -1.7156673705    0.3242434576
     15  C         3.4654133216   -1.0019939490   -1.2284747749
     16  Cl        4.6927068145   -2.2135147416   -0.8938707969
     17  C         3.6687450064   -0.0906750666   -2.2604285588
     18  H         4.5792905384   -0.1214975018   -2.8454971451
     19  C         2.6808171885    0.8552310320   -2.5201729861
     20  H         2.8250573814    1.5746440188   -3.3176550530
     21  C         1.5148171110    0.8875219335   -1.7601046058
     22  H         0.7618465927    1.6405087142   -1.9617991078
   Point Group: c1    Number of degrees of freedom:    60


   Energy is  -1842.285151782

 Hessian updated using BFGS update

 56 Hessian modes will be used to form the next step
  Hessian Eigenvalues:
     0.012158    0.019287    0.019905    0.023186    0.023348    0.023547
     0.023654    0.023697    0.023920    0.023993    0.024089    0.024105
     0.024111    0.024117    0.024123    0.024137    0.024143    0.024231
     0.027478    0.158540    0.159969    0.159991    0.159994    0.159998
     0.160073    0.160336    0.214047    0.221792    0.226167    0.234805
     0.235936    0.244760    0.249286    0.249966    0.249992    0.250050
     0.298398    0.300993    0.301042    0.326683    0.351679    0.356504
     0.356741    0.368314    0.428000    0.429952    0.431437    0.452938
     0.465756    0.470910    0.474863    0.477689    0.478172    0.478874
     0.485270    0.507711

 Minimum search - taking simple RFO step
 Searching for Lamda that Minimizes Along All modes
 Value Taken    Lamda =  -0.00015174
 Step Taken.  Stepsize is  0.073471

                             Maximum     Tolerance    Cnvgd?
         Gradient           0.003035      0.000300      NO
         Displacement       0.041452      0.001200      NO
         Energy change     -0.000723      0.000001      NO


 New Cartesian Coordinates Obtained by Inverse Iteration

 Displacement from previous Coordinates is:  0.193512
 ----------------------------------------------------------------
             Standard Nuclear Orientation (Angstroms)
    I     Atom           X                Y                Z
 ----------------------------------------------------------------
    1      C       0.0438705144     0.0013791183     0.0541851522
    2      C      -0.0187204724     0.1227670050     1.4507788642
    3      Cl      1.4411959393     0.3017218591     2.4157823794
    4      C      -1.2380177524     0.1463844197     2.1229319460
    5      H      -1.2506565994     0.2479867765     3.2005629130
    6      C      -2.4322942616     0.0537082633     1.4175887307
    7      H      -3.3810563657     0.0735168465     1.9374006889
    8      C      -2.3847461745    -0.0599026372     0.0327710889
    9      Cl     -3.8812867307    -0.1711058914    -0.8804567119
   10      C      -1.1714007873    -0.0874650103    -0.6415006263
   11      H      -1.1567513276    -0.1962791428    -1.7184654272
   12      C       1.3136003211    -0.0231823120    -0.7227653511
   13      C       2.2940567990    -0.9888971442    -0.4668423163
   14      H       2.1536024324    -1.7218654112     0.3160544961
   15      C       3.4538605255    -1.0087255432    -1.2315683755
   16      Cl      4.6733207341    -2.2331684703    -0.9029875639
   17      C       3.6708065222    -0.0883328967    -2.2524218449
   18      H       4.5841767204    -0.1222101214    -2.8319342444
   19      C       2.6915185367     0.8686600425    -2.5063499452
   20      H       2.8470946665     1.5950073498    -3.2956608071
   21      C       1.5207469362     0.9022458396    -1.7532070941
   22      H       0.7715494476     1.6599483848    -1.9506283413
 ----------------------------------------------------------------
 Nuclear Repulsion Energy =        1179.81139973 hartrees
 There are       65 alpha and       65 beta electrons
 Applying Cartesian multipole field
    Component          Value
    ---------          -----
     (2,0,0)        1.00000E-11
     (0,2,0)        2.00000E-11
     (0,0,2)       -3.00000E-11
 Nucleus-field energy     =     0.0000000115 hartrees
 Requested basis set is 6-311++G(d,p)
 There are 146 shells and 403 basis functions
 A cutoff of  1.0D-15 yielded   8719 shell pairs
 There are     70102 function pairs (     75249 Cartesian)
 Smallest overlap matrix eigenvalue = 3.97E-07
 Linear dependence detected in AO basis
 Number of orthogonalized atomic orbitals = 401
 Maximum deviation from orthogonality = 3.340E-10
 Guess from superposition of atomic densities
 Warning:  Energy on first SCF cycle will be non-variational
 SAD guess density has 130.000000 electrons

 -----------------------------------------------------------------------
  General SCF calculation program by
  Eric Jon Sundstrom, Paul Horn, Yuezhi Mao, Dmitri Zuev, Alec White,
  David Stuck, Shaama M.S., Shane Yost, Joonho Lee, David Small,
  Daniel Levine, Susi Lehtola, Hugh Burton, Evgeny Epifanovsky,
  Bang C. Huynh
 -----------------------------------------------------------------------
 Exchange:     0.2000 Hartree-Fock + 0.0800 Slater + 0.7200 B88
 Correlation:  0.1900 VWN1RPA + 0.8100 LYP
 Using SG-1 standard quadrature grid
 A restricted SCF calculation will be
 performed using DIIS
 SCF converges when DIIS error is below 1.0e-08
 ---------------------------------------
  Cycle       Energy         DIIS error
 ---------------------------------------
    1   -1845.7947617173      3.13e-02  
    2   -1842.1200017290      2.77e-03  
    3   -1842.0556213881      3.24e-03  
    4   -1842.2795309082      5.08e-04  
    5   -1842.2837503513      2.62e-04  
    6   -1842.2850661644      1.04e-04  
    7   -1842.2852842607      1.91e-05  
    8   -1842.2852891855      1.08e-05  
    9   -1842.2852917320      2.01e-06  
   10   -1842.2852918002      1.06e-06  
   11   -1842.2852918226      2.16e-07  
   12   -1842.2852918231      1.09e-07  
   13   -1842.2852918235      2.84e-08  
   14   -1842.2852918235      8.39e-09  Convergence criterion met
 ---------------------------------------
 SCF time:   CPU 461.10s  wall 461.00s 
 SCF   energy in the final basis set =    -1842.2852918235
 Total energy in the final basis set =    -1842.2852918235

 --------------------------------------------------------------

                    Orbital Energies (a.u.)
 --------------------------------------------------------------

 Alpha MOs
 -- Occupied --
********-101.5655-101.5599 -10.2586 -10.2570 -10.2504 -10.2241 -10.2140
-10.2100 -10.2094 -10.2091 -10.2006 -10.1999 -10.1992 -10.1968  -9.4814
 -9.4802  -9.4745  -7.2461  -7.2449  -7.2392  -7.2363  -7.2358  -7.2351
 -7.2345  -7.2294  -7.2290  -0.9265  -0.9058  -0.8900  -0.8568  -0.8372
 -0.8055  -0.7665  -0.7496  -0.7367  -0.6632  -0.6401  -0.6181  -0.5991
 -0.5444  -0.5266  -0.5147  -0.4918  -0.4887  -0.4705  -0.4545  -0.4521
 -0.4467  -0.4264  -0.4114  -0.4096  -0.3954  -0.3817  -0.3793  -0.3779
 -0.3473  -0.3319  -0.3300  -0.3279  -0.3234  -0.2978  -0.2719  -0.2634
 -0.2551
 -- Virtual --
 -0.0601  -0.0466  -0.0346  -0.0231  -0.0126  -0.0098   0.0020   0.0046
  0.0081   0.0129   0.0174   0.0235   0.0318   0.0355   0.0462   0.0468
  0.0528   0.0617   0.0681   0.0700   0.0755   0.0784   0.0905   0.0917
  0.0984   0.0991   0.1025   0.1037   0.1072   0.1126   0.1134   0.1155
  0.1169   0.1224   0.1239   0.1245   0.1308   0.1320   0.1333   0.1348
  0.1373   0.1409   0.1425   0.1470   0.1577   0.1613   0.1630   0.1668
  0.1714   0.1766   0.1826   0.1862   0.1950   0.1987   0.2025   0.2099
  0.2155   0.2174   0.2218   0.2246   0.2282   0.2346   0.2407   0.2459
  0.2487   0.2525   0.2579   0.2630   0.2635   0.2684   0.2722   0.2761
  0.2788   0.2796   0.2829   0.2875   0.2921   0.3024   0.3051   0.3063
  0.3108   0.3192   0.3252   0.3266   0.3291   0.3464   0.3535   0.3559
  0.3612   0.3757   0.4348   0.4383   0.4430   0.4526   0.4611   0.4636
  0.4716   0.4846   0.4871   0.4949   0.5046   0.5159   0.5276   0.5370
  0.5504   0.5522   0.5545   0.5569   0.5643   0.5731   0.5778   0.5826
  0.5883   0.5991   0.6056   0.6148   0.6199   0.6204   0.6325   0.6395
  0.6541   0.6703   0.6796   0.6829   0.6891   0.6975   0.7044   0.7088
  0.7159   0.7189   0.7301   0.7389   0.7485   0.7637   0.7876   0.7997
  0.8264   0.8377   0.8392   0.8425   0.8483   0.8495   0.8553   0.8581
  0.8596   0.8660   0.8716   0.8725   0.8774   0.8865   0.8899   0.8994
  0.9032   0.9098   0.9183   0.9262   0.9408   0.9481   0.9554   0.9599
  0.9663   0.9767   0.9852   0.9906   1.0009   1.0143   1.0173   1.0436
  1.0513   1.0602   1.0739   1.1013   1.1081   1.1097   1.1324   1.1735
  1.1956   1.2049   1.2280   1.2528   1.2544   1.2612   1.2895   1.3013
  1.3142   1.3408   1.3619   1.4096   1.4420   1.4834   1.4950   1.5011
  1.5144   1.5247   1.5471   1.5554   1.5682   1.5815   1.5945   1.6009
  1.6139   1.6372   1.6451   1.6682   1.6819   1.6970   1.7011   1.7107
  1.7249   1.7467   1.7703   1.8077   1.8420   1.8716   1.8832   1.8961
  1.8997   1.9101   1.9159   1.9283   1.9326   1.9577   1.9608   1.9701
  1.9720   1.9819   2.0002   2.0237   2.0468   2.0522   2.0744   2.0894
  2.1145   2.1522   2.1867   2.1946   2.2491   2.2724   2.2804   2.2939
  2.3042   2.3222   2.3313   2.3471   2.4047   2.4186   2.4301   2.4531
  2.4558   2.4703   2.5031   2.5229   2.5390   2.5510   2.5630   2.6006
  2.6419   2.6467   2.6675   2.6799   2.6997   2.7063   2.7080   2.7239
  2.7349   2.7408   2.7642   2.7691   2.7796   2.7872   2.7942   2.8032
  2.8161   2.8335   2.8435   2.8543   2.8873   2.8925   2.9248   2.9911
  3.0033   3.0681   3.0886   3.0890   3.1452   3.1767   3.1932   3.2177
  3.2667   3.3416   3.3560   3.3696   3.4076   3.5065   3.5314   3.5862
  3.5990   3.7058   3.7647   3.8044   3.8751   4.0061   4.0500   4.1117
  4.1285   4.1388   4.4041   4.8112   4.8368   9.7777   9.7858   9.8103
 23.4585  23.6170  23.8512  23.9063  23.9229  23.9612  24.0014  24.0429
 24.0596  24.0796  24.1345  24.1652  25.8290  25.8342  25.8990  26.1213
 26.1479  26.2851  26.5915  26.6302  26.7305 215.7713 215.7794 215.8093
 --------------------------------------------------------------

          Ground-State Mulliken Net Atomic Charges

     Atom                 Charge (a.u.)
  ----------------------------------------
      1 C                     0.715148
      2 C                    -0.144786
      3 Cl                    0.493310
      4 C                    -0.772525
      5 H                     0.204558
      6 C                    -0.574350
      7 H                     0.189371
      8 C                     0.708567
      9 Cl                    0.466932
     10 C                    -1.116018
     11 H                     0.216244
     12 C                     0.434623
     13 C                    -1.270045
     14 H                     0.212526
     15 C                     0.489748
     16 Cl                    0.480791
     17 C                    -0.569039
     18 H                     0.190501
     19 C                    -0.336598
     20 H                     0.180016
     21 C                    -0.370867
     22 H                     0.171894
  ----------------------------------------
  Sum of atomic charges =     0.000000

 -----------------------------------------------------------------
                    Cartesian Multipole Moments
 -----------------------------------------------------------------
    Charge (ESU x 10^10)
                -0.0000
    Dipole Moment (Debye)
         X      -0.8365      Y       1.1782      Z      -0.3948
       Tot       1.4979
    Quadrupole Moments (Debye-Ang)
        XX    -113.5731     XY       3.5340     YY    -110.2958
        XZ      -8.2844     YZ      -4.2164     ZZ    -100.7054
    Octopole Moments (Debye-Ang^2)
       XXX    -227.9876    XXY      44.5959    XYY     -76.2962
       YYY      84.9937    XXZ      17.9389    XYZ     -12.7103
       YYZ      17.0844    XZZ     -70.8221    YZZ      39.0810
       ZZZ      53.9352
    Hexadecapole Moments (Debye-Ang^3)
      XXXX   -5199.4720   XXXY     460.3705   XXYY   -1004.6572
      XYYY     404.8025   YYYY    -673.7025   XXXZ     345.1068
      XXYZ     -59.4392   XYYZ     155.7320   YYYZ     -96.1916
      XXZZ   -1030.7227   XYZZ     162.2313   YYZZ    -390.5996
      XZZZ     354.5428   YZZZ    -104.5859   ZZZZ   -1606.0183
 -----------------------------------------------------------------
 Calculating analytic gradient of the SCF energy
 Gradient of SCF Energy
            1           2           3           4           5           6
    1   0.0005069   0.0001334  -0.0001718   0.0000693  -0.0000151  -0.0001936
    2   0.0000166   0.0000128  -0.0000017  -0.0000670  -0.0000498  -0.0000026
    3  -0.0003175   0.0001574  -0.0001982  -0.0000997   0.0000233   0.0000646
            7           8           9          10          11          12
    1   0.0000626  -0.0003579   0.0002391   0.0001869  -0.0000282  -0.0003240
    2  -0.0000176  -0.0001113   0.0000720   0.0001513  -0.0000300  -0.0003426
    3   0.0000313  -0.0002028   0.0000390   0.0000393  -0.0000350   0.0007078
           13          14          15          16          17          18
    1  -0.0002657   0.0000369   0.0002787  -0.0001599   0.0001834  -0.0000009
    2   0.0002342  -0.0000936  -0.0001929   0.0001792  -0.0000730   0.0000120
    3   0.0000267  -0.0000148   0.0000231  -0.0000132  -0.0001174   0.0000596
           19          20          21          22
    1  -0.0001336  -0.0000293  -0.0000383   0.0000210
    2   0.0000837   0.0000068   0.0001489   0.0000645
    3   0.0001043   0.0000042  -0.0002912   0.0000093
 Max gradient component =       7.078E-04
 RMS gradient           =       1.778E-04
 Gradient time:  CPU 162.08 s  wall 162.10 s
 Geometry Optimization Parameters
   NAtoms,    NIC,     NZ,  NCons,   NDum,   NFix, NCnnct, MaxDiis
       22     155      22       0       0       0       0       0

 Cartesian Hessian Update
 Hessian updated using BFGS update


** GEOMETRY OPTIMIZATION IN DELOCALIZED INTERNAL COORDINATES **
   Searching for a Minimum

   Optimization Cycle:   4

                       Coordinates (Angstroms)
     ATOM                X               Y               Z
      1  C         0.0438705144    0.0013791183    0.0541851522
      2  C        -0.0187204724    0.1227670050    1.4507788642
      3  Cl        1.4411959393    0.3017218591    2.4157823794
      4  C        -1.2380177524    0.1463844197    2.1229319460
      5  H        -1.2506565994    0.2479867765    3.2005629130
      6  C        -2.4322942616    0.0537082633    1.4175887307
      7  H        -3.3810563657    0.0735168465    1.9374006889
      8  C        -2.3847461745   -0.0599026372    0.0327710889
      9  Cl       -3.8812867307   -0.1711058914   -0.8804567119
     10  C        -1.1714007873   -0.0874650103   -0.6415006263
     11  H        -1.1567513276   -0.1962791428   -1.7184654272
     12  C         1.3136003211   -0.0231823120   -0.7227653511
     13  C         2.2940567990   -0.9888971442   -0.4668423163
     14  H         2.1536024324   -1.7218654112    0.3160544961
     15  C         3.4538605255   -1.0087255432   -1.2315683755
     16  Cl        4.6733207341   -2.2331684703   -0.9029875639
     17  C         3.6708065222   -0.0883328967   -2.2524218449
     18  H         4.5841767204   -0.1222101214   -2.8319342444
     19  C         2.6915185367    0.8686600425   -2.5063499452
     20  H         2.8470946665    1.5950073498   -3.2956608071
     21  C         1.5207469362    0.9022458396   -1.7532070941
     22  H         0.7715494476    1.6599483848   -1.9506283413
   Point Group: c1    Number of degrees of freedom:    60


   Energy is  -1842.285291823

 Hessian updated using BFGS update

 56 Hessian modes will be used to form the next step
  Hessian Eigenvalues:
     0.010852    0.019271    0.020142    0.023176    0.023299    0.023568
     0.023645    0.023678    0.023899    0.023972    0.024089    0.024102
     0.024110    0.024118    0.024125    0.024142    0.024163    0.024424
     0.027336    0.157664    0.159971    0.159992    0.160040    0.160165
     0.160270    0.213229    0.220538    0.226329    0.234833    0.235710
     0.244507    0.248530    0.249986    0.250011    0.250952    0.292145
     0.300975    0.301246    0.321701    0.354908    0.356584    0.356677
     0.357228    0.373599    0.428127    0.430190    0.431305    0.455585
     0.463990    0.471458    0.474535    0.477695    0.478226    0.479052
     0.484372    0.530083

 Minimum search - taking simple RFO step
 Searching for Lamda that Minimizes Along All modes
 Value Taken    Lamda =  -0.00000688
 Step Taken.  Stepsize is  0.018072

                             Maximum     Tolerance    Cnvgd?
         Gradient           0.000436      0.000300      NO
         Displacement       0.012960      0.001200      NO
         Energy change     -0.000140      0.000001      NO


 New Cartesian Coordinates Obtained by Inverse Iteration

 Displacement from previous Coordinates is:  0.056235
 ----------------------------------------------------------------
             Standard Nuclear Orientation (Angstroms)
    I     Atom           X                Y                Z
 ----------------------------------------------------------------
    1      C       0.0423129892     0.0005802484     0.0524242777
    2      C      -0.0188447721     0.1255634583     1.4486842299
    3      Cl      1.4428489850     0.3050706456     2.4118235243
    4      C      -1.2372903878     0.1514405729     2.1223224406
    5      H      -1.2487966221     0.2567831971     3.1995597163
    6      C      -2.4319316267     0.0552308843     1.4182911108
    7      H      -3.3805617717     0.0758989033     1.9384103672
    8      C      -2.3857653163    -0.0639649739     0.0340137110
    9      Cl     -3.8842155605    -0.1826791101    -0.8761434814
   10      C      -1.1735319832    -0.0925907526    -0.6419007348
   11      H      -1.1596686427    -0.2045440540    -1.7185051821
   12      C       1.3127163133    -0.0236156888    -0.7253007322
   13      C       2.2914294106    -0.9915731091    -0.4702856807
   14      H       2.1487508482    -1.7253247420     0.3113954655
   15      C       3.4520404404    -1.0108135079    -1.2334849364
   16      Cl      4.6693152118    -2.2390202483    -0.9077594015
   17      C       3.6721769367    -0.0870928219    -2.2505564704
   18      H       4.5863229121    -0.1206448188    -2.8289112636
   19      C       2.6951914578     0.8724595477    -2.5027861877
   20      H       2.8539066678     1.6016328286    -3.2888824647
   21      C       1.5230363893     0.9051063588    -1.7515964977
   22      H       0.7750277448     1.6642885069    -1.9475442003
 ----------------------------------------------------------------
 Nuclear Repulsion Energy =        1179.72900748 hartrees
 There are       65 alpha and       65 beta electrons
 Applying Cartesian multipole field
    Component          Value
    ---------          -----
     (2,0,0)        1.00000E-11
     (0,2,0)        2.00000E-11
     (0,0,2)       -3.00000E-11
 Nucleus-field energy     =     0.0000000116 hartrees
 Requested basis set is 6-311++G(d,p)
 There are 146 shells and 403 basis functions
 A cutoff of  1.0D-15 yielded   8718 shell pairs
 There are     70101 function pairs (     75248 Cartesian)
 Smallest overlap matrix eigenvalue = 3.96E-07
 Linear dependence detected in AO basis
 Number of orthogonalized atomic orbitals = 401
 Maximum deviation from orthogonality = 7.353E-10
 Guess from superposition of atomic densities
 Warning:  Energy on first SCF cycle will be non-variational
 SAD guess density has 130.000000 electrons

 -----------------------------------------------------------------------
  General SCF calculation program by
  Eric Jon Sundstrom, Paul Horn, Yuezhi Mao, Dmitri Zuev, Alec White,
  David Stuck, Shaama M.S., Shane Yost, Joonho Lee, David Small,
  Daniel Levine, Susi Lehtola, Hugh Burton, Evgeny Epifanovsky,
  Bang C. Huynh
 -----------------------------------------------------------------------
 Exchange:     0.2000 Hartree-Fock + 0.0800 Slater + 0.7200 B88
 Correlation:  0.1900 VWN1RPA + 0.8100 LYP
 Using SG-1 standard quadrature grid
 A restricted SCF calculation will be
 performed using DIIS
 SCF converges when DIIS error is below 1.0e-08
 ---------------------------------------
  Cycle       Energy         DIIS error
 ---------------------------------------
    1   -1845.7929596677      3.13e-02  
    2   -1842.1200490004      2.77e-03  
    3   -1842.0558360513      3.24e-03  
    4   -1842.2795485646      5.07e-04  
    5   -1842.2837625172      2.62e-04  
    6   -1842.2850703691      1.04e-04  
    7   -1842.2852883724      1.91e-05  
    8   -1842.2852932570      1.07e-05  
    9   -1842.2852957600      2.01e-06  
   10   -1842.2852958283      1.06e-06  
   11   -1842.2852958505      2.15e-07  
   12   -1842.2852958512      1.09e-07  
   13   -1842.2852958514      2.85e-08  
   14   -1842.2852958515      8.41e-09  Convergence criterion met
 ---------------------------------------
 SCF time:   CPU 458.35s  wall 458.00s 
 SCF   energy in the final basis set =    -1842.2852958515
 Total energy in the final basis set =    -1842.2852958515

 --------------------------------------------------------------

                    Orbital Energies (a.u.)
 --------------------------------------------------------------

 Alpha MOs
 -- Occupied --
********-101.5655-101.5599 -10.2586 -10.2570 -10.2504 -10.2242 -10.2140
-10.2100 -10.2095 -10.2091 -10.2006 -10.1999 -10.1992 -10.1969  -9.4814
 -9.4802  -9.4745  -7.2460  -7.2449  -7.2391  -7.2363  -7.2358  -7.2351
 -7.2344  -7.2293  -7.2290  -0.9264  -0.9057  -0.8899  -0.8567  -0.8371
 -0.8055  -0.7665  -0.7496  -0.7367  -0.6632  -0.6400  -0.6183  -0.5990
 -0.5444  -0.5266  -0.5146  -0.4917  -0.4888  -0.4706  -0.4545  -0.4520
 -0.4466  -0.4264  -0.4114  -0.4097  -0.3954  -0.3817  -0.3794  -0.3778
 -0.3472  -0.3319  -0.3300  -0.3279  -0.3233  -0.2977  -0.2720  -0.2635
 -0.2552
 -- Virtual --
 -0.0599  -0.0467  -0.0345  -0.0233  -0.0126  -0.0100   0.0020   0.0045
  0.0080   0.0129   0.0173   0.0234   0.0317   0.0354   0.0461   0.0468
  0.0528   0.0618   0.0681   0.0699   0.0755   0.0784   0.0905   0.0916
  0.0982   0.0990   0.1025   0.1037   0.1072   0.1126   0.1134   0.1154
  0.1169   0.1223   0.1239   0.1245   0.1308   0.1319   0.1333   0.1347
  0.1372   0.1408   0.1424   0.1470   0.1577   0.1612   0.1630   0.1668
  0.1713   0.1767   0.1825   0.1861   0.1949   0.1987   0.2025   0.2099
  0.2155   0.2173   0.2219   0.2245   0.2281   0.2345   0.2406   0.2461
  0.2487   0.2524   0.2579   0.2629   0.2634   0.2685   0.2721   0.2761
  0.2790   0.2794   0.2830   0.2875   0.2920   0.3025   0.3049   0.3062
  0.3108   0.3192   0.3253   0.3265   0.3291   0.3465   0.3535   0.3559
  0.3611   0.3754   0.4348   0.4383   0.4430   0.4525   0.4611   0.4637
  0.4717   0.4847   0.4871   0.4948   0.5045   0.5158   0.5276   0.5370
  0.5504   0.5522   0.5546   0.5569   0.5643   0.5731   0.5775   0.5825
  0.5884   0.5992   0.6057   0.6150   0.6201   0.6205   0.6325   0.6395
  0.6541   0.6705   0.6796   0.6830   0.6891   0.6974   0.7043   0.7087
  0.7157   0.7189   0.7299   0.7389   0.7485   0.7637   0.7876   0.7998
  0.8266   0.8377   0.8391   0.8425   0.8485   0.8494   0.8553   0.8582
  0.8597   0.8662   0.8715   0.8727   0.8775   0.8865   0.8899   0.8994
  0.9035   0.9098   0.9183   0.9264   0.9408   0.9482   0.9554   0.9599
  0.9664   0.9766   0.9853   0.9906   1.0011   1.0138   1.0173   1.0436
  1.0510   1.0596   1.0734   1.1017   1.1080   1.1097   1.1329   1.1733
  1.1960   1.2047   1.2281   1.2527   1.2543   1.2616   1.2895   1.3009
  1.3138   1.3410   1.3623   1.4096   1.4414   1.4834   1.4950   1.5011
  1.5145   1.5251   1.5475   1.5554   1.5683   1.5813   1.5945   1.6010
  1.6140   1.6372   1.6452   1.6680   1.6815   1.6967   1.7009   1.7110
  1.7249   1.7468   1.7703   1.8077   1.8416   1.8715   1.8830   1.8959
  1.8996   1.9096   1.9164   1.9287   1.9325   1.9579   1.9609   1.9700
  1.9722   1.9823   2.0002   2.0237   2.0468   2.0522   2.0747   2.0889
  2.1141   2.1521   2.1865   2.1945   2.2492   2.2725   2.2804   2.2940
  2.3038   2.3220   2.3309   2.3474   2.4050   2.4188   2.4301   2.4529
  2.4560   2.4701   2.5034   2.5230   2.5387   2.5507   2.5630   2.6007
  2.6419   2.6463   2.6678   2.6802   2.6995   2.7062   2.7079   2.7246
  2.7347   2.7409   2.7641   2.7690   2.7794   2.7868   2.7941   2.8032
  2.8156   2.8335   2.8432   2.8544   2.8873   2.8920   2.9247   2.9911
  3.0032   3.0681   3.0886   3.0887   3.1451   3.1766   3.1925   3.2175
  3.2665   3.3417   3.3561   3.3696   3.4075   3.5065   3.5317   3.5862
  3.5994   3.7057   3.7647   3.8044   3.8750   4.0061   4.0499   4.1115
  4.1284   4.1389   4.4027   4.8115   4.8370   9.7776   9.7857   9.8102
 23.4584  23.6166  23.8512  23.9057  23.9229  23.9616  24.0016  24.0432
 24.0598  24.0799  24.1348  24.1655  25.8288  25.8342  25.8990  26.1213
 26.1478  26.2854  26.5910  26.6299  26.7305 215.7711 215.7793 215.8093
 --------------------------------------------------------------

          Ground-State Mulliken Net Atomic Charges

     Atom                 Charge (a.u.)
  ----------------------------------------
      1 C                     0.707722
      2 C                    -0.151427
      3 Cl                    0.494487
      4 C                    -0.766428
      5 H                     0.204760
      6 C                    -0.581551
      7 H                     0.189455
      8 C                     0.707145
      9 Cl                    0.466577
     10 C                    -1.109272
     11 H                     0.216349
     12 C                     0.433613
     13 C                    -1.253471
     14 H                     0.213021
     15 C                     0.486180
     16 Cl                    0.480979
     17 C                    -0.568502
     18 H                     0.190597
     19 C                    -0.337319
     20 H                     0.180041
     21 C                    -0.374857
     22 H                     0.171905
  ----------------------------------------
  Sum of atomic charges =     0.000000

 -----------------------------------------------------------------
                    Cartesian Multipole Moments
 -----------------------------------------------------------------
    Charge (ESU x 10^10)
                -0.0000
    Dipole Moment (Debye)
         X      -0.8339      Y       1.1893      Z      -0.3912
       Tot       1.5043
    Quadrupole Moments (Debye-Ang)
        XX    -113.5813     XY       3.5468     YY    -110.2860
        XZ      -8.2804     YZ      -4.2109     ZZ    -100.7320
    Octopole Moments (Debye-Ang^2)
       XXX    -227.5785    XXY      44.9468    XYY     -76.2233
       YYY      85.5458    XXZ      17.9728    XYZ     -12.8224
       YYZ      17.1347    XZZ     -70.8203    YZZ      39.2877
       ZZZ      54.3221
    Hexadecapole Moments (Debye-Ang^3)
      XXXX   -5199.2261   XXXY     459.2266   XXYY   -1005.2712
      XYYY     403.2687   YYYY    -677.1267   XXXZ     346.4163
      XXYZ     -60.1108   XYYZ     156.1306   YYYZ     -97.9889
      XXZZ   -1030.5085   XYZZ     161.7903   YYZZ    -390.6798
      XZZZ     356.3947   YZZZ    -105.8776   ZZZZ   -1604.1495
 -----------------------------------------------------------------
 Calculating analytic gradient of the SCF energy
 Gradient of SCF Energy
            1           2           3           4           5           6
    1   0.0001957  -0.0000539  -0.0000005  -0.0000023  -0.0000117  -0.0000438
    2   0.0000358  -0.0000415  -0.0000418  -0.0000093  -0.0000380  -0.0000051
    3  -0.0000290   0.0000443  -0.0000901  -0.0000329  -0.0000027  -0.0000109
            7           8           9          10          11          12
    1   0.0000079  -0.0000783   0.0000634  -0.0000674  -0.0000045  -0.0000696
    2  -0.0000351   0.0000039   0.0000109   0.0000061  -0.0000137  -0.0001239
    3  -0.0000038  -0.0000627  -0.0000061  -0.0000025   0.0000020   0.0001402
           13          14          15          16          17          18
    1  -0.0001228   0.0000206   0.0000700  -0.0000068   0.0000739   0.0000018
    2   0.0000889   0.0000020   0.0000290   0.0000106  -0.0000304   0.0000078
    3   0.0000685   0.0000220  -0.0000483   0.0000053  -0.0000114   0.0000367
           19          20          21          22
    1  -0.0000926   0.0000126   0.0000795   0.0000289
    2   0.0000291   0.0000201   0.0000849   0.0000098
    3   0.0000923   0.0000020  -0.0001502   0.0000375
 Max gradient component =       1.957E-04
 RMS gradient           =       5.820E-05
 Gradient time:  CPU 158.75 s  wall 158.77 s
 Geometry Optimization Parameters
   NAtoms,    NIC,     NZ,  NCons,   NDum,   NFix, NCnnct, MaxDiis
       22     155      22       0       0       0       0       0

 Cartesian Hessian Update
 Hessian updated using BFGS update


** GEOMETRY OPTIMIZATION IN DELOCALIZED INTERNAL COORDINATES **
   Searching for a Minimum

   Optimization Cycle:   5

                       Coordinates (Angstroms)
     ATOM                X               Y               Z
      1  C         0.0423129892    0.0005802484    0.0524242777
      2  C        -0.0188447721    0.1255634583    1.4486842299
      3  Cl        1.4428489850    0.3050706456    2.4118235243
      4  C        -1.2372903878    0.1514405729    2.1223224406
      5  H        -1.2487966221    0.2567831971    3.1995597163
      6  C        -2.4319316267    0.0552308843    1.4182911108
      7  H        -3.3805617717    0.0758989033    1.9384103672
      8  C        -2.3857653163   -0.0639649739    0.0340137110
      9  Cl       -3.8842155605   -0.1826791101   -0.8761434814
     10  C        -1.1735319832   -0.0925907526   -0.6419007348
     11  H        -1.1596686427   -0.2045440540   -1.7185051821
     12  C         1.3127163133   -0.0236156888   -0.7253007322
     13  C         2.2914294106   -0.9915731091   -0.4702856807
     14  H         2.1487508482   -1.7253247420    0.3113954655
     15  C         3.4520404404   -1.0108135079   -1.2334849364
     16  Cl        4.6693152118   -2.2390202483   -0.9077594015
     17  C         3.6721769367   -0.0870928219   -2.2505564704
     18  H         4.5863229121   -0.1206448188   -2.8289112636
     19  C         2.6951914578    0.8724595477   -2.5027861877
     20  H         2.8539066678    1.6016328286   -3.2888824647
     21  C         1.5230363893    0.9051063588   -1.7515964977
     22  H         0.7750277448    1.6642885069   -1.9475442003
   Point Group: c1    Number of degrees of freedom:    60


   Energy is  -1842.285295851

 Hessian updated using BFGS update

 58 Hessian modes will be used to form the next step
  Hessian Eigenvalues:
     0.008631    0.019188    0.020224    0.022870    0.023362    0.023520
     0.023585    0.023674    0.023820    0.023940    0.024040    0.024102
     0.024109    0.024113    0.024122    0.024133    0.024173    0.024865
     0.028683    0.157390    0.159322    0.159991    0.159997    0.160047
     0.160145    0.160173    0.213077    0.219118    0.226270    0.234406
     0.234956    0.244762    0.249124    0.249884    0.250031    0.251274
     0.293266    0.301052    0.301289    0.336303    0.352438    0.356533
     0.356646    0.356757    0.357654    0.370369    0.428121    0.430931
     0.431658    0.454677    0.459500    0.470085    0.473392    0.477431
     0.477931    0.478928    0.486404    0.513175

 Minimum search - taking simple RFO step
 Searching for Lamda that Minimizes Along All modes
 Value Taken    Lamda =  -0.00000116
 Step Taken.  Stepsize is  0.008565

                             Maximum     Tolerance    Cnvgd?
         Gradient           0.000222      0.000300     YES
         Displacement       0.006939      0.001200      NO
         Energy change     -0.000004      0.000001      NO


 New Cartesian Coordinates Obtained by Inverse Iteration

 Displacement from previous Coordinates is:  0.027852
 ----------------------------------------------------------------
             Standard Nuclear Orientation (Angstroms)
    I     Atom           X                Y                Z
 ----------------------------------------------------------------
    1      C       0.0420057791    -0.0003445253     0.0521931887
    2      C      -0.0187939927     0.1270822398     1.4481942986
    3      Cl      1.4431046515     0.3082276024     2.4109859256
    4      C      -1.2371144412     0.1540477284     2.1220379886
    5      H      -1.2485311071     0.2619006385     3.1990146559
    6      C      -2.4317233256     0.0559689659     1.4182731408
    7      H      -3.3804568582     0.0777363305     1.9382060714
    8      C      -2.3857333829    -0.0661835980     0.0342777059
    9      Cl     -3.8846944497    -0.1876201377    -0.8750818634
   10      C      -1.1737093477    -0.0952768838    -0.6419334618
   11      H      -1.1597992205    -0.2085008376    -1.7184127335
   12      C       1.3126134662    -0.0242392008    -0.7256732666
   13      C       2.2904830592    -0.9935698702    -0.4720846947
   14      H       2.1466973572    -1.7285581975     0.3082377525
   15      C       3.4512851513    -1.0120902433    -1.2347903706
   16      Cl      4.6677311001    -2.2418252632    -0.9111467021
   17      C       3.6724662904    -0.0863195474    -2.2498110503
   18      H       4.5868349527    -0.1192429221    -2.8279080132
   19      C       2.6962615468     0.8742327492    -2.5008054711
   20      H       2.8558868613     1.6049051388    -3.2852933698
   21      C       1.5237061625     0.9060918725    -1.7500392495
   22      H       0.7759493715     1.6657692853    -1.9451728714
 ----------------------------------------------------------------
 Nuclear Repulsion Energy =        1179.68593032 hartrees
 There are       65 alpha and       65 beta electrons
 Applying Cartesian multipole field
    Component          Value
    ---------          -----
     (2,0,0)        1.00000E-11
     (0,2,0)        2.00000E-11
     (0,0,2)       -3.00000E-11
 Nucleus-field energy     =     0.0000000117 hartrees
 Requested basis set is 6-311++G(d,p)
 There are 146 shells and 403 basis functions
 A cutoff of  1.0D-15 yielded   8718 shell pairs
 There are     70101 function pairs (     75248 Cartesian)
 Smallest overlap matrix eigenvalue = 3.96E-07
 Linear dependence detected in AO basis
 Number of orthogonalized atomic orbitals = 401
 Maximum deviation from orthogonality = 3.574E-10
 Guess from superposition of atomic densities
 Warning:  Energy on first SCF cycle will be non-variational
 SAD guess density has 130.000000 electrons

 -----------------------------------------------------------------------
  General SCF calculation program by
  Eric Jon Sundstrom, Paul Horn, Yuezhi Mao, Dmitri Zuev, Alec White,
  David Stuck, Shaama M.S., Shane Yost, Joonho Lee, David Small,
  Daniel Levine, Susi Lehtola, Hugh Burton, Evgeny Epifanovsky,
  Bang C. Huynh
 -----------------------------------------------------------------------
 Exchange:     0.2000 Hartree-Fock + 0.0800 Slater + 0.7200 B88
 Correlation:  0.1900 VWN1RPA + 0.8100 LYP
 Using SG-1 standard quadrature grid
 A restricted SCF calculation will be
 performed using DIIS
 SCF converges when DIIS error is below 1.0e-08
 ---------------------------------------
  Cycle       Energy         DIIS error
 ---------------------------------------
    1   -1845.7925885656      3.13e-02  
    2   -1842.1200447364      2.77e-03  
    3   -1842.0558570486      3.24e-03  
    4   -1842.2795504775      5.07e-04  
    5   -1842.2837643921      2.62e-04  
    6   -1842.2850710261      1.04e-04  
    7   -1842.2852890487      1.91e-05  
    8   -1842.2852939336      1.07e-05  
    9   -1842.2852964409      2.01e-06  
   10   -1842.2852965092      1.06e-06  
   11   -1842.2852965316      2.15e-07  
   12   -1842.2852965323      1.09e-07  
   13   -1842.2852965325      2.85e-08  
   14   -1842.2852965325      8.42e-09  Convergence criterion met
 ---------------------------------------
 SCF time:   CPU 462.81s  wall 463.00s 
 SCF   energy in the final basis set =    -1842.2852965325
 Total energy in the final basis set =    -1842.2852965325

 --------------------------------------------------------------

                    Orbital Energies (a.u.)
 --------------------------------------------------------------

 Alpha MOs
 -- Occupied --
********-101.5655-101.5599 -10.2586 -10.2571 -10.2504 -10.2242 -10.2140
-10.2100 -10.2095 -10.2091 -10.2006 -10.1999 -10.1992 -10.1969  -9.4814
 -9.4802  -9.4745  -7.2460  -7.2449  -7.2391  -7.2363  -7.2358  -7.2351
 -7.2344  -7.2293  -7.2290  -0.9264  -0.9057  -0.8898  -0.8567  -0.8371
 -0.8055  -0.7665  -0.7497  -0.7367  -0.6631  -0.6400  -0.6183  -0.5990
 -0.5444  -0.5266  -0.5146  -0.4917  -0.4889  -0.4706  -0.4545  -0.4520
 -0.4467  -0.4264  -0.4114  -0.4097  -0.3954  -0.3816  -0.3794  -0.3777
 -0.3472  -0.3319  -0.3300  -0.3279  -0.3233  -0.2977  -0.2721  -0.2635
 -0.2553
 -- Virtual --
 -0.0598  -0.0467  -0.0345  -0.0234  -0.0126  -0.0100   0.0020   0.0045
  0.0080   0.0129   0.0172   0.0234   0.0317   0.0354   0.0461   0.0468
  0.0528   0.0618   0.0680   0.0698   0.0755   0.0784   0.0906   0.0916
  0.0982   0.0990   0.1025   0.1037   0.1072   0.1126   0.1135   0.1153
  0.1169   0.1223   0.1239   0.1245   0.1308   0.1319   0.1333   0.1347
  0.1372   0.1408   0.1424   0.1470   0.1577   0.1612   0.1629   0.1668
  0.1713   0.1767   0.1825   0.1860   0.1949   0.1987   0.2025   0.2099
  0.2155   0.2173   0.2219   0.2246   0.2281   0.2345   0.2405   0.2462
  0.2487   0.2523   0.2579   0.2629   0.2634   0.2685   0.2721   0.2762
  0.2791   0.2794   0.2829   0.2875   0.2919   0.3025   0.3048   0.3062
  0.3108   0.3191   0.3253   0.3265   0.3292   0.3466   0.3535   0.3559
  0.3610   0.3754   0.4348   0.4382   0.4429   0.4524   0.4611   0.4638
  0.4718   0.4847   0.4871   0.4947   0.5045   0.5158   0.5277   0.5370
  0.5504   0.5521   0.5546   0.5569   0.5644   0.5732   0.5773   0.5824
  0.5884   0.5993   0.6057   0.6150   0.6201   0.6207   0.6325   0.6396
  0.6542   0.6706   0.6796   0.6830   0.6892   0.6973   0.7043   0.7086
  0.7157   0.7189   0.7299   0.7390   0.7485   0.7637   0.7876   0.7998
  0.8267   0.8377   0.8390   0.8424   0.8486   0.8494   0.8553   0.8582
  0.8597   0.8663   0.8715   0.8728   0.8774   0.8865   0.8899   0.8995
  0.9035   0.9097   0.9183   0.9264   0.9407   0.9482   0.9553   0.9599
  0.9665   0.9767   0.9854   0.9906   1.0012   1.0137   1.0172   1.0436
  1.0510   1.0593   1.0732   1.1018   1.1081   1.1097   1.1332   1.1733
  1.1963   1.2046   1.2281   1.2527   1.2543   1.2618   1.2893   1.3009
  1.3136   1.3412   1.3625   1.4096   1.4411   1.4834   1.4950   1.5011
  1.5144   1.5253   1.5476   1.5555   1.5683   1.5813   1.5944   1.6009
  1.6140   1.6372   1.6453   1.6680   1.6814   1.6966   1.7009   1.7111
  1.7250   1.7468   1.7703   1.8077   1.8415   1.8714   1.8829   1.8958
  1.8996   1.9093   1.9166   1.9289   1.9326   1.9580   1.9610   1.9699
  1.9723   1.9826   2.0001   2.0238   2.0468   2.0521   2.0749   2.0886
  2.1141   2.1520   2.1864   2.1944   2.2493   2.2725   2.2804   2.2940
  2.3036   2.3220   2.3308   2.3476   2.4052   2.4189   2.4302   2.4529
  2.4562   2.4700   2.5035   2.5230   2.5385   2.5506   2.5631   2.6008
  2.6419   2.6461   2.6680   2.6803   2.6994   2.7062   2.7079   2.7249
  2.7347   2.7410   2.7640   2.7689   2.7793   2.7867   2.7940   2.8032
  2.8154   2.8334   2.8431   2.8545   2.8873   2.8918   2.9246   2.9913
  3.0033   3.0682   3.0885   3.0888   3.1450   3.1766   3.1923   3.2176
  3.2665   3.3418   3.3561   3.3696   3.4075   3.5065   3.5319   3.5863
  3.5995   3.7058   3.7647   3.8046   3.8750   4.0061   4.0499   4.1115
  4.1283   4.1390   4.4020   4.8116   4.8371   9.7775   9.7857   9.8102
 23.4584  23.6165  23.8513  23.9055  23.9230  23.9617  24.0017  24.0433
 24.0599  24.0800  24.1349  24.1656  25.8288  25.8341  25.8988  26.1213
 26.1477  26.2854  26.5907  26.6299  26.7303 215.7710 215.7793 215.8092
 --------------------------------------------------------------

          Ground-State Mulliken Net Atomic Charges

     Atom                 Charge (a.u.)
  ----------------------------------------
      1 C                     0.706411
      2 C                    -0.159334
      3 Cl                    0.494482
      4 C                    -0.763244
      5 H                     0.204829
      6 C                    -0.584243
      7 H                     0.189449
      8 C                     0.708474
      9 Cl                    0.466340
     10 C                    -1.106010
     11 H                     0.216431
     12 C                     0.434329
     13 C                    -1.247157
     14 H                     0.213408
     15 C                     0.483323
     16 Cl                    0.481092
     17 C                    -0.567881
     18 H                     0.190695
     19 C                    -0.337680
     20 H                     0.180027
     21 C                    -0.375702
     22 H                     0.171959
  ----------------------------------------
  Sum of atomic charges =     0.000000

 -----------------------------------------------------------------
                    Cartesian Multipole Moments
 -----------------------------------------------------------------
    Charge (ESU x 10^10)
                -0.0000
    Dipole Moment (Debye)
         X      -0.8328      Y       1.1940      Z      -0.3897
       Tot       1.5070
    Quadrupole Moments (Debye-Ang)
        XX    -113.5831     XY       3.5466     YY    -110.2767
        XZ      -8.2759     YZ      -4.2065     ZZ    -100.7498
    Octopole Moments (Debye-Ang^2)
       XXX    -227.4503    XXY      45.0984    XYY     -76.1919
       YYY      85.7496    XXZ      18.0158    XYZ     -12.8796
       YYZ      17.1665    XZZ     -70.8378    YZZ      39.3847
       ZZZ      54.5119
    Hexadecapole Moments (Debye-Ang^3)
      XXXX   -5198.2891   XXXY     458.7176   XXYY   -1005.4162
      XYYY     402.6207   YYYY    -678.8736   XXXZ     347.1368
      XXYZ     -60.5171   XYYZ     156.3274   YYYZ     -99.1535
      XXZZ   -1030.4362   XYZZ     161.6163   YYZZ    -390.8381
      XZZZ     357.3470   YZZZ    -106.7794   ZZZZ   -1603.8265
 -----------------------------------------------------------------
 Calculating analytic gradient of the SCF energy
 Gradient of SCF Energy
            1           2           3           4           5           6
    1   0.0000115  -0.0000620   0.0000337  -0.0000142  -0.0000120   0.0000091
    2  -0.0000084  -0.0000310  -0.0000327  -0.0000126  -0.0000230  -0.0000109
    3   0.0000259  -0.0000253  -0.0000117  -0.0000127  -0.0000112  -0.0000224
            7           8           9          10          11          12
    1  -0.0000164   0.0000249  -0.0000103  -0.0000433   0.0000081   0.0000075
    2  -0.0000209  -0.0000018  -0.0000024   0.0000036   0.0000063   0.0000229
    3  -0.0000192  -0.0000103  -0.0000261  -0.0000007  -0.0000066  -0.0000124
           13          14          15          16          17          18
    1  -0.0000148   0.0000042  -0.0000131   0.0000270   0.0000111   0.0000096
    2   0.0000118   0.0000082   0.0000575  -0.0000241  -0.0000074   0.0000162
    3   0.0000249   0.0000177  -0.0000277   0.0000119   0.0000462   0.0000144
           19          20          21          22
    1  -0.0000386   0.0000164   0.0000552   0.0000063
    2   0.0000182   0.0000209   0.0000037   0.0000059
    3   0.0000352   0.0000196  -0.0000300   0.0000204
 Max gradient component =       6.197E-05
 RMS gradient           =       2.289E-05
 Gradient time:  CPU 162.27 s  wall 162.29 s
 Geometry Optimization Parameters
   NAtoms,    NIC,     NZ,  NCons,   NDum,   NFix, NCnnct, MaxDiis
       22     155      22       0       0       0       0       0

 Cartesian Hessian Update
 Hessian updated using BFGS update


** GEOMETRY OPTIMIZATION IN DELOCALIZED INTERNAL COORDINATES **
   Searching for a Minimum

   Optimization Cycle:   6

                       Coordinates (Angstroms)
     ATOM                X               Y               Z
      1  C         0.0420057791   -0.0003445253    0.0521931887
      2  C        -0.0187939927    0.1270822398    1.4481942986
      3  Cl        1.4431046515    0.3082276024    2.4109859256
      4  C        -1.2371144412    0.1540477284    2.1220379886
      5  H        -1.2485311071    0.2619006385    3.1990146559
      6  C        -2.4317233256    0.0559689659    1.4182731408
      7  H        -3.3804568582    0.0777363305    1.9382060714
      8  C        -2.3857333829   -0.0661835980    0.0342777059
      9  Cl       -3.8846944497   -0.1876201377   -0.8750818634
     10  C        -1.1737093477   -0.0952768838   -0.6419334618
     11  H        -1.1597992205   -0.2085008376   -1.7184127335
     12  C         1.3126134662   -0.0242392008   -0.7256732666
     13  C         2.2904830592   -0.9935698702   -0.4720846947
     14  H         2.1466973572   -1.7285581975    0.3082377525
     15  C         3.4512851513   -1.0120902433   -1.2347903706
     16  Cl        4.6677311001   -2.2418252632   -0.9111467021
     17  C         3.6724662904   -0.0863195474   -2.2498110503
     18  H         4.5868349527   -0.1192429221   -2.8279080132
     19  C         2.6962615468    0.8742327492   -2.5008054711
     20  H         2.8558868613    1.6049051388   -3.2852933698
     21  C         1.5237061625    0.9060918725   -1.7500392495
     22  H         0.7759493715    1.6657692853   -1.9451728714
   Point Group: c1    Number of degrees of freedom:    60


   Energy is  -1842.285296533

 Hessian updated using BFGS update

 58 Hessian modes will be used to form the next step
  Hessian Eigenvalues:
     0.006444    0.020367    0.022862    0.023425    0.023560    0.023613
     0.023712    0.023926    0.023998    0.024036    0.024105    0.024111
     0.024122    0.024128    0.024155    0.024565    0.024913    0.027539
     0.158552    0.159100    0.159993    0.160008    0.160089    0.160156
     0.160630    0.215167    0.221013    0.226344    0.234410    0.235285
     0.243160    0.248695    0.249889    0.250161    0.252023    0.298884
     0.300848    0.303886    0.328731    0.342483    0.356599    0.356657
     0.356690    0.356917    0.357519    0.360479    0.428159    0.430512
     0.431467    0.448861    0.459592    0.467384    0.473300    0.476862
     0.478033    0.479209    0.489754    0.495764

 Minimum search - taking simple RFO step
 Searching for Lamda that Minimizes Along All modes
 Value Taken    Lamda =   0.00000000
 Step Taken.  Stepsize is  0.005522

                             Maximum     Tolerance    Cnvgd?
         Gradient           0.000146      0.000300     YES
         Displacement       0.004729      0.001200      NO
         Energy change     -0.000001      0.000001     YES

 Final energy is   -1842.2852965325349     


 ******************************
 **  OPTIMIZATION CONVERGED  **
 ******************************

                       Coordinates (Angstroms)
     ATOM                X               Y               Z
      1  C         0.0420057791   -0.0003445253    0.0521931887
      2  C        -0.0187939927    0.1270822398    1.4481942986
      3  Cl        1.4431046515    0.3082276024    2.4109859256
      4  C        -1.2371144412    0.1540477284    2.1220379886
      5  H        -1.2485311071    0.2619006385    3.1990146559
      6  C        -2.4317233256    0.0559689659    1.4182731408
      7  H        -3.3804568582    0.0777363305    1.9382060714
      8  C        -2.3857333829   -0.0661835980    0.0342777059
      9  Cl       -3.8846944497   -0.1876201377   -0.8750818634
     10  C        -1.1737093477   -0.0952768838   -0.6419334618
     11  H        -1.1597992205   -0.2085008376   -1.7184127335
     12  C         1.3126134662   -0.0242392008   -0.7256732666
     13  C         2.2904830592   -0.9935698702   -0.4720846947
     14  H         2.1466973572   -1.7285581975    0.3082377525
     15  C         3.4512851513   -1.0120902433   -1.2347903706
     16  Cl        4.6677311001   -2.2418252632   -0.9111467021
     17  C         3.6724662904   -0.0863195474   -2.2498110503
     18  H         4.5868349527   -0.1192429221   -2.8279080132
     19  C         2.6962615468    0.8742327492   -2.5008054711
     20  H         2.8558868613    1.6049051388   -3.2852933698
     21  C         1.5237061625    0.9060918725   -1.7500392495
     22  H         0.7759493715    1.6657692853   -1.9451728714

Z-matrix Print:
$molecule
0 1
Cl
C  1 1.759809
C  2 1.392515 1 117.390991
H  3 1.082424 2 119.513355 1 -1.293995 0
C  3 1.389962 2 120.368918 1 178.106858 0
H  5 1.082081 3 120.586523 2 -179.926087 0
C  5 1.390137 3 118.806278 2 -0.133126 0
C  7 1.388204 5 121.043341 3 0.217479 0
H  8 1.082507 7 119.855292 5 178.927343 0
C  2 1.403123 1 121.176424 3 178.194879 0
C  10 1.489997 2 123.904982 1 1.362401 0
C  11 1.399786 10 119.998962 2 -123.370430 0
H  12 1.083664 11 119.579779 10 2.456036 0
C  12 1.392678 11 120.415323 10 -178.672843 0
H  14 1.083874 12 119.917379 11 -179.365592 0
C  14 1.392349 12 120.591069 11 0.350484 0
H  16 1.082289 14 121.133757 12 179.991038 0
C  16 1.391488 14 118.622316 12 0.016319 0
C  18 1.389073 16 121.633506 14 -0.247210 0
H  19 1.081566 18 119.879570 16 179.834023 0
Cl 7 1.757432 5 119.538295 3 -179.851643 0
Cl 18 1.759754 16 119.288281 14 179.513344 0
$end


 --------------------------------------------------------------

                    Orbital Energies (a.u.)
 --------------------------------------------------------------

 Alpha MOs
 -- Occupied --
********-101.5655-101.5599 -10.2586 -10.2571 -10.2504 -10.2242 -10.2140
-10.2100 -10.2095 -10.2091 -10.2006 -10.1999 -10.1992 -10.1969  -9.4814
 -9.4802  -9.4745  -7.2460  -7.2449  -7.2391  -7.2363  -7.2358  -7.2351
 -7.2344  -7.2293  -7.2290  -0.9264  -0.9057  -0.8898  -0.8567  -0.8371
 -0.8055  -0.7665  -0.7497  -0.7367  -0.6631  -0.6400  -0.6183  -0.5990
 -0.5444  -0.5266  -0.5146  -0.4917  -0.4889  -0.4706  -0.4545  -0.4520
 -0.4467  -0.4264  -0.4114  -0.4097  -0.3954  -0.3816  -0.3794  -0.3777
 -0.3472  -0.3319  -0.3300  -0.3279  -0.3233  -0.2977  -0.2721  -0.2635
 -0.2553
 -- Virtual --
 -0.0598  -0.0467  -0.0345  -0.0234  -0.0126  -0.0100   0.0020   0.0045
  0.0080   0.0129   0.0172   0.0234   0.0317   0.0354   0.0461   0.0468
  0.0528   0.0618   0.0680   0.0698   0.0755   0.0784   0.0906   0.0916
  0.0982   0.0990   0.1025   0.1037   0.1072   0.1126   0.1135   0.1153
  0.1169   0.1223   0.1239   0.1245   0.1308   0.1319   0.1333   0.1347
  0.1372   0.1408   0.1424   0.1470   0.1577   0.1612   0.1629   0.1668
  0.1713   0.1767   0.1825   0.1860   0.1949   0.1987   0.2025   0.2099
  0.2155   0.2173   0.2219   0.2246   0.2281   0.2345   0.2405   0.2462
  0.2487   0.2523   0.2579   0.2629   0.2634   0.2685   0.2721   0.2762
  0.2791   0.2794   0.2829   0.2875   0.2919   0.3025   0.3048   0.3062
  0.3108   0.3191   0.3253   0.3265   0.3292   0.3466   0.3535   0.3559
  0.3610   0.3754   0.4348   0.4382   0.4429   0.4524   0.4611   0.4638
  0.4718   0.4847   0.4871   0.4947   0.5045   0.5158   0.5277   0.5370
  0.5504   0.5521   0.5546   0.5569   0.5644   0.5732   0.5773   0.5824
  0.5884   0.5993   0.6057   0.6150   0.6201   0.6207   0.6325   0.6396
  0.6542   0.6706   0.6796   0.6830   0.6892   0.6973   0.7043   0.7086
  0.7157   0.7189   0.7299   0.7390   0.7485   0.7637   0.7876   0.7998
  0.8267   0.8377   0.8390   0.8424   0.8486   0.8494   0.8553   0.8582
  0.8597   0.8663   0.8715   0.8728   0.8774   0.8865   0.8899   0.8995
  0.9035   0.9097   0.9183   0.9264   0.9407   0.9482   0.9553   0.9599
  0.9665   0.9767   0.9854   0.9906   1.0012   1.0137   1.0172   1.0436
  1.0510   1.0593   1.0732   1.1018   1.1081   1.1097   1.1332   1.1733
  1.1963   1.2046   1.2281   1.2527   1.2543   1.2618   1.2893   1.3009
  1.3136   1.3412   1.3625   1.4096   1.4411   1.4834   1.4950   1.5011
  1.5144   1.5253   1.5476   1.5555   1.5683   1.5813   1.5944   1.6009
  1.6140   1.6372   1.6453   1.6680   1.6814   1.6966   1.7009   1.7111
  1.7250   1.7468   1.7703   1.8077   1.8415   1.8714   1.8829   1.8958
  1.8996   1.9093   1.9166   1.9289   1.9326   1.9580   1.9610   1.9699
  1.9723   1.9826   2.0001   2.0238   2.0468   2.0521   2.0749   2.0886
  2.1141   2.1520   2.1864   2.1944   2.2493   2.2725   2.2804   2.2940
  2.3036   2.3220   2.3308   2.3476   2.4052   2.4189   2.4302   2.4529
  2.4562   2.4700   2.5035   2.5230   2.5385   2.5506   2.5631   2.6008
  2.6419   2.6461   2.6680   2.6803   2.6994   2.7062   2.7079   2.7249
  2.7347   2.7410   2.7640   2.7689   2.7793   2.7867   2.7940   2.8032
  2.8154   2.8334   2.8431   2.8545   2.8873   2.8918   2.9246   2.9913
  3.0033   3.0682   3.0885   3.0888   3.1450   3.1766   3.1923   3.2176
  3.2665   3.3418   3.3561   3.3696   3.4075   3.5065   3.5319   3.5863
  3.5995   3.7058   3.7647   3.8046   3.8750   4.0061   4.0499   4.1115
  4.1283   4.1390   4.4020   4.8116   4.8371   9.7775   9.7857   9.8102
 23.4584  23.6165  23.8513  23.9055  23.9230  23.9617  24.0017  24.0433
 24.0599  24.0800  24.1349  24.1656  25.8288  25.8341  25.8988  26.1213
 26.1477  26.2854  26.5907  26.6299  26.7303 215.7710 215.7793 215.8092
 --------------------------------------------------------------

          Ground-State Mulliken Net Atomic Charges

     Atom                 Charge (a.u.)
  ----------------------------------------
      1 C                     0.706411
      2 C                    -0.159334
      3 Cl                    0.494482
      4 C                    -0.763244
      5 H                     0.204829
      6 C                    -0.584243
      7 H                     0.189449
      8 C                     0.708474
      9 Cl                    0.466340
     10 C                    -1.106010
     11 H                     0.216431
     12 C                     0.434329
     13 C                    -1.247157
     14 H                     0.213408
     15 C                     0.483323
     16 Cl                    0.481092
     17 C                    -0.567881
     18 H                     0.190695
     19 C                    -0.337680
     20 H                     0.180027
     21 C                    -0.375702
     22 H                     0.171959
  ----------------------------------------
  Sum of atomic charges =     0.000000

 -----------------------------------------------------------------
                    Cartesian Multipole Moments
 -----------------------------------------------------------------
    Charge (ESU x 10^10)
                -0.0000
    Dipole Moment (Debye)
         X      -0.8328      Y       1.1940      Z      -0.3897
       Tot       1.5070
    Quadrupole Moments (Debye-Ang)
        XX    -113.5831     XY       3.5466     YY    -110.2767
        XZ      -8.2759     YZ      -4.2065     ZZ    -100.7498
    Octopole Moments (Debye-Ang^2)
       XXX    -227.4503    XXY      45.0984    XYY     -76.1919
       YYY      85.7496    XXZ      18.0158    XYZ     -12.8796
       YYZ      17.1665    XZZ     -70.8378    YZZ      39.3847
       ZZZ      54.5119
    Hexadecapole Moments (Debye-Ang^3)
      XXXX   -5198.2891   XXXY     458.7176   XXYY   -1005.4162
      XYYY     402.6207   YYYY    -678.8736   XXXZ     347.1368
      XXYZ     -60.5171   XYYZ     156.3274   YYYZ     -99.1535
      XXZZ   -1030.4362   XYZZ     161.6163   YYZZ    -390.8381
      XZZZ     357.3470   YZZZ    -106.7794   ZZZZ   -1603.8265
 -----------------------------------------------------------------
Archival summary:
1\1\november\OPT\ProcedureUnspecified\BasisUnspecified\l3127\taweetha\ThuJan1621:14:562020ThuJan1621:14:562020\0\\#,OPT,ProcedureUnspecified,BasisUnspecified,\\0,1\Cl\C,1,1.75981\C,2,1.39251,1,117.391\H,3,1.08242,2,119.513,1,-1.29399,0\C,3,1.38996,2,120.369,1,178.107,0\H,5,1.08208,3,120.587,2,-179.926,0\C,5,1.39014,3,118.806,2,-0.133126,0\C,7,1.3882,5,121.043,3,0.217479,0\H,8,1.08251,7,119.855,5,178.927,0\C,2,1.40312,1,121.176,3,178.195,0\C,10,1.49,2,123.905,1,1.3624,0\C,11,1.39979,10,119.999,2,-123.37,0\H,12,1.08366,11,119.58,10,2.45604,0\C,12,1.39268,11,120.415,10,-178.673,0\H,14,1.08387,12,119.917,11,-179.366,0\C,14,1.39235,12,120.591,11,0.350484,0\H,16,1.08229,14,121.134,12,179.991,0\C,16,1.39149,14,118.622,12,0.0163188,0\C,18,1.38907,16,121.634,14,-0.24721,0\H,19,1.08157,18,119.88,16,179.834,0\Cl,7,1.75743,5,119.538,3,-179.852,0\Cl,18,1.75975,16,119.288,14,179.513,0\\\@

 Total job time:  3772.93s(wall), 3772.15s(cpu) 
 Thu Jan 16 21:14:56 2020

        *************************************************************
        *                                                           *
        *  Thank you very much for using Q-Chem.  Have a nice day.  *
        *                                                           *
        *************************************************************


 
User input: 2 of 2 
 
                  Welcome to Q-Chem
     A Quantum Leap Into The Future Of Chemistry


 Q-Chem 5.2 (devel), Q-Chem, Inc., Pleasanton, CA (2019)

 Yihan Shao,  Zhengting Gan,  E. Epifanovsky,  A. T. B. Gilbert,  M. Wormit,  
 J. Kussmann,  A. W. Lange,  A. Behn,  Jia Deng,  Xintian Feng,  D. Ghosh,  
 M. Goldey,  P. R. Horn,  L. D. Jacobson,  I. Kaliman,  T. Kus,  A. Landau,  
 Jie Liu,  E. I. Proynov,  R. M. Richard,  R. P. Steele,  E. J. Sundstrom,  
 H. L. Woodcock III,  P. M. Zimmerman,  D. Zuev,  B. Albrecht,  E. Alguire,  
 S. A. Baeppler,  D. Barton,  Z. Benda,  Y. A. Bernard,  E. J. Berquist,  
 K. B. Bravaya,  H. Burton,  D. Casanova,  Chun-Min Chang,  Yunqing Chen,  
 A. Chien,  K. D. Closser,  M. P. Coons,  S. Coriani,  S. Dasgupta,  
 A. L. Dempwolff,  M. Diedenhofen,  Hainam Do,  R. G. Edgar,  Po-Tung Fang,  
 S. Faraji,  S. Fatehi,  Qingguo Feng,  K. D. Fenk,  J. Fosso-Tande,  
 J. Gayvert,  Qinghui Ge,  A. Ghysels,  G. Gidofalvi,  J. Gomes,  
 J. Gonthier,  A. Gunina,  D. Hait,  M. W. D. Hanson-Heine,  
 P. H. P. Harbach,  A. W. Hauser,  M. F. Herbst,  J. E. Herr,  
 E. G. Hohenstein,  Z. C. Holden,  Kerwin Hui,  B. C. Huynh,  T.-C. Jagau,  
 Hyunjun Ji,  B. Kaduk,  K. Khistyaev,  Jaehoon Kim,  P. Klunzinger,  K. Koh,  
 D. Kosenkov,  L. Koulias,  T. Kowalczyk,  C. M. Krauter,  A. Kunitsa,  
 Ka Un Lao,  A. Laurent,  K. V. Lawler,  Joonho Lee,  D. Lefrancois,  
 S. Lehtola,  D. S. Levine,  Yi-Pei Li,  You-Sheng Lin,  Fenglai Liu,  
 E. Livshits,  A. Luenser,  P. Manohar,  E. Mansoor,  S. F. Manzer,  
 Shan-Ping Mao,  Yuezhi Mao,  N. Mardirossian,  A. V. Marenich,  
 T. Markovich,  L. A. Martinez-Martinez,  S. A. Maurer,  N. J. Mayhall,  
 S. C. McKenzie,  J.-M. Mewes,  P. Morgante,  A. F. Morrison,  
 J. W. Mullinax,  K. Nanda,  T. S. Nguyen-Beck,  R. Olivares-Amaya,  
 J. A. Parkhill,  Zheng Pei,  T. M. Perrine,  F. Plasser,  P. Pokhilko,  
 S. Prager,  A. Prociuk,  E. Ramos,  D. R. Rehn,  F. Rob,  M. Scheurer,  
 M. Schneider,  N. Sergueev,  S. M. Sharada,  S. Sharma,  D. W. Small,  
 T. Stauch,  T. Stein,  Yu-Chuan Su,  A. J. W. Thom,  A. Tkatchenko,  
 T. Tsuchimochi,  N. M. Tubman,  L. Vogt,  M. L. Vidal,  O. Vydrov,  
 M. A. Watson,  J. Wenzel,  M. de Wergifosse,  T. A. Wesolowski,  A. White,  
 J. Witte,  A. Yamada,  Jun Yang,  K. Yao,  S. Yeganeh,  S. R. Yost,  
 Zhi-Qiang You,  A. Zech,  Igor Ying Zhang,  Xing Zhang,  Yan Zhao,  
 Ying Zhu,  B. R. Brooks,  G. K. L. Chan,  C. J. Cramer,  M. S. Gordon,  
 W. J. Hehre,  A. Klamt,  M. W. Schmidt,  C. D. Sherrill,  D. G. Truhlar,  
 A. Aspuru-Guzik,  R. Baer,  A. T. Bell,  N. A. Besley,  Jeng-Da Chai,  
 A. E. DePrince, III,  R. A. DiStasio Jr.,  A. Dreuw,  B. D. Dunietz,  
 T. R. Furlani,  Chao-Ping Hsu,  Yousung Jung,  Jing Kong,  D. S. Lambrecht,  
 WanZhen Liang,  C. Ochsenfeld,  V. A. Rassolov,  L. V. Slipchenko,  
 J. E. Subotnik,  T. Van Voorhis,  J. M. Herbert,  A. I. Krylov,  
 P. M. W. Gill,  M. Head-Gordon

 Contributors to earlier versions of Q-Chem not listed above: 
 R. D. Adamson,  B. Austin,  J. Baker,  G. J. O. Beran,  K. Brandhorst,  
 S. T. Brown,  E. F. C. Byrd,  A. K. Chakraborty,  C.-L. Cheng,  
 Siu Hung Chien,  D. M. Chipman,  D. L. Crittenden,  H. Dachsel,  
 R. J. Doerksen,  A. D. Dutoi,  L. Fusti-Molnar,  W. A. Goddard III,  
 A. Golubeva-Zadorozhnaya,  S. R. Gwaltney,  G. Hawkins,  A. Heyden,  
 S. Hirata,  G. Kedziora,  F. J. Keil,  C. Kelley,  Jihan Kim,  R. A. King,  
 R. Z. Khaliullin,  P. P. Korambath,  W. Kurlancheek,  A. M. Lee,  M. S. Lee,  
 S. V. Levchenko,  Ching Yeh Lin,  D. Liotard,  R. C. Lochan,  I. Lotan,  
 P. E. Maslen,  N. Nair,  D. P. O'Neill,  D. Neuhauser,  E. Neuscamman,  
 C. M. Oana,  R. Olson,  B. Peters,  R. Peverati,  P. A. Pieniazek,  
 Y. M. Rhee,  J. Ritchie,  M. A. Rohrdanz,  E. Rosta,  N. J. Russ,  
 H. F. Schaefer III,  N. E. Schultz,  N. Shenvi,  A. C. Simmonett,  A. Sodt,  
 D. Stuck,  K. S. Thanthiriwatte,  V. Vanovschi,  Tao Wang,  A. Warshel,  
 C. F. Williams,  Q. Wu,  X. Xu,  W. Zhang

 Please cite Q-Chem as follows:
 Y. Shao et al., Mol. Phys. 113, 184-215 (2015)
 DOI: 10.1080/00268976.2014.952696

 Q-Chem 5.2.1 for Intel X86 EM64T Linux

 Parts of Q-Chem use Armadillo 8.300.2 (Tropical Shenanigans).
 http://arma.sourceforge.net/

 Q-Chem begins on Thu Jan 16 21:14:56 2020  

Host: 
0

     Scratch files written to /scratch/taweetham/qchem31758//
NAlpha2: 130
NElect   130
Mult     1
The previous job contains 0 fragments, simply inherited here

 Q-Chem warning in module libgen/rem_setup.C, line 2168:

 Setting Thresh to 1e-14


Checking the input file for inconsistencies... 	...done.

--------------------------------------------------------------
User input:
--------------------------------------------------------------

$MOLECULE
READ
$END

$REM
   JOB_TYPE 	FREQUENCY
   BASIS 	6-311++G**
   METHOD	B3LYP
   SCF_GUESS_ALWAYS     TRUE
   S2THRESH     15
   THRESH       15
   MEM_TOTAL    10000
$END

--------------------------------------------------------------
 ----------------------------------------------------------------
             Standard Nuclear Orientation (Angstroms)
    I     Atom           X                Y                Z
 ----------------------------------------------------------------
    1      C       0.7061766070     0.0731053902     0.1632273617
    2      C       1.0705693427     1.4258182921     0.2415793302
    3      Cl     -0.1160434802     2.6683749257     0.6222787210
    4      C       2.3895288060     1.8337522168     0.0598294511
    5      H       2.6378768116     2.8845986289     0.1352377976
    6      C       3.3840608257     0.8993078162    -0.2042056133
    7      H       4.4103033378     1.2122698730    -0.3448485786
    8      C       3.0372641069    -0.4447416436    -0.2799867002
    9      Cl      4.2800546471    -1.6429947571    -0.6089655565
   10      C       1.7235660317    -0.8562787059    -0.1012555107
   11      H       1.4720611702    -1.9060940107    -0.1815917311
   12      C      -0.6840795632    -0.4258471212     0.3589957062
   13      C      -1.7302178538     0.0294027078    -0.4524722978
   14      H      -1.5480440400     0.7674124321    -1.2218484343
   15      C      -3.0104520295    -0.4773912295    -0.2689380782
   16      Cl     -4.3139322781     0.0970723449    -1.3022168560
   17      C      -3.2851975333    -1.4301599280     0.7072720289
   18      H      -4.2919044382    -1.8070592869     0.8331218543
   19      C      -2.2415260410    -1.8824787524     1.5102615136
   20      H      -2.4405355878    -2.6212733732     2.2779602526
   21      C      -0.9502693101    -1.3898662860     1.3383892776
   22      H      -0.1476386994    -1.7392835321     1.9771527794
 ----------------------------------------------------------------
 Molecular Point Group                 C1    NOp =  1
 Largest Abelian Subgroup              C1    NOp =  1
 Nuclear Repulsion Energy =        1179.68593032 hartrees
 There are       65 alpha and       65 beta electrons
 Requested basis set is 6-311++G(d,p)
 There are 146 shells and 403 basis functions

 Total QAlloc Memory Limit  10000 MB
 Mega-Array Size       188 MB
 MEM_STATIC part       192 MB
 A cutoff of  1.0D-15 yielded   8718 shell pairs
 There are     70101 function pairs (     75248 Cartesian)
 Smallest overlap matrix eigenvalue = 3.96E-07
 Linear dependence detected in AO basis
 Number of orthogonalized atomic orbitals = 401
 Maximum deviation from orthogonality = 5.942E-10
 Guess from superposition of atomic densities
 Warning:  Energy on first SCF cycle will be non-variational
 SAD guess density has 130.000000 electrons

 -----------------------------------------------------------------------
  General SCF calculation program by
  Eric Jon Sundstrom, Paul Horn, Yuezhi Mao, Dmitri Zuev, Alec White,
  David Stuck, Shaama M.S., Shane Yost, Joonho Lee, David Small,
  Daniel Levine, Susi Lehtola, Hugh Burton, Evgeny Epifanovsky,
  Bang C. Huynh
 -----------------------------------------------------------------------
 Exchange:     0.2000 Hartree-Fock + 0.0800 Slater + 0.7200 B88
 Correlation:  0.1900 VWN1RPA + 0.8100 LYP
 Using SG-1 standard quadrature grid
 A restricted SCF calculation will be
 performed using DIIS
 SCF converges when DIIS error is below 1.0e-08
 ---------------------------------------
  Cycle       Energy         DIIS error
 ---------------------------------------
    1   -1845.7929463575      3.13e-02  
    2   -1842.1201406948      2.77e-03  
    3   -1842.0559840853      3.24e-03  
    4   -1842.2796503359      5.07e-04  
    5   -1842.2838636395      2.62e-04  
    6   -1842.2851701205      1.04e-04  
    7   -1842.2853881219      1.91e-05  
    8   -1842.2853930041      1.07e-05  
    9   -1842.2853955106      2.01e-06  
   10   -1842.2853955788      1.05e-06  
   11   -1842.2853956010      2.14e-07  
   12   -1842.2853956018      1.09e-07  
   13   -1842.2853956021      2.85e-08  
   14   -1842.2853956021      8.42e-09  Convergence criterion met
 ---------------------------------------
 SCF time:   CPU 458.04s  wall 458.00s 
 SCF   energy in the final basis set =    -1842.2853956021
 Total energy in the final basis set =    -1842.2853956021

 --------------------------------------------------------------

                    Orbital Energies (a.u.)
 --------------------------------------------------------------

 Alpha MOs
 -- Occupied --
********-101.5654-101.5599 -10.2586 -10.2571 -10.2504 -10.2241 -10.2140
-10.2100 -10.2095 -10.2091 -10.2006 -10.1999 -10.1992 -10.1968  -9.4814
 -9.4802  -9.4745  -7.2461  -7.2449  -7.2392  -7.2363  -7.2358  -7.2351
 -7.2344  -7.2293  -7.2289  -0.9264  -0.9057  -0.8898  -0.8567  -0.8371
 -0.8055  -0.7665  -0.7497  -0.7367  -0.6631  -0.6400  -0.6183  -0.5990
 -0.5444  -0.5267  -0.5146  -0.4917  -0.4889  -0.4706  -0.4545  -0.4520
 -0.4466  -0.4264  -0.4114  -0.4097  -0.3954  -0.3816  -0.3793  -0.3777
 -0.3472  -0.3319  -0.3299  -0.3279  -0.3233  -0.2976  -0.2720  -0.2635
 -0.2553
 -- Virtual --
 -0.0598  -0.0467  -0.0345  -0.0234  -0.0125  -0.0100   0.0020   0.0045
  0.0082   0.0129   0.0173   0.0234   0.0318   0.0354   0.0461   0.0473
  0.0531   0.0619   0.0681   0.0699   0.0757   0.0785   0.0906   0.0918
  0.0982   0.0990   0.1026   0.1037   0.1074   0.1127   0.1136   0.1154
  0.1170   0.1224   0.1241   0.1246   0.1308   0.1319   0.1334   0.1347
  0.1373   0.1409   0.1423   0.1471   0.1579   0.1613   0.1630   0.1670
  0.1717   0.1767   0.1827   0.1861   0.1950   0.1987   0.2029   0.2101
  0.2155   0.2175   0.2218   0.2246   0.2281   0.2346   0.2406   0.2463
  0.2487   0.2529   0.2579   0.2630   0.2637   0.2686   0.2721   0.2764
  0.2791   0.2798   0.2830   0.2879   0.2921   0.3023   0.3051   0.3063
  0.3108   0.3194   0.3253   0.3268   0.3293   0.3466   0.3536   0.3563
  0.3610   0.3754   0.4352   0.4385   0.4431   0.4525   0.4612   0.4637
  0.4716   0.4848   0.4871   0.4950   0.5048   0.5159   0.5277   0.5371
  0.5505   0.5522   0.5546   0.5571   0.5645   0.5733   0.5775   0.5825
  0.5887   0.5994   0.6057   0.6152   0.6202   0.6209   0.6326   0.6397
  0.6543   0.6706   0.6797   0.6830   0.6893   0.6973   0.7044   0.7086
  0.7157   0.7189   0.7299   0.7391   0.7485   0.7637   0.7876   0.7998
  0.8268   0.8377   0.8391   0.8424   0.8486   0.8495   0.8554   0.8582
  0.8598   0.8663   0.8716   0.8728   0.8774   0.8865   0.8899   0.8994
  0.9035   0.9097   0.9184   0.9265   0.9407   0.9482   0.9553   0.9599
  0.9665   0.9767   0.9856   0.9906   1.0013   1.0138   1.0172   1.0435
  1.0510   1.0594   1.0732   1.1018   1.1081   1.1097   1.1333   1.1733
  1.1964   1.2047   1.2280   1.2527   1.2543   1.2618   1.2894   1.3010
  1.3136   1.3412   1.3625   1.4096   1.4411   1.4835   1.4950   1.5011
  1.5144   1.5252   1.5477   1.5555   1.5683   1.5813   1.5944   1.6009
  1.6140   1.6373   1.6453   1.6681   1.6814   1.6967   1.7010   1.7111
  1.7250   1.7468   1.7703   1.8077   1.8415   1.8714   1.8829   1.8958
  1.8996   1.9093   1.9166   1.9289   1.9327   1.9580   1.9611   1.9699
  1.9723   1.9826   2.0001   2.0238   2.0468   2.0521   2.0749   2.0887
  2.1141   2.1520   2.1865   2.1944   2.2493   2.2726   2.2804   2.2940
  2.3036   2.3221   2.3308   2.3476   2.4052   2.4189   2.4302   2.4529
  2.4562   2.4700   2.5035   2.5230   2.5385   2.5506   2.5631   2.6008
  2.6419   2.6461   2.6680   2.6804   2.6995   2.7062   2.7079   2.7249
  2.7347   2.7410   2.7640   2.7689   2.7793   2.7867   2.7940   2.8033
  2.8154   2.8334   2.8431   2.8545   2.8873   2.8918   2.9247   2.9913
  3.0033   3.0682   3.0886   3.0888   3.1450   3.1766   3.1923   3.2176
  3.2665   3.3419   3.3561   3.3696   3.4075   3.5065   3.5319   3.5863
  3.5995   3.7057   3.7647   3.8045   3.8750   4.0061   4.0499   4.1115
  4.1283   4.1390   4.4020   4.8117   4.8371   9.7774   9.7858   9.8101
 23.4585  23.6165  23.8513  23.9055  23.9230  23.9617  24.0017  24.0433
 24.0600  24.0801  24.1349  24.1657  25.8285  25.8345  25.8985  26.1211
 26.1482  26.2853  26.5907  26.6299  26.7302 215.7710 215.7793 215.8093
 --------------------------------------------------------------

          Ground-State Mulliken Net Atomic Charges

     Atom                 Charge (a.u.)
  ----------------------------------------
      1 C                     0.709428
      2 C                    -0.160369
      3 Cl                    0.494434
      4 C                    -0.763274
      5 H                     0.204873
      6 C                    -0.578991
      7 H                     0.189563
      8 C                     0.701996
      9 Cl                    0.466780
     10 C                    -1.108550
     11 H                     0.216059
     12 C                     0.449645
     13 C                    -1.255779
     14 H                     0.213467
     15 C                     0.482874
     16 Cl                    0.480234
     17 C                    -0.566451
     18 H                     0.190798
     19 C                    -0.341183
     20 H                     0.179933
     21 C                    -0.377494
     22 H                     0.172008
  ----------------------------------------
  Sum of atomic charges =     0.000000

 -----------------------------------------------------------------
                    Cartesian Multipole Moments
 -----------------------------------------------------------------
    Charge (ESU x 10^10)
                -0.0000
    Dipole Moment (Debye)
         X       0.9141      Y      -0.5600      Z       1.0590
       Tot       1.5069
    Quadrupole Moments (Debye-Ang)
        XX    -109.7124     XY       9.1292     YY    -104.6107
        XZ      -3.2395     YZ      -4.9981     ZZ    -108.6218
    Octopole Moments (Debye-Ang^2)
       XXX       9.9687    XXY      15.4169    XYY       1.3954
       YYY       4.5777    XXZ      12.7568    XYZ       8.0269
       YYZ       5.6718    XZZ      -6.0884    YZZ      -5.3824
       ZZZ      -2.5507
    Hexadecapole Moments (Debye-Ang^3)
      XXXX   -5107.1757   XXXY     107.8727   XXYY   -1030.9969
      XYYY     -12.4325   YYYY   -1442.7694   XXXZ     -42.0636
      XXYZ     -32.3460   XYYZ     -19.8394   YYYZ      -5.4353
      XXZZ    -956.3172   XYZZ      -7.6737   YYZZ    -318.8010
      XZZZ      15.9314   YZZZ     -11.0411   ZZZZ    -526.5621
 -----------------------------------------------------------------
 Calculating MO derivatives via CPSCF
    1     0    69    0.0222555  
    2     0    69    0.0062957  
    3     0    69    0.0005669  
    4     2    67    0.0000390  
    5    65     4    0.0000027  
    6    69     0    0.0000002  Converged
 Time for AOints: 726.9 s (CPU) 727.0 s (wall)
 ------------------------------------------------------------------------------
                     AOints        : Timing summary (seconds)
 ------------------------------------------------------------------------------
     job step          cpu (% of tot)      sys (% of tot)     wall (% of tot)
 ------------------------------------------------------------------------------
  AOints            0.7269E+03 ( 8.5)   0.8000E-05 ( 2.8)   0.7270E+03 ( 8.5)
 ------------------------------------------------------------------------------
   Grand Totals     0.8602E+04          0.2820E-03          0.8603E+04
 ------------------------------------------------------------------------------
 Polarizability Matrix (a.u.)
            1           2           3
    1-246.2882807   4.9747545   2.3738977
    2   4.9747545-172.1754860  11.4275772
    3   2.3738977  11.4275772-122.1973147
 Calculating analytic Hessian of the SCF energy

 Direct stationary perturbation theory relativistic correction:

 rels  =       2.432849365861
 relv  =      -9.254593509832
 rel2e =       2.463892391218
 E_rel =      -4.357851752753

 Hessian of the SCF Energy
            1           2           3           4           5           6
    1   0.6205214   0.0123505  -0.0714008  -0.1285955  -0.0813807  -0.0011101
    2   0.0123505   0.6226559   0.0277088  -0.0272101  -0.2699125  -0.0183604
    3  -0.0714008   0.0277088   0.1807979   0.0060180  -0.0061432  -0.0635335
    4  -0.1285955  -0.0272101   0.0060180   0.5578074   0.0760595  -0.0678481
    5  -0.0813807  -0.2699125  -0.0061432   0.0760595   0.5454004   0.0340272
    6  -0.0011101  -0.0183604  -0.0635335  -0.0678481   0.0340272   0.1327478
    7  -0.0028341   0.0062937   0.0020644  -0.0893111   0.0516044   0.0186625
    8   0.0289405  -0.0267390  -0.0093356   0.0516801  -0.0930857  -0.0176519
    9   0.0043461  -0.0044170   0.0013835   0.0194196  -0.0181178  -0.0275660
   10   0.0050676  -0.0791761  -0.0074406  -0.2886462  -0.0374420   0.0341473
   11  -0.0339994  -0.0013558   0.0046897  -0.1016943  -0.1353010   0.0086541
   12  -0.0033436   0.0134612   0.0078332   0.0273807  -0.0025097  -0.0655397
   13  -0.0050942  -0.0007725   0.0016183  -0.0040778  -0.0292864  -0.0021907
   14  -0.0015102   0.0011990  -0.0002329   0.0012312  -0.0062301  -0.0012636
   15   0.0016926  -0.0000707   0.0049739   0.0011047   0.0035801   0.0032269
   16  -0.0023041   0.0163723   0.0015799  -0.0498058   0.0015293   0.0102603
   17   0.0167187  -0.0615422  -0.0085123   0.0567255   0.0564849  -0.0042580
   18   0.0017904  -0.0093110  -0.0031535   0.0156585   0.0051919   0.0041720
   19   0.0003072   0.0004352  -0.0001917   0.0000711   0.0026815   0.0015101
   20   0.0006373  -0.0009008  -0.0000403   0.0024259  -0.0017333  -0.0013718
   21  -0.0002261  -0.0002067  -0.0010509   0.0015881  -0.0012254   0.0068035
   22  -0.0498043   0.0550651   0.0141861  -0.0379964  -0.0371960   0.0018546
   23   0.0005933   0.0570878   0.0044585  -0.0393848  -0.0409342   0.0028615
   24   0.0094565  -0.0031261   0.0030813   0.0013575   0.0027256  -0.0049799
   25  -0.0011954  -0.0057634   0.0005481   0.0008557   0.0007155  -0.0004538
   26  -0.0008091   0.0004524  -0.0002909   0.0010768   0.0012761   0.0002727
   27   0.0008328   0.0004377   0.0046020  -0.0002063   0.0000470  -0.0005916
   28  -0.2083044   0.0548232   0.0317857   0.0524344   0.0599471  -0.0010942
   29   0.1182866  -0.2038196  -0.0330123   0.0081476  -0.0464552  -0.0077678
   30   0.0401652  -0.0221450  -0.0703767  -0.0067523  -0.0166668   0.0074070
   31   0.0070680   0.0220175   0.0017596  -0.0021627   0.0019027   0.0016856
   32  -0.0053747  -0.0156929  -0.0012507   0.0024923  -0.0001559  -0.0010292
   33  -0.0020072  -0.0056717   0.0036182   0.0016984  -0.0008257   0.0056231
   34  -0.1982872  -0.0365371   0.0149995  -0.0054785  -0.0162719   0.0034296
   35  -0.0399557  -0.1030732   0.0147706  -0.0296590  -0.0103714   0.0049980
   36   0.0147548   0.0139709  -0.0731884  -0.0002258   0.0014152   0.0024459
   37  -0.0326270   0.0054898  -0.0155540   0.0008502   0.0042284  -0.0016868
   38  -0.0041836   0.0094587  -0.0071730  -0.0013004  -0.0013492   0.0006316
   39   0.0016304  -0.0021252   0.0067531   0.0018768  -0.0011122  -0.0002779
   40   0.0013030   0.0010914   0.0003737  -0.0000212  -0.0001711  -0.0001874
   41  -0.0004973  -0.0020969  -0.0019535  -0.0007809   0.0004808  -0.0000725
   42   0.0012006  -0.0023125  -0.0012206  -0.0017160   0.0007241   0.0001515
   43   0.0005253   0.0013717  -0.0030777  -0.0007651  -0.0007147   0.0009403
   44   0.0025203   0.0044813   0.0039724   0.0001404  -0.0003792   0.0005772
   45  -0.0040799   0.0038745   0.0015160   0.0015321   0.0002258  -0.0005148
   46   0.0002000   0.0009562  -0.0011781  -0.0005480   0.0006700   0.0002454
   47  -0.0005014  -0.0000483   0.0000375   0.0002727  -0.0002107  -0.0001404
   48   0.0004304   0.0003450  -0.0003552  -0.0003419   0.0004122   0.0001186
   49  -0.0002579   0.0006380   0.0001174  -0.0005556   0.0007787   0.0000636
   50  -0.0000916  -0.0012470  -0.0001861   0.0001728   0.0002790  -0.0004178
   51   0.0002938   0.0001681  -0.0011615  -0.0006577  -0.0000517   0.0006131
   52  -0.0000200   0.0000235   0.0001298   0.0000142   0.0000536   0.0000152
   53   0.0000970  -0.0002677  -0.0003985  -0.0001021  -0.0000698   0.0000185
   54   0.0000973  -0.0003610  -0.0002718  -0.0001658  -0.0000089   0.0000526
   55   0.0032115  -0.0007540  -0.0007550   0.0003014  -0.0005946  -0.0001190
   56  -0.0001717   0.0007264   0.0054018   0.0000217   0.0004737  -0.0002034
   57  -0.0009225   0.0060578   0.0001655   0.0015502   0.0003071  -0.0004864
   58   0.0003412  -0.0009693   0.0008102  -0.0004311   0.0001301   0.0000938
   59   0.0002080  -0.0002501   0.0003650  -0.0001852   0.0001700   0.0000918
   60  -0.0001649   0.0001097   0.0000808   0.0000747   0.0000158  -0.0000446
   61  -0.0096073  -0.0256803   0.0224989  -0.0043703   0.0026840   0.0018402
   62  -0.0141335  -0.0080456   0.0093195   0.0005097   0.0023071   0.0002647
   63   0.0070987   0.0041625   0.0003893  -0.0011256  -0.0022851  -0.0001146
   64   0.0003766  -0.0000562   0.0011276   0.0004372   0.0000546  -0.0000712
   65   0.0022455  -0.0010719  -0.0022115  -0.0006362  -0.0006883   0.0001437
   66  -0.0005214  -0.0021757  -0.0008905  -0.0002316   0.0002806   0.0002976
            7           8           9          10          11          12
    1  -0.0028341   0.0289405   0.0043461   0.0050676  -0.0339994  -0.0033436
    2   0.0062937  -0.0267390  -0.0044170  -0.0791761  -0.0013558   0.0134612
    3   0.0020644  -0.0093356   0.0013835  -0.0074406   0.0046897   0.0078332
    4  -0.0893111   0.0516801   0.0194196  -0.2886462  -0.1016943   0.0273807
    5   0.0516044  -0.0930857  -0.0181178  -0.0374420  -0.1353010  -0.0025097
    6   0.0186625  -0.0176519  -0.0275660   0.0341473   0.0086541  -0.0655397
    7   0.1270465  -0.0839429  -0.0303775  -0.0326434   0.0333837   0.0107479
    8  -0.0839429   0.1297633   0.0311891   0.0077776  -0.0038818  -0.0022487
    9  -0.0303775   0.0311891   0.0215110   0.0073149  -0.0069659   0.0017801
   10  -0.0326434   0.0077776   0.0073149   0.6427160   0.0182613  -0.0852723
   11   0.0333837  -0.0038818  -0.0069659   0.0182613   0.7372813   0.0635972
   12   0.0107479  -0.0022487   0.0017801  -0.0852723   0.0635972   0.1500691
   13   0.0003830  -0.0007049  -0.0006053  -0.0704310  -0.0636897  -0.0011298
   14   0.0009199   0.0010856   0.0002782  -0.0667130  -0.3249723  -0.0209648
   15  -0.0003786   0.0006009  -0.0024149  -0.0009836  -0.0216327  -0.0380379
   16  -0.0016593  -0.0005199   0.0010212  -0.2347718   0.1356410   0.0438904
   17  -0.0060942   0.0013767   0.0006012   0.0670940  -0.2221516  -0.0289953
   18   0.0005114  -0.0003048   0.0045132   0.0359356  -0.0399708  -0.0696164
   19  -0.0008771   0.0001620   0.0001751  -0.0155384  -0.0078054   0.0023745
   20   0.0011721  -0.0003301  -0.0002510   0.0214939   0.0098412  -0.0028813
   21   0.0002367  -0.0001202   0.0000220   0.0052751   0.0019725   0.0027755
   22   0.0013365   0.0002119  -0.0003554   0.0537809   0.0073626  -0.0070382
   23   0.0011518   0.0008620   0.0000366   0.0625496  -0.0486233  -0.0159435
   24  -0.0001716   0.0000693  -0.0005510  -0.0012675  -0.0070887   0.0069461
   25  -0.0010120   0.0011565   0.0002881   0.0012148  -0.0001277   0.0006434
   26   0.0011428  -0.0009143  -0.0003219  -0.0061961  -0.0025726   0.0002521
   27   0.0002149  -0.0001931  -0.0005737   0.0001092  -0.0006834   0.0043285
   28   0.0002793  -0.0058871   0.0001191  -0.0617399   0.0119056   0.0111315
   29  -0.0004065  -0.0031086  -0.0006999   0.0109214  -0.0037358  -0.0019753
   30   0.0005028  -0.0000931   0.0039348   0.0114048  -0.0018411  -0.0047395
   31  -0.0003250   0.0015617   0.0002686  -0.0009186   0.0006570   0.0000076
   32   0.0001368  -0.0007583  -0.0001044   0.0004746   0.0005561   0.0000916
   33   0.0000679  -0.0002739   0.0001321  -0.0001962   0.0000461  -0.0010266
   34  -0.0015900   0.0026344  -0.0001543   0.0028587   0.0013156   0.0006290
   35  -0.0030414  -0.0008596   0.0006743   0.0003551  -0.0047674  -0.0015013
   36  -0.0005017   0.0002529  -0.0017854   0.0010466  -0.0010269   0.0055029
   37  -0.0004613  -0.0023087  -0.0009857  -0.0006429  -0.0000287   0.0008378
   38  -0.0019918  -0.0031742  -0.0010071   0.0008611   0.0000245  -0.0001061
   39  -0.0019052  -0.0009168  -0.0005856   0.0000550   0.0003704  -0.0002659
   40  -0.0002700  -0.0006001  -0.0004575  -0.0002981   0.0000072   0.0001059
   41  -0.0006671  -0.0007771  -0.0008592   0.0002040  -0.0000952   0.0001525
   42   0.0005858  -0.0001983   0.0001016   0.0000814  -0.0002629   0.0000123
   43   0.0009477   0.0012757   0.0001240   0.0003077   0.0000126   0.0000744
   44   0.0000571   0.0001898  -0.0001868   0.0002703  -0.0000583  -0.0000658
   45  -0.0003306  -0.0005709   0.0000293  -0.0005339   0.0001525  -0.0000681
   46   0.0001353  -0.0004415  -0.0001493   0.0001457  -0.0001712   0.0000016
   47  -0.0000312   0.0002024   0.0000530  -0.0001018   0.0000849   0.0000032
   48   0.0000588  -0.0002986  -0.0000954   0.0000563  -0.0001093  -0.0000321
   49   0.0003222  -0.0000778  -0.0000762   0.0001389  -0.0001340   0.0000391
   50  -0.0002017  -0.0003952   0.0000358  -0.0002338   0.0000139   0.0000588
   51   0.0005594   0.0006948  -0.0000139   0.0002820  -0.0000680  -0.0000011
   52   0.0000010  -0.0000296  -0.0000201  -0.0000192   0.0000023  -0.0000087
   53  -0.0000189   0.0000320   0.0000185   0.0000913  -0.0000386  -0.0000185
   54   0.0000479   0.0000282   0.0000374   0.0000524  -0.0000485  -0.0000162
   55  -0.0007025  -0.0006925  -0.0000126  -0.0002042   0.0000120   0.0001379
   56   0.0001036  -0.0002530  -0.0000084  -0.0001702   0.0002044  -0.0002765
   57   0.0000819  -0.0001594   0.0000252  -0.0003385   0.0004960   0.0002636
   58   0.0000615  -0.0000656   0.0000025   0.0000227  -0.0000965  -0.0000994
   59   0.0000626  -0.0000963  -0.0000249   0.0000169  -0.0000295  -0.0000280
   60   0.0000103  -0.0000471  -0.0000105  -0.0000034   0.0000295   0.0000211
   61   0.0012134  -0.0002109   0.0000439  -0.0002881  -0.0009000  -0.0011387
   62   0.0004508   0.0007798   0.0001240  -0.0007407  -0.0002094  -0.0000760
   63  -0.0008149  -0.0002617   0.0002089   0.0003606  -0.0001430  -0.0001557
   64  -0.0000396   0.0000816   0.0000717  -0.0001031   0.0000847   0.0000222
   65  -0.0000832   0.0000809  -0.0000472   0.0004096  -0.0002154  -0.0000210
   66   0.0001273  -0.0001614  -0.0000822  -0.0000826  -0.0001706  -0.0000309
           13          14          15          16          17          18
    1  -0.0050942  -0.0015102   0.0016926  -0.0023041   0.0167187   0.0017904
    2  -0.0007725   0.0011990  -0.0000707   0.0163723  -0.0615422  -0.0093110
    3   0.0016183  -0.0002329   0.0049739   0.0015799  -0.0085123  -0.0031535
    4  -0.0040778   0.0012312   0.0011047  -0.0498058   0.0567255   0.0156585
    5  -0.0292864  -0.0062301   0.0035801   0.0015293   0.0564849   0.0051919
    6  -0.0021907  -0.0012636   0.0032269   0.0102603  -0.0042580   0.0041720
    7   0.0003830   0.0009199  -0.0003786  -0.0016593  -0.0060942   0.0005114
    8  -0.0007049   0.0010856   0.0006009  -0.0005199   0.0013767  -0.0003048
    9  -0.0006053   0.0002782  -0.0024149   0.0010212   0.0006012   0.0045132
   10  -0.0704310  -0.0667130  -0.0009836  -0.2347718   0.0670940   0.0359356
   11  -0.0636897  -0.3249723  -0.0216327   0.1356410  -0.2221516  -0.0399708
   12  -0.0011298  -0.0209648  -0.0380379   0.0438904  -0.0289953  -0.0696164
   13   0.0731413   0.0687368  -0.0005027   0.0087143   0.0231256   0.0017505
   14   0.0687368   0.3435418   0.0238841  -0.0061168  -0.0150265  -0.0010182
   15  -0.0005027   0.0238841   0.0274347  -0.0017866  -0.0054027   0.0036040
   16   0.0087143  -0.0061168  -0.0017866   0.7305473   0.0313473  -0.0984126
   17   0.0231256  -0.0150265  -0.0054027   0.0313473   0.6555727   0.0478456
   18   0.0017505  -0.0010182   0.0036040  -0.0984126   0.0478456   0.1491527
   19   0.0006917   0.0001463  -0.0008342  -0.3130700  -0.0813338   0.0384616
   20  -0.0003014   0.0007299   0.0005658  -0.0789631  -0.0809388   0.0087309
   21  -0.0008878   0.0005460  -0.0041476   0.0388268   0.0092560  -0.0407305
   22  -0.0019435   0.0026774   0.0015382  -0.1316932  -0.0332917   0.0085892
   23   0.0023982   0.0000412  -0.0014130  -0.0970227  -0.3036161  -0.0070119
   24   0.0017365  -0.0012691   0.0065373   0.0015146  -0.0183645  -0.0648428
   25  -0.0003989   0.0001204   0.0001042  -0.0040019   0.0072995   0.0020527
   26   0.0012914  -0.0007985  -0.0003017   0.0338096  -0.0291887  -0.0090957
   27   0.0001938  -0.0000996   0.0000555   0.0047086  -0.0043089   0.0028068
   28  -0.0009904   0.0004141   0.0002180   0.0045935  -0.0799786  -0.0079504
   29   0.0005942   0.0006031   0.0001349  -0.0344665  -0.0023873   0.0049607
   30   0.0000314   0.0001277  -0.0011180  -0.0034749   0.0121811   0.0100990
   31   0.0000471  -0.0000254  -0.0000614  -0.0053025  -0.0008833   0.0018017
   32  -0.0000298  -0.0000648   0.0000214  -0.0014644   0.0014115  -0.0002114
   33  -0.0000604   0.0000388  -0.0003240   0.0018363  -0.0005269   0.0050724
   34   0.0004437   0.0003244  -0.0000522  -0.0007321  -0.0002587  -0.0001338
   35  -0.0011977  -0.0000684   0.0001604   0.0001515  -0.0008415  -0.0000334
   36  -0.0000296  -0.0000430   0.0001846  -0.0000605   0.0005010  -0.0011162
   37  -0.0000284  -0.0000348   0.0001054   0.0001517  -0.0000508  -0.0002130
   38  -0.0000574   0.0000117  -0.0000739  -0.0007004   0.0002734   0.0002105
   39   0.0000966   0.0000344  -0.0000231   0.0001588   0.0001748   0.0000995
   40   0.0000040   0.0000024  -0.0000291   0.0000816  -0.0002216  -0.0000294
   41  -0.0000192  -0.0000226  -0.0000042  -0.0000512   0.0000799   0.0000071
   42  -0.0000628  -0.0000220   0.0000121   0.0000042  -0.0000633  -0.0000130
   43   0.0000274  -0.0000224  -0.0000561   0.0000594   0.0001139  -0.0000181
   44   0.0000382  -0.0000152  -0.0000439  -0.0001270   0.0001742  -0.0000880
   45   0.0000897   0.0000371   0.0000378   0.0004351  -0.0002287  -0.0002069
   46  -0.0000596  -0.0000282   0.0000002  -0.0002438   0.0000690   0.0000259
   47   0.0000186   0.0000101   0.0000089   0.0000950  -0.0000456  -0.0000006
   48  -0.0000427  -0.0000142   0.0000006  -0.0001545   0.0000219   0.0000668
   49  -0.0000495  -0.0000231   0.0000038  -0.0002096   0.0001236   0.0000437
   50  -0.0000296   0.0000140   0.0000322   0.0000570  -0.0001799   0.0000056
   51  -0.0000239  -0.0000297  -0.0000405  -0.0001322   0.0001912   0.0000200
   52  -0.0000012  -0.0000009   0.0000015  -0.0000104  -0.0000187  -0.0000059
   53  -0.0000055  -0.0000033  -0.0000046  -0.0000067   0.0000762   0.0000295
   54  -0.0000077  -0.0000036  -0.0000064  -0.0000018   0.0000437   0.0000111
   55  -0.0000114   0.0000373   0.0000131   0.0001141  -0.0003225  -0.0000222
   56   0.0000227  -0.0000141   0.0000353  -0.0001000  -0.0001784   0.0000918
   57   0.0001225   0.0000376   0.0000155  -0.0000364  -0.0003939  -0.0000155
   58  -0.0000348  -0.0000116   0.0000058  -0.0000600   0.0000204   0.0000239
   59  -0.0000132  -0.0000088  -0.0000051  -0.0000434  -0.0000235   0.0000029
   60   0.0000102  -0.0000013  -0.0000053   0.0000120  -0.0000348  -0.0000171
   61  -0.0003501  -0.0001337  -0.0000719  -0.0004189  -0.0001326   0.0001589
   62  -0.0000909  -0.0000053  -0.0000644   0.0006213   0.0002873  -0.0000861
   63  -0.0000880  -0.0000192   0.0000471  -0.0001728   0.0003508   0.0001411
   64   0.0000179   0.0000101  -0.0000311   0.0000317  -0.0000478  -0.0000182
   65  -0.0000273  -0.0000066  -0.0000071  -0.0000457   0.0003808   0.0000530
   66  -0.0000182  -0.0000029  -0.0000123  -0.0000185  -0.0000772  -0.0000463
           19          20          21          22          23          24
    1   0.0003072   0.0006373  -0.0002261  -0.0498043   0.0005933   0.0094565
    2   0.0004352  -0.0009008  -0.0002067   0.0550651   0.0570878  -0.0031261
    3  -0.0001917  -0.0000403  -0.0010509   0.0141861   0.0044585   0.0030813
    4   0.0000711   0.0024259   0.0015881  -0.0379964  -0.0393848   0.0013575
    5   0.0026815  -0.0017333  -0.0012254  -0.0371960  -0.0409342   0.0027256
    6   0.0015101  -0.0013718   0.0068035   0.0018546   0.0028615  -0.0049799
    7  -0.0008771   0.0011721   0.0002367   0.0013365   0.0011518  -0.0001716
    8   0.0001620  -0.0003301  -0.0001202   0.0002119   0.0008620   0.0000693
    9   0.0001751  -0.0002510   0.0000220  -0.0003554   0.0000366  -0.0005510
   10  -0.0155384   0.0214939   0.0052751   0.0537809   0.0625496  -0.0012675
   11  -0.0078054   0.0098412   0.0019725   0.0073626  -0.0486233  -0.0070887
   12   0.0023745  -0.0028813   0.0027755  -0.0070382  -0.0159435   0.0069461
   13   0.0006917  -0.0003014  -0.0008878  -0.0019435   0.0023982   0.0017365
   14   0.0001463   0.0007299   0.0005460   0.0026774   0.0000412  -0.0012691
   15  -0.0008342   0.0005658  -0.0041476   0.0015382  -0.0014130   0.0065373
   16  -0.3130700  -0.0789631   0.0388268  -0.1316932  -0.0970227   0.0015146
   17  -0.0813338  -0.0809388   0.0092560  -0.0332917  -0.3036161  -0.0183645
   18   0.0384616   0.0087309  -0.0407305   0.0085892  -0.0070119  -0.0648428
   19   0.3303950   0.0850974  -0.0427613  -0.0043387   0.0012717   0.0013061
   20   0.0850974   0.0828063  -0.0086063  -0.0291879  -0.0047843   0.0042757
   21  -0.0427613  -0.0086063   0.0306223  -0.0017965  -0.0010636   0.0029497
   22  -0.0043387  -0.0291879  -0.0017965   0.5647857   0.0814912  -0.0658883
   23   0.0012717  -0.0047843  -0.0010636   0.0814912   0.5791497   0.0323448
   24   0.0013061   0.0042757   0.0029497  -0.0658883   0.0323448   0.1352817
   25   0.0008838  -0.0004901  -0.0006772  -0.0958831   0.0543188   0.0173687
   26   0.0004186   0.0009805   0.0002754   0.0540629  -0.0925502  -0.0157898
   27  -0.0005673   0.0004179  -0.0023031   0.0172468  -0.0161208  -0.0273356
   28   0.0015498  -0.0004090   0.0005377  -0.2960360  -0.0410254   0.0354571
   29  -0.0010929  -0.0056343  -0.0008581  -0.1042679  -0.1386216   0.0090961
   30   0.0005366  -0.0010815   0.0053033   0.0294057  -0.0011445  -0.0668775
   31  -0.0000871  -0.0014230  -0.0001057  -0.0034320  -0.0292352  -0.0022330
   32   0.0000182  -0.0001539  -0.0000825   0.0011266  -0.0060915  -0.0011324
   33   0.0000752   0.0002055   0.0002717   0.0015183   0.0042542   0.0032842
   34  -0.0000007  -0.0000292   0.0000618   0.0005953   0.0034617   0.0008934
   35  -0.0000214   0.0001071   0.0000289   0.0029286  -0.0015695  -0.0015037
   36  -0.0000838   0.0000565  -0.0004925   0.0006312  -0.0015608   0.0066393
   37  -0.0000220   0.0000119  -0.0001463   0.0000459  -0.0000445   0.0015528
   38   0.0000218  -0.0000097   0.0000458   0.0002167   0.0000676   0.0001135
   39  -0.0000068   0.0000246   0.0000155  -0.0000906   0.0000367  -0.0004795
   40   0.0000026  -0.0000052  -0.0000106   0.0000506   0.0002783  -0.0000438
   41   0.0000069  -0.0000017  -0.0000126  -0.0000074  -0.0001958   0.0000714
   42   0.0000188  -0.0000155  -0.0000049   0.0000431   0.0000236  -0.0000003
   43   0.0000345  -0.0000096   0.0000396  -0.0006581   0.0001514   0.0000855
   44  -0.0000042  -0.0000189   0.0000528  -0.0000488  -0.0001085  -0.0003788
   45   0.0000036   0.0000131  -0.0000080  -0.0002100   0.0007981   0.0005866
   46  -0.0000122  -0.0000138  -0.0000079   0.0003851  -0.0003184   0.0000159
   47   0.0000023   0.0000074  -0.0000025  -0.0001141   0.0001191   0.0000540
   48  -0.0000104  -0.0000104  -0.0000183   0.0002527  -0.0002407  -0.0000617
   49   0.0000021  -0.0000166   0.0000209   0.0000581  -0.0004110  -0.0003112
   50  -0.0000086   0.0000018  -0.0000352   0.0002432   0.0001882   0.0000883
   51   0.0000032  -0.0000311   0.0000560  -0.0001584  -0.0003563  -0.0002494
   52  -0.0000018  -0.0000016  -0.0000004   0.0000720  -0.0000163  -0.0000001
   53  -0.0000005   0.0000020   0.0000000  -0.0000767  -0.0000615   0.0000171
   54   0.0000007  -0.0000023   0.0000009  -0.0000387  -0.0000443   0.0000144
   55  -0.0000105   0.0000344  -0.0000911   0.0004250   0.0006307   0.0004208
   56   0.0000195   0.0000288   0.0000013   0.0000372   0.0001924  -0.0002602
   57   0.0000104   0.0000045  -0.0000445   0.0004693   0.0003253  -0.0001595
   58  -0.0000004  -0.0000009   0.0000078   0.0000504  -0.0000831  -0.0000651
   59  -0.0000010  -0.0000018   0.0000005   0.0000786  -0.0000078  -0.0000041
   60  -0.0000001   0.0000009  -0.0000057   0.0000056   0.0000723   0.0000498
   61   0.0000217  -0.0000247   0.0001253   0.0002450  -0.0007794  -0.0011657
   62  -0.0000107   0.0000002   0.0000109  -0.0006920  -0.0002722  -0.0000024
   63  -0.0000119   0.0000307  -0.0000046  -0.0005812  -0.0000646   0.0000527
   64  -0.0000005   0.0000031  -0.0000088  -0.0000550   0.0000351  -0.0000171
   65  -0.0000033   0.0000027   0.0000230  -0.0006144  -0.0002759   0.0000643
   66  -0.0000085  -0.0000348  -0.0000095   0.0004148  -0.0002509   0.0001161
           25          26          27          28          29          30
    1  -0.0011954  -0.0008091   0.0008328  -0.2083044   0.1182866   0.0401652
    2  -0.0057634   0.0004524   0.0004377   0.0548232  -0.2038196  -0.0221450
    3   0.0005481  -0.0002909   0.0046020   0.0317857  -0.0330123  -0.0703767
    4   0.0008557   0.0010768  -0.0002063   0.0524344   0.0081476  -0.0067523
    5   0.0007155   0.0012761   0.0000470   0.0599471  -0.0464552  -0.0166668
    6  -0.0004538   0.0002727  -0.0005916  -0.0010942  -0.0077678   0.0074070
    7  -0.0010120   0.0011428   0.0002149   0.0002793  -0.0004065   0.0005028
    8   0.0011565  -0.0009143  -0.0001931  -0.0058871  -0.0031086  -0.0000931
    9   0.0002881  -0.0003219  -0.0005737   0.0001191  -0.0006999   0.0039348
   10   0.0012148  -0.0061961   0.0001092  -0.0617399   0.0109214   0.0114048
   11  -0.0001277  -0.0025726  -0.0006834   0.0119056  -0.0037358  -0.0018411
   12   0.0006434   0.0002521   0.0043285   0.0111315  -0.0019753  -0.0047395
   13  -0.0003989   0.0012914   0.0001938  -0.0009904   0.0005942   0.0000314
   14   0.0001204  -0.0007985  -0.0000996   0.0004141   0.0006031   0.0001277
   15   0.0001042  -0.0003017   0.0000555   0.0002180   0.0001349  -0.0011180
   16  -0.0040019   0.0338096   0.0047086   0.0045935  -0.0344665  -0.0034749
   17   0.0072995  -0.0291887  -0.0043089  -0.0799786  -0.0023873   0.0121811
   18   0.0020527  -0.0090957   0.0028068  -0.0079504   0.0049607   0.0100990
   19   0.0008838   0.0004186  -0.0005673   0.0015498  -0.0010929   0.0005366
   20  -0.0004901   0.0009805   0.0004179  -0.0004090  -0.0056343  -0.0010815
   21  -0.0006772   0.0002754  -0.0023031   0.0005377  -0.0008581   0.0053033
   22  -0.0958831   0.0540629   0.0172468  -0.2960360  -0.1042679   0.0294057
   23   0.0543188  -0.0925502  -0.0161208  -0.0410254  -0.1386216  -0.0011445
   24   0.0173687  -0.0157898  -0.0273356   0.0354571   0.0090961  -0.0668775
   25   0.1307766  -0.0906003  -0.0287533  -0.0312278   0.0317539   0.0092214
   26  -0.0906003   0.1245401   0.0263337   0.0062152  -0.0020245  -0.0017936
   27  -0.0287533   0.0263337   0.0193474   0.0065593  -0.0059886   0.0021924
   28  -0.0312278   0.0062152   0.0065593   0.6465261   0.0425976  -0.0828276
   29   0.0317539  -0.0020245  -0.0059886   0.0425976   0.7185496   0.0583937
   30   0.0092214  -0.0017936   0.0021924  -0.0828276   0.0583937   0.1478201
   31   0.0007444  -0.0004780  -0.0005902  -0.0700260  -0.0652132  -0.0021151
   32   0.0004802   0.0010026   0.0003713  -0.0662728  -0.3236042  -0.0227946
   33  -0.0004700   0.0004990  -0.0024794  -0.0022782  -0.0236032  -0.0375387
   34   0.0001090  -0.0004905   0.0000398  -0.0352012  -0.0012477   0.0026654
   35   0.0014859  -0.0003954  -0.0003054   0.0165440   0.0128127  -0.0033927
   36   0.0000214   0.0000910  -0.0000008   0.0077425   0.0006371   0.0038655
   37  -0.0004817   0.0002418   0.0001187   0.0003150  -0.0036961  -0.0002338
   38  -0.0002876   0.0001420   0.0000912  -0.0020408  -0.0005788   0.0002525
   39   0.0001949  -0.0000752  -0.0000108   0.0026072   0.0001190  -0.0000506
   40   0.0000680  -0.0000845  -0.0000018  -0.0003005   0.0000891   0.0001229
   41   0.0000701  -0.0000382  -0.0000296   0.0007017   0.0000339  -0.0000941
   42   0.0001052  -0.0000987  -0.0000419   0.0001360   0.0001126   0.0001150
   43   0.0004052  -0.0002974  -0.0001165  -0.0002765   0.0005872   0.0000568
   44  -0.0001847   0.0001047   0.0000443  -0.0013537   0.0000740  -0.0000875
   45   0.0001379  -0.0001844  -0.0000510  -0.0005611  -0.0006430  -0.0001429
   46  -0.0003110   0.0002120   0.0000833  -0.0005152  -0.0003155   0.0000465
   47   0.0000782  -0.0000474  -0.0000230   0.0000660   0.0000122  -0.0000083
   48  -0.0001909   0.0001363   0.0000557  -0.0003189  -0.0001088   0.0000708
   49  -0.0002247   0.0001791   0.0000373  -0.0002247  -0.0005342   0.0004772
   50  -0.0000471   0.0000428   0.0000353   0.0001821  -0.0003254  -0.0000840
   51  -0.0000111   0.0000226   0.0000003  -0.0001609   0.0003079   0.0004152
   52  -0.0000253   0.0000206   0.0000088  -0.0000356  -0.0000003   0.0000155
   53   0.0000072  -0.0000060  -0.0000066   0.0000974   0.0000359  -0.0000573
   54   0.0000136  -0.0000137  -0.0000115   0.0000748   0.0000426   0.0000026
   55   0.0000066  -0.0000248   0.0000356  -0.0001365  -0.0000416  -0.0008781
   56  -0.0000245   0.0000323   0.0000121  -0.0003641  -0.0003083  -0.0002148
   57  -0.0000471   0.0000208   0.0000221  -0.0008420  -0.0004220   0.0004609
   58  -0.0000642   0.0000577   0.0000142  -0.0000376  -0.0000358  -0.0000292
   59  -0.0000398   0.0000237   0.0000071  -0.0000878  -0.0000530  -0.0000792
   60   0.0000340  -0.0000362  -0.0000093   0.0000078   0.0000210  -0.0000966
   61  -0.0002739   0.0002726   0.0000191  -0.0006134  -0.0016289   0.0013410
   62  -0.0000313   0.0000307  -0.0000013   0.0037177  -0.0021511   0.0008543
   63  -0.0001065   0.0000783   0.0000046  -0.0006863   0.0007938  -0.0009183
   64   0.0000358  -0.0000197   0.0000137  -0.0000363  -0.0000292   0.0003179
   65   0.0001103  -0.0000919  -0.0000375   0.0002082   0.0006975  -0.0002453
   66  -0.0000230   0.0000203  -0.0000064   0.0003331   0.0004619   0.0001571
           31          32          33          34          35          36
    1   0.0070680  -0.0053747  -0.0020072  -0.1982872  -0.0399557   0.0147548
    2   0.0220175  -0.0156929  -0.0056717  -0.0365371  -0.1030732   0.0139709
    3   0.0017596  -0.0012507   0.0036182   0.0149995   0.0147706  -0.0731884
    4  -0.0021627   0.0024923   0.0016984  -0.0054785  -0.0296590  -0.0002258
    5   0.0019027  -0.0001559  -0.0008257  -0.0162719  -0.0103714   0.0014152
    6   0.0016856  -0.0010292   0.0056231   0.0034296   0.0049980   0.0024459
    7  -0.0003250   0.0001368   0.0000679  -0.0015900  -0.0030414  -0.0005017
    8   0.0015617  -0.0007583  -0.0002739   0.0026344  -0.0008596   0.0002529
    9   0.0002686  -0.0001044   0.0001321  -0.0001543   0.0006743  -0.0017854
   10  -0.0009186   0.0004746  -0.0001962   0.0028587   0.0003551   0.0010466
   11   0.0006570   0.0005561   0.0000461   0.0013156  -0.0047674  -0.0010269
   12   0.0000076   0.0000916  -0.0010266   0.0006290  -0.0015013   0.0055029
   13   0.0000471  -0.0000298  -0.0000604   0.0004437  -0.0011977  -0.0000296
   14  -0.0000254  -0.0000648   0.0000388   0.0003244  -0.0000684  -0.0000430
   15  -0.0000614   0.0000214  -0.0003240  -0.0000522   0.0001604   0.0001846
   16  -0.0053025  -0.0014644   0.0018363  -0.0007321   0.0001515  -0.0000605
   17  -0.0008833   0.0014115  -0.0005269  -0.0002587  -0.0008415   0.0005010
   18   0.0018017  -0.0002114   0.0050724  -0.0001338  -0.0000334  -0.0011162
   19  -0.0000871   0.0000182   0.0000752  -0.0000007  -0.0000214  -0.0000838
   20  -0.0014230  -0.0001539   0.0002055  -0.0000292   0.0001071   0.0000565
   21  -0.0001057  -0.0000825   0.0002717   0.0000618   0.0000289  -0.0004925
   22  -0.0034320   0.0011266   0.0015183   0.0005953   0.0029286   0.0006312
   23  -0.0292352  -0.0060915   0.0042542   0.0034617  -0.0015695  -0.0015608
   24  -0.0022330  -0.0011324   0.0032842   0.0008934  -0.0015037   0.0066393
   25   0.0007444   0.0004802  -0.0004700   0.0001090   0.0014859   0.0000214
   26  -0.0004780   0.0010026   0.0004990  -0.0004905  -0.0003954   0.0000910
   27  -0.0005902   0.0003713  -0.0024794   0.0000398  -0.0003054  -0.0000008
   28  -0.0700260  -0.0662728  -0.0022782  -0.0352012   0.0165440   0.0077425
   29  -0.0652132  -0.3236042  -0.0236032  -0.0012477   0.0128127   0.0006371
   30  -0.0021151  -0.0227946  -0.0375387   0.0026654  -0.0033927   0.0038655
   31   0.0736844   0.0699410  -0.0000302   0.0010380   0.0013559  -0.0009426
   32   0.0699410   0.3424132   0.0252756  -0.0018941   0.0004367   0.0008978
   33  -0.0000302   0.0252756   0.0273011  -0.0000987   0.0003783  -0.0035559
   34   0.0010380  -0.0018941  -0.0000987   0.6185850   0.0515065   0.0584332
   35   0.0013559   0.0004367   0.0003783   0.0515065   0.4069019  -0.2297750
   36  -0.0009426   0.0008978  -0.0035559   0.0584332  -0.2297750   0.4203194
   37  -0.0002509   0.0007105  -0.0008093  -0.2166524   0.0185853  -0.0657598
   38   0.0000874   0.0001138  -0.0000702   0.0555534  -0.1142012   0.0732328
   39  -0.0000273   0.0002347   0.0000583  -0.1139136   0.0617609  -0.1618748
   40   0.0000210  -0.0000266  -0.0000428   0.0075182   0.0159043  -0.0165240
   41   0.0000215  -0.0000051   0.0000040  -0.0019945  -0.0025583   0.0057812
   42   0.0000646  -0.0000368  -0.0000181   0.0048130   0.0114010  -0.0079928
   43  -0.0000162  -0.0001801   0.0000762  -0.0546992   0.0250356  -0.0459318
   44   0.0002283  -0.0003048   0.0002036  -0.0119374   0.0324550  -0.0340057
   45  -0.0001901   0.0002461  -0.0001204  -0.0040511  -0.0239677   0.0308761
   46   0.0001057  -0.0000379  -0.0001347  -0.0007275  -0.0052983   0.0042230
   47  -0.0000806   0.0000337   0.0000278  -0.0013916   0.0022821   0.0026265
   48   0.0000718  -0.0000675  -0.0000906  -0.0000140   0.0015687   0.0033700
   49   0.0001228  -0.0001806   0.0000518  -0.0051749   0.0134636  -0.0154556
   50  -0.0001517   0.0001326  -0.0000934   0.0134084  -0.0253760   0.0279317
   51   0.0001980  -0.0003059   0.0000667  -0.0153974   0.0277747  -0.0397334
   52   0.0000083  -0.0000093  -0.0000283   0.0003515   0.0005545  -0.0001794
   53   0.0000056  -0.0000061   0.0000084   0.0006111  -0.0008654  -0.0000975
   54   0.0000191  -0.0000262  -0.0000135  -0.0003555   0.0000224  -0.0011892
   55  -0.0003984   0.0003618  -0.0002377   0.0104826  -0.0545594   0.0616171
   56  -0.0002000   0.0002543   0.0002903  -0.0236137  -0.0109677   0.0133171
   57  -0.0000962   0.0000011  -0.0001254   0.0275373   0.0030897   0.0108466
   58   0.0000011   0.0000016   0.0000531  -0.0047151  -0.0024608  -0.0003428
   59   0.0000404   0.0000201  -0.0000106  -0.0028756   0.0039901   0.0023965
   60   0.0000232   0.0000398  -0.0000223  -0.0002734   0.0024211   0.0040453
   61   0.0001472  -0.0001454   0.0008716  -0.1252614  -0.0087283  -0.0067144
   62  -0.0001588   0.0003450  -0.0002256  -0.0462607  -0.1793922   0.1108541
   63   0.0001964   0.0001826   0.0003692   0.0384808   0.1254742  -0.1885184
   64  -0.0000689  -0.0001277   0.0001447   0.0065415  -0.0029524   0.0042822
   65   0.0000300   0.0001177   0.0000690   0.0159876  -0.0036808   0.0125606
   66   0.0002955  -0.0003201  -0.0004824  -0.0175230   0.0059378  -0.0086355
           37          38          39          40          41          42
    1  -0.0326270  -0.0041836   0.0016304   0.0013030  -0.0004973   0.0012006
    2   0.0054898   0.0094587  -0.0021252   0.0010914  -0.0020969  -0.0023125
    3  -0.0155540  -0.0071730   0.0067531   0.0003737  -0.0019535  -0.0012206
    4   0.0008502  -0.0013004   0.0018768  -0.0000212  -0.0007809  -0.0017160
    5   0.0042284  -0.0013492  -0.0011122  -0.0001711   0.0004808   0.0007241
    6  -0.0016868   0.0006316  -0.0002779  -0.0001874  -0.0000725   0.0001515
    7  -0.0004613  -0.0019918  -0.0019052  -0.0002700  -0.0006671   0.0005858
    8  -0.0023087  -0.0031742  -0.0009168  -0.0006001  -0.0007771  -0.0001983
    9  -0.0009857  -0.0010071  -0.0005856  -0.0004575  -0.0008592   0.0001016
   10  -0.0006429   0.0008611   0.0000550  -0.0002981   0.0002040   0.0000814
   11  -0.0000287   0.0000245   0.0003704   0.0000072  -0.0000952  -0.0002629
   12   0.0008378  -0.0001061  -0.0002659   0.0001059   0.0001525   0.0000123
   13  -0.0000284  -0.0000574   0.0000966   0.0000040  -0.0000192  -0.0000628
   14  -0.0000348   0.0000117   0.0000344   0.0000024  -0.0000226  -0.0000220
   15   0.0001054  -0.0000739  -0.0000231  -0.0000291  -0.0000042   0.0000121
   16   0.0001517  -0.0007004   0.0001588   0.0000816  -0.0000512   0.0000042
   17  -0.0000508   0.0002734   0.0001748  -0.0002216   0.0000799  -0.0000633
   18  -0.0002130   0.0002105   0.0000995  -0.0000294   0.0000071  -0.0000130
   19  -0.0000220   0.0000218  -0.0000068   0.0000026   0.0000069   0.0000188
   20   0.0000119  -0.0000097   0.0000246  -0.0000052  -0.0000017  -0.0000155
   21  -0.0001463   0.0000458   0.0000155  -0.0000106  -0.0000126  -0.0000049
   22   0.0000459   0.0002167  -0.0000906   0.0000506  -0.0000074   0.0000431
   23  -0.0000445   0.0000676   0.0000367   0.0002783  -0.0001958   0.0000236
   24   0.0015528   0.0001135  -0.0004795  -0.0000438   0.0000714  -0.0000003
   25  -0.0004817  -0.0002876   0.0001949   0.0000680   0.0000701   0.0001052
   26   0.0002418   0.0001420  -0.0000752  -0.0000845  -0.0000382  -0.0000987
   27   0.0001187   0.0000912  -0.0000108  -0.0000018  -0.0000296  -0.0000419
   28   0.0003150  -0.0020408   0.0026072  -0.0003005   0.0007017   0.0001360
   29  -0.0036961  -0.0005788   0.0001190   0.0000891   0.0000339   0.0001126
   30  -0.0002338   0.0002525  -0.0000506   0.0001229  -0.0000941   0.0001150
   31  -0.0002509   0.0000874  -0.0000273   0.0000210   0.0000215   0.0000646
   32   0.0007105   0.0001138   0.0002347  -0.0000266  -0.0000051  -0.0000368
   33  -0.0008093  -0.0000702   0.0000583  -0.0000428   0.0000040  -0.0000181
   34  -0.2166524   0.0555534  -0.1139136   0.0075182  -0.0019945   0.0048130
   35   0.0185853  -0.1142012   0.0617609   0.0159043  -0.0025583   0.0114010
   36  -0.0657598   0.0732328  -0.1618748  -0.0165240   0.0057812  -0.0079928
   37   0.6324599   0.0919928   0.0501011  -0.0643672  -0.0373274   0.0327150
   38   0.0919928   0.4202865  -0.2956878  -0.0356077  -0.1786462   0.1496742
   39   0.0501011  -0.2956878   0.4725300   0.0314149   0.1499696  -0.1927093
   40  -0.0643672  -0.0356077   0.0314149   0.0662074   0.0408809  -0.0322124
   41  -0.0373274  -0.1786462   0.1499696   0.0408809   0.1825421  -0.1640263
   42   0.0327150   0.1496742  -0.1927093  -0.0322124  -0.1640263   0.1974191
   43  -0.2815836  -0.1080237   0.0519653  -0.0019855   0.0002683  -0.0017629
   44  -0.0641503  -0.1204027   0.0459209  -0.0201618  -0.0043729   0.0022562
   45   0.0049150   0.0342355  -0.0974390   0.0210002   0.0082339  -0.0001352
   46  -0.0336740   0.0149930  -0.0279819   0.0008742   0.0009761   0.0000013
   47  -0.0020307   0.0045948  -0.0013450   0.0001682  -0.0006567  -0.0019754
   48  -0.0091405   0.0038959  -0.0027868   0.0009140  -0.0016945  -0.0004544
   49   0.0113603  -0.0221295   0.0256471  -0.0050505  -0.0026045  -0.0002993
   50  -0.0522220  -0.0084908   0.0033801  -0.0022382   0.0033432   0.0021734
   51   0.0591981   0.0114993   0.0116508  -0.0008387   0.0020168   0.0035019
   52   0.0016715  -0.0009613  -0.0000569  -0.0000263  -0.0000088  -0.0000636
   53  -0.0004576   0.0004858   0.0056913  -0.0009776  -0.0001202   0.0000960
   54  -0.0004579   0.0055410  -0.0006109   0.0010344   0.0003568   0.0001219
   55  -0.0630808  -0.0011064  -0.0157474  -0.0009389   0.0001149  -0.0002352
   56  -0.0012986  -0.0026140  -0.0018008   0.0002733  -0.0002291  -0.0008520
   57  -0.0157978  -0.0020702  -0.0064571  -0.0002965  -0.0008485  -0.0002150
   58  -0.0011423   0.0002803  -0.0003459   0.0000530   0.0000862   0.0001380
   59   0.0002408  -0.0002699  -0.0008251   0.0001120  -0.0004208  -0.0003345
   60  -0.0002667  -0.0007969  -0.0002169   0.0001309  -0.0003160  -0.0003599
   61   0.0470977   0.0163150  -0.0063891  -0.0032786   0.0008079  -0.0037741
   62   0.0443934  -0.0061669   0.0307926   0.0004508   0.0037762   0.0030624
   63  -0.0396488   0.0220792  -0.0276837  -0.0035165   0.0029543   0.0020368
   64   0.0010541  -0.0019411   0.0007091   0.0003532  -0.0001799   0.0002191
   65  -0.0022439   0.0004362   0.0053836   0.0008361  -0.0000194   0.0006750
   66   0.0011441   0.0054780   0.0003492  -0.0009068   0.0003635  -0.0003070
           43          44          45          46          47          48
    1   0.0005253   0.0025203  -0.0040799   0.0002000  -0.0005014   0.0004304
    2   0.0013717   0.0044813   0.0038745   0.0009562  -0.0000483   0.0003450
    3  -0.0030777   0.0039724   0.0015160  -0.0011781   0.0000375  -0.0003552
    4  -0.0007651   0.0001404   0.0015321  -0.0005480   0.0002727  -0.0003419
    5  -0.0007147  -0.0003792   0.0002258   0.0006700  -0.0002107   0.0004122
    6   0.0009403   0.0005772  -0.0005148   0.0002454  -0.0001404   0.0001186
    7   0.0009477   0.0000571  -0.0003306   0.0001353  -0.0000312   0.0000588
    8   0.0012757   0.0001898  -0.0005709  -0.0004415   0.0002024  -0.0002986
    9   0.0001240  -0.0001868   0.0000293  -0.0001493   0.0000530  -0.0000954
   10   0.0003077   0.0002703  -0.0005339   0.0001457  -0.0001018   0.0000563
   11   0.0000126  -0.0000583   0.0001525  -0.0001712   0.0000849  -0.0001093
   12   0.0000744  -0.0000658  -0.0000681   0.0000016   0.0000032  -0.0000321
   13   0.0000274   0.0000382   0.0000897  -0.0000596   0.0000186  -0.0000427
   14  -0.0000224  -0.0000152   0.0000371  -0.0000282   0.0000101  -0.0000142
   15  -0.0000561  -0.0000439   0.0000378   0.0000002   0.0000089   0.0000006
   16   0.0000594  -0.0001270   0.0004351  -0.0002438   0.0000950  -0.0001545
   17   0.0001139   0.0001742  -0.0002287   0.0000690  -0.0000456   0.0000219
   18  -0.0000181  -0.0000880  -0.0002069   0.0000259  -0.0000006   0.0000668
   19   0.0000345  -0.0000042   0.0000036  -0.0000122   0.0000023  -0.0000104
   20  -0.0000096  -0.0000189   0.0000131  -0.0000138   0.0000074  -0.0000104
   21   0.0000396   0.0000528  -0.0000080  -0.0000079  -0.0000025  -0.0000183
   22  -0.0006581  -0.0000488  -0.0002100   0.0003851  -0.0001141   0.0002527
   23   0.0001514  -0.0001085   0.0007981  -0.0003184   0.0001191  -0.0002407
   24   0.0000855  -0.0003788   0.0005866   0.0000159   0.0000540  -0.0000617
   25   0.0004052  -0.0001847   0.0001379  -0.0003110   0.0000782  -0.0001909
   26  -0.0002974   0.0001047  -0.0001844   0.0002120  -0.0000474   0.0001363
   27  -0.0001165   0.0000443  -0.0000510   0.0000833  -0.0000230   0.0000557
   28  -0.0002765  -0.0013537  -0.0005611  -0.0005152   0.0000660  -0.0003189
   29   0.0005872   0.0000740  -0.0006430  -0.0003155   0.0000122  -0.0001088
   30   0.0000568  -0.0000875  -0.0001429   0.0000465  -0.0000083   0.0000708
   31  -0.0000162   0.0002283  -0.0001901   0.0001057  -0.0000806   0.0000718
   32  -0.0001801  -0.0003048   0.0002461  -0.0000379   0.0000337  -0.0000675
   33   0.0000762   0.0002036  -0.0001204  -0.0001347   0.0000278  -0.0000906
   34  -0.0546992  -0.0119374  -0.0040511  -0.0007275  -0.0013916  -0.0000140
   35   0.0250356   0.0324550  -0.0239677  -0.0052983   0.0022821   0.0015687
   36  -0.0459318  -0.0340057   0.0308761   0.0042230   0.0026265   0.0033700
   37  -0.2815836  -0.0641503   0.0049150  -0.0336740  -0.0020307  -0.0091405
   38  -0.1080237  -0.1204027   0.0342355   0.0149930   0.0045948   0.0038959
   39   0.0519653   0.0459209  -0.0974390  -0.0279819  -0.0013450  -0.0027868
   40  -0.0019855  -0.0201618   0.0210002   0.0008742   0.0001682   0.0009140
   41   0.0002683  -0.0043729   0.0082339   0.0009761  -0.0006567  -0.0016945
   42  -0.0017629   0.0022562  -0.0001352   0.0000013  -0.0019754  -0.0004544
   43   0.5469122   0.1136538  -0.0006462  -0.0995881   0.0243130  -0.0489553
   44   0.1136538   0.3529979  -0.2227236   0.0242315  -0.0421937   0.0290169
   45  -0.0006462  -0.2227236   0.3691670  -0.0491366   0.0288061  -0.0698930
   46  -0.0995881   0.0242315  -0.0491366   0.1383662  -0.0415837   0.0835553
   47   0.0243130  -0.0421937   0.0288061  -0.0415837   0.0428440  -0.0474961
   48  -0.0489553   0.0290169  -0.0698930   0.0835553  -0.0474961   0.0893821
   49  -0.1242851  -0.0668518   0.0566853  -0.0065443   0.0221460  -0.0279183
   50  -0.0239232  -0.1842717   0.1273295   0.0044009  -0.0061808   0.0127118
   51   0.0086369   0.1145342  -0.1875850  -0.0081918   0.0182949  -0.0182801
   52  -0.0031658   0.0002784  -0.0020009   0.0011505   0.0008250   0.0000921
   53  -0.0205163  -0.0041002   0.0016005   0.0002442  -0.0009117  -0.0018058
   54   0.0208082   0.0074414   0.0005115   0.0008162  -0.0015899  -0.0004479
   55   0.0499702   0.0517790  -0.0449611   0.0021576  -0.0048935   0.0045635
   56   0.0142766  -0.0084497   0.0214199  -0.0003885   0.0006361   0.0042808
   57  -0.0031577   0.0324792  -0.0296145  -0.0004901   0.0030869   0.0009609
   58  -0.0020744   0.0003646  -0.0030536  -0.0005085   0.0008395  -0.0011154
   59   0.0006945   0.0043861   0.0033074   0.0000692  -0.0002217   0.0003903
   60  -0.0033127   0.0032450   0.0025139  -0.0002367   0.0005802  -0.0006112
   61  -0.0299385  -0.0280375   0.0240866  -0.0007942   0.0016750  -0.0017530
   62  -0.0272583  -0.0294070   0.0179715   0.0015597  -0.0000184  -0.0005044
   63   0.0233611   0.0178394  -0.0191716  -0.0014661  -0.0005898  -0.0005929
   64  -0.0001515  -0.0007018   0.0008728   0.0000054   0.0002290  -0.0000393
   65  -0.0008149  -0.0007766   0.0000632   0.0002152  -0.0002924  -0.0004299
   66   0.0008681  -0.0000050  -0.0002841  -0.0000417  -0.0004080  -0.0003057
           49          50          51          52          53          54
    1  -0.0002579  -0.0000916   0.0002938  -0.0000200   0.0000970   0.0000973
    2   0.0006380  -0.0012470   0.0001681   0.0000235  -0.0002677  -0.0003610
    3   0.0001174  -0.0001861  -0.0011615   0.0001298  -0.0003985  -0.0002718
    4  -0.0005556   0.0001728  -0.0006577   0.0000142  -0.0001021  -0.0001658
    5   0.0007787   0.0002790  -0.0000517   0.0000536  -0.0000698  -0.0000089
    6   0.0000636  -0.0004178   0.0006131   0.0000152   0.0000185   0.0000526
    7   0.0003222  -0.0002017   0.0005594   0.0000010  -0.0000189   0.0000479
    8  -0.0000778  -0.0003952   0.0006948  -0.0000296   0.0000320   0.0000282
    9  -0.0000762   0.0000358  -0.0000139  -0.0000201   0.0000185   0.0000374
   10   0.0001389  -0.0002338   0.0002820  -0.0000192   0.0000913   0.0000524
   11  -0.0001340   0.0000139  -0.0000680   0.0000023  -0.0000386  -0.0000485
   12   0.0000391   0.0000588  -0.0000011  -0.0000087  -0.0000185  -0.0000162
   13  -0.0000495  -0.0000296  -0.0000239  -0.0000012  -0.0000055  -0.0000077
   14  -0.0000231   0.0000140  -0.0000297  -0.0000009  -0.0000033  -0.0000036
   15   0.0000038   0.0000322  -0.0000405   0.0000015  -0.0000046  -0.0000064
   16  -0.0002096   0.0000570  -0.0001322  -0.0000104  -0.0000067  -0.0000018
   17   0.0001236  -0.0001799   0.0001912  -0.0000187   0.0000762   0.0000437
   18   0.0000437   0.0000056   0.0000200  -0.0000059   0.0000295   0.0000111
   19   0.0000021  -0.0000086   0.0000032  -0.0000018  -0.0000005   0.0000007
   20  -0.0000166   0.0000018  -0.0000311  -0.0000016   0.0000020  -0.0000023
   21   0.0000209  -0.0000352   0.0000560  -0.0000004   0.0000000   0.0000009
   22   0.0000581   0.0002432  -0.0001584   0.0000720  -0.0000767  -0.0000387
   23  -0.0004110   0.0001882  -0.0003563  -0.0000163  -0.0000615  -0.0000443
   24  -0.0003112   0.0000883  -0.0002494  -0.0000001   0.0000171   0.0000144
   25  -0.0002247  -0.0000471  -0.0000111  -0.0000253   0.0000072   0.0000136
   26   0.0001791   0.0000428   0.0000226   0.0000206  -0.0000060  -0.0000137
   27   0.0000373   0.0000353   0.0000003   0.0000088  -0.0000066  -0.0000115
   28  -0.0002247   0.0001821  -0.0001609  -0.0000356   0.0000974   0.0000748
   29  -0.0005342  -0.0003254   0.0003079  -0.0000003   0.0000359   0.0000426
   30   0.0004772  -0.0000840   0.0004152   0.0000155  -0.0000573   0.0000026
   31   0.0001228  -0.0001517   0.0001980   0.0000083   0.0000056   0.0000191
   32  -0.0001806   0.0001326  -0.0003059  -0.0000093  -0.0000061  -0.0000262
   33   0.0000518  -0.0000934   0.0000667  -0.0000283   0.0000084  -0.0000135
   34  -0.0051749   0.0134084  -0.0153974   0.0003515   0.0006111  -0.0003555
   35   0.0134636  -0.0253760   0.0277747   0.0005545  -0.0008654   0.0000224
   36  -0.0154556   0.0279317  -0.0397334  -0.0001794  -0.0000975  -0.0011892
   37   0.0113603  -0.0522220   0.0591981   0.0016715  -0.0004576  -0.0004579
   38  -0.0221295  -0.0084908   0.0114993  -0.0009613   0.0004858   0.0055410
   39   0.0256471   0.0033801   0.0116508  -0.0000569   0.0056913  -0.0006109
   40  -0.0050505  -0.0022382  -0.0008387  -0.0000263  -0.0009776   0.0010344
   41  -0.0026045   0.0033432   0.0020168  -0.0000088  -0.0001202   0.0003568
   42  -0.0002993   0.0021734   0.0035019  -0.0000636   0.0000960   0.0001219
   43  -0.1242851  -0.0239232   0.0086369  -0.0031658  -0.0205163   0.0208082
   44  -0.0668518  -0.1842717   0.1145342   0.0002784  -0.0041002   0.0074414
   45   0.0566853   0.1273295  -0.1875850  -0.0020009   0.0016005   0.0005115
   46  -0.0065443   0.0044009  -0.0081918   0.0011505   0.0002442   0.0008162
   47   0.0221460  -0.0061808   0.0182949   0.0008250  -0.0009117  -0.0015899
   48  -0.0279183   0.0127118  -0.0182801   0.0000921  -0.0018058  -0.0004479
   49   0.7221115   0.1035065   0.0574184  -0.3019594  -0.0952741   0.0284826
   50   0.1035065   0.3830359  -0.2520261  -0.0971224  -0.0804048   0.0221918
   51   0.0574184  -0.2520261   0.4242624   0.0304529   0.0226154  -0.0515961
   52  -0.3019594  -0.0971224   0.0304529   0.3186113   0.1036451  -0.0297175
   53  -0.0952741  -0.0804048   0.0226154   0.1036451   0.0769872  -0.0284333
   54   0.0284826   0.0221918  -0.0515961  -0.0297175  -0.0284333   0.0470681
   55  -0.2425562   0.0186643  -0.0729108  -0.0156849   0.0108075  -0.0173900
   56   0.0625924  -0.1140919   0.0765314  -0.0089398   0.0074334  -0.0070758
   57  -0.1222568   0.0639164  -0.1672572   0.0044061  -0.0013820   0.0062353
   58   0.0077391   0.0169791  -0.0177878   0.0007069   0.0003557   0.0010165
   59  -0.0032061  -0.0032194   0.0067113   0.0008200  -0.0018923  -0.0023584
   60   0.0049286   0.0122116  -0.0086673   0.0005557  -0.0024578  -0.0012824
   61  -0.0511179   0.0222664  -0.0417423  -0.0008663   0.0009630  -0.0034618
   62  -0.0087817   0.0338097  -0.0315599   0.0013425   0.0034031   0.0045358
   63  -0.0082495  -0.0223559   0.0304924  -0.0038441   0.0045319   0.0011786
   64  -0.0036464  -0.0036127   0.0009720  -0.0007714   0.0005110  -0.0008669
   65  -0.0031963   0.0033244   0.0030676  -0.0004566   0.0002916  -0.0002377
   66   0.0005545   0.0030973   0.0035080   0.0002483   0.0000352   0.0002116
           55          56          57          58          59          60
    1   0.0032115  -0.0001717  -0.0009225   0.0003412   0.0002080  -0.0001649
    2  -0.0007540   0.0007264   0.0060578  -0.0009693  -0.0002501   0.0001097
    3  -0.0007550   0.0054018   0.0001655   0.0008102   0.0003650   0.0000808
    4   0.0003014   0.0000217   0.0015502  -0.0004311  -0.0001852   0.0000747
    5  -0.0005946   0.0004737   0.0003071   0.0001301   0.0001700   0.0000158
    6  -0.0001190  -0.0002034  -0.0004864   0.0000938   0.0000918  -0.0000446
    7  -0.0007025   0.0001036   0.0000819   0.0000615   0.0000626   0.0000103
    8  -0.0006925  -0.0002530  -0.0001594  -0.0000656  -0.0000963  -0.0000471
    9  -0.0000126  -0.0000084   0.0000252   0.0000025  -0.0000249  -0.0000105
   10  -0.0002042  -0.0001702  -0.0003385   0.0000227   0.0000169  -0.0000034
   11   0.0000120   0.0002044   0.0004960  -0.0000965  -0.0000295   0.0000295
   12   0.0001379  -0.0002765   0.0002636  -0.0000994  -0.0000280   0.0000211
   13  -0.0000114   0.0000227   0.0001225  -0.0000348  -0.0000132   0.0000102
   14   0.0000373  -0.0000141   0.0000376  -0.0000116  -0.0000088  -0.0000013
   15   0.0000131   0.0000353   0.0000155   0.0000058  -0.0000051  -0.0000053
   16   0.0001141  -0.0001000  -0.0000364  -0.0000600  -0.0000434   0.0000120
   17  -0.0003225  -0.0001784  -0.0003939   0.0000204  -0.0000235  -0.0000348
   18  -0.0000222   0.0000918  -0.0000155   0.0000239   0.0000029  -0.0000171
   19  -0.0000105   0.0000195   0.0000104  -0.0000004  -0.0000010  -0.0000001
   20   0.0000344   0.0000288   0.0000045  -0.0000009  -0.0000018   0.0000009
   21  -0.0000911   0.0000013  -0.0000445   0.0000078   0.0000005  -0.0000057
   22   0.0004250   0.0000372   0.0004693   0.0000504   0.0000786   0.0000056
   23   0.0006307   0.0001924   0.0003253  -0.0000831  -0.0000078   0.0000723
   24   0.0004208  -0.0002602  -0.0001595  -0.0000651  -0.0000041   0.0000498
   25   0.0000066  -0.0000245  -0.0000471  -0.0000642  -0.0000398   0.0000340
   26  -0.0000248   0.0000323   0.0000208   0.0000577   0.0000237  -0.0000362
   27   0.0000356   0.0000121   0.0000221   0.0000142   0.0000071  -0.0000093
   28  -0.0001365  -0.0003641  -0.0008420  -0.0000376  -0.0000878   0.0000078
   29  -0.0000416  -0.0003083  -0.0004220  -0.0000358  -0.0000530   0.0000210
   30  -0.0008781  -0.0002148   0.0004609  -0.0000292  -0.0000792  -0.0000966
   31  -0.0003984  -0.0002000  -0.0000962   0.0000011   0.0000404   0.0000232
   32   0.0003618   0.0002543   0.0000011   0.0000016   0.0000201   0.0000398
   33  -0.0002377   0.0002903  -0.0001254   0.0000531  -0.0000106  -0.0000223
   34   0.0104826  -0.0236137   0.0275373  -0.0047151  -0.0028756  -0.0002734
   35  -0.0545594  -0.0109677   0.0030897  -0.0024608   0.0039901   0.0024211
   36   0.0616171   0.0133171   0.0108466  -0.0003428   0.0023965   0.0040453
   37  -0.0630808  -0.0012986  -0.0157978  -0.0011423   0.0002408  -0.0002667
   38  -0.0011064  -0.0026140  -0.0020702   0.0002803  -0.0002699  -0.0007969
   39  -0.0157474  -0.0018008  -0.0064571  -0.0003459  -0.0008251  -0.0002169
   40  -0.0009389   0.0002733  -0.0002965   0.0000530   0.0001120   0.0001309
   41   0.0001149  -0.0002291  -0.0008485   0.0000862  -0.0004208  -0.0003160
   42  -0.0002352  -0.0008520  -0.0002150   0.0001380  -0.0003345  -0.0003599
   43   0.0499702   0.0142766  -0.0031577  -0.0020744   0.0006945  -0.0033127
   44   0.0517790  -0.0084497   0.0324792   0.0003646   0.0043861   0.0032450
   45  -0.0449611   0.0214199  -0.0296145  -0.0030536   0.0033074   0.0025139
   46   0.0021576  -0.0003885  -0.0004901  -0.0005085   0.0000692  -0.0002367
   47  -0.0048935   0.0006361   0.0030869   0.0008395  -0.0002217   0.0005802
   48   0.0045635   0.0042808   0.0009609  -0.0011154   0.0003903  -0.0006112
   49  -0.2425562   0.0625924  -0.1222568   0.0077391  -0.0032061   0.0049286
   50   0.0186643  -0.1140919   0.0639164   0.0169791  -0.0032194   0.0122116
   51  -0.0729108   0.0765314  -0.1672572  -0.0177878   0.0067113  -0.0086673
   52  -0.0156849  -0.0089398   0.0044061   0.0007069   0.0008200   0.0005557
   53   0.0108075   0.0074334  -0.0013820   0.0003557  -0.0018923  -0.0024578
   54  -0.0173900  -0.0070758   0.0062353   0.0010165  -0.0023584  -0.0012824
   55   0.6418306   0.0823956   0.0560422  -0.0669875  -0.0379923   0.0331412
   56   0.0823956   0.4144171  -0.2889112  -0.0378179  -0.1762682   0.1453967
   57   0.0560422  -0.2889112   0.4715197   0.0333317   0.1451353  -0.1892766
   58  -0.0669875  -0.0378179   0.0333317   0.0669875   0.0417541  -0.0344861
   59  -0.0379923  -0.1762682   0.1451353   0.0417541   0.1794961  -0.1601986
   60   0.0331412   0.1453967  -0.1892766  -0.0344861  -0.1601986   0.1942888
   61  -0.3013593  -0.0975628   0.0387288  -0.0006399  -0.0001803  -0.0010020
   62  -0.0547999  -0.1179638   0.0464470  -0.0203303  -0.0035488   0.0019629
   63  -0.0074382   0.0341249  -0.1026993   0.0215510   0.0077715   0.0009029
   64  -0.0164254   0.0109098  -0.0180022   0.0007328   0.0005275   0.0008118
   65  -0.0090588   0.0069341  -0.0072203   0.0010023  -0.0017742  -0.0022182
   66   0.0048257  -0.0012989   0.0058348   0.0002767  -0.0023111  -0.0012769
           61          62          63          64          65          66
    1  -0.0096073  -0.0141335   0.0070987   0.0003766   0.0022455  -0.0005214
    2  -0.0256803  -0.0080456   0.0041625  -0.0000562  -0.0010719  -0.0021757
    3   0.0224989   0.0093195   0.0003893   0.0011276  -0.0022115  -0.0008905
    4  -0.0043703   0.0005097  -0.0011256   0.0004372  -0.0006362  -0.0002316
    5   0.0026840   0.0023071  -0.0022851   0.0000546  -0.0006883   0.0002806
    6   0.0018402   0.0002647  -0.0001146  -0.0000712   0.0001437   0.0002976
    7   0.0012134   0.0004508  -0.0008149  -0.0000396  -0.0000832   0.0001273
    8  -0.0002109   0.0007798  -0.0002617   0.0000816   0.0000809  -0.0001614
    9   0.0000439   0.0001240   0.0002089   0.0000717  -0.0000472  -0.0000822
   10  -0.0002881  -0.0007407   0.0003606  -0.0001031   0.0004096  -0.0000826
   11  -0.0009000  -0.0002094  -0.0001430   0.0000847  -0.0002154  -0.0001706
   12  -0.0011387  -0.0000760  -0.0001557   0.0000222  -0.0000210  -0.0000309
   13  -0.0003501  -0.0000909  -0.0000880   0.0000179  -0.0000273  -0.0000182
   14  -0.0001337  -0.0000053  -0.0000192   0.0000101  -0.0000066  -0.0000029
   15  -0.0000719  -0.0000644   0.0000471  -0.0000311  -0.0000071  -0.0000123
   16  -0.0004189   0.0006213  -0.0001728   0.0000317  -0.0000457  -0.0000185
   17  -0.0001326   0.0002873   0.0003508  -0.0000478   0.0003808  -0.0000772
   18   0.0001589  -0.0000861   0.0001411  -0.0000182   0.0000530  -0.0000463
   19   0.0000217  -0.0000107  -0.0000119  -0.0000005  -0.0000033  -0.0000085
   20  -0.0000247   0.0000002   0.0000307   0.0000031   0.0000027  -0.0000348
   21   0.0001253   0.0000109  -0.0000046  -0.0000088   0.0000230  -0.0000095
   22   0.0002450  -0.0006920  -0.0005812  -0.0000550  -0.0006144   0.0004148
   23  -0.0007794  -0.0002722  -0.0000646   0.0000351  -0.0002759  -0.0002509
   24  -0.0011657  -0.0000024   0.0000527  -0.0000171   0.0000643   0.0001161
   25  -0.0002739  -0.0000313  -0.0001065   0.0000358   0.0001103  -0.0000230
   26   0.0002726   0.0000307   0.0000783  -0.0000197  -0.0000919   0.0000203
   27   0.0000191  -0.0000013   0.0000046   0.0000137  -0.0000375  -0.0000064
   28  -0.0006134   0.0037177  -0.0006863  -0.0000363   0.0002082   0.0003331
   29  -0.0016289  -0.0021511   0.0007938  -0.0000292   0.0006975   0.0004619
   30   0.0013410   0.0008543  -0.0009183   0.0003179  -0.0002453   0.0001571
   31   0.0001472  -0.0001588   0.0001964  -0.0000689   0.0000300   0.0002955
   32  -0.0001454   0.0003450   0.0001826  -0.0001277   0.0001177  -0.0003201
   33   0.0008716  -0.0002256   0.0003692   0.0001447   0.0000690  -0.0004824
   34  -0.1252614  -0.0462607   0.0384808   0.0065415   0.0159876  -0.0175230
   35  -0.0087283  -0.1793922   0.1254742  -0.0029524  -0.0036808   0.0059378
   36  -0.0067144   0.1108541  -0.1885184   0.0042822   0.0125606  -0.0086355
   37   0.0470977   0.0443934  -0.0396488   0.0010541  -0.0022439   0.0011441
   38   0.0163150  -0.0061669   0.0220792  -0.0019411   0.0004362   0.0054780
   39  -0.0063891   0.0307926  -0.0276837   0.0007091   0.0053836   0.0003492
   40  -0.0032786   0.0004508  -0.0035165   0.0003532   0.0008361  -0.0009068
   41   0.0008079   0.0037762   0.0029543  -0.0001799  -0.0000194   0.0003635
   42  -0.0037741   0.0030624   0.0020368   0.0002191   0.0006750  -0.0003070
   43  -0.0299385  -0.0272583   0.0233611  -0.0001515  -0.0008149   0.0008681
   44  -0.0280375  -0.0294070   0.0178394  -0.0007018  -0.0007766  -0.0000050
   45   0.0240866   0.0179715  -0.0191716   0.0008728   0.0000632  -0.0002841
   46  -0.0007942   0.0015597  -0.0014661   0.0000054   0.0002152  -0.0000417
   47   0.0016750  -0.0000184  -0.0005898   0.0002290  -0.0002924  -0.0004080
   48  -0.0017530  -0.0005044  -0.0005929  -0.0000393  -0.0004299  -0.0003057
   49  -0.0511179  -0.0087817  -0.0082495  -0.0036464  -0.0031963   0.0005545
   50   0.0222664   0.0338097  -0.0223559  -0.0036127   0.0033244   0.0030973
   51  -0.0417423  -0.0315599   0.0304924   0.0009720   0.0030676   0.0035080
   52  -0.0008663   0.0013425  -0.0038441  -0.0007714  -0.0004566   0.0002483
   53   0.0009630   0.0034031   0.0045319   0.0005110   0.0002916   0.0000352
   54  -0.0034618   0.0045358   0.0011786  -0.0008669  -0.0002377   0.0002116
   55  -0.3013593  -0.0547999  -0.0074382  -0.0164254  -0.0090588   0.0048257
   56  -0.0975628  -0.1179638   0.0341249   0.0109098   0.0069341  -0.0012989
   57   0.0387288   0.0464470  -0.1026993  -0.0180022  -0.0072203   0.0058348
   58  -0.0006399  -0.0203303   0.0215510   0.0007328   0.0010023   0.0002767
   59  -0.0001803  -0.0035488   0.0077715   0.0005275  -0.0017742  -0.0023111
   60  -0.0010020   0.0019629   0.0009029   0.0008118  -0.0022182  -0.0012769
   61   0.6901891   0.0563799   0.1021442  -0.2097366   0.0627817  -0.1246425
   62   0.0563799   0.3770038  -0.2578261   0.0638679  -0.0745481   0.0641518
   63   0.1021442  -0.2578261   0.4499701  -0.1254394   0.0631821  -0.1459280
   64  -0.2097366   0.0638679  -0.1254394   0.2214487  -0.0666457   0.1349297
   65   0.0627817  -0.0745481   0.0631821  -0.0666457   0.0711765  -0.0726098
   66  -0.1246425   0.0641518  -0.1459280   0.1349297  -0.0726098   0.1478230
 **********************************************************************
 **                                                                  **
 **                       VIBRATIONAL ANALYSIS                       **
 **                       --------------------                       **
 **                                                                  **
 **        VIBRATIONAL FREQUENCIES (CM**-1) AND NORMAL MODES         **
 **     FORCE CONSTANTS (mDYN/ANGSTROM) AND REDUCED MASSES (AMU)     **
 **                  INFRARED INTENSITIES (KM/MOL)                   **
 **                                                                  **
 **********************************************************************


 Mode:                 1                      2                      3
 Frequency:        23.90                  62.46                  77.47
 Force Cnst:      0.0032                 0.0201                 0.0197
 Red. Mass:       9.4847                 8.7603                 5.5618
 IR Active:          YES                    YES                    YES
 IR Intens:        0.262                  0.210                  0.419
 Raman Active:       YES                    YES                    YES
               X      Y      Z        X      Y      Z        X      Y      Z
 C         -0.002 -0.010 -0.058   -0.027  0.144  0.082   -0.003  0.038 -0.167
 C         -0.019 -0.001 -0.099    0.053  0.124  0.034    0.042  0.014  0.012
 Cl        -0.032  0.014 -0.183    0.147  0.215  0.031    0.040  0.020 -0.022
 C         -0.016  0.007 -0.063    0.075  0.036 -0.021    0.085 -0.024  0.237
 H         -0.034  0.014 -0.096    0.140  0.024 -0.058    0.124 -0.045  0.400
 C          0.010  0.011  0.022    0.013 -0.027 -0.033    0.078 -0.037  0.254
 H          0.012  0.020  0.056    0.026 -0.088 -0.079    0.112 -0.065  0.441
 C          0.030  0.004  0.066   -0.069 -0.008  0.014    0.023 -0.009  0.016
 Cl         0.061  0.003  0.185   -0.175 -0.110 -0.006    0.008 -0.025  0.011
 C          0.027 -0.004  0.021   -0.086  0.082  0.070   -0.017  0.029 -0.191
 H          0.046 -0.010  0.049   -0.154  0.096  0.098   -0.052  0.048 -0.331
 C          0.010 -0.043 -0.074   -0.026  0.142  0.089   -0.008  0.043 -0.166
 C         -0.043  0.064  0.052   -0.052  0.136  0.119   -0.060 -0.001 -0.126
 H         -0.099  0.179  0.150   -0.109  0.241  0.206   -0.114 -0.031 -0.169
 C         -0.027  0.024  0.049    0.005 -0.059 -0.005   -0.046 -0.006 -0.012
 Cl        -0.093  0.179  0.218   -0.016 -0.155 -0.031   -0.142 -0.102  0.054
 C          0.036 -0.131 -0.085    0.081 -0.217 -0.138    0.023  0.051  0.063
 H          0.047 -0.160 -0.086    0.127 -0.374 -0.246    0.031  0.058  0.151
 C          0.088 -0.245 -0.216    0.098 -0.173 -0.136    0.074  0.097  0.019
 H          0.141 -0.368 -0.321    0.157 -0.292 -0.234    0.128  0.141  0.076
 C          0.071 -0.200 -0.209    0.043  0.002 -0.027    0.058  0.092 -0.100
 H          0.108 -0.289 -0.305    0.065  0.004 -0.054    0.104  0.135 -0.134
 TransDip   0.003 -0.011 -0.012    0.006 -0.008 -0.010    0.008  0.007  0.018

 Mode:                 4                      5                      6
 Frequency:        98.00                 174.58                 188.81
 Force Cnst:      0.0718                 0.2360                 0.1152
 Red. Mass:      12.6937                13.1400                 5.4860
 IR Active:          YES                    YES                    YES
 IR Intens:        0.413                  0.265                  0.021
 Raman Active:       YES                    YES                    YES
               X      Y      Z        X      Y      Z        X      Y      Z
 C         -0.011  0.023 -0.182   -0.015 -0.100  0.109   -0.011 -0.006 -0.049
 C          0.000  0.016 -0.143    0.047 -0.096  0.028   -0.018 -0.007 -0.020
 Cl         0.082 -0.051  0.331    0.254  0.105 -0.021   -0.041 -0.028 -0.013
 C         -0.030  0.033 -0.329    0.036 -0.095 -0.038   -0.016 -0.003  0.016
 H         -0.034  0.038 -0.376    0.008 -0.084 -0.108   -0.014 -0.006  0.053
 C         -0.035  0.031 -0.341    0.028 -0.069 -0.034   -0.011 -0.001  0.020
 H         -0.045  0.033 -0.405    0.014 -0.066 -0.128   -0.004 -0.001  0.073
 C         -0.008  0.012 -0.151    0.048 -0.073  0.072   -0.014  0.002 -0.043
 Cl         0.062 -0.034  0.280    0.273  0.178 -0.073   -0.009 -0.008  0.020
 C         -0.013  0.018 -0.171    0.049 -0.107  0.175   -0.020  0.002 -0.100
 H         -0.004  0.010 -0.101    0.080 -0.120  0.231   -0.023  0.006 -0.142
 C         -0.010  0.035 -0.134   -0.106 -0.035  0.054    0.006  0.009  0.019
 C         -0.046  0.020 -0.102   -0.131  0.071  0.096   -0.052  0.207  0.214
 H         -0.077  0.007 -0.123   -0.111  0.109  0.135   -0.081  0.277  0.276
 C         -0.038  0.016 -0.036   -0.162  0.075  0.028   -0.039  0.188  0.198
 Cl        -0.104 -0.056  0.003   -0.211 -0.099 -0.049    0.088 -0.083 -0.105
 C          0.007  0.048  0.008   -0.216  0.057 -0.006   -0.034  0.177  0.190
 H          0.012  0.051  0.062   -0.231  0.084 -0.042   -0.046  0.226  0.245
 C          0.039  0.071 -0.023   -0.237 -0.029 -0.038    0.031 -0.033 -0.009
 H          0.071  0.096  0.010   -0.266 -0.062 -0.076    0.061 -0.120 -0.085
 C          0.031  0.062 -0.099   -0.200 -0.105 -0.028    0.070 -0.185 -0.154
 H          0.060  0.080 -0.125   -0.231 -0.227 -0.054    0.137 -0.416 -0.366
 TransDip  -0.001  0.003 -0.020   -0.012 -0.011 -0.001   -0.003 -0.003  0.001

 Mode:                 7                      8                      9
 Frequency:       220.11                 234.15                 296.50
 Force Cnst:      0.2450                 0.1768                 0.3728
 Red. Mass:       8.5825                 5.4723                 7.1979
 IR Active:          YES                    YES                    YES
 IR Intens:        0.738                  0.013                  0.269
 Raman Active:       YES                    YES                    YES
               X      Y      Z        X      Y      Z        X      Y      Z
 C          0.098  0.034  0.109    0.000  0.006 -0.032    0.086  0.003  0.151
 C          0.076  0.030  0.002    0.042 -0.022 -0.005    0.120 -0.004  0.288
 Cl        -0.117 -0.177  0.020   -0.050 -0.124 -0.036   -0.005 -0.037 -0.080
 C          0.061  0.054 -0.071    0.045 -0.036  0.027    0.094  0.067  0.171
 H          0.045  0.067 -0.201    0.083 -0.049  0.082    0.045  0.073  0.253
 C          0.070  0.029 -0.029    0.005 -0.069  0.002    0.092  0.156 -0.213
 H          0.043  0.040 -0.199    0.027 -0.108  0.077    0.061  0.206 -0.335
 C          0.097  0.002  0.199   -0.030 -0.055 -0.108    0.077  0.159 -0.269
 Cl        -0.031 -0.069 -0.080    0.098  0.021  0.022   -0.048 -0.066  0.073
 C          0.121 -0.002  0.363   -0.057 -0.035 -0.169    0.100  0.120 -0.146
 H          0.141 -0.017  0.502   -0.100 -0.022 -0.218    0.163  0.111 -0.223
 C          0.047  0.131 -0.049   -0.040  0.168  0.133    0.041 -0.059  0.087
 C          0.040  0.198 -0.047   -0.061  0.212  0.177    0.076 -0.042  0.011
 H          0.041  0.227 -0.019   -0.088  0.284  0.242    0.149 -0.049  0.020
 C          0.042  0.160 -0.054   -0.014  0.043  0.025    0.022  0.036 -0.044
 Cl        -0.154 -0.092  0.022   -0.011  0.006 -0.009   -0.086 -0.039  0.020
 C          0.075  0.133 -0.073    0.044 -0.154 -0.149   -0.077  0.073 -0.044
 H          0.076  0.124 -0.090    0.105 -0.382 -0.348   -0.113  0.159 -0.074
 C          0.063  0.086 -0.106    0.004  0.017 -0.002   -0.136 -0.021 -0.037
 H          0.065  0.050 -0.141    0.023 -0.047 -0.060   -0.211 -0.028 -0.063
 C          0.052  0.086 -0.109   -0.044  0.210  0.167   -0.085 -0.096  0.033
 H          0.064  0.055 -0.142   -0.060  0.280  0.226   -0.153 -0.182  0.074
 TransDip   0.016  0.019 -0.011    0.003 -0.002 -0.001    0.007  0.014 -0.006

 Mode:                10                     11                     12
 Frequency:       315.27                 335.35                 358.49
 Force Cnst:      0.5214                 1.0176                 0.3735
 Red. Mass:       8.9036                15.3583                 4.9332
 IR Active:          YES                    YES                    YES
 IR Intens:        0.330                  0.185                  0.252
 Raman Active:       YES                    YES                    YES
               X      Y      Z        X      Y      Z        X      Y      Z
 C         -0.022 -0.005  0.111   -0.045 -0.099  0.054    0.009 -0.063 -0.016
 C         -0.099  0.005  0.242    0.071 -0.174  0.109   -0.081 -0.024 -0.153
 Cl        -0.141  0.180  0.004    0.242 -0.201 -0.094    0.011  0.040  0.022
 C         -0.086 -0.124  0.132    0.001 -0.072  0.095   -0.096  0.008 -0.131
 H          0.059 -0.159  0.140   -0.044 -0.068  0.141   -0.146  0.024 -0.186
 C         -0.206 -0.182 -0.161   -0.150 -0.072 -0.093   -0.002  0.020  0.178
 H         -0.231 -0.169 -0.322   -0.124 -0.233 -0.234    0.019  0.048  0.399
 C         -0.123 -0.205 -0.133   -0.293 -0.007 -0.024    0.024  0.021  0.039
 Cl         0.159 -0.032  0.005   -0.257  0.335  0.094   -0.031 -0.008 -0.006
 C         -0.121 -0.129  0.021   -0.190 -0.161  0.053    0.014 -0.009 -0.144
 H         -0.275 -0.094  0.049   -0.154 -0.167  0.066    0.035 -0.005 -0.252
 C          0.029  0.025 -0.027   -0.001  0.032 -0.035    0.055 -0.076  0.095
 C          0.126  0.063 -0.116    0.101  0.068 -0.114    0.179  0.070  0.019
 H          0.198  0.040 -0.120    0.159  0.045 -0.121    0.331  0.072  0.057
 C          0.134  0.089 -0.079    0.125  0.076 -0.064    0.156  0.130 -0.078
 Cl         0.004 -0.049  0.059    0.036 -0.043  0.061   -0.002 -0.089  0.097
 C          0.137  0.133 -0.043    0.140  0.109 -0.034    0.030  0.115 -0.157
 H          0.112  0.206 -0.032    0.120  0.168 -0.029   -0.016  0.186 -0.318
 C          0.089  0.041 -0.052    0.095  0.031 -0.041   -0.130  0.020 -0.045
 H          0.043  0.038 -0.068    0.064  0.023 -0.058   -0.281  0.016 -0.089
 C          0.078  0.008 -0.057    0.073  0.020 -0.056   -0.074 -0.065  0.084
 H          0.105  0.021 -0.085    0.116  0.044 -0.100   -0.150 -0.135  0.143
 TransDip  -0.004 -0.005 -0.017    0.001 -0.004 -0.013   -0.011 -0.003 -0.011

 Mode:                13                     14                     15
 Frequency:       415.50                 419.21                 456.81
 Force Cnst:      0.6705                 0.5148                 0.4108
 Red. Mass:       6.5921                 4.9716                 3.3410
 IR Active:          YES                    YES                    YES
 IR Intens:        2.458                  3.247                  0.792
 Raman Active:       YES                    YES                    YES
               X      Y      Z        X      Y      Z        X      Y      Z
 C         -0.007  0.153  0.036   -0.024 -0.083 -0.115   -0.020 -0.047 -0.074
 C          0.123  0.130 -0.014   -0.074 -0.078 -0.003   -0.072 -0.041 -0.088
 Cl        -0.046 -0.047  0.006    0.030  0.022 -0.004    0.031  0.004  0.002
 C          0.172  0.038 -0.065   -0.086 -0.022  0.138   -0.070 -0.012  0.102
 H          0.286  0.017 -0.131   -0.154 -0.018  0.300   -0.102 -0.019  0.296
 C          0.072 -0.099  0.007   -0.034  0.098 -0.091   -0.036  0.063 -0.027
 H          0.115 -0.237  0.012   -0.079  0.209 -0.179   -0.051  0.132  0.016
 C         -0.055 -0.060  0.014    0.058  0.063 -0.021    0.022  0.043 -0.062
 Cl         0.036  0.029 -0.004   -0.006 -0.040 -0.002    0.006 -0.030  0.000
 C         -0.104  0.060 -0.011    0.095 -0.022  0.098    0.051 -0.017  0.061
 H         -0.224  0.091 -0.033    0.210 -0.060  0.233    0.131 -0.049  0.225
 C         -0.064  0.147 -0.009   -0.038 -0.031 -0.184   -0.020  0.030  0.019
 C         -0.022 -0.067 -0.135   -0.080  0.164  0.023    0.017 -0.066 -0.078
 H         -0.106 -0.192 -0.274   -0.221  0.323  0.144    0.090 -0.311 -0.297
 C          0.001 -0.031  0.044    0.013 -0.031  0.006   -0.041  0.173  0.147
 Cl         0.168 -0.076  0.135    0.134 -0.051  0.099    0.011 -0.017 -0.009
 C         -0.193  0.059  0.045   -0.049 -0.097 -0.097   -0.002  0.053  0.042
 H         -0.252  0.217  0.039   -0.044 -0.152 -0.227    0.019 -0.028 -0.030
 C         -0.157 -0.087 -0.141   -0.104  0.129  0.062    0.048 -0.150 -0.139
 H         -0.047 -0.203 -0.225   -0.073  0.281  0.214    0.116 -0.413 -0.374
 C         -0.189  0.056 -0.109   -0.102  0.056 -0.119   -0.031  0.139  0.115
 H         -0.220  0.007 -0.096   -0.092  0.094 -0.113   -0.044  0.225  0.179
 TransDip  -0.029  0.006 -0.040   -0.048  0.031  0.002    0.010 -0.026 -0.005

 Mode:                16                     17                     18
 Frequency:       477.47                 534.47                 597.47
 Force Cnst:      0.4851                 1.2359                 1.1126
 Red. Mass:       3.6116                 7.3431                 5.2900
 IR Active:          YES                    YES                    YES
 IR Intens:        9.758                 27.756                 12.156
 Raman Active:       YES                    YES                    YES
               X      Y      Z        X      Y      Z        X      Y      Z
 C          0.001 -0.058  0.103   -0.105  0.095  0.129   -0.087  0.142 -0.244
 C         -0.015 -0.086  0.272   -0.126  0.046 -0.074    0.008  0.112  0.046
 Cl         0.036 -0.007 -0.025    0.137 -0.122 -0.033    0.047 -0.057 -0.022
 C         -0.122  0.017 -0.143   -0.184  0.114  0.043    0.020  0.101  0.124
 H         -0.263  0.078 -0.549   -0.236  0.116  0.181    0.075  0.092  0.078
 C         -0.035  0.061  0.053   -0.169  0.130  0.092   -0.115  0.027 -0.142
 H         -0.086  0.155 -0.108   -0.162  0.206  0.311   -0.174  0.011 -0.608
 C          0.054  0.021  0.167   -0.084  0.079 -0.120   -0.034 -0.033  0.330
 Cl         0.011 -0.034 -0.016    0.122 -0.125 -0.024    0.051 -0.039 -0.028
 C          0.010  0.005 -0.131   -0.100  0.109  0.053   -0.123  0.096 -0.049
 H         -0.000  0.036 -0.511   -0.130  0.108  0.154   -0.244  0.131 -0.103
 C         -0.040  0.035 -0.067   -0.097  0.179  0.152    0.030 -0.111  0.005
 C         -0.047  0.021 -0.064   -0.017  0.033 -0.034    0.048 -0.060  0.054
 H         -0.095 -0.026 -0.120   -0.012  0.066 -0.001    0.155 -0.076  0.066
 C         -0.035  0.037  0.062    0.059 -0.177 -0.188    0.003  0.092  0.029
 Cl         0.030 -0.004  0.004    0.007  0.013  0.017   -0.005 -0.010  0.003
 C          0.005 -0.015  0.030    0.031  0.079  0.061    0.018  0.012 -0.073
 H          0.023 -0.070  0.015   -0.024  0.293  0.259    0.028 -0.046 -0.169
 C          0.042 -0.025 -0.031    0.032 -0.007  0.008   -0.038  0.014  0.016
 H          0.120 -0.092 -0.075    0.017  0.021  0.030   -0.157  0.030  0.001
 C         -0.018  0.099 -0.025    0.025 -0.052 -0.063    0.029 -0.085  0.090
 H          0.020  0.176 -0.033    0.101 -0.159 -0.218   -0.025 -0.098  0.155
 TransDip  -0.052  0.023 -0.082   -0.119  0.105  0.058   -0.089  0.064 -0.020

 Mode:                19                     20                     21
 Frequency:       618.95                 639.29                 684.72
 Force Cnst:      1.2024                 1.8158                 1.9757
 Red. Mass:       5.3269                 7.5407                 7.1523
 IR Active:          YES                    YES                    YES
 IR Intens:        5.069                  3.824                  8.797
 Raman Active:       YES                    YES                    YES
               X      Y      Z        X      Y      Z        X      Y      Z
 C          0.024  0.087  0.161   -0.261  0.043  0.058    0.118 -0.084 -0.022
 C          0.011  0.114  0.023   -0.053 -0.051 -0.013    0.129  0.031 -0.068
 Cl         0.039 -0.046 -0.010   -0.015 -0.015  0.001   -0.015  0.026  0.007
 C         -0.006  0.123 -0.073    0.060 -0.234 -0.031    0.079  0.286  0.046
 H          0.070  0.108 -0.103   -0.012 -0.220  0.005    0.100  0.281  0.087
 C         -0.082 -0.016  0.123    0.253 -0.032 -0.052   -0.112  0.076 -0.003
 H         -0.015 -0.112  0.397    0.237  0.028 -0.035   -0.067 -0.095 -0.076
 C         -0.116  0.001 -0.199    0.044  0.065  0.001   -0.068 -0.001  0.055
 Cl         0.037 -0.028  0.001    0.020  0.011 -0.002    0.007 -0.025 -0.005
 C         -0.075  0.049  0.085   -0.068  0.272  0.037   -0.005 -0.243 -0.049
 H         -0.192  0.075  0.144   -0.006  0.260 -0.002    0.026 -0.249 -0.097
 C          0.070 -0.189 -0.184   -0.248 -0.087 -0.052   -0.037  0.037 -0.064
 C          0.025 -0.059 -0.047   -0.033  0.135 -0.188    0.080  0.179 -0.150
 H          0.001 -0.042 -0.038    0.088  0.152 -0.143    0.010  0.203 -0.146
 C         -0.058  0.216  0.214    0.057  0.114 -0.014    0.171 -0.032  0.044
 Cl        -0.003 -0.009 -0.015    0.010  0.007 -0.009   -0.048  0.030 -0.047
 C          0.018 -0.121 -0.092    0.235  0.016  0.009    0.093 -0.064  0.124
 H          0.083 -0.372 -0.318    0.201  0.055 -0.145   -0.006  0.132 -0.057
 C         -0.021  0.076  0.073    0.002 -0.175  0.225   -0.086 -0.277  0.254
 H         -0.034  0.193  0.182   -0.142 -0.153  0.209   -0.008 -0.283  0.272
 C          0.006 -0.040 -0.047   -0.074 -0.095  0.063   -0.197 -0.009 -0.025
 H         -0.049  0.142  0.123    0.110  0.131 -0.046   -0.069  0.115 -0.112
 TransDip  -0.032  0.051  0.039   -0.061 -0.014  0.001    0.085 -0.019  0.037

 Mode:                22                     23                     24
 Frequency:       707.67                 728.60                 749.07
 Force Cnst:      0.6294                 1.4038                 1.8661
 Red. Mass:       2.1331                 4.4884                 5.6448
 IR Active:          YES                    YES                    YES
 IR Intens:       27.660                  9.559                 26.178
 Raman Active:       YES                    YES                    YES
               X      Y      Z        X      Y      Z        X      Y      Z
 C          0.008 -0.024  0.021    0.091  0.040  0.282   -0.051 -0.137  0.242
 C         -0.004 -0.024 -0.038   -0.121  0.067 -0.222    0.091 -0.075 -0.196
 Cl        -0.006  0.008  0.003    0.020 -0.021  0.000   -0.029  0.032  0.014
 C         -0.002 -0.013  0.023   -0.057 -0.129  0.107    0.121  0.153  0.061
 H         -0.024 -0.011  0.061    0.053 -0.173  0.338    0.000  0.170  0.265
 C          0.008  0.015 -0.024   -0.058 -0.051 -0.119    0.072  0.112 -0.076
 H         -0.000  0.031 -0.053   -0.104  0.077 -0.155    0.131 -0.083 -0.100
 C          0.016  0.004  0.035    0.088 -0.062  0.124   -0.098  0.082  0.097
 Cl        -0.004  0.001 -0.000   -0.018  0.020  0.005    0.030 -0.031 -0.007
 C          0.011 -0.027 -0.026    0.034  0.101 -0.091   -0.096 -0.146 -0.044
 H          0.041 -0.032 -0.071   -0.135  0.179 -0.558   -0.006 -0.137 -0.487
 C         -0.035  0.144  0.123    0.107  0.003 -0.056   -0.135 -0.086  0.000
 C          0.016 -0.060 -0.066    0.070  0.019 -0.004   -0.152 -0.047 -0.016
 H          0.089 -0.357 -0.334   -0.055  0.105  0.048   -0.090  0.050  0.093
 C         -0.019  0.065  0.066    0.059 -0.023  0.079   -0.166  0.072 -0.075
 Cl        -0.001  0.003  0.001   -0.026  0.009 -0.021    0.052 -0.021  0.034
 C          0.012 -0.066 -0.047   -0.058 -0.065  0.043    0.069  0.063 -0.078
 H          0.091 -0.364 -0.312   -0.092  0.038  0.083    0.103  0.057  0.163
 C         -0.026  0.114  0.101   -0.009 -0.024 -0.011    0.081  0.072 -0.097
 H          0.047 -0.084 -0.071    0.109  0.100  0.139   -0.122  0.233  0.002
 C          0.013 -0.057 -0.078   -0.044  0.055 -0.083    0.100 -0.047  0.052
 H          0.120 -0.436 -0.421   -0.108  0.215  0.085    0.083  0.182  0.194
 TransDip   0.036 -0.127 -0.105    0.087  0.021  0.042   -0.154  0.034 -0.045

 Mode:                25                     26                     27
 Frequency:       797.96                 825.94                 854.67
 Force Cnst:      0.5751                 0.5493                 2.9594
 Red. Mass:       1.5329                 1.3666                 6.8763
 IR Active:          YES                    YES                    YES
 IR Intens:       26.739                 29.887                  9.752
 Raman Active:       YES                    YES                    YES
               X      Y      Z        X      Y      Z        X      Y      Z
 C         -0.006 -0.001 -0.040    0.001  0.002 -0.014    0.159  0.057  0.012
 C          0.002 -0.019  0.017    0.013 -0.005  0.069   -0.028  0.179  0.005
 Cl        -0.002  0.003  0.000   -0.001  0.000 -0.005    0.023 -0.024 -0.006
 C         -0.008 -0.014 -0.001   -0.018  0.012 -0.104   -0.034  0.062  0.022
 H         -0.036 -0.005 -0.042    0.118 -0.075  0.664    0.331 -0.015 -0.086
 C          0.010  0.006  0.008   -0.021  0.008 -0.106   -0.227 -0.130  0.026
 H         -0.001  0.027 -0.027    0.112 -0.066  0.699   -0.285  0.053  0.017
 C          0.007  0.004  0.000    0.013 -0.008  0.063    0.237 -0.191 -0.063
 Cl        -0.002  0.000 -0.000   -0.001  0.001 -0.004   -0.056  0.041  0.014
 C          0.005 -0.013 -0.011    0.002 -0.001  0.002    0.240  0.012 -0.031
 H          0.035 -0.029  0.106   -0.000  0.001 -0.012    0.120  0.042 -0.097
 C         -0.012  0.088  0.075   -0.002  0.003  0.003   -0.123  0.006  0.020
 C          0.015 -0.012 -0.012   -0.001 -0.000  0.000   -0.220  0.023 -0.076
 H          0.043 -0.129 -0.119    0.004 -0.007 -0.006   -0.178 -0.063 -0.158
 C         -0.004  0.059  0.064   -0.002  0.003  0.000   -0.213  0.082 -0.140
 Cl        -0.003 -0.002 -0.005    0.000 -0.000  0.000    0.053 -0.015  0.032
 C          0.014 -0.084 -0.065    0.002 -0.002 -0.003    0.145  0.071 -0.074
 H         -0.109  0.377  0.334   -0.003  0.016  0.011    0.145  0.121  0.084
 C          0.007 -0.046 -0.036   -0.001 -0.003  0.000   -0.013 -0.079  0.075
 H         -0.121  0.509  0.465   -0.009  0.013  0.014   -0.365 -0.012  0.053
 C          0.011 -0.060 -0.066    0.000 -0.003  0.001    0.028 -0.104  0.119
 H         -0.085  0.283  0.243    0.001  0.001  0.003    0.118 -0.075  0.032
 TransDip  -0.010  0.113  0.120    0.021 -0.013  0.173   -0.015 -0.010 -0.098

 Mode:                28                     29                     30
 Frequency:       896.59                 904.43                 919.94
 Force Cnst:      0.6713                 0.7049                 0.7180
 Red. Mass:       1.4174                 1.4626                 1.4400
 IR Active:          YES                    YES                    YES
 IR Intens:       12.884                  2.528                  0.410
 Raman Active:       YES                    YES                    YES
               X      Y      Z        X      Y      Z        X      Y      Z
 C          0.010  0.000  0.029    0.007 -0.009  0.059   -0.003  0.009 -0.040
 C          0.004 -0.009 -0.003   -0.002  0.005 -0.005    0.002 -0.005  0.007
 Cl        -0.001  0.001 -0.000    0.000 -0.000  0.000   -0.000  0.000 -0.000
 C         -0.003 -0.005  0.013    0.007  0.004  0.016   -0.009 -0.005 -0.011
 H         -0.018  0.002 -0.050   -0.001  0.012 -0.071   -0.003 -0.012  0.052
 C         -0.008  0.002 -0.009   -0.003 -0.000 -0.015   -0.000  0.002  0.010
 H         -0.005  0.014  0.042    0.014 -0.018  0.063   -0.016  0.031 -0.041
 C          0.016 -0.010  0.036    0.005 -0.005  0.042    0.009 -0.003 -0.019
 Cl        -0.002  0.001 -0.002   -0.000  0.000 -0.003   -0.002  0.001  0.002
 C         -0.008  0.005 -0.108   -0.021  0.016 -0.120    0.018 -0.019  0.049
 H          0.109 -0.078  0.602    0.106 -0.074  0.663   -0.039  0.020 -0.288
 C         -0.013  0.030  0.032    0.002 -0.031 -0.023   -0.010  0.055  0.046
 C          0.020 -0.094 -0.093   -0.028  0.078  0.064    0.006 -0.029 -0.027
 H         -0.166  0.553  0.485    0.111 -0.412 -0.375   -0.045  0.141  0.124
 C         -0.015  0.032  0.025    0.000 -0.034 -0.035    0.004 -0.012 -0.013
 Cl         0.002 -0.002 -0.001    0.001  0.002  0.003   -0.000  0.001  0.001
 C          0.005  0.001  0.000   -0.006  0.039  0.038   -0.021  0.080  0.069
 H          0.013 -0.023 -0.007    0.066 -0.227 -0.179    0.114 -0.446 -0.422
 C         -0.000  0.015  0.010    0.008 -0.002 -0.011   -0.004 -0.007  0.003
 H          0.020 -0.061 -0.059    0.005  0.037  0.026   -0.024  0.025  0.030
 C         -0.000 -0.004 -0.008    0.006 -0.028 -0.036    0.026 -0.093 -0.073
 H         -0.006  0.016  0.010   -0.058  0.213  0.177   -0.128  0.483  0.437
 TransDip   0.014  0.029  0.110   -0.006 -0.044  0.024    0.001  0.006 -0.020

 Mode:                31                     32                     33
 Frequency:       967.13                 988.53                1013.35
 Force Cnst:      0.7349                 0.7631                 3.7437
 Red. Mass:       1.3335                 1.3253                 6.1878
 IR Active:          YES                    YES                    YES
 IR Intens:        0.144                  0.143                  3.568
 Raman Active:       YES                    YES                    YES
               X      Y      Z        X      Y      Z        X      Y      Z
 C          0.003 -0.003  0.018    0.001 -0.001  0.003    0.015  0.008 -0.007
 C          0.002 -0.001  0.015    0.001 -0.001 -0.001   -0.016  0.017  0.004
 Cl        -0.000  0.000 -0.002   -0.000  0.000  0.000    0.002 -0.001 -0.000
 C         -0.021  0.015 -0.117    0.001  0.001 -0.000   -0.005 -0.014  0.000
 H          0.115 -0.075  0.692    0.002  0.000  0.005   -0.016 -0.011 -0.002
 C          0.020 -0.013  0.115   -0.001 -0.001  0.001    0.023  0.010 -0.003
 H         -0.109  0.058 -0.664   -0.001 -0.004 -0.006    0.023  0.014 -0.000
 C         -0.001  0.000 -0.010   -0.002  0.000  0.001   -0.012  0.011  0.002
 Cl         0.000  0.000  0.001    0.000 -0.000 -0.000    0.001 -0.001 -0.000
 C         -0.004  0.004 -0.027   -0.001  0.004 -0.001   -0.011 -0.019  0.004
 H          0.020 -0.014  0.126    0.004  0.002  0.010   -0.025 -0.013 -0.026
 C         -0.000 -0.006 -0.002   -0.001 -0.003 -0.002    0.039  0.010 -0.002
 C         -0.002  0.003  0.001    0.005 -0.018 -0.011   -0.043 -0.270  0.285
 H          0.003 -0.011 -0.012   -0.013  0.052  0.053    0.054 -0.270  0.330
 C         -0.002  0.000 -0.001    0.000 -0.001 -0.001   -0.054  0.032 -0.051
 Cl         0.000 -0.000  0.000   -0.000  0.001  0.000   -0.002 -0.000 -0.001
 C          0.002 -0.003 -0.001   -0.012  0.057  0.049    0.340  0.128 -0.046
 H          0.001  0.005  0.017    0.088 -0.324 -0.294    0.350  0.143 -0.034
 C          0.001  0.003 -0.000    0.026 -0.093 -0.083   -0.004 -0.046  0.059
 H          0.007 -0.005 -0.007   -0.135  0.542  0.485    0.087 -0.063  0.045
 C         -0.002  0.004 -0.001   -0.019  0.061  0.049   -0.292  0.140 -0.246
 H          0.001 -0.008 -0.012    0.089 -0.341 -0.308   -0.283  0.203 -0.249
 TransDip   0.000 -0.006  0.010    0.007 -0.006 -0.008   -0.031  0.041 -0.032

 Mode:                34                     35                     36
 Frequency:      1040.07                1087.26                1102.49
 Force Cnst:      3.9213                 3.6547                 1.3794
 Red. Mass:       6.1525                 5.2473                 1.9261
 IR Active:          YES                    YES                    YES
 IR Intens:       88.139                 13.278                 15.596
 Raman Active:       YES                    YES                    YES
               X      Y      Z        X      Y      Z        X      Y      Z
 C         -0.186 -0.124  0.004   -0.148 -0.026  0.005   -0.045 -0.010  0.006
 C          0.190 -0.235 -0.059   -0.217  0.250  0.067   -0.046  0.044  0.012
 Cl        -0.021  0.024  0.007    0.027 -0.029 -0.009    0.005 -0.006 -0.002
 C          0.086  0.187  0.007    0.034  0.096  0.005    0.010  0.032  0.002
 H          0.142  0.170 -0.009    0.369  0.041 -0.065    0.072  0.023 -0.013
 C         -0.249 -0.128  0.028    0.128  0.020 -0.021    0.026  0.002 -0.004
 H         -0.205 -0.298  0.009    0.121  0.100 -0.005    0.027  0.011 -0.003
 C          0.111 -0.102 -0.031    0.130 -0.094 -0.031    0.036 -0.030 -0.009
 Cl        -0.008  0.008  0.002   -0.018  0.016  0.005   -0.005  0.004  0.001
 C          0.101  0.284  0.021    0.012 -0.182 -0.016    0.003 -0.033 -0.003
 H          0.254  0.259 -0.066    0.174 -0.237 -0.078    0.044 -0.047 -0.012
 C         -0.147 -0.064  0.056   -0.184 -0.093  0.054   -0.042 -0.025  0.016
 C          0.062 -0.016  0.033    0.035  0.027 -0.027    0.072 -0.015  0.036
 H          0.285 -0.015  0.102    0.156  0.055  0.038    0.610  0.019  0.195
 C          0.105 -0.033  0.065    0.137 -0.066  0.115   -0.085  0.079 -0.113
 Cl        -0.014  0.005 -0.010   -0.015  0.008 -0.014    0.010 -0.008  0.012
 C          0.002 -0.026  0.030    0.058 -0.032  0.054   -0.133 -0.027 -0.009
 H          0.035 -0.077  0.091    0.172 -0.219  0.286   -0.189  0.045 -0.104
 C          0.054  0.095 -0.087    0.061  0.153 -0.152    0.033 -0.062  0.078
 H          0.289  0.097 -0.038    0.171  0.169 -0.130    0.427 -0.062  0.191
 C         -0.065  0.034 -0.069   -0.104 -0.016 -0.012    0.034  0.050 -0.045
 H         -0.075  0.091 -0.050   -0.262 -0.147  0.088    0.290  0.291 -0.237
 TransDip   0.198 -0.226 -0.010    0.049  0.018  0.104   -0.062  0.073 -0.083

 Mode:                37                     38                     39
 Frequency:      1110.46                1117.13                1158.23
 Force Cnst:      1.4480                 1.2111                 1.1040
 Red. Mass:       1.9930                 1.6471                 1.3968
 IR Active:          YES                    YES                    YES
 IR Intens:       64.624                 11.302                  7.870
 Raman Active:       YES                    YES                    YES
               X      Y      Z        X      Y      Z        X      Y      Z
 C          0.015 -0.029 -0.010    0.046  0.015 -0.023   -0.016  0.028  0.006
 C         -0.032  0.066  0.013    0.033 -0.031 -0.007    0.096 -0.010 -0.018
 Cl         0.002 -0.004 -0.001   -0.003  0.003  0.001   -0.008  0.003  0.002
 C          0.031 -0.080 -0.014   -0.020 -0.012  0.003    0.039 -0.088 -0.016
 H          0.502 -0.190 -0.106   -0.170  0.020  0.026    0.416 -0.182 -0.086
 C         -0.085 -0.052  0.010    0.010  0.012 -0.001   -0.066  0.065  0.019
 H         -0.040 -0.266 -0.022   -0.000  0.052  0.008   -0.284  0.798  0.118
 C         -0.141  0.180  0.041   -0.002 -0.012 -0.001    0.016  0.009 -0.002
 Cl         0.016 -0.018 -0.005    0.000  0.001  0.000   -0.001 -0.002 -0.000
 C          0.069  0.022 -0.009   -0.023  0.016  0.010   -0.039 -0.043  0.002
 H          0.678 -0.107 -0.132   -0.239  0.069  0.021   -0.094 -0.034  0.013
 C          0.003 -0.001  0.019    0.046 -0.010  0.021   -0.032 -0.017 -0.010
 C          0.013  0.016 -0.019    0.047  0.064 -0.056    0.005 -0.002  0.009
 H          0.085  0.038  0.016    0.314  0.081  0.008    0.081 -0.016  0.016
 C         -0.029  0.013 -0.023   -0.114  0.044 -0.082    0.013 -0.006  0.011
 Cl         0.003 -0.001  0.002    0.012 -0.004  0.008   -0.001  0.000 -0.001
 C          0.002 -0.014  0.017    0.024 -0.051  0.064   -0.003 -0.000 -0.002
 H          0.048 -0.103  0.125    0.210 -0.405  0.509   -0.010  0.014 -0.016
 C          0.008  0.007 -0.006    0.021  0.021 -0.018    0.009  0.009 -0.007
 H          0.070  0.010  0.012    0.183  0.026  0.024    0.041  0.009 -0.000
 C         -0.023 -0.004 -0.007   -0.090 -0.022 -0.001   -0.006 -0.001  0.003
 H         -0.076 -0.029  0.044   -0.358 -0.269  0.198    0.004 -0.003 -0.013
 TransDip  -0.180  0.179  0.041   -0.094 -0.022 -0.048    0.087 -0.021 -0.009

 Mode:                40                     41                     42
 Frequency:      1190.23                1262.88                1274.31
 Force Cnst:      0.9384                 1.7657                 2.5713
 Red. Mass:       1.1243                 1.8791                 2.6875
 IR Active:          YES                    YES                    YES
 IR Intens:        0.088                  5.923                  6.124
 Raman Active:       YES                    YES                    YES
               X      Y      Z        X      Y      Z        X      Y      Z
 C          0.004  0.001  0.001   -0.055 -0.109 -0.004   -0.167  0.149  0.047
 C         -0.000 -0.001 -0.000   -0.137 -0.074  0.017   -0.068 -0.092  0.003
 Cl        -0.000  0.000  0.000    0.005 -0.000 -0.001   -0.000 -0.001 -0.000
 C         -0.001 -0.001 -0.000    0.053  0.078 -0.000    0.111  0.030 -0.017
 H         -0.014  0.002  0.004    0.743 -0.067 -0.131   -0.193  0.103  0.053
 C          0.000 -0.001 -0.000    0.018  0.036  0.000   -0.000  0.068  0.007
 H          0.005 -0.018 -0.003    0.036 -0.001 -0.006   -0.041  0.231  0.028
 C         -0.002  0.001  0.001    0.016 -0.016 -0.004   -0.060 -0.169 -0.007
 Cl         0.000 -0.000 -0.000   -0.000  0.001  0.000   -0.003  0.005  0.001
 C          0.003  0.000 -0.001   -0.012  0.041  0.006    0.065 -0.029 -0.017
 H         -0.002  0.002 -0.003   -0.381  0.127  0.075    0.743 -0.189 -0.135
 C          0.002  0.004 -0.003    0.123  0.018  0.034    0.109  0.073 -0.076
 C         -0.031  0.002 -0.011   -0.006  0.002 -0.010    0.047 -0.001  0.019
 H         -0.168 -0.004 -0.051   -0.389  0.008 -0.103   -0.079 -0.014 -0.028
 C         -0.010 -0.004  0.002   -0.011  0.047 -0.056   -0.047  0.006 -0.019
 Cl         0.001 -0.000  0.000    0.003 -0.002  0.003    0.002 -0.001  0.002
 C         -0.007  0.027 -0.032   -0.002 -0.010  0.011   -0.005  0.010 -0.013
 H         -0.149  0.293 -0.365    0.021 -0.063  0.074    0.031 -0.064  0.083
 C          0.070  0.003  0.017   -0.035 -0.031  0.023   -0.002 -0.035  0.039
 H          0.649  0.012  0.174    0.014 -0.031  0.041   -0.168 -0.043 -0.003
 C         -0.029 -0.030  0.025    0.027  0.025 -0.021    0.014 -0.002  0.013
 H         -0.328 -0.308  0.250   -0.040 -0.036  0.037   -0.165 -0.192  0.144
 TransDip  -0.008 -0.004  0.002   -0.067  0.026 -0.030    0.025 -0.065 -0.037

 Mode:                43                     44                     45
 Frequency:      1295.51                1313.08                1336.14
 Force Cnst:      2.0304                 5.5276                 2.0119
 Red. Mass:       2.0533                 5.4414                 1.9127
 IR Active:          YES                    YES                    YES
 IR Intens:        0.467                  1.129                  1.318
 Raman Active:       YES                    YES                    YES
               X      Y      Z        X      Y      Z        X      Y      Z
 C          0.045  0.025  0.010    0.103  0.245 -0.012   -0.019 -0.032  0.004
 C         -0.082 -0.080  0.002   -0.103 -0.141  0.004    0.005  0.014  0.001
 Cl         0.000  0.001 -0.000   -0.002  0.002  0.001    0.001 -0.000 -0.000
 C          0.036 -0.003 -0.007    0.143 -0.086 -0.032   -0.014  0.017  0.004
 H          0.300 -0.062 -0.052   -0.118 -0.034  0.024    0.019  0.012 -0.004
 C         -0.015  0.064  0.009   -0.060  0.181  0.027    0.013 -0.024 -0.005
 H          0.075 -0.249 -0.039    0.070 -0.287 -0.039   -0.013  0.071  0.010
 C         -0.028  0.011  0.005   -0.166 -0.063  0.023    0.014 -0.002 -0.003
 Cl         0.001 -0.002 -0.000    0.002 -0.005 -0.001   -0.000  0.001  0.000
 C          0.072 -0.004 -0.015    0.234 -0.052 -0.038   -0.032  0.010  0.007
 H         -0.398  0.105  0.084   -0.458  0.117  0.067    0.102 -0.021 -0.019
 C         -0.072  0.095 -0.112   -0.095 -0.179  0.151    0.051 -0.011  0.025
 C          0.055  0.002  0.015   -0.148  0.000 -0.037   -0.133 -0.001 -0.040
 H          0.579  0.020  0.159    0.002 -0.017 -0.009    0.570  0.028  0.156
 C         -0.077 -0.103  0.091    0.141  0.076 -0.041    0.017  0.017 -0.014
 Cl        -0.001  0.002 -0.002   -0.002  0.001 -0.002    0.002  0.002 -0.001
 C          0.005  0.035 -0.037    0.029 -0.063  0.077    0.062 -0.086  0.113
 H         -0.049  0.144 -0.169   -0.006  0.009 -0.011   -0.135  0.280 -0.351
 C          0.078  0.010  0.011   -0.096  0.038 -0.068   -0.076 -0.005 -0.017
 H         -0.328  0.004 -0.101    0.409  0.049  0.063   -0.283 -0.007 -0.072
 C         -0.024 -0.040  0.035    0.019  0.045 -0.041    0.108  0.091 -0.069
 H         -0.101 -0.111  0.096    0.170  0.186 -0.163   -0.309 -0.300  0.245
 TransDip  -0.010  0.001  0.019    0.000  0.009  0.033    0.036  0.006  0.005

 Mode:                46                     47                     48
 Frequency:      1400.51                1448.64                1483.79
 Force Cnst:      3.5778                 3.9863                 3.0679
 Red. Mass:       3.0959                 3.2240                 2.3651
 IR Active:          YES                    YES                    YES
 IR Intens:       19.392                 12.275                104.811
 Raman Active:       YES                    YES                    YES
               X      Y      Z        X      Y      Z        X      Y      Z
 C          0.175 -0.103 -0.048    0.119 -0.053  0.002   -0.074 -0.117  0.002
 C         -0.103 -0.010  0.016   -0.045 -0.012  0.003   -0.038  0.118  0.019
 Cl         0.004  0.001 -0.001    0.002  0.001 -0.000    0.001 -0.004 -0.001
 C          0.039  0.081  0.003   -0.015  0.044  0.006    0.176 -0.041 -0.034
 H         -0.085  0.127  0.029    0.029  0.043  0.002   -0.555  0.126  0.109
 C          0.104 -0.067 -0.025    0.056 -0.053 -0.014   -0.065 -0.059  0.005
 H         -0.103  0.690  0.084   -0.030  0.265  0.031   -0.170  0.246  0.052
 C         -0.197 -0.126  0.021   -0.085 -0.031  0.010   -0.048  0.071  0.016
 Cl         0.007  0.002 -0.001    0.003  0.001 -0.000    0.002 -0.004 -0.001
 C         -0.008  0.143  0.018    0.011  0.059  0.002    0.123 -0.008 -0.022
 H          0.260  0.105 -0.045    0.049  0.061  0.010   -0.433  0.123  0.082
 C          0.001 -0.042  0.076   -0.158  0.104 -0.138   -0.029 -0.001  0.010
 C          0.003  0.044 -0.050   -0.081 -0.098  0.083    0.058 -0.008  0.023
 H          0.091  0.065 -0.021    0.137 -0.106  0.165   -0.226 -0.008 -0.044
 C         -0.079 -0.067  0.050    0.206  0.086 -0.036   -0.005  0.034 -0.041
 Cl         0.002  0.001 -0.001   -0.007 -0.001 -0.001    0.000 -0.001  0.002
 C          0.034  0.005  0.005   -0.079  0.043 -0.070   -0.041 -0.025  0.016
 H         -0.048  0.170 -0.199    0.147 -0.387  0.470   -0.084  0.033 -0.060
 C          0.034  0.037 -0.033   -0.053 -0.058  0.049    0.088 -0.012  0.038
 H          0.007  0.044 -0.047    0.170 -0.065  0.125   -0.324 -0.020 -0.071
 C         -0.065 -0.027  0.006    0.106  0.010  0.015    0.012  0.044 -0.046
 H          0.188  0.238 -0.177   -0.223 -0.300  0.281   -0.190 -0.134  0.100
 TransDip  -0.030  0.138  0.004    0.049 -0.007  0.101   -0.299  0.131  0.032

 Mode:                49                     50                     51
 Frequency:      1512.07                1587.93                1605.62
 Force Cnst:      3.5655                 8.9928                 9.3451
 Red. Mass:       2.6469                 6.0532                 6.1524
 IR Active:          YES                    YES                    YES
 IR Intens:        8.506                 27.809                 30.610
 Raman Active:       YES                    YES                    YES
               X      Y      Z        X      Y      Z        X      Y      Z
 C          0.094  0.069 -0.015    0.045 -0.244 -0.032    0.019 -0.133  0.004
 C          0.030 -0.048 -0.011    0.075  0.195  0.008    0.027  0.089  0.003
 Cl        -0.001  0.002  0.000   -0.003 -0.001  0.000   -0.001 -0.001  0.000
 C         -0.102  0.012  0.019    0.073 -0.182 -0.032    0.022 -0.065 -0.012
 H          0.263 -0.072 -0.053   -0.112 -0.162  0.004   -0.050 -0.056  0.005
 C          0.042  0.045 -0.003   -0.097  0.388  0.055   -0.027  0.138  0.019
 H          0.096 -0.107 -0.027    0.177 -0.537 -0.080    0.062 -0.161 -0.024
 C         -0.012 -0.059 -0.004   -0.017 -0.249 -0.022   -0.032 -0.101 -0.006
 Cl        -0.000  0.002  0.000    0.000  0.002  0.000    0.001  0.001 -0.000
 C         -0.041  0.016  0.011   -0.103  0.129  0.031   -0.010  0.060  0.004
 H          0.199 -0.037 -0.048    0.253  0.053 -0.046    0.054  0.049  0.013
 C         -0.133 -0.076  0.039    0.034 -0.032  0.066   -0.088  0.188 -0.211
 C          0.093 -0.011  0.044   -0.069  0.017 -0.043    0.142 -0.070  0.117
 H         -0.421 -0.039 -0.100    0.141  0.038  0.026   -0.257 -0.081  0.023
 C          0.014  0.085 -0.091    0.018 -0.053  0.063   -0.019  0.129 -0.151
 Cl         0.001 -0.003  0.003    0.000  0.000 -0.000   -0.001 -0.000  0.000
 C         -0.073 -0.074  0.061   -0.053  0.090 -0.115    0.132 -0.207  0.268
 H         -0.189  0.099 -0.164    0.073 -0.140  0.178   -0.135  0.290 -0.360
 C          0.186  0.007  0.047    0.044 -0.045  0.061   -0.153  0.097 -0.154
 H         -0.561 -0.007 -0.157   -0.064 -0.053  0.039    0.254  0.120 -0.054
 C         -0.024  0.056 -0.070    0.028  0.055 -0.056   -0.028 -0.150  0.155
 H         -0.274 -0.154  0.098   -0.115 -0.061  0.060    0.286  0.134 -0.064
 TransDip  -0.034 -0.052 -0.070    0.133 -0.096  0.040   -0.117  0.055 -0.121

 Mode:                52                     53                     54
 Frequency:      1620.54                1633.12                3175.86
 Force Cnst:     11.0243                 9.5597                 6.4606
 Red. Mass:       7.1249                 6.0835                 1.0872
 IR Active:          YES                    YES                    YES
 IR Intens:       16.144                 21.896                  4.486
 Raman Active:       YES                    YES                    YES
               X      Y      Z        X      Y      Z        X      Y      Z
 C         -0.233 -0.055  0.033    0.073  0.023 -0.010    0.000 -0.000  0.000
 C          0.269  0.142 -0.030   -0.027 -0.014  0.001   -0.000 -0.000 -0.000
 Cl        -0.001 -0.003 -0.000    0.000  0.000 -0.000   -0.000  0.000  0.000
 C         -0.345  0.028  0.061    0.027 -0.004 -0.005    0.000 -0.000 -0.000
 H          0.382 -0.144 -0.083   -0.034  0.010  0.008    0.000  0.001  0.000
 C          0.166  0.013 -0.027   -0.013  0.001  0.002    0.000  0.000 -0.000
 H          0.161  0.102 -0.015   -0.010 -0.012  0.000   -0.001 -0.000  0.000
 C         -0.278 -0.140  0.033    0.022  0.009 -0.003   -0.000  0.000  0.000
 Cl         0.002  0.003 -0.000   -0.000 -0.000  0.000    0.000 -0.000 -0.000
 C          0.370 -0.011 -0.065   -0.037  0.002  0.009    0.001  0.003  0.000
 H         -0.425  0.182  0.092    0.054 -0.019 -0.020   -0.007 -0.028 -0.002
 C          0.029 -0.003  0.011   -0.225 -0.088  0.033    0.001  0.001 -0.001
 C          0.039  0.014 -0.006    0.309  0.055  0.035   -0.000  0.000 -0.001
 H         -0.031  0.013 -0.026   -0.399  0.033 -0.166   -0.001 -0.005  0.005
 C         -0.042 -0.035  0.027   -0.219 -0.132  0.081   -0.000  0.000 -0.000
 Cl         0.000  0.000 -0.001    0.001  0.002 -0.002    0.000  0.000 -0.000
 C          0.016  0.025 -0.023    0.121  0.061 -0.032   -0.014 -0.006  0.003
 H          0.039 -0.010  0.022    0.158  0.027  0.017    0.177  0.068 -0.024
 C         -0.045 -0.017  0.005   -0.291 -0.062 -0.016    0.010  0.043 -0.045
 H          0.044 -0.017  0.032    0.307 -0.060  0.158   -0.134 -0.507  0.528
 C          0.040  0.033 -0.022    0.267  0.169 -0.113    0.039 -0.019  0.033
 H         -0.030 -0.043  0.027   -0.218 -0.284  0.261   -0.468  0.205 -0.374
 TransDip  -0.127 -0.017  0.010   -0.147 -0.021 -0.023    0.048  0.039 -0.027

 Mode:                55                     56                     57
 Frequency:      3190.89                3199.33                3202.61
 Force Cnst:      6.5583                 6.5663                 6.5944
 Red. Mass:       1.0932                 1.0888                 1.0912
 IR Active:          YES                    YES                    YES
 IR Intens:        6.037                  0.351                  0.037
 Raman Active:       YES                    YES                    YES
               X      Y      Z        X      Y      Z        X      Y      Z
 C         -0.000  0.000 -0.000   -0.000  0.001  0.000   -0.002  0.001  0.000
 C          0.000  0.000 -0.000    0.003 -0.000 -0.000   -0.000  0.001  0.000
 Cl         0.000 -0.000  0.000   -0.000  0.000  0.000    0.000 -0.000 -0.000
 C          0.000  0.000  0.000   -0.018 -0.066 -0.004    0.003  0.009  0.001
 H         -0.001 -0.004 -0.000    0.186  0.774  0.055   -0.025 -0.104 -0.007
 C         -0.000 -0.000  0.000    0.046  0.017 -0.006   -0.011 -0.003  0.002
 H          0.003  0.001 -0.001   -0.541 -0.170  0.074    0.130  0.040 -0.018
 C          0.000  0.000 -0.000    0.001 -0.002 -0.000    0.004  0.001 -0.001
 Cl        -0.000  0.000  0.000   -0.000  0.000  0.000   -0.000  0.000  0.000
 C         -0.001 -0.006 -0.000   -0.004 -0.014 -0.001   -0.021 -0.083 -0.006
 H          0.017  0.069  0.005    0.040  0.162  0.012    0.230  0.947  0.072
 C         -0.001 -0.002  0.002    0.000 -0.000 -0.000   -0.000 -0.000 -0.000
 C          0.001  0.002 -0.001    0.000  0.000 -0.000    0.000 -0.000  0.000
 H         -0.006 -0.019  0.020   -0.000 -0.001  0.001    0.001  0.005 -0.005
 C         -0.000  0.000 -0.001   -0.000 -0.000  0.000   -0.000 -0.000  0.000
 Cl         0.000 -0.000  0.000   -0.000  0.000 -0.000   -0.000 -0.000 -0.000
 C         -0.024 -0.011  0.005    0.000  0.000 -0.000    0.003  0.001 -0.001
 H          0.292  0.112 -0.040   -0.001 -0.001  0.000   -0.034 -0.013  0.004
 C          0.012  0.034 -0.035   -0.000 -0.000  0.000   -0.000 -0.001  0.001
 H         -0.107 -0.384  0.399    0.000  0.001 -0.001    0.002  0.007 -0.007
 C         -0.050  0.021 -0.039    0.000 -0.000  0.000    0.005 -0.002  0.004
 H          0.561 -0.242  0.443   -0.006  0.003 -0.005   -0.051  0.022 -0.041
 TransDip  -0.029  0.042 -0.060    0.002 -0.019 -0.003   -0.005 -0.004  0.001

 Mode:                58                     59                     60
 Frequency:      3206.93                3211.37                3213.40
 Force Cnst:      6.6340                 6.6369                 6.6649
 Red. Mass:       1.0948                 1.0923                 1.0955
 IR Active:          YES                    YES                    YES
 IR Intens:        2.596                  0.069                  0.418
 Raman Active:       YES                    YES                    YES
               X      Y      Z        X      Y      Z        X      Y      Z
 C         -0.000 -0.000  0.000   -0.000  0.000 -0.000    0.000  0.000  0.000
 C         -0.000 -0.000  0.000   -0.000  0.000  0.000    0.003  0.000 -0.000
 Cl        -0.000 -0.000 -0.000    0.000  0.000  0.000   -0.000  0.000  0.000
 C          0.000  0.000 -0.000    0.000  0.001  0.000   -0.010 -0.052 -0.004
 H         -0.000 -0.000 -0.000   -0.002 -0.007 -0.000    0.133  0.569  0.041
 C         -0.000 -0.000  0.000    0.001  0.000 -0.000   -0.068 -0.020  0.010
 H          0.005  0.001 -0.001   -0.006 -0.002  0.001    0.763  0.233 -0.105
 C          0.000  0.000 -0.000    0.000  0.000 -0.000   -0.000  0.004  0.000
 Cl        -0.000  0.000 -0.000   -0.000  0.000  0.000    0.000 -0.000 -0.000
 C         -0.000 -0.002 -0.000   -0.000 -0.001 -0.000    0.002  0.004  0.000
 H          0.005  0.020  0.002    0.002  0.007  0.000   -0.012 -0.047 -0.003
 C         -0.000  0.001 -0.001    0.003 -0.001  0.002    0.000 -0.000  0.000
 C         -0.001 -0.005  0.006    0.015  0.059 -0.062    0.000  0.001 -0.001
 H          0.016  0.064 -0.066   -0.169 -0.677  0.704   -0.002 -0.007  0.007
 C          0.000  0.003 -0.003   -0.004 -0.001 -0.000   -0.000 -0.000  0.000
 Cl         0.000 -0.000  0.000    0.000 -0.000  0.000    0.000  0.000 -0.000
 C         -0.076 -0.028  0.009   -0.006 -0.003  0.001    0.000  0.000 -0.000
 H          0.858  0.322 -0.109    0.071  0.027 -0.009   -0.001 -0.000  0.000
 C         -0.003 -0.022  0.023   -0.001 -0.003  0.004    0.000  0.000 -0.000
 H          0.059  0.232 -0.242    0.010  0.036 -0.038   -0.000 -0.001  0.001
 C          0.010 -0.003  0.006    0.002 -0.001  0.002   -0.000  0.000 -0.000
 H         -0.095  0.039 -0.073   -0.021  0.009 -0.017    0.002 -0.001  0.002
 TransDip  -0.029 -0.032  0.028    0.008 -0.003  0.003   -0.017 -0.012  0.002

 STANDARD THERMODYNAMIC QUANTITIES AT   298.15 K  AND     1.00 ATM

   This Molecule has  0 Imaginary Frequencies
   Zero point vibrational energy:       95.157 kcal/mol

   Atom    1 Element C  Has Mass   12.00000
   Atom    2 Element C  Has Mass   12.00000
   Atom    3 Element Cl Has Mass   34.96885
   Atom    4 Element C  Has Mass   12.00000
   Atom    5 Element H  Has Mass    1.00783
   Atom    6 Element C  Has Mass   12.00000
   Atom    7 Element H  Has Mass    1.00783
   Atom    8 Element C  Has Mass   12.00000
   Atom    9 Element Cl Has Mass   34.96885
   Atom   10 Element C  Has Mass   12.00000
   Atom   11 Element H  Has Mass    1.00783
   Atom   12 Element C  Has Mass   12.00000
   Atom   13 Element C  Has Mass   12.00000
   Atom   14 Element H  Has Mass    1.00783
   Atom   15 Element C  Has Mass   12.00000
   Atom   16 Element Cl Has Mass   34.96885
   Atom   17 Element C  Has Mass   12.00000
   Atom   18 Element H  Has Mass    1.00783
   Atom   19 Element C  Has Mass   12.00000
   Atom   20 Element H  Has Mass    1.00783
   Atom   21 Element C  Has Mass   12.00000
   Atom   22 Element H  Has Mass    1.00783
   Molecular Mass:   255.961360 amu
   Principal axes and moments of inertia in amu*Bohr^2:
                             1           2           3
    Eigenvalues --     2538.42727  7964.66853  9367.13665
          X               0.99978     0.01992    -0.00672
          Y              -0.02015     0.99915    -0.03608
          Z               0.00599     0.03621     0.99933
   Rotational Symmetry Number is   1
   The Molecule is an Asymmetric Top
   Translational Enthalpy:        0.889 kcal/mol
   Rotational Enthalpy:           0.889 kcal/mol
   Vibrational Enthalpy:        101.369 kcal/mol
   gas constant (RT):             0.592 kcal/mol
   Translational Entropy:        42.519  cal/mol.K
   Rotational Entropy:           33.604  cal/mol.K
   Vibrational Entropy:          39.856  cal/mol.K

   Total Enthalpy:              103.739 kcal/mol
   Total Entropy:               115.978  cal/mol.K

 ======================================================================

 STANDARD THERMODYNAMIC QUANTITIES FOR ANHARMONIC VIBRATION -- TOSH

   Zero point vibrational energy: ************ kcal/mol

   Vibrational Enthalpy:       Infinity kcal/mol
   Vibrational Entropy:             NaN  cal/mol.K

   Total Enthalpy:             Infinity kcal/mol
   Total Entropy:                   NaN  cal/mol.K

 ======================================================================

 STANDARD THERMODYNAMIC QUANTITIES FOR ANHARMONIC VIBRATION -- VPT2

   Zero point vibrational energy: ************ kcal/mol

   Vibrational Enthalpy:       Infinity kcal/mol
   Vibrational Entropy:             NaN  cal/mol.K

   Total Enthalpy:             Infinity kcal/mol
   Total Entropy:                   NaN  cal/mol.K

 ======================================================================

Archival summary:
1\1\november\FREQ\ProcedureUnspecified\BasisUnspecified\l3127\taweetha\FriJan1700:08:032020FriJan1700:08:032020\0\\#,FREQ,ProcedureUnspecified,BasisUnspecified,\\0,1\Cl\C,1,1.75981\C,2,1.39251,1,117.391\H,3,1.08242,2,119.513,1,-1.29399,0\C,3,1.38996,2,120.369,1,178.107,0\H,5,1.08208,3,120.587,2,-179.926,0\C,5,1.39014,3,118.806,2,-0.133126,0\C,7,1.3882,5,121.043,3,0.217479,0\H,8,1.08251,7,119.855,5,178.927,0\C,2,1.40312,1,121.176,3,178.195,0\C,10,1.49,2,123.905,1,1.3624,0\C,11,1.39979,10,119.999,2,-123.37,0\H,12,1.08366,11,119.58,10,2.45604,0\C,12,1.39268,11,120.415,10,-178.673,0\H,14,1.08387,12,119.917,11,-179.366,0\C,14,1.39235,12,120.591,11,0.350484,0\H,16,1.08229,14,121.134,12,179.991,0\C,16,1.39149,14,118.622,12,0.0163188,0\C,18,1.38907,16,121.634,14,-0.24721,0\H,19,1.08157,18,119.88,16,179.834,0\Cl,7,1.75743,5,119.538,3,-179.852,0\Cl,18,1.75975,16,119.288,14,179.513,0\\\@

 Total job time:  10386.74s(wall), 10385.44s(cpu) 
 Fri Jan 17 00:08:03 2020

        *************************************************************
        *                                                           *
        *  Thank you very much for using Q-Chem.  Have a nice day.  *
        *                                                           *
        *************************************************************
