# Supplementary material for: Quantum Chemical Investigation of Polychlorinated Dibenzodioxins, Dibenzofurans and Biphenyls: Relative Stability and Planarity Analysis
Source: Molecules. 2020 Dec 3;25(23):5697. doi: 10.3390/molecules25235697 (PMC7730433; doi:10.3390/molecules25235697)
Supplement: Supplementary file 1 [file molecules-25-05697-s001.zip › PCB/B3LYP/ClHHClHHHClHH.out]

                  Welcome to Q-Chem
     A Quantum Leap Into The Future Of Chemistry


 Q-Chem 5.2 (devel), Q-Chem, Inc., Pleasanton, CA (2019)

 Yihan Shao,  Zhengting Gan,  E. Epifanovsky,  A. T. B. Gilbert,  M. Wormit,  
 J. Kussmann,  A. W. Lange,  A. Behn,  Jia Deng,  Xintian Feng,  D. Ghosh,  
 M. Goldey,  P. R. Horn,  L. D. Jacobson,  I. Kaliman,  T. Kus,  A. Landau,  
 Jie Liu,  E. I. Proynov,  R. M. Richard,  R. P. Steele,  E. J. Sundstrom,  
 H. L. Woodcock III,  P. M. Zimmerman,  D. Zuev,  B. Albrecht,  E. Alguire,  
 S. A. Baeppler,  D. Barton,  Z. Benda,  Y. A. Bernard,  E. J. Berquist,  
 K. B. Bravaya,  H. Burton,  D. Casanova,  Chun-Min Chang,  Yunqing Chen,  
 A. Chien,  K. D. Closser,  M. P. Coons,  S. Coriani,  S. Dasgupta,  
 A. L. Dempwolff,  M. Diedenhofen,  Hainam Do,  R. G. Edgar,  Po-Tung Fang,  
 S. Faraji,  S. Fatehi,  Qingguo Feng,  K. D. Fenk,  J. Fosso-Tande,  
 J. Gayvert,  Qinghui Ge,  A. Ghysels,  G. Gidofalvi,  J. Gomes,  
 J. Gonthier,  A. Gunina,  D. Hait,  M. W. D. Hanson-Heine,  
 P. H. P. Harbach,  A. W. Hauser,  M. F. Herbst,  J. E. Herr,  
 E. G. Hohenstein,  Z. C. Holden,  Kerwin Hui,  B. C. Huynh,  T.-C. Jagau,  
 Hyunjun Ji,  B. Kaduk,  K. Khistyaev,  Jaehoon Kim,  P. Klunzinger,  K. Koh,  
 D. Kosenkov,  L. Koulias,  T. Kowalczyk,  C. M. Krauter,  A. Kunitsa,  
 Ka Un Lao,  A. Laurent,  K. V. Lawler,  Joonho Lee,  D. Lefrancois,  
 S. Lehtola,  D. S. Levine,  Yi-Pei Li,  You-Sheng Lin,  Fenglai Liu,  
 E. Livshits,  A. Luenser,  P. Manohar,  E. Mansoor,  S. F. Manzer,  
 Shan-Ping Mao,  Yuezhi Mao,  N. Mardirossian,  A. V. Marenich,  
 T. Markovich,  L. A. Martinez-Martinez,  S. A. Maurer,  N. J. Mayhall,  
 S. C. McKenzie,  J.-M. Mewes,  P. Morgante,  A. F. Morrison,  
 J. W. Mullinax,  K. Nanda,  T. S. Nguyen-Beck,  R. Olivares-Amaya,  
 J. A. Parkhill,  Zheng Pei,  T. M. Perrine,  F. Plasser,  P. Pokhilko,  
 S. Prager,  A. Prociuk,  E. Ramos,  D. R. Rehn,  F. Rob,  M. Scheurer,  
 M. Schneider,  N. Sergueev,  S. M. Sharada,  S. Sharma,  D. W. Small,  
 T. Stauch,  T. Stein,  Yu-Chuan Su,  A. J. W. Thom,  A. Tkatchenko,  
 T. Tsuchimochi,  N. M. Tubman,  L. Vogt,  M. L. Vidal,  O. Vydrov,  
 M. A. Watson,  J. Wenzel,  M. de Wergifosse,  T. A. Wesolowski,  A. White,  
 J. Witte,  A. Yamada,  Jun Yang,  K. Yao,  S. Yeganeh,  S. R. Yost,  
 Zhi-Qiang You,  A. Zech,  Igor Ying Zhang,  Xing Zhang,  Yan Zhao,  
 Ying Zhu,  B. R. Brooks,  G. K. L. Chan,  C. J. Cramer,  M. S. Gordon,  
 W. J. Hehre,  A. Klamt,  M. W. Schmidt,  C. D. Sherrill,  D. G. Truhlar,  
 A. Aspuru-Guzik,  R. Baer,  A. T. Bell,  N. A. Besley,  Jeng-Da Chai,  
 A. E. DePrince, III,  R. A. DiStasio Jr.,  A. Dreuw,  B. D. Dunietz,  
 T. R. Furlani,  Chao-Ping Hsu,  Yousung Jung,  Jing Kong,  D. S. Lambrecht,  
 WanZhen Liang,  C. Ochsenfeld,  V. A. Rassolov,  L. V. Slipchenko,  
 J. E. Subotnik,  T. Van Voorhis,  J. M. Herbert,  A. I. Krylov,  
 P. M. W. Gill,  M. Head-Gordon

 Contributors to earlier versions of Q-Chem not listed above: 
 R. D. Adamson,  B. Austin,  J. Baker,  G. J. O. Beran,  K. Brandhorst,  
 S. T. Brown,  E. F. C. Byrd,  A. K. Chakraborty,  C.-L. Cheng,  
 Siu Hung Chien,  D. M. Chipman,  D. L. Crittenden,  H. Dachsel,  
 R. J. Doerksen,  A. D. Dutoi,  L. Fusti-Molnar,  W. A. Goddard III,  
 A. Golubeva-Zadorozhnaya,  S. R. Gwaltney,  G. Hawkins,  A. Heyden,  
 S. Hirata,  G. Kedziora,  F. J. Keil,  C. Kelley,  Jihan Kim,  R. A. King,  
 R. Z. Khaliullin,  P. P. Korambath,  W. Kurlancheek,  A. M. Lee,  M. S. Lee,  
 S. V. Levchenko,  Ching Yeh Lin,  D. Liotard,  R. C. Lochan,  I. Lotan,  
 P. E. Maslen,  N. Nair,  D. P. O'Neill,  D. Neuhauser,  E. Neuscamman,  
 C. M. Oana,  R. Olson,  B. Peters,  R. Peverati,  P. A. Pieniazek,  
 Y. M. Rhee,  J. Ritchie,  M. A. Rohrdanz,  E. Rosta,  N. J. Russ,  
 H. F. Schaefer III,  N. E. Schultz,  N. Shenvi,  A. C. Simmonett,  A. Sodt,  
 D. Stuck,  K. S. Thanthiriwatte,  V. Vanovschi,  Tao Wang,  A. Warshel,  
 C. F. Williams,  Q. Wu,  X. Xu,  W. Zhang

 Please cite Q-Chem as follows:
 Y. Shao et al., Mol. Phys. 113, 184-215 (2015)
 DOI: 10.1080/00268976.2014.952696

 Q-Chem 5.2.1 for Intel X86 EM64T Linux

 Parts of Q-Chem use Armadillo 8.300.2 (Tropical Shenanigans).
 http://arma.sourceforge.net/

 Q-Chem begins on Thu Jan 16 23:01:52 2020  

Host: 
0

     Scratch files written to /scratch/taweetham/qchem32248//
NAlpha2: 130
NElect   130
Mult     1

 Q-Chem warning in module libgen/rem_setup.C, line 2168:

 Setting Thresh to 1e-14


Checking the input file for inconsistencies... 	...done.

--------------------------------------------------------------
User input:
--------------------------------------------------------------
$MOLECULE
0 1
C 
C  1 1.394960
Cl  2 CCl 1 119.528007
C  2 1.386606 1 120.846377 3 178.766605 0
H  4 CH 2 119.698148 1 -179.612229 0
C  4 1.387279 2 120.235871 1 -0.083363 0
H  6 CH 4 120.254637 2 -179.958574 0
C  6 1.387279 4 119.490737 2 0.041992 0
Cl  8 CCl 6 120.064298 4 179.568218 0
C  8 1.386606 6 120.235863 4 0.041336 0
H  10 CH 8 119.614146 6 178.681836 0
C  1 1.488550 2 120.827489 3 1.275929 0
C  12 1.394960 1 120.827496 2 44.635695 0
H  13 CH 12 119.528011 1 1.275194 0
C  13 1.386606 12 120.846392 1 -179.957497 0
H  15 CH 13 119.698155 12 -179.612829 0
C  15 1.387278 13 120.235860 12 -0.083872 0
Cl  17 CCl 15 120.254633 13 -179.958492 0
C  17 1.387279 15 119.490737 13 0.041666 0
H  19 CH 17 120.064293 15 179.568399 0
C  19 1.386606 17 120.235874 15 0.041790 0
H  21 CH 19 119.614152 17 178.681599 0

CH=1.08273
CCl=1.75400
$END

$REM
   JOB_TYPE	OPTIMIZATION
   BASIS	6-311++G**
   METHOD	B3LYP
   SYM_IGNORE	TRUE
   SCF_GUESS_ALWAYS     TRUE
   SYM_IGNORE   TRUE
   S2THRESH     15
   THRESH       15
$END

--------------------------------------------------------------
 ----------------------------------------------------------------
             Standard Nuclear Orientation (Angstroms)
    I     Atom           X                Y                Z
 ----------------------------------------------------------------
    1      C       0.0000000000     0.0000000000     0.0000000000
    2      C       0.0000000000     0.0000000000     1.3949600000
    3      Cl      1.5261815140     0.0000000000     2.2594170471
    4      C      -1.1901880373     0.0256249026     2.1059255403
    5      H      -1.1683702292     0.0315218534     3.1884196336
    6      C      -2.4041742747     0.0535064326     1.4351028665
    7      H      -3.3336980403     0.0741960811     1.9899557843
    8      C      -2.4180259722     0.0546630380     0.0478935036
    9      Cl     -3.9445745286     0.0782926128    -0.8155919614
   10      C      -1.2274122092     0.0272853135    -0.6622934626
   11      H      -1.2503451014     0.0068111236    -1.7445869269
   12      C       1.2779219872    -0.0284629571    -0.7628147595
   13      C       2.3095886281    -0.8932703637    -0.3971844912
   14      H       2.1704206894    -1.5663256744     0.4394355459
   15      C       3.5004827568    -0.9194878930    -1.1069450245
   16      H       4.2865586447    -1.6026019117    -0.8107285686
   17      C       3.6821124948    -0.0819958503    -2.1978886372
   18      Cl      5.1879324501    -0.1155248115    -3.0967201401
   19      C       2.6636000698     0.7822218600    -2.5724593424
   20      H       2.7980411655     1.4448431951    -3.4181323354
   21      C       1.4736782845     0.8090230106    -1.8610916159
   22      H       0.6936781770     1.5025559907    -2.1490431582
 ----------------------------------------------------------------
 Nuclear Repulsion Energy =        1174.64211639 hartrees
 There are       65 alpha and       65 beta electrons
 Requested basis set is 6-311++G(d,p)
 There are 146 shells and 403 basis functions

 Total QAlloc Memory Limit   2000 MB
 Mega-Array Size       188 MB
 MEM_STATIC part       192 MB
 A cutoff of  1.0D-15 yielded   8704 shell pairs
 There are     70018 function pairs (     75162 Cartesian)
 Smallest overlap matrix eigenvalue = 3.45E-07
 Linear dependence detected in AO basis
 Number of orthogonalized atomic orbitals = 400
 Maximum deviation from orthogonality = 3.477E-10

 Scale SEOQF with 1.000000e-02/1.000000e-01/1.000000e-01

 Standard Electronic Orientation quadrupole field applied
 Nucleus-field energy     =    -0.0000000422 hartrees
 Guess from superposition of atomic densities
 Warning:  Energy on first SCF cycle will be non-variational
 SAD guess density has 130.000000 electrons

 -----------------------------------------------------------------------
  General SCF calculation program by
  Eric Jon Sundstrom, Paul Horn, Yuezhi Mao, Dmitri Zuev, Alec White,
  David Stuck, Shaama M.S., Shane Yost, Joonho Lee, David Small,
  Daniel Levine, Susi Lehtola, Hugh Burton, Evgeny Epifanovsky,
  Bang C. Huynh
 -----------------------------------------------------------------------
 Exchange:     0.2000 Hartree-Fock + 0.0800 Slater + 0.7200 B88
 Correlation:  0.1900 VWN1RPA + 0.8100 LYP
 Using SG-1 standard quadrature grid
 A restricted SCF calculation will be
 performed using DIIS
 SCF converges when DIIS error is below 1.0e-08
 ---------------------------------------
  Cycle       Energy         DIIS error
 ---------------------------------------
    1   -1845.9051658578      3.17e-02  
    2   -1842.1088822789      2.83e-03  
    3   -1842.0385806857      3.33e-03  
    4   -1842.2743623013      5.15e-04  
    5   -1842.2783636279      2.92e-04  
    6   -1842.2799579340      1.14e-04  
    7   -1842.2802166862      2.52e-05  
    8   -1842.2802268259      1.25e-05  
    9   -1842.2802301215      1.92e-06  
   10   -1842.2802301776      1.06e-06  
   11   -1842.2802302012      2.17e-07  
   12   -1842.2802302021      9.42e-08  
   13   -1842.2802302020      2.12e-08  
   14   -1842.2802302021      4.97e-09  Convergence criterion met
 ---------------------------------------
 SCF time:   CPU 457.95s  wall 458.00s 
 SCF   energy in the final basis set =    -1842.2802302021
 Total energy in the final basis set =    -1842.2802302021

 --------------------------------------------------------------

                    Orbital Energies (a.u.)
 --------------------------------------------------------------

 Alpha MOs
 -- Occupied --
********-101.5661-101.5619 -10.2567 -10.2562 -10.2489 -10.2212 -10.2095
-10.2083 -10.2080 -10.2072 -10.1986 -10.1976 -10.1969 -10.1958  -9.4824
 -9.4814  -9.4765  -7.2470  -7.2460  -7.2411  -7.2373  -7.2368  -7.2364
 -7.2356  -7.2314  -7.2310  -0.9295  -0.9069  -0.8931  -0.8584  -0.8402
 -0.8001  -0.7753  -0.7523  -0.7344  -0.6581  -0.6416  -0.6235  -0.6008
 -0.5477  -0.5212  -0.5173  -0.4901  -0.4860  -0.4720  -0.4562  -0.4515
 -0.4490  -0.4291  -0.4126  -0.4106  -0.3971  -0.3844  -0.3794  -0.3772
 -0.3519  -0.3323  -0.3307  -0.3277  -0.3227  -0.2964  -0.2777  -0.2654
 -0.2482
 -- Virtual --
 -0.0619  -0.0452  -0.0351  -0.0158  -0.0121  -0.0092   0.0011   0.0047
  0.0083   0.0145   0.0177   0.0241   0.0333   0.0377   0.0422   0.0519
  0.0539   0.0604   0.0676   0.0702   0.0767   0.0835   0.0854   0.0919
  0.0978   0.1003   0.1026   0.1040   0.1098   0.1116   0.1133   0.1152
  0.1192   0.1237   0.1272   0.1287   0.1301   0.1345   0.1353   0.1379
  0.1407   0.1421   0.1461   0.1523   0.1557   0.1578   0.1649   0.1690
  0.1727   0.1791   0.1891   0.1893   0.1936   0.2005   0.2072   0.2092
  0.2144   0.2159   0.2237   0.2289   0.2334   0.2341   0.2382   0.2413
  0.2502   0.2533   0.2571   0.2629   0.2674   0.2702   0.2726   0.2775
  0.2805   0.2847   0.2905   0.2931   0.2985   0.3005   0.3129   0.3184
  0.3206   0.3244   0.3260   0.3339   0.3479   0.3547   0.3555   0.3732
  0.3833   0.4255   0.4357   0.4392   0.4511   0.4586   0.4607   0.4663
  0.4771   0.4882   0.5055   0.5104   0.5150   0.5253   0.5327   0.5412
  0.5443   0.5525   0.5601   0.5677   0.5762   0.5818   0.5884   0.5934
  0.5938   0.5961   0.6112   0.6195   0.6286   0.6336   0.6381   0.6492
  0.6629   0.6731   0.6779   0.6827   0.6961   0.7016   0.7093   0.7168
  0.7205   0.7299   0.7447   0.7506   0.7631   0.7699   0.8119   0.8208
  0.8270   0.8389   0.8445   0.8490   0.8537   0.8544   0.8589   0.8610
  0.8638   0.8683   0.8704   0.8792   0.8868   0.8901   0.8999   0.9057
  0.9076   0.9163   0.9170   0.9343   0.9474   0.9508   0.9627   0.9655
  0.9791   0.9862   0.9937   1.0137   1.0157   1.0255   1.0361   1.0484
  1.0689   1.0782   1.0992   1.1104   1.1261   1.1323   1.1734   1.1909
  1.2038   1.2276   1.2555   1.2599   1.2747   1.2900   1.2922   1.3333
  1.3338   1.3499   1.3996   1.4548   1.4888   1.4997   1.5104   1.5188
  1.5228   1.5386   1.5474   1.5646   1.5850   1.6001   1.6054   1.6188
  1.6316   1.6548   1.6731   1.6842   1.6937   1.7070   1.7179   1.7409
  1.7664   1.7737   1.7936   1.8444   1.8613   1.8902   1.8926   1.9077
  1.9114   1.9251   1.9301   1.9337   1.9424   1.9557   1.9729   1.9759
  1.9901   2.0031   2.0503   2.0641   2.0705   2.0816   2.0846   2.1121
  2.1475   2.1932   2.2058   2.2608   2.2721   2.2799   2.2896   2.2982
  2.3264   2.3311   2.3548   2.3896   2.4235   2.4352   2.4428   2.4578
  2.4737   2.4825   2.5387   2.5427   2.5639   2.6089   2.6228   2.6354
  2.6552   2.6606   2.6695   2.6947   2.7047   2.7133   2.7303   2.7376
  2.7461   2.7507   2.7768   2.7791   2.7846   2.7963   2.8032   2.8251
  2.8392   2.8558   2.8641   2.8970   2.9281   2.9475   2.9816   3.0084
  3.0740   3.0919   3.1005   3.1403   3.1704   3.1908   3.2359   3.2720
  3.3437   3.3563   3.4091   3.4325   3.4969   3.5402   3.5951   3.6057
  3.6982   3.7747   3.8287   3.8858   3.9867   4.0488   4.1213   4.1416
  4.1524   4.4289   4.8160   4.8453   9.7764   9.7805   9.8176  23.4513
 23.6163  23.8641  23.9100  23.9493  23.9641  24.0082  24.0486  24.0832
 24.1025  24.1490  24.1826  25.8278  25.8289  25.9211  26.1253  26.1400
 26.3157  26.6044  26.6134  26.7762 215.7696 215.7725 215.8200
 --------------------------------------------------------------

          Ground-State Mulliken Net Atomic Charges

     Atom                 Charge (a.u.)
  ----------------------------------------
      1 C                     0.116121
      2 C                    -0.270895
      3 Cl                    0.489787
      4 C                    -0.491141
      5 H                     0.202089
      6 C                    -0.713914
      7 H                     0.182562
      8 C                     0.769689
      9 Cl                    0.450594
     10 C                    -0.869985
     11 H                     0.200200
     12 C                     1.049325
     13 C                    -1.018516
     14 H                     0.167020
     15 C                    -0.620915
     16 H                     0.190854
     17 C                     0.563416
     18 Cl                    0.415215
     19 C                    -0.644548
     20 H                     0.189810
     21 C                    -0.523229
     22 H                     0.166461
  ----------------------------------------
  Sum of atomic charges =     0.000000

 -----------------------------------------------------------------
                    Cartesian Multipole Moments
 -----------------------------------------------------------------
    Charge (ESU x 10^10)
                 0.0000
    Dipole Moment (Debye)
         X      -1.0548      Y      -0.0334      Z       0.9053
       Tot       1.3905
    Quadrupole Moments (Debye-Ang)
        XX    -116.2430     XY      -2.1443     YY    -107.8484
        XZ       0.0367     YZ      -3.7533     ZZ    -105.3867
    Octopole Moments (Debye-Ang^2)
       XXX    -262.3753    XXY      -9.3632    XYY     -71.4771
       YYY       3.8608    XXZ      85.2893    XYZ      -7.3273
       YYZ      43.5858    XZZ    -105.6274    YZZ      13.4427
       ZZZ     154.1256
    Hexadecapole Moments (Debye-Ang^3)
      XXXX   -5734.8887   XXXY      39.3450   XXYY    -969.5962
      XYYY      83.1228   YYYY    -260.3557   XXXZ     965.5188
      XXYZ      -1.7385   XYYZ     290.9237   YYYZ      23.4348
      XXZZ   -1338.7852   XYZZ      54.9255   YYZZ    -419.0636
      XZZZ     871.8924   YZZZ      -3.7422   ZZZZ   -2240.4764
 -----------------------------------------------------------------
 Calculating analytic gradient of the SCF energy
 Gradient of SCF Energy
            1           2           3           4           5           6
    1  -0.0117301   0.0012303   0.0044378  -0.0014533   0.0001869   0.0064136
    2   0.0010134   0.0005598  -0.0055463  -0.0003545  -0.0000773  -0.0000495
    3   0.0049761  -0.0009090  -0.0152575  -0.0060895  -0.0000602  -0.0023975
            7           8           9          10          11          12
    1  -0.0003313  -0.0023111   0.0005217   0.0031759  -0.0002356   0.0069833
    2   0.0000924  -0.0001371  -0.0000681  -0.0001137   0.0001797  -0.0009916
    3  -0.0001167  -0.0001424  -0.0000809   0.0057450   0.0000958   0.0005603
           13          14          15          16          17          18
    1  -0.0003875  -0.0026765  -0.0060636  -0.0005511   0.0036881   0.0000039
    2   0.0056728   0.0008490   0.0069043   0.0001923  -0.0009972  -0.0000831
    3   0.0041204   0.0045839  -0.0027071   0.0004841  -0.0018050  -0.0000042
           19          20          21          22
    1  -0.0023970  -0.0006828   0.0021817  -0.0000034
    2  -0.0063656   0.0000139   0.0001696  -0.0008633
    3   0.0087924   0.0003752  -0.0011735   0.0010105
 Max gradient component =       1.526E-02
 RMS gradient           =       3.804E-03
 Gradient time:  CPU 159.05 s  wall 159.06 s
 Geometry Optimization Parameters
   NAtoms,    NIC,     NZ,  NCons,   NDum,   NFix, NCnnct, MaxDiis
       22     155      22       0       0       0       0       0


** GEOMETRY OPTIMIZATION IN DELOCALIZED INTERNAL COORDINATES **
   Searching for a Minimum

   Optimization Cycle:   1

                       Coordinates (Angstroms)
     ATOM                X               Y               Z
      1  C         0.0000000000    0.0000000000    0.0000000000
      2  C         0.0000000000    0.0000000000    1.3949600000
      3  Cl        1.5261815140    0.0000000000    2.2594170471
      4  C        -1.1901880373    0.0256249026    2.1059255403
      5  H        -1.1683702292    0.0315218534    3.1884196336
      6  C        -2.4041742747    0.0535064326    1.4351028665
      7  H        -3.3336980403    0.0741960811    1.9899557843
      8  C        -2.4180259722    0.0546630380    0.0478935036
      9  Cl       -3.9445745286    0.0782926128   -0.8155919614
     10  C        -1.2274122092    0.0272853135   -0.6622934626
     11  H        -1.2503451014    0.0068111236   -1.7445869269
     12  C         1.2779219872   -0.0284629571   -0.7628147595
     13  C         2.3095886281   -0.8932703637   -0.3971844912
     14  H         2.1704206894   -1.5663256744    0.4394355459
     15  C         3.5004827568   -0.9194878930   -1.1069450245
     16  H         4.2865586447   -1.6026019117   -0.8107285686
     17  C         3.6821124948   -0.0819958503   -2.1978886372
     18  Cl        5.1879324501   -0.1155248115   -3.0967201401
     19  C         2.6636000698    0.7822218600   -2.5724593424
     20  H         2.7980411655    1.4448431951   -3.4181323354
     21  C         1.4736782845    0.8090230106   -1.8610916159
     22  H         0.6936781770    1.5025559907   -2.1490431582
   Point Group: c1    Number of degrees of freedom:    60


   Energy is  -1842.280230202


 Attempting to generate delocalized internal coordinates
 Initial Hessian constructed with Jon Baker's OPTIMIZE code

 60 Hessian modes will be used to form the next step
  Hessian Eigenvalues:
     0.010693    0.019215    0.019215    0.023207    0.023207    0.023578
     0.023580    0.023676    0.023679    0.023938    0.023938    0.024090
     0.024090    0.024114    0.024114    0.024135    0.024135    0.024142
     0.024143    0.159962    0.159966    0.159968    0.159995    0.159995
     0.159996    0.160000    0.220003    0.223744    0.229698    0.234917
     0.240002    0.246036    0.249943    0.249992    0.250000    0.250000
     0.250000    0.301033    0.301033    0.301033    0.336089    0.356665
     0.356665    0.356665    0.356665    0.356665    0.356665    0.356665
     0.428423    0.429243    0.429997    0.432675    0.467748    0.467798
     0.472131    0.472150    0.478203    0.478204    0.479142    0.479142

 Minimum search - taking simple RFO step
 Searching for Lamda that Minimizes Along All modes
 Value Taken    Lamda =  -0.02422856
 Calculated Step too Large.  Step scaled by  0.587319
 Step Taken.  Stepsize is  0.300000

                             Maximum     Tolerance    Cnvgd?
         Gradient           0.047565      0.000300      NO
         Displacement       0.221370      0.001200      NO
         Energy change     *********      0.000001      NO


 New Cartesian Coordinates Obtained by Inverse Iteration

 Displacement from previous Coordinates is:  1.340633
 ----------------------------------------------------------------
             Standard Nuclear Orientation (Angstroms)
    I     Atom           X                Y                Z
 ----------------------------------------------------------------
    1      C       0.0569278523    -0.0085989805     0.0839399441
    2      C      -0.0244212691     0.0636882432     1.4910880811
    3      Cl      1.3948559712     0.2196546713     2.5158328165
    4      C      -1.2573209566     0.0975860634     2.1327578761
    5      H      -1.2937425264     0.1674487779     3.2126603022
    6      C      -2.4382059628     0.0637590529     1.4049313396
    7      H      -3.3949844430     0.0915200891     1.9106077378
    8      C      -2.3743331578     0.0075975124     0.0208905185
    9      Cl     -3.8541769862    -0.0340747983    -0.9205173661
   10      C      -1.1482734735    -0.0241340486    -0.6275489053
   11      H      -1.1217027164    -0.0907896308    -1.7079791519
   12      C       1.3270028611    -0.0447178597    -0.7035701524
   13      C       2.3474576631    -0.9707989573    -0.4522375055
   14      H       2.2304091306    -1.7048386723     0.3312590224
   15      C       3.5016290569    -0.9932417113    -1.2242725245
   16      H       4.2761923434    -1.7216273489    -1.0181143263
   17      C       3.6550413689    -0.0896126646    -2.2686179758
   18      Cl      5.1125977383    -0.1159909619    -3.2439773524
   19      C       2.6502609583     0.8271538718    -2.5475163332
   20      H       2.7660880355     1.5315334359    -3.3620021230
   21      C       1.4967617317     0.8408696591    -1.7733822064
   22      H       0.7253452495     1.5704902096    -1.9886022181
 ----------------------------------------------------------------
 Nuclear Repulsion Energy =        1164.84755913 hartrees
 There are       65 alpha and       65 beta electrons
 Applying Cartesian multipole field
    Component          Value
    ---------          -----
     (2,0,0)        1.00000E-12
     (0,2,0)        2.00000E-11
     (0,0,2)       -3.00000E-11
 Nucleus-field energy     =    -0.0000000463 hartrees
 Requested basis set is 6-311++G(d,p)
 There are 146 shells and 403 basis functions
 A cutoff of  1.0D-15 yielded   8674 shell pairs
 There are     69697 function pairs (     74797 Cartesian)
 Smallest overlap matrix eigenvalue = 3.78E-07
 Linear dependence detected in AO basis
 Number of orthogonalized atomic orbitals = 400
 Maximum deviation from orthogonality = 5.796E-10
 Guess from superposition of atomic densities
 Warning:  Energy on first SCF cycle will be non-variational
 SAD guess density has 130.000000 electrons

 -----------------------------------------------------------------------
  General SCF calculation program by
  Eric Jon Sundstrom, Paul Horn, Yuezhi Mao, Dmitri Zuev, Alec White,
  David Stuck, Shaama M.S., Shane Yost, Joonho Lee, David Small,
  Daniel Levine, Susi Lehtola, Hugh Burton, Evgeny Epifanovsky,
  Bang C. Huynh
 -----------------------------------------------------------------------
 Exchange:     0.2000 Hartree-Fock + 0.0800 Slater + 0.7200 B88
 Correlation:  0.1900 VWN1RPA + 0.8100 LYP
 Using SG-1 standard quadrature grid
 A restricted SCF calculation will be
 performed using DIIS
 SCF converges when DIIS error is below 1.0e-08
 ---------------------------------------
  Cycle       Energy         DIIS error
 ---------------------------------------
    1   -1845.8170583184      3.14e-02  
    2   -1842.1175199215      2.80e-03  
    3   -1842.0513746595      3.28e-03  
    4   -1842.2792370478      4.99e-04  
    5   -1842.2831690300      2.65e-04  
    6   -1842.2844277157      1.12e-04  
    7   -1842.2846815386      2.53e-05  
    8   -1842.2846918497      1.30e-05  
    9   -1842.2846953931      1.97e-06  
   10   -1842.2846954516      1.10e-06  
   11   -1842.2846954773      2.28e-07  
   12   -1842.2846954784      8.90e-08  
   13   -1842.2846954784      2.10e-08  
   14   -1842.2846954784      5.68e-09  Convergence criterion met
 ---------------------------------------
 SCF time:   CPU 456.94s  wall 457.00s 
 SCF   energy in the final basis set =    -1842.2846954784
 Total energy in the final basis set =    -1842.2846954784

 --------------------------------------------------------------

                    Orbital Energies (a.u.)
 --------------------------------------------------------------

 Alpha MOs
 -- Occupied --
********-101.5666-101.5624 -10.2591 -10.2561 -10.2505 -10.2252 -10.2114
-10.2088 -10.2082 -10.2077 -10.2004 -10.1998 -10.1998 -10.1992  -9.4818
 -9.4814  -9.4770  -7.2465  -7.2460  -7.2416  -7.2367  -7.2363  -7.2362
 -7.2356  -7.2319  -7.2314  -0.9261  -0.9073  -0.8908  -0.8598  -0.8377
 -0.7999  -0.7763  -0.7509  -0.7330  -0.6558  -0.6429  -0.6245  -0.6007
 -0.5467  -0.5207  -0.5151  -0.4907  -0.4876  -0.4719  -0.4546  -0.4517
 -0.4492  -0.4270  -0.4126  -0.4106  -0.3964  -0.3824  -0.3799  -0.3772
 -0.3510  -0.3317  -0.3296  -0.3280  -0.3249  -0.2948  -0.2808  -0.2645
 -0.2504
 -- Virtual --
 -0.0611  -0.0457  -0.0367  -0.0208  -0.0124  -0.0089   0.0015   0.0050
  0.0079   0.0118   0.0178   0.0246   0.0321   0.0364   0.0434   0.0516
  0.0522   0.0605   0.0669   0.0698   0.0763   0.0823   0.0855   0.0915
  0.0979   0.0997   0.1017   0.1031   0.1094   0.1107   0.1120   0.1148
  0.1195   0.1232   0.1242   0.1280   0.1299   0.1325   0.1348   0.1357
  0.1401   0.1418   0.1435   0.1471   0.1549   0.1570   0.1659   0.1683
  0.1705   0.1776   0.1868   0.1893   0.1940   0.1969   0.2054   0.2082
  0.2131   0.2176   0.2196   0.2284   0.2316   0.2359   0.2393   0.2425
  0.2492   0.2513   0.2571   0.2597   0.2669   0.2687   0.2714   0.2739
  0.2790   0.2844   0.2902   0.2923   0.2981   0.3004   0.3100   0.3161
  0.3188   0.3194   0.3252   0.3283   0.3489   0.3513   0.3554   0.3681
  0.3799   0.4282   0.4341   0.4403   0.4466   0.4571   0.4604   0.4646
  0.4791   0.4896   0.5020   0.5070   0.5123   0.5280   0.5304   0.5380
  0.5474   0.5510   0.5639   0.5677   0.5775   0.5796   0.5832   0.5902
  0.5919   0.5980   0.6132   0.6182   0.6190   0.6332   0.6344   0.6498
  0.6688   0.6699   0.6816   0.6847   0.6969   0.7051   0.7114   0.7170
  0.7249   0.7280   0.7392   0.7500   0.7605   0.7693   0.8059   0.8231
  0.8256   0.8386   0.8444   0.8464   0.8488   0.8534   0.8568   0.8597
  0.8619   0.8627   0.8726   0.8764   0.8872   0.8890   0.8956   0.8993
  0.9017   0.9140   0.9251   0.9304   0.9422   0.9459   0.9569   0.9614
  0.9723   0.9793   0.9858   1.0039   1.0156   1.0214   1.0298   1.0481
  1.0682   1.0707   1.0979   1.1076   1.1244   1.1291   1.1686   1.1883
  1.2036   1.2224   1.2480   1.2551   1.2680   1.2863   1.2946   1.3226
  1.3270   1.3594   1.4027   1.4460   1.4867   1.4984   1.5075   1.5156
  1.5200   1.5358   1.5430   1.5646   1.5751   1.5983   1.5994   1.6127
  1.6362   1.6519   1.6698   1.6822   1.6916   1.7067   1.7192   1.7395
  1.7612   1.7742   1.7850   1.8374   1.8592   1.8784   1.8963   1.9048
  1.9112   1.9213   1.9249   1.9343   1.9399   1.9567   1.9670   1.9696
  1.9879   1.9982   2.0447   2.0596   2.0669   2.0752   2.0813   2.1066
  2.1469   2.1808   2.1984   2.2606   2.2699   2.2786   2.2894   2.2933
  2.3117   2.3352   2.3442   2.3877   2.4204   2.4342   2.4415   2.4531
  2.4649   2.4837   2.5337   2.5387   2.5528   2.6007   2.6116   2.6275
  2.6544   2.6598   2.6713   2.6853   2.7025   2.7110   2.7269   2.7333
  2.7419   2.7447   2.7703   2.7761   2.7787   2.7841   2.7979   2.8118
  2.8321   2.8502   2.8586   2.8957   2.9214   2.9399   2.9853   2.9960
  3.0687   3.0869   3.0886   3.1312   3.1578   3.1764   3.2232   3.2620
  3.3410   3.3422   3.4017   3.4271   3.4848   3.5322   3.5856   3.5975
  3.6959   3.7681   3.8239   3.8778   3.9836   4.0487   4.1242   4.1352
  4.1412   4.4103   4.8077   4.8372   9.7757   9.7796   9.8028  23.4543
 23.6113  23.8529  23.8983  23.9338  23.9553  23.9943  24.0366  24.0721
 24.0913  24.1421  24.1691  25.8274  25.8299  25.8910  26.1153  26.1397
 26.2640  26.5961  26.6026  26.7200 215.7689 215.7719 215.8007
 --------------------------------------------------------------

          Ground-State Mulliken Net Atomic Charges

     Atom                 Charge (a.u.)
  ----------------------------------------
      1 C                     0.264891
      2 C                    -0.059568
      3 Cl                    0.459875
      4 C                    -0.634153
      5 H                     0.199641
      6 C                    -0.616630
      7 H                     0.182118
      8 C                     0.794928
      9 Cl                    0.444602
     10 C                    -1.094272
     11 H                     0.209131
     12 C                     0.979747
     13 C                    -1.046348
     14 H                     0.166328
     15 C                    -0.560232
     16 H                     0.191444
     17 C                     0.480138
     18 Cl                    0.417193
     19 C                    -0.521228
     20 H                     0.194196
     21 C                    -0.627720
     22 H                     0.175919
  ----------------------------------------
  Sum of atomic charges =     0.000000

 -----------------------------------------------------------------
                    Cartesian Multipole Moments
 -----------------------------------------------------------------
    Charge (ESU x 10^10)
                -0.0000
    Dipole Moment (Debye)
         X      -1.0137      Y      -0.0641      Z       0.8010
       Tot       1.2935
    Quadrupole Moments (Debye-Ang)
        XX    -115.6522     XY      -2.6510     YY    -107.1742
        XZ      -0.7676     YZ      -3.4219     ZZ    -106.4109
    Octopole Moments (Debye-Ang^2)
       XXX    -261.2074    XXY     -10.8180    XYY     -68.5486
       YYY       0.1925    XXZ      84.2715    XYZ      -7.0064
       YYZ      41.8924    XZZ    -105.5791    YZZ      12.9467
       ZZZ     154.7163
    Hexadecapole Moments (Debye-Ang^3)
      XXXX   -5587.0647   XXXY      11.7035   XXYY    -942.3596
      XYYY      56.6681   YYYY    -278.6840   XXXZ     972.7357
      XXYZ      -7.6551   XYYZ     293.8290   YYYZ     -14.9181
      XXZZ   -1347.3611   XYZZ      47.8224   YYZZ    -452.8817
      XZZZ     900.2719   YZZZ     -35.7328   ZZZZ   -2437.5492
 -----------------------------------------------------------------
 Calculating analytic gradient of the SCF energy
 Gradient of SCF Energy
            1           2           3           4           5           6
    1  -0.0061769   0.0010049  -0.0025185   0.0001371  -0.0002668   0.0039751
    2   0.0002606  -0.0013892   0.0014173  -0.0000293   0.0000942  -0.0001354
    3  -0.0029048   0.0051872   0.0023613  -0.0020983   0.0001937  -0.0015786
            7           8           9          10          11          12
    1  -0.0001634  -0.0015322   0.0005834   0.0028409  -0.0002968   0.0016852
    2   0.0001268  -0.0000423  -0.0001421   0.0018947   0.0001760  -0.0000805
    3  -0.0000340   0.0001246   0.0003812   0.0029550  -0.0002086  -0.0025849
           13          14          15          16          17          18
    1   0.0030083  -0.0001332  -0.0036560  -0.0000652   0.0025785  -0.0005301
    2  -0.0007895   0.0002455   0.0037039  -0.0002371   0.0000382  -0.0000330
    3  -0.0002982  -0.0026730  -0.0006299   0.0002943  -0.0016403   0.0001826
           19          20          21          22
    1  -0.0007233  -0.0003116   0.0006779  -0.0001173
    2  -0.0033827   0.0002596  -0.0014950  -0.0004606
    3   0.0044216   0.0000123  -0.0017278   0.0002646
 Max gradient component =       6.177E-03
 RMS gradient           =       1.900E-03
 Gradient time:  CPU 160.48 s  wall 160.51 s
 Geometry Optimization Parameters
   NAtoms,    NIC,     NZ,  NCons,   NDum,   NFix, NCnnct, MaxDiis
       22     155      22       0       0       0       0       0

 Cartesian Hessian Update
 Hessian updated using BFGS update


** GEOMETRY OPTIMIZATION IN DELOCALIZED INTERNAL COORDINATES **
   Searching for a Minimum

   Optimization Cycle:   2

                       Coordinates (Angstroms)
     ATOM                X               Y               Z
      1  C         0.0569278523   -0.0085989805    0.0839399441
      2  C        -0.0244212691    0.0636882432    1.4910880811
      3  Cl        1.3948559712    0.2196546713    2.5158328165
      4  C        -1.2573209566    0.0975860634    2.1327578761
      5  H        -1.2937425264    0.1674487779    3.2126603022
      6  C        -2.4382059628    0.0637590529    1.4049313396
      7  H        -3.3949844430    0.0915200891    1.9106077378
      8  C        -2.3743331578    0.0075975124    0.0208905185
      9  Cl       -3.8541769862   -0.0340747983   -0.9205173661
     10  C        -1.1482734735   -0.0241340486   -0.6275489053
     11  H        -1.1217027164   -0.0907896308   -1.7079791519
     12  C         1.3270028611   -0.0447178597   -0.7035701524
     13  C         2.3474576631   -0.9707989573   -0.4522375055
     14  H         2.2304091306   -1.7048386723    0.3312590224
     15  C         3.5016290569   -0.9932417113   -1.2242725245
     16  H         4.2761923434   -1.7216273489   -1.0181143263
     17  C         3.6550413689   -0.0896126646   -2.2686179758
     18  Cl        5.1125977383   -0.1159909619   -3.2439773524
     19  C         2.6502609583    0.8271538718   -2.5475163332
     20  H         2.7660880355    1.5315334359   -3.3620021230
     21  C         1.4967617317    0.8408696591   -1.7733822064
     22  H         0.7253452495    1.5704902096   -1.9886022181
   Point Group: c1    Number of degrees of freedom:    60


   Energy is  -1842.284695478

 Hessian updated using BFGS update

 53 Hessian modes will be used to form the next step
  Hessian Eigenvalues:
     0.013135    0.019214    0.020112    0.023196    0.023309    0.023576
     0.023642    0.023676    0.023934    0.023938    0.024089    0.024090
     0.024113    0.024114    0.024134    0.024135    0.024142    0.024143
     0.027726    0.159836    0.159966    0.159983    0.159994    0.159996
     0.160000    0.160273    0.220009    0.223981    0.228328    0.234895
     0.238262    0.245297    0.249915    0.249970    0.249992    0.300850
     0.300953    0.327964    0.354163    0.356646    0.376200    0.429073
     0.429516    0.430309    0.455367    0.466734    0.467758    0.471945
     0.477805    0.478181    0.478248    0.479140    0.548500

 Minimum search - taking simple RFO step
 Searching for Lamda that Minimizes Along All modes
 Value Taken    Lamda =  -0.00109745
 Step Taken.  Stepsize is  0.153466

                             Maximum     Tolerance    Cnvgd?
         Gradient           0.011020      0.000300      NO
         Displacement       0.096273      0.001200      NO
         Energy change     -0.004465      0.000001      NO


 New Cartesian Coordinates Obtained by Inverse Iteration

 Displacement from previous Coordinates is:  0.468697
 ----------------------------------------------------------------
             Standard Nuclear Orientation (Angstroms)
    I     Atom           X                Y                Z
 ----------------------------------------------------------------
    1      C       0.0477701030     0.0019140898     0.0618599350
    2      C      -0.0206882151     0.0985976057     1.4625550819
    3      Cl      1.4274172583     0.2629626122     2.4467180795
    4      C      -1.2445323957     0.1227655024     2.1264166208
    5      H      -1.2633316309     0.2060755321     3.2055457159
    6      C      -2.4372313829     0.0568744433     1.4155269866
    7      H      -3.3877623662     0.0766032192     1.9328361728
    8      C      -2.3851842094    -0.0290763378     0.0296224759
    9      Cl     -3.8764482936    -0.1131464029    -0.8927787625
   10      C      -1.1670102353    -0.0582275772    -0.6373497161
   11      H      -1.1509610811    -0.1524232018    -1.7157024773
   12      C       1.3174065628    -0.0313957473    -0.7160045009
   13      C       2.3143022213    -0.9837069209    -0.4677102622
   14      H       2.1780740857    -1.7187541632     0.3151457561
   15      C       3.4759074637    -1.0212939579    -1.2310865652
   16      H       4.2358075870    -1.7669234753    -1.0331687989
   17      C       3.6537191404    -0.0951134587    -2.2546450552
   18      Cl      5.1236332319    -0.1319946190    -3.2124389774
   19      C       2.6791795391     0.8592043877    -2.5263981190
   20      H       2.8258212843     1.5787342421    -3.3222782826
   21      C       1.5187508499     0.8828092737    -1.7589510811
   22      H       0.7687689517     1.6383909064    -1.9620847290
 ----------------------------------------------------------------
 Nuclear Repulsion Energy =        1165.95385633 hartrees
 There are       65 alpha and       65 beta electrons
 Applying Cartesian multipole field
    Component          Value
    ---------          -----
     (2,0,0)        1.00000E-12
     (0,2,0)        2.00000E-11
     (0,0,2)       -3.00000E-11
 Nucleus-field energy     =    -0.0000000449 hartrees
 Requested basis set is 6-311++G(d,p)
 There are 146 shells and 403 basis functions
 A cutoff of  1.0D-15 yielded   8676 shell pairs
 There are     69770 function pairs (     74888 Cartesian)
 Smallest overlap matrix eigenvalue = 3.72E-07
 Linear dependence detected in AO basis
 Number of orthogonalized atomic orbitals = 400
 Maximum deviation from orthogonality = 6.280E-10
 Guess from superposition of atomic densities
 Warning:  Energy on first SCF cycle will be non-variational
 SAD guess density has 130.000000 electrons

 -----------------------------------------------------------------------
  General SCF calculation program by
  Eric Jon Sundstrom, Paul Horn, Yuezhi Mao, Dmitri Zuev, Alec White,
  David Stuck, Shaama M.S., Shane Yost, Joonho Lee, David Small,
  Daniel Levine, Susi Lehtola, Hugh Burton, Evgeny Epifanovsky,
  Bang C. Huynh
 -----------------------------------------------------------------------
 Exchange:     0.2000 Hartree-Fock + 0.0800 Slater + 0.7200 B88
 Correlation:  0.1900 VWN1RPA + 0.8100 LYP
 Using SG-1 standard quadrature grid
 A restricted SCF calculation will be
 performed using DIIS
 SCF converges when DIIS error is below 1.0e-08
 ---------------------------------------
  Cycle       Energy         DIIS error
 ---------------------------------------
    1   -1845.7953881786      3.14e-02  
    2   -1842.1204685837      2.78e-03  
    3   -1842.0566279354      3.24e-03  
    4   -1842.2796962643      5.07e-04  
    5   -1842.2836888898      2.77e-04  
    6   -1842.2850975446      1.13e-04  
    7   -1842.2853554040      2.57e-05  
    8   -1842.2853660924      1.30e-05  
    9   -1842.2853696278      1.93e-06  
   10   -1842.2853696835      1.09e-06  
   11   -1842.2853697083      2.25e-07  
   12   -1842.2853697093      8.89e-08  
   13   -1842.2853697094      2.10e-08  
   14   -1842.2853697094      5.46e-09  Convergence criterion met
 ---------------------------------------
 SCF time:   CPU 452.57s  wall 452.00s 
 SCF   energy in the final basis set =    -1842.2853697094
 Total energy in the final basis set =    -1842.2853697094

 --------------------------------------------------------------

                    Orbital Energies (a.u.)
 --------------------------------------------------------------

 Alpha MOs
 -- Occupied --
********-101.5660-101.5617 -10.2585 -10.2567 -10.2509 -10.2242 -10.2110
-10.2096 -10.2089 -10.2086 -10.2011 -10.2004 -10.2003 -10.1998  -9.4815
 -9.4808  -9.4763  -7.2462  -7.2454  -7.2409  -7.2364  -7.2359  -7.2357
 -7.2350  -7.2312  -7.2308  -0.9259  -0.9065  -0.8905  -0.8589  -0.8371
 -0.7995  -0.7763  -0.7505  -0.7324  -0.6559  -0.6421  -0.6249  -0.6000
 -0.5464  -0.5209  -0.5146  -0.4902  -0.4883  -0.4726  -0.4540  -0.4514
 -0.4499  -0.4263  -0.4122  -0.4106  -0.3959  -0.3822  -0.3800  -0.3776
 -0.3500  -0.3313  -0.3293  -0.3277  -0.3244  -0.2936  -0.2807  -0.2642
 -0.2509
 -- Virtual --
 -0.0600  -0.0465  -0.0365  -0.0222  -0.0126  -0.0091   0.0018   0.0049
  0.0081   0.0116   0.0174   0.0246   0.0320   0.0359   0.0441   0.0516
  0.0520   0.0605   0.0667   0.0694   0.0767   0.0826   0.0853   0.0910
  0.0974   0.0996   0.1018   0.1030   0.1092   0.1107   0.1124   0.1146
  0.1192   0.1232   0.1238   0.1276   0.1294   0.1320   0.1349   0.1356
  0.1391   0.1411   0.1430   0.1463   0.1542   0.1568   0.1662   0.1689
  0.1700   0.1778   0.1867   0.1892   0.1937   0.1962   0.2047   0.2086
  0.2138   0.2172   0.2194   0.2284   0.2316   0.2363   0.2401   0.2439
  0.2483   0.2511   0.2568   0.2591   0.2669   0.2691   0.2716   0.2734
  0.2791   0.2839   0.2894   0.2924   0.2963   0.2998   0.3094   0.3158
  0.3177   0.3199   0.3265   0.3276   0.3490   0.3518   0.3554   0.3672
  0.3795   0.4280   0.4345   0.4401   0.4467   0.4569   0.4600   0.4649
  0.4805   0.4903   0.5008   0.5064   0.5116   0.5273   0.5292   0.5384
  0.5467   0.5513   0.5634   0.5717   0.5754   0.5786   0.5821   0.5882
  0.5941   0.6008   0.6135   0.6167   0.6206   0.6334   0.6354   0.6498
  0.6674   0.6703   0.6806   0.6855   0.6967   0.7038   0.7110   0.7163
  0.7256   0.7275   0.7378   0.7476   0.7568   0.7706   0.8032   0.8246
  0.8263   0.8394   0.8456   0.8478   0.8491   0.8531   0.8566   0.8573
  0.8619   0.8629   0.8706   0.8776   0.8875   0.8904   0.8983   0.9004
  0.9013   0.9156   0.9232   0.9326   0.9453   0.9470   0.9563   0.9622
  0.9739   0.9814   0.9872   1.0036   1.0150   1.0191   1.0287   1.0460
  1.0637   1.0679   1.0978   1.1154   1.1228   1.1297   1.1664   1.1882
  1.2027   1.2236   1.2512   1.2599   1.2661   1.2878   1.2947   1.3153
  1.3315   1.3608   1.4055   1.4429   1.4849   1.4994   1.5095   1.5119
  1.5211   1.5365   1.5462   1.5626   1.5789   1.5951   1.6016   1.6107
  1.6356   1.6514   1.6685   1.6819   1.6921   1.7012   1.7193   1.7316
  1.7604   1.7738   1.7887   1.8373   1.8603   1.8752   1.8977   1.9052
  1.9123   1.9207   1.9254   1.9344   1.9419   1.9565   1.9667   1.9681
  1.9834   1.9979   2.0453   2.0558   2.0650   2.0760   2.0779   2.1045
  2.1464   2.1785   2.1955   2.2606   2.2714   2.2790   2.2896   2.2933
  2.3084   2.3312   2.3455   2.3955   2.4199   2.4325   2.4411   2.4511
  2.4659   2.4856   2.5334   2.5383   2.5519   2.5993   2.6076   2.6218
  2.6532   2.6612   2.6742   2.6879   2.7036   2.7128   2.7283   2.7347
  2.7434   2.7468   2.7682   2.7746   2.7758   2.7843   2.7968   2.8048
  2.8332   2.8432   2.8555   2.8914   2.9210   2.9356   2.9871   3.0008
  3.0683   3.0869   3.0882   3.1331   3.1523   3.1733   3.2246   3.2619
  3.3371   3.3413   3.3975   3.4246   3.4820   3.5303   3.5818   3.5971
  3.6951   3.7650   3.8193   3.8782   3.9827   4.0494   4.1234   4.1353
  4.1419   4.4021   4.8075   4.8348   9.7756   9.7794   9.8062  23.4557
 23.6155  23.8506  23.8999  23.9368  23.9524  23.9888  24.0329  24.0673
 24.0840  24.1342  24.1630  25.8281  25.8292  25.8953  26.1169  26.1410
 26.2694  26.5897  26.5982  26.7268 215.7688 215.7714 215.8046
 --------------------------------------------------------------

          Ground-State Mulliken Net Atomic Charges

     Atom                 Charge (a.u.)
  ----------------------------------------
      1 C                     0.289082
      2 C                    -0.187099
      3 Cl                    0.452392
      4 C                    -0.576478
      5 H                     0.200527
      6 C                    -0.631491
      7 H                     0.182275
      8 C                     0.788907
      9 Cl                    0.441566
     10 C                    -1.065728
     11 H                     0.211471
     12 C                     0.988118
     13 C                    -1.010103
     14 H                     0.169898
     15 C                    -0.528326
     16 H                     0.193608
     17 C                     0.468476
     18 Cl                    0.421403
     19 C                    -0.532058
     20 H                     0.195736
     21 C                    -0.648575
     22 H                     0.176400
  ----------------------------------------
  Sum of atomic charges =     0.000000

 -----------------------------------------------------------------
                    Cartesian Multipole Moments
 -----------------------------------------------------------------
    Charge (ESU x 10^10)
                -0.0000
    Dipole Moment (Debye)
         X      -1.0181      Y      -0.0399      Z       0.8225
       Tot       1.3094
    Quadrupole Moments (Debye-Ang)
        XX    -116.0453     XY      -2.6118     YY    -106.9120
        XZ      -0.8049     YZ      -3.4838     ZZ    -106.4501
    Octopole Moments (Debye-Ang^2)
       XXX    -262.5153    XXY      -9.6194    XYY     -67.8916
       YYY       1.8742    XXZ      84.5555    XYZ      -7.5275
       YYZ      41.6056    XZZ    -105.9163    YZZ      13.4844
       ZZZ     156.4253
    Hexadecapole Moments (Debye-Ang^3)
      XXXX   -5625.5478   XXXY      -1.8173   XXYY    -946.9151
      XYYY      40.4745   YYYY    -289.5590   XXXZ     974.1527
      XXYZ     -11.7853   XYYZ     291.9240   YYYZ     -25.5622
      XXZZ   -1343.5703   XYZZ      43.8346   YYZZ    -444.6281
      XZZZ     899.9446   YZZZ     -44.4175   ZZZZ   -2386.8584
 -----------------------------------------------------------------
 Calculating analytic gradient of the SCF energy
 Gradient of SCF Energy
            1           2           3           4           5           6
    1  -0.0008411   0.0012517  -0.0009656   0.0001297  -0.0001573   0.0002302
    2   0.0006152  -0.0005724   0.0004793  -0.0001060  -0.0000462  -0.0000125
    3  -0.0012434   0.0014311   0.0004593  -0.0005065  -0.0000004  -0.0002118
            7           8           9          10          11          12
    1  -0.0001441  -0.0015881   0.0004893   0.0012074  -0.0001896  -0.0004865
    2  -0.0000211   0.0001383  -0.0000451   0.0005550  -0.0001031  -0.0010309
    3   0.0001235  -0.0002093   0.0002498   0.0005929   0.0000058   0.0004645
           13          14          15          16          17          18
    1   0.0012544   0.0001152  -0.0010557   0.0000367   0.0017448  -0.0007840
    2   0.0000443  -0.0003520   0.0006627  -0.0002727  -0.0001688   0.0001133
    3   0.0003618  -0.0007448  -0.0000119   0.0003014  -0.0012421   0.0005914
           19          20          21          22
    1  -0.0006686  -0.0002021   0.0003453   0.0002780
    2  -0.0004051   0.0002709   0.0002082   0.0000488
    3   0.0008174  -0.0001603  -0.0010842   0.0000156
 Max gradient component =       1.745E-03
 RMS gradient           =       6.456E-04
 Gradient time:  CPU 157.72 s  wall 157.73 s
 Geometry Optimization Parameters
   NAtoms,    NIC,     NZ,  NCons,   NDum,   NFix, NCnnct, MaxDiis
       22     155      22       0       0       0       0       0

 Cartesian Hessian Update
 Hessian updated using BFGS update


** GEOMETRY OPTIMIZATION IN DELOCALIZED INTERNAL COORDINATES **
   Searching for a Minimum

   Optimization Cycle:   3

                       Coordinates (Angstroms)
     ATOM                X               Y               Z
      1  C         0.0477701030    0.0019140898    0.0618599350
      2  C        -0.0206882151    0.0985976057    1.4625550819
      3  Cl        1.4274172583    0.2629626122    2.4467180795
      4  C        -1.2445323957    0.1227655024    2.1264166208
      5  H        -1.2633316309    0.2060755321    3.2055457159
      6  C        -2.4372313829    0.0568744433    1.4155269866
      7  H        -3.3877623662    0.0766032192    1.9328361728
      8  C        -2.3851842094   -0.0290763378    0.0296224759
      9  Cl       -3.8764482936   -0.1131464029   -0.8927787625
     10  C        -1.1670102353   -0.0582275772   -0.6373497161
     11  H        -1.1509610811   -0.1524232018   -1.7157024773
     12  C         1.3174065628   -0.0313957473   -0.7160045009
     13  C         2.3143022213   -0.9837069209   -0.4677102622
     14  H         2.1780740857   -1.7187541632    0.3151457561
     15  C         3.4759074637   -1.0212939579   -1.2310865652
     16  H         4.2358075870   -1.7669234753   -1.0331687989
     17  C         3.6537191404   -0.0951134587   -2.2546450552
     18  Cl        5.1236332319   -0.1319946190   -3.2124389774
     19  C         2.6791795391    0.8592043877   -2.5263981190
     20  H         2.8258212843    1.5787342421   -3.3222782826
     21  C         1.5187508499    0.8828092737   -1.7589510811
     22  H         0.7687689517    1.6383909064   -1.9620847290
   Point Group: c1    Number of degrees of freedom:    60


   Energy is  -1842.285369709

 Hessian updated using BFGS update

 56 Hessian modes will be used to form the next step
  Hessian Eigenvalues:
     0.012328    0.019300    0.019907    0.023183    0.023331    0.023533
     0.023658    0.023683    0.023905    0.023984    0.024087    0.024101
     0.024114    0.024123    0.024129    0.024138    0.024142    0.024371
     0.027395    0.158380    0.159970    0.159993    0.159996    0.159998
     0.160124    0.160731    0.217204    0.220578    0.226847    0.232402
     0.236599    0.244972    0.249895    0.249985    0.249999    0.250021
     0.298305    0.301000    0.301284    0.326554    0.351109    0.356263
     0.356712    0.364953    0.429097    0.429600    0.430776    0.452205
     0.465948    0.469226    0.475426    0.476669    0.478177    0.478419
     0.485327    0.505692

 Minimum search - taking simple RFO step
 Searching for Lamda that Minimizes Along All modes
 Value Taken    Lamda =  -0.00014587
 Step Taken.  Stepsize is  0.066833

                             Maximum     Tolerance    Cnvgd?
         Gradient           0.003048      0.000300      NO
         Displacement       0.034294      0.001200      NO
         Energy change     -0.000674      0.000001      NO


 New Cartesian Coordinates Obtained by Inverse Iteration

 Displacement from previous Coordinates is:  0.169293
 ----------------------------------------------------------------
             Standard Nuclear Orientation (Angstroms)
    I     Atom           X                Y                Z
 ----------------------------------------------------------------
    1      C       0.0434233724    -0.0004918135     0.0535581486
    2      C      -0.0196942147     0.1087385098     1.4514210771
    3      Cl      1.4412304692     0.2695717980     2.4193066094
    4      C      -1.2385241493     0.1346870731     2.1241868620
    5      H      -1.2502807875     0.2267898626     3.2026939198
    6      C      -2.4336651589     0.0569069675     1.4183848879
    7      H      -3.3822292381     0.0786691387     1.9384519719
    8      C      -2.3864991117    -0.0442555710     0.0325919504
    9      Cl     -3.8837329480    -0.1382689229    -0.8815770720
   10      C      -1.1733312307    -0.0747999592    -0.6419111419
   11      H      -1.1601486480    -0.1755092287    -1.7197289709
   12      C       1.3128333609    -0.0285353566    -0.7219122895
   13      C       2.3002188985    -0.9900966535    -0.4761674009
   14      H       2.1564215080    -1.7221463166     0.3088346647
   15      C       3.4668118724    -1.0294754620    -1.2328259695
   16      H       4.2228396600    -1.7795600403    -1.0397715505
   17      C       3.6534842105    -0.0932322639    -2.2453723453
   18      Cl      5.1283035004    -0.1336182511    -3.1996175065
   19      C       2.6888317164     0.8716474199    -2.5147357000
   20      H       2.8476563225     1.5960630977    -3.3031112046
   21      C       1.5232358183     0.8950132551    -1.7534122145
   22      H       0.7762232464     1.6547786693    -1.9536572285
 ----------------------------------------------------------------
 Nuclear Repulsion Energy =        1166.71669579 hartrees
 There are       65 alpha and       65 beta electrons
 Applying Cartesian multipole field
    Component          Value
    ---------          -----
     (2,0,0)        1.00000E-12
     (0,2,0)        2.00000E-11
     (0,0,2)       -3.00000E-11
 Nucleus-field energy     =    -0.0000000443 hartrees
 Requested basis set is 6-311++G(d,p)
 There are 146 shells and 403 basis functions
 A cutoff of  1.0D-15 yielded   8681 shell pairs
 There are     69804 function pairs (     74926 Cartesian)
 Smallest overlap matrix eigenvalue = 3.65E-07
 Linear dependence detected in AO basis
 Number of orthogonalized atomic orbitals = 400
 Maximum deviation from orthogonality = 8.393E-10
 Guess from superposition of atomic densities
 Warning:  Energy on first SCF cycle will be non-variational
 SAD guess density has 130.000000 electrons

 -----------------------------------------------------------------------
  General SCF calculation program by
  Eric Jon Sundstrom, Paul Horn, Yuezhi Mao, Dmitri Zuev, Alec White,
  David Stuck, Shaama M.S., Shane Yost, Joonho Lee, David Small,
  Daniel Levine, Susi Lehtola, Hugh Burton, Evgeny Epifanovsky,
  Bang C. Huynh
 -----------------------------------------------------------------------
 Exchange:     0.2000 Hartree-Fock + 0.0800 Slater + 0.7200 B88
 Correlation:  0.1900 VWN1RPA + 0.8100 LYP
 Using SG-1 standard quadrature grid
 A restricted SCF calculation will be
 performed using DIIS
 SCF converges when DIIS error is below 1.0e-08
 ---------------------------------------
  Cycle       Energy         DIIS error
 ---------------------------------------
    1   -1845.7955013651      3.14e-02  
    2   -1842.1209798989      2.77e-03  
    3   -1842.0579468421      3.23e-03  
    4   -1842.2796633368      5.11e-04  
    5   -1842.2837071275      2.82e-04  
    6   -1842.2851749483      1.14e-04  
    7   -1842.2854332020      2.56e-05  
    8   -1842.2854437739      1.29e-05  
    9   -1842.2854472771      1.92e-06  
   10   -1842.2854473321      1.08e-06  
   11   -1842.2854473566      2.22e-07  
   12   -1842.2854473575      8.91e-08  
   13   -1842.2854473577      2.11e-08  
   14   -1842.2854473577      5.31e-09  Convergence criterion met
 ---------------------------------------
 SCF time:   CPU 460.96s  wall 461.00s 
 SCF   energy in the final basis set =    -1842.2854473577
 Total energy in the final basis set =    -1842.2854473577

 --------------------------------------------------------------

                    Orbital Energies (a.u.)
 --------------------------------------------------------------

 Alpha MOs
 -- Occupied --
********-101.5658-101.5613 -10.2583 -10.2569 -10.2509 -10.2238 -10.2106
-10.2099 -10.2091 -10.2089 -10.2013 -10.2005 -10.2004 -10.1998  -9.4814
 -9.4805  -9.4759  -7.2460  -7.2452  -7.2405  -7.2363  -7.2358  -7.2355
 -7.2348  -7.2308  -7.2304  -0.9261  -0.9063  -0.8903  -0.8586  -0.8370
 -0.7996  -0.7763  -0.7507  -0.7323  -0.6561  -0.6421  -0.6253  -0.5998
 -0.5465  -0.5210  -0.5146  -0.4901  -0.4886  -0.4729  -0.4541  -0.4511
 -0.4503  -0.4264  -0.4122  -0.4106  -0.3959  -0.3821  -0.3802  -0.3775
 -0.3496  -0.3311  -0.3293  -0.3277  -0.3243  -0.2934  -0.2807  -0.2643
 -0.2513
 -- Virtual --
 -0.0594  -0.0468  -0.0364  -0.0227  -0.0128  -0.0094   0.0019   0.0048
  0.0079   0.0114   0.0172   0.0245   0.0320   0.0357   0.0443   0.0515
  0.0519   0.0606   0.0665   0.0692   0.0768   0.0827   0.0853   0.0907
  0.0972   0.0996   0.1019   0.1029   0.1091   0.1108   0.1126   0.1146
  0.1192   0.1232   0.1237   0.1275   0.1293   0.1317   0.1350   0.1357
  0.1388   0.1410   0.1429   0.1461   0.1539   0.1568   0.1663   0.1690
  0.1699   0.1779   0.1865   0.1891   0.1937   0.1960   0.2045   0.2088
  0.2140   0.2171   0.2198   0.2285   0.2316   0.2366   0.2403   0.2443
  0.2479   0.2511   0.2566   0.2588   0.2668   0.2697   0.2719   0.2734
  0.2791   0.2840   0.2894   0.2925   0.2958   0.2998   0.3094   0.3157
  0.3175   0.3200   0.3270   0.3278   0.3492   0.3518   0.3556   0.3672
  0.3793   0.4282   0.4347   0.4400   0.4470   0.4570   0.4600   0.4651
  0.4808   0.4905   0.5005   0.5062   0.5113   0.5269   0.5290   0.5387
  0.5463   0.5513   0.5633   0.5731   0.5741   0.5783   0.5819   0.5882
  0.5955   0.6016   0.6140   0.6159   0.6213   0.6336   0.6361   0.6504
  0.6666   0.6709   0.6805   0.6857   0.6967   0.7031   0.7109   0.7160
  0.7254   0.7276   0.7372   0.7468   0.7558   0.7713   0.8020   0.8247
  0.8275   0.8396   0.8462   0.8481   0.8491   0.8532   0.8566   0.8576
  0.8618   0.8634   0.8703   0.8782   0.8877   0.8910   0.8990   0.9002
  0.9026   0.9163   0.9223   0.9331   0.9468   0.9483   0.9560   0.9620
  0.9738   0.9816   0.9873   1.0039   1.0138   1.0190   1.0292   1.0451
  1.0616   1.0681   1.0995   1.1161   1.1236   1.1302   1.1654   1.1889
  1.2025   1.2241   1.2525   1.2628   1.2650   1.2880   1.2949   1.3132
  1.3340   1.3610   1.4063   1.4420   1.4844   1.5000   1.5089   1.5116
  1.5223   1.5372   1.5477   1.5620   1.5808   1.5945   1.6020   1.6102
  1.6353   1.6521   1.6681   1.6821   1.6927   1.6995   1.7199   1.7290
  1.7599   1.7731   1.7899   1.8380   1.8603   1.8746   1.8985   1.9057
  1.9127   1.9216   1.9266   1.9342   1.9432   1.9566   1.9670   1.9681
  1.9832   1.9990   2.0457   2.0543   2.0648   2.0762   2.0777   2.1046
  2.1469   2.1776   2.1950   2.2609   2.2720   2.2794   2.2899   2.2940
  2.3074   2.3305   2.3470   2.3993   2.4200   2.4333   2.4410   2.4512
  2.4663   2.4869   2.5330   2.5383   2.5512   2.5998   2.6072   2.6211
  2.6529   2.6622   2.6754   2.6897   2.7040   2.7138   2.7287   2.7354
  2.7435   2.7480   2.7676   2.7735   2.7756   2.7855   2.7966   2.8023
  2.8337   2.8420   2.8556   2.8898   2.9213   2.9363   2.9881   3.0035
  3.0688   3.0876   3.0883   3.1339   3.1517   3.1740   3.2260   3.2627
  3.3373   3.3426   3.3968   3.4241   3.4823   3.5319   3.5823   3.5990
  3.6955   3.7640   3.8181   3.8789   3.9829   4.0496   4.1242   4.1354
  4.1432   4.3985   4.8087   4.8350   9.7752   9.7790   9.8078  23.4560
 23.6169  23.8511  23.9010  23.9392  23.9538  23.9890  24.0354  24.0687
 24.0826  24.1340  24.1635  25.8282  25.8291  25.8968  26.1178  26.1412
 26.2713  26.5869  26.5967  26.7290 215.7684 215.7710 215.8065
 --------------------------------------------------------------

          Ground-State Mulliken Net Atomic Charges

     Atom                 Charge (a.u.)
  ----------------------------------------
      1 C                     0.316460
      2 C                    -0.274186
      3 Cl                    0.449406
      4 C                    -0.554127
      5 H                     0.201279
      6 C                    -0.644424
      7 H                     0.182002
      8 C                     0.800254
      9 Cl                    0.439582
     10 C                    -1.042676
     11 H                     0.212029
     12 C                     0.987714
     13 C                    -1.000331
     14 H                     0.170935
     15 C                    -0.533242
     16 H                     0.194282
     17 C                     0.474059
     18 Cl                    0.422714
     19 C                    -0.529786
     20 H                     0.196175
     21 C                    -0.644651
     22 H                     0.176532
  ----------------------------------------
  Sum of atomic charges =     0.000000

 -----------------------------------------------------------------
                    Cartesian Multipole Moments
 -----------------------------------------------------------------
    Charge (ESU x 10^10)
                 0.0000
    Dipole Moment (Debye)
         X      -1.0306      Y      -0.0238      Z       0.8371
       Tot       1.3280
    Quadrupole Moments (Debye-Ang)
        XX    -116.2777     XY      -2.6244     YY    -106.8310
        XZ      -0.7775     YZ      -3.4608     ZZ    -106.4707
    Octopole Moments (Debye-Ang^2)
       XXX    -263.2438    XXY      -9.0858    XYY     -67.7663
       YYY       2.6644    XXZ      84.8062    XYZ      -7.6947
       YYZ      41.5412    XZZ    -106.2273    YZZ      13.7539
       ZZZ     157.1341
    Hexadecapole Moments (Debye-Ang^3)
      XXXX   -5640.6453   XXXY      -7.2937   XXYY    -948.4292
      XYYY      34.6620   YYYY    -293.2786   XXXZ     975.0383
      XXYZ     -12.5923   XYYZ     290.9688   YYYZ     -27.9281
      XXZZ   -1342.3413   XYZZ      41.9105   YYZZ    -441.1649
      XZZZ     899.5448   YZZZ     -45.7243   ZZZZ   -2365.8147
 -----------------------------------------------------------------
 Calculating analytic gradient of the SCF energy
 Gradient of SCF Energy
            1           2           3           4           5           6
    1   0.0003994   0.0002026  -0.0001799   0.0000679  -0.0000204  -0.0002175
    2   0.0000601  -0.0000069  -0.0000093  -0.0000146  -0.0000525  -0.0000217
    3  -0.0003212   0.0001190  -0.0001792  -0.0000794   0.0000266   0.0001058
            7           8           9          10          11          12
    1   0.0000643  -0.0003630   0.0002400   0.0002134  -0.0000265  -0.0003874
    2  -0.0000235  -0.0000735   0.0000712   0.0000665  -0.0000194  -0.0002763
    3   0.0000385  -0.0002038   0.0000433   0.0000300  -0.0000405   0.0007177
           13          14          15          16          17          18
    1  -0.0002290   0.0000528  -0.0000064  -0.0000058   0.0006854  -0.0003183
    2   0.0002124  -0.0000925  -0.0000040   0.0000092  -0.0000837   0.0000089
    3  -0.0000583   0.0000186  -0.0000765   0.0000563  -0.0002164   0.0002181
           19          20          21          22
    1  -0.0001931  -0.0000366   0.0000479   0.0000103
    2   0.0001945  -0.0000113  -0.0000118   0.0000782
    3  -0.0000231   0.0000114  -0.0001945   0.0000075
 Max gradient component =       7.177E-04
 RMS gradient           =       1.916E-04
 Gradient time:  CPU 161.14 s  wall 161.15 s
 Geometry Optimization Parameters
   NAtoms,    NIC,     NZ,  NCons,   NDum,   NFix, NCnnct, MaxDiis
       22     155      22       0       0       0       0       0

 Cartesian Hessian Update
 Hessian updated using BFGS update


** GEOMETRY OPTIMIZATION IN DELOCALIZED INTERNAL COORDINATES **
   Searching for a Minimum

   Optimization Cycle:   4

                       Coordinates (Angstroms)
     ATOM                X               Y               Z
      1  C         0.0434233724   -0.0004918135    0.0535581486
      2  C        -0.0196942147    0.1087385098    1.4514210771
      3  Cl        1.4412304692    0.2695717980    2.4193066094
      4  C        -1.2385241493    0.1346870731    2.1241868620
      5  H        -1.2502807875    0.2267898626    3.2026939198
      6  C        -2.4336651589    0.0569069675    1.4183848879
      7  H        -3.3822292381    0.0786691387    1.9384519719
      8  C        -2.3864991117   -0.0442555710    0.0325919504
      9  Cl       -3.8837329480   -0.1382689229   -0.8815770720
     10  C        -1.1733312307   -0.0747999592   -0.6419111419
     11  H        -1.1601486480   -0.1755092287   -1.7197289709
     12  C         1.3128333609   -0.0285353566   -0.7219122895
     13  C         2.3002188985   -0.9900966535   -0.4761674009
     14  H         2.1564215080   -1.7221463166    0.3088346647
     15  C         3.4668118724   -1.0294754620   -1.2328259695
     16  H         4.2228396600   -1.7795600403   -1.0397715505
     17  C         3.6534842105   -0.0932322639   -2.2453723453
     18  Cl        5.1283035004   -0.1336182511   -3.1996175065
     19  C         2.6888317164    0.8716474199   -2.5147357000
     20  H         2.8476563225    1.5960630977   -3.3031112046
     21  C         1.5232358183    0.8950132551   -1.7534122145
     22  H         0.7762232464    1.6547786693   -1.9536572285
   Point Group: c1    Number of degrees of freedom:    60


   Energy is  -1842.285447358

 Hessian updated using BFGS update

 57 Hessian modes will be used to form the next step
  Hessian Eigenvalues:
     0.011357    0.019272    0.020112    0.023147    0.023290    0.023554
     0.023669    0.023683    0.023876    0.023977    0.024090    0.024109
     0.024115    0.024120    0.024133    0.024142    0.024214    0.024612
     0.027268    0.156192    0.159971    0.159994    0.159996    0.160085
     0.160180    0.160364    0.210127    0.220484    0.226897    0.231508
     0.236486    0.245135    0.249325    0.249981    0.250000    0.250603
     0.291082    0.300989    0.301127    0.323298    0.354160    0.356577
     0.356674    0.357309    0.371872    0.429184    0.429508    0.431486
     0.456188    0.464830    0.470883    0.475453    0.476831    0.478258
     0.478793    0.484210    0.525660

 Minimum search - taking simple RFO step
 Searching for Lamda that Minimizes Along All modes
 Value Taken    Lamda =  -0.00000614
 Step Taken.  Stepsize is  0.014846

                             Maximum     Tolerance    Cnvgd?
         Gradient           0.000487      0.000300      NO
         Displacement       0.010343      0.001200      NO
         Energy change     -0.000078      0.000001      NO


 New Cartesian Coordinates Obtained by Inverse Iteration

 Displacement from previous Coordinates is:  0.044223
 ----------------------------------------------------------------
             Standard Nuclear Orientation (Angstroms)
    I     Atom           X                Y                Z
 ----------------------------------------------------------------
    1      C       0.0422591377    -0.0012398816     0.0521731287
    2      C      -0.0197359109     0.1107282681     1.4498121562
    3      Cl      1.4427981432     0.2717120016     2.4161707618
    4      C      -1.2378292103     0.1384829448     2.1237899987
    5      H      -1.2486163475     0.2336345890     3.2019921158
    6      C      -2.4332140216     0.0582918767     1.4188957467
    7      H      -3.3817553023     0.0808925878     1.9390622535
    8      C      -2.3872161312    -0.0473100110     0.0335546221
    9      Cl     -3.8862138430    -0.1475836667    -0.8780524419
   10      C      -1.1750277369    -0.0784971040    -0.6422874225
   11      H      -1.1624770150    -0.1816624840    -1.7198222854
   12      C       1.3121498077    -0.0289018578    -0.7241025534
   13      C       2.2981084893    -0.9922702162    -0.4788808249
   14      H       2.1521313134    -1.7248088673     0.3051824436
   15      C       3.4652491983    -1.0317322589    -1.2344912411
   16      H       4.2202235005    -1.7833055192    -1.0432624077
   17      C       3.6535801004    -0.0930636010    -2.2443952605
   18      Cl      5.1302819385    -0.1325123774    -3.1973186473
   19      C       2.6915378869     0.8745248983    -2.5118815838
   20      H       2.8533456667     1.6012970313    -3.2974909631
   21      C       1.5249013931     0.8975717385    -1.7520564445
   22      H       0.7789274120     1.6586278616    -1.9509616536
 ----------------------------------------------------------------
 Nuclear Repulsion Energy =        1166.66033750 hartrees
 There are       65 alpha and       65 beta electrons
 Applying Cartesian multipole field
    Component          Value
    ---------          -----
     (2,0,0)        1.00000E-12
     (0,2,0)        2.00000E-11
     (0,0,2)       -3.00000E-11
 Nucleus-field energy     =    -0.0000000442 hartrees
 Requested basis set is 6-311++G(d,p)
 There are 146 shells and 403 basis functions
 A cutoff of  1.0D-15 yielded   8681 shell pairs
 There are     69804 function pairs (     74926 Cartesian)
 Smallest overlap matrix eigenvalue = 3.65E-07
 Linear dependence detected in AO basis
 Number of orthogonalized atomic orbitals = 400
 Maximum deviation from orthogonality = 3.659E-10
 Guess from superposition of atomic densities
 Warning:  Energy on first SCF cycle will be non-variational
 SAD guess density has 130.000000 electrons

 -----------------------------------------------------------------------
  General SCF calculation program by
  Eric Jon Sundstrom, Paul Horn, Yuezhi Mao, Dmitri Zuev, Alec White,
  David Stuck, Shaama M.S., Shane Yost, Joonho Lee, David Small,
  Daniel Levine, Susi Lehtola, Hugh Burton, Evgeny Epifanovsky,
  Bang C. Huynh
 -----------------------------------------------------------------------
 Exchange:     0.2000 Hartree-Fock + 0.0800 Slater + 0.7200 B88
 Correlation:  0.1900 VWN1RPA + 0.8100 LYP
 Using SG-1 standard quadrature grid
 A restricted SCF calculation will be
 performed using DIIS
 SCF converges when DIIS error is below 1.0e-08
 ---------------------------------------
  Cycle       Energy         DIIS error
 ---------------------------------------
    1   -1845.7938935858      3.14e-02  
    2   -1842.1210608799      2.77e-03  
    3   -1842.0582821811      3.23e-03  
    4   -1842.2796917265      5.10e-04  
    5   -1842.2837267743      2.81e-04  
    6   -1842.2851779776      1.14e-04  
    7   -1842.2854367655      2.56e-05  
    8   -1842.2854473011      1.29e-05  
    9   -1842.2854507998      1.92e-06  
   10   -1842.2854508546      1.08e-06  
   11   -1842.2854508792      2.22e-07  
   12   -1842.2854508800      8.91e-08  
   13   -1842.2854508802      2.11e-08  
   14   -1842.2854508803      5.27e-09  Convergence criterion met
 ---------------------------------------
 SCF time:   CPU 451.85s  wall 451.00s 
 SCF   energy in the final basis set =    -1842.2854508803
 Total energy in the final basis set =    -1842.2854508803

 --------------------------------------------------------------

                    Orbital Energies (a.u.)
 --------------------------------------------------------------

 Alpha MOs
 -- Occupied --
********-101.5658-101.5612 -10.2584 -10.2569 -10.2509 -10.2238 -10.2106
-10.2100 -10.2091 -10.2089 -10.2013 -10.2005 -10.2004 -10.1998  -9.4813
 -9.4805  -9.4758  -7.2460  -7.2452  -7.2404  -7.2362  -7.2357  -7.2355
 -7.2348  -7.2307  -7.2303  -0.9261  -0.9062  -0.8902  -0.8584  -0.8370
 -0.7995  -0.7764  -0.7508  -0.7324  -0.6561  -0.6421  -0.6253  -0.5998
 -0.5465  -0.5211  -0.5146  -0.4900  -0.4887  -0.4729  -0.4541  -0.4510
 -0.4504  -0.4264  -0.4121  -0.4106  -0.3958  -0.3820  -0.3802  -0.3775
 -0.3495  -0.3311  -0.3293  -0.3276  -0.3242  -0.2934  -0.2807  -0.2643
 -0.2514
 -- Virtual --
 -0.0593  -0.0468  -0.0364  -0.0229  -0.0128  -0.0095   0.0019   0.0047
  0.0078   0.0114   0.0171   0.0244   0.0320   0.0357   0.0443   0.0515
  0.0519   0.0606   0.0665   0.0691   0.0769   0.0827   0.0853   0.0907
  0.0971   0.0996   0.1019   0.1029   0.1091   0.1108   0.1126   0.1146
  0.1191   0.1231   0.1236   0.1274   0.1293   0.1316   0.1350   0.1358
  0.1388   0.1410   0.1429   0.1460   0.1538   0.1567   0.1664   0.1690
  0.1699   0.1778   0.1864   0.1890   0.1936   0.1960   0.2045   0.2088
  0.2139   0.2172   0.2198   0.2284   0.2316   0.2366   0.2404   0.2444
  0.2478   0.2511   0.2566   0.2588   0.2668   0.2698   0.2719   0.2735
  0.2792   0.2840   0.2894   0.2925   0.2956   0.2997   0.3093   0.3156
  0.3173   0.3200   0.3271   0.3280   0.3492   0.3518   0.3557   0.3671
  0.3792   0.4283   0.4347   0.4399   0.4469   0.4570   0.4600   0.4652
  0.4809   0.4905   0.5004   0.5061   0.5112   0.5268   0.5291   0.5387
  0.5463   0.5513   0.5632   0.5732   0.5738   0.5782   0.5818   0.5881
  0.5957   0.6017   0.6142   0.6157   0.6214   0.6337   0.6363   0.6506
  0.6664   0.6709   0.6805   0.6857   0.6966   0.7030   0.7109   0.7160
  0.7253   0.7277   0.7371   0.7466   0.7556   0.7714   0.8017   0.8247
  0.8277   0.8396   0.8463   0.8481   0.8492   0.8533   0.8567   0.8578
  0.8617   0.8635   0.8702   0.8781   0.8877   0.8910   0.8990   0.9002
  0.9028   0.9165   0.9223   0.9332   0.9469   0.9484   0.9559   0.9619
  0.9738   0.9818   0.9872   1.0040   1.0134   1.0188   1.0292   1.0451
  1.0610   1.0678   1.0996   1.1159   1.1241   1.1304   1.1651   1.1891
  1.2025   1.2241   1.2523   1.2630   1.2649   1.2879   1.2948   1.3127
  1.3342   1.3612   1.4063   1.4416   1.4844   1.5002   1.5087   1.5117
  1.5225   1.5372   1.5481   1.5618   1.5809   1.5945   1.6021   1.6102
  1.6352   1.6523   1.6679   1.6822   1.6928   1.6990   1.7200   1.7284
  1.7599   1.7729   1.7901   1.8377   1.8603   1.8744   1.8987   1.9056
  1.9127   1.9217   1.9269   1.9345   1.9434   1.9565   1.9669   1.9681
  1.9829   1.9993   2.0458   2.0539   2.0647   2.0760   2.0778   2.1045
  2.1470   2.1774   2.1948   2.2609   2.2720   2.2794   2.2898   2.2940
  2.3072   2.3302   2.3473   2.3997   2.4201   2.4334   2.4410   2.4511
  2.4663   2.4871   2.5327   2.5381   2.5508   2.6000   2.6068   2.6211
  2.6529   2.6623   2.6757   2.6897   2.7041   2.7141   2.7287   2.7356
  2.7433   2.7482   2.7673   2.7732   2.7753   2.7855   2.7964   2.8014
  2.8337   2.8417   2.8556   2.8895   2.9213   2.9366   2.9882   3.0035
  3.0689   3.0876   3.0880   3.1335   3.1515   3.1740   3.2256   3.2626
  3.3372   3.3428   3.3968   3.4240   3.4825   3.5322   3.5824   3.5993
  3.6954   3.7638   3.8179   3.8788   3.9829   4.0495   4.1242   4.1354
  4.1433   4.3973   4.8089   4.8352   9.7750   9.7788   9.8077  23.4559
 23.6166  23.8511  23.9006  23.9394  23.9540  23.9891  24.0358  24.0690
 24.0827  24.1344  24.1638  25.8282  25.8290  25.8967  26.1177  26.1412
 26.2713  26.5861  26.5963  26.7286 215.7681 215.7708 215.8064
 --------------------------------------------------------------

          Ground-State Mulliken Net Atomic Charges

     Atom                 Charge (a.u.)
  ----------------------------------------
      1 C                     0.323286
      2 C                    -0.289533
      3 Cl                    0.450678
      4 C                    -0.547934
      5 H                     0.201414
      6 C                    -0.651020
      7 H                     0.181912
      8 C                     0.801067
      9 Cl                    0.438890
     10 C                    -1.035257
     11 H                     0.212036
     12 C                     0.981610
     13 C                    -0.994297
     14 H                     0.171219
     15 C                    -0.531000
     16 H                     0.194407
     17 C                     0.475623
     18 Cl                    0.422894
     19 C                    -0.531269
     20 H                     0.196279
     21 C                    -0.647586
     22 H                     0.176582
  ----------------------------------------
  Sum of atomic charges =     0.000000

 -----------------------------------------------------------------
                    Cartesian Multipole Moments
 -----------------------------------------------------------------
    Charge (ESU x 10^10)
                 0.0000
    Dipole Moment (Debye)
         X      -1.0340      Y      -0.0189      Z       0.8394
       Tot       1.3320
    Quadrupole Moments (Debye-Ang)
        XX    -116.3373     XY      -2.6339     YY    -106.8018
        XZ      -0.7695     YZ      -3.4455     ZZ    -106.4933
    Octopole Moments (Debye-Ang^2)
       XXX    -263.4372    XXY      -8.9365    XYY     -67.6967
       YYY       2.8934    XXZ      84.8406    XYZ      -7.7401
       YYZ      41.4775    XZZ    -106.3091    YZZ      13.8447
       ZZZ     157.2480
    Hexadecapole Moments (Debye-Ang^3)
      XXXX   -5645.9719   XXXY      -9.1218   XXYY    -948.9902
      XYYY      32.6836   YYYY    -294.2862   XXXZ     975.9681
      XXYZ     -12.7499   XYYZ     290.9196   YYYZ     -28.6948
      XXZZ   -1342.7677   XYZZ      41.2683   YYZZ    -440.6658
      XZZZ     900.3731   YZZZ     -46.1118   ZZZZ   -2362.9575
 -----------------------------------------------------------------
 Calculating analytic gradient of the SCF energy
 Gradient of SCF Energy
            1           2           3           4           5           6
    1   0.0001779  -0.0000261  -0.0000032   0.0000009  -0.0000095  -0.0000462
    2   0.0000226  -0.0000260  -0.0000392  -0.0000118  -0.0000359  -0.0000014
    3  -0.0000624   0.0000415  -0.0000838  -0.0000256  -0.0000021  -0.0000082
            7           8           9          10          11          12
    1   0.0000109  -0.0000754   0.0000611  -0.0000490  -0.0000076  -0.0001263
    2  -0.0000319   0.0000018   0.0000100   0.0000096  -0.0000101  -0.0001151
    3  -0.0000022  -0.0000580  -0.0000018   0.0000002   0.0000019   0.0001766
           13          14          15          16          17          18
    1  -0.0000827   0.0000200   0.0000338  -0.0000006   0.0001768  -0.0000749
    2   0.0001209  -0.0000100   0.0000096   0.0000126  -0.0000938   0.0000287
    3   0.0000037   0.0000351  -0.0000247   0.0000088  -0.0000611   0.0000774
           19          20          21          22
    1  -0.0001064   0.0000079   0.0001076   0.0000109
    2   0.0001080   0.0000017   0.0000245   0.0000252
    3   0.0000447   0.0000158  -0.0000947   0.0000191
 Max gradient component =       1.779E-04
 RMS gradient           =       6.255E-05
 Gradient time:  CPU 161.24 s  wall 161.25 s
 Geometry Optimization Parameters
   NAtoms,    NIC,     NZ,  NCons,   NDum,   NFix, NCnnct, MaxDiis
       22     155      22       0       0       0       0       0

 Cartesian Hessian Update
 Hessian updated using BFGS update


** GEOMETRY OPTIMIZATION IN DELOCALIZED INTERNAL COORDINATES **
   Searching for a Minimum

   Optimization Cycle:   5

                       Coordinates (Angstroms)
     ATOM                X               Y               Z
      1  C         0.0422591377   -0.0012398816    0.0521731287
      2  C        -0.0197359109    0.1107282681    1.4498121562
      3  Cl        1.4427981432    0.2717120016    2.4161707618
      4  C        -1.2378292103    0.1384829448    2.1237899987
      5  H        -1.2486163475    0.2336345890    3.2019921158
      6  C        -2.4332140216    0.0582918767    1.4188957467
      7  H        -3.3817553023    0.0808925878    1.9390622535
      8  C        -2.3872161312   -0.0473100110    0.0335546221
      9  Cl       -3.8862138430   -0.1475836667   -0.8780524419
     10  C        -1.1750277369   -0.0784971040   -0.6422874225
     11  H        -1.1624770150   -0.1816624840   -1.7198222854
     12  C         1.3121498077   -0.0289018578   -0.7241025534
     13  C         2.2981084893   -0.9922702162   -0.4788808249
     14  H         2.1521313134   -1.7248088673    0.3051824436
     15  C         3.4652491983   -1.0317322589   -1.2344912411
     16  H         4.2202235005   -1.7833055192   -1.0432624077
     17  C         3.6535801004   -0.0930636010   -2.2443952605
     18  Cl        5.1302819385   -0.1325123774   -3.1973186473
     19  C         2.6915378869    0.8745248983   -2.5118815838
     20  H         2.8533456667    1.6012970313   -3.2974909631
     21  C         1.5249013931    0.8975717385   -1.7520564445
     22  H         0.7789274120    1.6586278616   -1.9509616536
   Point Group: c1    Number of degrees of freedom:    60


   Energy is  -1842.285450880

 Hessian updated using BFGS update

 57 Hessian modes will be used to form the next step
  Hessian Eigenvalues:
     0.009416    0.019217    0.020191    0.022926    0.023387    0.023455
     0.023569    0.023686    0.023774    0.023923    0.024021    0.024095
     0.024115    0.024123    0.024134    0.024136    0.024204    0.025355
     0.028656    0.154607    0.159552    0.159989    0.160065    0.160184
     0.160421    0.205040    0.220437    0.226904    0.229253    0.236381
     0.244315    0.249550    0.249982    0.250056    0.250785    0.286992
     0.301031    0.301182    0.332879    0.352112    0.356451    0.356636
     0.356769    0.356954    0.368129    0.428299    0.429839    0.431976
     0.453660    0.462545    0.468617    0.473591    0.476871    0.478252
     0.478626    0.486859    0.508167

 Minimum search - taking simple RFO step
 Searching for Lamda that Minimizes Along All modes
 Value Taken    Lamda =  -0.00000109
 Step Taken.  Stepsize is  0.007520

                             Maximum     Tolerance    Cnvgd?
         Gradient           0.000203      0.000300     YES
         Displacement       0.006127      0.001200      NO
         Energy change     -0.000004      0.000001      NO


 New Cartesian Coordinates Obtained by Inverse Iteration

 Displacement from previous Coordinates is:  0.023803
 ----------------------------------------------------------------
             Standard Nuclear Orientation (Angstroms)
    I     Atom           X                Y                Z
 ----------------------------------------------------------------
    1      C       0.0420733240    -0.0018615891     0.0520509083
    2      C      -0.0196745268     0.1120153314     1.4494963157
    3      Cl      1.4430463722     0.2743367869     2.4156265649
    4      C      -1.2376649873     0.1406424537     2.1236302743
    5      H      -1.2483833969     0.2379182931     3.2016306853
    6      C      -2.4329951152     0.0588591160     1.4188992119
    7      H      -3.3816593918     0.0823660587     1.9388548908
    8      C      -2.3871205795    -0.0492130719     0.0337815623
    9      Cl     -3.8865888952    -0.1519318220    -0.8771790936
   10      C      -1.1751065574    -0.0806596468    -0.6422898781
   11      H      -1.1624595517    -0.1848936379    -1.7197261671
   12      C       1.3121583389    -0.0292524761    -0.7244540480
   13      C       2.2971819310    -0.9940157549    -0.4804553951
   14      H       2.1499880819    -1.7276915248     0.3022829346
   15      C       3.4644625496    -1.0329934203    -1.2357331946
   16      H       4.2188199211    -1.7855500689    -1.0459247586
   17      C       3.6536253846    -0.0925163682    -2.2438218126
   18      Cl      5.1307279702    -0.1316141917    -3.1967932382
   19      C       2.6924525508     0.8760043119    -2.5102306265
   20      H       2.8551758067     1.6040416892    -3.2944990137
   21      C       1.5254988410     0.8986543524    -1.7507398468
   22      H       0.7798503989     1.6602311319    -1.9487767778
 ----------------------------------------------------------------
 Nuclear Repulsion Energy =        1166.63067211 hartrees
 There are       65 alpha and       65 beta electrons
 Applying Cartesian multipole field
    Component          Value
    ---------          -----
     (2,0,0)        1.00000E-12
     (0,2,0)        2.00000E-11
     (0,0,2)       -3.00000E-11
 Nucleus-field energy     =    -0.0000000441 hartrees
 Requested basis set is 6-311++G(d,p)
 There are 146 shells and 403 basis functions
 A cutoff of  1.0D-15 yielded   8680 shell pairs
 There are     69803 function pairs (     74925 Cartesian)
 Smallest overlap matrix eigenvalue = 3.65E-07
 Linear dependence detected in AO basis
 Number of orthogonalized atomic orbitals = 400
 Maximum deviation from orthogonality = 2.528E-10
 Guess from superposition of atomic densities
 Warning:  Energy on first SCF cycle will be non-variational
 SAD guess density has 130.000000 electrons

 -----------------------------------------------------------------------
  General SCF calculation program by
  Eric Jon Sundstrom, Paul Horn, Yuezhi Mao, Dmitri Zuev, Alec White,
  David Stuck, Shaama M.S., Shane Yost, Joonho Lee, David Small,
  Daniel Levine, Susi Lehtola, Hugh Burton, Evgeny Epifanovsky,
  Bang C. Huynh
 -----------------------------------------------------------------------
 Exchange:     0.2000 Hartree-Fock + 0.0800 Slater + 0.7200 B88
 Correlation:  0.1900 VWN1RPA + 0.8100 LYP
 Using SG-1 standard quadrature grid
 A restricted SCF calculation will be
 performed using DIIS
 SCF converges when DIIS error is below 1.0e-08
 ---------------------------------------
  Cycle       Energy         DIIS error
 ---------------------------------------
    1   -1845.7933190509      3.13e-02  
    2   -1842.1210825830      2.77e-03  
    3   -1842.0583803753      3.23e-03  
    4   -1842.2796958836      5.10e-04  
    5   -1842.2837303972      2.80e-04  
    6   -1842.2851784809      1.14e-04  
    7   -1842.2854374488      2.55e-05  
    8   -1842.2854479668      1.29e-05  
    9   -1842.2854514632      1.92e-06  
   10   -1842.2854515183      1.08e-06  
   11   -1842.2854515428      2.22e-07  
   12   -1842.2854515435      8.91e-08  
   13   -1842.2854515439      2.11e-08  
   14   -1842.2854515439      5.25e-09  Convergence criterion met
 ---------------------------------------
 SCF time:   CPU 456.33s  wall 457.00s 
 SCF   energy in the final basis set =    -1842.2854515439
 Total energy in the final basis set =    -1842.2854515439

 --------------------------------------------------------------

                    Orbital Energies (a.u.)
 --------------------------------------------------------------

 Alpha MOs
 -- Occupied --
********-101.5658-101.5612 -10.2584 -10.2569 -10.2509 -10.2238 -10.2106
-10.2100 -10.2092 -10.2089 -10.2013 -10.2006 -10.2004 -10.1999  -9.4813
 -9.4805  -9.4758  -7.2460  -7.2452  -7.2403  -7.2362  -7.2357  -7.2354
 -7.2348  -7.2307  -7.2303  -0.9261  -0.9062  -0.8901  -0.8584  -0.8369
 -0.7995  -0.7764  -0.7508  -0.7324  -0.6561  -0.6421  -0.6254  -0.5998
 -0.5465  -0.5211  -0.5146  -0.4900  -0.4887  -0.4729  -0.4541  -0.4510
 -0.4504  -0.4264  -0.4121  -0.4106  -0.3958  -0.3820  -0.3802  -0.3774
 -0.3494  -0.3311  -0.3293  -0.3276  -0.3242  -0.2933  -0.2808  -0.2643
 -0.2515
 -- Virtual --
 -0.0592  -0.0469  -0.0364  -0.0230  -0.0128  -0.0095   0.0019   0.0046
  0.0078   0.0113   0.0171   0.0244   0.0320   0.0356   0.0444   0.0515
  0.0519   0.0606   0.0665   0.0691   0.0769   0.0827   0.0853   0.0906
  0.0971   0.0995   0.1019   0.1029   0.1091   0.1108   0.1126   0.1146
  0.1191   0.1231   0.1236   0.1274   0.1292   0.1316   0.1350   0.1358
  0.1387   0.1410   0.1428   0.1459   0.1538   0.1567   0.1664   0.1690
  0.1699   0.1778   0.1863   0.1890   0.1936   0.1959   0.2044   0.2088
  0.2139   0.2172   0.2198   0.2284   0.2316   0.2366   0.2404   0.2445
  0.2478   0.2512   0.2565   0.2587   0.2667   0.2698   0.2718   0.2735
  0.2792   0.2840   0.2895   0.2925   0.2956   0.2997   0.3092   0.3156
  0.3173   0.3200   0.3272   0.3280   0.3493   0.3517   0.3557   0.3670
  0.3791   0.4283   0.4346   0.4399   0.4469   0.4570   0.4600   0.4652
  0.4809   0.4906   0.5004   0.5061   0.5112   0.5268   0.5292   0.5387
  0.5462   0.5513   0.5632   0.5732   0.5738   0.5781   0.5817   0.5881
  0.5959   0.6018   0.6143   0.6156   0.6215   0.6337   0.6364   0.6507
  0.6664   0.6710   0.6806   0.6857   0.6965   0.7030   0.7108   0.7160
  0.7253   0.7277   0.7370   0.7465   0.7555   0.7715   0.8014   0.8248
  0.8277   0.8397   0.8464   0.8481   0.8492   0.8533   0.8567   0.8579
  0.8617   0.8636   0.8702   0.8782   0.8877   0.8911   0.8989   0.9003
  0.9028   0.9166   0.9222   0.9332   0.9469   0.9484   0.9558   0.9619
  0.9739   0.9819   0.9871   1.0040   1.0132   1.0187   1.0291   1.0451
  1.0608   1.0676   1.0997   1.1160   1.1244   1.1306   1.1650   1.1892
  1.2025   1.2241   1.2522   1.2631   1.2649   1.2879   1.2948   1.3124
  1.3343   1.3613   1.4062   1.4414   1.4844   1.5002   1.5086   1.5117
  1.5226   1.5372   1.5483   1.5618   1.5809   1.5944   1.6020   1.6102
  1.6353   1.6524   1.6678   1.6822   1.6928   1.6989   1.7201   1.7283
  1.7598   1.7729   1.7901   1.8376   1.8603   1.8743   1.8987   1.9056
  1.9127   1.9217   1.9271   1.9347   1.9436   1.9564   1.9670   1.9681
  1.9829   1.9995   2.0458   2.0537   2.0647   2.0759   2.0778   2.1044
  2.1470   2.1773   2.1947   2.2610   2.2720   2.2794   2.2898   2.2939
  2.3070   2.3300   2.3475   2.4000   2.4201   2.4334   2.4411   2.4511
  2.4662   2.4872   2.5326   2.5380   2.5507   2.6001   2.6067   2.6210
  2.6529   2.6625   2.6758   2.6897   2.7041   2.7142   2.7287   2.7356
  2.7433   2.7483   2.7672   2.7731   2.7751   2.7855   2.7963   2.8010
  2.8337   2.8416   2.8556   2.8893   2.9213   2.9366   2.9883   3.0036
  3.0689   3.0877   3.0880   3.1333   3.1514   3.1740   3.2255   3.2625
  3.3372   3.3429   3.3968   3.4240   3.4825   3.5324   3.5825   3.5994
  3.6954   3.7638   3.8179   3.8787   3.9829   4.0494   4.1243   4.1353
  4.1433   4.3967   4.8091   4.8352   9.7750   9.7788   9.8077  23.4559
 23.6165  23.8512  23.9005  23.9395  23.9541  23.9892  24.0360  24.0693
 24.0827  24.1345  24.1639  25.8282  25.8289  25.8965  26.1177  26.1411
 26.2715  26.5857  26.5962  26.7284 215.7681 215.7707 215.8064
 --------------------------------------------------------------

          Ground-State Mulliken Net Atomic Charges

     Atom                 Charge (a.u.)
  ----------------------------------------
      1 C                     0.327098
      2 C                    -0.296838
      3 Cl                    0.450795
      4 C                    -0.546519
      5 H                     0.201453
      6 C                    -0.652655
      7 H                     0.181893
      8 C                     0.801907
      9 Cl                    0.438683
     10 C                    -1.032532
     11 H                     0.212123
     12 C                     0.979063
     13 C                    -0.991358
     14 H                     0.171459
     15 C                    -0.532076
     16 H                     0.194466
     17 C                     0.475886
     18 Cl                    0.422974
     19 C                    -0.529905
     20 H                     0.196340
     21 C                    -0.648882
     22 H                     0.176626
  ----------------------------------------
  Sum of atomic charges =     0.000000

 -----------------------------------------------------------------
                    Cartesian Multipole Moments
 -----------------------------------------------------------------
    Charge (ESU x 10^10)
                 0.0000
    Dipole Moment (Debye)
         X      -1.0358      Y      -0.0173      Z       0.8397
       Tot       1.3336
    Quadrupole Moments (Debye-Ang)
        XX    -116.3632     XY      -2.6446     YY    -106.7831
        XZ      -0.7690     YZ      -3.4337     ZZ    -106.5080
    Octopole Moments (Debye-Ang^2)
       XXX    -263.5573    XXY      -8.8865    XYY     -67.6582
       YYY       2.9296    XXZ      84.8444    XYZ      -7.7515
       YYZ      41.4430    XZZ    -106.3474    YZZ      13.8711
       ZZZ     157.2889
    Hexadecapole Moments (Debye-Ang^3)
      XXXX   -5647.2676   XXXY     -10.1901   XXYY    -949.0598
      XYYY      31.5770   YYYY    -294.8947   XXXZ     976.2497
      XXYZ     -12.8083   XYYZ     290.8619   YYYZ     -29.2341
      XXZZ   -1342.8522   XYZZ      40.8798   YYZZ    -440.5531
      XZZZ     900.7119   YZZZ     -46.4228   ZZZZ   -2362.2122
 -----------------------------------------------------------------
 Calculating analytic gradient of the SCF energy
 Gradient of SCF Energy
            1           2           3           4           5           6
    1   0.0000202  -0.0000603   0.0000327  -0.0000118  -0.0000089   0.0000125
    2  -0.0000100  -0.0000273  -0.0000293  -0.0000162  -0.0000209  -0.0000077
    3   0.0000123  -0.0000158  -0.0000117  -0.0000104  -0.0000102  -0.0000252
            7           8           9          10          11          12
    1  -0.0000150   0.0000275  -0.0000132  -0.0000408   0.0000066   0.0000042
    2  -0.0000184  -0.0000031  -0.0000029   0.0000098   0.0000049   0.0000125
    3  -0.0000164  -0.0000035  -0.0000220   0.0000021  -0.0000042  -0.0000035
           13          14          15          16          17          18
    1  -0.0000074   0.0000004   0.0000067   0.0000007   0.0000039   0.0000202
    2   0.0000146   0.0000049   0.0000220   0.0000048  -0.0000095   0.0000206
    3   0.0000160   0.0000141  -0.0000028   0.0000006   0.0000390   0.0000022
           19          20          21          22
    1  -0.0000446   0.0000170   0.0000452   0.0000043
    2   0.0000116   0.0000186   0.0000147   0.0000062
    3   0.0000397   0.0000177  -0.0000334   0.0000153
 Max gradient component =       6.031E-05
 RMS gradient           =       1.975E-05
 Gradient time:  CPU 158.83 s  wall 158.84 s
 Geometry Optimization Parameters
   NAtoms,    NIC,     NZ,  NCons,   NDum,   NFix, NCnnct, MaxDiis
       22     155      22       0       0       0       0       0

 Cartesian Hessian Update
 Hessian updated using BFGS update


** GEOMETRY OPTIMIZATION IN DELOCALIZED INTERNAL COORDINATES **
   Searching for a Minimum

   Optimization Cycle:   6

                       Coordinates (Angstroms)
     ATOM                X               Y               Z
      1  C         0.0420733240   -0.0018615891    0.0520509083
      2  C        -0.0196745268    0.1120153314    1.4494963157
      3  Cl        1.4430463722    0.2743367869    2.4156265649
      4  C        -1.2376649873    0.1406424537    2.1236302743
      5  H        -1.2483833969    0.2379182931    3.2016306853
      6  C        -2.4329951152    0.0588591160    1.4188992119
      7  H        -3.3816593918    0.0823660587    1.9388548908
      8  C        -2.3871205795   -0.0492130719    0.0337815623
      9  Cl       -3.8865888952   -0.1519318220   -0.8771790936
     10  C        -1.1751065574   -0.0806596468   -0.6422898781
     11  H        -1.1624595517   -0.1848936379   -1.7197261671
     12  C         1.3121583389   -0.0292524761   -0.7244540480
     13  C         2.2971819310   -0.9940157549   -0.4804553951
     14  H         2.1499880819   -1.7276915248    0.3022829346
     15  C         3.4644625496   -1.0329934203   -1.2357331946
     16  H         4.2188199211   -1.7855500689   -1.0459247586
     17  C         3.6536253846   -0.0925163682   -2.2438218126
     18  Cl        5.1307279702   -0.1316141917   -3.1967932382
     19  C         2.6924525508    0.8760043119   -2.5102306265
     20  H         2.8551758067    1.6040416892   -3.2944990137
     21  C         1.5254988410    0.8986543524   -1.7507398468
     22  H         0.7798503989    1.6602311319   -1.9487767778
   Point Group: c1    Number of degrees of freedom:    60


   Energy is  -1842.285451544

 Hessian updated using BFGS update

 59 Hessian modes will be used to form the next step
  Hessian Eigenvalues:
     0.007089    0.019284    0.020252    0.022927    0.023362    0.023559
     0.023560    0.023687    0.023910    0.023939    0.024047    0.024114
     0.024122    0.024126    0.024135    0.024179    0.024541    0.025828
     0.027570    0.157347    0.159361    0.159993    0.160058    0.160108
     0.160300    0.160682    0.212754    0.220232    0.226828    0.231541
     0.236577    0.242203    0.249419    0.249943    0.250067    0.251802
     0.295164    0.301032    0.302156    0.328389    0.337862    0.356470
     0.356664    0.356707    0.356807    0.357133    0.359212    0.429012
     0.429802    0.432009    0.448235    0.460988    0.467425    0.472810
     0.476584    0.478285    0.479361    0.488658    0.493518

 Minimum search - taking simple RFO step
 Searching for Lamda that Minimizes Along All modes
 Value Taken    Lamda =   0.00000000
 Step Taken.  Stepsize is  0.004717

                             Maximum     Tolerance    Cnvgd?
         Gradient           0.000127      0.000300     YES
         Displacement       0.004150      0.001200      NO
         Energy change     -0.000001      0.000001     YES

 Final energy is   -1842.2854515438767     


 ******************************
 **  OPTIMIZATION CONVERGED  **
 ******************************

                       Coordinates (Angstroms)
     ATOM                X               Y               Z
      1  C         0.0420733240   -0.0018615891    0.0520509083
      2  C        -0.0196745268    0.1120153314    1.4494963157
      3  Cl        1.4430463722    0.2743367869    2.4156265649
      4  C        -1.2376649873    0.1406424537    2.1236302743
      5  H        -1.2483833969    0.2379182931    3.2016306853
      6  C        -2.4329951152    0.0588591160    1.4188992119
      7  H        -3.3816593918    0.0823660587    1.9388548908
      8  C        -2.3871205795   -0.0492130719    0.0337815623
      9  Cl       -3.8865888952   -0.1519318220   -0.8771790936
     10  C        -1.1751065574   -0.0806596468   -0.6422898781
     11  H        -1.1624595517   -0.1848936379   -1.7197261671
     12  C         1.3121583389   -0.0292524761   -0.7244540480
     13  C         2.2971819310   -0.9940157549   -0.4804553951
     14  H         2.1499880819   -1.7276915248    0.3022829346
     15  C         3.4644625496   -1.0329934203   -1.2357331946
     16  H         4.2188199211   -1.7855500689   -1.0459247586
     17  C         3.6536253846   -0.0925163682   -2.2438218126
     18  Cl        5.1307279702   -0.1316141917   -3.1967932382
     19  C         2.6924525508    0.8760043119   -2.5102306265
     20  H         2.8551758067    1.6040416892   -3.2944990137
     21  C         1.5254988410    0.8986543524   -1.7507398468
     22  H         0.7798503989    1.6602311319   -1.9487767778

Z-matrix Print:
$molecule
0 1
Cl
C  1 1.760485
C  2 1.392400 1 117.335380
H  3 1.082434 2 119.516832 1 -1.313027 0
C  3 1.390017 2 120.368027 1 178.031699 0
H  5 1.082068 3 120.598673 2 -179.900625 0
C  5 1.390085 3 118.775442 2 -0.110289 0
C  7 1.388178 5 121.054611 3 0.233166 0
H  8 1.082540 7 119.808693 5 178.798754 0
C  2 1.403437 1 121.155940 3 178.171322 0
C  10 1.488901 2 123.940163 1 1.510899 0
C  11 1.399924 10 120.009082 2 -124.185428 0
H  12 1.084071 11 119.653128 10 2.486240 0
C  12 1.392523 11 121.115521 10 -178.624254 0
H  14 1.082402 12 120.678745 11 -179.284582 0
C  14 1.390273 12 119.090081 11 0.382049 0
C  16 1.391590 14 121.040710 12 0.051248 0
H  17 1.082323 16 120.146581 14 179.510896 0
C  17 1.390866 16 119.243276 14 -0.388202 0
H  19 1.082878 17 119.183451 16 179.864040 0
Cl 7 1.757500 5 119.528956 3 -179.925563 0
Cl 16 1.758271 14 119.500547 12 179.965210 0
$end


 --------------------------------------------------------------

                    Orbital Energies (a.u.)
 --------------------------------------------------------------

 Alpha MOs
 -- Occupied --
********-101.5658-101.5612 -10.2584 -10.2569 -10.2509 -10.2238 -10.2106
-10.2100 -10.2092 -10.2089 -10.2013 -10.2006 -10.2004 -10.1999  -9.4813
 -9.4805  -9.4758  -7.2460  -7.2452  -7.2403  -7.2362  -7.2357  -7.2354
 -7.2348  -7.2307  -7.2303  -0.9261  -0.9062  -0.8901  -0.8584  -0.8369
 -0.7995  -0.7764  -0.7508  -0.7324  -0.6561  -0.6421  -0.6254  -0.5998
 -0.5465  -0.5211  -0.5146  -0.4900  -0.4887  -0.4729  -0.4541  -0.4510
 -0.4504  -0.4264  -0.4121  -0.4106  -0.3958  -0.3820  -0.3802  -0.3774
 -0.3494  -0.3311  -0.3293  -0.3276  -0.3242  -0.2933  -0.2808  -0.2643
 -0.2515
 -- Virtual --
 -0.0592  -0.0469  -0.0364  -0.0230  -0.0128  -0.0095   0.0019   0.0046
  0.0078   0.0113   0.0171   0.0244   0.0320   0.0356   0.0444   0.0515
  0.0519   0.0606   0.0665   0.0691   0.0769   0.0827   0.0853   0.0906
  0.0971   0.0995   0.1019   0.1029   0.1091   0.1108   0.1126   0.1146
  0.1191   0.1231   0.1236   0.1274   0.1292   0.1316   0.1350   0.1358
  0.1387   0.1410   0.1428   0.1459   0.1538   0.1567   0.1664   0.1690
  0.1699   0.1778   0.1863   0.1890   0.1936   0.1959   0.2044   0.2088
  0.2139   0.2172   0.2198   0.2284   0.2316   0.2366   0.2404   0.2445
  0.2478   0.2512   0.2565   0.2587   0.2667   0.2698   0.2718   0.2735
  0.2792   0.2840   0.2895   0.2925   0.2956   0.2997   0.3092   0.3156
  0.3173   0.3200   0.3272   0.3280   0.3493   0.3517   0.3557   0.3670
  0.3791   0.4283   0.4346   0.4399   0.4469   0.4570   0.4600   0.4652
  0.4809   0.4906   0.5004   0.5061   0.5112   0.5268   0.5292   0.5387
  0.5462   0.5513   0.5632   0.5732   0.5738   0.5781   0.5817   0.5881
  0.5959   0.6018   0.6143   0.6156   0.6215   0.6337   0.6364   0.6507
  0.6664   0.6710   0.6806   0.6857   0.6965   0.7030   0.7108   0.7160
  0.7253   0.7277   0.7370   0.7465   0.7555   0.7715   0.8014   0.8248
  0.8277   0.8397   0.8464   0.8481   0.8492   0.8533   0.8567   0.8579
  0.8617   0.8636   0.8702   0.8782   0.8877   0.8911   0.8989   0.9003
  0.9028   0.9166   0.9222   0.9332   0.9469   0.9484   0.9558   0.9619
  0.9739   0.9819   0.9871   1.0040   1.0132   1.0187   1.0291   1.0451
  1.0608   1.0676   1.0997   1.1160   1.1244   1.1306   1.1650   1.1892
  1.2025   1.2241   1.2522   1.2631   1.2649   1.2879   1.2948   1.3124
  1.3343   1.3613   1.4062   1.4414   1.4844   1.5002   1.5086   1.5117
  1.5226   1.5372   1.5483   1.5618   1.5809   1.5944   1.6020   1.6102
  1.6353   1.6524   1.6678   1.6822   1.6928   1.6989   1.7201   1.7283
  1.7598   1.7729   1.7901   1.8376   1.8603   1.8743   1.8987   1.9056
  1.9127   1.9217   1.9271   1.9347   1.9436   1.9564   1.9670   1.9681
  1.9829   1.9995   2.0458   2.0537   2.0647   2.0759   2.0778   2.1044
  2.1470   2.1773   2.1947   2.2610   2.2720   2.2794   2.2898   2.2939
  2.3070   2.3300   2.3475   2.4000   2.4201   2.4334   2.4411   2.4511
  2.4662   2.4872   2.5326   2.5380   2.5507   2.6001   2.6067   2.6210
  2.6529   2.6625   2.6758   2.6897   2.7041   2.7142   2.7287   2.7356
  2.7433   2.7483   2.7672   2.7731   2.7751   2.7855   2.7963   2.8010
  2.8337   2.8416   2.8556   2.8893   2.9213   2.9366   2.9883   3.0036
  3.0689   3.0877   3.0880   3.1333   3.1514   3.1740   3.2255   3.2625
  3.3372   3.3429   3.3968   3.4240   3.4825   3.5324   3.5825   3.5994
  3.6954   3.7638   3.8179   3.8787   3.9829   4.0494   4.1243   4.1353
  4.1433   4.3967   4.8091   4.8352   9.7750   9.7788   9.8077  23.4559
 23.6165  23.8512  23.9005  23.9395  23.9541  23.9892  24.0360  24.0693
 24.0827  24.1345  24.1639  25.8282  25.8289  25.8965  26.1177  26.1411
 26.2715  26.5857  26.5962  26.7284 215.7681 215.7707 215.8064
 --------------------------------------------------------------

          Ground-State Mulliken Net Atomic Charges

     Atom                 Charge (a.u.)
  ----------------------------------------
      1 C                     0.327098
      2 C                    -0.296838
      3 Cl                    0.450795
      4 C                    -0.546519
      5 H                     0.201453
      6 C                    -0.652655
      7 H                     0.181893
      8 C                     0.801907
      9 Cl                    0.438683
     10 C                    -1.032532
     11 H                     0.212123
     12 C                     0.979063
     13 C                    -0.991358
     14 H                     0.171459
     15 C                    -0.532076
     16 H                     0.194466
     17 C                     0.475886
     18 Cl                    0.422974
     19 C                    -0.529905
     20 H                     0.196340
     21 C                    -0.648882
     22 H                     0.176626
  ----------------------------------------
  Sum of atomic charges =     0.000000

 -----------------------------------------------------------------
                    Cartesian Multipole Moments
 -----------------------------------------------------------------
    Charge (ESU x 10^10)
                 0.0000
    Dipole Moment (Debye)
         X      -1.0358      Y      -0.0173      Z       0.8397
       Tot       1.3336
    Quadrupole Moments (Debye-Ang)
        XX    -116.3632     XY      -2.6446     YY    -106.7831
        XZ      -0.7690     YZ      -3.4337     ZZ    -106.5080
    Octopole Moments (Debye-Ang^2)
       XXX    -263.5573    XXY      -8.8865    XYY     -67.6582
       YYY       2.9296    XXZ      84.8444    XYZ      -7.7515
       YYZ      41.4430    XZZ    -106.3474    YZZ      13.8711
       ZZZ     157.2889
    Hexadecapole Moments (Debye-Ang^3)
      XXXX   -5647.2676   XXXY     -10.1901   XXYY    -949.0598
      XYYY      31.5770   YYYY    -294.8947   XXXZ     976.2497
      XXYZ     -12.8083   XYYZ     290.8619   YYYZ     -29.2341
      XXZZ   -1342.8522   XYZZ      40.8798   YYZZ    -440.5531
      XZZZ     900.7119   YZZZ     -46.4228   ZZZZ   -2362.2122
 -----------------------------------------------------------------
Archival summary:
1\1\november\OPT\ProcedureUnspecified\BasisUnspecified\l3127\taweetha\FriJan1700:03:322020FriJan1700:03:322020\0\\#,OPT,ProcedureUnspecified,BasisUnspecified,\\0,1\Cl\C,1,1.76049\C,2,1.3924,1,117.335\H,3,1.08243,2,119.517,1,-1.31303,0\C,3,1.39002,2,120.368,1,178.032,0\H,5,1.08207,3,120.599,2,-179.901,0\C,5,1.39008,3,118.775,2,-0.110289,0\C,7,1.38818,5,121.055,3,0.233166,0\H,8,1.08254,7,119.809,5,178.799,0\C,2,1.40344,1,121.156,3,178.171,0\C,10,1.4889,2,123.94,1,1.5109,0\C,11,1.39992,10,120.009,2,-124.185,0\H,12,1.08407,11,119.653,10,2.48624,0\C,12,1.39252,11,121.116,10,-178.624,0\H,14,1.0824,12,120.679,11,-179.285,0\C,14,1.39027,12,119.09,11,0.382049,0\C,16,1.39159,14,121.041,12,0.0512477,0\H,17,1.08232,16,120.147,14,179.511,0\C,17,1.39087,16,119.243,14,-0.388202,0\H,19,1.08288,17,119.183,16,179.864,0\Cl,7,1.7575,5,119.529,3,-179.926,0\Cl,16,1.75827,14,119.501,12,179.965,0\\\@

 Total job time:  3699.55s(wall), 3699.31s(cpu) 
 Fri Jan 17 00:03:32 2020

        *************************************************************
        *                                                           *
        *  Thank you very much for using Q-Chem.  Have a nice day.  *
        *                                                           *
        *************************************************************


 
User input: 2 of 2 
 
                  Welcome to Q-Chem
     A Quantum Leap Into The Future Of Chemistry


 Q-Chem 5.2 (devel), Q-Chem, Inc., Pleasanton, CA (2019)

 Yihan Shao,  Zhengting Gan,  E. Epifanovsky,  A. T. B. Gilbert,  M. Wormit,  
 J. Kussmann,  A. W. Lange,  A. Behn,  Jia Deng,  Xintian Feng,  D. Ghosh,  
 M. Goldey,  P. R. Horn,  L. D. Jacobson,  I. Kaliman,  T. Kus,  A. Landau,  
 Jie Liu,  E. I. Proynov,  R. M. Richard,  R. P. Steele,  E. J. Sundstrom,  
 H. L. Woodcock III,  P. M. Zimmerman,  D. Zuev,  B. Albrecht,  E. Alguire,  
 S. A. Baeppler,  D. Barton,  Z. Benda,  Y. A. Bernard,  E. J. Berquist,  
 K. B. Bravaya,  H. Burton,  D. Casanova,  Chun-Min Chang,  Yunqing Chen,  
 A. Chien,  K. D. Closser,  M. P. Coons,  S. Coriani,  S. Dasgupta,  
 A. L. Dempwolff,  M. Diedenhofen,  Hainam Do,  R. G. Edgar,  Po-Tung Fang,  
 S. Faraji,  S. Fatehi,  Qingguo Feng,  K. D. Fenk,  J. Fosso-Tande,  
 J. Gayvert,  Qinghui Ge,  A. Ghysels,  G. Gidofalvi,  J. Gomes,  
 J. Gonthier,  A. Gunina,  D. Hait,  M. W. D. Hanson-Heine,  
 P. H. P. Harbach,  A. W. Hauser,  M. F. Herbst,  J. E. Herr,  
 E. G. Hohenstein,  Z. C. Holden,  Kerwin Hui,  B. C. Huynh,  T.-C. Jagau,  
 Hyunjun Ji,  B. Kaduk,  K. Khistyaev,  Jaehoon Kim,  P. Klunzinger,  K. Koh,  
 D. Kosenkov,  L. Koulias,  T. Kowalczyk,  C. M. Krauter,  A. Kunitsa,  
 Ka Un Lao,  A. Laurent,  K. V. Lawler,  Joonho Lee,  D. Lefrancois,  
 S. Lehtola,  D. S. Levine,  Yi-Pei Li,  You-Sheng Lin,  Fenglai Liu,  
 E. Livshits,  A. Luenser,  P. Manohar,  E. Mansoor,  S. F. Manzer,  
 Shan-Ping Mao,  Yuezhi Mao,  N. Mardirossian,  A. V. Marenich,  
 T. Markovich,  L. A. Martinez-Martinez,  S. A. Maurer,  N. J. Mayhall,  
 S. C. McKenzie,  J.-M. Mewes,  P. Morgante,  A. F. Morrison,  
 J. W. Mullinax,  K. Nanda,  T. S. Nguyen-Beck,  R. Olivares-Amaya,  
 J. A. Parkhill,  Zheng Pei,  T. M. Perrine,  F. Plasser,  P. Pokhilko,  
 S. Prager,  A. Prociuk,  E. Ramos,  D. R. Rehn,  F. Rob,  M. Scheurer,  
 M. Schneider,  N. Sergueev,  S. M. Sharada,  S. Sharma,  D. W. Small,  
 T. Stauch,  T. Stein,  Yu-Chuan Su,  A. J. W. Thom,  A. Tkatchenko,  
 T. Tsuchimochi,  N. M. Tubman,  L. Vogt,  M. L. Vidal,  O. Vydrov,  
 M. A. Watson,  J. Wenzel,  M. de Wergifosse,  T. A. Wesolowski,  A. White,  
 J. Witte,  A. Yamada,  Jun Yang,  K. Yao,  S. Yeganeh,  S. R. Yost,  
 Zhi-Qiang You,  A. Zech,  Igor Ying Zhang,  Xing Zhang,  Yan Zhao,  
 Ying Zhu,  B. R. Brooks,  G. K. L. Chan,  C. J. Cramer,  M. S. Gordon,  
 W. J. Hehre,  A. Klamt,  M. W. Schmidt,  C. D. Sherrill,  D. G. Truhlar,  
 A. Aspuru-Guzik,  R. Baer,  A. T. Bell,  N. A. Besley,  Jeng-Da Chai,  
 A. E. DePrince, III,  R. A. DiStasio Jr.,  A. Dreuw,  B. D. Dunietz,  
 T. R. Furlani,  Chao-Ping Hsu,  Yousung Jung,  Jing Kong,  D. S. Lambrecht,  
 WanZhen Liang,  C. Ochsenfeld,  V. A. Rassolov,  L. V. Slipchenko,  
 J. E. Subotnik,  T. Van Voorhis,  J. M. Herbert,  A. I. Krylov,  
 P. M. W. Gill,  M. Head-Gordon

 Contributors to earlier versions of Q-Chem not listed above: 
 R. D. Adamson,  B. Austin,  J. Baker,  G. J. O. Beran,  K. Brandhorst,  
 S. T. Brown,  E. F. C. Byrd,  A. K. Chakraborty,  C.-L. Cheng,  
 Siu Hung Chien,  D. M. Chipman,  D. L. Crittenden,  H. Dachsel,  
 R. J. Doerksen,  A. D. Dutoi,  L. Fusti-Molnar,  W. A. Goddard III,  
 A. Golubeva-Zadorozhnaya,  S. R. Gwaltney,  G. Hawkins,  A. Heyden,  
 S. Hirata,  G. Kedziora,  F. J. Keil,  C. Kelley,  Jihan Kim,  R. A. King,  
 R. Z. Khaliullin,  P. P. Korambath,  W. Kurlancheek,  A. M. Lee,  M. S. Lee,  
 S. V. Levchenko,  Ching Yeh Lin,  D. Liotard,  R. C. Lochan,  I. Lotan,  
 P. E. Maslen,  N. Nair,  D. P. O'Neill,  D. Neuhauser,  E. Neuscamman,  
 C. M. Oana,  R. Olson,  B. Peters,  R. Peverati,  P. A. Pieniazek,  
 Y. M. Rhee,  J. Ritchie,  M. A. Rohrdanz,  E. Rosta,  N. J. Russ,  
 H. F. Schaefer III,  N. E. Schultz,  N. Shenvi,  A. C. Simmonett,  A. Sodt,  
 D. Stuck,  K. S. Thanthiriwatte,  V. Vanovschi,  Tao Wang,  A. Warshel,  
 C. F. Williams,  Q. Wu,  X. Xu,  W. Zhang

 Please cite Q-Chem as follows:
 Y. Shao et al., Mol. Phys. 113, 184-215 (2015)
 DOI: 10.1080/00268976.2014.952696

 Q-Chem 5.2.1 for Intel X86 EM64T Linux

 Parts of Q-Chem use Armadillo 8.300.2 (Tropical Shenanigans).
 http://arma.sourceforge.net/

 Q-Chem begins on Fri Jan 17 00:03:32 2020  

Host: 
0

     Scratch files written to /scratch/taweetham/qchem32248//
NAlpha2: 130
NElect   130
Mult     1
The previous job contains 0 fragments, simply inherited here

 Q-Chem warning in module libgen/rem_setup.C, line 2168:

 Setting Thresh to 1e-14


Checking the input file for inconsistencies... 	...done.

--------------------------------------------------------------
User input:
--------------------------------------------------------------

$MOLECULE
READ
$END

$REM
   JOB_TYPE 	FREQUENCY
   BASIS 	6-311++G**
   METHOD	B3LYP
   SCF_GUESS_ALWAYS     TRUE
   S2THRESH     15
   THRESH       15
   MEM_TOTAL    10000
$END

--------------------------------------------------------------
 ----------------------------------------------------------------
             Standard Nuclear Orientation (Angstroms)
    I     Atom           X                Y                Z
 ----------------------------------------------------------------
    1      C       0.8380634368     0.1809410487    -0.0031491303
    2      C       1.4475447875     1.4409119997     0.1000017422
    3      Cl      0.4868828224     2.9059067098     0.2738621175
    4      C       2.8329517226     1.5800250590     0.1084899156
    5      H       3.2693276449     2.5665514417     0.1979556087
    6      C       3.6521698423     0.4608293390     0.0166688287
    7      H       4.7292324861     0.5644860627     0.0245262332
    8      C       3.0622186731    -0.7940651288    -0.0809655241
    9      Cl      4.0792598324    -2.2227640357    -0.1960845997
   10      C       1.6814985060    -0.9373202819    -0.0923343622
   11      H       1.2434729259    -1.9225784782    -0.1887371962
   12      C      -0.6355641117    -0.0316937752    -0.0090170868
   13      C      -1.4582914007     0.5795339652    -0.9630063221
   14      H      -1.0249072251     1.2396058524    -1.7040250244
   15      C      -2.8292534491     0.3458381627    -0.9819057706
   16      H      -3.4583547025     0.8166199804    -1.7262308936
   17      C      -3.3870975150    -0.5044362517    -0.0319764344
   18      Cl     -5.1207021570    -0.7975952097    -0.0456876323
   19      C      -2.5950690749    -1.1268439469     0.9262295933
   20      H      -3.0434067787    -1.7822054254     1.6618169911
   21      C      -1.2229807299    -0.8891733501     0.9287772874
   22      H      -0.6049969352    -1.3640673658     1.6822898085
 ----------------------------------------------------------------
 Molecular Point Group                 C1    NOp =  1
 Largest Abelian Subgroup              C1    NOp =  1
 Nuclear Repulsion Energy =        1166.63067211 hartrees
 There are       65 alpha and       65 beta electrons
 Requested basis set is 6-311++G(d,p)
 There are 146 shells and 403 basis functions

 Total QAlloc Memory Limit  10000 MB
 Mega-Array Size       188 MB
 MEM_STATIC part       192 MB
 A cutoff of  1.0D-15 yielded   8680 shell pairs
 There are     69803 function pairs (     74925 Cartesian)
 Smallest overlap matrix eigenvalue = 3.65E-07
 Linear dependence detected in AO basis
 Number of orthogonalized atomic orbitals = 400
 Maximum deviation from orthogonality = 2.701E-10
 Guess from superposition of atomic densities
 Warning:  Energy on first SCF cycle will be non-variational
 SAD guess density has 130.000000 electrons

 -----------------------------------------------------------------------
  General SCF calculation program by
  Eric Jon Sundstrom, Paul Horn, Yuezhi Mao, Dmitri Zuev, Alec White,
  David Stuck, Shaama M.S., Shane Yost, Joonho Lee, David Small,
  Daniel Levine, Susi Lehtola, Hugh Burton, Evgeny Epifanovsky,
  Bang C. Huynh
 -----------------------------------------------------------------------
 Exchange:     0.2000 Hartree-Fock + 0.0800 Slater + 0.7200 B88
 Correlation:  0.1900 VWN1RPA + 0.8100 LYP
 Using SG-1 standard quadrature grid
 A restricted SCF calculation will be
 performed using DIIS
 SCF converges when DIIS error is below 1.0e-08
 ---------------------------------------
  Cycle       Energy         DIIS error
 ---------------------------------------
    1   -1845.7933422060      3.13e-02  
    2   -1842.1210639463      2.77e-03  
    3   -1842.0583678909      3.23e-03  
    4   -1842.2796825119      5.10e-04  
    5   -1842.2837186140      2.80e-04  
    6   -1842.2851666423      1.14e-04  
    7   -1842.2854256334      2.55e-05  
    8   -1842.2854361478      1.29e-05  
    9   -1842.2854396445      1.92e-06  
   10   -1842.2854396996      1.08e-06  
   11   -1842.2854397241      2.22e-07  
   12   -1842.2854397249      8.90e-08  
   13   -1842.2854397251      2.11e-08  
   14   -1842.2854397251      5.25e-09  Convergence criterion met
 ---------------------------------------
 SCF time:   CPU 469.21s  wall 470.00s 
 SCF   energy in the final basis set =    -1842.2854397251
 Total energy in the final basis set =    -1842.2854397251

 --------------------------------------------------------------

                    Orbital Energies (a.u.)
 --------------------------------------------------------------

 Alpha MOs
 -- Occupied --
********-101.5657-101.5612 -10.2584 -10.2569 -10.2509 -10.2238 -10.2106
-10.2099 -10.2091 -10.2089 -10.2013 -10.2006 -10.2004 -10.1999  -9.4813
 -9.4805  -9.4758  -7.2460  -7.2452  -7.2402  -7.2362  -7.2357  -7.2354
 -7.2348  -7.2307  -7.2304  -0.9260  -0.9062  -0.8901  -0.8584  -0.8369
 -0.7995  -0.7764  -0.7508  -0.7324  -0.6561  -0.6421  -0.6254  -0.5998
 -0.5465  -0.5211  -0.5146  -0.4900  -0.4887  -0.4729  -0.4541  -0.4510
 -0.4504  -0.4263  -0.4121  -0.4106  -0.3958  -0.3820  -0.3802  -0.3774
 -0.3495  -0.3311  -0.3293  -0.3276  -0.3242  -0.2933  -0.2808  -0.2643
 -0.2515
 -- Virtual --
 -0.0591  -0.0469  -0.0364  -0.0229  -0.0128  -0.0095   0.0020   0.0047
  0.0078   0.0113   0.0171   0.0245   0.0321   0.0357   0.0443   0.0516
  0.0520   0.0606   0.0664   0.0691   0.0768   0.0827   0.0853   0.0907
  0.0971   0.0995   0.1019   0.1028   0.1091   0.1109   0.1126   0.1146
  0.1191   0.1231   0.1236   0.1275   0.1293   0.1317   0.1349   0.1358
  0.1388   0.1410   0.1428   0.1458   0.1536   0.1568   0.1666   0.1690
  0.1699   0.1780   0.1864   0.1889   0.1935   0.1958   0.2044   0.2088
  0.2141   0.2174   0.2200   0.2284   0.2316   0.2369   0.2404   0.2446
  0.2478   0.2512   0.2565   0.2587   0.2668   0.2699   0.2720   0.2735
  0.2793   0.2843   0.2895   0.2925   0.2956   0.2995   0.3091   0.3155
  0.3172   0.3199   0.3272   0.3279   0.3492   0.3517   0.3560   0.3670
  0.3790   0.4283   0.4347   0.4399   0.4468   0.4569   0.4599   0.4651
  0.4811   0.4905   0.5003   0.5063   0.5111   0.5269   0.5292   0.5388
  0.5462   0.5515   0.5632   0.5733   0.5739   0.5781   0.5817   0.5881
  0.5959   0.6019   0.6144   0.6155   0.6217   0.6338   0.6364   0.6506
  0.6664   0.6710   0.6805   0.6857   0.6964   0.7030   0.7108   0.7161
  0.7254   0.7277   0.7370   0.7466   0.7556   0.7716   0.8014   0.8248
  0.8277   0.8397   0.8464   0.8481   0.8492   0.8533   0.8567   0.8579
  0.8617   0.8636   0.8702   0.8782   0.8877   0.8910   0.8989   0.9003
  0.9028   0.9165   0.9222   0.9332   0.9469   0.9485   0.9559   0.9618
  0.9739   0.9819   0.9871   1.0040   1.0132   1.0187   1.0291   1.0451
  1.0608   1.0676   1.0997   1.1160   1.1244   1.1306   1.1651   1.1892
  1.2025   1.2241   1.2522   1.2631   1.2650   1.2879   1.2948   1.3124
  1.3343   1.3614   1.4062   1.4413   1.4844   1.5002   1.5085   1.5117
  1.5227   1.5373   1.5483   1.5618   1.5810   1.5945   1.6020   1.6102
  1.6353   1.6524   1.6679   1.6822   1.6928   1.6989   1.7201   1.7282
  1.7598   1.7729   1.7901   1.8376   1.8603   1.8743   1.8987   1.9056
  1.9127   1.9217   1.9271   1.9347   1.9436   1.9564   1.9669   1.9681
  1.9829   1.9995   2.0458   2.0537   2.0647   2.0759   2.0778   2.1044
  2.1471   2.1773   2.1947   2.2609   2.2720   2.2793   2.2898   2.2940
  2.3071   2.3301   2.3475   2.4000   2.4200   2.4334   2.4410   2.4511
  2.4662   2.4872   2.5326   2.5380   2.5507   2.6001   2.6067   2.6210
  2.6528   2.6625   2.6758   2.6897   2.7041   2.7142   2.7287   2.7355
  2.7433   2.7483   2.7672   2.7731   2.7751   2.7855   2.7963   2.8011
  2.8337   2.8417   2.8556   2.8893   2.9213   2.9365   2.9883   3.0036
  3.0690   3.0877   3.0880   3.1333   3.1514   3.1741   3.2255   3.2626
  3.3372   3.3429   3.3968   3.4240   3.4825   3.5324   3.5825   3.5993
  3.6955   3.7638   3.8180   3.8788   3.9829   4.0495   4.1243   4.1354
  4.1433   4.3967   4.8091   4.8352   9.7750   9.7788   9.8077  23.4559
 23.6165  23.8512  23.9005  23.9395  23.9541  23.9892  24.0360  24.0693
 24.0827  24.1345  24.1639  25.8285  25.8291  25.8966  26.1178  26.1416
 26.2715  26.5859  26.5962  26.7285 215.7681 215.7707 215.8064
 --------------------------------------------------------------

          Ground-State Mulliken Net Atomic Charges

     Atom                 Charge (a.u.)
  ----------------------------------------
      1 C                     0.332066
      2 C                    -0.300736
      3 Cl                    0.451266
      4 C                    -0.546190
      5 H                     0.201353
      6 C                    -0.653605
      7 H                     0.182012
      8 C                     0.804886
      9 Cl                    0.438709
     10 C                    -1.034679
     11 H                     0.211963
     12 C                     0.975212
     13 C                    -0.992805
     14 H                     0.171845
     15 C                    -0.527930
     16 H                     0.194384
     17 C                     0.473250
     18 Cl                    0.423569
     19 C                    -0.533895
     20 H                     0.196261
     21 C                    -0.643609
     22 H                     0.176674
  ----------------------------------------
  Sum of atomic charges =     0.000000

 -----------------------------------------------------------------
                    Cartesian Multipole Moments
 -----------------------------------------------------------------
    Charge (ESU x 10^10)
                -0.0000
    Dipole Moment (Debye)
         X       1.2822      Y       0.3621      Z      -0.0376
       Tot       1.3329
    Quadrupole Moments (Debye-Ang)
        XX    -112.0430     XY       4.5067     YY    -108.5269
        XZ       1.1455     YZ      -4.2675     ZZ    -106.8003
    Octopole Moments (Debye-Ang^2)
       XXX      53.8211    XXY      35.1087    XYY      -0.9981
       YYY      -1.9335    XXZ      -0.3461    XYZ       9.6157
       YYZ       2.5438    XZZ     -12.9178    YZZ      -1.4300
       ZZZ      -0.0514
    Hexadecapole Moments (Debye-Ang^3)
      XXXX   -5860.1456   XXXY      63.7749   XXYY   -1213.6743
      XYYY     -16.9001   YYYY   -1548.7131   XXXZ      18.3684
      XXYZ     -21.1102   XYYZ      -6.8909   YYYZ       1.3525
      XXZZ   -1025.0084   XYZZ      -7.1591   YYZZ    -307.1974
      XZZZ       1.5571   YZZZ     -12.8351   ZZZZ    -293.6828
 -----------------------------------------------------------------
 Calculating MO derivatives via CPSCF
    1     0    69    0.0227630  
    2     0    69    0.0063150  
    3     0    69    0.0005466  
    4     4    65    0.0000450  
    5    66     3    0.0000033  
    6    69     0    0.0000002  Converged
 Time for AOints: 716.3 s (CPU) 716.3 s (wall)
 ------------------------------------------------------------------------------
                     AOints        : Timing summary (seconds)
 ------------------------------------------------------------------------------
     job step          cpu (% of tot)      sys (% of tot)     wall (% of tot)
 ------------------------------------------------------------------------------
  AOints            0.7163E+03 ( 8.6)   0.8000E-05 ( 3.0)   0.7163E+03 ( 8.6)
 ------------------------------------------------------------------------------
   Grand Totals     0.8348E+04          0.2680E-03          0.8349E+04
 ------------------------------------------------------------------------------
 Polarizability Matrix (a.u.)
            1           2           3
    1-260.5343013   4.1251473  -1.4493080
    2   4.1251473-172.9613426   9.3480708
    3  -1.4493080   9.3480708-112.6559752
 Calculating analytic Hessian of the SCF energy

 Direct stationary perturbation theory relativistic correction:

 rels  =       2.432869676998
 relv  =      -9.238791710157
 rel2e =       2.448072895000
 E_rel =      -4.357849138159

 Hessian of the SCF Energy
            1           2           3           4           5           6
    1   0.6341629   0.0054474  -0.0000044  -0.1521340  -0.1026757  -0.0123758
    2   0.0054474   0.6195456   0.0195353  -0.0471722  -0.2442922  -0.0159113
    3  -0.0000044   0.0195353   0.1689636  -0.0054406  -0.0130130  -0.0634660
    4  -0.1521340  -0.0471722  -0.0054406   0.5926747   0.0605729   0.0037263
    5  -0.1026757  -0.2442922  -0.0130130   0.0605729   0.5169224   0.0362224
    6  -0.0123758  -0.0159113  -0.0634660   0.0037263   0.0362224   0.1192574
    7   0.0024632   0.0008645   0.0003244  -0.0717372   0.0489011   0.0053150
    8   0.0244090  -0.0330297  -0.0044846   0.0489431  -0.1120570  -0.0095830
    9   0.0023169  -0.0034052   0.0024336   0.0060447  -0.0102727  -0.0222022
   10  -0.0158915  -0.0774931  -0.0059494  -0.3135668  -0.0010851  -0.0003691
   11  -0.0318265   0.0211859   0.0009892  -0.0660915  -0.1143147  -0.0053095
   12  -0.0025072   0.0020973   0.0062135  -0.0056945  -0.0054465  -0.0607921
   13  -0.0055232   0.0006384   0.0000276  -0.0090642  -0.0287764  -0.0026465
   14  -0.0001418   0.0013847  -0.0003746   0.0020896  -0.0005669  -0.0003331
   15   0.0001528  -0.0001356   0.0052578  -0.0001318  -0.0007191   0.0028798
   16   0.0018030   0.0049357   0.0002879  -0.0370550   0.0199535   0.0024499
   17   0.0050336  -0.0662755  -0.0048870   0.0755788   0.0412471   0.0027695
   18   0.0003156  -0.0056245  -0.0024084   0.0066598   0.0030735   0.0066934
   19   0.0004767   0.0001732   0.0000298   0.0008015   0.0023476   0.0002039
   20   0.0003421  -0.0010740   0.0000302   0.0021004  -0.0027463  -0.0008353
   21  -0.0000379  -0.0001421  -0.0011013   0.0003441  -0.0007028   0.0071592
   22  -0.0371567   0.0737969   0.0054107  -0.0525338  -0.0351585  -0.0027833
   23   0.0193431   0.0424868   0.0024840  -0.0374214  -0.0260165  -0.0017146
   24   0.0020118   0.0037330   0.0054153  -0.0031394  -0.0015634  -0.0052987
   25  -0.0024002  -0.0052398  -0.0002940   0.0012659   0.0007048  -0.0001682
   26  -0.0002531   0.0016564  -0.0002647   0.0010368   0.0009514   0.0004433
   27  -0.0001199  -0.0003173   0.0046753   0.0000155   0.0001121  -0.0006408
   28  -0.1808364   0.0526520   0.0059793   0.0624477   0.0398965   0.0033270
   29   0.1167160  -0.2391132  -0.0131477  -0.0119196  -0.0562784  -0.0060928
   30   0.0132829  -0.0132750  -0.0630897  -0.0013999  -0.0062391   0.0075091
   31   0.0093406   0.0173241   0.0014863  -0.0015166   0.0022778   0.0002914
   32  -0.0101679  -0.0182754  -0.0019856   0.0028935  -0.0011333  -0.0005977
   33  -0.0016817  -0.0014855   0.0035597   0.0003621  -0.0004481   0.0059555
   34  -0.2122720  -0.0159968  -0.0016829  -0.0154027  -0.0154249   0.0027772
   35  -0.0193734  -0.0905694   0.0102904  -0.0295501  -0.0016348   0.0002947
   36  -0.0016994   0.0102784  -0.0716376  -0.0013399  -0.0005296   0.0028782
   37  -0.0282706   0.0128543  -0.0218790   0.0015622   0.0036445  -0.0015084
   38   0.0045920   0.0074339  -0.0039700  -0.0021948  -0.0016461   0.0007785
   39  -0.0037562  -0.0012577   0.0043854   0.0021180  -0.0011876  -0.0002604
   40   0.0011975   0.0006758   0.0003235  -0.0000840  -0.0001019  -0.0002683
   41  -0.0009185  -0.0020952  -0.0020276  -0.0005340   0.0005970  -0.0000527
   42   0.0010864  -0.0023460  -0.0008961  -0.0015067   0.0011111  -0.0001025
   43   0.0033596   0.0016051  -0.0024787  -0.0015814   0.0002027   0.0010524
   44   0.0019913   0.0033673   0.0047521   0.0005545  -0.0008738   0.0003031
   45  -0.0025344   0.0049175  -0.0005781   0.0009203   0.0005687  -0.0000191
   46  -0.0001043   0.0006999  -0.0009169  -0.0002132   0.0002878   0.0000788
   47  -0.0002744   0.0002354  -0.0001185   0.0000086   0.0001703  -0.0000073
   48  -0.0000209   0.0000294   0.0001794   0.0000135   0.0001424  -0.0000356
   49  -0.0022655   0.0001365   0.0000242   0.0007181   0.0000218  -0.0002336
   50  -0.0004222  -0.0012736   0.0003315   0.0004157   0.0002079  -0.0004411
   51   0.0000972   0.0006493  -0.0010534  -0.0005949   0.0000305   0.0004753
   52   0.0016378   0.0002199   0.0002083  -0.0007671   0.0005549   0.0000645
   53   0.0003668  -0.0002365  -0.0004493  -0.0002219  -0.0000350   0.0000122
   54   0.0000925  -0.0004813  -0.0001212  -0.0001286   0.0000171  -0.0000003
   55   0.0037529  -0.0018670   0.0007124  -0.0003855  -0.0002407   0.0000442
   56  -0.0012803   0.0015050   0.0049984   0.0001980   0.0004638  -0.0000429
   57   0.0008369   0.0057355  -0.0001193   0.0014841  -0.0000011  -0.0001630
   58   0.0000439  -0.0009885   0.0008461  -0.0004053   0.0002223   0.0000309
   59   0.0000984   0.0000324   0.0002547  -0.0000571   0.0001511   0.0000306
   60  -0.0000790   0.0000319   0.0002398  -0.0000056   0.0000375  -0.0000424
   61  -0.0220852  -0.0233466   0.0220049  -0.0033307   0.0040529   0.0010513
   62  -0.0131391  -0.0009456   0.0029782   0.0016210   0.0014208   0.0000372
   63   0.0053513  -0.0005117   0.0039263  -0.0021527  -0.0015056  -0.0000526
   64   0.0007025   0.0000851   0.0009810   0.0003057  -0.0001852  -0.0000647
   65   0.0021324  -0.0016553  -0.0019229  -0.0008511  -0.0005416   0.0000414
   66  -0.0007301  -0.0021201  -0.0007787  -0.0001448   0.0003138   0.0002637
            7           8           9          10          11          12
    1   0.0024632   0.0244090   0.0023169  -0.0158915  -0.0318265  -0.0025072
    2   0.0008645  -0.0330297  -0.0034052  -0.0774931   0.0211859   0.0020973
    3   0.0003244  -0.0044846   0.0024336  -0.0059494   0.0009892   0.0062135
    4  -0.0717372   0.0489431   0.0060447  -0.3135668  -0.0660915  -0.0056945
    5   0.0489011  -0.1120570  -0.0102727  -0.0010851  -0.1143147  -0.0054465
    6   0.0053150  -0.0095830  -0.0222022  -0.0003691  -0.0053095  -0.0607921
    7   0.0983781  -0.0809858  -0.0078174  -0.0251857   0.0383956   0.0042646
    8  -0.0809858   0.1622312   0.0180233   0.0123216  -0.0133687  -0.0017847
    9  -0.0078174   0.0180233   0.0133014   0.0012887  -0.0020308   0.0037321
   10  -0.0251857   0.0123216   0.0012887   0.6639103   0.0239218   0.0016191
   11   0.0383956  -0.0133687  -0.0020308   0.0239218   0.7328897   0.0535837
   12   0.0042646  -0.0017847   0.0037321   0.0016191   0.0535837   0.1331405
   13   0.0007838  -0.0005019  -0.0000886  -0.1035225  -0.1047228  -0.0093369
   14   0.0012903   0.0012928   0.0003217  -0.1078179  -0.2925790  -0.0234194
   15   0.0001199   0.0004051  -0.0024546  -0.0090455  -0.0236387  -0.0379423
   16  -0.0028906   0.0004102   0.0000210  -0.2013530   0.1357402   0.0112976
   17  -0.0052438   0.0024951  -0.0002638   0.0665888  -0.2642587  -0.0175493
   18  -0.0003502  -0.0002465   0.0046224   0.0049082  -0.0169353  -0.0610130
   19  -0.0006320   0.0002409   0.0000168  -0.0125970  -0.0035278  -0.0002670
   20   0.0012620  -0.0006278  -0.0000721   0.0262894   0.0061984   0.0002761
   21   0.0000525  -0.0001032   0.0000647   0.0020031   0.0002800   0.0034107
   22   0.0015749   0.0000682  -0.0000206   0.0640796  -0.0137141  -0.0011569
   23   0.0009578   0.0006646   0.0001845   0.0416937  -0.0587245  -0.0051832
   24   0.0001064   0.0000493  -0.0005844   0.0034348  -0.0054553   0.0070233
   25  -0.0006140   0.0011250   0.0001533  -0.0001671  -0.0005018   0.0000731
   26   0.0011212  -0.0013819  -0.0001704  -0.0066597  -0.0012774  -0.0005716
   27   0.0001099  -0.0000317  -0.0005139  -0.0003292  -0.0005037   0.0043978
   28  -0.0009731  -0.0063024  -0.0004243  -0.0569294   0.0226440   0.0018689
   29  -0.0007582  -0.0018488  -0.0005411   0.0215613  -0.0108113  -0.0006829
   30  -0.0001881  -0.0008043   0.0039921   0.0022157  -0.0004880  -0.0025215
   31  -0.0000401   0.0014524   0.0001466  -0.0006209   0.0008763   0.0000472
   32   0.0000127  -0.0010874  -0.0000890   0.0006911   0.0002639   0.0001298
   33  -0.0000225  -0.0000080   0.0001663  -0.0001820   0.0001547  -0.0010566
   34  -0.0016266   0.0025194  -0.0001710   0.0028550  -0.0000587  -0.0000395
   35  -0.0029649  -0.0006288   0.0002136  -0.0007953  -0.0048838  -0.0011881
   36  -0.0001613   0.0005924  -0.0018294   0.0006021  -0.0007034   0.0056726
   37  -0.0009818  -0.0025776  -0.0010014  -0.0006393   0.0001231   0.0007226
   38  -0.0023199  -0.0025710  -0.0010321   0.0010810  -0.0002262  -0.0000248
   39  -0.0022663  -0.0007183  -0.0011087  -0.0000036   0.0004218  -0.0000895
   40  -0.0004400  -0.0006017  -0.0006299  -0.0002838   0.0000962   0.0000556
   41  -0.0005335  -0.0006333  -0.0008330   0.0002269  -0.0001301   0.0001290
   42   0.0006670  -0.0004342   0.0002621  -0.0000262  -0.0002681   0.0000215
   43   0.0010524   0.0005625  -0.0000451   0.0004709  -0.0002917   0.0001586
   44  -0.0001522   0.0004092  -0.0001015   0.0000684   0.0000848  -0.0001429
   45  -0.0002252  -0.0007516  -0.0000281  -0.0003600   0.0000525  -0.0002155
   46   0.0001070  -0.0001301  -0.0000169   0.0000521  -0.0000793   0.0000298
   47   0.0000070  -0.0001219  -0.0000548  -0.0000234  -0.0000159  -0.0000103
   48  -0.0000252  -0.0001023  -0.0000417  -0.0000184  -0.0000207  -0.0000217
   49   0.0001211   0.0002184   0.0000575  -0.0001409   0.0001357  -0.0000381
   50  -0.0003126  -0.0004554   0.0000157  -0.0002750   0.0000387   0.0000874
   51   0.0007568   0.0007325   0.0000485   0.0002466  -0.0000953   0.0001058
   52   0.0000715  -0.0003283  -0.0000566   0.0001341  -0.0001909   0.0000818
   53   0.0000031   0.0000520   0.0000061   0.0001029  -0.0000504   0.0000270
   54   0.0000038  -0.0000071   0.0000312   0.0000222  -0.0000314  -0.0000118
   55  -0.0007338  -0.0007535  -0.0001262  -0.0000988  -0.0000956   0.0000456
   56   0.0001773  -0.0000915   0.0000143  -0.0000552   0.0002575  -0.0003893
   57  -0.0000235  -0.0003121   0.0000217  -0.0002798   0.0005230   0.0002119
   58   0.0000489  -0.0000704   0.0000135   0.0000178  -0.0001038  -0.0000870
   59   0.0000464  -0.0000913  -0.0000032   0.0000182  -0.0000084  -0.0000037
   60   0.0000153  -0.0000606   0.0000045   0.0000116   0.0000083   0.0000009
   61   0.0013124  -0.0001565   0.0002761  -0.0005348  -0.0007856  -0.0011707
   62   0.0002786   0.0007686   0.0001751  -0.0007330   0.0000414   0.0000172
   63  -0.0007462  -0.0001922   0.0001344   0.0003315  -0.0004029  -0.0002211
   64  -0.0000583   0.0001374   0.0000628   0.0000110   0.0000565   0.0000330
   65  -0.0000464   0.0000808  -0.0000842   0.0003729  -0.0003100   0.0000495
   66   0.0000901  -0.0001781  -0.0000517  -0.0001241  -0.0001316  -0.0000453
           13          14          15          16          17          18
    1  -0.0055232  -0.0001418   0.0001528   0.0018030   0.0050336   0.0003156
    2   0.0006384   0.0013847  -0.0001356   0.0049357  -0.0662755  -0.0056245
    3   0.0000276  -0.0003746   0.0052578   0.0002879  -0.0048870  -0.0024084
    4  -0.0090642   0.0020896  -0.0001318  -0.0370550   0.0755788   0.0066598
    5  -0.0287764  -0.0005669  -0.0007191   0.0199535   0.0412471   0.0030735
    6  -0.0026465  -0.0003331   0.0028798   0.0024499   0.0027695   0.0066934
    7   0.0007838   0.0012903   0.0001199  -0.0028906  -0.0052438  -0.0003502
    8  -0.0005019   0.0012928   0.0004051   0.0004102   0.0024951  -0.0002465
    9  -0.0000886   0.0003217  -0.0024546   0.0000210  -0.0002638   0.0046224
   10  -0.1035225  -0.1078179  -0.0090455  -0.2013530   0.0665888   0.0049082
   11  -0.1047228  -0.2925790  -0.0236387   0.1357402  -0.2642587  -0.0169353
   12  -0.0093369  -0.0234194  -0.0379423   0.0112976  -0.0175493  -0.0610130
   13   0.1077072   0.1118017   0.0100400   0.0111358   0.0184959   0.0016557
   14   0.1118017   0.3089465   0.0259003  -0.0111759  -0.0176114  -0.0018948
   15   0.0100400   0.0259003   0.0270726  -0.0011834  -0.0012405   0.0037559
   16   0.0111358  -0.0111759  -0.0011834   0.7524116   0.0051258  -0.0005277
   17   0.0184959  -0.0176114  -0.0012405   0.0051258   0.6520846   0.0417710
   18   0.0016557  -0.0018948   0.0037559  -0.0005277   0.0417710   0.1306348
   19   0.0007866   0.0000895   0.0000056  -0.3405216  -0.0302218  -0.0022480
   20  -0.0004359   0.0008524   0.0004017  -0.0277609  -0.0593703  -0.0019108
   21  -0.0000333   0.0004743  -0.0042932  -0.0019801  -0.0019711  -0.0350223
   22  -0.0011024   0.0030771  -0.0000316  -0.1621263  -0.0588573  -0.0038826
   23   0.0028260  -0.0010981  -0.0008978  -0.1232240  -0.2737290  -0.0159133
   24   0.0002099  -0.0007623   0.0068505  -0.0096031  -0.0163959  -0.0636707
   25  -0.0001655   0.0000073   0.0000099   0.0024057   0.0015480   0.0000941
   26   0.0011978  -0.0010731  -0.0000835   0.0284986  -0.0365881  -0.0033521
   27   0.0000770  -0.0000773   0.0000917   0.0022854  -0.0029327   0.0037648
   28  -0.0007843   0.0006688   0.0002526  -0.0164907  -0.0782185  -0.0066418
   29   0.0008415   0.0003409   0.0001329  -0.0325438   0.0201467   0.0012317
   30   0.0000570   0.0001349  -0.0010698  -0.0032483   0.0009011   0.0083416
   31   0.0000392  -0.0000527  -0.0000031  -0.0057794   0.0006743   0.0001267
   32  -0.0000542  -0.0000463   0.0000103  -0.0000344   0.0015903  -0.0003846
   33   0.0000036   0.0000300  -0.0003344   0.0001437  -0.0006415   0.0053969
   34   0.0002487   0.0002601  -0.0000257  -0.0009833  -0.0003584  -0.0000320
   35  -0.0012694   0.0001354  -0.0000098   0.0001149  -0.0006697  -0.0000046
   36   0.0000349   0.0000036   0.0001688   0.0000386   0.0005656  -0.0011265
   37  -0.0000510  -0.0000136   0.0000806   0.0001578  -0.0000390  -0.0001882
   38  -0.0000346   0.0000173  -0.0001111  -0.0007974   0.0004650   0.0000765
   39   0.0001330   0.0000133   0.0000115   0.0002798   0.0000888   0.0000257
   40   0.0000080   0.0000055  -0.0000269   0.0000324  -0.0002050  -0.0000053
   41  -0.0000163  -0.0000128   0.0000007  -0.0000272   0.0001285   0.0000107
   42  -0.0000724  -0.0000021  -0.0000050  -0.0000145  -0.0001012  -0.0000030
   43  -0.0000476  -0.0000506  -0.0000581  -0.0002999   0.0002695  -0.0000202
   44   0.0000615  -0.0000010  -0.0000075   0.0000636   0.0000635   0.0000443
   45   0.0000113   0.0000078   0.0000287   0.0001837  -0.0002031  -0.0000155
   46  -0.0000229  -0.0000065  -0.0000068  -0.0000654   0.0000408  -0.0000100
   47  -0.0000065   0.0000019   0.0000047   0.0000103  -0.0000197  -0.0000052
   48  -0.0000065   0.0000034   0.0000070   0.0000100  -0.0000074   0.0000053
   49   0.0000538   0.0000186   0.0000126   0.0003748  -0.0000776  -0.0000098
   50  -0.0000071   0.0000205   0.0000209   0.0000900  -0.0002466  -0.0000827
   51   0.0000048  -0.0000297  -0.0000333  -0.0000452   0.0002180  -0.0000699
   52  -0.0000790  -0.0000152  -0.0000040  -0.0003879   0.0001104   0.0000190
   53  -0.0000160  -0.0000035  -0.0000068  -0.0000757   0.0000947   0.0000248
   54  -0.0000086  -0.0000004  -0.0000068  -0.0000094   0.0000189   0.0000217
   55  -0.0000571   0.0000253  -0.0000011  -0.0001612  -0.0002267   0.0000381
   56   0.0000215  -0.0000204   0.0000352  -0.0001185  -0.0000798   0.0000964
   57   0.0001006   0.0000176   0.0000249  -0.0001343  -0.0004205  -0.0000175
   58  -0.0000370  -0.0000043   0.0000011  -0.0000570   0.0000313   0.0000133
   59  -0.0000026  -0.0000046  -0.0000065  -0.0000348  -0.0000224  -0.0000020
   60   0.0000040  -0.0000043  -0.0000019  -0.0000137  -0.0000243  -0.0000086
   61  -0.0003271  -0.0000593  -0.0001283  -0.0001728  -0.0000984   0.0000780
   62  -0.0000124   0.0000256  -0.0000500   0.0008353   0.0001654  -0.0000050
   63  -0.0001534  -0.0000098   0.0000101  -0.0002133   0.0003888   0.0001343
   64   0.0000207   0.0000042  -0.0000286   0.0000256   0.0000474   0.0000068
   65  -0.0000282  -0.0000008  -0.0000047   0.0000129   0.0003908   0.0000337
   66  -0.0000132   0.0000009  -0.0000180  -0.0000228  -0.0000849  -0.0000416
           19          20          21          22          23          24
    1   0.0004767   0.0003421  -0.0000379  -0.0371567   0.0193431   0.0020118
    2   0.0001732  -0.0010740  -0.0001421   0.0737969   0.0424868   0.0037330
    3   0.0000298   0.0000302  -0.0011013   0.0054107   0.0024840   0.0054153
    4   0.0008015   0.0021004   0.0003441  -0.0525338  -0.0374214  -0.0031394
    5   0.0023476  -0.0027463  -0.0007028  -0.0351585  -0.0260165  -0.0015634
    6   0.0002039  -0.0008353   0.0071592  -0.0027833  -0.0017146  -0.0052987
    7  -0.0006320   0.0012620   0.0000525   0.0015749   0.0009578   0.0001064
    8   0.0002409  -0.0006278  -0.0001032   0.0000682   0.0006646   0.0000493
    9   0.0000168  -0.0000721   0.0000647  -0.0000206   0.0001845  -0.0005844
   10  -0.0125970   0.0262894   0.0020031   0.0640796   0.0416937   0.0034348
   11  -0.0035278   0.0061984   0.0002800  -0.0137141  -0.0587245  -0.0054553
   12  -0.0002670   0.0002761   0.0034107  -0.0011569  -0.0051832   0.0070233
   13   0.0007866  -0.0004359  -0.0000333  -0.0011024   0.0028260   0.0002099
   14   0.0000895   0.0008524   0.0004743   0.0030771  -0.0010981  -0.0007623
   15   0.0000056   0.0004017  -0.0042932  -0.0000316  -0.0008978   0.0068505
   16  -0.3405216  -0.0277609  -0.0019801  -0.1621263  -0.1232240  -0.0096031
   17  -0.0302218  -0.0593703  -0.0019711  -0.0588573  -0.2737290  -0.0163959
   18  -0.0022480  -0.0019108  -0.0350223  -0.0038826  -0.0159133  -0.0636707
   19   0.3588649   0.0301140   0.0022005  -0.0092878   0.0024244   0.0002098
   20   0.0301140   0.0598658   0.0027644  -0.0285060   0.0006314  -0.0000841
   21   0.0022005   0.0027644   0.0243478  -0.0021821  -0.0002129   0.0026907
   22  -0.0092878  -0.0285060  -0.0021821   0.6028620   0.0708569   0.0057131
   23   0.0024244   0.0006314  -0.0002129   0.0708569   0.5495147   0.0342623
   24   0.0002098  -0.0000841   0.0026907   0.0057131   0.0342623   0.1228840
   25   0.0014397  -0.0004287  -0.0001027  -0.0776615   0.0528261   0.0036012
   26   0.0006215   0.0011553   0.0003231   0.0526186  -0.1139523  -0.0070761
   27   0.0000359   0.0002927  -0.0024442   0.0033610  -0.0073402  -0.0232358
   28   0.0009907  -0.0015516  -0.0002115  -0.3221308  -0.0036642  -0.0000302
   29  -0.0023356  -0.0051598  -0.0007364  -0.0673897  -0.1165822  -0.0051714
   30  -0.0002044  -0.0008690   0.0054278  -0.0046028  -0.0048213  -0.0617612
   31  -0.0003293  -0.0013919  -0.0001356  -0.0085906  -0.0288870  -0.0026111
   32   0.0000678   0.0001387  -0.0000484   0.0018804  -0.0002804  -0.0002302
   33   0.0000208  -0.0000074   0.0002696   0.0005263  -0.0001822   0.0029901
   34  -0.0000127  -0.0000110   0.0001343   0.0019574   0.0028893  -0.0004776
   35  -0.0000019   0.0001175  -0.0000081   0.0023543  -0.0028228  -0.0008920
   36  -0.0000044   0.0000296  -0.0004711  -0.0006049  -0.0008723   0.0067040
   37   0.0000099   0.0000065  -0.0001375  -0.0003818   0.0002273   0.0017039
   38   0.0000141  -0.0000116   0.0000806   0.0003341  -0.0000887  -0.0001407
   39  -0.0000005   0.0000381  -0.0000008  -0.0001048   0.0001399  -0.0002231
   40   0.0000010  -0.0000027  -0.0000107   0.0001047   0.0002099  -0.0000350
   41   0.0000078  -0.0000019  -0.0000087  -0.0000873  -0.0002207   0.0000853
   42   0.0000148  -0.0000202  -0.0000046   0.0000749   0.0000605  -0.0000019
   43  -0.0000005  -0.0000289   0.0000414  -0.0000457  -0.0004068  -0.0001911
   44  -0.0000138  -0.0000029   0.0000308  -0.0000444   0.0000952  -0.0004581
   45  -0.0000043  -0.0000069  -0.0000285   0.0000971   0.0004541   0.0004907
   46  -0.0000002  -0.0000030  -0.0000013   0.0000272  -0.0000416   0.0000748
   47   0.0000006  -0.0000023  -0.0000056  -0.0000262   0.0000150   0.0000540
   48  -0.0000000  -0.0000019  -0.0000058  -0.0000156  -0.0000125   0.0000068
   49   0.0000196   0.0000046   0.0000188  -0.0006480   0.0005010   0.0000208
   50   0.0000049   0.0000107  -0.0000415   0.0002351   0.0003000   0.0002293
   51  -0.0000048  -0.0000210   0.0000706  -0.0002993  -0.0002741  -0.0002479
   52  -0.0000159  -0.0000110  -0.0000070   0.0005470  -0.0005741  -0.0002117
   53  -0.0000033  -0.0000011   0.0000029   0.0000042  -0.0001626  -0.0000392
   54  -0.0000000  -0.0000022  -0.0000023  -0.0000030  -0.0000317  -0.0000074
   55   0.0000041   0.0000300  -0.0000880   0.0006393   0.0002471   0.0003139
   56   0.0000161   0.0000111   0.0000269   0.0000130   0.0000636  -0.0003177
   57   0.0000131  -0.0000034  -0.0000563   0.0006768   0.0002652  -0.0000533
   58  -0.0000014  -0.0000006   0.0000078   0.0000391  -0.0000919  -0.0000506
   59  -0.0000000  -0.0000006  -0.0000034   0.0000544   0.0000076   0.0000206
   60   0.0000011   0.0000007  -0.0000042   0.0000256   0.0000412   0.0000367
   61   0.0000010  -0.0000251   0.0001278   0.0000567  -0.0007344  -0.0009858
   62  -0.0000118   0.0000145  -0.0000239  -0.0008886   0.0000664   0.0001744
   63  -0.0000048   0.0000340   0.0000047  -0.0005205  -0.0001170  -0.0001744
   64   0.0000030   0.0000082  -0.0000025  -0.0002205   0.0000458  -0.0000644
   65  -0.0000064   0.0000027   0.0000248  -0.0006214  -0.0001691  -0.0000244
   66  -0.0000137  -0.0000332  -0.0000114   0.0003221  -0.0003187   0.0001691
           25          26          27          28          29          30
    1  -0.0024002  -0.0002531  -0.0001199  -0.1808364   0.1167160   0.0132829
    2  -0.0052398   0.0016564  -0.0003173   0.0526520  -0.2391132  -0.0132750
    3  -0.0002940  -0.0002647   0.0046753   0.0059793  -0.0131477  -0.0630897
    4   0.0012659   0.0010368   0.0000155   0.0624477  -0.0119196  -0.0013999
    5   0.0007048   0.0009514   0.0001121   0.0398965  -0.0562784  -0.0062391
    6  -0.0001682   0.0004433  -0.0006408   0.0033270  -0.0060928   0.0075091
    7  -0.0006140   0.0011212   0.0001099  -0.0009731  -0.0007582  -0.0001881
    8   0.0011250  -0.0013819  -0.0000317  -0.0063024  -0.0018488  -0.0008043
    9   0.0001533  -0.0001704  -0.0005139  -0.0004243  -0.0005411   0.0039921
   10  -0.0001671  -0.0066597  -0.0003292  -0.0569294   0.0215613   0.0022157
   11  -0.0005018  -0.0012774  -0.0005037   0.0226440  -0.0108113  -0.0004880
   12   0.0000731  -0.0005716   0.0043978   0.0018689  -0.0006829  -0.0025215
   13  -0.0001655   0.0011978   0.0000770  -0.0007843   0.0008415   0.0000570
   14   0.0000073  -0.0010731  -0.0000773   0.0006688   0.0003409   0.0001349
   15   0.0000099  -0.0000835   0.0000917   0.0002526   0.0001329  -0.0010698
   16   0.0024057   0.0284986   0.0022854  -0.0164907  -0.0325438  -0.0032483
   17   0.0015480  -0.0365881  -0.0029327  -0.0782185   0.0201467   0.0009011
   18   0.0000941  -0.0033521   0.0037648  -0.0066418   0.0012317   0.0083416
   19   0.0014397   0.0006215   0.0000359   0.0009907  -0.0023356  -0.0002044
   20  -0.0004287   0.0011553   0.0002927  -0.0015516  -0.0051598  -0.0008690
   21  -0.0001027   0.0003231  -0.0024442  -0.0002115  -0.0007364   0.0054278
   22  -0.0776615   0.0526186   0.0033610  -0.3221308  -0.0673897  -0.0046028
   23   0.0528261  -0.1139523  -0.0073402  -0.0036642  -0.1165822  -0.0048213
   24   0.0036012  -0.0070761  -0.0232358  -0.0000302  -0.0051714  -0.0617612
   25   0.0995542  -0.0888827  -0.0064815  -0.0241296   0.0367866   0.0030594
   26  -0.0888827   0.1605469   0.0118006   0.0108934  -0.0107964  -0.0013732
   27  -0.0064815   0.0118006   0.0126412   0.0009072  -0.0012787   0.0038325
   28  -0.0241296   0.0108934   0.0009072   0.6760096   0.0427476   0.0044464
   29   0.0367866  -0.0107964  -0.0012787   0.0427476   0.7050277   0.0523680
   30   0.0030594  -0.0013732   0.0038325   0.0044464   0.0523680   0.1321790
   31   0.0010536  -0.0003816  -0.0000018  -0.1028845  -0.1055287  -0.0108688
   32   0.0008268   0.0012329   0.0003354  -0.1068040  -0.2912369  -0.0253410
   33   0.0000712   0.0003485  -0.0025555  -0.0110502  -0.0259732  -0.0377320
   34   0.0002116  -0.0005537   0.0000691  -0.0313016   0.0075133  -0.0035097
   35   0.0013765  -0.0005612  -0.0000725   0.0257746   0.0078734  -0.0004265
   36  -0.0000023   0.0000270   0.0000120   0.0014269   0.0000102   0.0046431
   37  -0.0003809   0.0002452   0.0000176  -0.0009118  -0.0036585  -0.0001752
   38  -0.0002021   0.0001578   0.0000426  -0.0020617   0.0006053  -0.0000691
   39   0.0002176  -0.0001627   0.0000208   0.0028047  -0.0008216   0.0002678
   40   0.0000425  -0.0000781   0.0000080  -0.0001595   0.0001259   0.0000613
   41   0.0000545  -0.0000328  -0.0000205   0.0007429  -0.0001500   0.0000251
   42   0.0000858  -0.0001250  -0.0000223   0.0000360   0.0001085   0.0001638
   43  -0.0000931   0.0001010   0.0000103  -0.0009981   0.0005829  -0.0000627
   44  -0.0000980   0.0000978   0.0000062  -0.0009175   0.0001983  -0.0002193
   45  -0.0001125   0.0000182  -0.0000070  -0.0011414  -0.0005508  -0.0000347
   46  -0.0000637   0.0000551   0.0000063  -0.0002920  -0.0001286  -0.0000227
   47   0.0000030  -0.0000116  -0.0000069  -0.0001300  -0.0000019   0.0000025
   48  -0.0000025  -0.0000009   0.0000000  -0.0000433  -0.0000170  -0.0000371
   49   0.0003779  -0.0004050  -0.0000568   0.0007392  -0.0003593   0.0003547
   50   0.0000397  -0.0000667   0.0000272   0.0002719  -0.0002228  -0.0001822
   51   0.0000415  -0.0000293  -0.0000119  -0.0001826   0.0003391   0.0003960
   52  -0.0003945   0.0004352   0.0000477  -0.0008278  -0.0001060  -0.0000095
   53  -0.0000623   0.0000811   0.0000045  -0.0000334   0.0000016  -0.0000290
   54   0.0000031  -0.0000034  -0.0000004   0.0000887   0.0000195   0.0000010
   55  -0.0001846   0.0001816   0.0000562  -0.0002968  -0.0001058  -0.0009441
   56  -0.0000203   0.0000525  -0.0000069  -0.0004092  -0.0002713  -0.0000497
   57  -0.0000893   0.0000724   0.0000301  -0.0010864  -0.0002823   0.0001938
   58  -0.0000516   0.0000691   0.0000026  -0.0000434  -0.0000338  -0.0000358
   59  -0.0000139   0.0000049  -0.0000014  -0.0000770  -0.0000207  -0.0000907
   60   0.0000113  -0.0000222  -0.0000043  -0.0000073   0.0000140  -0.0001030
   61  -0.0000903   0.0001851  -0.0000385  -0.0001687  -0.0020368   0.0016402
   62   0.0000625  -0.0000870  -0.0000069   0.0034544  -0.0023514   0.0011688
   63  -0.0001543   0.0001805  -0.0000234  -0.0006270   0.0006746  -0.0008607
   64   0.0000450  -0.0000463   0.0000178  -0.0000329   0.0000295   0.0001568
   65   0.0000889  -0.0001080  -0.0000244   0.0004249   0.0006533  -0.0003257
   66  -0.0000147   0.0000213  -0.0000069   0.0003052   0.0004028   0.0002624
           31          32          33          34          35          36
    1   0.0093406  -0.0101679  -0.0016817  -0.2122720  -0.0193734  -0.0016994
    2   0.0173241  -0.0182754  -0.0014855  -0.0159968  -0.0905694   0.0102784
    3   0.0014863  -0.0019856   0.0035597  -0.0016829   0.0102904  -0.0716376
    4  -0.0015166   0.0028935   0.0003621  -0.0154027  -0.0295501  -0.0013399
    5   0.0022778  -0.0011333  -0.0004481  -0.0154249  -0.0016348  -0.0005296
    6   0.0002914  -0.0005977   0.0059555   0.0027772   0.0002947   0.0028782
    7  -0.0000401   0.0000127  -0.0000225  -0.0016266  -0.0029649  -0.0001613
    8   0.0014524  -0.0010874  -0.0000080   0.0025194  -0.0006288   0.0005924
    9   0.0001466  -0.0000890   0.0001663  -0.0001710   0.0002136  -0.0018294
   10  -0.0006209   0.0006911  -0.0001820   0.0028550  -0.0007953   0.0006021
   11   0.0008763   0.0002639   0.0001547  -0.0000587  -0.0048838  -0.0007034
   12   0.0000472   0.0001298  -0.0010566  -0.0000395  -0.0011881   0.0056726
   13   0.0000392  -0.0000542   0.0000036   0.0002487  -0.0012694   0.0000349
   14  -0.0000527  -0.0000463   0.0000300   0.0002601   0.0001354   0.0000036
   15  -0.0000031   0.0000103  -0.0003344  -0.0000257  -0.0000098   0.0001688
   16  -0.0057794  -0.0000344   0.0001437  -0.0009833   0.0001149   0.0000386
   17   0.0006743   0.0015903  -0.0006415  -0.0003584  -0.0006697   0.0005656
   18   0.0001267  -0.0003846   0.0053969  -0.0000320  -0.0000046  -0.0011265
   19  -0.0003293   0.0000678   0.0000208  -0.0000127  -0.0000019  -0.0000044
   20  -0.0013919   0.0001387  -0.0000074  -0.0000110   0.0001175   0.0000296
   21  -0.0001356  -0.0000484   0.0002696   0.0001343  -0.0000081  -0.0004711
   22  -0.0085906   0.0018804   0.0005263   0.0019574   0.0023543  -0.0006049
   23  -0.0288870  -0.0002804  -0.0001822   0.0028893  -0.0028228  -0.0008723
   24  -0.0026111  -0.0002302   0.0029901  -0.0004776  -0.0008920   0.0067040
   25   0.0010536   0.0008268   0.0000712   0.0002116   0.0013765  -0.0000023
   26  -0.0003816   0.0012329   0.0003485  -0.0005537  -0.0005612   0.0000270
   27  -0.0000018   0.0003354  -0.0025555   0.0000691  -0.0000725   0.0000120
   28  -0.1028845  -0.1068040  -0.0110502  -0.0313016   0.0257746   0.0014269
   29  -0.1055287  -0.2912369  -0.0259732   0.0075133   0.0078734   0.0000102
   30  -0.0108688  -0.0253410  -0.0377320  -0.0035097  -0.0004265   0.0046431
   31   0.1089037   0.1121636   0.0110001   0.0009176   0.0011579  -0.0000106
   32   0.1121636   0.3077983   0.0276207  -0.0020955   0.0006476   0.0005411
   33   0.0110001   0.0276207   0.0273896   0.0007223   0.0005677  -0.0036357
   34   0.0009176  -0.0020955   0.0007223   0.6289240   0.0406382   0.0404764
   35   0.0011579   0.0006476   0.0005677   0.0406382   0.3760289  -0.2310437
   36  -0.0000106   0.0005411  -0.0036357   0.0404764  -0.2310437   0.4446979
   37  -0.0000155   0.0007246  -0.0008423  -0.1790969   0.0228846  -0.0540745
   38   0.0001518  -0.0000522   0.0001252   0.0555914  -0.1254240   0.0878884
   39  -0.0000267   0.0003868  -0.0000420  -0.1029205   0.0814370  -0.1892519
   40   0.0000135  -0.0000208  -0.0000253   0.0103458   0.0116202  -0.0131240
   41   0.0000156   0.0000023  -0.0000046  -0.0059287  -0.0043505   0.0081989
   42   0.0000646  -0.0000531  -0.0000266   0.0103913   0.0128717  -0.0101542
   43   0.0001223  -0.0003541   0.0000487  -0.0376942   0.0358112  -0.0561242
   44   0.0000135  -0.0002141   0.0002734   0.0074627   0.0264143  -0.0219253
   45  -0.0000172   0.0001276  -0.0002691  -0.0198241  -0.0165559   0.0241672
   46   0.0000141   0.0000116  -0.0000388  -0.0044523  -0.0024785   0.0003305
   47  -0.0000230  -0.0000149  -0.0000105  -0.0021459   0.0046104   0.0027524
   48  -0.0000159  -0.0000166  -0.0000041   0.0004288   0.0027236   0.0039167
   49  -0.0001343   0.0000559   0.0000449   0.0022549   0.0058581  -0.0051619
   50  -0.0000879   0.0002140  -0.0001525   0.0057628  -0.0315520   0.0322190
   51   0.0001148  -0.0003491   0.0001572  -0.0053692   0.0321112  -0.0493481
   52   0.0001121  -0.0001261   0.0000073  -0.0021357  -0.0003783   0.0000673
   53   0.0000144  -0.0000309   0.0000180  -0.0004362   0.0003207  -0.0014713
   54   0.0000066  -0.0000073  -0.0000242   0.0001798  -0.0012886   0.0010432
   55  -0.0002207   0.0003921  -0.0002320  -0.0175240  -0.0514601   0.0595101
   56  -0.0001357   0.0001900   0.0003006  -0.0229566   0.0056866  -0.0023261
   57  -0.0000917   0.0000540  -0.0001839   0.0234459  -0.0098839   0.0247018
   58  -0.0000069   0.0000015   0.0000527  -0.0048578  -0.0007756  -0.0013657
   59   0.0000406   0.0000123  -0.0000159  -0.0011809   0.0050987   0.0023341
   60   0.0000314   0.0000289  -0.0000052  -0.0013818   0.0023940   0.0037989
   61  -0.0000550  -0.0000747   0.0006860  -0.1500128  -0.0325131   0.0221293
   62   0.0000471   0.0003514  -0.0004698  -0.0667199  -0.1592311   0.1005932
   63   0.0001382   0.0001624   0.0005491   0.0706922   0.1101402  -0.1851490
   64  -0.0003229   0.0000101   0.0003849   0.0096630  -0.0060302   0.0090621
   65   0.0002792  -0.0000695  -0.0000390   0.0112253  -0.0045995   0.0128306
   66   0.0003288  -0.0002942  -0.0005647  -0.0138846   0.0083282  -0.0097967
           37          38          39          40          41          42
    1  -0.0282706   0.0045920  -0.0037562   0.0011975  -0.0009185   0.0010864
    2   0.0128543   0.0074339  -0.0012577   0.0006758  -0.0020952  -0.0023460
    3  -0.0218790  -0.0039700   0.0043854   0.0003235  -0.0020276  -0.0008961
    4   0.0015622  -0.0021948   0.0021180  -0.0000840  -0.0005340  -0.0015067
    5   0.0036445  -0.0016461  -0.0011876  -0.0001019   0.0005970   0.0011111
    6  -0.0015084   0.0007785  -0.0002604  -0.0002683  -0.0000527  -0.0001025
    7  -0.0009818  -0.0023199  -0.0022663  -0.0004400  -0.0005335   0.0006670
    8  -0.0025776  -0.0025710  -0.0007183  -0.0006017  -0.0006333  -0.0004342
    9  -0.0010014  -0.0010321  -0.0011087  -0.0006299  -0.0008330   0.0002621
   10  -0.0006393   0.0010810  -0.0000036  -0.0002838   0.0002269  -0.0000262
   11   0.0001231  -0.0002262   0.0004218   0.0000962  -0.0001301  -0.0002681
   12   0.0007226  -0.0000248  -0.0000895   0.0000556   0.0001290   0.0000215
   13  -0.0000510  -0.0000346   0.0001330   0.0000080  -0.0000163  -0.0000724
   14  -0.0000136   0.0000173   0.0000133   0.0000055  -0.0000128  -0.0000021
   15   0.0000806  -0.0001111   0.0000115  -0.0000269   0.0000007  -0.0000050
   16   0.0001578  -0.0007974   0.0002798   0.0000324  -0.0000272  -0.0000145
   17  -0.0000390   0.0004650   0.0000888  -0.0002050   0.0001285  -0.0001012
   18  -0.0001882   0.0000765   0.0000257  -0.0000053   0.0000107  -0.0000030
   19   0.0000099   0.0000141  -0.0000005   0.0000010   0.0000078   0.0000148
   20   0.0000065  -0.0000116   0.0000381  -0.0000027  -0.0000019  -0.0000202
   21  -0.0001375   0.0000806  -0.0000008  -0.0000107  -0.0000087  -0.0000046
   22  -0.0003818   0.0003341  -0.0001048   0.0001047  -0.0000873   0.0000749
   23   0.0002273  -0.0000887   0.0001399   0.0002099  -0.0002207   0.0000605
   24   0.0017039  -0.0001407  -0.0002231  -0.0000350   0.0000853  -0.0000019
   25  -0.0003809  -0.0002021   0.0002176   0.0000425   0.0000545   0.0000858
   26   0.0002452   0.0001578  -0.0001627  -0.0000781  -0.0000328  -0.0001250
   27   0.0000176   0.0000426   0.0000208   0.0000080  -0.0000205  -0.0000223
   28  -0.0009118  -0.0020617   0.0028047  -0.0001595   0.0007429   0.0000360
   29  -0.0036585   0.0006053  -0.0008216   0.0001259  -0.0001500   0.0001085
   30  -0.0001752  -0.0000691   0.0002678   0.0000613   0.0000251   0.0001638
   31  -0.0000155   0.0001518  -0.0000267   0.0000135   0.0000156   0.0000646
   32   0.0007246  -0.0000522   0.0003868  -0.0000208   0.0000023  -0.0000531
   33  -0.0008423   0.0001252  -0.0000420  -0.0000253  -0.0000046  -0.0000266
   34  -0.1790969   0.0555914  -0.1029205   0.0103458  -0.0059287   0.0103913
   35   0.0228846  -0.1254240   0.0814370   0.0116202  -0.0043505   0.0128717
   36  -0.0540745   0.0878884  -0.1892519  -0.0131240   0.0081989  -0.0101542
   37   0.6649812   0.0834177   0.0167534  -0.1029268  -0.0704621   0.0748985
   38   0.0834177   0.3699192  -0.2759428  -0.0705612  -0.1500172   0.1273234
   39   0.0167534  -0.2759428   0.4903766   0.0759292   0.1285978  -0.1818559
   40  -0.1029268  -0.0705612   0.0759292   0.1072518   0.0772521  -0.0793339
   41  -0.0704621  -0.1500172   0.1285978   0.0772521   0.1511418  -0.1413460
   42   0.0748985   0.1273234  -0.1818559  -0.0793339  -0.1413460   0.1864781
   43  -0.3299023  -0.0638951   0.0165236  -0.0088339  -0.0006289  -0.0020013
   44  -0.0207841  -0.0935919   0.0353739  -0.0196563   0.0007975  -0.0005628
   45  -0.0358379   0.0268021  -0.1032212   0.0220464   0.0036516   0.0040604
   46  -0.0127228   0.0139161  -0.0216255   0.0009145   0.0003985   0.0006423
   47  -0.0043318   0.0060900  -0.0043931   0.0008062  -0.0022684  -0.0024116
   48   0.0015510  -0.0000859   0.0039252   0.0002376  -0.0023799  -0.0011715
   49  -0.0189883  -0.0220805   0.0223730  -0.0039215  -0.0011322  -0.0010984
   50  -0.0573681   0.0059754  -0.0102320  -0.0010243   0.0051460   0.0026251
   51   0.0668570  -0.0032098   0.0256574  -0.0014309   0.0025641   0.0038807
   52   0.0034765  -0.0028895   0.0032225  -0.0013009  -0.0000833  -0.0002263
   53   0.0013416   0.0010191   0.0048124  -0.0007632  -0.0000598  -0.0000495
   54  -0.0017951   0.0038713  -0.0007238   0.0006790   0.0000906   0.0000686
   55  -0.0542945   0.0106655  -0.0241494  -0.0008044   0.0003512  -0.0005169
   56   0.0104374  -0.0049108   0.0030569   0.0003644  -0.0003905  -0.0007341
   57  -0.0243185   0.0027971  -0.0135720  -0.0003921  -0.0007593  -0.0002366
   58  -0.0008879   0.0003974  -0.0004730   0.0000380   0.0000361   0.0001296
   59   0.0005247  -0.0004723  -0.0007253   0.0000622  -0.0004724  -0.0003552
   60  -0.0005460  -0.0007614  -0.0002271   0.0001277  -0.0003381  -0.0003093
   61   0.0604858  -0.0005651   0.0131846  -0.0017073   0.0016061  -0.0038112
   62   0.0257054  -0.0142122   0.0361726   0.0011574   0.0032090   0.0039991
   63  -0.0225657   0.0305984  -0.0344950  -0.0034649   0.0039448   0.0003415
   64  -0.0002254  -0.0025607   0.0017916   0.0005125  -0.0003398   0.0005169
   65  -0.0028980   0.0015374   0.0048983   0.0006396  -0.0001864   0.0007098
   66   0.0022871   0.0049682   0.0004026  -0.0007209   0.0004718  -0.0004874
           43          44          45          46          47          48
    1   0.0033596   0.0019913  -0.0025344  -0.0001043  -0.0002744  -0.0000209
    2   0.0016051   0.0033673   0.0049175   0.0006999   0.0002354   0.0000294
    3  -0.0024787   0.0047521  -0.0005781  -0.0009169  -0.0001185   0.0001794
    4  -0.0015814   0.0005545   0.0009203  -0.0002132   0.0000086   0.0000135
    5   0.0002027  -0.0008738   0.0005687   0.0002878   0.0001703   0.0001424
    6   0.0010524   0.0003031  -0.0000191   0.0000788  -0.0000073  -0.0000356
    7   0.0010524  -0.0001522  -0.0002252   0.0001070   0.0000070  -0.0000252
    8   0.0005625   0.0004092  -0.0007516  -0.0001301  -0.0001219  -0.0001023
    9  -0.0000451  -0.0001015  -0.0000281  -0.0000169  -0.0000548  -0.0000417
   10   0.0004709   0.0000684  -0.0003600   0.0000521  -0.0000234  -0.0000184
   11  -0.0002917   0.0000848   0.0000525  -0.0000793  -0.0000159  -0.0000207
   12   0.0001586  -0.0001429  -0.0002155   0.0000298  -0.0000103  -0.0000217
   13  -0.0000476   0.0000615   0.0000113  -0.0000229  -0.0000065  -0.0000065
   14  -0.0000506  -0.0000010   0.0000078  -0.0000065   0.0000019   0.0000034
   15  -0.0000581  -0.0000075   0.0000287  -0.0000068   0.0000047   0.0000070
   16  -0.0002999   0.0000636   0.0001837  -0.0000654   0.0000103   0.0000100
   17   0.0002695   0.0000635  -0.0002031   0.0000408  -0.0000197  -0.0000074
   18  -0.0000202   0.0000443  -0.0000155  -0.0000100  -0.0000052   0.0000053
   19  -0.0000005  -0.0000138  -0.0000043  -0.0000002   0.0000006  -0.0000000
   20  -0.0000289  -0.0000029  -0.0000069  -0.0000030  -0.0000023  -0.0000019
   21   0.0000414   0.0000308  -0.0000285  -0.0000013  -0.0000056  -0.0000058
   22  -0.0000457  -0.0000444   0.0000971   0.0000272  -0.0000262  -0.0000156
   23  -0.0004068   0.0000952   0.0004541  -0.0000416   0.0000150  -0.0000125
   24  -0.0001911  -0.0004581   0.0004907   0.0000748   0.0000540   0.0000068
   25  -0.0000931  -0.0000980  -0.0001125  -0.0000637   0.0000030  -0.0000025
   26   0.0001010   0.0000978   0.0000182   0.0000551  -0.0000116  -0.0000009
   27   0.0000103   0.0000062  -0.0000070   0.0000063  -0.0000069   0.0000000
   28  -0.0009981  -0.0009175  -0.0011414  -0.0002920  -0.0001300  -0.0000433
   29   0.0005829   0.0001983  -0.0005508  -0.0001286  -0.0000019  -0.0000170
   30  -0.0000627  -0.0002193  -0.0000347  -0.0000227   0.0000025  -0.0000371
   31   0.0001223   0.0000135  -0.0000172   0.0000141  -0.0000230  -0.0000159
   32  -0.0003541  -0.0002141   0.0001276   0.0000116  -0.0000149  -0.0000166
   33   0.0000487   0.0002734  -0.0002691  -0.0000388  -0.0000105  -0.0000041
   34  -0.0376942   0.0074627  -0.0198241  -0.0044523  -0.0021459   0.0004288
   35   0.0358112   0.0264143  -0.0165559  -0.0024785   0.0046104   0.0027236
   36  -0.0561242  -0.0219253   0.0241672   0.0003305   0.0027524   0.0039167
   37  -0.3299023  -0.0207841  -0.0358379  -0.0127228  -0.0043318   0.0015510
   38  -0.0638951  -0.0935919   0.0268021   0.0139161   0.0060900  -0.0000859
   39   0.0165236   0.0353739  -0.1032212  -0.0216255  -0.0043931   0.0039252
   40  -0.0088339  -0.0196563   0.0220464   0.0009145   0.0008062   0.0002376
   41  -0.0006289   0.0007975   0.0036516   0.0003985  -0.0022684  -0.0023799
   42  -0.0020013  -0.0005628   0.0040604   0.0006423  -0.0024116  -0.0011715
   43   0.6802934   0.0329308   0.0856495  -0.1510593   0.0691300  -0.1142510
   44   0.0329308   0.3534445  -0.2758000   0.0705947  -0.0985439   0.0965639
   45   0.0856495  -0.2758000   0.4997058  -0.1163478   0.0962718  -0.1846520
   46  -0.1510593   0.0705947  -0.1163478   0.1583235  -0.0730519   0.1239948
   47   0.0691300  -0.0985439   0.0962718  -0.0730519   0.0957173  -0.1071952
   48  -0.1142510   0.0965639  -0.1846520   0.1239948  -0.1071952   0.1894005
   49  -0.1338076  -0.0688349   0.0709572   0.0089628   0.0121830  -0.0142427
   50  -0.0287914  -0.1642779   0.1194665  -0.0069357  -0.0050210   0.0080195
   51   0.0200583   0.1109997  -0.2000290   0.0100472   0.0125876  -0.0105621
   52  -0.0346029  -0.0066366  -0.0000540   0.0010643   0.0006765  -0.0000414
   53  -0.0233333  -0.0000586   0.0003516   0.0000350  -0.0010714  -0.0018053
   54   0.0206825   0.0039831   0.0039721   0.0007975  -0.0016936  -0.0002551
   55   0.0590491   0.0263348  -0.0221436  -0.0004184  -0.0030640   0.0022435
   56  -0.0016611  -0.0129859   0.0276674  -0.0025235   0.0015728   0.0045851
   57   0.0132246   0.0338543  -0.0305135   0.0018153   0.0044496   0.0002202
   58  -0.0018478   0.0012313  -0.0032292   0.0005767   0.0005814  -0.0006611
   59   0.0017639   0.0031098   0.0037887  -0.0003518  -0.0001353   0.0004661
   60  -0.0037140   0.0036119   0.0002717   0.0004937   0.0006482  -0.0004108
   61  -0.0429577  -0.0237391   0.0213584  -0.0006290  -0.0004577   0.0008597
   62  -0.0229570  -0.0168426   0.0102596  -0.0004510  -0.0007632  -0.0005573
   63   0.0208354   0.0099505  -0.0128466   0.0006764  -0.0005002  -0.0001694
   64  -0.0005756  -0.0004289   0.0006062   0.0000011   0.0001281   0.0000057
   65  -0.0005635  -0.0006888  -0.0005389   0.0001417  -0.0004216  -0.0003306
   66   0.0006619  -0.0005280  -0.0002387  -0.0000008  -0.0003576  -0.0002943
           49          50          51          52          53          54
    1  -0.0022655  -0.0004222   0.0000972   0.0016378   0.0003668   0.0000925
    2   0.0001365  -0.0012736   0.0006493   0.0002199  -0.0002365  -0.0004813
    3   0.0000242   0.0003315  -0.0010534   0.0002083  -0.0004493  -0.0001212
    4   0.0007181   0.0004157  -0.0005949  -0.0007671  -0.0002219  -0.0001286
    5   0.0000218   0.0002079   0.0000305   0.0005549  -0.0000350   0.0000171
    6  -0.0002336  -0.0004411   0.0004753   0.0000645   0.0000122  -0.0000003
    7   0.0001211  -0.0003126   0.0007568   0.0000715   0.0000031   0.0000038
    8   0.0002184  -0.0004554   0.0007325  -0.0003283   0.0000520  -0.0000071
    9   0.0000575   0.0000157   0.0000485  -0.0000566   0.0000061   0.0000312
   10  -0.0001409  -0.0002750   0.0002466   0.0001341   0.0001029   0.0000222
   11   0.0001357   0.0000387  -0.0000953  -0.0001909  -0.0000504  -0.0000314
   12  -0.0000381   0.0000874   0.0001058   0.0000818   0.0000270  -0.0000118
   13   0.0000538  -0.0000071   0.0000048  -0.0000790  -0.0000160  -0.0000086
   14   0.0000186   0.0000205  -0.0000297  -0.0000152  -0.0000035  -0.0000004
   15   0.0000126   0.0000209  -0.0000333  -0.0000040  -0.0000068  -0.0000068
   16   0.0003748   0.0000900  -0.0000452  -0.0003879  -0.0000757  -0.0000094
   17  -0.0000776  -0.0002466   0.0002180   0.0001104   0.0000947   0.0000189
   18  -0.0000098  -0.0000827  -0.0000699   0.0000190   0.0000248   0.0000217
   19   0.0000196   0.0000049  -0.0000048  -0.0000159  -0.0000033  -0.0000000
   20   0.0000046   0.0000107  -0.0000210  -0.0000110  -0.0000011  -0.0000022
   21   0.0000188  -0.0000415   0.0000706  -0.0000070   0.0000029  -0.0000023
   22  -0.0006480   0.0002351  -0.0002993   0.0005470   0.0000042  -0.0000030
   23   0.0005010   0.0003000  -0.0002741  -0.0005741  -0.0001626  -0.0000317
   24   0.0000208   0.0002293  -0.0002479  -0.0002117  -0.0000392  -0.0000074
   25   0.0003779   0.0000397   0.0000415  -0.0003945  -0.0000623   0.0000031
   26  -0.0004050  -0.0000667  -0.0000293   0.0004352   0.0000811  -0.0000034
   27  -0.0000568   0.0000272  -0.0000119   0.0000477   0.0000045  -0.0000004
   28   0.0007392   0.0002719  -0.0001826  -0.0008278  -0.0000334   0.0000887
   29  -0.0003593  -0.0002228   0.0003391  -0.0001060   0.0000016   0.0000195
   30   0.0003547  -0.0001822   0.0003960  -0.0000095  -0.0000290   0.0000010
   31  -0.0001343  -0.0000879   0.0001148   0.0001121   0.0000144   0.0000066
   32   0.0000559   0.0002140  -0.0003491  -0.0001261  -0.0000309  -0.0000073
   33   0.0000449  -0.0001525   0.0001572   0.0000073   0.0000180  -0.0000242
   34   0.0022549   0.0057628  -0.0053692  -0.0021357  -0.0004362   0.0001798
   35   0.0058581  -0.0315520   0.0321112  -0.0003783   0.0003207  -0.0012886
   36  -0.0051619   0.0322190  -0.0493481   0.0000673  -0.0014713   0.0010432
   37  -0.0189883  -0.0573681   0.0668570   0.0034765   0.0013416  -0.0017951
   38  -0.0220805   0.0059754  -0.0032098  -0.0028895   0.0010191   0.0038713
   39   0.0223730  -0.0102320   0.0256574   0.0032225   0.0048124  -0.0007238
   40  -0.0039215  -0.0010243  -0.0014309  -0.0013009  -0.0007632   0.0006790
   41  -0.0011322   0.0051460   0.0025641  -0.0000833  -0.0000598   0.0000906
   42  -0.0010984   0.0026251   0.0038807  -0.0002263  -0.0000495   0.0000686
   43  -0.1338076  -0.0287914   0.0200583  -0.0346029  -0.0233333   0.0206825
   44  -0.0688349  -0.1642779   0.1109997  -0.0066366  -0.0000586   0.0039831
   45   0.0709572   0.1194665  -0.2000290  -0.0000540   0.0003516   0.0039721
   46   0.0089628  -0.0069357   0.0100472   0.0010643   0.0000350   0.0007975
   47   0.0121830  -0.0050210   0.0125876   0.0006765  -0.0010714  -0.0016936
   48  -0.0142427   0.0080195  -0.0105621  -0.0000414  -0.0018053  -0.0002551
   49   0.4933663   0.0300069   0.0437635  -0.1467438  -0.0198724  -0.0021433
   50   0.0300069   0.3282748  -0.2509791  -0.0199662  -0.0328215   0.0082164
   51   0.0437635  -0.2509791   0.4507161  -0.0021318   0.0081429  -0.0342393
   52  -0.1467438  -0.0199662  -0.0021318   0.2177321   0.0333365   0.0034352
   53  -0.0198724  -0.0328215   0.0081429   0.0333365   0.0266625  -0.0119039
   54  -0.0021433   0.0082164  -0.0342393   0.0034352  -0.0119039   0.0274007
   55  -0.1659541   0.0273713  -0.0561447  -0.0399574   0.0094381  -0.0215204
   56   0.0673660  -0.1315007   0.0998802  -0.0071727   0.0055753  -0.0032124
   57  -0.1068248   0.0913598  -0.2027253  -0.0007711   0.0005223   0.0036041
   58   0.0091113   0.0116878  -0.0133264   0.0010835   0.0007108  -0.0001894
   59  -0.0075657  -0.0052074   0.0085231   0.0001348  -0.0012147  -0.0018310
   60   0.0110482   0.0124837  -0.0105762   0.0006348  -0.0017303  -0.0001692
   61  -0.0399103   0.0414234  -0.0628368   0.0028080  -0.0008045   0.0005183
   62   0.0057681   0.0275587  -0.0244386   0.0033724   0.0018354   0.0043712
   63  -0.0189587  -0.0157247   0.0236042  -0.0044863   0.0035205  -0.0006500
   64  -0.0035868  -0.0021198   0.0003809  -0.0014538   0.0002693  -0.0007117
   65  -0.0019438   0.0048998   0.0026483  -0.0003622   0.0001037  -0.0000936
   66   0.0000933   0.0027350   0.0037824   0.0002114   0.0000393   0.0000693
           55          56          57          58          59          60
    1   0.0037529  -0.0012803   0.0008369   0.0000439   0.0000984  -0.0000790
    2  -0.0018670   0.0015050   0.0057355  -0.0009885   0.0000324   0.0000319
    3   0.0007124   0.0049984  -0.0001193   0.0008461   0.0002547   0.0002398
    4  -0.0003855   0.0001980   0.0014841  -0.0004053  -0.0000571  -0.0000056
    5  -0.0002407   0.0004638  -0.0000011   0.0002223   0.0001511   0.0000375
    6   0.0000442  -0.0000429  -0.0001630   0.0000309   0.0000306  -0.0000424
    7  -0.0007338   0.0001773  -0.0000235   0.0000489   0.0000464   0.0000153
    8  -0.0007535  -0.0000915  -0.0003121  -0.0000704  -0.0000913  -0.0000606
    9  -0.0001262   0.0000143   0.0000217   0.0000135  -0.0000032   0.0000045
   10  -0.0000988  -0.0000552  -0.0002798   0.0000178   0.0000182   0.0000116
   11  -0.0000956   0.0002575   0.0005230  -0.0001038  -0.0000084   0.0000083
   12   0.0000456  -0.0003893   0.0002119  -0.0000870  -0.0000037   0.0000009
   13  -0.0000571   0.0000215   0.0001006  -0.0000370  -0.0000026   0.0000040
   14   0.0000253  -0.0000204   0.0000176  -0.0000043  -0.0000046  -0.0000043
   15  -0.0000011   0.0000352   0.0000249   0.0000011  -0.0000065  -0.0000019
   16  -0.0001612  -0.0001185  -0.0001343  -0.0000570  -0.0000348  -0.0000137
   17  -0.0002267  -0.0000798  -0.0004205   0.0000313  -0.0000224  -0.0000243
   18   0.0000381   0.0000964  -0.0000175   0.0000133  -0.0000020  -0.0000086
   19   0.0000041   0.0000161   0.0000131  -0.0000014  -0.0000000   0.0000011
   20   0.0000300   0.0000111  -0.0000034  -0.0000006  -0.0000006   0.0000007
   21  -0.0000880   0.0000269  -0.0000563   0.0000078  -0.0000034  -0.0000042
   22   0.0006393   0.0000130   0.0006768   0.0000391   0.0000544   0.0000256
   23   0.0002471   0.0000636   0.0002652  -0.0000919   0.0000076   0.0000412
   24   0.0003139  -0.0003177  -0.0000533  -0.0000506   0.0000206   0.0000367
   25  -0.0001846  -0.0000203  -0.0000893  -0.0000516  -0.0000139   0.0000113
   26   0.0001816   0.0000525   0.0000724   0.0000691   0.0000049  -0.0000222
   27   0.0000562  -0.0000069   0.0000301   0.0000026  -0.0000014  -0.0000043
   28  -0.0002968  -0.0004092  -0.0010864  -0.0000434  -0.0000770  -0.0000073
   29  -0.0001058  -0.0002713  -0.0002823  -0.0000338  -0.0000207   0.0000140
   30  -0.0009441  -0.0000497   0.0001938  -0.0000358  -0.0000907  -0.0001030
   31  -0.0002207  -0.0001357  -0.0000917  -0.0000069   0.0000406   0.0000314
   32   0.0003921   0.0001900   0.0000540   0.0000015   0.0000123   0.0000289
   33  -0.0002320   0.0003006  -0.0001839   0.0000527  -0.0000159  -0.0000052
   34  -0.0175240  -0.0229566   0.0234459  -0.0048578  -0.0011809  -0.0013818
   35  -0.0514601   0.0056866  -0.0098839  -0.0007756   0.0050987   0.0023940
   36   0.0595101  -0.0023261   0.0247018  -0.0013657   0.0023341   0.0037989
   37  -0.0542945   0.0104374  -0.0243185  -0.0008879   0.0005247  -0.0005460
   38   0.0106655  -0.0049108   0.0027971   0.0003974  -0.0004723  -0.0007614
   39  -0.0241494   0.0030569  -0.0135720  -0.0004730  -0.0007253  -0.0002271
   40  -0.0008044   0.0003644  -0.0003921   0.0000380   0.0000622   0.0001277
   41   0.0003512  -0.0003905  -0.0007593   0.0000361  -0.0004724  -0.0003381
   42  -0.0005169  -0.0007341  -0.0002366   0.0001296  -0.0003552  -0.0003093
   43   0.0590491  -0.0016611   0.0132246  -0.0018478   0.0017639  -0.0037140
   44   0.0263348  -0.0129859   0.0338543   0.0012313   0.0031098   0.0036119
   45  -0.0221436   0.0276674  -0.0305135  -0.0032292   0.0037887   0.0002717
   46  -0.0004184  -0.0025235   0.0018153   0.0005767  -0.0003518   0.0004937
   47  -0.0030640   0.0015728   0.0044496   0.0005814  -0.0001353   0.0006482
   48   0.0022435   0.0045851   0.0002202  -0.0006611   0.0004661  -0.0004108
   49  -0.1659541   0.0673660  -0.1068248   0.0091113  -0.0075657   0.0110482
   50   0.0273713  -0.1315007   0.0913598   0.0116878  -0.0052074   0.0124837
   51  -0.0561447   0.0998802  -0.2027253  -0.0133264   0.0085231  -0.0105762
   52  -0.0399574  -0.0071727  -0.0007711   0.0010835   0.0001348   0.0006348
   53   0.0094381   0.0055753   0.0005223   0.0007108  -0.0012147  -0.0017303
   54  -0.0215204  -0.0032124   0.0036041  -0.0001894  -0.0018310  -0.0001692
   55   0.6619927   0.0804066   0.0142581  -0.1041223  -0.0724308   0.0768736
   56   0.0804066   0.3706383  -0.2887681  -0.0739541  -0.1483135   0.1281509
   57   0.0142581  -0.2887681   0.4987236   0.0790144   0.1281696  -0.1812480
   58  -0.1041223  -0.0739541   0.0790144   0.1082377   0.0791500  -0.0824960
   59  -0.0724308  -0.1483135   0.1281696   0.0791500   0.1489922  -0.1411341
   60   0.0768736   0.1281509  -0.1812480  -0.0824960  -0.1411341   0.1856921
   61  -0.3265301  -0.0630440   0.0213829  -0.0077785  -0.0005707  -0.0017022
   62  -0.0210205  -0.0931770   0.0364659  -0.0188561   0.0008318  -0.0010137
   63  -0.0301055   0.0268013  -0.1024772   0.0216278   0.0029404   0.0041909
   64  -0.0136942   0.0143304  -0.0222422   0.0008999   0.0003917   0.0006674
   65  -0.0041773   0.0057219  -0.0038544   0.0007600  -0.0022772  -0.0023623
   66   0.0018736   0.0002310   0.0036347   0.0001744  -0.0023555  -0.0011255
           61          62          63          64          65          66
    1  -0.0220852  -0.0131391   0.0053513   0.0007025   0.0021324  -0.0007301
    2  -0.0233466  -0.0009456  -0.0005117   0.0000851  -0.0016553  -0.0021201
    3   0.0220049   0.0029782   0.0039263   0.0009810  -0.0019229  -0.0007787
    4  -0.0033307   0.0016210  -0.0021527   0.0003057  -0.0008511  -0.0001448
    5   0.0040529   0.0014208  -0.0015056  -0.0001852  -0.0005416   0.0003138
    6   0.0010513   0.0000372  -0.0000526  -0.0000647   0.0000414   0.0002637
    7   0.0013124   0.0002786  -0.0007462  -0.0000583  -0.0000464   0.0000901
    8  -0.0001565   0.0007686  -0.0001922   0.0001374   0.0000808  -0.0001781
    9   0.0002761   0.0001751   0.0001344   0.0000628  -0.0000842  -0.0000517
   10  -0.0005348  -0.0007330   0.0003315   0.0000110   0.0003729  -0.0001241
   11  -0.0007856   0.0000414  -0.0004029   0.0000565  -0.0003100  -0.0001316
   12  -0.0011707   0.0000172  -0.0002211   0.0000330   0.0000495  -0.0000453
   13  -0.0003271  -0.0000124  -0.0001534   0.0000207  -0.0000282  -0.0000132
   14  -0.0000593   0.0000256  -0.0000098   0.0000042  -0.0000008   0.0000009
   15  -0.0001283  -0.0000500   0.0000101  -0.0000286  -0.0000047  -0.0000180
   16  -0.0001728   0.0008353  -0.0002133   0.0000256   0.0000129  -0.0000228
   17  -0.0000984   0.0001654   0.0003888   0.0000474   0.0003908  -0.0000849
   18   0.0000780  -0.0000050   0.0001343   0.0000068   0.0000337  -0.0000416
   19   0.0000010  -0.0000118  -0.0000048   0.0000030  -0.0000064  -0.0000137
   20  -0.0000251   0.0000145   0.0000340   0.0000082   0.0000027  -0.0000332
   21   0.0001278  -0.0000239   0.0000047  -0.0000025   0.0000248  -0.0000114
   22   0.0000567  -0.0008886  -0.0005205  -0.0002205  -0.0006214   0.0003221
   23  -0.0007344   0.0000664  -0.0001170   0.0000458  -0.0001691  -0.0003187
   24  -0.0009858   0.0001744  -0.0001744  -0.0000644  -0.0000244   0.0001691
   25  -0.0000903   0.0000625  -0.0001543   0.0000450   0.0000889  -0.0000147
   26   0.0001851  -0.0000870   0.0001805  -0.0000463  -0.0001080   0.0000213
   27  -0.0000385  -0.0000069  -0.0000234   0.0000178  -0.0000244  -0.0000069
   28  -0.0001687   0.0034544  -0.0006270  -0.0000329   0.0004249   0.0003052
   29  -0.0020368  -0.0023514   0.0006746   0.0000295   0.0006533   0.0004028
   30   0.0016402   0.0011688  -0.0008607   0.0001568  -0.0003257   0.0002624
   31  -0.0000550   0.0000471   0.0001382  -0.0003229   0.0002792   0.0003288
   32  -0.0000747   0.0003514   0.0001624   0.0000101  -0.0000695  -0.0002942
   33   0.0006860  -0.0004698   0.0005491   0.0003849  -0.0000390  -0.0005647
   34  -0.1500128  -0.0667199   0.0706922   0.0096630   0.0112253  -0.0138846
   35  -0.0325131  -0.1592311   0.1101402  -0.0060302  -0.0045995   0.0083282
   36   0.0221293   0.1005932  -0.1851490   0.0090621   0.0128306  -0.0097967
   37   0.0604858   0.0257054  -0.0225657  -0.0002254  -0.0028980   0.0022871
   38  -0.0005651  -0.0142122   0.0305984  -0.0025607   0.0015374   0.0049682
   39   0.0131846   0.0361726  -0.0344950   0.0017916   0.0048983   0.0004026
   40  -0.0017073   0.0011574  -0.0034649   0.0005125   0.0006396  -0.0007209
   41   0.0016061   0.0032090   0.0039448  -0.0003398  -0.0001864   0.0004718
   42  -0.0038112   0.0039991   0.0003415   0.0005169   0.0007098  -0.0004874
   43  -0.0429577  -0.0229570   0.0208354  -0.0005756  -0.0005635   0.0006619
   44  -0.0237391  -0.0168426   0.0099505  -0.0004289  -0.0006888  -0.0005280
   45   0.0213584   0.0102596  -0.0128466   0.0006062  -0.0005389  -0.0002387
   46  -0.0006290  -0.0004510   0.0006764   0.0000011   0.0001417  -0.0000008
   47  -0.0004577  -0.0007632  -0.0005002   0.0001281  -0.0004216  -0.0003576
   48   0.0008597  -0.0005573  -0.0001694   0.0000057  -0.0003306  -0.0002943
   49  -0.0399103   0.0057681  -0.0189587  -0.0035868  -0.0019438   0.0000933
   50   0.0414234   0.0275587  -0.0157247  -0.0021198   0.0048998   0.0027350
   51  -0.0628368  -0.0244386   0.0236042   0.0003809   0.0026483   0.0037824
   52   0.0028080   0.0033724  -0.0044863  -0.0014538  -0.0003622   0.0002114
   53  -0.0008045   0.0018354   0.0035205   0.0002693   0.0001037   0.0000393
   54   0.0005183   0.0043712  -0.0006500  -0.0007117  -0.0000936   0.0000693
   55  -0.3265301  -0.0210205  -0.0301055  -0.0136942  -0.0041773   0.0018736
   56  -0.0630440  -0.0931770   0.0268013   0.0143304   0.0057219   0.0002310
   57   0.0213829   0.0364659  -0.1024772  -0.0222422  -0.0038544   0.0036347
   58  -0.0077785  -0.0188561   0.0216278   0.0008999   0.0007600   0.0001744
   59  -0.0005707   0.0008318   0.0029404   0.0003917  -0.0022772  -0.0023555
   60  -0.0017022  -0.0010137   0.0041909   0.0006674  -0.0023623  -0.0011255
   61   0.6789221   0.0352530   0.0770948  -0.1472946   0.0664914  -0.1117186
   62   0.0352530   0.3496829  -0.2652094   0.0672381  -0.0983573   0.0953621
   63   0.0770948  -0.2652094   0.4895852  -0.1126000   0.0948411  -0.1853630
   64  -0.1472946   0.0672381  -0.1126000   0.1552750  -0.0710707   0.1210402
   65   0.0664914  -0.0983573   0.0948411  -0.0710707   0.0959949  -0.1064725
   66  -0.1117186   0.0953621  -0.1853630   0.1210402  -0.1064725   0.1902396
 **********************************************************************
 **                                                                  **
 **                       VIBRATIONAL ANALYSIS                       **
 **                       --------------------                       **
 **                                                                  **
 **        VIBRATIONAL FREQUENCIES (CM**-1) AND NORMAL MODES         **
 **     FORCE CONSTANTS (mDYN/ANGSTROM) AND REDUCED MASSES (AMU)     **
 **                  INFRARED INTENSITIES (KM/MOL)                   **
 **                                                                  **
 **********************************************************************


 Mode:                 1                      2                      3
 Frequency:        41.20                  48.57                  75.14
 Force Cnst:      0.0072                 0.0087                 0.0178
 Red. Mass:       7.2432                 6.2894                 5.3609
 IR Active:          YES                    YES                    YES
 IR Intens:        0.020                  0.019                  0.178
 Raman Active:       YES                    YES                    YES
               X      Y      Z        X      Y      Z        X      Y      Z
 C          0.017 -0.088 -0.023    0.003 -0.051 -0.097   -0.001  0.059 -0.140
 C         -0.043 -0.065  0.035   -0.031 -0.035 -0.046    0.022  0.031  0.033
 Cl        -0.132 -0.128  0.061   -0.062 -0.051 -0.065    0.037  0.047 -0.043
 C         -0.051 -0.001  0.071   -0.036 -0.000  0.040    0.027 -0.021  0.266
 H         -0.095  0.015  0.116   -0.068  0.010  0.080    0.050 -0.046  0.432
 C         -0.003  0.036  0.045    0.000  0.024  0.083    0.003 -0.041  0.278
 H         -0.008  0.081  0.070   -0.003  0.051  0.160    0.005 -0.078  0.464
 C          0.055  0.013 -0.013    0.038  0.010  0.030   -0.025 -0.008  0.024
 Cl         0.131  0.070 -0.055    0.089  0.040  0.102   -0.071 -0.036 -0.026
 C          0.060 -0.051 -0.041    0.043 -0.026 -0.067   -0.027  0.042 -0.172
 H          0.101 -0.067 -0.073    0.078 -0.038 -0.108   -0.051  0.067 -0.315
 C          0.017 -0.103 -0.054    0.009 -0.083 -0.117   -0.002  0.059 -0.147
 C          0.068 -0.234 -0.180   -0.037  0.083  0.027   -0.052 -0.015 -0.148
 H          0.116 -0.376 -0.280   -0.069  0.188  0.104   -0.101 -0.041 -0.201
 C          0.057 -0.164 -0.162   -0.047  0.136  0.089   -0.050 -0.059 -0.076
 H          0.093 -0.258 -0.252   -0.084  0.284  0.214   -0.095 -0.120 -0.076
 C         -0.005  0.045 -0.011   -0.011  0.013 -0.002    0.012 -0.017 -0.000
 Cl        -0.030  0.188  0.047   -0.033  0.138  0.127    0.022 -0.079  0.111
 C         -0.051  0.160  0.102    0.039 -0.192 -0.176    0.067  0.064  0.006
 H         -0.098  0.316  0.212    0.069 -0.298 -0.253    0.116  0.098  0.065
 C         -0.036  0.081  0.078    0.046 -0.234 -0.230    0.058  0.100 -0.071
 H         -0.070  0.176  0.167    0.079 -0.369 -0.343    0.106  0.162 -0.072
 TransDip   0.002 -0.004  0.001   -0.003 -0.002 -0.002    0.000  0.003  0.013

 Mode:                 4                      5                      6
 Frequency:        96.34                 149.83                 174.20
 Force Cnst:      0.0698                 0.1194                 0.3387
 Red. Mass:      12.7731                 9.0245                18.9433
 IR Active:          YES                    YES                    YES
 IR Intens:        0.495                  0.387                  0.201
 Raman Active:       YES                    YES                    YES
               X      Y      Z        X      Y      Z        X      Y      Z
 C          0.003  0.049 -0.224    0.009 -0.082 -0.145   -0.060 -0.044 -0.022
 C          0.013  0.033 -0.144   -0.003 -0.088 -0.067    0.036 -0.066 -0.001
 Cl         0.009 -0.026  0.333   -0.072 -0.146 -0.033    0.411  0.168  0.052
 C          0.015  0.029 -0.279   -0.011 -0.060  0.032    0.041 -0.094 -0.005
 H          0.030  0.023 -0.287   -0.028 -0.060  0.115    0.029 -0.092  0.005
 C          0.001  0.016 -0.286   -0.001 -0.051  0.052    0.031 -0.064 -0.007
 H          0.002  0.004 -0.303   -0.003 -0.047  0.166    0.031 -0.079  0.001
 C         -0.015  0.012 -0.152    0.026 -0.055 -0.066    0.022 -0.048 -0.015
 Cl        -0.056 -0.050  0.283    0.154  0.018  0.042    0.318  0.145  0.020
 C         -0.016  0.038 -0.222    0.019 -0.081 -0.190   -0.001 -0.052 -0.031
 H         -0.030  0.041 -0.186    0.033 -0.083 -0.247    0.012 -0.060 -0.040
 C          0.004  0.054 -0.180   -0.016  0.048 -0.026   -0.133 -0.044 -0.032
 C         -0.045 -0.003 -0.174   -0.061  0.188  0.098   -0.192 -0.099 -0.039
 H         -0.088 -0.025 -0.220   -0.076  0.185  0.088   -0.227 -0.109 -0.072
 C         -0.043 -0.038 -0.104   -0.079  0.286  0.192   -0.212 -0.117 -0.048
 H         -0.087 -0.087 -0.099   -0.096  0.329  0.234   -0.180 -0.129 -0.084
 C          0.017 -0.001 -0.034   -0.054  0.215  0.144   -0.262 -0.068 -0.028
 Cl         0.025 -0.049  0.086    0.006 -0.141 -0.110   -0.308 -0.055  0.024
 C          0.069  0.067 -0.035   -0.043  0.246  0.155   -0.224 -0.009 -0.014
 H          0.114  0.100  0.021   -0.032  0.253  0.168   -0.197  0.021  0.030
 C          0.062  0.092 -0.111   -0.026  0.160  0.068   -0.208 -0.010 -0.022
 H          0.107  0.144 -0.116   -0.009  0.132  0.037   -0.246 -0.007  0.013
 TransDip   0.000  0.002 -0.022   -0.004  0.014  0.013   -0.010 -0.010 -0.002

 Mode:                 7                      8                      9
 Frequency:       232.63                 282.50                 294.12
 Force Cnst:      0.2393                 0.4776                 0.3890
 Red. Mass:       7.5043                10.1567                 7.6320
 IR Active:          YES                    YES                    YES
 IR Intens:        0.581                  1.661                  0.447
 Raman Active:       YES                    YES                    YES
               X      Y      Z        X      Y      Z        X      Y      Z
 C          0.005 -0.005  0.083   -0.149 -0.058  0.006    0.024  0.040  0.163
 C          0.026 -0.017 -0.019   -0.188 -0.052  0.010    0.071 -0.004  0.292
 Cl        -0.032 -0.075  0.032    0.030  0.136  0.011   -0.053 -0.062 -0.083
 C          0.026 -0.019 -0.078   -0.203 -0.144 -0.005    0.075 -0.020  0.173
 H          0.038 -0.012 -0.213   -0.117 -0.185  0.000    0.113 -0.044  0.250
 C          0.005 -0.039 -0.004   -0.306 -0.187 -0.022    0.028 -0.028 -0.201
 H          0.006 -0.045 -0.172   -0.303 -0.234 -0.020    0.032 -0.061 -0.314
 C         -0.007 -0.055  0.241   -0.270 -0.190 -0.037   -0.004 -0.008 -0.278
 Cl         0.054  0.001 -0.082    0.126  0.099  0.016    0.051 -0.017  0.072
 C         -0.013 -0.055  0.388   -0.265 -0.167 -0.038   -0.020  0.023 -0.155
 H         -0.025 -0.063  0.527   -0.373 -0.118 -0.055   -0.061  0.046 -0.215
 C         -0.011  0.099 -0.120   -0.067  0.009  0.027   -0.014  0.151  0.158
 C         -0.008  0.119 -0.134    0.046  0.048 -0.017    0.040  0.116  0.075
 H         -0.005  0.126 -0.128    0.125  0.039  0.022    0.086  0.161  0.142
 C         -0.033  0.135 -0.143    0.078  0.020 -0.064    0.046  0.002 -0.149
 H         -0.023  0.154 -0.142    0.040 -0.016 -0.053    0.125  0.006 -0.214
 C         -0.025  0.116 -0.139    0.151  0.005 -0.046   -0.011 -0.049 -0.214
 Cl         0.010 -0.113  0.141    0.234  0.036  0.027   -0.032 -0.030  0.107
 C         -0.014  0.120 -0.162    0.060 -0.022 -0.002   -0.056 -0.019 -0.169
 H         -0.022  0.117 -0.171   -0.014 -0.009 -0.038   -0.108 -0.059 -0.237
 C         -0.035  0.111 -0.143    0.023 -0.008  0.042   -0.084  0.102  0.061
 H         -0.051  0.116 -0.128    0.068  0.031  0.026   -0.161  0.103  0.125
 TransDip  -0.003  0.016 -0.019   -0.034 -0.023 -0.004    0.009  0.014 -0.013

 Mode:                10                     11                     12
 Frequency:       314.16                 328.94                 353.86
 Force Cnst:      0.3824                 1.6464                 0.3366
 Red. Mass:       6.5764                25.8271                 4.5625
 IR Active:          YES                    YES                    YES
 IR Intens:        0.192                  0.049                  0.073
 Raman Active:       YES                    YES                    YES
               X      Y      Z        X      Y      Z        X      Y      Z
 C         -0.007 -0.097  0.062   -0.074 -0.136 -0.002    0.004 -0.027 -0.025
 C         -0.096 -0.044  0.170    0.090 -0.254 -0.025   -0.029  0.012 -0.205
 Cl         0.039  0.109 -0.019    0.339 -0.425 -0.051   -0.003  0.028  0.029
 C         -0.102  0.013  0.103    0.032  0.006  0.010   -0.031  0.029 -0.164
 H         -0.168  0.038  0.136   -0.159  0.084  0.027   -0.057  0.045 -0.226
 C         -0.004  0.099 -0.127    0.004  0.094  0.029    0.010  0.021  0.210
 H         -0.013  0.203 -0.245    0.017 -0.076  0.049    0.006  0.042  0.475
 C          0.067  0.063 -0.100   -0.187  0.223 -0.004    0.040  0.015  0.053
 Cl        -0.063 -0.030  0.024   -0.344  0.474  0.042   -0.007 -0.027 -0.017
 C          0.084 -0.010  0.000   -0.118 -0.051 -0.038    0.040  0.012 -0.154
 H          0.155 -0.041 -0.004    0.063 -0.126 -0.055    0.064  0.010 -0.249
 C          0.027 -0.245 -0.082   -0.049 -0.036  0.043    0.007 -0.046  0.160
 C          0.113 -0.148 -0.085    0.034  0.000  0.008    0.103  0.004  0.119
 H          0.227 -0.241 -0.102    0.110 -0.020  0.036    0.228  0.003  0.192
 C          0.049  0.166 -0.009    0.039  0.038 -0.050    0.094  0.049 -0.101
 H          0.117  0.245 -0.017    0.054  0.039 -0.062    0.217  0.101 -0.173
 C         -0.031  0.266  0.038    0.042  0.041 -0.049   -0.007  0.039 -0.162
 Cl         0.041 -0.094  0.037    0.099 -0.007  0.032    0.001 -0.039  0.072
 C         -0.097  0.146  0.006   -0.035  0.005 -0.020   -0.107  0.028 -0.093
 H         -0.205  0.207 -0.007   -0.112  0.015 -0.060   -0.240  0.047 -0.157
 C         -0.056 -0.178 -0.073   -0.046 -0.039  0.035   -0.099 -0.036  0.113
 H         -0.115 -0.288 -0.094   -0.056 -0.059  0.030   -0.216 -0.089  0.177
 TransDip  -0.001 -0.006 -0.012   -0.006 -0.004 -0.001   -0.001 -0.002  0.008

 Mode:                13                     14                     15
 Frequency:       420.23                 433.41                 467.60
 Force Cnst:      0.3087                 0.5479                 0.5212
 Red. Mass:       2.9669                 4.9505                 4.0457
 IR Active:          YES                    YES                    YES
 IR Intens:        0.676                  9.027                 13.989
 Raman Active:       YES                    YES                    YES
               X      Y      Z        X      Y      Z        X      Y      Z
 C         -0.005 -0.006  0.001    0.065  0.115  0.083   -0.050  0.018  0.145
 C         -0.005 -0.008  0.010    0.137  0.097  0.040   -0.001 -0.023  0.247
 Cl        -0.001 -0.003 -0.003   -0.066  0.007 -0.000    0.017 -0.031 -0.019
 C         -0.006 -0.000  0.001    0.170 -0.021 -0.089    0.003  0.032 -0.186
 H         -0.016  0.004 -0.005    0.328 -0.078 -0.221   -0.030  0.086 -0.610
 C          0.005  0.008 -0.006   -0.017 -0.168  0.043    0.037  0.032  0.074
 H          0.004  0.017 -0.021   -0.000 -0.355  0.063    0.036  0.064 -0.033
 C          0.007  0.004  0.008   -0.131 -0.095  0.020    0.029  0.022  0.150
 Cl         0.001 -0.005 -0.001   -0.003  0.088  0.005    0.027 -0.040 -0.012
 C          0.007 -0.000  0.005   -0.119  0.014 -0.070    0.007  0.068 -0.147
 H          0.019 -0.005 -0.009   -0.258  0.090 -0.198    0.032  0.093 -0.525
 C         -0.004  0.002 -0.005    0.086  0.020  0.054   -0.096  0.041 -0.013
 C         -0.039  0.175  0.131    0.110 -0.116 -0.033   -0.102 -0.010 -0.072
 H         -0.081  0.377  0.288    0.139 -0.242 -0.129   -0.118 -0.048 -0.116
 C          0.023 -0.160 -0.126    0.078 -0.005  0.010   -0.095 -0.012 -0.006
 H          0.053 -0.340 -0.265    0.160 -0.083 -0.109   -0.161 -0.085  0.003
 C          0.001 -0.010 -0.004   -0.037  0.176  0.119   -0.018  0.031  0.060
 Cl         0.006  0.002 -0.000   -0.094 -0.041 -0.010    0.103  0.018 -0.009
 C         -0.027  0.161  0.129    0.024  0.038 -0.005   -0.049 -0.036  0.019
 H         -0.056  0.356  0.284    0.052 -0.049 -0.065   -0.044 -0.088 -0.025
 C          0.027 -0.157 -0.132    0.067 -0.128 -0.087   -0.068 -0.007 -0.036
 H          0.063 -0.333 -0.274    0.051 -0.309 -0.188   -0.014 -0.027 -0.095
 TransDip  -0.026  0.004 -0.000    0.071 -0.051 -0.041   -0.091  0.012 -0.077

 Mode:                16                     17                     18
 Frequency:       485.94                 526.51                 585.94
 Force Cnst:      0.7255                 0.7371                 1.0100
 Red. Mass:       5.2149                 4.5131                 4.9930
 IR Active:          YES                    YES                    YES
 IR Intens:       10.422                  2.114                 44.160
 Raman Active:       YES                    YES                    YES
               X      Y      Z        X      Y      Z        X      Y      Z
 C         -0.062  0.109 -0.035   -0.030  0.017  0.052   -0.027  0.192 -0.030
 C          0.078  0.076 -0.199   -0.109  0.006 -0.047    0.014  0.165  0.018
 Cl        -0.016 -0.030  0.011    0.082 -0.081 -0.006    0.066 -0.111 -0.013
 C          0.117 -0.007  0.103   -0.171  0.098  0.012    0.000  0.162  0.035
 H          0.149 -0.047  0.405   -0.240  0.121  0.078    0.078  0.130  0.031
 C          0.093 -0.027 -0.016   -0.140  0.132  0.035   -0.151  0.055 -0.025
 H          0.100 -0.099  0.142   -0.151  0.232  0.146   -0.145 -0.005 -0.109
 C         -0.000  0.028 -0.138   -0.017  0.050 -0.067   -0.128  0.016  0.054
 Cl         0.039 -0.023  0.007    0.047 -0.091 -0.003    0.072 -0.082 -0.009
 C         -0.034  0.109  0.094   -0.024  0.015  0.016   -0.136  0.156  0.001
 H         -0.053  0.091  0.354   -0.027  0.011  0.063   -0.292  0.230 -0.010
 C         -0.134  0.040  0.098    0.004  0.191  0.117    0.029 -0.161 -0.065
 C         -0.120 -0.085 -0.017    0.056  0.015 -0.034    0.021 -0.088  0.025
 H         -0.060 -0.220 -0.102    0.086 -0.210 -0.219    0.038  0.097  0.201
 C         -0.111 -0.022 -0.048    0.064 -0.052 -0.037   -0.001  0.078  0.035
 H         -0.111 -0.170 -0.141    0.111 -0.319 -0.246   -0.002  0.381  0.229
 C         -0.059  0.129  0.077    0.003  0.162  0.142    0.024 -0.103 -0.125
 Cl         0.162  0.015 -0.002   -0.064 -0.017 -0.010   -0.006  0.000  0.004
 C         -0.139 -0.049 -0.004    0.088 -0.037 -0.042   -0.012  0.075  0.038
 H         -0.212 -0.159 -0.146    0.177 -0.303 -0.225   -0.116  0.366  0.235
 C         -0.139 -0.114  0.003    0.079  0.011 -0.040    0.024 -0.093  0.025
 H         -0.144 -0.267 -0.089    0.148 -0.194 -0.227   -0.053  0.084  0.201
 TransDip  -0.093 -0.038  0.024   -0.014  0.035 -0.028   -0.092  0.183  0.057

 Mode:                19                     20                     21
 Frequency:       596.45                 645.99                 669.87
 Force Cnst:      0.9154                 1.6773                 1.9332
 Red. Mass:       4.3675                 6.8221                 7.3121
 IR Active:          YES                    YES                    YES
 IR Intens:        6.648                  0.150                  1.335
 Raman Active:       YES                    YES                    YES
               X      Y      Z        X      Y      Z        X      Y      Z
 C         -0.000  0.014 -0.284   -0.024 -0.002  0.056   -0.230  0.140  0.028
 C          0.002 -0.007  0.042   -0.034 -0.031  0.061   -0.158 -0.020 -0.037
 Cl        -0.002  0.005 -0.006   -0.002  0.004  0.000    0.002 -0.034 -0.003
 C          0.002 -0.009  0.120   -0.027 -0.071 -0.072   -0.108 -0.358 -0.006
 H          0.000 -0.005  0.082   -0.045 -0.058 -0.132   -0.168 -0.338  0.038
 C          0.004  0.015 -0.170    0.036 -0.030  0.073    0.208 -0.115 -0.038
 H          0.004  0.054 -0.664    0.031  0.003  0.234    0.188  0.078 -0.061
 C          0.003 -0.025  0.341    0.029  0.002 -0.127    0.083  0.018  0.045
 Cl        -0.001  0.002 -0.016   -0.007  0.013  0.005    0.013  0.022  0.001
 C          0.002  0.002 -0.083    0.026  0.021  0.058    0.016  0.363  0.007
 H          0.013  0.002 -0.148    0.045  0.007  0.115    0.022  0.369 -0.058
 C         -0.006  0.028  0.102   -0.002 -0.059  0.087   -0.121 -0.016 -0.010
 C         -0.030 -0.036  0.101   -0.239 -0.162  0.130    0.101  0.081 -0.108
 H          0.057 -0.175  0.028   -0.133 -0.170  0.186    0.233  0.084 -0.026
 C         -0.019 -0.015 -0.062   -0.281  0.084 -0.160    0.115  0.070 -0.040
 H          0.074 -0.146 -0.222   -0.202  0.152 -0.184    0.032  0.070  0.030
 C         -0.017  0.094  0.014    0.007  0.064 -0.093    0.148  0.006  0.001
 Cl         0.001 -0.001 -0.001   -0.013  0.014 -0.021   -0.078 -0.016  0.002
 C          0.020 -0.010 -0.063    0.266  0.169 -0.143    0.049 -0.054  0.098
 H         -0.022 -0.167 -0.227    0.159  0.206 -0.175   -0.028  0.000  0.099
 C          0.035 -0.021  0.104    0.302 -0.081  0.151    0.044 -0.059  0.059
 H          0.003 -0.176  0.032    0.231 -0.114  0.188    0.178  0.050  0.015
 TransDip  -0.003 -0.035 -0.075    0.012  0.003 -0.002    0.027  0.023  0.010

 Mode:                22                     23                     24
 Frequency:       730.80                 732.87                 749.72
 Force Cnst:      1.4509                 2.0335                 1.1987
 Red. Mass:       4.6107                 6.4260                 3.6196
 IR Active:          YES                    YES                    YES
 IR Intens:        1.035                  3.164                  3.200
 Raman Active:       YES                    YES                    YES
               X      Y      Z        X      Y      Z        X      Y      Z
 C          0.050 -0.009  0.286   -0.092 -0.123  0.107    0.000  0.014 -0.194
 C         -0.047  0.030 -0.235    0.120 -0.110 -0.115   -0.020 -0.028  0.129
 Cl         0.006 -0.006  0.005   -0.027  0.044  0.008   -0.001  0.003 -0.003
 C         -0.071 -0.075  0.103    0.150  0.163  0.063   -0.029 -0.034 -0.050
 H         -0.050 -0.107  0.335    0.017  0.216  0.167   -0.047 -0.015 -0.189
 C         -0.028 -0.013 -0.121    0.088  0.104 -0.044    0.012 -0.006  0.057
 H         -0.039  0.090 -0.174    0.111 -0.100 -0.089    0.008  0.039  0.044
 C          0.051 -0.051  0.141   -0.086  0.101  0.070    0.020  0.002 -0.052
 Cl        -0.015  0.018  0.001    0.022 -0.038 -0.003   -0.003  0.004 -0.001
 C          0.057  0.011 -0.097   -0.107 -0.167 -0.053    0.015 -0.002  0.036
 H          0.035  0.066 -0.555    0.056 -0.225 -0.249    0.032 -0.043  0.373
 C          0.064  0.113  0.080   -0.188  0.070  0.080   -0.010  0.198  0.151
 C         -0.026 -0.111 -0.001   -0.001  0.055 -0.198    0.036 -0.091 -0.035
 H         -0.124 -0.167 -0.109    0.205 -0.052 -0.176    0.070 -0.415 -0.304
 C         -0.057  0.012  0.096   -0.033  0.168 -0.105    0.012  0.083  0.117
 H         -0.025  0.142  0.152   -0.221  0.162  0.046    0.043  0.106  0.107
 C         -0.075 -0.107 -0.067    0.207 -0.054 -0.064   -0.001 -0.168 -0.128
 Cl         0.032  0.009 -0.001   -0.068 -0.009 -0.001    0.009  0.005  0.005
 C          0.009  0.125 -0.031    0.052 -0.035  0.174   -0.043  0.110  0.069
 H          0.101  0.203  0.092   -0.126  0.061  0.153   -0.016  0.116  0.090
 C          0.016  0.006 -0.132    0.073 -0.156  0.094   -0.011 -0.061 -0.088
 H         -0.035 -0.102 -0.160    0.274 -0.167 -0.077    0.016 -0.397 -0.323
 TransDip  -0.021 -0.020 -0.014    0.055 -0.004 -0.013   -0.010 -0.051 -0.025

 Mode:                25                     26                     27
 Frequency:       823.67                 825.30                 837.20
 Force Cnst:      0.6859                 1.2237                 0.5166
 Red. Mass:       1.7159                 3.0494                 1.2510
 IR Active:          YES                    YES                    YES
 IR Intens:       25.097                 40.135                  0.013
 Raman Active:       YES                    YES                    YES
               X      Y      Z        X      Y      Z        X      Y      Z
 C          0.056  0.014 -0.008   -0.120 -0.028 -0.018   -0.005  0.000 -0.004
 C         -0.003  0.050  0.068    0.012 -0.123  0.047    0.001 -0.008 -0.002
 Cl         0.006 -0.009 -0.005   -0.014  0.021 -0.002   -0.001  0.001  0.000
 C         -0.015  0.018 -0.098    0.034 -0.012 -0.084    0.000 -0.002  0.002
 H          0.082 -0.092  0.634   -0.162  0.019  0.534   -0.011  0.004 -0.013
 C         -0.069 -0.017 -0.106    0.146  0.061 -0.083    0.006  0.003  0.003
 H         -0.074 -0.026  0.682    0.159 -0.104  0.567    0.006 -0.002 -0.013
 C          0.048 -0.065  0.056   -0.106  0.129  0.063   -0.007  0.007 -0.002
 Cl        -0.013  0.015 -0.003    0.028 -0.031 -0.006    0.002 -0.002  0.000
 C          0.061 -0.000  0.004   -0.135  0.002 -0.001   -0.008  0.002  0.005
 H          0.024  0.019 -0.020   -0.049 -0.036 -0.002    0.002 -0.001 -0.008
 C         -0.005 -0.005 -0.003    0.009  0.008  0.004   -0.000  0.001  0.001
 C         -0.013  0.029 -0.029    0.030 -0.064  0.068    0.012 -0.057 -0.036
 H          0.018 -0.017 -0.055   -0.028  0.019  0.115   -0.063  0.362  0.295
 C         -0.028  0.034 -0.035    0.062 -0.071  0.078    0.016 -0.067 -0.042
 H         -0.071 -0.034 -0.044    0.161  0.066  0.087   -0.065  0.413  0.330
 C          0.037 -0.009 -0.011   -0.078  0.011  0.016   -0.005  0.001  0.001
 Cl        -0.006 -0.000  0.001    0.013  0.001 -0.001    0.001  0.000 -0.000
 C         -0.021 -0.020  0.053    0.042  0.050 -0.105   -0.008  0.066  0.042
 H         -0.060 -0.113 -0.052    0.133  0.187  0.067    0.079 -0.404 -0.324
 C         -0.007 -0.014  0.040    0.013  0.038 -0.079   -0.009  0.054  0.034
 H          0.035 -0.109 -0.051   -0.064  0.172  0.063    0.059 -0.344 -0.274
 TransDip   0.088 -0.050  0.125   -0.157  0.050  0.118   -0.001 -0.001  0.003

 Mode:                28                     29                     30
 Frequency:       845.88                 906.12                 965.00
 Force Cnst:      0.6954                 0.7039                 0.7314
 Red. Mass:       1.6495                 1.4550                 1.3331
 IR Active:          YES                    YES                    YES
 IR Intens:       37.466                  8.114                  0.267
 Raman Active:       YES                    YES                    YES
               X      Y      Z        X      Y      Z        X      Y      Z
 C          0.028  0.006 -0.031   -0.002 -0.007  0.074    0.001 -0.001  0.012
 C         -0.003  0.002  0.016    0.001 -0.002 -0.008    0.001 -0.004  0.016
 Cl         0.001 -0.001 -0.001   -0.000  0.000  0.000   -0.000  0.000 -0.002
 C         -0.019 -0.006 -0.004    0.003 -0.001  0.025   -0.003  0.009 -0.114
 H          0.002 -0.017  0.004    0.001  0.013 -0.109   -0.004 -0.062  0.669
 C         -0.026 -0.003 -0.002   -0.000  0.002 -0.020    0.001 -0.008  0.109
 H         -0.031  0.047  0.018    0.001 -0.016  0.089    0.000  0.055 -0.624
 C          0.035 -0.031  0.012   -0.005 -0.002  0.058    0.002  0.000 -0.010
 Cl        -0.008  0.008 -0.001    0.001 -0.000 -0.004   -0.000  0.000  0.001
 C          0.035 -0.021 -0.029   -0.002  0.019 -0.168   -0.000 -0.002 -0.022
 H          0.025 -0.039  0.194   -0.005 -0.089  0.951   -0.004 -0.012  0.102
 C         -0.015  0.101  0.082   -0.000 -0.027 -0.015   -0.001  0.007  0.007
 C          0.006 -0.049 -0.062   -0.003  0.008 -0.004    0.003 -0.019 -0.019
 H         -0.053  0.321  0.232   -0.004  0.007 -0.006   -0.022  0.125  0.095
 C          0.000 -0.050 -0.063   -0.009  0.010  0.007   -0.005  0.019  0.015
 H         -0.111  0.416  0.325   -0.005 -0.080 -0.053    0.016 -0.115 -0.087
 C          0.001  0.067  0.053    0.003 -0.010 -0.003    0.000 -0.007 -0.004
 Cl        -0.001 -0.005 -0.004   -0.001  0.001  0.000    0.000  0.001  0.000
 C          0.000 -0.077 -0.032    0.009  0.021  0.007   -0.003  0.025  0.018
 H         -0.100  0.413  0.344    0.046 -0.099 -0.078    0.027 -0.135 -0.107
 C          0.006 -0.065 -0.037    0.003  0.008 -0.008    0.005 -0.025 -0.021
 H         -0.056  0.295  0.242   -0.006  0.006 -0.002   -0.028  0.153  0.119
 TransDip   0.028  0.125  0.148   -0.003 -0.026  0.087    0.002 -0.010  0.013

 Mode:                31                     32                     33
 Frequency:       968.65                 981.55                1025.63
 Force Cnst:      0.7488                 0.7695                 3.4654
 Red. Mass:       1.3545                 1.3557                 5.5914
 IR Active:          YES                    YES                    YES
 IR Intens:        0.284                  0.578                 35.278
 Raman Active:       YES                    YES                    YES
               X      Y      Z        X      Y      Z        X      Y      Z
 C          0.004  0.007 -0.023    0.001  0.000 -0.000    0.138  0.048  0.005
 C          0.002 -0.007 -0.003    0.003 -0.007 -0.001   -0.076  0.119  0.011
 Cl        -0.000  0.001  0.000   -0.000  0.001  0.000    0.007 -0.011 -0.001
 C         -0.005 -0.008  0.040    0.000  0.001 -0.000   -0.079 -0.116 -0.010
 H         -0.016  0.022 -0.239   -0.002  0.001  0.004   -0.176 -0.073 -0.009
 C          0.000  0.007 -0.038   -0.005 -0.000  0.001    0.163  0.048  0.004
 H         -0.002  0.007  0.226   -0.005  0.000 -0.007    0.159  0.114  0.008
 C          0.007 -0.005 -0.000   -0.000 -0.001  0.000   -0.085  0.104  0.009
 Cl        -0.001  0.001 -0.000    0.000 -0.000 -0.000    0.009 -0.011 -0.001
 C          0.003 -0.012  0.021    0.001  0.005 -0.001   -0.104 -0.125 -0.013
 H         -0.007  0.006 -0.113    0.007  0.001  0.015   -0.201 -0.085  0.014
 C         -0.003  0.034  0.025   -0.004  0.000  0.001    0.168  0.019 -0.009
 C          0.011 -0.059 -0.050    0.014 -0.079 -0.060   -0.037 -0.141  0.167
 H         -0.065  0.358  0.277   -0.070  0.435  0.350    0.121 -0.151  0.251
 C         -0.008  0.052  0.042   -0.012  0.069  0.056   -0.107  0.137 -0.194
 H          0.058 -0.303 -0.238    0.076 -0.380 -0.303    0.058  0.214 -0.291
 C          0.000 -0.015 -0.012   -0.000 -0.002 -0.001    0.135  0.024 -0.001
 Cl         0.000  0.002  0.001    0.000  0.000  0.000   -0.011 -0.002  0.000
 C         -0.015  0.058  0.048    0.012 -0.058 -0.047   -0.062 -0.165  0.197
 H          0.043 -0.342 -0.272   -0.046  0.319  0.253    0.105 -0.209  0.267
 C          0.014 -0.075 -0.051   -0.013  0.070  0.051   -0.080  0.118 -0.160
 H         -0.078  0.417  0.335    0.071 -0.381 -0.302    0.077  0.190 -0.242
 TransDip   0.009 -0.013 -0.006    0.021 -0.012  0.004    0.083  0.170  0.016

 Mode:                34                     35                     36
 Frequency:      1038.33                1081.43                1103.38
 Force Cnst:      2.6625                 4.6848                 1.9609
 Red. Mass:       4.1914                 6.7989                 2.7337
 IR Active:          YES                    YES                    YES
 IR Intens:       66.545                 12.430                 61.283
 Raman Active:       YES                    YES                    YES
               X      Y      Z        X      Y      Z        X      Y      Z
 C          0.136  0.054  0.005   -0.166  0.014 -0.000    0.057  0.000 -0.001
 C         -0.092  0.170  0.018   -0.201  0.352  0.032    0.045 -0.063 -0.006
 Cl         0.010 -0.017 -0.002    0.026 -0.041 -0.004   -0.005  0.008  0.001
 C         -0.079 -0.112 -0.011    0.055  0.096  0.008   -0.018 -0.036 -0.003
 H         -0.117 -0.094 -0.011    0.417 -0.038 -0.011   -0.088 -0.011  0.002
 C          0.172  0.047  0.004    0.168  0.004 -0.001   -0.032  0.003  0.000
 H          0.166  0.150  0.013    0.173  0.147  0.015   -0.035 -0.016 -0.002
 C         -0.069  0.089  0.009    0.141 -0.148 -0.011   -0.038  0.047  0.004
 Cl         0.005 -0.007 -0.001   -0.020  0.024  0.002    0.005 -0.006 -0.000
 C         -0.098 -0.161 -0.017   -0.032 -0.242 -0.019    0.004  0.041  0.004
 H         -0.195 -0.123  0.013    0.121 -0.337 -0.029   -0.030  0.064 -0.006
 C          0.111  0.013 -0.010   -0.251 -0.040 -0.002    0.060  0.011 -0.001
 C          0.031  0.132 -0.161   -0.052 -0.073  0.069   -0.071 -0.037  0.030
 H         -0.231  0.194 -0.278    0.025 -0.060  0.149   -0.349  0.004 -0.089
 C         -0.026 -0.047  0.057    0.118 -0.059  0.106    0.006 -0.054  0.071
 H         -0.240 -0.171  0.151    0.116 -0.085  0.115   -0.365 -0.282  0.262
 C         -0.108 -0.017 -0.002    0.175  0.032 -0.001    0.313  0.053  0.002
 Cl         0.014  0.002  0.000   -0.025 -0.004 -0.000   -0.034 -0.006 -0.000
 C         -0.046  0.030 -0.057    0.093  0.095 -0.099   -0.007  0.054 -0.070
 H         -0.318  0.100 -0.150    0.075  0.113 -0.119   -0.419  0.142 -0.266
 C          0.073 -0.112  0.173   -0.075  0.044 -0.072   -0.082  0.011 -0.032
 H         -0.143 -0.302  0.250    0.025  0.112 -0.136   -0.356 -0.135  0.095
 TransDip  -0.200  0.167  0.019    0.064  0.092  0.017    0.249  0.032 -0.001

 Mode:                37                     38                     39
 Frequency:      1112.66                1130.16                1157.83
 Force Cnst:      1.3951                 1.0257                 1.1073
 Red. Mass:       1.9126                 1.3630                 1.4019
 IR Active:          YES                    YES                    YES
 IR Intens:       59.485                  4.850                  4.936
 Raman Active:       YES                    YES                    YES
               X      Y      Z        X      Y      Z        X      Y      Z
 C         -0.007 -0.034 -0.004    0.004 -0.007 -0.017   -0.008  0.032  0.002
 C         -0.029  0.081  0.007   -0.010  0.007  0.002    0.096 -0.029 -0.003
 Cl         0.002 -0.006 -0.001    0.001 -0.001 -0.000   -0.007  0.005  0.001
 C          0.023 -0.077 -0.006   -0.002  0.013  0.002    0.021 -0.096 -0.008
 H          0.496 -0.289 -0.031   -0.037  0.030 -0.001    0.369 -0.260 -0.024
 C         -0.093 -0.035 -0.002    0.014 -0.005 -0.001   -0.054  0.078  0.007
 H         -0.085 -0.255 -0.022    0.019 -0.047 -0.001   -0.136  0.843  0.064
 C         -0.097  0.198  0.015    0.002 -0.009 -0.001    0.018  0.006  0.001
 Cl         0.012 -0.020 -0.002   -0.000  0.001  0.000   -0.001 -0.002 -0.000
 C          0.076 -0.000  0.000   -0.005  0.008  0.005   -0.047 -0.034 -0.003
 H          0.664 -0.252 -0.031   -0.060  0.035 -0.027   -0.107 -0.012 -0.001
 C         -0.017 -0.000  0.016    0.009 -0.033  0.044   -0.031 -0.012 -0.014
 C          0.006  0.001 -0.006    0.070  0.035 -0.026    0.004  0.000  0.007
 H          0.041  0.015  0.027    0.430 -0.020  0.128    0.087 -0.033  0.029
 C         -0.001  0.001 -0.001   -0.074  0.010 -0.030    0.004 -0.003  0.005
 H         -0.016 -0.010  0.003   -0.436 -0.192  0.136    0.003 -0.003  0.006
 C         -0.007 -0.004  0.004    0.002 -0.026  0.034   -0.003 -0.001 -0.001
 Cl         0.000  0.000 -0.000   -0.000  0.002 -0.002   -0.000  0.000 -0.000
 C          0.011  0.006 -0.005    0.069  0.032 -0.025    0.014  0.006 -0.005
 H          0.069 -0.006  0.019    0.495 -0.044  0.158    0.069 -0.003  0.018
 C         -0.006  0.001 -0.009   -0.077  0.006 -0.025   -0.011 -0.000  0.002
 H         -0.007  0.033  0.010   -0.431 -0.179  0.142   -0.021 -0.019 -0.003
 TransDip  -0.135  0.205  0.026   -0.002 -0.041  0.058    0.061 -0.037 -0.003

 Mode:                40                     41                     42
 Frequency:      1203.67                1265.56                1274.56
 Force Cnst:      0.9721                 1.8105                 2.9815
 Red. Mass:       1.1388                 1.9186                 3.1151
 IR Active:          YES                    YES                    YES
 IR Intens:        0.446                  0.320                  8.563
 Raman Active:       YES                    YES                    YES
               X      Y      Z        X      Y      Z        X      Y      Z
 C          0.002  0.001 -0.000   -0.069 -0.100 -0.010   -0.140  0.199  0.023
 C          0.001  0.000 -0.001   -0.163 -0.053 -0.003   -0.105 -0.092 -0.007
 Cl        -0.000 -0.000 -0.000    0.005 -0.001 -0.000   -0.001 -0.001 -0.000
 C         -0.001 -0.001  0.000    0.071  0.069  0.006    0.129  0.004 -0.001
 H         -0.008  0.002 -0.001    0.768 -0.226 -0.021   -0.147  0.131  0.024
 C          0.001  0.000  0.000    0.027  0.036  0.003    0.011  0.082  0.006
 H          0.000  0.001  0.000    0.040 -0.014 -0.001    0.006  0.195  0.012
 C         -0.000 -0.000 -0.000    0.009 -0.021 -0.001   -0.104 -0.158 -0.013
 Cl         0.000 -0.000 -0.000    0.000  0.001  0.000   -0.002  0.005  0.000
 C         -0.002  0.000  0.000   -0.002  0.047  0.004    0.080 -0.050 -0.007
 H          0.003 -0.002  0.005   -0.385  0.220  0.018    0.699 -0.332 -0.020
 C         -0.005 -0.004  0.003    0.123  0.004  0.043    0.127  0.069 -0.086
 C          0.054 -0.006  0.022    0.011  0.006 -0.012    0.059 -0.015  0.037
 H          0.473 -0.077  0.204   -0.181  0.061 -0.084   -0.001 -0.014 -0.001
 C         -0.043 -0.020  0.015   -0.021  0.021 -0.032   -0.058 -0.009 -0.000
 H         -0.402 -0.222  0.186   -0.116 -0.029  0.010   -0.100 -0.035  0.016
 C         -0.021 -0.004  0.001    0.001 -0.014  0.018   -0.008  0.030 -0.039
 Cl         0.003  0.001 -0.000    0.001  0.000 -0.000    0.001  0.000  0.000
 C         -0.044  0.007 -0.019   -0.038 -0.016  0.011    0.001 -0.038  0.048
 H         -0.412  0.074 -0.180   -0.120 -0.002 -0.022   -0.153 -0.015 -0.016
 C          0.044  0.025 -0.023    0.037  0.021 -0.019    0.004 -0.014  0.026
 H          0.414  0.230 -0.198   -0.051 -0.028  0.029   -0.227 -0.161  0.134
 TransDip   0.020  0.006  0.003   -0.005  0.017 -0.000    0.045 -0.082 -0.003

 Mode:                43                     44                     45
 Frequency:      1308.10                1311.58                1326.05
 Force Cnst:      4.7499                 4.1238                 1.3764
 Red. Mass:       4.7115                 4.0687                 1.3285
 IR Active:          YES                    YES                    YES
 IR Intens:        1.896                  1.859                  0.324
 Raman Active:       YES                    YES                    YES
               X      Y      Z        X      Y      Z        X      Y      Z
 C         -0.078  0.016 -0.023    0.155  0.178  0.006    0.016  0.029 -0.008
 C          0.054  0.042  0.009   -0.132 -0.116 -0.011   -0.014 -0.012  0.000
 Cl         0.000 -0.001 -0.000   -0.001  0.003  0.000   -0.000  0.000  0.000
 C          0.011  0.017  0.003    0.103 -0.096 -0.008    0.024 -0.012 -0.001
 H         -0.294  0.155  0.009    0.013 -0.063  0.004   -0.056  0.023  0.003
 C          0.015 -0.047 -0.005   -0.023  0.175  0.013    0.001  0.021  0.001
 H         -0.026  0.387  0.034    0.027 -0.369 -0.032   -0.001  0.039  0.003
 C         -0.024 -0.064 -0.005   -0.143 -0.007  0.000   -0.036 -0.017 -0.001
 Cl         0.000  0.003  0.000    0.001 -0.005 -0.000    0.000 -0.000 -0.000
 C         -0.053  0.023  0.007    0.202 -0.087 -0.003    0.023 -0.004  0.001
 H          0.549 -0.244 -0.039   -0.545  0.256  0.009    0.010  0.004 -0.003
 C          0.101 -0.183  0.226   -0.151 -0.071  0.048   -0.003 -0.060  0.069
 C         -0.134  0.054 -0.100   -0.105  0.023 -0.045    0.020 -0.004  0.010
 H         -0.091  0.052 -0.088    0.332 -0.072  0.133   -0.441  0.072 -0.191
 C          0.110  0.109 -0.111    0.077  0.015 -0.001    0.040  0.009 -0.002
 H         -0.067  0.016 -0.034    0.244  0.108 -0.076   -0.359 -0.219  0.191
 C          0.027 -0.165  0.213    0.020 -0.070  0.091   -0.007  0.064 -0.083
 Cl         0.000  0.001 -0.001   -0.002  0.000 -0.001   -0.000 -0.002  0.002
 C         -0.162  0.044 -0.091   -0.020  0.045 -0.061   -0.036  0.001 -0.009
 H         -0.062  0.030 -0.051    0.044  0.039 -0.039    0.455 -0.089  0.208
 C          0.138  0.111 -0.105    0.015  0.024 -0.026   -0.028 -0.016  0.015
 H         -0.082 -0.009 -0.005    0.013  0.022 -0.035    0.412  0.226 -0.193
 TransDip   0.037 -0.017  0.017   -0.036  0.020  0.015   -0.004  0.015 -0.009

 Mode:                46                     47                     48
 Frequency:      1402.86                1428.67                1488.14
 Force Cnst:      3.6115                 3.6136                 3.1999
 Red. Mass:       3.1146                 3.0048                 2.4525
 IR Active:          YES                    YES                    YES
 IR Intens:       22.766                  4.658                107.199
 Raman Active:       YES                    YES                    YES
               X      Y      Z        X      Y      Z        X      Y      Z
 C         -0.162  0.130  0.018   -0.099  0.084 -0.018   -0.112 -0.113 -0.004
 C          0.095 -0.016 -0.001    0.053  0.009  0.003   -0.022  0.131  0.012
 Cl        -0.004 -0.000  0.000   -0.003 -0.001 -0.000    0.000 -0.005 -0.000
 C         -0.051 -0.061 -0.005    0.012 -0.060 -0.004    0.184 -0.079 -0.008
 H          0.090 -0.142 -0.014   -0.081 -0.030 -0.004   -0.568  0.257  0.027
 C         -0.084  0.081  0.007   -0.057  0.068  0.005   -0.082 -0.051 -0.004
 H         -0.019 -0.664 -0.051   -0.027 -0.306 -0.024   -0.136  0.300  0.023
 C          0.216  0.076  0.006    0.092  0.028  0.004   -0.032  0.087  0.007
 Cl        -0.007 -0.000 -0.000   -0.003 -0.001 -0.000    0.001 -0.004 -0.000
 C         -0.029 -0.131 -0.012    0.001 -0.072 -0.004    0.129 -0.034 -0.004
 H         -0.238 -0.063  0.007   -0.140 -0.022 -0.011   -0.448  0.226  0.019
 C          0.056  0.021 -0.046    0.048 -0.094  0.106   -0.003  0.021 -0.007
 C         -0.056 -0.030  0.026    0.168  0.042 -0.014    0.019 -0.019  0.024
 H          0.031 -0.059  0.062   -0.405  0.146 -0.284   -0.118  0.014 -0.021
 C          0.094  0.035 -0.021   -0.154 -0.002 -0.032    0.029  0.020 -0.020
 H         -0.279 -0.180  0.162    0.170  0.193 -0.208   -0.146 -0.076  0.063
 C         -0.014  0.019 -0.028    0.002 -0.070  0.089   -0.040  0.010 -0.021
 Cl         0.001 -0.002  0.002    0.000  0.003 -0.004    0.002 -0.000  0.000
 C         -0.112 -0.026  0.010    0.148  0.033 -0.009    0.022 -0.028  0.039
 H          0.147 -0.080  0.134   -0.332  0.128 -0.237   -0.150 -0.001 -0.030
 C          0.112  0.022  0.003   -0.146  0.002 -0.030    0.048  0.030 -0.028
 H         -0.188 -0.174  0.139    0.216  0.203 -0.223   -0.182 -0.095  0.081
 TransDip   0.012 -0.151  0.019   -0.031 -0.017 -0.059   -0.286  0.166  0.023

 Mode:                49                     50                     51
 Frequency:      1524.48                1587.05                1605.26
 Force Cnst:      3.4623                 9.1883                10.7418
 Red. Mass:       2.5286                 6.1917                 7.0752
 IR Active:          YES                    YES                    YES
 IR Intens:       45.043                 10.547                  0.887
 Raman Active:       YES                    YES                    YES
               X      Y      Z        X      Y      Z        X      Y      Z
 C         -0.083 -0.026 -0.001   -0.003 -0.249 -0.021   -0.004 -0.144  0.012
 C         -0.017  0.029  0.003    0.118  0.178  0.016    0.041  0.084  0.005
 Cl        -0.000 -0.001 -0.000   -0.004 -0.000 -0.000   -0.001 -0.000  0.000
 C          0.067 -0.023 -0.002    0.031 -0.194 -0.017    0.016 -0.073 -0.008
 H         -0.151  0.075  0.007   -0.127 -0.148 -0.010   -0.068 -0.044 -0.001
 C         -0.036 -0.016 -0.001   -0.022  0.409  0.033   -0.004  0.150  0.012
 H         -0.050  0.055  0.005    0.085 -0.581 -0.046    0.032 -0.181 -0.013
 C          0.027  0.034  0.003   -0.068 -0.248 -0.020   -0.050 -0.097 -0.009
 Cl        -0.000 -0.001 -0.000    0.001  0.002  0.000    0.001  0.000  0.000
 C          0.012 -0.015 -0.003   -0.076  0.148  0.012   -0.002  0.067  0.002
 H         -0.106  0.034  0.012    0.272 -0.001 -0.011    0.066  0.040  0.024
 C          0.151  0.028  0.000    0.017 -0.044  0.080   -0.022  0.220 -0.256
 C         -0.059  0.047 -0.074   -0.055  0.034 -0.059    0.115 -0.110  0.161
 H          0.418 -0.020  0.127    0.149  0.015  0.038   -0.313 -0.036 -0.005
 C         -0.118 -0.089  0.086   -0.027 -0.061  0.070    0.081  0.154 -0.178
 H          0.409  0.200 -0.156    0.117  0.014  0.010   -0.299 -0.042 -0.012
 C          0.132  0.024 -0.001   -0.009  0.088 -0.112    0.033 -0.220  0.286
 Cl        -0.004 -0.001  0.000    0.000 -0.001  0.002   -0.000  0.003 -0.003
 C         -0.138  0.044 -0.085    0.027 -0.048  0.065   -0.111  0.121 -0.179
 H          0.443 -0.053  0.163   -0.085 -0.034  0.023    0.291  0.067 -0.015
 C         -0.038 -0.063  0.072    0.052  0.051 -0.056   -0.095 -0.151  0.166
 H          0.366  0.145 -0.109   -0.139 -0.036  0.044    0.337  0.081 -0.023
 TransDip   0.199  0.081  0.007    0.069 -0.078 -0.006    0.007 -0.027  0.013

 Mode:                52                     53                     54
 Frequency:      1620.72                1632.76                3180.43
 Force Cnst:     10.8040                 9.0201                 6.4909
 Red. Mass:       6.9810                 5.7427                 1.0891
 IR Active:          YES                    YES                    YES
 IR Intens:       12.995                 18.654                  4.178
 Raman Active:       YES                    YES                    YES
               X      Y      Z        X      Y      Z        X      Y      Z
 C         -0.244 -0.005 -0.001    0.061  0.007  0.000   -0.000  0.000 -0.000
 C          0.288  0.083  0.008   -0.010 -0.003 -0.002    0.000  0.000  0.000
 Cl        -0.002 -0.003 -0.000    0.000  0.000 -0.000    0.000 -0.000 -0.000
 C         -0.335  0.098  0.009    0.004 -0.003 -0.000    0.000  0.000  0.000
 H          0.359 -0.218 -0.025   -0.010  0.004  0.001   -0.001 -0.003 -0.000
 C          0.166 -0.026 -0.002   -0.002  0.001 -0.000   -0.000 -0.000 -0.000
 H          0.176  0.073  0.007   -0.001 -0.002 -0.001    0.002  0.000 -0.000
 C         -0.299 -0.078 -0.006    0.004  0.001  0.000    0.000 -0.000  0.000
 Cl         0.002  0.002  0.000   -0.000 -0.000  0.000   -0.000  0.000  0.000
 C          0.367 -0.087 -0.009   -0.012  0.004  0.003   -0.001 -0.003 -0.000
 H         -0.407  0.270  0.027    0.024 -0.012 -0.010    0.015  0.033  0.003
 C          0.044 -0.001  0.009   -0.242 -0.034 -0.009   -0.002 -0.002  0.001
 C          0.022  0.004 -0.003    0.317 -0.006  0.083    0.000 -0.001  0.001
 H         -0.004  0.011 -0.014   -0.385  0.110 -0.230    0.003  0.006 -0.007
 C         -0.036 -0.016  0.012   -0.252 -0.076  0.038   -0.001  0.001 -0.002
 H          0.035  0.024 -0.021    0.165  0.166 -0.174    0.017 -0.013  0.021
 C          0.019  0.010 -0.008    0.127  0.013  0.011   -0.001 -0.000 -0.000
 Cl        -0.000 -0.000  0.000    0.002  0.000 -0.000    0.000  0.000 -0.000
 C         -0.028 -0.003 -0.002   -0.267 -0.003 -0.054   -0.008 -0.016  0.018
 H          0.022 -0.013  0.020    0.223 -0.096  0.171    0.125  0.188 -0.212
 C          0.022  0.012 -0.006    0.288  0.102 -0.068   -0.046  0.036 -0.057
 H         -0.006 -0.015  0.001   -0.297 -0.218  0.215    0.539 -0.415  0.657
 TransDip  -0.115  0.009 -0.005    0.136  0.024  0.001   -0.056  0.012 -0.032

 Mode:                55                     56                     57
 Frequency:      3191.15                3197.19                3201.02
 Force Cnst:      6.5320                 6.5598                 6.5896
 Red. Mass:       1.0887                 1.0892                 1.0915
 IR Active:          YES                    YES                    YES
 IR Intens:        2.582                  0.373                  0.081
 Raman Active:       YES                    YES                    YES
               X      Y      Z        X      Y      Z        X      Y      Z
 C         -0.000  0.000 -0.000   -0.000  0.001  0.000   -0.002  0.002  0.000
 C         -0.000  0.000  0.000    0.003 -0.001 -0.000   -0.000  0.001  0.000
 Cl         0.000  0.000  0.000   -0.000  0.000  0.000    0.000 -0.000 -0.000
 C         -0.000 -0.000 -0.000   -0.030 -0.062 -0.006    0.004  0.007  0.001
 H          0.001  0.003  0.000    0.324  0.724  0.066   -0.038 -0.084 -0.008
 C          0.000  0.000  0.000    0.049  0.008  0.001   -0.011 -0.001 -0.000
 H         -0.003 -0.000 -0.000   -0.577 -0.060 -0.004    0.125  0.012  0.001
 C          0.000  0.000  0.000    0.000 -0.002 -0.000    0.004 -0.000  0.000
 Cl        -0.000 -0.000 -0.000   -0.000  0.000  0.000   -0.000  0.000  0.000
 C         -0.000 -0.000 -0.000   -0.006 -0.012 -0.001   -0.036 -0.078 -0.008
 H          0.002  0.003  0.000    0.061  0.135  0.013    0.401  0.893  0.087
 C          0.002 -0.001  0.001    0.000 -0.000  0.000   -0.000 -0.000 -0.000
 C          0.029  0.046 -0.052   -0.000 -0.000  0.000   -0.000 -0.000  0.000
 H         -0.344 -0.527  0.589    0.001  0.002 -0.002    0.003  0.004 -0.005
 C          0.022 -0.020  0.030   -0.000  0.000 -0.000    0.000 -0.000  0.000
 H         -0.286  0.219 -0.344    0.002 -0.002  0.003   -0.003  0.003 -0.004
 C          0.001  0.001 -0.001   -0.000  0.000 -0.000    0.000  0.000 -0.000
 Cl        -0.000 -0.000 -0.000   -0.000 -0.000 -0.000   -0.000  0.000 -0.000
 C          0.001  0.001 -0.001   -0.000 -0.000  0.000    0.002  0.002 -0.003
 H         -0.009 -0.013  0.015    0.000  0.001 -0.001   -0.019 -0.028  0.032
 C         -0.002  0.001 -0.002    0.000 -0.000  0.000    0.001 -0.001  0.001
 H          0.019 -0.014  0.022   -0.002  0.001 -0.002   -0.013  0.010 -0.016
 TransDip   0.043  0.020 -0.019   -0.004 -0.019 -0.002   -0.008 -0.001 -0.003

 Mode:                58                     59                     60
 Frequency:      3205.21                3208.01                3211.47
 Force Cnst:      6.6220                 6.6408                 6.6592
 Red. Mass:       1.0940                 1.0952                 1.0959
 IR Active:          YES                    YES                    YES
 IR Intens:        2.126                  0.882                  0.406
 Raman Active:       YES                    YES                    YES
               X      Y      Z        X      Y      Z        X      Y      Z
 C          0.000  0.000 -0.000   -0.000  0.000 -0.000    0.000  0.000  0.000
 C          0.000 -0.000 -0.000   -0.000  0.000  0.000    0.003 -0.000 -0.000
 Cl         0.000  0.000  0.000    0.000 -0.000  0.000   -0.000  0.000  0.000
 C         -0.000 -0.000 -0.000    0.000  0.000  0.000   -0.020 -0.049 -0.004
 H          0.001  0.002  0.000   -0.001 -0.003 -0.000    0.237  0.540  0.049
 C          0.001  0.000 -0.000   -0.000 -0.000 -0.000   -0.071 -0.006 -0.000
 H         -0.007 -0.001 -0.000    0.004  0.000  0.000    0.796  0.078  0.006
 C         -0.000  0.000  0.000    0.000  0.000 -0.000    0.001  0.004  0.000
 Cl         0.000 -0.000  0.000   -0.000  0.000 -0.000    0.000 -0.000 -0.000
 C          0.001  0.003  0.000   -0.001 -0.001 -0.000    0.002  0.004  0.000
 H         -0.013 -0.030 -0.003    0.007  0.015  0.001   -0.019 -0.042 -0.004
 C         -0.001 -0.001  0.001    0.002 -0.000  0.001    0.000 -0.000  0.000
 C          0.004  0.005 -0.006    0.020  0.026 -0.029    0.000  0.000 -0.000
 H         -0.041 -0.061  0.068   -0.198 -0.298  0.332   -0.000 -0.001  0.001
 C         -0.013  0.009 -0.014   -0.043  0.032 -0.051   -0.000 -0.000  0.000
 H          0.136 -0.102  0.161    0.481 -0.362  0.572   -0.000  0.000 -0.000
 C          0.002 -0.002  0.003   -0.003 -0.002  0.001    0.000 -0.000  0.000
 Cl        -0.000  0.000 -0.000    0.000  0.000 -0.000   -0.000  0.000 -0.000
 C          0.034  0.049 -0.055   -0.008 -0.013  0.014    0.000  0.000 -0.000
 H         -0.378 -0.555  0.623    0.096  0.142 -0.159   -0.001 -0.002  0.002
 C         -0.018  0.011 -0.018    0.005 -0.004  0.006   -0.000  0.000 -0.000
 H          0.170 -0.127  0.202   -0.056  0.043 -0.068    0.001 -0.001  0.002
 TransDip   0.007  0.028 -0.036   -0.011  0.015 -0.024   -0.018 -0.009 -0.000

 STANDARD THERMODYNAMIC QUANTITIES AT   298.15 K  AND     1.00 ATM

   This Molecule has  0 Imaginary Frequencies
   Zero point vibrational energy:       95.229 kcal/mol

   Atom    1 Element C  Has Mass   12.00000
   Atom    2 Element C  Has Mass   12.00000
   Atom    3 Element Cl Has Mass   34.96885
   Atom    4 Element C  Has Mass   12.00000
   Atom    5 Element H  Has Mass    1.00783
   Atom    6 Element C  Has Mass   12.00000
   Atom    7 Element H  Has Mass    1.00783
   Atom    8 Element C  Has Mass   12.00000
   Atom    9 Element Cl Has Mass   34.96885
   Atom   10 Element C  Has Mass   12.00000
   Atom   11 Element H  Has Mass    1.00783
   Atom   12 Element C  Has Mass   12.00000
   Atom   13 Element C  Has Mass   12.00000
   Atom   14 Element H  Has Mass    1.00783
   Atom   15 Element C  Has Mass   12.00000
   Atom   16 Element H  Has Mass    1.00783
   Atom   17 Element C  Has Mass   12.00000
   Atom   18 Element Cl Has Mass   34.96885
   Atom   19 Element C  Has Mass   12.00000
   Atom   20 Element H  Has Mass    1.00783
   Atom   21 Element C  Has Mass   12.00000
   Atom   22 Element H  Has Mass    1.00783
   Molecular Mass:   255.961360 amu
   Principal axes and moments of inertia in amu*Bohr^2:
                             1           2           3
    Eigenvalues --     2417.00489  8654.48295 10647.70698
          X               0.99997     0.00815     0.00102
          Y              -0.00813     0.99984    -0.01621
          Z              -0.00115     0.01620     0.99987
   Rotational Symmetry Number is   1
   The Molecule is an Asymmetric Top
   Translational Enthalpy:        0.889 kcal/mol
   Rotational Enthalpy:           0.889 kcal/mol
   Vibrational Enthalpy:        101.427 kcal/mol
   gas constant (RT):             0.592 kcal/mol
   Translational Entropy:        42.519  cal/mol.K
   Rotational Entropy:           33.765  cal/mol.K
   Vibrational Entropy:          39.380  cal/mol.K

   Total Enthalpy:              103.797 kcal/mol
   Total Entropy:               115.664  cal/mol.K

 ======================================================================

 STANDARD THERMODYNAMIC QUANTITIES FOR ANHARMONIC VIBRATION -- TOSH

   Zero point vibrational energy: ************ kcal/mol

   Vibrational Enthalpy:       Infinity kcal/mol
   Vibrational Entropy:             NaN  cal/mol.K

   Total Enthalpy:             Infinity kcal/mol
   Total Entropy:                   NaN  cal/mol.K

 ======================================================================

 STANDARD THERMODYNAMIC QUANTITIES FOR ANHARMONIC VIBRATION -- VPT2

   Zero point vibrational energy: ************ kcal/mol

   Vibrational Enthalpy:       Infinity kcal/mol
   Vibrational Entropy:             NaN  cal/mol.K

   Total Enthalpy:             Infinity kcal/mol
   Total Entropy:                   NaN  cal/mol.K

 ======================================================================

Archival summary:
1\1\november\FREQ\ProcedureUnspecified\BasisUnspecified\l3127\taweetha\FriJan1702:52:132020FriJan1702:52:132020\0\\#,FREQ,ProcedureUnspecified,BasisUnspecified,\\0,1\Cl\C,1,1.76049\C,2,1.3924,1,117.335\H,3,1.08243,2,119.517,1,-1.31303,0\C,3,1.39002,2,120.368,1,178.032,0\H,5,1.08207,3,120.599,2,-179.901,0\C,5,1.39008,3,118.775,2,-0.110289,0\C,7,1.38818,5,121.055,3,0.233166,0\H,8,1.08254,7,119.809,5,178.799,0\C,2,1.40344,1,121.156,3,178.171,0\C,10,1.4889,2,123.94,1,1.5109,0\C,11,1.39992,10,120.009,2,-124.185,0\H,12,1.08407,11,119.653,10,2.48624,0\C,12,1.39252,11,121.116,10,-178.624,0\H,14,1.0824,12,120.679,11,-179.285,0\C,14,1.39027,12,119.09,11,0.382049,0\C,16,1.39159,14,121.041,12,0.0512477,0\H,17,1.08232,16,120.147,14,179.511,0\C,17,1.39087,16,119.243,14,-0.388202,0\H,19,1.08288,17,119.183,16,179.864,0\Cl,7,1.7575,5,119.529,3,-179.926,0\Cl,16,1.75827,14,119.501,12,179.965,0\\\@

 Total job time:  10121.10s(wall), 10119.72s(cpu) 
 Fri Jan 17 02:52:13 2020

        *************************************************************
        *                                                           *
        *  Thank you very much for using Q-Chem.  Have a nice day.  *
        *                                                           *
        *************************************************************
