# Supplementary material for: Quantum Chemical Investigation of Polychlorinated Dibenzodioxins, Dibenzofurans and Biphenyls: Relative Stability and Planarity Analysis
Source: Molecules. 2020 Dec 3;25(23):5697. doi: 10.3390/molecules25235697 (PMC7730433; doi:10.3390/molecules25235697)
Supplement: Supplementary file 1 [file molecules-25-05697-s001.zip › PCB/B3LYP/ClHHClHHHHHH.out]

                  Welcome to Q-Chem
     A Quantum Leap Into The Future Of Chemistry


 Q-Chem 5.2 (devel), Q-Chem, Inc., Pleasanton, CA (2019)

 Yihan Shao,  Zhengting Gan,  E. Epifanovsky,  A. T. B. Gilbert,  M. Wormit,  
 J. Kussmann,  A. W. Lange,  A. Behn,  Jia Deng,  Xintian Feng,  D. Ghosh,  
 M. Goldey,  P. R. Horn,  L. D. Jacobson,  I. Kaliman,  T. Kus,  A. Landau,  
 Jie Liu,  E. I. Proynov,  R. M. Richard,  R. P. Steele,  E. J. Sundstrom,  
 H. L. Woodcock III,  P. M. Zimmerman,  D. Zuev,  B. Albrecht,  E. Alguire,  
 S. A. Baeppler,  D. Barton,  Z. Benda,  Y. A. Bernard,  E. J. Berquist,  
 K. B. Bravaya,  H. Burton,  D. Casanova,  Chun-Min Chang,  Yunqing Chen,  
 A. Chien,  K. D. Closser,  M. P. Coons,  S. Coriani,  S. Dasgupta,  
 A. L. Dempwolff,  M. Diedenhofen,  Hainam Do,  R. G. Edgar,  Po-Tung Fang,  
 S. Faraji,  S. Fatehi,  Qingguo Feng,  K. D. Fenk,  J. Fosso-Tande,  
 J. Gayvert,  Qinghui Ge,  A. Ghysels,  G. Gidofalvi,  J. Gomes,  
 J. Gonthier,  A. Gunina,  D. Hait,  M. W. D. Hanson-Heine,  
 P. H. P. Harbach,  A. W. Hauser,  M. F. Herbst,  J. E. Herr,  
 E. G. Hohenstein,  Z. C. Holden,  Kerwin Hui,  B. C. Huynh,  T.-C. Jagau,  
 Hyunjun Ji,  B. Kaduk,  K. Khistyaev,  Jaehoon Kim,  P. Klunzinger,  K. Koh,  
 D. Kosenkov,  L. Koulias,  T. Kowalczyk,  C. M. Krauter,  A. Kunitsa,  
 Ka Un Lao,  A. Laurent,  K. V. Lawler,  Joonho Lee,  D. Lefrancois,  
 S. Lehtola,  D. S. Levine,  Yi-Pei Li,  You-Sheng Lin,  Fenglai Liu,  
 E. Livshits,  A. Luenser,  P. Manohar,  E. Mansoor,  S. F. Manzer,  
 Shan-Ping Mao,  Yuezhi Mao,  N. Mardirossian,  A. V. Marenich,  
 T. Markovich,  L. A. Martinez-Martinez,  S. A. Maurer,  N. J. Mayhall,  
 S. C. McKenzie,  J.-M. Mewes,  P. Morgante,  A. F. Morrison,  
 J. W. Mullinax,  K. Nanda,  T. S. Nguyen-Beck,  R. Olivares-Amaya,  
 J. A. Parkhill,  Zheng Pei,  T. M. Perrine,  F. Plasser,  P. Pokhilko,  
 S. Prager,  A. Prociuk,  E. Ramos,  D. R. Rehn,  F. Rob,  M. Scheurer,  
 M. Schneider,  N. Sergueev,  S. M. Sharada,  S. Sharma,  D. W. Small,  
 T. Stauch,  T. Stein,  Yu-Chuan Su,  A. J. W. Thom,  A. Tkatchenko,  
 T. Tsuchimochi,  N. M. Tubman,  L. Vogt,  M. L. Vidal,  O. Vydrov,  
 M. A. Watson,  J. Wenzel,  M. de Wergifosse,  T. A. Wesolowski,  A. White,  
 J. Witte,  A. Yamada,  Jun Yang,  K. Yao,  S. Yeganeh,  S. R. Yost,  
 Zhi-Qiang You,  A. Zech,  Igor Ying Zhang,  Xing Zhang,  Yan Zhao,  
 Ying Zhu,  B. R. Brooks,  G. K. L. Chan,  C. J. Cramer,  M. S. Gordon,  
 W. J. Hehre,  A. Klamt,  M. W. Schmidt,  C. D. Sherrill,  D. G. Truhlar,  
 A. Aspuru-Guzik,  R. Baer,  A. T. Bell,  N. A. Besley,  Jeng-Da Chai,  
 A. E. DePrince, III,  R. A. DiStasio Jr.,  A. Dreuw,  B. D. Dunietz,  
 T. R. Furlani,  Chao-Ping Hsu,  Yousung Jung,  Jing Kong,  D. S. Lambrecht,  
 WanZhen Liang,  C. Ochsenfeld,  V. A. Rassolov,  L. V. Slipchenko,  
 J. E. Subotnik,  T. Van Voorhis,  J. M. Herbert,  A. I. Krylov,  
 P. M. W. Gill,  M. Head-Gordon

 Contributors to earlier versions of Q-Chem not listed above: 
 R. D. Adamson,  B. Austin,  J. Baker,  G. J. O. Beran,  K. Brandhorst,  
 S. T. Brown,  E. F. C. Byrd,  A. K. Chakraborty,  C.-L. Cheng,  
 Siu Hung Chien,  D. M. Chipman,  D. L. Crittenden,  H. Dachsel,  
 R. J. Doerksen,  A. D. Dutoi,  L. Fusti-Molnar,  W. A. Goddard III,  
 A. Golubeva-Zadorozhnaya,  S. R. Gwaltney,  G. Hawkins,  A. Heyden,  
 S. Hirata,  G. Kedziora,  F. J. Keil,  C. Kelley,  Jihan Kim,  R. A. King,  
 R. Z. Khaliullin,  P. P. Korambath,  W. Kurlancheek,  A. M. Lee,  M. S. Lee,  
 S. V. Levchenko,  Ching Yeh Lin,  D. Liotard,  R. C. Lochan,  I. Lotan,  
 P. E. Maslen,  N. Nair,  D. P. O'Neill,  D. Neuhauser,  E. Neuscamman,  
 C. M. Oana,  R. Olson,  B. Peters,  R. Peverati,  P. A. Pieniazek,  
 Y. M. Rhee,  J. Ritchie,  M. A. Rohrdanz,  E. Rosta,  N. J. Russ,  
 H. F. Schaefer III,  N. E. Schultz,  N. Shenvi,  A. C. Simmonett,  A. Sodt,  
 D. Stuck,  K. S. Thanthiriwatte,  V. Vanovschi,  Tao Wang,  A. Warshel,  
 C. F. Williams,  Q. Wu,  X. Xu,  W. Zhang

 Please cite Q-Chem as follows:
 Y. Shao et al., Mol. Phys. 113, 184-215 (2015)
 DOI: 10.1080/00268976.2014.952696

 Q-Chem 5.2.1 for Intel X86 EM64T Linux

 Parts of Q-Chem use Armadillo 8.300.2 (Tropical Shenanigans).
 http://arma.sourceforge.net/

 Q-Chem begins on Thu Jan 16 23:05:21 2020  

Host: 
0

     Scratch files written to /scratch/taweetham/qchem32297//
NAlpha2: 114
NElect   114
Mult     1

 Q-Chem warning in module libgen/rem_setup.C, line 2168:

 Setting Thresh to 1e-14


Checking the input file for inconsistencies... 	...done.

--------------------------------------------------------------
User input:
--------------------------------------------------------------
$MOLECULE
0 1
C 
C  1 1.394960
Cl  2 CCl 1 119.528007
C  2 1.386606 1 120.846377 3 178.766605 0
H  4 CH 2 119.698148 1 -179.612229 0
C  4 1.387279 2 120.235871 1 -0.083363 0
H  6 CH 4 120.254637 2 -179.958574 0
C  6 1.387279 4 119.490737 2 0.041992 0
Cl  8 CCl 6 120.064298 4 179.568218 0
C  8 1.386606 6 120.235863 4 0.041336 0
H  10 CH 8 119.614146 6 178.681836 0
C  1 1.488550 2 120.827489 3 1.275929 0
C  12 1.394960 1 120.827496 2 44.635695 0
H  13 CH 12 119.528011 1 1.275194 0
C  13 1.386606 12 120.846392 1 -179.957497 0
H  15 CH 13 119.698155 12 -179.612829 0
C  15 1.387278 13 120.235860 12 -0.083872 0
H  17 CH 15 120.254633 13 -179.958492 0
C  17 1.387279 15 119.490737 13 0.041666 0
H  19 CH 17 120.064293 15 179.568399 0
C  19 1.386606 17 120.235874 15 0.041790 0
H  21 CH 19 119.614152 17 178.681599 0

CH=1.08273
CCl=1.75400
$END

$REM
   JOB_TYPE	OPTIMIZATION
   BASIS	6-311++G**
   METHOD	B3LYP
   SYM_IGNORE	TRUE
   SCF_GUESS_ALWAYS     TRUE
   SYM_IGNORE   TRUE
   S2THRESH     15
   THRESH       15
$END

--------------------------------------------------------------
 ----------------------------------------------------------------
             Standard Nuclear Orientation (Angstroms)
    I     Atom           X                Y                Z
 ----------------------------------------------------------------
    1      C       0.0000000000     0.0000000000     0.0000000000
    2      C       0.0000000000     0.0000000000     1.3949600000
    3      Cl      1.5261815140     0.0000000000     2.2594170471
    4      C      -1.1901880373     0.0256249026     2.1059255403
    5      H      -1.1683702292     0.0315218534     3.1884196336
    6      C      -2.4041742747     0.0535064326     1.4351028665
    7      H      -3.3336980403     0.0741960811     1.9899557843
    8      C      -2.4180259722     0.0546630380     0.0478935036
    9      Cl     -3.9445745286     0.0782926128    -0.8155919614
   10      C      -1.2274122092     0.0272853135    -0.6622934626
   11      H      -1.2503451014     0.0068111236    -1.7445869269
   12      C       1.2779219872    -0.0284629571    -0.7628147595
   13      C       2.3095886281    -0.8932703637    -0.3971844912
   14      H       2.1704206894    -1.5663256744     0.4394355459
   15      C       3.5004827568    -0.9194878930    -1.1069450245
   16      H       4.2865586447    -1.6026019117    -0.8107285686
   17      C       3.6821124948    -0.0819958503    -2.1978886372
   18      H       4.6116429624    -0.1026930066    -2.7527300472
   19      C       2.6636000698     0.7822218600    -2.5724593424
   20      H       2.7980411655     1.4448431951    -3.4181323354
   21      C       1.4736782845     0.8090230106    -1.8610916159
   22      H       0.6936781770     1.5025559907    -2.1490431582
 ----------------------------------------------------------------
 Nuclear Repulsion Energy =         983.57113655 hartrees
 There are       57 alpha and       57 beta electrons
 Requested basis set is 6-311++G(d,p)
 There are 138 shells and 380 basis functions

 Total QAlloc Memory Limit   2000 MB
 Mega-Array Size       188 MB
 MEM_STATIC part       192 MB
 A cutoff of  1.0D-15 yielded   8096 shell pairs
 There are     64040 function pairs (     68753 Cartesian)
 Smallest overlap matrix eigenvalue = 4.53E-07
 Linear dependence detected in AO basis
 Number of orthogonalized atomic orbitals = 377
 Maximum deviation from orthogonality = 3.076E-10

 Scale SEOQF with 1.000000e-01/1.000000e-01/1.000000e-01

 Standard Electronic Orientation quadrupole field applied
 Nucleus-field energy     =    -0.0000000043 hartrees
 Guess from superposition of atomic densities
 Warning:  Energy on first SCF cycle will be non-variational
 SAD guess density has 114.000000 electrons

 -----------------------------------------------------------------------
  General SCF calculation program by
  Eric Jon Sundstrom, Paul Horn, Yuezhi Mao, Dmitri Zuev, Alec White,
  David Stuck, Shaama M.S., Shane Yost, Joonho Lee, David Small,
  Daniel Levine, Susi Lehtola, Hugh Burton, Evgeny Epifanovsky,
  Bang C. Huynh
 -----------------------------------------------------------------------
 Exchange:     0.2000 Hartree-Fock + 0.0800 Slater + 0.7200 B88
 Correlation:  0.1900 VWN1RPA + 0.8100 LYP
 Using SG-1 standard quadrature grid
 A restricted SCF calculation will be
 performed using DIIS
 SCF converges when DIIS error is below 1.0e-08
 ---------------------------------------
  Cycle       Energy         DIIS error
 ---------------------------------------
    1   -1386.0745432773      3.31e-02  
    2   -1382.4740471844      3.07e-03  
    3   -1382.4201951985      3.51e-03  
    4   -1382.6549486412      3.94e-04  
    5   -1382.6570885652      1.75e-04  
    6   -1382.6574423983      1.06e-04  
    7   -1382.6576535233      2.65e-05  
    8   -1382.6576651525      6.97e-06  
    9   -1382.6576660076      1.54e-06  
   10   -1382.6576660378      9.16e-07  
   11   -1382.6576660543      1.38e-07  
   12   -1382.6576660546      7.71e-08  
   13   -1382.6576660546      1.41e-08  
   14   -1382.6576660546      7.03e-09  Convergence criterion met
 ---------------------------------------
 SCF time:   CPU 391.75s  wall 392.00s 
 SCF   energy in the final basis set =    -1382.6576660546
 Total energy in the final basis set =    -1382.6576660546

 --------------------------------------------------------------

                    Orbital Energies (a.u.)
 --------------------------------------------------------------

 Alpha MOs
 -- Occupied --
********-101.5607 -10.2520 -10.2509 -10.2152 -10.2048 -10.2033 -10.2030
-10.1980 -10.1854 -10.1833 -10.1828 -10.1827 -10.1819  -9.4786  -9.4760
 -7.2432  -7.2406  -7.2335  -7.2330  -7.2310  -7.2302  -0.9238  -0.8903
 -0.8718  -0.8366  -0.8014  -0.7606  -0.7530  -0.7331  -0.6550  -0.6314
 -0.6130  -0.5938  -0.5423  -0.5199  -0.5092  -0.4847  -0.4658  -0.4636
 -0.4512  -0.4428  -0.4364  -0.4221  -0.4005  -0.3947  -0.3821  -0.3771
 -0.3634  -0.3588  -0.3276  -0.3267  -0.3217  -0.2967  -0.2655  -0.2626
 -0.2460
 -- Virtual --
 -0.0547  -0.0401  -0.0232  -0.0101  -0.0075  -0.0046   0.0041   0.0071
  0.0128   0.0185   0.0264   0.0333   0.0359   0.0413   0.0517   0.0552
  0.0633   0.0654   0.0743   0.0797   0.0844   0.0934   0.0969   0.1007
  0.1032   0.1057   0.1089   0.1126   0.1152   0.1168   0.1219   0.1227
  0.1240   0.1274   0.1310   0.1350   0.1378   0.1424   0.1440   0.1449
  0.1486   0.1526   0.1589   0.1619   0.1669   0.1734   0.1778   0.1846
  0.1865   0.1942   0.1991   0.2052   0.2069   0.2102   0.2169   0.2235
  0.2273   0.2347   0.2393   0.2405   0.2449   0.2518   0.2546   0.2594
  0.2620   0.2705   0.2740   0.2760   0.2798   0.2831   0.2867   0.2934
  0.2955   0.3015   0.3040   0.3084   0.3178   0.3261   0.3297   0.3368
  0.3395   0.3504   0.3598   0.3666   0.3812   0.3907   0.4281   0.4430
  0.4540   0.4633   0.4769   0.4890   0.5011   0.5124   0.5244   0.5307
  0.5382   0.5435   0.5442   0.5498   0.5565   0.5617   0.5715   0.5807
  0.5883   0.5921   0.5979   0.5990   0.6043   0.6131   0.6204   0.6353
  0.6361   0.6426   0.6557   0.6689   0.6822   0.6907   0.6990   0.7064
  0.7146   0.7174   0.7250   0.7267   0.7322   0.7540   0.7705   0.7723
  0.7800   0.8193   0.8256   0.8322   0.8386   0.8466   0.8513   0.8609
  0.8615   0.8682   0.8720   0.8779   0.8811   0.8862   0.8974   0.9052
  0.9153   0.9205   0.9251   0.9326   0.9479   0.9558   0.9694   0.9830
  0.9876   0.9997   1.0099   1.0159   1.0296   1.0413   1.0524   1.0636
  1.0824   1.0942   1.1144   1.1278   1.1373   1.1472   1.2038   1.2132
  1.2435   1.2587   1.2700   1.2966   1.3306   1.3352   1.3485   1.3877
  1.4588   1.4908   1.5014   1.5116   1.5178   1.5261   1.5346   1.5547
  1.5664   1.5746   1.5764   1.6054   1.6142   1.6289   1.6495   1.6605
  1.6754   1.6798   1.7060   1.7080   1.7254   1.7452   1.7772   1.7798
  1.7871   1.8386   1.8548   1.8776   1.8785   1.9018   1.9164   1.9277
  1.9305   1.9384   1.9424   1.9618   1.9680   1.9698   1.9785   1.9933
  2.0241   2.0291   2.0597   2.0768   2.0874   2.0936   2.1243   2.1684
  2.2111   2.2461   2.2799   2.2890   2.3023   2.3311   2.3399   2.3671
  2.3990   2.4217   2.4326   2.4516   2.4671   2.4704   2.4878   2.5110
  2.5498   2.5660   2.6150   2.6410   2.6593   2.6703   2.6755   2.6791
  2.7030   2.7091   2.7214   2.7260   2.7373   2.7451   2.7601   2.7791
  2.7826   2.7918   2.8003   2.8106   2.8183   2.8485   2.8561   2.8689
  2.8988   2.9101   2.9394   2.9554   2.9923   3.0265   3.0801   3.1030
  3.1078   3.1731   3.2074   3.2200   3.2777   3.3506   3.3703   3.3930
  3.4168   3.5090   3.5328   3.5485   3.6012   3.6579   3.7178   3.8030
  3.8864   3.9979   4.0376   4.0602   4.1300   4.1570   4.1642   4.4435
  4.8232   4.8579   9.7821   9.8209  23.4708  23.6703  23.8686  23.9358
 23.9775  23.9810  24.0251  24.0691  24.1015  24.1153  24.1559  24.2136
 25.8323  25.9263  26.1311  26.3153  26.6075  26.7668 215.7755 215.8231
 --------------------------------------------------------------

          Ground-State Mulliken Net Atomic Charges

     Atom                 Charge (a.u.)
  ----------------------------------------
      1 C                     0.249570
      2 C                    -0.042448
      3 Cl                    0.479963
      4 C                    -0.542595
      5 H                     0.198452
      6 C                    -0.702865
      7 H                     0.183026
      8 C                     0.680839
      9 Cl                    0.453779
     10 C                    -0.823244
     11 H                     0.203743
     12 C                     1.068096
     13 C                    -0.868523
     14 H                     0.157962
     15 C                    -0.248773
     16 H                     0.171662
     17 C                    -0.446069
     18 H                     0.155123
     19 C                    -0.127711
     20 H                     0.172065
     21 C                    -0.526642
     22 H                     0.154590
  ----------------------------------------
  Sum of atomic charges =     0.000000

 -----------------------------------------------------------------
                    Cartesian Multipole Moments
 -----------------------------------------------------------------
    Charge (ESU x 10^10)
                -0.0000
    Dipole Moment (Debye)
         X       0.6387      Y      -0.0787      Z      -0.1067
       Tot       0.6523
    Quadrupole Moments (Debye-Ang)
        XX     -93.3675     XY      -2.2076     YY     -96.7517
        XZ      -7.2305     YZ      -3.2335     ZZ     -90.1969
    Octopole Moments (Debye-Ang^2)
       XXX      -6.6015    XXY     -11.4432    XYY     -10.3934
       YYY      -0.2459    XXZ       6.4973    XYZ      -5.8816
       YYZ       7.0756    XZZ     -19.1763    YZZ      10.4993
       ZZZ      28.9633
    Hexadecapole Moments (Debye-Ang^3)
      XXXX   -3428.7359   XXXY      12.8146   XXYY    -640.2612
      XYYY      62.1912   YYYY    -249.4891   XXXZ     173.6293
      XXYZ       8.0984   XYYZ      95.6285   YYYZ      37.9959
      XXZZ    -770.7330   XYZZ      43.8560   YYZZ    -299.9927
      XZZZ     213.4690   YZZZ      13.6858   ZZZZ   -1491.9732
 -----------------------------------------------------------------
 Calculating analytic gradient of the SCF energy
 Gradient of SCF Energy
            1           2           3           4           5           6
    1  -0.0118764   0.0013330   0.0045532  -0.0014841   0.0002037   0.0065939
    2   0.0010714   0.0005107  -0.0056822  -0.0003441  -0.0000782  -0.0000754
    3   0.0050103  -0.0007727  -0.0155145  -0.0061210  -0.0000799  -0.0023893
            7           8           9          10          11          12
    1  -0.0003152  -0.0027492   0.0008458   0.0033519  -0.0003687   0.0053090
    2   0.0000938  -0.0000956  -0.0000715  -0.0000736   0.0001189  -0.0008370
    3  -0.0001308  -0.0003895   0.0000646   0.0056282   0.0000588   0.0014622
           13          14          15          16          17          18
    1  -0.0007561  -0.0016592  -0.0017255  -0.0006339  -0.0040227  -0.0009536
    2   0.0088861   0.0007438   0.0035155   0.0009617  -0.0006755  -0.0001414
    3   0.0010328   0.0041804  -0.0014197  -0.0003656   0.0027034   0.0004841
           19          20          21          22
    1  -0.0011609   0.0000178   0.0045153   0.0009819
    2  -0.0032773  -0.0007197  -0.0029841  -0.0008463
    3   0.0043599   0.0009158   0.0009245   0.0003580
 Max gradient component =       1.551E-02
 RMS gradient           =       3.578E-03
 Gradient time:  CPU 137.17 s  wall 137.18 s
 Geometry Optimization Parameters
   NAtoms,    NIC,     NZ,  NCons,   NDum,   NFix, NCnnct, MaxDiis
       22     155      22       0       0       0       0       0


** GEOMETRY OPTIMIZATION IN DELOCALIZED INTERNAL COORDINATES **
   Searching for a Minimum

   Optimization Cycle:   1

                       Coordinates (Angstroms)
     ATOM                X               Y               Z
      1  C         0.0000000000    0.0000000000    0.0000000000
      2  C         0.0000000000    0.0000000000    1.3949600000
      3  Cl        1.5261815140    0.0000000000    2.2594170471
      4  C        -1.1901880373    0.0256249026    2.1059255403
      5  H        -1.1683702292    0.0315218534    3.1884196336
      6  C        -2.4041742747    0.0535064326    1.4351028665
      7  H        -3.3336980403    0.0741960811    1.9899557843
      8  C        -2.4180259722    0.0546630380    0.0478935036
      9  Cl       -3.9445745286    0.0782926128   -0.8155919614
     10  C        -1.2274122092    0.0272853135   -0.6622934626
     11  H        -1.2503451014    0.0068111236   -1.7445869269
     12  C         1.2779219872   -0.0284629571   -0.7628147595
     13  C         2.3095886281   -0.8932703637   -0.3971844912
     14  H         2.1704206894   -1.5663256744    0.4394355459
     15  C         3.5004827568   -0.9194878930   -1.1069450245
     16  H         4.2865586447   -1.6026019117   -0.8107285686
     17  C         3.6821124948   -0.0819958503   -2.1978886372
     18  H         4.6116429624   -0.1026930066   -2.7527300472
     19  C         2.6636000698    0.7822218600   -2.5724593424
     20  H         2.7980411655    1.4448431951   -3.4181323354
     21  C         1.4736782845    0.8090230106   -1.8610916159
     22  H         0.6936781770    1.5025559907   -2.1490431582
   Point Group: c1    Number of degrees of freedom:    60


   Energy is  -1382.657666055


 Attempting to generate delocalized internal coordinates
 Initial Hessian constructed with Jon Baker's OPTIMIZE code

 60 Hessian modes will be used to form the next step
  Hessian Eigenvalues:
     0.010693    0.019215    0.019215    0.023207    0.023207    0.023578
     0.023580    0.023676    0.023679    0.023938    0.023938    0.024090
     0.024090    0.024114    0.024114    0.024135    0.024135    0.024142
     0.024143    0.159962    0.159966    0.159968    0.159995    0.159995
     0.159996    0.160000    0.160000    0.220001    0.220003    0.223744
     0.234725    0.234917    0.246036    0.249943    0.249992    0.250000
     0.250000    0.301033    0.301033    0.336089    0.356665    0.356665
     0.356665    0.356665    0.356665    0.356665    0.356665    0.356665
     0.428240    0.428423    0.429243    0.432675    0.467748    0.467798
     0.472114    0.472131    0.478203    0.478204    0.479142    0.479142

 Minimum search - taking simple RFO step
 Searching for Lamda that Minimizes Along All modes
 Value Taken    Lamda =  -0.02481864
 Calculated Step too Large.  Step scaled by  0.581475
 Step Taken.  Stepsize is  0.300000

                             Maximum     Tolerance    Cnvgd?
         Gradient           0.048724      0.000300      NO
         Displacement       0.220769      0.001200      NO
         Energy change     *********      0.000001      NO


 New Cartesian Coordinates Obtained by Inverse Iteration

 Displacement from previous Coordinates is:  1.329763
 ----------------------------------------------------------------
             Standard Nuclear Orientation (Angstroms)
    I     Atom           X                Y                Z
 ----------------------------------------------------------------
    1      C       0.0572005539    -0.0084319624     0.0835757313
    2      C      -0.0227513935     0.0640296727     1.4908173675
    3      Cl      1.3972657751     0.2203265390     2.5144592285
    4      C      -1.2549514887     0.0979028955     2.1339176039
    5      H      -1.2901042268     0.1678860022     3.2138699478
    6      C      -2.4367597666     0.0639151391     1.4076421441
    7      H      -3.3929627667     0.0916285028     1.9144492420
    8      C      -2.3743215832     0.0076742878     0.0236218639
    9      Cl     -3.8555455726    -0.0341528063    -0.9162199799
   10      C      -1.1489783036    -0.0239028861    -0.6261693769
   11      H      -1.1233292037    -0.0903230889    -1.7066019107
   12      C       1.3262262420    -0.0448466890    -0.7060603963
   13      C       2.3460350776    -0.9718001623    -0.4551909971
   14      H       2.2273141344    -1.7049943197     0.3293068993
   15      C       3.4987069238    -0.9914651494    -1.2311369866
   16      H       4.2715494267    -1.7219131434    -1.0225563659
   17      C       3.6576251205    -0.0895896881    -2.2780890699
   18      H       4.5573742694    -0.1056553939    -2.8817088814
   19      C       2.6472889533     0.8254283064    -2.5502954530
   20      H       2.7578213460     1.5318363618    -3.3645976599
   21      C       1.4930435474     0.8416465208    -1.7758245603
   22      H       0.7193719165     1.5705088188    -1.9875887998
 ----------------------------------------------------------------
 Nuclear Repulsion Energy =         974.61678310 hartrees
 There are       57 alpha and       57 beta electrons
 Applying Cartesian multipole field
    Component          Value
    ---------          -----
     (2,0,0)        1.00000E-11
     (0,2,0)        2.00000E-11
     (0,0,2)       -3.00000E-11
 Nucleus-field energy     =    -0.0000000074 hartrees
 Requested basis set is 6-311++G(d,p)
 There are 138 shells and 380 basis functions
 A cutoff of  1.0D-15 yielded   8062 shell pairs
 There are     63708 function pairs (     68377 Cartesian)
 Smallest overlap matrix eigenvalue = 4.86E-07
 Linear dependence detected in AO basis
 Number of orthogonalized atomic orbitals = 378
 Maximum deviation from orthogonality = 5.626E-10
 Guess from superposition of atomic densities
 Warning:  Energy on first SCF cycle will be non-variational
 SAD guess density has 114.000000 electrons

 -----------------------------------------------------------------------
  General SCF calculation program by
  Eric Jon Sundstrom, Paul Horn, Yuezhi Mao, Dmitri Zuev, Alec White,
  David Stuck, Shaama M.S., Shane Yost, Joonho Lee, David Small,
  Daniel Levine, Susi Lehtola, Hugh Burton, Evgeny Epifanovsky,
  Bang C. Huynh
 -----------------------------------------------------------------------
 Exchange:     0.2000 Hartree-Fock + 0.0800 Slater + 0.7200 B88
 Correlation:  0.1900 VWN1RPA + 0.8100 LYP
 Using SG-1 standard quadrature grid
 A restricted SCF calculation will be
 performed using DIIS
 SCF converges when DIIS error is below 1.0e-08
 ---------------------------------------
  Cycle       Energy         DIIS error
 ---------------------------------------
    1   -1385.9785314812      3.27e-02  
    2   -1382.4830386767      3.03e-03  
    3   -1382.4308531875      3.46e-03  
    4   -1382.6590302719      4.26e-04  
    5   -1382.6611324921      2.42e-04  
    6   -1382.6620409131      1.13e-04  
    7   -1382.6622818162      2.48e-05  
    8   -1382.6622915617      7.45e-06  
    9   -1382.6622925188      2.05e-06  
   10   -1382.6622925855      9.31e-07  
   11   -1382.6622926022      1.57e-07  
   12   -1382.6622926025      8.71e-08  
   13   -1382.6622926027      1.41e-08  
   14   -1382.6622926027      6.70e-09  Convergence criterion met
 ---------------------------------------
 SCF time:   CPU 398.08s  wall 398.00s 
 SCF   energy in the final basis set =    -1382.6622926027
 Total energy in the final basis set =    -1382.6622926027

 --------------------------------------------------------------

                    Orbital Energies (a.u.)
 --------------------------------------------------------------

 Alpha MOs
 -- Occupied --
********-101.5617 -10.2540 -10.2515 -10.2193 -10.2042 -10.2031 -10.2029
-10.2022 -10.1872 -10.1866 -10.1857 -10.1852 -10.1848  -9.4780  -9.4764
 -7.2426  -7.2411  -7.2329  -7.2324  -7.2314  -7.2307  -0.9206  -0.8875
 -0.8728  -0.8349  -0.8011  -0.7612  -0.7520  -0.7313  -0.6533  -0.6320
 -0.6139  -0.5935  -0.5416  -0.5191  -0.5076  -0.4855  -0.4669  -0.4636
 -0.4496  -0.4432  -0.4356  -0.4206  -0.4010  -0.3933  -0.3812  -0.3755
 -0.3636  -0.3589  -0.3275  -0.3262  -0.3234  -0.2946  -0.2679  -0.2627
 -0.2482
 -- Virtual --
 -0.0540  -0.0406  -0.0248  -0.0130  -0.0091  -0.0060   0.0043   0.0070
  0.0122   0.0173   0.0263   0.0318   0.0350   0.0407   0.0507   0.0546
  0.0625   0.0658   0.0733   0.0802   0.0820   0.0930   0.0951   0.1008
  0.1026   0.1053   0.1070   0.1126   0.1146   0.1156   0.1200   0.1211
  0.1238   0.1255   0.1308   0.1339   0.1352   0.1388   0.1391   0.1436
  0.1474   0.1523   0.1568   0.1580   0.1641   0.1729   0.1758   0.1821
  0.1854   0.1937   0.1970   0.2011   0.2057   0.2083   0.2140   0.2206
  0.2268   0.2311   0.2369   0.2428   0.2462   0.2487   0.2539   0.2563
  0.2605   0.2698   0.2727   0.2752   0.2771   0.2797   0.2838   0.2896
  0.2939   0.2974   0.3001   0.3041   0.3094   0.3169   0.3232   0.3285
  0.3325   0.3358   0.3511   0.3580   0.3687   0.3770   0.3880   0.4385
  0.4446   0.4517   0.4638   0.4831   0.4902   0.4941   0.5105   0.5237
  0.5323   0.5360   0.5406   0.5421   0.5539   0.5603   0.5636   0.5679
  0.5818   0.5847   0.5900   0.5968   0.5977   0.6062   0.6183   0.6241
  0.6306   0.6424   0.6451   0.6586   0.6783   0.6908   0.6921   0.6973
  0.7140   0.7172   0.7191   0.7230   0.7267   0.7367   0.7513   0.7663
  0.7781   0.7888   0.8209   0.8271   0.8361   0.8426   0.8460   0.8497
  0.8589   0.8610   0.8659   0.8715   0.8787   0.8801   0.8858   0.8943
  0.9026   0.9050   0.9145   0.9301   0.9360   0.9454   0.9576   0.9592
  0.9710   0.9837   0.9907   1.0027   1.0160   1.0244   1.0353   1.0573
  1.0622   1.0809   1.0891   1.1151   1.1237   1.1339   1.1396   1.2051
  1.2063   1.2277   1.2538   1.2641   1.2984   1.3216   1.3293   1.3577
  1.3917   1.4498   1.4891   1.5006   1.5062   1.5125   1.5265   1.5309
  1.5503   1.5652   1.5709   1.5722   1.6041   1.6049   1.6311   1.6493
  1.6550   1.6759   1.6795   1.6992   1.7121   1.7279   1.7422   1.7718
  1.7763   1.7843   1.8334   1.8482   1.8703   1.8774   1.9069   1.9133
  1.9143   1.9257   1.9400   1.9475   1.9545   1.9636   1.9719   1.9767
  1.9900   2.0159   2.0290   2.0548   2.0714   2.0837   2.0896   2.1166
  2.1623   2.2049   2.2353   2.2798   2.2879   2.2987   2.3173   2.3427
  2.3561   2.3970   2.4219   2.4334   2.4538   2.4621   2.4681   2.4780
  2.5114   2.5494   2.5543   2.6060   2.6351   2.6574   2.6616   2.6698
  2.6856   2.6989   2.7091   2.7162   2.7227   2.7330   2.7402   2.7582
  2.7674   2.7821   2.7906   2.7950   2.8034   2.8143   2.8426   2.8583
  2.8623   2.8922   2.9019   2.9340   2.9470   2.9967   3.0143   3.0751
  3.0946   3.0978   3.1596   3.1899   3.2052   3.2678   3.3480   3.3555
  3.3845   3.4147   3.4956   3.5347   3.5396   3.5943   3.6408   3.7149
  3.8030   3.8769   3.9932   4.0350   4.0588   4.1317   4.1499   4.1523
  4.4277   4.8149   4.8486   9.7820   9.8058  23.4731  23.6666  23.8574
 23.9177  23.9679  23.9701  24.0082  24.0593  24.0880  24.1011  24.1485
 24.1969  25.8335  25.8989  26.1227  26.2762  26.6111  26.7085 215.7758
215.8034
 --------------------------------------------------------------

          Ground-State Mulliken Net Atomic Charges

     Atom                 Charge (a.u.)
  ----------------------------------------
      1 C                     0.808534
      2 C                     0.060845
      3 Cl                    0.471977
      4 C                    -0.887193
      5 H                     0.202160
      6 C                    -0.533886
      7 H                     0.187671
      8 C                     0.705917
      9 Cl                    0.467013
     10 C                    -1.103783
     11 H                     0.213414
     12 C                     0.903661
     13 C                    -0.913845
     14 H                     0.163099
     15 C                    -0.200651
     16 H                     0.171456
     17 C                    -0.448015
     18 H                     0.161829
     19 C                    -0.107142
     20 H                     0.174483
     21 C                    -0.662128
     22 H                     0.164585
  ----------------------------------------
  Sum of atomic charges =     0.000000

 -----------------------------------------------------------------
                    Cartesian Multipole Moments
 -----------------------------------------------------------------
    Charge (ESU x 10^10)
                 0.0000
    Dipole Moment (Debye)
         X       0.6182      Y      -0.0977      Z      -0.2804
       Tot       0.6858
    Quadrupole Moments (Debye-Ang)
        XX     -93.2818     XY      -2.6647     YY     -96.1636
        XZ      -8.3103     YZ      -2.9200     ZZ     -90.6432
    Octopole Moments (Debye-Ang^2)
       XXX     -11.6375    XXY     -12.5732    XYY      -8.6896
       YYY      -3.8836    XXZ       2.8746    XYZ      -5.5357
       YYZ       3.8059    XZZ     -17.7328    YZZ       9.9175
       ZZZ      21.8640
    Hexadecapole Moments (Debye-Ang^3)
      XXXX   -3356.2055   XXXY     -13.2715   XXYY    -623.6288
      XYYY      36.3984   YYYY    -268.4625   XXXZ     161.4314
      XXYZ       2.4680   XYYZ      93.1353   YYYZ       0.0569
      XXZZ    -769.0808   XYZZ      36.3393   YYZZ    -322.8591
      XZZZ     214.3893   YZZZ     -17.8643   ZZZZ   -1613.3408
 -----------------------------------------------------------------
 Calculating analytic gradient of the SCF energy
 Gradient of SCF Energy
            1           2           3           4           5           6
    1  -0.0063216   0.0012485  -0.0025584   0.0000645  -0.0002469   0.0041449
    2   0.0002665  -0.0013350   0.0013671  -0.0001069   0.0000970  -0.0001149
    3  -0.0028859   0.0054080   0.0021839  -0.0021886   0.0001840  -0.0016003
            7           8           9          10          11          12
    1  -0.0001681  -0.0018537   0.0007767   0.0030645  -0.0003747   0.0007841
    2   0.0001306  -0.0000705  -0.0001362   0.0020097   0.0001215  -0.0001194
    3  -0.0000418  -0.0000289   0.0004781   0.0029023  -0.0002269  -0.0020537
           13          14          15          16          17          18
    1   0.0023802   0.0003566  -0.0010699  -0.0001598  -0.0017328  -0.0003987
    2   0.0013006   0.0001127   0.0014382   0.0003214   0.0001569  -0.0000611
    3  -0.0017561  -0.0028643  -0.0001020  -0.0002618   0.0012871   0.0000562
           19          20          21          22
    1  -0.0001561   0.0001621   0.0018233   0.0002352
    2  -0.0012945  -0.0002993  -0.0034488  -0.0003357
    3   0.0016826   0.0003069  -0.0003516  -0.0001269
 Max gradient component =       6.322E-03
 RMS gradient           =       1.729E-03
 Gradient time:  CPU 136.95 s  wall 136.97 s
 Geometry Optimization Parameters
   NAtoms,    NIC,     NZ,  NCons,   NDum,   NFix, NCnnct, MaxDiis
       22     155      22       0       0       0       0       0

 Cartesian Hessian Update
 Hessian updated using BFGS update


** GEOMETRY OPTIMIZATION IN DELOCALIZED INTERNAL COORDINATES **
   Searching for a Minimum

   Optimization Cycle:   2

                       Coordinates (Angstroms)
     ATOM                X               Y               Z
      1  C         0.0572005539   -0.0084319624    0.0835757313
      2  C        -0.0227513935    0.0640296727    1.4908173675
      3  Cl        1.3972657751    0.2203265390    2.5144592285
      4  C        -1.2549514887    0.0979028955    2.1339176039
      5  H        -1.2901042268    0.1678860022    3.2138699478
      6  C        -2.4367597666    0.0639151391    1.4076421441
      7  H        -3.3929627667    0.0916285028    1.9144492420
      8  C        -2.3743215832    0.0076742878    0.0236218639
      9  Cl       -3.8555455726   -0.0341528063   -0.9162199799
     10  C        -1.1489783036   -0.0239028861   -0.6261693769
     11  H        -1.1233292037   -0.0903230889   -1.7066019107
     12  C         1.3262262420   -0.0448466890   -0.7060603963
     13  C         2.3460350776   -0.9718001623   -0.4551909971
     14  H         2.2273141344   -1.7049943197    0.3293068993
     15  C         3.4987069238   -0.9914651494   -1.2311369866
     16  H         4.2715494267   -1.7219131434   -1.0225563659
     17  C         3.6576251205   -0.0895896881   -2.2780890699
     18  H         4.5573742694   -0.1056553939   -2.8817088814
     19  C         2.6472889533    0.8254283064   -2.5502954530
     20  H         2.7578213460    1.5318363618   -3.3645976599
     21  C         1.4930435474    0.8416465208   -1.7758245603
     22  H         0.7193719165    1.5705088188   -1.9875887998
   Point Group: c1    Number of degrees of freedom:    60


   Energy is  -1382.662292603

 Hessian updated using BFGS update

 54 Hessian modes will be used to form the next step
  Hessian Eigenvalues:
     0.013174    0.019214    0.020113    0.023197    0.023312    0.023576
     0.023642    0.023675    0.023935    0.023938    0.024089    0.024090
     0.024113    0.024114    0.024135    0.024135    0.024142    0.024143
     0.027822    0.159932    0.159965    0.159987    0.159994    0.159996
     0.159999    0.160000    0.160249    0.220000    0.220013    0.223975
     0.234275    0.234921    0.244849    0.249907    0.249968    0.249992
     0.300808    0.300976    0.328257    0.354187    0.356537    0.376165
     0.428207    0.429117    0.429963    0.455274    0.464524    0.467756
     0.471825    0.477767    0.478182    0.478233    0.479127    0.548680

 Minimum search - taking simple RFO step
 Searching for Lamda that Minimizes Along All modes
 Value Taken    Lamda =  -0.00106880
 Step Taken.  Stepsize is  0.159634

                             Maximum     Tolerance    Cnvgd?
         Gradient           0.010813      0.000300      NO
         Displacement       0.104076      0.001200      NO
         Energy change     -0.004627      0.000001      NO


 New Cartesian Coordinates Obtained by Inverse Iteration

 Displacement from previous Coordinates is:  0.491284
 ----------------------------------------------------------------
             Standard Nuclear Orientation (Angstroms)
    I     Atom           X                Y                Z
 ----------------------------------------------------------------
    1      C       0.0484621209     0.0016511190     0.0612148486
    2      C      -0.0193583874     0.1008744814     1.4617090956
    3      Cl      1.4291833032     0.2690587340     2.4448792918
    4      C      -1.2425315377     0.1257605166     2.1269516356
    5      H      -1.2602422559     0.2113589611     3.2059480644
    6      C      -2.4360740271     0.0572496245     1.4177498052
    7      H      -3.3861166720     0.0772636695     1.9359883854
    8      C      -2.3848640823    -0.0313088802     0.0320814111
    9      Cl     -3.8775946663    -0.1180833374    -0.8889944541
   10      C      -1.1673254611    -0.0606262278    -0.6360354977
   11      H      -1.1516171955    -0.1555189736    -1.7142677919
   12      C       1.3176191992    -0.0319050195    -0.7183987664
   13      C       2.3114509934    -0.9879840815    -0.4710106468
   14      H       2.1695794127    -1.7224307834     0.3121477759
   15      C       3.4713648825    -1.0198114637    -1.2396237121
   16      H       4.2262127562    -1.7711155952    -1.0363939054
   17      C       3.6625991972    -0.0958383245    -2.2661825367
   18      H       4.5699134750    -0.1189286710    -2.8590979144
   19      C       2.6792886022     0.8569817144    -2.5248561370
   20      H       2.8174203266     1.5822337117    -3.3189117173
   21      C       1.5162835073     0.8857582836    -1.7593883195
   22      H       0.7634654902     1.6410682993    -1.9558893238
 ----------------------------------------------------------------
 Nuclear Repulsion Energy =         975.26433155 hartrees
 There are       57 alpha and       57 beta electrons
 Applying Cartesian multipole field
    Component          Value
    ---------          -----
     (2,0,0)        1.00000E-11
     (0,2,0)        2.00000E-11
     (0,0,2)       -3.00000E-11
 Nucleus-field energy     =    -0.0000000061 hartrees
 Requested basis set is 6-311++G(d,p)
 There are 138 shells and 380 basis functions
 A cutoff of  1.0D-15 yielded   8070 shell pairs
 There are     63813 function pairs (     68503 Cartesian)
 Smallest overlap matrix eigenvalue = 4.81E-07
 Linear dependence detected in AO basis
 Number of orthogonalized atomic orbitals = 378
 Maximum deviation from orthogonality = 4.712E-10
 Guess from superposition of atomic densities
 Warning:  Energy on first SCF cycle will be non-variational
 SAD guess density has 114.000000 electrons

 -----------------------------------------------------------------------
  General SCF calculation program by
  Eric Jon Sundstrom, Paul Horn, Yuezhi Mao, Dmitri Zuev, Alec White,
  David Stuck, Shaama M.S., Shane Yost, Joonho Lee, David Small,
  Daniel Levine, Susi Lehtola, Hugh Burton, Evgeny Epifanovsky,
  Bang C. Huynh
 -----------------------------------------------------------------------
 Exchange:     0.2000 Hartree-Fock + 0.0800 Slater + 0.7200 B88
 Correlation:  0.1900 VWN1RPA + 0.8100 LYP
 Using SG-1 standard quadrature grid
 A restricted SCF calculation will be
 performed using DIIS
 SCF converges when DIIS error is below 1.0e-08
 ---------------------------------------
  Cycle       Energy         DIIS error
 ---------------------------------------
    1   -1385.9513006076      3.26e-02  
    2   -1382.4863853577      3.00e-03  
    3   -1382.4372200921      3.41e-03  
    4   -1382.6600037205      4.06e-04  
    5   -1382.6620930079      2.09e-04  
    6   -1382.6626883083      1.13e-04  
    7   -1382.6629290876      2.55e-05  
    8   -1382.6629395992      7.25e-06  
    9   -1382.6629405067      1.98e-06  
   10   -1382.6629405678      9.32e-07  
   11   -1382.6629405845      1.45e-07  
   12   -1382.6629405849      8.24e-08  
   13   -1382.6629405851      1.37e-08  
   14   -1382.6629405851      6.47e-09  Convergence criterion met
 ---------------------------------------
 SCF time:   CPU 393.71s  wall 393.00s 
 SCF   energy in the final basis set =    -1382.6629405851
 Total energy in the final basis set =    -1382.6629405851

 --------------------------------------------------------------

                    Orbital Energies (a.u.)
 --------------------------------------------------------------

 Alpha MOs
 -- Occupied --
********-101.5610 -10.2534 -10.2521 -10.2182 -10.2050 -10.2040 -10.2037
-10.2018 -10.1880 -10.1871 -10.1865 -10.1860 -10.1855  -9.4777  -9.4758
 -7.2423  -7.2404  -7.2326  -7.2321  -7.2307  -7.2300  -0.9203  -0.8871
 -0.8714  -0.8341  -0.8007  -0.7607  -0.7516  -0.7308  -0.6536  -0.6307
 -0.6145  -0.5929  -0.5409  -0.5192  -0.5073  -0.4852  -0.4672  -0.4642
 -0.4489  -0.4428  -0.4357  -0.4199  -0.4013  -0.3936  -0.3797  -0.3752
 -0.3631  -0.3595  -0.3273  -0.3257  -0.3232  -0.2927  -0.2676  -0.2626
 -0.2488
 -- Virtual --
 -0.0529  -0.0411  -0.0248  -0.0142  -0.0096  -0.0063   0.0046   0.0069
  0.0121   0.0169   0.0261   0.0316   0.0346   0.0406   0.0509   0.0547
  0.0625   0.0657   0.0727   0.0804   0.0822   0.0934   0.0951   0.1004
  0.1024   0.1053   0.1068   0.1123   0.1147   0.1160   0.1203   0.1210
  0.1232   0.1249   0.1303   0.1330   0.1342   0.1378   0.1389   0.1433
  0.1467   0.1518   0.1568   0.1579   0.1637   0.1731   0.1750   0.1821
  0.1853   0.1928   0.1965   0.2006   0.2056   0.2076   0.2145   0.2212
  0.2263   0.2304   0.2368   0.2427   0.2478   0.2490   0.2527   0.2554
  0.2604   0.2709   0.2725   0.2765   0.2780   0.2790   0.2830   0.2883
  0.2922   0.2967   0.2999   0.3028   0.3086   0.3166   0.3242   0.3284
  0.3321   0.3357   0.3525   0.3582   0.3666   0.3762   0.3878   0.4392
  0.4430   0.4521   0.4637   0.4837   0.4892   0.4941   0.5094   0.5255
  0.5306   0.5341   0.5391   0.5432   0.5532   0.5618   0.5624   0.5669
  0.5820   0.5849   0.5877   0.5936   0.6011   0.6077   0.6197   0.6239
  0.6309   0.6423   0.6453   0.6575   0.6788   0.6924   0.6929   0.6966
  0.7121   0.7163   0.7195   0.7229   0.7263   0.7360   0.7480   0.7641
  0.7776   0.7883   0.8215   0.8260   0.8386   0.8438   0.8461   0.8514
  0.8572   0.8603   0.8662   0.8706   0.8773   0.8807   0.8872   0.8952
  0.9027   0.9076   0.9154   0.9282   0.9360   0.9481   0.9572   0.9599
  0.9740   0.9853   0.9926   1.0033   1.0136   1.0225   1.0356   1.0551
  1.0612   1.0768   1.0869   1.1172   1.1225   1.1369   1.1401   1.2026
  1.2055   1.2292   1.2561   1.2656   1.2991   1.3169   1.3340   1.3598
  1.3946   1.4464   1.4874   1.5005   1.5073   1.5131   1.5285   1.5290
  1.5535   1.5636   1.5702   1.5741   1.6013   1.6064   1.6302   1.6483
  1.6538   1.6748   1.6774   1.6983   1.7046   1.7276   1.7423   1.7716
  1.7764   1.7853   1.8290   1.8493   1.8708   1.8791   1.9041   1.9107
  1.9135   1.9259   1.9420   1.9467   1.9565   1.9637   1.9703   1.9733
  1.9877   2.0147   2.0271   2.0537   2.0708   2.0838   2.0871   2.1118
  2.1600   2.2011   2.2372   2.2796   2.2886   2.2984   2.3137   2.3381
  2.3566   2.4034   2.4213   2.4303   2.4529   2.4598   2.4669   2.4784
  2.5116   2.5493   2.5543   2.6042   2.6304   2.6536   2.6584   2.6721
  2.6872   2.7003   2.7088   2.7141   2.7240   2.7349   2.7414   2.7616
  2.7668   2.7804   2.7915   2.7965   2.8014   2.8121   2.8370   2.8523
  2.8598   2.8903   2.8969   2.9333   2.9408   2.9984   3.0179   3.0745
  3.0937   3.0963   3.1535   3.1853   3.2103   3.2678   3.3464   3.3515
  3.3793   3.4103   3.4917   3.5298   3.5374   3.5909   3.6358   3.7129
  3.8035   3.8769   3.9911   4.0333   4.0586   4.1302   4.1486   4.1519
  4.4179   4.8149   4.8458   9.7814   9.8091  23.4746  23.6713  23.8551
 23.9228  23.9639  23.9672  24.0061  24.0506  24.0834  24.0920  24.1408
 24.1873  25.8328  25.9033  26.1232  26.2808  26.6059  26.7146 215.7749
215.8074
 --------------------------------------------------------------

          Ground-State Mulliken Net Atomic Charges

     Atom                 Charge (a.u.)
  ----------------------------------------
      1 C                     0.799819
      2 C                    -0.066919
      3 Cl                    0.464720
      4 C                    -0.819095
      5 H                     0.202363
      6 C                    -0.560962
      7 H                     0.187899
      8 C                     0.698049
      9 Cl                    0.460393
     10 C                    -1.106242
     11 H                     0.215018
     12 C                     0.936214
     13 C                    -0.851591
     14 H                     0.170316
     15 C                    -0.226333
     16 H                     0.171288
     17 C                    -0.426154
     18 H                     0.163276
     19 C                    -0.109221
     20 H                     0.174586
     21 C                    -0.642897
     22 H                     0.165475
  ----------------------------------------
  Sum of atomic charges =     0.000000

 -----------------------------------------------------------------
                    Cartesian Multipole Moments
 -----------------------------------------------------------------
    Charge (ESU x 10^10)
                -0.0000
    Dipole Moment (Debye)
         X       0.6324      Y      -0.0846      Z      -0.2474
       Tot       0.6843
    Quadrupole Moments (Debye-Ang)
        XX     -93.4960     XY      -2.7053     YY     -95.9359
        XZ      -8.3608     YZ      -2.9338     ZZ     -90.7686
    Octopole Moments (Debye-Ang^2)
       XXX     -11.2486    XXY     -11.7486    XYY      -8.0524
       YYY      -2.7733    XXZ       3.1995    XYZ      -5.8459
       YYZ       3.9978    XZZ     -18.1364    YZZ      10.0791
       ZZZ      25.1881
    Hexadecapole Moments (Debye-Ang^3)
      XXXX   -3379.5827   XXXY     -31.9584   XXYY    -627.4855
      XYYY      15.9714   YYYY    -280.2520   XXXZ     164.4716
      XXYZ      -0.5266   XYYZ      93.1416   YYYZ      -9.7852
      XXZZ    -765.8519   XYZZ      30.1537   YYZZ    -317.2908
      XZZZ     219.9160   YZZZ     -24.9875   ZZZZ   -1578.1821
 -----------------------------------------------------------------
 Calculating analytic gradient of the SCF energy
 Gradient of SCF Energy
            1           2           3           4           5           6
    1  -0.0008651   0.0013717  -0.0009925   0.0000793  -0.0001590   0.0003170
    2   0.0006147  -0.0005838   0.0004580  -0.0001266  -0.0000437  -0.0000093
    3  -0.0013048   0.0015081   0.0003253  -0.0005736   0.0000000  -0.0002089
            7           8           9          10          11          12
    1  -0.0001537  -0.0017595   0.0005694   0.0013159  -0.0002008  -0.0006561
    2  -0.0000197   0.0001331  -0.0000380   0.0005931  -0.0001144  -0.0009971
    3   0.0001272  -0.0002552   0.0002949   0.0005954   0.0000221   0.0006228
           13          14          15          16          17          18
    1   0.0008493   0.0001416  -0.0002685  -0.0000262   0.0002139   0.0000584
    2   0.0006410  -0.0004598  -0.0000756  -0.0000229  -0.0000497   0.0000808
    3   0.0000902  -0.0006434   0.0001085   0.0001069  -0.0001690   0.0000265
           19          20          21          22
    1  -0.0004289  -0.0000627   0.0004284   0.0002280
    2   0.0002391   0.0000452  -0.0004394   0.0001750
    3  -0.0000179  -0.0000303  -0.0005663  -0.0000587
 Max gradient component =       1.759E-03
 RMS gradient           =       5.517E-04
 Gradient time:  CPU 135.14 s  wall 135.15 s
 Geometry Optimization Parameters
   NAtoms,    NIC,     NZ,  NCons,   NDum,   NFix, NCnnct, MaxDiis
       22     155      22       0       0       0       0       0

 Cartesian Hessian Update
 Hessian updated using BFGS update


** GEOMETRY OPTIMIZATION IN DELOCALIZED INTERNAL COORDINATES **
   Searching for a Minimum

   Optimization Cycle:   3

                       Coordinates (Angstroms)
     ATOM                X               Y               Z
      1  C         0.0484621209    0.0016511190    0.0612148486
      2  C        -0.0193583874    0.1008744814    1.4617090956
      3  Cl        1.4291833032    0.2690587340    2.4448792918
      4  C        -1.2425315377    0.1257605166    2.1269516356
      5  H        -1.2602422559    0.2113589611    3.2059480644
      6  C        -2.4360740271    0.0572496245    1.4177498052
      7  H        -3.3861166720    0.0772636695    1.9359883854
      8  C        -2.3848640823   -0.0313088802    0.0320814111
      9  Cl       -3.8775946663   -0.1180833374   -0.8889944541
     10  C        -1.1673254611   -0.0606262278   -0.6360354977
     11  H        -1.1516171955   -0.1555189736   -1.7142677919
     12  C         1.3176191992   -0.0319050195   -0.7183987664
     13  C         2.3114509934   -0.9879840815   -0.4710106468
     14  H         2.1695794127   -1.7224307834    0.3121477759
     15  C         3.4713648825   -1.0198114637   -1.2396237121
     16  H         4.2262127562   -1.7711155952   -1.0363939054
     17  C         3.6625991972   -0.0958383245   -2.2661825367
     18  H         4.5699134750   -0.1189286710   -2.8590979144
     19  C         2.6792886022    0.8569817144   -2.5248561370
     20  H         2.8174203266    1.5822337117   -3.3189117173
     21  C         1.5162835073    0.8857582836   -1.7593883195
     22  H         0.7634654902    1.6410682993   -1.9558893238
   Point Group: c1    Number of degrees of freedom:    60


   Energy is  -1382.662940585

 Hessian updated using BFGS update

 55 Hessian modes will be used to form the next step
  Hessian Eigenvalues:
     0.012162    0.019306    0.019884    0.023177    0.023339    0.023532
     0.023652    0.023682    0.023910    0.023992    0.024089    0.024106
     0.024113    0.024115    0.024127    0.024138    0.024142    0.024286
     0.027520    0.158839    0.159969    0.159992    0.159995    0.159999
     0.160000    0.160077    0.160280    0.219852    0.220036    0.223879
     0.227546    0.234916    0.243512    0.249754    0.249972    0.249992
     0.298421    0.300989    0.327016    0.351719    0.356497    0.356864
     0.366936    0.427727    0.429262    0.429982    0.453137    0.465944
     0.469578    0.475273    0.477077    0.478179    0.478521    0.487326
     0.506937

 Minimum search - taking simple RFO step
 Searching for Lamda that Minimizes Along All modes
 Value Taken    Lamda =  -0.00012617
 Step Taken.  Stepsize is  0.067990

                             Maximum     Tolerance    Cnvgd?
         Gradient           0.002799      0.000300      NO
         Displacement       0.036759      0.001200      NO
         Energy change     -0.000648      0.000001      NO


 New Cartesian Coordinates Obtained by Inverse Iteration

 Displacement from previous Coordinates is:  0.171884
 ----------------------------------------------------------------
             Standard Nuclear Orientation (Angstroms)
    I     Atom           X                Y                Z
 ----------------------------------------------------------------
    1      C       0.0446979470    -0.0008876143     0.0534224416
    2      C      -0.0185912835     0.1117989935     1.4510649196
    3      Cl      1.4419218198     0.2771278314     2.4194323601
    4      C      -1.2370480473     0.1387299862     2.1246456484
    5      H      -1.2481979171     0.2337427643     3.2029336492
    6      C      -2.4327455834     0.0576022725     1.4201233084
    7      H      -3.3810539899     0.0797895003     1.9406576964
    8      C      -2.3856369621    -0.0470983912     0.0347212641
    9      Cl     -3.8840427905    -0.1447283515    -0.8788296320
   10      C      -1.1728803580    -0.0780146417    -0.6403695757
   11      H      -1.1595742088    -0.1798142646    -1.7180471296
   12      C       1.3138233756    -0.0293458111    -0.7241026029
   13      C       2.2978086475    -0.9954045799    -0.4798453432
   14      H       2.1481317521    -1.7270691699     0.3048109274
   15      C       3.4618097981    -1.0280144386    -1.2425979007
   16      H       4.2116887257    -1.7852302290    -1.0430083938
   17      C       3.6635400060    -0.0947590779    -2.2586042241
   18      H       4.5731229145    -0.1190560168    -2.8479065601
   19      C       2.6892577165     0.8687757551    -2.5121265502
   20      H       2.8379232772     1.6006924205    -3.2980367459
   21      C       1.5213858707     0.8986226171    -1.7530995126
   22      H       0.7717782713     1.6582482030    -1.9456184542
 ----------------------------------------------------------------
 Nuclear Repulsion Energy =         975.85449763 hartrees
 There are       57 alpha and       57 beta electrons
 Applying Cartesian multipole field
    Component          Value
    ---------          -----
     (2,0,0)        1.00000E-11
     (0,2,0)        2.00000E-11
     (0,0,2)       -3.00000E-11
 Nucleus-field energy     =    -0.0000000057 hartrees
 Requested basis set is 6-311++G(d,p)
 There are 138 shells and 380 basis functions
 A cutoff of  1.0D-15 yielded   8073 shell pairs
 There are     63831 function pairs (     68522 Cartesian)
 Smallest overlap matrix eigenvalue = 4.74E-07
 Linear dependence detected in AO basis
 Number of orthogonalized atomic orbitals = 378
 Maximum deviation from orthogonality = 2.887E-10
 Guess from superposition of atomic densities
 Warning:  Energy on first SCF cycle will be non-variational
 SAD guess density has 114.000000 electrons

 -----------------------------------------------------------------------
  General SCF calculation program by
  Eric Jon Sundstrom, Paul Horn, Yuezhi Mao, Dmitri Zuev, Alec White,
  David Stuck, Shaama M.S., Shane Yost, Joonho Lee, David Small,
  Daniel Levine, Susi Lehtola, Hugh Burton, Evgeny Epifanovsky,
  Bang C. Huynh
 -----------------------------------------------------------------------
 Exchange:     0.2000 Hartree-Fock + 0.0800 Slater + 0.7200 B88
 Correlation:  0.1900 VWN1RPA + 0.8100 LYP
 Using SG-1 standard quadrature grid
 A restricted SCF calculation will be
 performed using DIIS
 SCF converges when DIIS error is below 1.0e-08
 ---------------------------------------
  Cycle       Energy         DIIS error
 ---------------------------------------
    1   -1385.9524630615      3.26e-02  
    2   -1382.4867225341      3.00e-03  
    3   -1382.4383738648      3.40e-03  
    4   -1382.6601622814      4.00e-04  
    5   -1382.6622610296      1.97e-04  
    6   -1382.6627634017      1.11e-04  
    7   -1382.6629963737      2.58e-05  
    8   -1382.6630072070      7.19e-06  
    9   -1382.6630081017      1.95e-06  
   10   -1382.6630081609      9.33e-07  
   11   -1382.6630081776      1.40e-07  
   12   -1382.6630081779      8.03e-08  
   13   -1382.6630081781      1.33e-08  
   14   -1382.6630081781      6.34e-09  Convergence criterion met
 ---------------------------------------
 SCF time:   CPU 400.22s  wall 400.00s 
 SCF   energy in the final basis set =    -1382.6630081781
 Total energy in the final basis set =    -1382.6630081781

 --------------------------------------------------------------

                    Orbital Energies (a.u.)
 --------------------------------------------------------------

 Alpha MOs
 -- Occupied --
********-101.5607 -10.2532 -10.2523 -10.2178 -10.2053 -10.2043 -10.2038
-10.2013 -10.1881 -10.1870 -10.1865 -10.1860 -10.1855  -9.4775  -9.4755
 -7.2421  -7.2401  -7.2324  -7.2319  -7.2304  -7.2297  -0.9204  -0.8869
 -0.8712  -0.8339  -0.8008  -0.7607  -0.7519  -0.7308  -0.6538  -0.6305
 -0.6149  -0.5927  -0.5409  -0.5193  -0.5074  -0.4851  -0.4676  -0.4644
 -0.4488  -0.4427  -0.4358  -0.4198  -0.4014  -0.3938  -0.3795  -0.3750
 -0.3627  -0.3597  -0.3271  -0.3255  -0.3231  -0.2921  -0.2676  -0.2627
 -0.2491
 -- Virtual --
 -0.0523  -0.0412  -0.0246  -0.0146  -0.0096  -0.0066   0.0046   0.0068
  0.0120   0.0167   0.0260   0.0315   0.0345   0.0405   0.0508   0.0548
  0.0625   0.0657   0.0725   0.0805   0.0824   0.0935   0.0950   0.1003
  0.1022   0.1053   0.1068   0.1122   0.1148   0.1162   0.1205   0.1210
  0.1230   0.1248   0.1302   0.1327   0.1339   0.1375   0.1388   0.1433
  0.1465   0.1517   0.1568   0.1579   0.1637   0.1732   0.1748   0.1821
  0.1854   0.1925   0.1965   0.2004   0.2054   0.2076   0.2146   0.2215
  0.2265   0.2305   0.2368   0.2428   0.2482   0.2490   0.2520   0.2551
  0.2606   0.2708   0.2726   0.2772   0.2782   0.2792   0.2831   0.2879
  0.2920   0.2968   0.2999   0.3026   0.3084   0.3166   0.3247   0.3284
  0.3324   0.3361   0.3531   0.3585   0.3661   0.3762   0.3877   0.4395
  0.4424   0.4522   0.4638   0.4839   0.4890   0.4942   0.5091   0.5255
  0.5307   0.5337   0.5392   0.5438   0.5531   0.5616   0.5628   0.5669
  0.5816   0.5853   0.5867   0.5934   0.6025   0.6082   0.6205   0.6242
  0.6312   0.6423   0.6460   0.6577   0.6790   0.6928   0.6933   0.6966
  0.7113   0.7161   0.7195   0.7229   0.7267   0.7355   0.7470   0.7636
  0.7780   0.7886   0.8217   0.8260   0.8394   0.8442   0.8463   0.8526
  0.8564   0.8604   0.8662   0.8708   0.8771   0.8812   0.8875   0.8956
  0.9030   0.9085   0.9164   0.9271   0.9362   0.9502   0.9571   0.9601
  0.9744   0.9862   0.9926   1.0041   1.0126   1.0220   1.0363   1.0536
  1.0609   1.0767   1.0863   1.1178   1.1223   1.1383   1.1412   1.2021
  1.2055   1.2298   1.2569   1.2673   1.2994   1.3152   1.3370   1.3604
  1.3954   1.4452   1.4869   1.5013   1.5081   1.5134   1.5275   1.5307
  1.5550   1.5638   1.5700   1.5753   1.6009   1.6069   1.6299   1.6484
  1.6547   1.6738   1.6771   1.6988   1.7035   1.7280   1.7426   1.7712
  1.7768   1.7850   1.8284   1.8501   1.8718   1.8795   1.9030   1.9106
  1.9145   1.9265   1.9423   1.9469   1.9569   1.9643   1.9700   1.9740
  1.9882   2.0153   2.0274   2.0538   2.0708   2.0845   2.0869   2.1105
  2.1597   2.2001   2.2387   2.2796   2.2896   2.2987   2.3127   2.3373
  2.3580   2.4063   2.4218   2.4307   2.4529   2.4596   2.4673   2.4789
  2.5127   2.5496   2.5542   2.6045   2.6304   2.6530   2.6579   2.6734
  2.6883   2.7008   2.7087   2.7138   2.7250   2.7357   2.7420   2.7631
  2.7671   2.7798   2.7904   2.7992   2.8014   2.8119   2.8349   2.8517
  2.8597   2.8909   2.8954   2.9336   2.9411   2.9993   3.0204   3.0751
  3.0935   3.0970   3.1529   3.1858   3.2128   3.2687   3.3468   3.3524
  3.3790   3.4097   3.4921   3.5300   3.5388   3.5914   3.6373   3.7127
  3.8038   3.8775   3.9911   4.0334   4.0588   4.1308   4.1485   4.1529
  4.4139   4.8162   4.8462   9.7811   9.8105  23.4750  23.6726  23.8555
 23.9251  23.9647  23.9680  24.0074  24.0512  24.0854  24.0913  24.1409
 24.1878  25.8327  25.9046  26.1239  26.2817  26.6041  26.7167 215.7745
215.8090
 --------------------------------------------------------------

          Ground-State Mulliken Net Atomic Charges

     Atom                 Charge (a.u.)
  ----------------------------------------
      1 C                     0.819268
      2 C                    -0.154078
      3 Cl                    0.462961
      4 C                    -0.799737
      5 H                     0.202892
      6 C                    -0.574018
      7 H                     0.188002
      8 C                     0.705480
      9 Cl                    0.458469
     10 C                    -1.074641
     11 H                     0.215635
     12 C                     0.940565
     13 C                    -0.837511
     14 H                     0.171944
     15 C                    -0.235951
     16 H                     0.171220
     17 C                    -0.418615
     18 H                     0.163353
     19 C                    -0.104644
     20 H                     0.174628
     21 C                    -0.640470
     22 H                     0.165247
  ----------------------------------------
  Sum of atomic charges =     0.000000

 -----------------------------------------------------------------
                    Cartesian Multipole Moments
 -----------------------------------------------------------------
    Charge (ESU x 10^10)
                -0.0000
    Dipole Moment (Debye)
         X       0.6374      Y      -0.0701      Z      -0.2356
       Tot       0.6832
    Quadrupole Moments (Debye-Ang)
        XX     -93.6014     XY      -2.7342     YY     -95.8642
        XZ      -8.3719     YZ      -2.8992     ZZ     -90.8052
    Octopole Moments (Debye-Ang^2)
       XXX     -10.9337    XXY     -11.2285    XYY      -7.9044
       YYY      -2.0244    XXZ       3.3147    XYZ      -5.9763
       YYZ       4.0958    XZZ     -18.3661    YZZ      10.2911
       ZZZ      26.4006
    Hexadecapole Moments (Debye-Ang^3)
      XXXX   -3385.2898   XXXY     -37.9767   XXYY    -628.4244
      XYYY       9.5754   YYYY    -284.3318   XXXZ     165.0468
      XXYZ      -1.3226   XYYZ      92.8509   YYYZ     -12.3968
      XXZZ    -764.4709   XYZZ      27.8735   YYZZ    -315.0654
      XZZZ     221.4746   YZZZ     -26.3374   ZZZZ   -1564.2943
 -----------------------------------------------------------------
 Calculating analytic gradient of the SCF energy
 Gradient of SCF Energy
            1           2           3           4           5           6
    1   0.0003187   0.0002491  -0.0002092   0.0000641  -0.0000252  -0.0001740
    2   0.0000603  -0.0000101  -0.0000076  -0.0000179  -0.0000534  -0.0000204
    3  -0.0003917   0.0002027  -0.0001846  -0.0001043   0.0000302   0.0000963
            7           8           9          10          11          12
    1   0.0000601  -0.0004306   0.0002669   0.0002572  -0.0000293  -0.0003155
    2  -0.0000231  -0.0000712   0.0000731   0.0000788  -0.0000167  -0.0002690
    3   0.0000397  -0.0002228   0.0000584   0.0000721  -0.0000426   0.0006333
           13          14          15          16          17          18
    1  -0.0001816   0.0000344   0.0000123   0.0000039   0.0002156   0.0000154
    2   0.0001688  -0.0000940   0.0000789  -0.0000016  -0.0001217  -0.0000004
    3  -0.0000035   0.0000054  -0.0001134   0.0000737  -0.0000352   0.0000428
           19          20          21          22
    1  -0.0001039  -0.0000528   0.0000200   0.0000044
    2   0.0001412   0.0000053   0.0000252   0.0000755
    3   0.0000284   0.0000024  -0.0002055   0.0000184
 Max gradient component =       6.333E-04
 RMS gradient           =       1.616E-04
 Gradient time:  CPU 138.19 s  wall 138.19 s
 Geometry Optimization Parameters
   NAtoms,    NIC,     NZ,  NCons,   NDum,   NFix, NCnnct, MaxDiis
       22     155      22       0       0       0       0       0

 Cartesian Hessian Update
 Hessian updated using BFGS update


** GEOMETRY OPTIMIZATION IN DELOCALIZED INTERNAL COORDINATES **
   Searching for a Minimum

   Optimization Cycle:   4

                       Coordinates (Angstroms)
     ATOM                X               Y               Z
      1  C         0.0446979470   -0.0008876143    0.0534224416
      2  C        -0.0185912835    0.1117989935    1.4510649196
      3  Cl        1.4419218198    0.2771278314    2.4194323601
      4  C        -1.2370480473    0.1387299862    2.1246456484
      5  H        -1.2481979171    0.2337427643    3.2029336492
      6  C        -2.4327455834    0.0576022725    1.4201233084
      7  H        -3.3810539899    0.0797895003    1.9406576964
      8  C        -2.3856369621   -0.0470983912    0.0347212641
      9  Cl       -3.8840427905   -0.1447283515   -0.8788296320
     10  C        -1.1728803580   -0.0780146417   -0.6403695757
     11  H        -1.1595742088   -0.1798142646   -1.7180471296
     12  C         1.3138233756   -0.0293458111   -0.7241026029
     13  C         2.2978086475   -0.9954045799   -0.4798453432
     14  H         2.1481317521   -1.7270691699    0.3048109274
     15  C         3.4618097981   -1.0280144386   -1.2425979007
     16  H         4.2116887257   -1.7852302290   -1.0430083938
     17  C         3.6635400060   -0.0947590779   -2.2586042241
     18  H         4.5731229145   -0.1190560168   -2.8479065601
     19  C         2.6892577165    0.8687757551   -2.5121265502
     20  H         2.8379232772    1.6006924205   -3.2980367459
     21  C         1.5213858707    0.8986226171   -1.7530995126
     22  H         0.7717782713    1.6582482030   -1.9456184542
   Point Group: c1    Number of degrees of freedom:    60


   Energy is  -1382.663008178

 Hessian updated using BFGS update

 56 Hessian modes will be used to form the next step
  Hessian Eigenvalues:
     0.010884    0.019278    0.020045    0.023144    0.023296    0.023553
     0.023672    0.023677    0.023886    0.023978    0.024090    0.024104
     0.024111    0.024116    0.024132    0.024142    0.024188    0.024453
     0.027441    0.156913    0.159979    0.159992    0.159995    0.160000
     0.160019    0.160167    0.160267    0.216141    0.220180    0.221980
     0.227570    0.234912    0.243334    0.249003    0.249978    0.250598
     0.293587    0.300986    0.323384    0.354540    0.356602    0.356706
     0.357155    0.373907    0.427836    0.429222    0.430432    0.456696
     0.464683    0.471082    0.475390    0.476895    0.478273    0.478809
     0.485940    0.526807

 Minimum search - taking simple RFO step
 Searching for Lamda that Minimizes Along All modes
 Value Taken    Lamda =  -0.00000572
 Step Taken.  Stepsize is  0.016357

                             Maximum     Tolerance    Cnvgd?
         Gradient           0.000355      0.000300      NO
         Displacement       0.011996      0.001200      NO
         Energy change     -0.000068      0.000001      NO


 New Cartesian Coordinates Obtained by Inverse Iteration

 Displacement from previous Coordinates is:  0.049887
 ----------------------------------------------------------------
             Standard Nuclear Orientation (Angstroms)
    I     Atom           X                Y                Z
 ----------------------------------------------------------------
    1      C       0.0435397144    -0.0017208356     0.0520960989
    2      C      -0.0187505650     0.1142049344     1.4493647197
    3      Cl      1.4435475728     0.2798883434     2.4160330842
    4      C      -1.2364543856     0.1430923016     2.1242031923
    5      H      -1.2465961754     0.2415982084     3.2021304808
    6      C      -2.4323845377     0.0590947438     1.4205970611
    7      H      -3.3807022452     0.0822450111     1.9411507369
    8      C      -2.3862909926    -0.0507027658     0.0356985018
    9      Cl     -3.8864916317    -0.1551644485    -0.8753052309
   10      C      -1.1745429376    -0.0823510761    -0.6407437833
   11      H      -1.1617928177    -0.1870212640    -1.7180923567
   12      C       1.3131737447    -0.0296560960    -0.7261159709
   13      C       2.2954857193    -0.9978641823    -0.4829191125
   14      H       2.1435408707    -1.7302390730     0.3005615299
   15      C       3.4600793099    -1.0305179282    -1.2445977553
   16      H       4.2084779920    -1.7897566036    -1.0473107428
   17      C       3.6642026607    -0.0941334193    -2.2572596719
   18      H       4.5742338132    -0.1180517715    -2.8459129816
   19      C       2.6923678186     0.8721069405    -2.5087037658
   20      H       2.8441661935     1.6066471361    -3.2915715920
   21      C       1.5233783453     0.9014917727    -1.7512939831
   22      H       0.7749315147     1.6625178293    -1.9423888686
 ----------------------------------------------------------------
 Nuclear Repulsion Energy =         975.81042991 hartrees
 There are       57 alpha and       57 beta electrons
 Applying Cartesian multipole field
    Component          Value
    ---------          -----
     (2,0,0)        1.00000E-11
     (0,2,0)        2.00000E-11
     (0,0,2)       -3.00000E-11
 Nucleus-field energy     =    -0.0000000056 hartrees
 Requested basis set is 6-311++G(d,p)
 There are 138 shells and 380 basis functions
 A cutoff of  1.0D-15 yielded   8073 shell pairs
 There are     63831 function pairs (     68522 Cartesian)
 Smallest overlap matrix eigenvalue = 4.74E-07
 Linear dependence detected in AO basis
 Number of orthogonalized atomic orbitals = 378
 Maximum deviation from orthogonality = 3.005E-10
 Guess from superposition of atomic densities
 Warning:  Energy on first SCF cycle will be non-variational
 SAD guess density has 114.000000 electrons

 -----------------------------------------------------------------------
  General SCF calculation program by
  Eric Jon Sundstrom, Paul Horn, Yuezhi Mao, Dmitri Zuev, Alec White,
  David Stuck, Shaama M.S., Shane Yost, Joonho Lee, David Small,
  Daniel Levine, Susi Lehtola, Hugh Burton, Evgeny Epifanovsky,
  Bang C. Huynh
 -----------------------------------------------------------------------
 Exchange:     0.2000 Hartree-Fock + 0.0800 Slater + 0.7200 B88
 Correlation:  0.1900 VWN1RPA + 0.8100 LYP
 Using SG-1 standard quadrature grid
 A restricted SCF calculation will be
 performed using DIIS
 SCF converges when DIIS error is below 1.0e-08
 ---------------------------------------
  Cycle       Energy         DIIS error
 ---------------------------------------
    1   -1385.9513620192      3.26e-02  
    2   -1382.4867479369      3.00e-03  
    3   -1382.4384957923      3.40e-03  
    4   -1382.6601599043      4.01e-04  
    5   -1382.6622554276      1.98e-04  
    6   -1382.6627656579      1.11e-04  
    7   -1382.6629998605      2.57e-05  
    8   -1382.6630106233      7.18e-06  
    9   -1382.6630115155      1.95e-06  
   10   -1382.6630115743      9.32e-07  
   11   -1382.6630115912      1.40e-07  
   12   -1382.6630115915      8.03e-08  
   13   -1382.6630115916      1.33e-08  
   14   -1382.6630115916      6.35e-09  Convergence criterion met
 ---------------------------------------
 SCF time:   CPU 394.12s  wall 394.00s 
 SCF   energy in the final basis set =    -1382.6630115916
 Total energy in the final basis set =    -1382.6630115916

 --------------------------------------------------------------

                    Orbital Energies (a.u.)
 --------------------------------------------------------------

 Alpha MOs
 -- Occupied --
********-101.5607 -10.2532 -10.2523 -10.2179 -10.2053 -10.2043 -10.2039
-10.2013 -10.1880 -10.1870 -10.1865 -10.1860 -10.1855  -9.4774  -9.4754
 -7.2420  -7.2401  -7.2323  -7.2318  -7.2304  -7.2297  -0.9204  -0.8868
 -0.8712  -0.8338  -0.8008  -0.7607  -0.7519  -0.7308  -0.6538  -0.6304
 -0.6151  -0.5927  -0.5408  -0.5194  -0.5074  -0.4850  -0.4676  -0.4644
 -0.4488  -0.4426  -0.4359  -0.4198  -0.4013  -0.3938  -0.3795  -0.3750
 -0.3626  -0.3597  -0.3271  -0.3255  -0.3231  -0.2920  -0.2677  -0.2628
 -0.2493
 -- Virtual --
 -0.0522  -0.0413  -0.0246  -0.0147  -0.0097  -0.0067   0.0046   0.0067
  0.0119   0.0166   0.0259   0.0315   0.0345   0.0405   0.0508   0.0548
  0.0625   0.0657   0.0724   0.0805   0.0824   0.0935   0.0950   0.1002
  0.1022   0.1054   0.1068   0.1121   0.1148   0.1162   0.1205   0.1209
  0.1230   0.1248   0.1302   0.1325   0.1339   0.1374   0.1388   0.1433
  0.1464   0.1516   0.1568   0.1579   0.1636   0.1732   0.1747   0.1821
  0.1853   0.1924   0.1964   0.2003   0.2053   0.2076   0.2145   0.2216
  0.2266   0.2304   0.2368   0.2427   0.2482   0.2492   0.2518   0.2550
  0.2606   0.2708   0.2726   0.2773   0.2783   0.2794   0.2832   0.2878
  0.2919   0.2967   0.2999   0.3025   0.3084   0.3166   0.3247   0.3284
  0.3325   0.3361   0.3532   0.3586   0.3661   0.3761   0.3875   0.4395
  0.4424   0.4522   0.4638   0.4841   0.4889   0.4942   0.5090   0.5255
  0.5307   0.5337   0.5392   0.5439   0.5531   0.5616   0.5629   0.5669
  0.5815   0.5853   0.5864   0.5932   0.6028   0.6082   0.6207   0.6244
  0.6312   0.6423   0.6460   0.6577   0.6790   0.6929   0.6933   0.6965
  0.7111   0.7161   0.7195   0.7230   0.7267   0.7355   0.7468   0.7635
  0.7782   0.7886   0.8218   0.8261   0.8396   0.8443   0.8461   0.8529
  0.8563   0.8605   0.8663   0.8708   0.8769   0.8813   0.8876   0.8956
  0.9031   0.9086   0.9165   0.9271   0.9361   0.9504   0.9571   0.9602
  0.9745   0.9864   0.9926   1.0042   1.0123   1.0218   1.0365   1.0535
  1.0607   1.0763   1.0860   1.1177   1.1223   1.1389   1.1417   1.2020
  1.2055   1.2298   1.2567   1.2675   1.2993   1.3147   1.3372   1.3607
  1.3954   1.4448   1.4868   1.5014   1.5083   1.5135   1.5272   1.5310
  1.5554   1.5638   1.5699   1.5754   1.6008   1.6069   1.6300   1.6485
  1.6550   1.6734   1.6769   1.6988   1.7031   1.7281   1.7427   1.7712
  1.7768   1.7849   1.8283   1.8499   1.8718   1.8795   1.9027   1.9105
  1.9147   1.9266   1.9424   1.9470   1.9569   1.9644   1.9700   1.9745
  1.9881   2.0154   2.0276   2.0538   2.0708   2.0848   2.0866   2.1101
  2.1596   2.1999   2.2388   2.2796   2.2896   2.2987   2.3124   2.3370
  2.3582   2.4067   2.4220   2.4309   2.4530   2.4595   2.4675   2.4788
  2.5129   2.5495   2.5540   2.6047   2.6305   2.6526   2.6579   2.6737
  2.6886   2.7008   2.7086   2.7134   2.7252   2.7359   2.7422   2.7633
  2.7672   2.7797   2.7898   2.7994   2.8015   2.8117   2.8341   2.8516
  2.8597   2.8909   2.8949   2.9334   2.9414   2.9994   3.0204   3.0752
  3.0933   3.0971   3.1528   3.1857   3.2123   3.2686   3.3470   3.3525
  3.3790   3.4096   3.4923   3.5302   3.5392   3.5914   3.6377   3.7126
  3.8039   3.8774   3.9911   4.0333   4.0587   4.1308   4.1485   4.1530
  4.4126   4.8165   4.8464   9.7809   9.8105  23.4749  23.6723  23.8556
 23.9246  23.9648  23.9683  24.0077  24.0514  24.0858  24.0914  24.1412
 24.1881  25.8326  25.9045  26.1239  26.2819  26.6035  26.7165 215.7743
215.8090
 --------------------------------------------------------------

          Ground-State Mulliken Net Atomic Charges

     Atom                 Charge (a.u.)
  ----------------------------------------
      1 C                     0.816862
      2 C                    -0.163398
      3 Cl                    0.464080
      4 C                    -0.795995
      5 H                     0.203056
      6 C                    -0.579797
      7 H                     0.188082
      8 C                     0.705381
      9 Cl                    0.458134
     10 C                    -1.067388
     11 H                     0.215718
     12 C                     0.938380
     13 C                    -0.828897
     14 H                     0.172460
     15 C                    -0.237520
     16 H                     0.171210
     17 C                    -0.415967
     18 H                     0.163386
     19 C                    -0.105321
     20 H                     0.174602
     21 C                    -0.642332
     22 H                     0.165264
  ----------------------------------------
  Sum of atomic charges =     0.000000

 -----------------------------------------------------------------
                    Cartesian Multipole Moments
 -----------------------------------------------------------------
    Charge (ESU x 10^10)
                 0.0000
    Dipole Moment (Debye)
         X       0.6391      Y      -0.0647      Z      -0.2349
       Tot       0.6839
    Quadrupole Moments (Debye-Ang)
        XX     -93.6257     XY      -2.7450     YY     -95.8360
        XZ      -8.3823     YZ      -2.8812     ZZ     -90.8252
    Octopole Moments (Debye-Ang^2)
       XXX     -10.8025    XXY     -11.0404    XYY      -7.8115
       YYY      -1.7491    XXZ       3.2621    XYZ      -6.0238
       YYZ       4.0570    XZZ     -18.3845    YZZ      10.3942
       ZZZ      26.5796
    Hexadecapole Moments (Debye-Ang^3)
      XXXX   -3387.8369   XXXY     -39.8555   XXYY    -628.7684
      XYYY       7.5026   YYYY    -285.5756   XXXZ     165.4474
      XXYZ      -1.5586   XYYZ      92.8505   YYYZ     -13.4322
      XXZZ    -764.4547   XYZZ      27.1778   YYZZ    -314.7206
      XZZZ     222.3612   YZZZ     -26.9434   ZZZZ   -1562.1428
 -----------------------------------------------------------------
 Calculating analytic gradient of the SCF energy
 Gradient of SCF Energy
            1           2           3           4           5           6
    1   0.0001490  -0.0000163  -0.0000068   0.0000044  -0.0000113  -0.0000430
    2   0.0000199  -0.0000276  -0.0000419  -0.0000105  -0.0000363   0.0000002
    3  -0.0000733   0.0000570  -0.0000905  -0.0000309  -0.0000023  -0.0000142
            7           8           9          10          11          12
    1   0.0000096  -0.0000969   0.0000692  -0.0000337  -0.0000063  -0.0000994
    2  -0.0000314   0.0000012   0.0000125   0.0000112  -0.0000079  -0.0001037
    3  -0.0000020  -0.0000601   0.0000016   0.0000153   0.0000001   0.0001596
           13          14          15          16          17          18
    1  -0.0000690   0.0000105   0.0000417   0.0000009   0.0000459   0.0000041
    2   0.0000817  -0.0000008   0.0000492  -0.0000018  -0.0000587   0.0000115
    3   0.0000379   0.0000290  -0.0000782   0.0000193   0.0000331   0.0000262
           19          20          21          22
    1  -0.0000492  -0.0000042   0.0000830   0.0000178
    2   0.0000502   0.0000141   0.0000529   0.0000159
    3   0.0000499   0.0000104  -0.0001190   0.0000308
 Max gradient component =       1.596E-04
 RMS gradient           =       5.203E-05
 Gradient time:  CPU 135.02 s  wall 135.02 s
 Geometry Optimization Parameters
   NAtoms,    NIC,     NZ,  NCons,   NDum,   NFix, NCnnct, MaxDiis
       22     155      22       0       0       0       0       0

 Cartesian Hessian Update
 Hessian updated using BFGS update


** GEOMETRY OPTIMIZATION IN DELOCALIZED INTERNAL COORDINATES **
   Searching for a Minimum

   Optimization Cycle:   5

                       Coordinates (Angstroms)
     ATOM                X               Y               Z
      1  C         0.0435397144   -0.0017208356    0.0520960989
      2  C        -0.0187505650    0.1142049344    1.4493647197
      3  Cl        1.4435475728    0.2798883434    2.4160330842
      4  C        -1.2364543856    0.1430923016    2.1242031923
      5  H        -1.2465961754    0.2415982084    3.2021304808
      6  C        -2.4323845377    0.0590947438    1.4205970611
      7  H        -3.3807022452    0.0822450111    1.9411507369
      8  C        -2.3862909926   -0.0507027658    0.0356985018
      9  Cl       -3.8864916317   -0.1551644485   -0.8753052309
     10  C        -1.1745429376   -0.0823510761   -0.6407437833
     11  H        -1.1617928177   -0.1870212640   -1.7180923567
     12  C         1.3131737447   -0.0296560960   -0.7261159709
     13  C         2.2954857193   -0.9978641823   -0.4829191125
     14  H         2.1435408707   -1.7302390730    0.3005615299
     15  C         3.4600793099   -1.0305179282   -1.2445977553
     16  H         4.2084779920   -1.7897566036   -1.0473107428
     17  C         3.6642026607   -0.0941334193   -2.2572596719
     18  H         4.5742338132   -0.1180517715   -2.8459129816
     19  C         2.6923678186    0.8721069405   -2.5087037658
     20  H         2.8441661935    1.6066471361   -3.2915715920
     21  C         1.5233783453    0.9014917727   -1.7512939831
     22  H         0.7749315147    1.6625178293   -1.9423888686
   Point Group: c1    Number of degrees of freedom:    60


   Energy is  -1382.663011592

 Hessian updated using BFGS update

 57 Hessian modes will be used to form the next step
  Hessian Eigenvalues:
     0.008595    0.019199    0.020062    0.022911    0.023364    0.023479
     0.023578    0.023680    0.023809    0.023950    0.024028    0.024102
     0.024110    0.024117    0.024121    0.024135    0.024187    0.024913
     0.028437    0.155578    0.159734    0.159989    0.159994    0.160000
     0.160050    0.160100    0.160222    0.212947    0.220144    0.221579
     0.227499    0.234921    0.244453    0.249377    0.250018    0.250540
     0.292029    0.301106    0.335078    0.353057    0.356530    0.356620
     0.356905    0.357478    0.371388    0.427576    0.428531    0.431838
     0.453826    0.462916    0.469223    0.474801    0.476348    0.477928
     0.478600    0.489282    0.515009

 Minimum search - taking simple RFO step
 Searching for Lamda that Minimizes Along All modes
 Value Taken    Lamda =  -0.00000107
 Step Taken.  Stepsize is  0.008260

                             Maximum     Tolerance    Cnvgd?
         Gradient           0.000229      0.000300     YES
         Displacement       0.006813      0.001200      NO
         Energy change     -0.000003      0.000001      NO


 New Cartesian Coordinates Obtained by Inverse Iteration

 Displacement from previous Coordinates is:  0.026392
 ----------------------------------------------------------------
             Standard Nuclear Orientation (Angstroms)
    I     Atom           X                Y                Z
 ----------------------------------------------------------------
    1      C       0.0433476602    -0.0024784314     0.0519922726
    2      C      -0.0187408477     0.1156175790     1.4490116731
    3      Cl      1.4437832035     0.2827308600     2.4154279299
    4      C      -1.2363336031     0.1455057327     2.1240212605
    5      H      -1.2463899063     0.2463677800     3.2017175597
    6      C      -2.4321919664     0.0597699341     1.4205800203
    7      H      -3.3806488146     0.0839523910     1.9408794436
    8      C      -2.3861702141    -0.0527897664     0.0359294544
    9      Cl     -3.8868763250    -0.1598954805    -0.8744108198
   10      C      -1.1746244073    -0.0848194856    -0.6407557213
   11      H      -1.1617692844    -0.1907622849    -1.7179810123
   12      C       1.3131468919    -0.0301214867    -0.7264396110
   13      C       2.2945034634    -0.9997668864    -0.4847020493
   14      H       2.1414412458    -1.7333538579     0.2974179671
   15      C       3.4592453772    -1.0319191435    -1.2460347529
   16      H       4.2070006555    -1.7921747033    -1.0503291054
   17      C       3.6643100199    -0.0935768138    -2.2567952106
   18      H       4.5744532752    -0.1170182276    -2.8453312305
   19      C       2.6933475490     0.8737732439    -2.5068265958
   20      H       2.8462299265     1.6097554237    -3.2881230008
   21      C       1.5240647651     0.9026432685    -1.7497283934
   22      H       0.7759903172     1.6642681126    -1.9399004878
 ----------------------------------------------------------------
 Nuclear Repulsion Energy =         975.78499367 hartrees
 There are       57 alpha and       57 beta electrons
 Applying Cartesian multipole field
    Component          Value
    ---------          -----
     (2,0,0)        1.00000E-11
     (0,2,0)        2.00000E-11
     (0,0,2)       -3.00000E-11
 Nucleus-field energy     =    -0.0000000055 hartrees
 Requested basis set is 6-311++G(d,p)
 There are 138 shells and 380 basis functions
 A cutoff of  1.0D-15 yielded   8071 shell pairs
 There are     63818 function pairs (     68509 Cartesian)
 Smallest overlap matrix eigenvalue = 4.73E-07
 Linear dependence detected in AO basis
 Number of orthogonalized atomic orbitals = 378
 Maximum deviation from orthogonality = 6.069E-10
 Guess from superposition of atomic densities
 Warning:  Energy on first SCF cycle will be non-variational
 SAD guess density has 114.000000 electrons

 -----------------------------------------------------------------------
  General SCF calculation program by
  Eric Jon Sundstrom, Paul Horn, Yuezhi Mao, Dmitri Zuev, Alec White,
  David Stuck, Shaama M.S., Shane Yost, Joonho Lee, David Small,
  Daniel Levine, Susi Lehtola, Hugh Burton, Evgeny Epifanovsky,
  Bang C. Huynh
 -----------------------------------------------------------------------
 Exchange:     0.2000 Hartree-Fock + 0.0800 Slater + 0.7200 B88
 Correlation:  0.1900 VWN1RPA + 0.8100 LYP
 Using SG-1 standard quadrature grid
 A restricted SCF calculation will be
 performed using DIIS
 SCF converges when DIIS error is below 1.0e-08
 ---------------------------------------
  Cycle       Energy         DIIS error
 ---------------------------------------
    1   -1385.9509896677      3.26e-02  
    2   -1382.4867518138      3.00e-03  
    3   -1382.4385365843      3.40e-03  
    4   -1382.6601611678      4.01e-04  
    5   -1382.6622566515      1.98e-04  
    6   -1382.6627664114      1.11e-04  
    7   -1382.6630004946      2.57e-05  
    8   -1382.6630112621      7.18e-06  
    9   -1382.6630121540      1.95e-06  
   10   -1382.6630122129      9.32e-07  
   11   -1382.6630122297      1.40e-07  
   12   -1382.6630122300      8.04e-08  
   13   -1382.6630122301      1.32e-08  
   14   -1382.6630122301      6.35e-09  Convergence criterion met
 ---------------------------------------
 SCF time:   CPU 397.42s  wall 397.00s 
 SCF   energy in the final basis set =    -1382.6630122301
 Total energy in the final basis set =    -1382.6630122301

 --------------------------------------------------------------

                    Orbital Energies (a.u.)
 --------------------------------------------------------------

 Alpha MOs
 -- Occupied --
********-101.5607 -10.2532 -10.2523 -10.2179 -10.2053 -10.2043 -10.2039
-10.2013 -10.1880 -10.1870 -10.1865 -10.1860 -10.1855  -9.4774  -9.4754
 -7.2420  -7.2401  -7.2323  -7.2318  -7.2304  -7.2297  -0.9203  -0.8867
 -0.8712  -0.8338  -0.8008  -0.7607  -0.7520  -0.7308  -0.6538  -0.6304
 -0.6151  -0.5926  -0.5408  -0.5194  -0.5074  -0.4850  -0.4677  -0.4644
 -0.4488  -0.4426  -0.4359  -0.4198  -0.4013  -0.3938  -0.3795  -0.3749
 -0.3626  -0.3597  -0.3271  -0.3255  -0.3231  -0.2919  -0.2677  -0.2628
 -0.2493
 -- Virtual --
 -0.0521  -0.0413  -0.0245  -0.0148  -0.0097  -0.0067   0.0046   0.0066
  0.0119   0.0166   0.0259   0.0315   0.0345   0.0405   0.0508   0.0548
  0.0625   0.0657   0.0724   0.0805   0.0824   0.0935   0.0950   0.1002
  0.1021   0.1054   0.1067   0.1121   0.1148   0.1162   0.1205   0.1209
  0.1230   0.1247   0.1302   0.1325   0.1339   0.1373   0.1388   0.1433
  0.1464   0.1516   0.1568   0.1579   0.1636   0.1733   0.1747   0.1820
  0.1853   0.1923   0.1964   0.2002   0.2053   0.2076   0.2145   0.2216
  0.2266   0.2304   0.2368   0.2427   0.2482   0.2492   0.2517   0.2549
  0.2606   0.2707   0.2726   0.2773   0.2783   0.2794   0.2832   0.2878
  0.2918   0.2966   0.2999   0.3025   0.3084   0.3167   0.3246   0.3284
  0.3325   0.3361   0.3533   0.3587   0.3661   0.3760   0.3874   0.4395
  0.4423   0.4521   0.4638   0.4842   0.4889   0.4942   0.5090   0.5255
  0.5307   0.5337   0.5392   0.5439   0.5531   0.5616   0.5630   0.5668
  0.5815   0.5853   0.5863   0.5930   0.6029   0.6082   0.6209   0.6245
  0.6313   0.6423   0.6461   0.6577   0.6790   0.6929   0.6933   0.6965
  0.7110   0.7161   0.7195   0.7230   0.7268   0.7355   0.7468   0.7634
  0.7783   0.7886   0.8218   0.8262   0.8397   0.8443   0.8461   0.8531
  0.8562   0.8605   0.8663   0.8708   0.8769   0.8814   0.8877   0.8956
  0.9031   0.9086   0.9165   0.9271   0.9361   0.9503   0.9571   0.9603
  0.9746   0.9865   0.9926   1.0042   1.0122   1.0217   1.0365   1.0535
  1.0607   1.0762   1.0859   1.1176   1.1224   1.1392   1.1419   1.2020
  1.2056   1.2298   1.2566   1.2676   1.2993   1.3145   1.3374   1.3609
  1.3954   1.4445   1.4868   1.5015   1.5083   1.5134   1.5271   1.5313
  1.5556   1.5638   1.5699   1.5754   1.6008   1.6068   1.6301   1.6485
  1.6551   1.6733   1.6769   1.6987   1.7030   1.7282   1.7427   1.7712
  1.7768   1.7848   1.8283   1.8498   1.8718   1.8795   1.9025   1.9104
  1.9148   1.9267   1.9426   1.9471   1.9569   1.9644   1.9701   1.9747
  1.9881   2.0155   2.0277   2.0538   2.0708   2.0849   2.0864   2.1100
  2.1595   2.1998   2.2389   2.2796   2.2896   2.2987   2.3122   2.3369
  2.3584   2.4070   2.4220   2.4310   2.4530   2.4595   2.4675   2.4786
  2.5130   2.5495   2.5538   2.6048   2.6304   2.6523   2.6580   2.6738
  2.6887   2.7008   2.7086   2.7133   2.7252   2.7360   2.7424   2.7633
  2.7671   2.7796   2.7896   2.7995   2.8016   2.8115   2.8337   2.8516
  2.8597   2.8909   2.8947   2.9334   2.9414   2.9996   3.0205   3.0753
  3.0931   3.0971   3.1527   3.1856   3.2122   3.2686   3.3470   3.3525
  3.3790   3.4096   3.4923   3.5302   3.5394   3.5914   3.6378   3.7127
  3.8040   3.8774   3.9911   4.0333   4.0587   4.1308   4.1485   4.1530
  4.4120   4.8166   4.8464   9.7809   9.8104  23.4749  23.6722  23.8556
 23.9244  23.9648  23.9684  24.0078  24.0514  24.0861  24.0914  24.1413
 24.1882  25.8326  25.9043  26.1239  26.2820  26.6032  26.7163 215.7743
215.8090
 --------------------------------------------------------------

          Ground-State Mulliken Net Atomic Charges

     Atom                 Charge (a.u.)
  ----------------------------------------
      1 C                     0.816509
      2 C                    -0.169881
      3 Cl                    0.464248
      4 C                    -0.793189
      5 H                     0.203124
      6 C                    -0.582329
      7 H                     0.188085
      8 C                     0.706657
      9 Cl                    0.457892
     10 C                    -1.065376
     11 H                     0.215802
     12 C                     0.938410
     13 C                    -0.826451
     14 H                     0.172848
     15 C                    -0.238498
     16 H                     0.171186
     17 C                    -0.414653
     18 H                     0.163429
     19 C                    -0.105469
     20 H                     0.174579
     21 C                    -0.642243
     22 H                     0.165320
  ----------------------------------------
  Sum of atomic charges =     0.000000

 -----------------------------------------------------------------
                    Cartesian Multipole Moments
 -----------------------------------------------------------------
    Charge (ESU x 10^10)
                -0.0000
    Dipole Moment (Debye)
         X       0.6393      Y      -0.0622      Z      -0.2353
       Tot       0.6841
    Quadrupole Moments (Debye-Ang)
        XX     -93.6370     XY      -2.7536     YY     -95.8187
        XZ      -8.3895     YZ      -2.8696     ZZ     -90.8378
    Octopole Moments (Debye-Ang^2)
       XXX     -10.7951    XXY     -10.9533    XYY      -7.7682
       YYY      -1.6684    XXZ       3.2269    XYZ      -6.0460
       YYZ       4.0299    XZZ     -18.3959    YZZ      10.4386
       ZZZ      26.6337
    Hexadecapole Moments (Debye-Ang^3)
      XXXX   -3388.2139   XXXY     -40.7635   XXYY    -628.7972
      XYYY       6.4935   YYYY    -286.3028   XXXZ     165.4964
      XXYZ      -1.7127   XYYZ      92.8071   YYYZ     -14.1478
      XXZZ    -764.3742   XYZZ      26.8342   YYZZ    -314.6496
      XZZZ     222.7013   YZZZ     -27.4189   ZZZZ   -1561.5409
 -----------------------------------------------------------------
 Calculating analytic gradient of the SCF energy
 Gradient of SCF Energy
            1           2           3           4           5           6
    1   0.0000183  -0.0000672   0.0000374  -0.0000086  -0.0000091   0.0000085
    2  -0.0000135  -0.0000257  -0.0000327  -0.0000153  -0.0000201  -0.0000069
    3   0.0000178  -0.0000207  -0.0000133  -0.0000082  -0.0000105  -0.0000270
            7           8           9          10          11          12
    1  -0.0000145   0.0000316  -0.0000144  -0.0000417   0.0000074   0.0000008
    2  -0.0000171  -0.0000021  -0.0000011   0.0000087   0.0000066   0.0000211
    3  -0.0000171  -0.0000012  -0.0000239  -0.0000003  -0.0000050  -0.0000069
           13          14          15          16          17          18
    1  -0.0000101  -0.0000007   0.0000222  -0.0000025  -0.0000049   0.0000066
    2   0.0000115   0.0000084   0.0000207   0.0000034  -0.0000052   0.0000166
    3   0.0000201   0.0000161  -0.0000101   0.0000006   0.0000398   0.0000103
           19          20          21          22
    1  -0.0000236   0.0000158   0.0000422   0.0000065
    2   0.0000070   0.0000185   0.0000131   0.0000039
    3   0.0000293   0.0000212  -0.0000276   0.0000167
 Max gradient component =       6.719E-05
 RMS gradient           =       1.967E-05
 Gradient time:  CPU 137.86 s  wall 137.86 s
 Geometry Optimization Parameters
   NAtoms,    NIC,     NZ,  NCons,   NDum,   NFix, NCnnct, MaxDiis
       22     155      22       0       0       0       0       0

 Cartesian Hessian Update
 Hessian updated using BFGS update


** GEOMETRY OPTIMIZATION IN DELOCALIZED INTERNAL COORDINATES **
   Searching for a Minimum

   Optimization Cycle:   6

                       Coordinates (Angstroms)
     ATOM                X               Y               Z
      1  C         0.0433476602   -0.0024784314    0.0519922726
      2  C        -0.0187408477    0.1156175790    1.4490116731
      3  Cl        1.4437832035    0.2827308600    2.4154279299
      4  C        -1.2363336031    0.1455057327    2.1240212605
      5  H        -1.2463899063    0.2463677800    3.2017175597
      6  C        -2.4321919664    0.0597699341    1.4205800203
      7  H        -3.3806488146    0.0839523910    1.9408794436
      8  C        -2.3861702141   -0.0527897664    0.0359294544
      9  Cl       -3.8868763250   -0.1598954805   -0.8744108198
     10  C        -1.1746244073   -0.0848194856   -0.6407557213
     11  H        -1.1617692844   -0.1907622849   -1.7179810123
     12  C         1.3131468919   -0.0301214867   -0.7264396110
     13  C         2.2945034634   -0.9997668864   -0.4847020493
     14  H         2.1414412458   -1.7333538579    0.2974179671
     15  C         3.4592453772   -1.0319191435   -1.2460347529
     16  H         4.2070006555   -1.7921747033   -1.0503291054
     17  C         3.6643100199   -0.0935768138   -2.2567952106
     18  H         4.5744532752   -0.1170182276   -2.8453312305
     19  C         2.6933475490    0.8737732439   -2.5068265958
     20  H         2.8462299265    1.6097554237   -3.2881230008
     21  C         1.5240647651    0.9026432685   -1.7497283934
     22  H         0.7759903172    1.6642681126   -1.9399004878
   Point Group: c1    Number of degrees of freedom:    60


   Energy is  -1382.663012230

 Hessian updated using BFGS update

 58 Hessian modes will be used to form the next step
  Hessian Eigenvalues:
     0.006337    0.019318    0.020198    0.022948    0.023393    0.023559
     0.023591    0.023712    0.023934    0.023983    0.024049    0.024109
     0.024114    0.024120    0.024130    0.024167    0.024634    0.024945
     0.027495    0.158210    0.159425    0.159990    0.159994    0.160002
     0.160091    0.160181    0.160692    0.219903    0.220089    0.223429
     0.227562    0.234928    0.242243    0.249398    0.249975    0.251663
     0.297908    0.302168    0.324254    0.340637    0.356612    0.356660
     0.356793    0.356903    0.357693    0.359222    0.427520    0.429565
     0.431366    0.448818    0.462986    0.467594    0.474166    0.475926
     0.478166    0.478541    0.490355    0.495897

 Minimum search - taking simple RFO step
 Searching for Lamda that Minimizes Along All modes
 Value Taken    Lamda =   0.00000000
 Step Taken.  Stepsize is  0.005490

                             Maximum     Tolerance    Cnvgd?
         Gradient           0.000147      0.000300     YES
         Displacement       0.004849      0.001200      NO
         Energy change     -0.000001      0.000001     YES

 Final energy is   -1382.6630122301276     


 ******************************
 **  OPTIMIZATION CONVERGED  **
 ******************************

                       Coordinates (Angstroms)
     ATOM                X               Y               Z
      1  C         0.0433476602   -0.0024784314    0.0519922726
      2  C        -0.0187408477    0.1156175790    1.4490116731
      3  Cl        1.4437832035    0.2827308600    2.4154279299
      4  C        -1.2363336031    0.1455057327    2.1240212605
      5  H        -1.2463899063    0.2463677800    3.2017175597
      6  C        -2.4321919664    0.0597699341    1.4205800203
      7  H        -3.3806488146    0.0839523910    1.9408794436
      8  C        -2.3861702141   -0.0527897664    0.0359294544
      9  Cl       -3.8868763250   -0.1598954805   -0.8744108198
     10  C        -1.1746244073   -0.0848194856   -0.6407557213
     11  H        -1.1617692844   -0.1907622849   -1.7179810123
     12  C         1.3131468919   -0.0301214867   -0.7264396110
     13  C         2.2945034634   -0.9997668864   -0.4847020493
     14  H         2.1414412458   -1.7333538579    0.2974179671
     15  C         3.4592453772   -1.0319191435   -1.2460347529
     16  H         4.2070006555   -1.7921747033   -1.0503291054
     17  C         3.6643100199   -0.0935768138   -2.2567952106
     18  H         4.5744532752   -0.1170182276   -2.8453312305
     19  C         2.6933475490    0.8737732439   -2.5068265958
     20  H         2.8462299265    1.6097554237   -3.2881230008
     21  C         1.5240647651    0.9026432685   -1.7497283934
     22  H         0.7759903172    1.6642681126   -1.9399004878

Z-matrix Print:
$molecule
0 1
Cl
C  1 1.760927
C  2 1.392503 1 117.267697
H  3 1.082453 2 119.520769 1 -1.319951 0
C  3 1.390057 2 120.371465 1 178.055161 0
H  5 1.082066 3 120.621277 2 -179.916354 0
C  5 1.389980 3 118.726063 2 -0.142758 0
C  7 1.388082 5 121.090720 3 0.233732 0
H  8 1.082499 7 119.850926 5 178.909564 0
C  2 1.403376 1 121.169134 3 178.148395 0
C  10 1.489668 2 124.018517 1 1.473537 0
C  11 1.400591 10 119.853972 2 -123.754537 0
H  12 1.084368 11 119.472447 10 2.479373 0
C  12 1.393289 11 120.636370 10 -178.630984 0
H  14 1.084189 12 119.726142 11 -179.323034 0
C  14 1.393216 12 120.115368 11 0.407172 0
H  16 1.084106 14 120.177213 12 179.994735 0
C  16 1.394337 14 119.660400 12 0.023698 0
H  18 1.084171 16 120.087724 14 179.555520 0
C  18 1.391864 16 120.267601 14 -0.347386 0
H  20 1.083185 18 119.838734 16 179.873825 0
Cl 7 1.758496 5 119.496637 3 -179.897461 0
$end


 --------------------------------------------------------------

                    Orbital Energies (a.u.)
 --------------------------------------------------------------

 Alpha MOs
 -- Occupied --
********-101.5607 -10.2532 -10.2523 -10.2179 -10.2053 -10.2043 -10.2039
-10.2013 -10.1880 -10.1870 -10.1865 -10.1860 -10.1855  -9.4774  -9.4754
 -7.2420  -7.2401  -7.2323  -7.2318  -7.2304  -7.2297  -0.9203  -0.8867
 -0.8712  -0.8338  -0.8008  -0.7607  -0.7520  -0.7308  -0.6538  -0.6304
 -0.6151  -0.5926  -0.5408  -0.5194  -0.5074  -0.4850  -0.4677  -0.4644
 -0.4488  -0.4426  -0.4359  -0.4198  -0.4013  -0.3938  -0.3795  -0.3749
 -0.3626  -0.3597  -0.3271  -0.3255  -0.3231  -0.2919  -0.2677  -0.2628
 -0.2493
 -- Virtual --
 -0.0521  -0.0413  -0.0245  -0.0148  -0.0097  -0.0067   0.0046   0.0066
  0.0119   0.0166   0.0259   0.0315   0.0345   0.0405   0.0508   0.0548
  0.0625   0.0657   0.0724   0.0805   0.0824   0.0935   0.0950   0.1002
  0.1021   0.1054   0.1067   0.1121   0.1148   0.1162   0.1205   0.1209
  0.1230   0.1247   0.1302   0.1325   0.1339   0.1373   0.1388   0.1433
  0.1464   0.1516   0.1568   0.1579   0.1636   0.1733   0.1747   0.1820
  0.1853   0.1923   0.1964   0.2002   0.2053   0.2076   0.2145   0.2216
  0.2266   0.2304   0.2368   0.2427   0.2482   0.2492   0.2517   0.2549
  0.2606   0.2707   0.2726   0.2773   0.2783   0.2794   0.2832   0.2878
  0.2918   0.2966   0.2999   0.3025   0.3084   0.3167   0.3246   0.3284
  0.3325   0.3361   0.3533   0.3587   0.3661   0.3760   0.3874   0.4395
  0.4423   0.4521   0.4638   0.4842   0.4889   0.4942   0.5090   0.5255
  0.5307   0.5337   0.5392   0.5439   0.5531   0.5616   0.5630   0.5668
  0.5815   0.5853   0.5863   0.5930   0.6029   0.6082   0.6209   0.6245
  0.6313   0.6423   0.6461   0.6577   0.6790   0.6929   0.6933   0.6965
  0.7110   0.7161   0.7195   0.7230   0.7268   0.7355   0.7468   0.7634
  0.7783   0.7886   0.8218   0.8262   0.8397   0.8443   0.8461   0.8531
  0.8562   0.8605   0.8663   0.8708   0.8769   0.8814   0.8877   0.8956
  0.9031   0.9086   0.9165   0.9271   0.9361   0.9503   0.9571   0.9603
  0.9746   0.9865   0.9926   1.0042   1.0122   1.0217   1.0365   1.0535
  1.0607   1.0762   1.0859   1.1176   1.1224   1.1392   1.1419   1.2020
  1.2056   1.2298   1.2566   1.2676   1.2993   1.3145   1.3374   1.3609
  1.3954   1.4445   1.4868   1.5015   1.5083   1.5134   1.5271   1.5313
  1.5556   1.5638   1.5699   1.5754   1.6008   1.6068   1.6301   1.6485
  1.6551   1.6733   1.6769   1.6987   1.7030   1.7282   1.7427   1.7712
  1.7768   1.7848   1.8283   1.8498   1.8718   1.8795   1.9025   1.9104
  1.9148   1.9267   1.9426   1.9471   1.9569   1.9644   1.9701   1.9747
  1.9881   2.0155   2.0277   2.0538   2.0708   2.0849   2.0864   2.1100
  2.1595   2.1998   2.2389   2.2796   2.2896   2.2987   2.3122   2.3369
  2.3584   2.4070   2.4220   2.4310   2.4530   2.4595   2.4675   2.4786
  2.5130   2.5495   2.5538   2.6048   2.6304   2.6523   2.6580   2.6738
  2.6887   2.7008   2.7086   2.7133   2.7252   2.7360   2.7424   2.7633
  2.7671   2.7796   2.7896   2.7995   2.8016   2.8115   2.8337   2.8516
  2.8597   2.8909   2.8947   2.9334   2.9414   2.9996   3.0205   3.0753
  3.0931   3.0971   3.1527   3.1856   3.2122   3.2686   3.3470   3.3525
  3.3790   3.4096   3.4923   3.5302   3.5394   3.5914   3.6378   3.7127
  3.8040   3.8774   3.9911   4.0333   4.0587   4.1308   4.1485   4.1530
  4.4120   4.8166   4.8464   9.7809   9.8104  23.4749  23.6722  23.8556
 23.9244  23.9648  23.9684  24.0078  24.0514  24.0861  24.0914  24.1413
 24.1882  25.8326  25.9043  26.1239  26.2820  26.6032  26.7163 215.7743
215.8090
 --------------------------------------------------------------

          Ground-State Mulliken Net Atomic Charges

     Atom                 Charge (a.u.)
  ----------------------------------------
      1 C                     0.816509
      2 C                    -0.169881
      3 Cl                    0.464248
      4 C                    -0.793189
      5 H                     0.203124
      6 C                    -0.582329
      7 H                     0.188085
      8 C                     0.706657
      9 Cl                    0.457892
     10 C                    -1.065376
     11 H                     0.215802
     12 C                     0.938410
     13 C                    -0.826451
     14 H                     0.172848
     15 C                    -0.238498
     16 H                     0.171186
     17 C                    -0.414653
     18 H                     0.163429
     19 C                    -0.105469
     20 H                     0.174579
     21 C                    -0.642243
     22 H                     0.165320
  ----------------------------------------
  Sum of atomic charges =     0.000000

 -----------------------------------------------------------------
                    Cartesian Multipole Moments
 -----------------------------------------------------------------
    Charge (ESU x 10^10)
                -0.0000
    Dipole Moment (Debye)
         X       0.6393      Y      -0.0622      Z      -0.2353
       Tot       0.6841
    Quadrupole Moments (Debye-Ang)
        XX     -93.6370     XY      -2.7536     YY     -95.8187
        XZ      -8.3895     YZ      -2.8696     ZZ     -90.8378
    Octopole Moments (Debye-Ang^2)
       XXX     -10.7951    XXY     -10.9533    XYY      -7.7682
       YYY      -1.6684    XXZ       3.2269    XYZ      -6.0460
       YYZ       4.0299    XZZ     -18.3959    YZZ      10.4386
       ZZZ      26.6337
    Hexadecapole Moments (Debye-Ang^3)
      XXXX   -3388.2139   XXXY     -40.7635   XXYY    -628.7972
      XYYY       6.4935   YYYY    -286.3028   XXXZ     165.4964
      XXYZ      -1.7127   XYYZ      92.8071   YYYZ     -14.1478
      XXZZ    -764.3742   XYZZ      26.8342   YYZZ    -314.6496
      XZZZ     222.7013   YZZZ     -27.4189   ZZZZ   -1561.5409
 -----------------------------------------------------------------
Archival summary:
1\1\november\OPT\ProcedureUnspecified\BasisUnspecified\l2128\taweetha\ThuJan1623:58:402020ThuJan1623:58:402020\0\\#,OPT,ProcedureUnspecified,BasisUnspecified,\\0,1\Cl\C,1,1.76093\C,2,1.3925,1,117.268\H,3,1.08245,2,119.521,1,-1.31995,0\C,3,1.39006,2,120.371,1,178.055,0\H,5,1.08207,3,120.621,2,-179.916,0\C,5,1.38998,3,118.726,2,-0.142758,0\C,7,1.38808,5,121.091,3,0.233732,0\H,8,1.0825,7,119.851,5,178.91,0\C,2,1.40338,1,121.169,3,178.148,0\C,10,1.48967,2,124.019,1,1.47354,0\C,11,1.40059,10,119.854,2,-123.755,0\H,12,1.08437,11,119.472,10,2.47937,0\C,12,1.39329,11,120.636,10,-178.631,0\H,14,1.08419,12,119.726,11,-179.323,0\C,14,1.39322,12,120.115,11,0.407172,0\H,16,1.08411,14,120.177,12,179.995,0\C,16,1.39434,14,119.66,12,0.0236979,0\H,18,1.08417,16,120.088,14,179.556,0\C,18,1.39186,16,120.268,14,-0.347386,0\H,20,1.08318,18,119.839,16,179.874,0\Cl,7,1.7585,5,119.497,3,-179.897,0\\\@

 Total job time:  3199.44s(wall), 3199.26s(cpu) 
 Thu Jan 16 23:58:40 2020

        *************************************************************
        *                                                           *
        *  Thank you very much for using Q-Chem.  Have a nice day.  *
        *                                                           *
        *************************************************************


 
User input: 2 of 2 
 
                  Welcome to Q-Chem
     A Quantum Leap Into The Future Of Chemistry


 Q-Chem 5.2 (devel), Q-Chem, Inc., Pleasanton, CA (2019)

 Yihan Shao,  Zhengting Gan,  E. Epifanovsky,  A. T. B. Gilbert,  M. Wormit,  
 J. Kussmann,  A. W. Lange,  A. Behn,  Jia Deng,  Xintian Feng,  D. Ghosh,  
 M. Goldey,  P. R. Horn,  L. D. Jacobson,  I. Kaliman,  T. Kus,  A. Landau,  
 Jie Liu,  E. I. Proynov,  R. M. Richard,  R. P. Steele,  E. J. Sundstrom,  
 H. L. Woodcock III,  P. M. Zimmerman,  D. Zuev,  B. Albrecht,  E. Alguire,  
 S. A. Baeppler,  D. Barton,  Z. Benda,  Y. A. Bernard,  E. J. Berquist,  
 K. B. Bravaya,  H. Burton,  D. Casanova,  Chun-Min Chang,  Yunqing Chen,  
 A. Chien,  K. D. Closser,  M. P. Coons,  S. Coriani,  S. Dasgupta,  
 A. L. Dempwolff,  M. Diedenhofen,  Hainam Do,  R. G. Edgar,  Po-Tung Fang,  
 S. Faraji,  S. Fatehi,  Qingguo Feng,  K. D. Fenk,  J. Fosso-Tande,  
 J. Gayvert,  Qinghui Ge,  A. Ghysels,  G. Gidofalvi,  J. Gomes,  
 J. Gonthier,  A. Gunina,  D. Hait,  M. W. D. Hanson-Heine,  
 P. H. P. Harbach,  A. W. Hauser,  M. F. Herbst,  J. E. Herr,  
 E. G. Hohenstein,  Z. C. Holden,  Kerwin Hui,  B. C. Huynh,  T.-C. Jagau,  
 Hyunjun Ji,  B. Kaduk,  K. Khistyaev,  Jaehoon Kim,  P. Klunzinger,  K. Koh,  
 D. Kosenkov,  L. Koulias,  T. Kowalczyk,  C. M. Krauter,  A. Kunitsa,  
 Ka Un Lao,  A. Laurent,  K. V. Lawler,  Joonho Lee,  D. Lefrancois,  
 S. Lehtola,  D. S. Levine,  Yi-Pei Li,  You-Sheng Lin,  Fenglai Liu,  
 E. Livshits,  A. Luenser,  P. Manohar,  E. Mansoor,  S. F. Manzer,  
 Shan-Ping Mao,  Yuezhi Mao,  N. Mardirossian,  A. V. Marenich,  
 T. Markovich,  L. A. Martinez-Martinez,  S. A. Maurer,  N. J. Mayhall,  
 S. C. McKenzie,  J.-M. Mewes,  P. Morgante,  A. F. Morrison,  
 J. W. Mullinax,  K. Nanda,  T. S. Nguyen-Beck,  R. Olivares-Amaya,  
 J. A. Parkhill,  Zheng Pei,  T. M. Perrine,  F. Plasser,  P. Pokhilko,  
 S. Prager,  A. Prociuk,  E. Ramos,  D. R. Rehn,  F. Rob,  M. Scheurer,  
 M. Schneider,  N. Sergueev,  S. M. Sharada,  S. Sharma,  D. W. Small,  
 T. Stauch,  T. Stein,  Yu-Chuan Su,  A. J. W. Thom,  A. Tkatchenko,  
 T. Tsuchimochi,  N. M. Tubman,  L. Vogt,  M. L. Vidal,  O. Vydrov,  
 M. A. Watson,  J. Wenzel,  M. de Wergifosse,  T. A. Wesolowski,  A. White,  
 J. Witte,  A. Yamada,  Jun Yang,  K. Yao,  S. Yeganeh,  S. R. Yost,  
 Zhi-Qiang You,  A. Zech,  Igor Ying Zhang,  Xing Zhang,  Yan Zhao,  
 Ying Zhu,  B. R. Brooks,  G. K. L. Chan,  C. J. Cramer,  M. S. Gordon,  
 W. J. Hehre,  A. Klamt,  M. W. Schmidt,  C. D. Sherrill,  D. G. Truhlar,  
 A. Aspuru-Guzik,  R. Baer,  A. T. Bell,  N. A. Besley,  Jeng-Da Chai,  
 A. E. DePrince, III,  R. A. DiStasio Jr.,  A. Dreuw,  B. D. Dunietz,  
 T. R. Furlani,  Chao-Ping Hsu,  Yousung Jung,  Jing Kong,  D. S. Lambrecht,  
 WanZhen Liang,  C. Ochsenfeld,  V. A. Rassolov,  L. V. Slipchenko,  
 J. E. Subotnik,  T. Van Voorhis,  J. M. Herbert,  A. I. Krylov,  
 P. M. W. Gill,  M. Head-Gordon

 Contributors to earlier versions of Q-Chem not listed above: 
 R. D. Adamson,  B. Austin,  J. Baker,  G. J. O. Beran,  K. Brandhorst,  
 S. T. Brown,  E. F. C. Byrd,  A. K. Chakraborty,  C.-L. Cheng,  
 Siu Hung Chien,  D. M. Chipman,  D. L. Crittenden,  H. Dachsel,  
 R. J. Doerksen,  A. D. Dutoi,  L. Fusti-Molnar,  W. A. Goddard III,  
 A. Golubeva-Zadorozhnaya,  S. R. Gwaltney,  G. Hawkins,  A. Heyden,  
 S. Hirata,  G. Kedziora,  F. J. Keil,  C. Kelley,  Jihan Kim,  R. A. King,  
 R. Z. Khaliullin,  P. P. Korambath,  W. Kurlancheek,  A. M. Lee,  M. S. Lee,  
 S. V. Levchenko,  Ching Yeh Lin,  D. Liotard,  R. C. Lochan,  I. Lotan,  
 P. E. Maslen,  N. Nair,  D. P. O'Neill,  D. Neuhauser,  E. Neuscamman,  
 C. M. Oana,  R. Olson,  B. Peters,  R. Peverati,  P. A. Pieniazek,  
 Y. M. Rhee,  J. Ritchie,  M. A. Rohrdanz,  E. Rosta,  N. J. Russ,  
 H. F. Schaefer III,  N. E. Schultz,  N. Shenvi,  A. C. Simmonett,  A. Sodt,  
 D. Stuck,  K. S. Thanthiriwatte,  V. Vanovschi,  Tao Wang,  A. Warshel,  
 C. F. Williams,  Q. Wu,  X. Xu,  W. Zhang

 Please cite Q-Chem as follows:
 Y. Shao et al., Mol. Phys. 113, 184-215 (2015)
 DOI: 10.1080/00268976.2014.952696

 Q-Chem 5.2.1 for Intel X86 EM64T Linux

 Parts of Q-Chem use Armadillo 8.300.2 (Tropical Shenanigans).
 http://arma.sourceforge.net/

 Q-Chem begins on Thu Jan 16 23:58:40 2020  

Host: 
0

     Scratch files written to /scratch/taweetham/qchem32297//
NAlpha2: 114
NElect   114
Mult     1
The previous job contains 0 fragments, simply inherited here

 Q-Chem warning in module libgen/rem_setup.C, line 2168:

 Setting Thresh to 1e-14


Checking the input file for inconsistencies... 	...done.

--------------------------------------------------------------
User input:
--------------------------------------------------------------

$MOLECULE
READ
$END

$REM
   JOB_TYPE 	FREQUENCY
   BASIS 	6-311++G**
   METHOD	B3LYP
   SCF_GUESS_ALWAYS     TRUE
   S2THRESH     15
   THRESH       15
   MEM_TOTAL    10000
$END

--------------------------------------------------------------
 ----------------------------------------------------------------
             Standard Nuclear Orientation (Angstroms)
    I     Atom           X                Y                Z
 ----------------------------------------------------------------
    1      C       0.0991094568     0.0877914465    -0.0092292310
    2      C       0.4767020981     1.4347016455     0.1035607018
    3      Cl     -0.7278346278     2.7074899272     0.2766649940
    4      C       1.8156812258     1.8165525320     0.1232624533
    5      H       2.0701777371     2.8641802807     0.2202738993
    6      C       2.8205943299     0.8604474516     0.0323220376
    7      H       3.8623660638     1.1525325669     0.0485889948
    8      C       2.4614901747    -0.4780420899    -0.0750782904
    9      Cl      3.7163350761    -1.7047379596    -0.1886185781
   10      C       1.1280063825    -0.8628984008    -0.0969544840
   11      H       0.8708546269    -1.9094436575    -0.1990302335
   12      C      -1.3141182589    -0.3829707022    -0.0259877492
   13      C      -2.2220721691     0.0727798541    -0.9901563536
   14      H      -1.9010858107     0.7984882035    -1.7274519229
   15      C      -3.5291336457    -0.4051230515    -1.0121583607
   16      H      -4.2185038352    -0.0466889687    -1.7682806543
   17      C      -3.9510921198    -1.3413567013    -0.0689764392
   18      H      -4.9709896396    -1.7085796416    -0.0845087635
   19      C      -3.0551560557    -1.8028367650     0.8929927223
   20      H      -3.3757639027    -2.5277789039     1.6326793901
   21      C      -1.7446535549    -1.3300929745     0.9116983018
   22      H      -1.0537100433    -1.6832067955     1.6691683682
 ----------------------------------------------------------------
 Molecular Point Group                 C1    NOp =  1
 Largest Abelian Subgroup              C1    NOp =  1
 Nuclear Repulsion Energy =         975.78499367 hartrees
 There are       57 alpha and       57 beta electrons
 Requested basis set is 6-311++G(d,p)
 There are 138 shells and 380 basis functions

 Total QAlloc Memory Limit  10000 MB
 Mega-Array Size       188 MB
 MEM_STATIC part       192 MB
 A cutoff of  1.0D-15 yielded   8071 shell pairs
 There are     63818 function pairs (     68509 Cartesian)
 Smallest overlap matrix eigenvalue = 4.73E-07
 Linear dependence detected in AO basis
 Number of orthogonalized atomic orbitals = 378
 Maximum deviation from orthogonality = 3.809E-10
 Guess from superposition of atomic densities
 Warning:  Energy on first SCF cycle will be non-variational
 SAD guess density has 114.000000 electrons

 -----------------------------------------------------------------------
  General SCF calculation program by
  Eric Jon Sundstrom, Paul Horn, Yuezhi Mao, Dmitri Zuev, Alec White,
  David Stuck, Shaama M.S., Shane Yost, Joonho Lee, David Small,
  Daniel Levine, Susi Lehtola, Hugh Burton, Evgeny Epifanovsky,
  Bang C. Huynh
 -----------------------------------------------------------------------
 Exchange:     0.2000 Hartree-Fock + 0.0800 Slater + 0.7200 B88
 Correlation:  0.1900 VWN1RPA + 0.8100 LYP
 Using SG-1 standard quadrature grid
 A restricted SCF calculation will be
 performed using DIIS
 SCF converges when DIIS error is below 1.0e-08
 ---------------------------------------
  Cycle       Energy         DIIS error
 ---------------------------------------
    1   -1385.9518285995      3.26e-02  
    2   -1382.4870138995      3.00e-03  
    3   -1382.4387895199      3.40e-03  
    4   -1382.6604171954      4.00e-04  
    5   -1382.6625114722      1.98e-04  
    6   -1382.6630220298      1.11e-04  
    7   -1382.6632560637      2.57e-05  
    8   -1382.6632668349      7.18e-06  
    9   -1382.6632677266      1.95e-06  
   10   -1382.6632677854      9.32e-07  
   11   -1382.6632678024      1.40e-07  
   12   -1382.6632678025      8.04e-08  
   13   -1382.6632678027      1.32e-08  
   14   -1382.6632678026      6.35e-09  Convergence criterion met
 ---------------------------------------
 SCF time:   CPU 392.76s  wall 393.00s 
 SCF   energy in the final basis set =    -1382.6632678026
 Total energy in the final basis set =    -1382.6632678026

 --------------------------------------------------------------

                    Orbital Energies (a.u.)
 --------------------------------------------------------------

 Alpha MOs
 -- Occupied --
********-101.5607 -10.2532 -10.2523 -10.2179 -10.2053 -10.2043 -10.2039
-10.2013 -10.1881 -10.1870 -10.1865 -10.1860 -10.1855  -9.4774  -9.4754
 -7.2421  -7.2401  -7.2323  -7.2318  -7.2304  -7.2297  -0.9203  -0.8868
 -0.8712  -0.8338  -0.8008  -0.7606  -0.7519  -0.7308  -0.6538  -0.6304
 -0.6151  -0.5926  -0.5409  -0.5194  -0.5074  -0.4850  -0.4677  -0.4644
 -0.4488  -0.4426  -0.4358  -0.4198  -0.4013  -0.3938  -0.3795  -0.3749
 -0.3626  -0.3597  -0.3272  -0.3255  -0.3231  -0.2919  -0.2677  -0.2628
 -0.2493
 -- Virtual --
 -0.0521  -0.0413  -0.0245  -0.0148  -0.0097  -0.0067   0.0047   0.0066
  0.0119   0.0167   0.0259   0.0316   0.0344   0.0405   0.0508   0.0551
  0.0624   0.0657   0.0723   0.0805   0.0825   0.0935   0.0950   0.1000
  0.1023   0.1054   0.1067   0.1121   0.1148   0.1163   0.1206   0.1209
  0.1230   0.1247   0.1302   0.1326   0.1339   0.1373   0.1390   0.1433
  0.1465   0.1518   0.1568   0.1578   0.1638   0.1734   0.1748   0.1822
  0.1854   0.1925   0.1964   0.2002   0.2052   0.2076   0.2145   0.2215
  0.2268   0.2305   0.2367   0.2428   0.2482   0.2493   0.2520   0.2549
  0.2607   0.2707   0.2725   0.2774   0.2783   0.2795   0.2834   0.2877
  0.2918   0.2966   0.2999   0.3026   0.3083   0.3165   0.3244   0.3284
  0.3326   0.3362   0.3533   0.3587   0.3660   0.3760   0.3874   0.4394
  0.4426   0.4522   0.4636   0.4840   0.4888   0.4944   0.5090   0.5254
  0.5307   0.5337   0.5393   0.5439   0.5532   0.5615   0.5631   0.5669
  0.5815   0.5854   0.5863   0.5931   0.6030   0.6082   0.6209   0.6246
  0.6312   0.6423   0.6461   0.6576   0.6790   0.6930   0.6934   0.6965
  0.7109   0.7161   0.7193   0.7229   0.7267   0.7356   0.7468   0.7634
  0.7782   0.7886   0.8218   0.8261   0.8397   0.8442   0.8460   0.8531
  0.8563   0.8605   0.8663   0.8708   0.8769   0.8814   0.8877   0.8956
  0.9030   0.9086   0.9165   0.9271   0.9361   0.9504   0.9570   0.9602
  0.9747   0.9865   0.9926   1.0042   1.0123   1.0218   1.0364   1.0534
  1.0607   1.0762   1.0859   1.1176   1.1224   1.1392   1.1419   1.2020
  1.2056   1.2297   1.2566   1.2677   1.2993   1.3144   1.3374   1.3610
  1.3954   1.4445   1.4869   1.5014   1.5083   1.5134   1.5273   1.5312
  1.5556   1.5638   1.5699   1.5754   1.6008   1.6069   1.6300   1.6485
  1.6551   1.6733   1.6768   1.6987   1.7030   1.7282   1.7428   1.7712
  1.7768   1.7848   1.8283   1.8498   1.8718   1.8795   1.9025   1.9104
  1.9148   1.9267   1.9426   1.9471   1.9568   1.9644   1.9701   1.9747
  1.9881   2.0155   2.0277   2.0538   2.0708   2.0849   2.0864   2.1100
  2.1595   2.1998   2.2389   2.2797   2.2896   2.2987   2.3122   2.3369
  2.3585   2.4069   2.4220   2.4310   2.4531   2.4594   2.4675   2.4786
  2.5130   2.5495   2.5539   2.6048   2.6304   2.6523   2.6578   2.6739
  2.6887   2.7007   2.7085   2.7133   2.7253   2.7360   2.7424   2.7633
  2.7671   2.7796   2.7896   2.7995   2.8016   2.8115   2.8337   2.8516
  2.8597   2.8908   2.8947   2.9334   2.9414   2.9996   3.0205   3.0753
  3.0932   3.0972   3.1528   3.1856   3.2122   3.2686   3.3471   3.3525
  3.3790   3.4096   3.4923   3.5302   3.5393   3.5914   3.6377   3.7126
  3.8040   3.8774   3.9911   4.0333   4.0587   4.1308   4.1485   4.1530
  4.4119   4.8166   4.8464   9.7809   9.8104  23.4749  23.6723  23.8557
 23.9244  23.9648  23.9685  24.0078  24.0515  24.0861  24.0915  24.1413
 24.1882  25.8329  25.9040  26.1240  26.2818  26.6032  26.7163 215.7742
215.8090
 --------------------------------------------------------------

          Ground-State Mulliken Net Atomic Charges

     Atom                 Charge (a.u.)
  ----------------------------------------
      1 C                     0.813324
      2 C                    -0.165355
      3 Cl                    0.464335
      4 C                    -0.792052
      5 H                     0.203138
      6 C                    -0.578283
      7 H                     0.188132
      8 C                     0.700128
      9 Cl                    0.458827
     10 C                    -1.063914
     11 H                     0.215785
     12 C                     0.946347
     13 C                    -0.833618
     14 H                     0.172975
     15 C                    -0.235856
     16 H                     0.171188
     17 C                    -0.415372
     18 H                     0.163377
     19 C                    -0.104592
     20 H                     0.174470
     21 C                    -0.648346
     22 H                     0.165360
  ----------------------------------------
  Sum of atomic charges =     0.000000

 -----------------------------------------------------------------
                    Cartesian Multipole Moments
 -----------------------------------------------------------------
    Charge (ESU x 10^10)
                -0.0000
    Dipole Moment (Debye)
         X      -0.6756      Y      -0.0842      Z      -0.0589
       Tot       0.6834
    Quadrupole Moments (Debye-Ang)
        XX     -89.9396     XY       8.0969     YY     -94.6908
        XZ       1.9738     YZ      -3.4864     ZZ     -95.8329
    Octopole Moments (Debye-Ang^2)
       XXX     -19.9344    XXY       9.1279    XYY       8.3321
       YYY       5.3916    XXZ      -6.0807    XYZ       9.6103
       YYZ       6.9671    XZZ      -3.9190    YZZ      -0.5818
       ZZZ       0.1010
    Hexadecapole Moments (Debye-Ang^3)
      XXXX   -3425.6161   XXXY      83.7976   XXYY    -800.8702
      XYYY     -24.0536   YYYY   -1442.5270   XXXZ      39.8703
      XXYZ     -20.9360   XYYZ     -20.3059   YYYZ      -7.0010
      XXZZ    -653.4333   XYZZ     -13.6566   YYZZ    -289.5504
      XZZZ       2.2101   YZZZ     -10.9345   ZZZZ    -286.0860
 -----------------------------------------------------------------
 Calculating MO derivatives via CPSCF
    1     0    69    0.0234445  
    2     0    69    0.0062898  
    3     0    69    0.0005568  
    4     6    63    0.0000395  
    5    64     5    0.0000027  
    6    69     0    0.0000001  Converged
 Time for AOints: 605.3 s (CPU) 605.3 s (wall)
 ------------------------------------------------------------------------------
                     AOints        : Timing summary (seconds)
 ------------------------------------------------------------------------------
     job step          cpu (% of tot)      sys (% of tot)     wall (% of tot)
 ------------------------------------------------------------------------------
  AOints            0.6053E+03 ( 8.2)   0.6000E-05 ( 2.8)   0.6053E+03 ( 8.2)
 ------------------------------------------------------------------------------
   Grand Totals     0.7394E+04          0.2170E-03          0.7395E+04
 ------------------------------------------------------------------------------
 Polarizability Matrix (a.u.)
            1           2           3
    1-224.7176164  -1.0393609  -3.5886867
    2  -1.0393609-165.5926966   8.8731774
    3  -3.5886867   8.8731774-108.0149668
 Calculating analytic Hessian of the SCF energy

 Direct stationary perturbation theory relativistic correction:

 rels  =       1.656795408701
 relv  =      -6.337688548727
 rel2e =       1.718441346214
 E_rel =      -2.962451793811

 Hessian of the SCF Energy
            1           2           3           4           5           6
    1   0.6318803   0.0078059  -0.0007220  -0.1298509  -0.0825330  -0.0098696
    2   0.0078059   0.6217895   0.0209837  -0.0272919  -0.2671424  -0.0186194
    3  -0.0007220   0.0209837   0.1701656  -0.0034235  -0.0152665  -0.0638016
    4  -0.1298509  -0.0272919  -0.0034235   0.5709588   0.0705885  -0.0009580
    5  -0.0825330  -0.2671424  -0.0152665   0.0705885   0.5423251   0.0401119
    6  -0.0098696  -0.0186194  -0.0638016  -0.0009580   0.0401119   0.1210519
    7  -0.0032239   0.0065592   0.0011012  -0.0910339   0.0530708   0.0079299
    8   0.0298221  -0.0276085  -0.0042915   0.0529785  -0.0946828  -0.0100710
    9   0.0030167  -0.0029464   0.0023628   0.0085800  -0.0106184  -0.0234848
   10   0.0044828  -0.0804501  -0.0064914  -0.2957253  -0.0335795  -0.0009039
   11  -0.0346023   0.0010961  -0.0002296  -0.0988576  -0.1329123  -0.0058719
   12  -0.0030824   0.0010527   0.0058849  -0.0067889  -0.0066246  -0.0610515
   13  -0.0054253  -0.0006057   0.0000012  -0.0042367  -0.0295342  -0.0029051
   14  -0.0013544   0.0012520  -0.0003961   0.0014019  -0.0057609  -0.0008683
   15   0.0000748  -0.0001184   0.0052748   0.0000406  -0.0007821   0.0028652
   16  -0.0018434   0.0165597   0.0012890  -0.0513999   0.0026567   0.0014739
   17   0.0166808  -0.0624217  -0.0050236   0.0588158   0.0552907   0.0038075
   18   0.0014386  -0.0057179  -0.0023593   0.0060321   0.0046226   0.0066395
   19   0.0003459   0.0004331   0.0000268  -0.0000957   0.0028218   0.0003460
   20   0.0006034  -0.0009233   0.0000590   0.0025586  -0.0018643  -0.0008371
   21  -0.0000150  -0.0001320  -0.0011136   0.0004357  -0.0006525   0.0071232
   22  -0.0509403   0.0570628   0.0048734  -0.0391210  -0.0369418  -0.0029621
   23   0.0021807   0.0561765   0.0038305  -0.0394235  -0.0394976  -0.0028478
   24   0.0009259   0.0046421   0.0051864  -0.0034354  -0.0027048  -0.0050033
   25  -0.0013570  -0.0058276  -0.0002922   0.0010048   0.0007008  -0.0002338
   26  -0.0007559   0.0006603  -0.0003487   0.0009694   0.0012256   0.0004126
   27  -0.0001015  -0.0003804   0.0046889   0.0000157   0.0001263  -0.0006602
   28  -0.2122889   0.0573200   0.0073120   0.0537313   0.0597031   0.0049776
   29   0.1216985  -0.2075968  -0.0115426   0.0075571  -0.0478447  -0.0055704
   30   0.0149375  -0.0106930  -0.0630044   0.0000904  -0.0063238   0.0072158
   31   0.0071168   0.0222416   0.0020153  -0.0023882   0.0020590   0.0003714
   32  -0.0054383  -0.0162605  -0.0018861   0.0026478  -0.0003143  -0.0005415
   33  -0.0012984  -0.0017335   0.0037266   0.0004036  -0.0004100   0.0059845
   34  -0.2011135  -0.0358310  -0.0041109  -0.0066487  -0.0165046   0.0023702
   35  -0.0389445  -0.1011337   0.0092749  -0.0302196  -0.0096785   0.0002963
   36  -0.0044244   0.0089332  -0.0724571  -0.0012216  -0.0009458   0.0030621
   37  -0.0298081   0.0059535  -0.0210680   0.0009510   0.0043147  -0.0015755
   38  -0.0023175   0.0094019  -0.0078057  -0.0016624  -0.0013015   0.0004196
   39  -0.0037807  -0.0018014   0.0044069   0.0024272  -0.0006758  -0.0002686
   40   0.0010451   0.0013606   0.0005910   0.0003437  -0.0003483  -0.0001039
   41  -0.0003794  -0.0020125  -0.0019529  -0.0004875   0.0003410  -0.0001835
   42   0.0015123  -0.0019542  -0.0008786  -0.0015815   0.0006362  -0.0000647
   43   0.0025158   0.0013101  -0.0035008  -0.0015265  -0.0001329   0.0009465
   44   0.0016225   0.0042142   0.0043906   0.0006061  -0.0007979   0.0005897
   45  -0.0034403   0.0046484  -0.0005896   0.0007092   0.0007830   0.0000414
   46  -0.0001702   0.0006809  -0.0009672  -0.0002942   0.0002408   0.0000862
   47  -0.0003751   0.0002740  -0.0002726  -0.0000451   0.0001851  -0.0000083
   48   0.0000432   0.0000708   0.0001415  -0.0000473   0.0001721  -0.0000325
   49  -0.0004946   0.0004691   0.0002153  -0.0003596   0.0006737  -0.0000651
   50   0.0001062  -0.0012433   0.0001007   0.0001347   0.0003343  -0.0004939
   51   0.0000917   0.0002746  -0.0010401  -0.0005483  -0.0001379   0.0004003
   52  -0.0000062   0.0001719   0.0002059   0.0000271   0.0000709   0.0000199
   53   0.0002395  -0.0004731  -0.0005462  -0.0001655  -0.0000614   0.0000116
   54   0.0002133  -0.0005387  -0.0003242  -0.0002196   0.0000130   0.0000351
   55   0.0039661  -0.0015517  -0.0001482  -0.0001662  -0.0005325  -0.0000560
   56  -0.0009919   0.0012408   0.0053452   0.0001256   0.0004381  -0.0000988
   57  -0.0002181   0.0061112  -0.0000390   0.0015713   0.0002255  -0.0001460
   58   0.0001940  -0.0010088   0.0008456  -0.0004507   0.0001348   0.0000297
   59   0.0001645  -0.0001809   0.0004525  -0.0001883   0.0001763   0.0000442
   60  -0.0001696   0.0000155   0.0002061   0.0000291   0.0000279  -0.0000466
   61  -0.0152585  -0.0259441   0.0209676  -0.0042043   0.0030834   0.0011109
   62  -0.0157170  -0.0078766   0.0068040   0.0006509   0.0022490   0.0002543
   63   0.0052489   0.0003088   0.0042379  -0.0019351  -0.0018899  -0.0000912
   64   0.0002390   0.0005825   0.0012824   0.0004851  -0.0000083  -0.0000441
   65   0.0024812  -0.0012189  -0.0016705  -0.0006929  -0.0007056   0.0000561
   66  -0.0003716  -0.0024244  -0.0006881  -0.0001727   0.0003100   0.0002366
            7           8           9          10          11          12
    1  -0.0032239   0.0298221   0.0030167   0.0044828  -0.0346023  -0.0030824
    2   0.0065592  -0.0276085  -0.0029464  -0.0804501   0.0010961   0.0010527
    3   0.0011012  -0.0042915   0.0023628  -0.0064914  -0.0002296   0.0058849
    4  -0.0910339   0.0529785   0.0085800  -0.2957253  -0.0988576  -0.0067889
    5   0.0530708  -0.0946828  -0.0106184  -0.0335795  -0.1329123  -0.0066246
    6   0.0079299  -0.0100710  -0.0234848  -0.0009039  -0.0058719  -0.0610515
    7   0.1298600  -0.0871477  -0.0114638  -0.0336786   0.0347843   0.0044311
    8  -0.0871477   0.1330663   0.0179208   0.0087022  -0.0050065  -0.0009737
    9  -0.0114638   0.0179208   0.0147999   0.0014334  -0.0016282   0.0037020
   10  -0.0336786   0.0087022   0.0014334   0.6576229   0.0097389  -0.0039556
   11   0.0347843  -0.0050065  -0.0016282   0.0097389   0.7388076   0.0558441
   12   0.0044311  -0.0009737   0.0037020  -0.0039556   0.0558441   0.1336759
   13   0.0004602  -0.0007809  -0.0001391  -0.0719237  -0.0646841  -0.0059134
   14   0.0009376   0.0011221   0.0003586  -0.0677846  -0.3230096  -0.0266326
   15   0.0000850   0.0004348  -0.0024281  -0.0058280  -0.0270067  -0.0380288
   16  -0.0018959  -0.0003426   0.0000294  -0.2386519   0.1407390   0.0137321
   17  -0.0059623   0.0014787  -0.0003138   0.0713469  -0.2267489  -0.0156135
   18  -0.0003675  -0.0003354   0.0046142   0.0068568  -0.0156479  -0.0605798
   19  -0.0009037   0.0002044   0.0000229  -0.0160536  -0.0075487  -0.0004790
   20   0.0012098  -0.0003691  -0.0000619   0.0222385   0.0095717   0.0004078
   21   0.0000703  -0.0000963   0.0000784   0.0018947   0.0006278   0.0032909
   22   0.0013010   0.0002291  -0.0000335   0.0550963   0.0060843   0.0001218
   23   0.0010404   0.0009018   0.0002024   0.0622828  -0.0504258  -0.0052150
   24   0.0001018   0.0000857  -0.0005922   0.0050625  -0.0049965   0.0068415
   25  -0.0010305   0.0011914   0.0001879   0.0010207  -0.0000245   0.0001530
   26   0.0011843  -0.0009760  -0.0001372  -0.0061937  -0.0025097  -0.0006212
   27   0.0001182  -0.0000095  -0.0005134  -0.0002945  -0.0005922   0.0044092
   28   0.0003116  -0.0059917  -0.0003952  -0.0631693   0.0134612   0.0016947
   29  -0.0004025  -0.0030286  -0.0006473   0.0119450  -0.0043316  -0.0002738
   30  -0.0000640  -0.0009055   0.0040138   0.0019011   0.0000292  -0.0024741
   31  -0.0003312   0.0015919   0.0001660  -0.0008652   0.0006780   0.0000236
   32   0.0001505  -0.0008082  -0.0000654   0.0005132   0.0005309   0.0001506
   33  -0.0000177  -0.0000090   0.0001478  -0.0001936   0.0001259  -0.0010808
   34  -0.0013802   0.0025191  -0.0002205   0.0027276   0.0015447   0.0001940
   35  -0.0030352  -0.0006075   0.0002200   0.0005666  -0.0047389  -0.0012512
   36  -0.0004809   0.0005193  -0.0019130   0.0006994  -0.0006485   0.0056664
   37  -0.0001167  -0.0020943  -0.0007774  -0.0007686  -0.0000818   0.0007352
   38  -0.0018535  -0.0031651  -0.0012002   0.0009767   0.0000057   0.0001155
   39  -0.0019876  -0.0010004  -0.0010508  -0.0000457   0.0004181  -0.0000971
   40  -0.0002695  -0.0005817  -0.0005680  -0.0003127   0.0000624   0.0000488
   41  -0.0007032  -0.0008135  -0.0010552   0.0001834  -0.0000741   0.0001751
   42   0.0004829  -0.0004173   0.0001400   0.0000123  -0.0002799   0.0000433
   43   0.0009403   0.0007807   0.0000198   0.0004589  -0.0001531   0.0001805
   44  -0.0000703   0.0004977  -0.0001373   0.0000734   0.0000751  -0.0001598
   45  -0.0000268  -0.0007829  -0.0000581  -0.0003598  -0.0000529  -0.0001904
   46   0.0001268  -0.0001096  -0.0000143   0.0000802  -0.0000753   0.0000381
   47   0.0000416  -0.0001141  -0.0000509  -0.0000126  -0.0000214   0.0000008
   48  -0.0000042  -0.0001282  -0.0000432  -0.0000073  -0.0000281  -0.0000226
   49   0.0002370  -0.0001115  -0.0000205   0.0000702  -0.0001196   0.0000390
   50  -0.0001968  -0.0004436   0.0000413  -0.0001694   0.0000036   0.0001080
   51   0.0005139   0.0007995   0.0000797   0.0002591  -0.0000042   0.0000925
   52  -0.0000060  -0.0000466  -0.0000272  -0.0000205   0.0000050  -0.0000117
   53  -0.0000165   0.0000288   0.0000039   0.0000988  -0.0000473   0.0000124
   54   0.0000534   0.0000165   0.0000316   0.0000505  -0.0000574   0.0000064
   55  -0.0006241  -0.0007219  -0.0001032  -0.0000880  -0.0000903   0.0001110
   56   0.0000904  -0.0002307   0.0000026  -0.0001379   0.0002200  -0.0003786
   57   0.0000136  -0.0002698   0.0000313  -0.0003808   0.0004725   0.0001891
   58   0.0000569  -0.0000578   0.0000133   0.0000355  -0.0001040  -0.0000933
   59   0.0000648  -0.0001086  -0.0000138   0.0000258  -0.0000243  -0.0000212
   60   0.0000217  -0.0000547  -0.0000014  -0.0000005   0.0000188   0.0000082
   61   0.0012664  -0.0001473   0.0002200  -0.0002469  -0.0008578  -0.0011891
   62   0.0003278   0.0007861   0.0001852  -0.0007768  -0.0002385  -0.0001527
   63  -0.0006388  -0.0002761   0.0001282   0.0003999  -0.0003288  -0.0002415
   64  -0.0000672   0.0001145   0.0000725  -0.0000864   0.0001042   0.0000100
   65  -0.0000737   0.0000812  -0.0000589   0.0004163  -0.0002252   0.0000501
   66   0.0001273  -0.0001554  -0.0000453  -0.0001092  -0.0001514  -0.0000406
           13          14          15          16          17          18
    1  -0.0054253  -0.0013544   0.0000748  -0.0018434   0.0166808   0.0014386
    2  -0.0006057   0.0012520  -0.0001184   0.0165597  -0.0624217  -0.0057179
    3   0.0000012  -0.0003961   0.0052748   0.0012890  -0.0050236  -0.0023593
    4  -0.0042367   0.0014019   0.0000406  -0.0513999   0.0588158   0.0060321
    5  -0.0295342  -0.0057609  -0.0007821   0.0026567   0.0552907   0.0046226
    6  -0.0029051  -0.0008683   0.0028652   0.0014739   0.0038075   0.0066395
    7   0.0004602   0.0009376   0.0000850  -0.0018959  -0.0059623  -0.0003675
    8  -0.0007809   0.0011221   0.0004348  -0.0003426   0.0014787  -0.0003354
    9  -0.0001391   0.0003586  -0.0024281   0.0000294  -0.0003138   0.0046142
   10  -0.0719237  -0.0677846  -0.0058280  -0.2386519   0.0713469   0.0068568
   11  -0.0646841  -0.3230096  -0.0270067   0.1407390  -0.2267489  -0.0156479
   12  -0.0059134  -0.0266326  -0.0380288   0.0137321  -0.0156135  -0.0605798
   13   0.0748796   0.0695977   0.0064365   0.0089399   0.0232245   0.0020822
   14   0.0695977   0.3416005   0.0294116  -0.0064123  -0.0154797  -0.0017589
   15   0.0064365   0.0294116   0.0272097  -0.0009675  -0.0014186   0.0036557
   16   0.0089399  -0.0064123  -0.0009675   0.7476419   0.0217240  -0.0036199
   17   0.0232245  -0.0154797  -0.0014186   0.0217240   0.6559180   0.0438916
   18   0.0020822  -0.0017589   0.0036557  -0.0036199   0.0438916   0.1305171
   19   0.0008286   0.0000686  -0.0000415  -0.3215459  -0.0766949  -0.0042519
   20  -0.0003971   0.0007568   0.0004503  -0.0742423  -0.0775581  -0.0031406
   21  -0.0000329   0.0004847  -0.0042632  -0.0041115  -0.0032892  -0.0349615
   22  -0.0021200   0.0029051   0.0000974  -0.1339638  -0.0338194  -0.0014775
   23   0.0026278  -0.0000856  -0.0009136  -0.0987120  -0.3018885  -0.0183573
   24   0.0002969  -0.0007274   0.0068581  -0.0073172  -0.0190214  -0.0635415
   25  -0.0004105   0.0001345   0.0000234  -0.0040910   0.0072978   0.0006509
   26   0.0013231  -0.0008434  -0.0000821   0.0343993  -0.0300490  -0.0032220
   27   0.0000942  -0.0000699   0.0001028   0.0028910  -0.0026291   0.0036811
   28  -0.0010135   0.0004188   0.0002289   0.0038528  -0.0811517  -0.0072924
   29   0.0005969   0.0005943   0.0001905  -0.0348516  -0.0001617  -0.0001312
   30   0.0000435   0.0001661  -0.0010866  -0.0035254  -0.0002442   0.0080655
   31   0.0000547  -0.0000342  -0.0000005  -0.0056377  -0.0006401   0.0001253
   32  -0.0000356  -0.0000632   0.0000095  -0.0012743   0.0014694  -0.0003725
   33  -0.0000001   0.0000296  -0.0003281   0.0001531  -0.0006045   0.0053950
   34   0.0004606   0.0003273  -0.0000092  -0.0009283  -0.0004051  -0.0000510
   35  -0.0012013  -0.0000509  -0.0000237   0.0000715  -0.0007117   0.0000122
   36   0.0000446   0.0000139   0.0001550  -0.0000689   0.0005820  -0.0011491
   37  -0.0000571  -0.0000358   0.0000939   0.0002606  -0.0000460  -0.0001953
   38  -0.0000515  -0.0000002  -0.0000966  -0.0008472   0.0003007   0.0000547
   39   0.0001181   0.0000355   0.0000095   0.0002640   0.0001438   0.0000459
   40   0.0000239   0.0000093  -0.0000248   0.0000945  -0.0002129  -0.0000115
   41  -0.0000044  -0.0000165  -0.0000042  -0.0000284   0.0000930  -0.0000033
   42  -0.0000678  -0.0000197  -0.0000070   0.0000022  -0.0001129  -0.0000134
   43  -0.0000293  -0.0000521  -0.0000550  -0.0002585   0.0001803  -0.0000344
   44   0.0000747   0.0000110  -0.0000157   0.0000634   0.0000949   0.0000140
   45   0.0000097   0.0000098   0.0000249   0.0001835  -0.0001568  -0.0000364
   46  -0.0000226  -0.0000129  -0.0000092  -0.0000896   0.0000381  -0.0000043
   47  -0.0000099  -0.0000016   0.0000042   0.0000070  -0.0000172  -0.0000082
   48  -0.0000114  -0.0000006   0.0000071  -0.0000057  -0.0000079   0.0000053
   49  -0.0000371  -0.0000114  -0.0000004  -0.0001231   0.0000888   0.0000185
   50  -0.0000417   0.0000031   0.0000214   0.0000006  -0.0001653  -0.0000440
   51   0.0000003  -0.0000311  -0.0000337  -0.0000882   0.0001864  -0.0000338
   52  -0.0000029  -0.0000019   0.0000020  -0.0000246  -0.0000217  -0.0000131
   53  -0.0000069  -0.0000035  -0.0000061  -0.0000266   0.0000833   0.0000259
   54  -0.0000086  -0.0000035  -0.0000091  -0.0000108   0.0000413  -0.0000001
   55  -0.0000446   0.0000249   0.0000035   0.0000107  -0.0002302   0.0000124
   56   0.0000216  -0.0000085   0.0000399  -0.0001149  -0.0001753   0.0001020
   57   0.0001085   0.0000431   0.0000267  -0.0000359  -0.0004345  -0.0000048
   58  -0.0000375  -0.0000112   0.0000010  -0.0000640   0.0000253   0.0000110
   59  -0.0000117  -0.0000096  -0.0000067  -0.0000558  -0.0000256  -0.0000023
   60   0.0000075  -0.0000026  -0.0000029   0.0000101  -0.0000333  -0.0000134
   61  -0.0003126  -0.0001254  -0.0001265  -0.0003290  -0.0002120   0.0000908
   62  -0.0000746  -0.0000003  -0.0000771   0.0007401   0.0002793  -0.0000190
   63  -0.0001529  -0.0000407   0.0000174  -0.0002850   0.0003416   0.0001228
   64   0.0000258   0.0000106  -0.0000244   0.0000446  -0.0000252   0.0000007
   65  -0.0000264  -0.0000063  -0.0000107  -0.0000548   0.0003946   0.0000368
   66  -0.0000119  -0.0000015  -0.0000193   0.0000006  -0.0000923  -0.0000484
           19          20          21          22          23          24
    1   0.0003459   0.0006034  -0.0000150  -0.0509403   0.0021807   0.0009259
    2   0.0004331  -0.0009233  -0.0001320   0.0570628   0.0561765   0.0046421
    3   0.0000268   0.0000590  -0.0011136   0.0048734   0.0038305   0.0051864
    4  -0.0000957   0.0025586   0.0004357  -0.0391210  -0.0394235  -0.0034354
    5   0.0028218  -0.0018643  -0.0006525  -0.0369418  -0.0394976  -0.0027048
    6   0.0003460  -0.0008371   0.0071232  -0.0029621  -0.0028478  -0.0050033
    7  -0.0009037   0.0012098   0.0000703   0.0013010   0.0010404   0.0001018
    8   0.0002044  -0.0003691  -0.0000963   0.0002291   0.0009018   0.0000857
    9   0.0000229  -0.0000619   0.0000784  -0.0000335   0.0002024  -0.0005922
   10  -0.0160536   0.0222385   0.0018947   0.0550963   0.0622828   0.0050625
   11  -0.0075487   0.0095717   0.0006278   0.0060843  -0.0504258  -0.0049965
   12  -0.0004790   0.0004078   0.0032909   0.0001218  -0.0052150   0.0068415
   13   0.0008286  -0.0003971  -0.0000329  -0.0021200   0.0026278   0.0002969
   14   0.0000686   0.0007568   0.0004847   0.0029051  -0.0000856  -0.0007274
   15  -0.0000415   0.0004503  -0.0042632   0.0000974  -0.0009136   0.0068581
   16  -0.3215459  -0.0742423  -0.0041115  -0.1339638  -0.0987120  -0.0073172
   17  -0.0766949  -0.0775581  -0.0032892  -0.0338194  -0.3018885  -0.0190214
   18  -0.0042519  -0.0031406  -0.0349615  -0.0014775  -0.0183573  -0.0635415
   19   0.3398139   0.0800089   0.0042750  -0.0047658   0.0014813   0.0001590
   20   0.0800089   0.0792201   0.0041218  -0.0295865  -0.0041912  -0.0003423
   21   0.0042750   0.0041218   0.0245114  -0.0022470  -0.0005478   0.0025649
   22  -0.0047658  -0.0295865  -0.0022470   0.5755215   0.0778234   0.0011066
   23   0.0014813  -0.0041912  -0.0005478   0.0778234   0.5755485   0.0377823
   24   0.0001590  -0.0003423   0.0025649   0.0011066   0.0377823   0.1229569
   25   0.0009954  -0.0005387  -0.0001187  -0.0950035   0.0547208   0.0060809
   26   0.0003311   0.0009957   0.0003202   0.0544123  -0.0926582  -0.0069493
   27  -0.0000041   0.0003014  -0.0024137   0.0059425  -0.0072209  -0.0229671
   28   0.0014695  -0.0003561  -0.0000862  -0.3035242  -0.0372995  -0.0004801
   29  -0.0011183  -0.0056481  -0.0008504  -0.1015086  -0.1361763  -0.0057738
   30  -0.0000728  -0.0009589   0.0053981  -0.0057252  -0.0058732  -0.0619948
   31  -0.0001095  -0.0014411  -0.0001408  -0.0037950  -0.0296038  -0.0028678
   32   0.0000279  -0.0001228  -0.0000744   0.0012526  -0.0055498  -0.0007145
   33   0.0000200  -0.0000173   0.0002909   0.0005593  -0.0001107   0.0029608
   34   0.0000025  -0.0000313   0.0001412   0.0007890   0.0034497  -0.0002772
   35  -0.0000205   0.0001190   0.0000052   0.0029994  -0.0018218  -0.0009710
   36  -0.0000059   0.0000404  -0.0004664  -0.0004626  -0.0009887   0.0067800
   37   0.0000039   0.0000063  -0.0001460  -0.0003790   0.0000773   0.0016433
   38   0.0000152  -0.0000098   0.0000566   0.0002787   0.0000152   0.0001507
   39  -0.0000077   0.0000340  -0.0000071  -0.0001165   0.0001118  -0.0002364
   40   0.0000011  -0.0000022  -0.0000094   0.0000605   0.0002590  -0.0000351
   41   0.0000076  -0.0000004  -0.0000082  -0.0000395  -0.0001842   0.0000791
   42   0.0000191  -0.0000184  -0.0000038   0.0000780   0.0000797  -0.0000056
   43   0.0000113  -0.0000244   0.0000383  -0.0001359  -0.0003004  -0.0000498
   44  -0.0000100  -0.0000052   0.0000372  -0.0001344   0.0000757  -0.0004463
   45  -0.0000024  -0.0000069  -0.0000262   0.0000536   0.0004201   0.0004596
   46  -0.0000010  -0.0000032  -0.0000017   0.0000583  -0.0000583   0.0000611
   47   0.0000013  -0.0000019  -0.0000049  -0.0000323   0.0000148   0.0000663
   48   0.0000000  -0.0000025  -0.0000065   0.0000099  -0.0000271   0.0000099
   49   0.0000018  -0.0000100   0.0000136   0.0000188  -0.0002688  -0.0002534
   50  -0.0000030  -0.0000011  -0.0000282   0.0002777   0.0001446   0.0001195
   51  -0.0000042  -0.0000255   0.0000671  -0.0002278  -0.0003030  -0.0002647
   52  -0.0000034  -0.0000028   0.0000004   0.0001108  -0.0000326   0.0000052
   53  -0.0000008   0.0000022  -0.0000009  -0.0000611  -0.0000960   0.0000115
   54   0.0000011  -0.0000022   0.0000016  -0.0000245  -0.0000601   0.0000157
   55   0.0000016   0.0000300  -0.0000871   0.0003811   0.0004631   0.0004246
   56   0.0000167   0.0000246   0.0000057   0.0001042   0.0001965  -0.0002762
   57   0.0000155   0.0000033  -0.0000581   0.0005894   0.0004035  -0.0000512
   58  -0.0000019  -0.0000011   0.0000091   0.0000612  -0.0000933  -0.0000552
   59  -0.0000012  -0.0000019  -0.0000005   0.0000934  -0.0000172   0.0000057
   60   0.0000015   0.0000012  -0.0000045  -0.0000041   0.0000721   0.0000424
   61   0.0000026  -0.0000267   0.0001252   0.0004562  -0.0006908  -0.0010552
   62  -0.0000144   0.0000042   0.0000019  -0.0007740  -0.0002011   0.0000056
   63  -0.0000096   0.0000296   0.0000113  -0.0005185  -0.0001918  -0.0002048
   64   0.0000023   0.0000079  -0.0000072  -0.0001096   0.0000791  -0.0000419
   65  -0.0000061   0.0000030   0.0000242  -0.0006239  -0.0002803  -0.0000258
   66  -0.0000078  -0.0000348  -0.0000131   0.0003728  -0.0002457   0.0001828
           25          26          27          28          29          30
    1  -0.0013570  -0.0007559  -0.0001015  -0.2122889   0.1216985   0.0149375
    2  -0.0058276   0.0006603  -0.0003804   0.0573200  -0.2075968  -0.0106930
    3  -0.0002922  -0.0003487   0.0046889   0.0073120  -0.0115426  -0.0630044
    4   0.0010048   0.0009694   0.0000157   0.0537313   0.0075571   0.0000904
    5   0.0007008   0.0012256   0.0001263   0.0597031  -0.0478447  -0.0063238
    6  -0.0002338   0.0004126  -0.0006602   0.0049776  -0.0055704   0.0072158
    7  -0.0010305   0.0011843   0.0001182   0.0003116  -0.0004025  -0.0000640
    8   0.0011914  -0.0009760  -0.0000095  -0.0059917  -0.0030286  -0.0009055
    9   0.0001879  -0.0001372  -0.0005134  -0.0003952  -0.0006473   0.0040138
   10   0.0010207  -0.0061937  -0.0002945  -0.0631693   0.0119450   0.0019011
   11  -0.0000245  -0.0025097  -0.0005922   0.0134612  -0.0043316   0.0000292
   12   0.0001530  -0.0006212   0.0044092   0.0016947  -0.0002738  -0.0024741
   13  -0.0004105   0.0013231   0.0000942  -0.0010135   0.0005969   0.0000435
   14   0.0001345  -0.0008434  -0.0000699   0.0004188   0.0005943   0.0001661
   15   0.0000234  -0.0000821   0.0001028   0.0002289   0.0001905  -0.0010866
   16  -0.0040910   0.0343993   0.0028910   0.0038528  -0.0348516  -0.0035254
   17   0.0072978  -0.0300490  -0.0026291  -0.0811517  -0.0001617  -0.0002442
   18   0.0006509  -0.0032220   0.0036811  -0.0072924  -0.0001312   0.0080655
   19   0.0009954   0.0003311  -0.0000041   0.0014695  -0.0011183  -0.0000728
   20  -0.0005387   0.0009957   0.0003014  -0.0003561  -0.0056481  -0.0009589
   21  -0.0001187   0.0003202  -0.0024137  -0.0000862  -0.0008504   0.0053981
   22  -0.0950035   0.0544123   0.0059425  -0.3035242  -0.1015086  -0.0057252
   23   0.0547208  -0.0926582  -0.0072209  -0.0372995  -0.1361763  -0.0058732
   24   0.0060809  -0.0069493  -0.0229671  -0.0004801  -0.0057738  -0.0619948
   25   0.1308308  -0.0923108  -0.0096512  -0.0319541   0.0330783   0.0031779
   26  -0.0923108   0.1263502   0.0110702   0.0070517  -0.0029799  -0.0007804
   27  -0.0096512   0.0110702   0.0124352   0.0009044  -0.0009340   0.0038070
   28  -0.0319541   0.0070517   0.0009044   0.6615623   0.0349071  -0.0011068
   29   0.0330783  -0.0029799  -0.0009340   0.0349071   0.7190803   0.0543817
   30   0.0031779  -0.0007804   0.0038070  -0.0011068   0.0543817   0.1331122
   31   0.0008175  -0.0005505  -0.0000537  -0.0711180  -0.0659840  -0.0069383
   32   0.0004119   0.0009983   0.0003701  -0.0672210  -0.3218426  -0.0282565
   33   0.0000374   0.0003556  -0.0025542  -0.0071779  -0.0291634  -0.0379241
   34   0.0001011  -0.0004727   0.0000631  -0.0355276  -0.0000885  -0.0036481
   35   0.0015290  -0.0004234  -0.0000643   0.0180084   0.0124665  -0.0008503
   36  -0.0000106   0.0000341   0.0000016   0.0012895   0.0003425   0.0046627
   37  -0.0004378   0.0002005   0.0000251   0.0000154  -0.0037045  -0.0001989
   38  -0.0003192   0.0001680   0.0000515  -0.0022128  -0.0004653  -0.0000949
   39   0.0002150  -0.0001010   0.0000272   0.0029010  -0.0003949   0.0002726
   40   0.0000487  -0.0000650   0.0000117  -0.0003017   0.0001098   0.0000419
   41   0.0000731  -0.0000355  -0.0000211   0.0007352  -0.0000077   0.0000217
   42   0.0001052  -0.0001090  -0.0000221  -0.0000353   0.0001121   0.0001485
   43   0.0000460  -0.0000296  -0.0000151  -0.0007090   0.0004661   0.0000276
   44  -0.0000690   0.0000386   0.0000014  -0.0010258   0.0001192  -0.0001948
   45  -0.0001496   0.0000218   0.0000001  -0.0011198  -0.0007569  -0.0000305
   46  -0.0000918   0.0000575   0.0000100  -0.0002703  -0.0001839  -0.0000152
   47  -0.0000001  -0.0000070  -0.0000058  -0.0001585  -0.0000473  -0.0000055
   48  -0.0000182   0.0000106   0.0000023  -0.0000810  -0.0000322  -0.0000449
   49  -0.0001442   0.0001193  -0.0000063  -0.0001789  -0.0005035   0.0003866
   50  -0.0000841   0.0000655   0.0000396   0.0001412  -0.0003105  -0.0001221
   51   0.0000391  -0.0000099  -0.0000087  -0.0001784   0.0002612   0.0003974
   52  -0.0000559   0.0000444   0.0000084  -0.0000945  -0.0000253   0.0000093
   53   0.0000027   0.0000023  -0.0000066   0.0001386   0.0000564  -0.0000366
   54   0.0000178  -0.0000136  -0.0000092   0.0001033   0.0000690   0.0000181
   55  -0.0000641   0.0000292   0.0000440   0.0000398   0.0000114  -0.0009583
   56  -0.0000474   0.0000499   0.0000071  -0.0004240  -0.0003576  -0.0002339
   57  -0.0000844   0.0000399   0.0000301  -0.0009924  -0.0004290   0.0001912
   58  -0.0000686   0.0000641   0.0000027  -0.0000348  -0.0000355  -0.0000214
   59  -0.0000468   0.0000306   0.0000006  -0.0001031  -0.0000513  -0.0000979
   60   0.0000347  -0.0000358  -0.0000044   0.0000140   0.0000134  -0.0000970
   61  -0.0001949   0.0002209  -0.0000286  -0.0006972  -0.0017372   0.0014076
   62   0.0000149  -0.0000105  -0.0000123   0.0037248  -0.0021198   0.0013954
   63  -0.0001545   0.0001331  -0.0000250  -0.0007249   0.0005505  -0.0008364
   64   0.0000392  -0.0000288   0.0000240  -0.0001027  -0.0002231   0.0002507
   65   0.0001131  -0.0000924  -0.0000221   0.0003308   0.0006541  -0.0003187
   66  -0.0000107   0.0000117  -0.0000074   0.0002432   0.0005809   0.0001913
           31          32          33          34          35          36
    1   0.0071168  -0.0054383  -0.0012984  -0.2011135  -0.0389445  -0.0044244
    2   0.0222416  -0.0162605  -0.0017335  -0.0358310  -0.1011337   0.0089332
    3   0.0020153  -0.0018861   0.0037266  -0.0041109   0.0092749  -0.0724571
    4  -0.0023882   0.0026478   0.0004036  -0.0066487  -0.0302196  -0.0012216
    5   0.0020590  -0.0003143  -0.0004100  -0.0165046  -0.0096785  -0.0009458
    6   0.0003714  -0.0005415   0.0059845   0.0023702   0.0002963   0.0030621
    7  -0.0003312   0.0001505  -0.0000177  -0.0013802  -0.0030352  -0.0004809
    8   0.0015919  -0.0008082  -0.0000090   0.0025191  -0.0006075   0.0005193
    9   0.0001660  -0.0000654   0.0001478  -0.0002205   0.0002200  -0.0019130
   10  -0.0008652   0.0005132  -0.0001936   0.0027276   0.0005666   0.0006994
   11   0.0006780   0.0005309   0.0001259   0.0015447  -0.0047389  -0.0006485
   12   0.0000236   0.0001506  -0.0010808   0.0001940  -0.0012512   0.0056664
   13   0.0000547  -0.0000356  -0.0000001   0.0004606  -0.0012013   0.0000446
   14  -0.0000342  -0.0000632   0.0000296   0.0003273  -0.0000509   0.0000139
   15  -0.0000005   0.0000095  -0.0003281  -0.0000092  -0.0000237   0.0001550
   16  -0.0056377  -0.0012743   0.0001531  -0.0009283   0.0000715  -0.0000689
   17  -0.0006401   0.0014694  -0.0006045  -0.0004051  -0.0007117   0.0005820
   18   0.0001253  -0.0003725   0.0053950  -0.0000510   0.0000122  -0.0011491
   19  -0.0001095   0.0000279   0.0000200   0.0000025  -0.0000205  -0.0000059
   20  -0.0014411  -0.0001228  -0.0000173  -0.0000313   0.0001190   0.0000404
   21  -0.0001408  -0.0000744   0.0002909   0.0001412   0.0000052  -0.0004664
   22  -0.0037950   0.0012526   0.0005593   0.0007890   0.0029994  -0.0004626
   23  -0.0296038  -0.0055498  -0.0001107   0.0034497  -0.0018218  -0.0009887
   24  -0.0028678  -0.0007145   0.0029608  -0.0002772  -0.0009710   0.0067800
   25   0.0008175   0.0004119   0.0000374   0.0001011   0.0015290  -0.0000106
   26  -0.0005505   0.0009983   0.0003556  -0.0004727  -0.0004234   0.0000341
   27  -0.0000537   0.0003701  -0.0025542   0.0000631  -0.0000643   0.0000016
   28  -0.0711180  -0.0672210  -0.0071779  -0.0355276   0.0180084   0.0012895
   29  -0.0659840  -0.3218426  -0.0291634  -0.0000885   0.0124665   0.0003425
   30  -0.0069383  -0.0282565  -0.0379241  -0.0036481  -0.0008503   0.0046627
   31   0.0757300   0.0705921   0.0068300   0.0009151   0.0009279   0.0001514
   32   0.0705921   0.3410055   0.0307188  -0.0018420   0.0004197   0.0004297
   33   0.0068300   0.0307188   0.0275729   0.0005781   0.0008707  -0.0038645
   34   0.0009151  -0.0018420   0.0005781   0.6041110   0.0818047   0.0816838
   35   0.0009279   0.0004197   0.0008707   0.0818047   0.3993697  -0.2198227
   36   0.0001514   0.0004297  -0.0038645   0.0816838  -0.2198227   0.4501880
   37  -0.0001172   0.0006768  -0.0008569  -0.1895123   0.0099417  -0.0681923
   38   0.0001196   0.0001136  -0.0000368   0.0429728  -0.1143358   0.0782818
   39  -0.0000656   0.0003653  -0.0000606  -0.1156627   0.0619543  -0.1913930
   40   0.0000084  -0.0000228  -0.0000197   0.0088485   0.0138615  -0.0142884
   41   0.0000162   0.0000061  -0.0000026  -0.0036449  -0.0032667   0.0059232
   42   0.0000777  -0.0000413  -0.0000221   0.0084316   0.0147494  -0.0106258
   43   0.0001239  -0.0002645   0.0000210  -0.0428758   0.0249726  -0.0536213
   44   0.0000639  -0.0002410   0.0002727  -0.0038334   0.0317562  -0.0316043
   45  -0.0000221   0.0001246  -0.0002651  -0.0179273  -0.0198355   0.0228700
   46   0.0000220   0.0000159  -0.0000408  -0.0037306  -0.0040666  -0.0003138
   47  -0.0000250  -0.0000129  -0.0000128  -0.0036204   0.0036579   0.0026617
   48  -0.0000091  -0.0000222  -0.0000077  -0.0003511   0.0026373   0.0040085
   49   0.0000534  -0.0001242   0.0000662  -0.0021611   0.0098359  -0.0099149
   50  -0.0000907   0.0001192  -0.0001338   0.0096865  -0.0263885   0.0286081
   51   0.0001500  -0.0002973   0.0001423  -0.0099397   0.0285656  -0.0459862
   52   0.0000183  -0.0000124  -0.0000258   0.0004734   0.0005272   0.0000332
   53   0.0000053  -0.0000057   0.0000075   0.0005154  -0.0008192   0.0000610
   54   0.0000231  -0.0000277  -0.0000163  -0.0000979   0.0002693  -0.0012447
   55  -0.0002887   0.0003290  -0.0002821  -0.0033071  -0.0536917   0.0603625
   56  -0.0002274   0.0002457   0.0002626  -0.0247094  -0.0092517   0.0088189
   57  -0.0000948   0.0000307  -0.0001918   0.0254009  -0.0054606   0.0242510
   58  -0.0000081  -0.0000029   0.0000542  -0.0044287  -0.0026505  -0.0017164
   59   0.0000438   0.0000159  -0.0000047  -0.0031457   0.0044326   0.0020591
   60   0.0000202   0.0000394  -0.0000100  -0.0016081   0.0021783   0.0038826
   61   0.0000287  -0.0003100   0.0008748  -0.1347633  -0.0274253   0.0034797
   62   0.0000808   0.0002961  -0.0004351  -0.0620575  -0.1755447   0.1020051
   63  -0.0000652   0.0003102   0.0005934   0.0496734   0.1216509  -0.1857037
   64  -0.0002302  -0.0000693   0.0003148   0.0079424  -0.0038012   0.0069886
   65   0.0001765   0.0000006   0.0000309   0.0133700  -0.0034523   0.0146968
   66   0.0003038  -0.0002495  -0.0004888  -0.0146382   0.0056056  -0.0107293
           37          38          39          40          41          42
    1  -0.0298081  -0.0023175  -0.0037807   0.0010451  -0.0003794   0.0015123
    2   0.0059535   0.0094019  -0.0018014   0.0013606  -0.0020125  -0.0019542
    3  -0.0210680  -0.0078057   0.0044069   0.0005910  -0.0019529  -0.0008786
    4   0.0009510  -0.0016624   0.0024272   0.0003437  -0.0004875  -0.0015815
    5   0.0043147  -0.0013015  -0.0006758  -0.0003483   0.0003410   0.0006362
    6  -0.0015755   0.0004196  -0.0002686  -0.0001039  -0.0001835  -0.0000647
    7  -0.0001167  -0.0018535  -0.0019876  -0.0002695  -0.0007032   0.0004829
    8  -0.0020943  -0.0031651  -0.0010004  -0.0005817  -0.0008135  -0.0004173
    9  -0.0007774  -0.0012002  -0.0010508  -0.0005680  -0.0010552   0.0001400
   10  -0.0007686   0.0009767  -0.0000457  -0.0003127   0.0001834   0.0000123
   11  -0.0000818   0.0000057   0.0004181   0.0000624  -0.0000741  -0.0002799
   12   0.0007352   0.0001155  -0.0000971   0.0000488   0.0001751   0.0000433
   13  -0.0000571  -0.0000515   0.0001181   0.0000239  -0.0000044  -0.0000678
   14  -0.0000358  -0.0000002   0.0000355   0.0000093  -0.0000165  -0.0000197
   15   0.0000939  -0.0000966   0.0000095  -0.0000248  -0.0000042  -0.0000070
   16   0.0002606  -0.0008472   0.0002640   0.0000945  -0.0000284   0.0000022
   17  -0.0000460   0.0003007   0.0001438  -0.0002129   0.0000930  -0.0001129
   18  -0.0001953   0.0000547   0.0000459  -0.0000115  -0.0000033  -0.0000134
   19   0.0000039   0.0000152  -0.0000077   0.0000011   0.0000076   0.0000191
   20   0.0000063  -0.0000098   0.0000340  -0.0000022  -0.0000004  -0.0000184
   21  -0.0001460   0.0000566  -0.0000071  -0.0000094  -0.0000082  -0.0000038
   22  -0.0003790   0.0002787  -0.0001165   0.0000605  -0.0000395   0.0000780
   23   0.0000773   0.0000152   0.0001118   0.0002590  -0.0001842   0.0000797
   24   0.0016433   0.0001507  -0.0002364  -0.0000351   0.0000791  -0.0000056
   25  -0.0004378  -0.0003192   0.0002150   0.0000487   0.0000731   0.0001052
   26   0.0002005   0.0001680  -0.0001010  -0.0000650  -0.0000355  -0.0001090
   27   0.0000251   0.0000515   0.0000272   0.0000117  -0.0000211  -0.0000221
   28   0.0000154  -0.0022128   0.0029010  -0.0003017   0.0007352  -0.0000353
   29  -0.0037045  -0.0004653  -0.0003949   0.0001098  -0.0000077   0.0001121
   30  -0.0001989  -0.0000949   0.0002726   0.0000419   0.0000217   0.0001485
   31  -0.0001172   0.0001196  -0.0000656   0.0000084   0.0000162   0.0000777
   32   0.0006768   0.0001136   0.0003653  -0.0000228   0.0000061  -0.0000413
   33  -0.0008569  -0.0000368  -0.0000606  -0.0000197  -0.0000026  -0.0000221
   34  -0.1895123   0.0429728  -0.1156627   0.0088485  -0.0036449   0.0084316
   35   0.0099417  -0.1143358   0.0619543   0.0138615  -0.0032667   0.0147494
   36  -0.0681923   0.0782818  -0.1913930  -0.0142884   0.0059232  -0.0106258
   37   0.6251315   0.1331881   0.0646463  -0.0813342  -0.0594119   0.0520816
   38   0.1331881   0.4085021  -0.2677259  -0.0594125  -0.1719997   0.1369491
   39   0.0646463  -0.2677259   0.4922264   0.0528935   0.1383751  -0.1801220
   40  -0.0813342  -0.0594125   0.0528935   0.0826820   0.0666473  -0.0542686
   41  -0.0594119  -0.1719997   0.1383751   0.0666473   0.1759465  -0.1515848
   42   0.0520816   0.1369491  -0.1801220  -0.0542686  -0.1515848   0.1850976
   43  -0.3047303  -0.1019303   0.0098321  -0.0041420  -0.0013910  -0.0018069
   44  -0.0605698  -0.1174197   0.0372574  -0.0204838  -0.0030990  -0.0011532
   45  -0.0384993   0.0198797  -0.1045871   0.0213080   0.0075136   0.0040802
   46  -0.0142058   0.0110055  -0.0216964   0.0005304   0.0008873   0.0010491
   47  -0.0078912   0.0069643  -0.0080356   0.0012711  -0.0018621  -0.0021228
   48   0.0011997   0.0007878   0.0030305   0.0006558  -0.0022831  -0.0010726
   49  -0.0029759  -0.0254778   0.0260791  -0.0045593  -0.0032520  -0.0015173
   50  -0.0544783  -0.0082112  -0.0045745  -0.0028478   0.0043145   0.0024282
   51   0.0614502   0.0076109   0.0253057  -0.0021228   0.0021835   0.0038475
   52   0.0019561  -0.0022478   0.0004372  -0.0003446  -0.0000200  -0.0001722
   53  -0.0017655   0.0014198   0.0061715  -0.0009817  -0.0002422  -0.0000428
   54  -0.0000392   0.0058963  -0.0000480   0.0010052   0.0003722   0.0000891
   55  -0.0579379   0.0010822  -0.0245423  -0.0009106   0.0002745  -0.0004134
   56   0.0008780  -0.0035663  -0.0025616   0.0003063  -0.0002099  -0.0007940
   57  -0.0244793  -0.0027945  -0.0139676  -0.0003638  -0.0007835  -0.0002425
   58  -0.0010703   0.0003769  -0.0004819   0.0000024   0.0001912   0.0002506
   59   0.0003771  -0.0002585  -0.0007896   0.0002205  -0.0006078  -0.0004678
   60  -0.0004176  -0.0007908  -0.0002357   0.0002561  -0.0004408  -0.0004223
   61   0.0543143   0.0111685   0.0076542  -0.0019476   0.0006039  -0.0046143
   62   0.0376674  -0.0069421   0.0376293   0.0001250   0.0038046   0.0033040
   63  -0.0268854   0.0249358  -0.0339036  -0.0041798   0.0032918   0.0005477
   64   0.0008211  -0.0028508   0.0009207   0.0004332  -0.0002575   0.0003746
   65  -0.0032035   0.0007795   0.0051649   0.0007261  -0.0000741   0.0008593
   66   0.0014564   0.0053526   0.0006682  -0.0008161   0.0003881  -0.0004911
           43          44          45          46          47          48
    1   0.0025158   0.0016225  -0.0034403  -0.0001702  -0.0003751   0.0000432
    2   0.0013101   0.0042142   0.0046484   0.0006809   0.0002740   0.0000708
    3  -0.0035008   0.0043906  -0.0005896  -0.0009672  -0.0002726   0.0001415
    4  -0.0015265   0.0006061   0.0007092  -0.0002942  -0.0000451  -0.0000473
    5  -0.0001329  -0.0007979   0.0007830   0.0002408   0.0001851   0.0001721
    6   0.0009465   0.0005897   0.0000414   0.0000862  -0.0000083  -0.0000325
    7   0.0009403  -0.0000703  -0.0000268   0.0001268   0.0000416  -0.0000042
    8   0.0007807   0.0004977  -0.0007829  -0.0001096  -0.0001141  -0.0001282
    9   0.0000198  -0.0001373  -0.0000581  -0.0000143  -0.0000509  -0.0000432
   10   0.0004589   0.0000734  -0.0003598   0.0000802  -0.0000126  -0.0000073
   11  -0.0001531   0.0000751  -0.0000529  -0.0000753  -0.0000214  -0.0000281
   12   0.0001805  -0.0001598  -0.0001904   0.0000381   0.0000008  -0.0000226
   13  -0.0000293   0.0000747   0.0000097  -0.0000226  -0.0000099  -0.0000114
   14  -0.0000521   0.0000110   0.0000098  -0.0000129  -0.0000016  -0.0000006
   15  -0.0000550  -0.0000157   0.0000249  -0.0000092   0.0000042   0.0000071
   16  -0.0002585   0.0000634   0.0001835  -0.0000896   0.0000070  -0.0000057
   17   0.0001803   0.0000949  -0.0001568   0.0000381  -0.0000172  -0.0000079
   18  -0.0000344   0.0000140  -0.0000364  -0.0000043  -0.0000082   0.0000053
   19   0.0000113  -0.0000100  -0.0000024  -0.0000010   0.0000013   0.0000000
   20  -0.0000244  -0.0000052  -0.0000069  -0.0000032  -0.0000019  -0.0000025
   21   0.0000383   0.0000372  -0.0000262  -0.0000017  -0.0000049  -0.0000065
   22  -0.0001359  -0.0001344   0.0000536   0.0000583  -0.0000323   0.0000099
   23  -0.0003004   0.0000757   0.0004201  -0.0000583   0.0000148  -0.0000271
   24  -0.0000498  -0.0004463   0.0004596   0.0000611   0.0000663   0.0000099
   25   0.0000460  -0.0000690  -0.0001496  -0.0000918  -0.0000001  -0.0000182
   26  -0.0000296   0.0000386   0.0000218   0.0000575  -0.0000070   0.0000106
   27  -0.0000151   0.0000014   0.0000001   0.0000100  -0.0000058   0.0000023
   28  -0.0007090  -0.0010258  -0.0011198  -0.0002703  -0.0001585  -0.0000810
   29   0.0004661   0.0001192  -0.0007569  -0.0001839  -0.0000473  -0.0000322
   30   0.0000276  -0.0001948  -0.0000305  -0.0000152  -0.0000055  -0.0000449
   31   0.0001239   0.0000639  -0.0000221   0.0000220  -0.0000250  -0.0000091
   32  -0.0002645  -0.0002410   0.0001246   0.0000159  -0.0000129  -0.0000222
   33   0.0000210   0.0002727  -0.0002651  -0.0000408  -0.0000128  -0.0000077
   34  -0.0428758  -0.0038334  -0.0179273  -0.0037306  -0.0036204  -0.0003511
   35   0.0249726   0.0317562  -0.0198355  -0.0040666   0.0036579   0.0026373
   36  -0.0536213  -0.0316043   0.0228700  -0.0003138   0.0026617   0.0040085
   37  -0.3047303  -0.0605698  -0.0384993  -0.0142058  -0.0078912   0.0011997
   38  -0.1019303  -0.1174197   0.0198797   0.0110055   0.0069643   0.0007878
   39   0.0098321   0.0372574  -0.1045871  -0.0216964  -0.0080356   0.0030305
   40  -0.0041420  -0.0204838   0.0213080   0.0005304   0.0012711   0.0006558
   41  -0.0013910  -0.0030990   0.0075136   0.0008873  -0.0018621  -0.0022831
   42  -0.0018069  -0.0011532   0.0040802   0.0010491  -0.0021228  -0.0010726
   43   0.6492398   0.0930039   0.1244461  -0.1689513   0.0538562  -0.1263197
   44   0.0930039   0.3800206  -0.2546222   0.0535772  -0.0771926   0.0741722
   45   0.1244461  -0.2546222   0.5030888  -0.1262929   0.0739967  -0.1858624
   46  -0.1689513   0.0535772  -0.1262929   0.1760137  -0.0557451   0.1376400
   47   0.0538562  -0.0771926   0.0739967  -0.0557451   0.0731664  -0.0837802
   48  -0.1263197   0.0741722  -0.1858624   0.1376400  -0.0837802   0.1913884
   49  -0.1428004  -0.0739148   0.0538280   0.0097559   0.0148585  -0.0151813
   50  -0.0346206  -0.1840382   0.1302862  -0.0041043  -0.0029385   0.0054251
   51   0.0058787   0.1117752  -0.1976674   0.0078932   0.0146120  -0.0102190
   52  -0.0048527  -0.0013701  -0.0020425   0.0003650   0.0007769   0.0010098
   53  -0.0205323  -0.0030226  -0.0016390   0.0012785  -0.0017282  -0.0021038
   54   0.0210093   0.0069708   0.0044501   0.0004237  -0.0024046  -0.0008647
   55   0.0558582   0.0399441  -0.0267772   0.0011045  -0.0034774   0.0012385
   56   0.0113284  -0.0077420   0.0241448  -0.0029220   0.0013383   0.0056190
   57   0.0077462   0.0373762  -0.0333929   0.0007598   0.0053970   0.0007121
   58  -0.0017098   0.0001097  -0.0041413   0.0003174   0.0007005  -0.0007725
   59   0.0006786   0.0043417   0.0038513  -0.0002879  -0.0002119   0.0003245
   60  -0.0046730   0.0035913   0.0007009   0.0004167   0.0007518  -0.0005632
   61  -0.0361268  -0.0272610   0.0195078  -0.0004794  -0.0003920   0.0009083
   62  -0.0266122  -0.0268341   0.0125126  -0.0004994  -0.0009161  -0.0003356
   63   0.0191714   0.0122359  -0.0128033   0.0008648  -0.0002874  -0.0001581
   64  -0.0003473  -0.0003967   0.0007524  -0.0000671   0.0002716   0.0001037
   65  -0.0005344  -0.0008502  -0.0003400   0.0002869  -0.0005280  -0.0004682
   66   0.0007542  -0.0003527  -0.0002164   0.0001131  -0.0004910  -0.0004084
           49          50          51          52          53          54
    1  -0.0004946   0.0001062   0.0000917  -0.0000062   0.0002395   0.0002133
    2   0.0004691  -0.0012433   0.0002746   0.0001719  -0.0004731  -0.0005387
    3   0.0002153   0.0001007  -0.0010401   0.0002059  -0.0005462  -0.0003242
    4  -0.0003596   0.0001347  -0.0005483   0.0000271  -0.0001655  -0.0002196
    5   0.0006737   0.0003343  -0.0001379   0.0000709  -0.0000614   0.0000130
    6  -0.0000651  -0.0004939   0.0004003   0.0000199   0.0000116   0.0000351
    7   0.0002370  -0.0001968   0.0005139  -0.0000060  -0.0000165   0.0000534
    8  -0.0001115  -0.0004436   0.0007995  -0.0000466   0.0000288   0.0000165
    9  -0.0000205   0.0000413   0.0000797  -0.0000272   0.0000039   0.0000316
   10   0.0000702  -0.0001694   0.0002591  -0.0000205   0.0000988   0.0000505
   11  -0.0001196   0.0000036  -0.0000042   0.0000050  -0.0000473  -0.0000574
   12   0.0000390   0.0001080   0.0000925  -0.0000117   0.0000124   0.0000064
   13  -0.0000371  -0.0000417   0.0000003  -0.0000029  -0.0000069  -0.0000086
   14  -0.0000114   0.0000031  -0.0000311  -0.0000019  -0.0000035  -0.0000035
   15  -0.0000004   0.0000214  -0.0000337   0.0000020  -0.0000061  -0.0000091
   16  -0.0001231   0.0000006  -0.0000882  -0.0000246  -0.0000266  -0.0000108
   17   0.0000888  -0.0001653   0.0001864  -0.0000217   0.0000833   0.0000413
   18   0.0000185  -0.0000440  -0.0000338  -0.0000131   0.0000259  -0.0000001
   19   0.0000018  -0.0000030  -0.0000042  -0.0000034  -0.0000008   0.0000011
   20  -0.0000100  -0.0000011  -0.0000255  -0.0000028   0.0000022  -0.0000022
   21   0.0000136  -0.0000282   0.0000671   0.0000004  -0.0000009   0.0000016
   22   0.0000188   0.0002777  -0.0002278   0.0001108  -0.0000611  -0.0000245
   23  -0.0002688   0.0001446  -0.0003030  -0.0000326  -0.0000960  -0.0000601
   24  -0.0002534   0.0001195  -0.0002647   0.0000052   0.0000115   0.0000157
   25  -0.0001442  -0.0000841   0.0000391  -0.0000559   0.0000027   0.0000178
   26   0.0001193   0.0000655  -0.0000099   0.0000444   0.0000023  -0.0000136
   27  -0.0000063   0.0000396  -0.0000087   0.0000084  -0.0000066  -0.0000092
   28  -0.0001789   0.0001412  -0.0001784  -0.0000945   0.0001386   0.0001033
   29  -0.0005035  -0.0003105   0.0002612  -0.0000253   0.0000564   0.0000690
   30   0.0003866  -0.0001221   0.0003974   0.0000093  -0.0000366   0.0000181
   31   0.0000534  -0.0000907   0.0001500   0.0000183   0.0000053   0.0000231
   32  -0.0001242   0.0001192  -0.0002973  -0.0000124  -0.0000057  -0.0000277
   33   0.0000662  -0.0001338   0.0001423  -0.0000258   0.0000075  -0.0000163
   34  -0.0021611   0.0096865  -0.0099397   0.0004734   0.0005154  -0.0000979
   35   0.0098359  -0.0263885   0.0285656   0.0005272  -0.0008192   0.0002693
   36  -0.0099149   0.0286081  -0.0459862   0.0000332   0.0000610  -0.0012447
   37  -0.0029759  -0.0544783   0.0614502   0.0019561  -0.0017655  -0.0000392
   38  -0.0254778  -0.0082112   0.0076109  -0.0022478   0.0014198   0.0058963
   39   0.0260791  -0.0045745   0.0253057   0.0004372   0.0061715  -0.0000480
   40  -0.0045593  -0.0028478  -0.0021228  -0.0003446  -0.0009817   0.0010052
   41  -0.0032520   0.0043145   0.0021835  -0.0000200  -0.0002422   0.0003722
   42  -0.0015173   0.0024282   0.0038475  -0.0001722  -0.0000428   0.0000891
   43  -0.1428004  -0.0346206   0.0058787  -0.0048527  -0.0205323   0.0210093
   44  -0.0739148  -0.1840382   0.1117752  -0.0013701  -0.0030226   0.0069708
   45   0.0538280   0.1302862  -0.1976674  -0.0020425  -0.0016390   0.0044501
   46   0.0097559  -0.0041043   0.0078932   0.0003650   0.0012785   0.0004237
   47   0.0148585  -0.0029385   0.0146120   0.0007769  -0.0017282  -0.0024046
   48  -0.0151813   0.0054251  -0.0102190   0.0010098  -0.0021038  -0.0008647
   49   0.6913439   0.1325054   0.0902584  -0.3025371  -0.0928616  -0.0076126
   50   0.1325054   0.3792521  -0.2357964  -0.0928704  -0.0783730   0.0088594
   51   0.0902584  -0.2357964   0.4619801  -0.0076132   0.0087732  -0.0509685
   52  -0.3025371  -0.0928704  -0.0076132   0.3196727   0.1017849   0.0096701
   53  -0.0928616  -0.0783730   0.0087732   0.1017849   0.0742104  -0.0134195
   54  -0.0076126   0.0088594  -0.0509685   0.0096701  -0.0134195   0.0459170
   55  -0.2086883   0.0106230  -0.0773243  -0.0143721   0.0108883  -0.0210375
   56   0.0499166  -0.1157458   0.0853058  -0.0082580   0.0070671  -0.0082795
   57  -0.1252634   0.0670897  -0.2020529   0.0020227   0.0003442   0.0038411
   58   0.0100836   0.0145611  -0.0146053   0.0004632   0.0006499   0.0012196
   59  -0.0045473  -0.0032147   0.0059790   0.0011507  -0.0018861  -0.0021057
   60   0.0086607   0.0145025  -0.0103104   0.0006320  -0.0023285  -0.0008888
   61  -0.0425700   0.0256562  -0.0539178   0.0000046   0.0003090  -0.0036788
   62  -0.0036317   0.0330982  -0.0324325   0.0008121   0.0036283   0.0047164
   63  -0.0191532  -0.0190694   0.0225138  -0.0042754   0.0045948  -0.0001058
   64  -0.0039320  -0.0041846   0.0000392  -0.0007705   0.0005076  -0.0010605
   65  -0.0036311   0.0037375   0.0027114  -0.0004342   0.0002599  -0.0003117
   66  -0.0005726   0.0026363   0.0037643   0.0001254   0.0001126   0.0000735
           55          56          57          58          59          60
    1   0.0039661  -0.0009919  -0.0002181   0.0001940   0.0001645  -0.0001696
    2  -0.0015517   0.0012408   0.0061112  -0.0010088  -0.0001809   0.0000155
    3  -0.0001482   0.0053452  -0.0000390   0.0008456   0.0004525   0.0002061
    4  -0.0001662   0.0001256   0.0015713  -0.0004507  -0.0001883   0.0000291
    5  -0.0005325   0.0004381   0.0002255   0.0001348   0.0001763   0.0000279
    6  -0.0000560  -0.0000988  -0.0001460   0.0000297   0.0000442  -0.0000466
    7  -0.0006241   0.0000904   0.0000136   0.0000569   0.0000648   0.0000217
    8  -0.0007219  -0.0002307  -0.0002698  -0.0000578  -0.0001086  -0.0000547
    9  -0.0001032   0.0000026   0.0000313   0.0000133  -0.0000138  -0.0000014
   10  -0.0000880  -0.0001379  -0.0003808   0.0000355   0.0000258  -0.0000005
   11  -0.0000903   0.0002200   0.0004725  -0.0001040  -0.0000243   0.0000188
   12   0.0001110  -0.0003786   0.0001891  -0.0000933  -0.0000212   0.0000082
   13  -0.0000446   0.0000216   0.0001085  -0.0000375  -0.0000117   0.0000075
   14   0.0000249  -0.0000085   0.0000431  -0.0000112  -0.0000096  -0.0000026
   15   0.0000035   0.0000399   0.0000267   0.0000010  -0.0000067  -0.0000029
   16   0.0000107  -0.0001149  -0.0000359  -0.0000640  -0.0000558   0.0000101
   17  -0.0002302  -0.0001753  -0.0004345   0.0000253  -0.0000256  -0.0000333
   18   0.0000124   0.0001020  -0.0000048   0.0000110  -0.0000023  -0.0000134
   19   0.0000016   0.0000167   0.0000155  -0.0000019  -0.0000012   0.0000015
   20   0.0000300   0.0000246   0.0000033  -0.0000011  -0.0000019   0.0000012
   21  -0.0000871   0.0000057  -0.0000581   0.0000091  -0.0000005  -0.0000045
   22   0.0003811   0.0001042   0.0005894   0.0000612   0.0000934  -0.0000041
   23   0.0004631   0.0001965   0.0004035  -0.0000933  -0.0000172   0.0000721
   24   0.0004246  -0.0002762  -0.0000512  -0.0000552   0.0000057   0.0000424
   25  -0.0000641  -0.0000474  -0.0000844  -0.0000686  -0.0000468   0.0000347
   26   0.0000292   0.0000499   0.0000399   0.0000641   0.0000306  -0.0000358
   27   0.0000440   0.0000071   0.0000301   0.0000027   0.0000006  -0.0000044
   28   0.0000398  -0.0004240  -0.0009924  -0.0000348  -0.0001031   0.0000140
   29   0.0000114  -0.0003576  -0.0004290  -0.0000355  -0.0000513   0.0000134
   30  -0.0009583  -0.0002339   0.0001912  -0.0000214  -0.0000979  -0.0000970
   31  -0.0002887  -0.0002274  -0.0000948  -0.0000081   0.0000438   0.0000202
   32   0.0003290   0.0002457   0.0000307  -0.0000029   0.0000159   0.0000394
   33  -0.0002821   0.0002626  -0.0001918   0.0000542  -0.0000047  -0.0000100
   34  -0.0033071  -0.0247094   0.0254009  -0.0044287  -0.0031457  -0.0016081
   35  -0.0536917  -0.0092517  -0.0054606  -0.0026505   0.0044326   0.0021783
   36   0.0603625   0.0088189   0.0242510  -0.0017164   0.0020591   0.0038826
   37  -0.0579379   0.0008780  -0.0244793  -0.0010703   0.0003771  -0.0004176
   38   0.0010822  -0.0035663  -0.0027945   0.0003769  -0.0002585  -0.0007908
   39  -0.0245423  -0.0025616  -0.0139676  -0.0004819  -0.0007896  -0.0002357
   40  -0.0009106   0.0003063  -0.0003638   0.0000024   0.0002205   0.0002561
   41   0.0002745  -0.0002099  -0.0007835   0.0001912  -0.0006078  -0.0004408
   42  -0.0004134  -0.0007940  -0.0002425   0.0002506  -0.0004678  -0.0004223
   43   0.0558582   0.0113284   0.0077462  -0.0017098   0.0006786  -0.0046730
   44   0.0399441  -0.0077420   0.0373762   0.0001097   0.0043417   0.0035913
   45  -0.0267772   0.0241448  -0.0333929  -0.0041413   0.0038513   0.0007009
   46   0.0011045  -0.0029220   0.0007598   0.0003174  -0.0002879   0.0004167
   47  -0.0034774   0.0013383   0.0053970   0.0007005  -0.0002119   0.0007518
   48   0.0012385   0.0056190   0.0007121  -0.0007725   0.0003245  -0.0005632
   49  -0.2086883   0.0499166  -0.1252634   0.0100836  -0.0045473   0.0086607
   50   0.0106230  -0.1157458   0.0670897   0.0145611  -0.0032147   0.0145025
   51  -0.0773243   0.0853058  -0.2020529  -0.0146053   0.0059790  -0.0103104
   52  -0.0143721  -0.0082580   0.0020227   0.0004632   0.0011507   0.0006320
   53   0.0108883   0.0070671   0.0003442   0.0006499  -0.0018861  -0.0023285
   54  -0.0210375  -0.0082795   0.0038411   0.0012196  -0.0021057  -0.0008888
   55   0.6243175   0.1216196   0.0725093  -0.0815030  -0.0592933   0.0519935
   56   0.1216196   0.4050059  -0.2736739  -0.0591731  -0.1703922   0.1364525
   57   0.0725093  -0.2736739   0.5010696   0.0520249   0.1364283  -0.1796620
   58  -0.0815030  -0.0591731   0.0520249   0.0820065   0.0654321  -0.0545769
   59  -0.0592933  -0.1703922   0.1364283   0.0654321   0.1733743  -0.1509066
   60   0.0519935   0.1364525  -0.1796620  -0.0545769  -0.1509066   0.1848749
   61  -0.3038274  -0.0985872   0.0107345  -0.0043781  -0.0014435  -0.0017133
   62  -0.0582827  -0.1151478   0.0378276  -0.0203347  -0.0035008  -0.0009942
   63  -0.0365842   0.0196164  -0.1039422   0.0214236   0.0075469   0.0035809
   64  -0.0138589   0.0111825  -0.0215845   0.0005349   0.0008734   0.0010655
   65  -0.0074504   0.0070021  -0.0079462   0.0012271  -0.0018800  -0.0020771
   66   0.0016133   0.0005667   0.0034084   0.0005789  -0.0022755  -0.0010334
           61          62          63          64          65          66
    1  -0.0152585  -0.0157170   0.0052489   0.0002390   0.0024812  -0.0003716
    2  -0.0259441  -0.0078766   0.0003088   0.0005825  -0.0012189  -0.0024244
    3   0.0209676   0.0068040   0.0042379   0.0012824  -0.0016705  -0.0006881
    4  -0.0042043   0.0006509  -0.0019351   0.0004851  -0.0006929  -0.0001727
    5   0.0030834   0.0022490  -0.0018899  -0.0000083  -0.0007056   0.0003100
    6   0.0011109   0.0002543  -0.0000912  -0.0000441   0.0000561   0.0002366
    7   0.0012664   0.0003278  -0.0006388  -0.0000672  -0.0000737   0.0001273
    8  -0.0001473   0.0007861  -0.0002761   0.0001145   0.0000812  -0.0001554
    9   0.0002200   0.0001852   0.0001282   0.0000725  -0.0000589  -0.0000453
   10  -0.0002469  -0.0007768   0.0003999  -0.0000864   0.0004163  -0.0001092
   11  -0.0008578  -0.0002385  -0.0003288   0.0001042  -0.0002252  -0.0001514
   12  -0.0011891  -0.0001527  -0.0002415   0.0000100   0.0000501  -0.0000406
   13  -0.0003126  -0.0000746  -0.0001529   0.0000258  -0.0000264  -0.0000119
   14  -0.0001254  -0.0000003  -0.0000407   0.0000106  -0.0000063  -0.0000015
   15  -0.0001265  -0.0000771   0.0000174  -0.0000244  -0.0000107  -0.0000193
   16  -0.0003290   0.0007401  -0.0002850   0.0000446  -0.0000548   0.0000006
   17  -0.0002120   0.0002793   0.0003416  -0.0000252   0.0003946  -0.0000923
   18   0.0000908  -0.0000190   0.0001228   0.0000007   0.0000368  -0.0000484
   19   0.0000026  -0.0000144  -0.0000096   0.0000023  -0.0000061  -0.0000078
   20  -0.0000267   0.0000042   0.0000296   0.0000079   0.0000030  -0.0000348
   21   0.0001252   0.0000019   0.0000113  -0.0000072   0.0000242  -0.0000131
   22   0.0004562  -0.0007740  -0.0005185  -0.0001096  -0.0006239   0.0003728
   23  -0.0006908  -0.0002011  -0.0001918   0.0000791  -0.0002803  -0.0002457
   24  -0.0010552   0.0000056  -0.0002048  -0.0000419  -0.0000258   0.0001828
   25  -0.0001949   0.0000149  -0.0001545   0.0000392   0.0001131  -0.0000107
   26   0.0002209  -0.0000105   0.0001331  -0.0000288  -0.0000924   0.0000117
   27  -0.0000286  -0.0000123  -0.0000250   0.0000240  -0.0000221  -0.0000074
   28  -0.0006972   0.0037248  -0.0007249  -0.0001027   0.0003308   0.0002432
   29  -0.0017372  -0.0021198   0.0005505  -0.0002231   0.0006541   0.0005809
   30   0.0014076   0.0013954  -0.0008364   0.0002507  -0.0003187   0.0001913
   31   0.0000287   0.0000808  -0.0000652  -0.0002302   0.0001765   0.0003038
   32  -0.0003100   0.0002961   0.0003102  -0.0000693   0.0000006  -0.0002495
   33   0.0008748  -0.0004351   0.0005934   0.0003148   0.0000309  -0.0004888
   34  -0.1347633  -0.0620575   0.0496734   0.0079424   0.0133700  -0.0146382
   35  -0.0274253  -0.1755447   0.1216509  -0.0038012  -0.0034523   0.0056056
   36   0.0034797   0.1020051  -0.1857037   0.0069886   0.0146968  -0.0107293
   37   0.0543143   0.0376674  -0.0268854   0.0008211  -0.0032035   0.0014564
   38   0.0111685  -0.0069421   0.0249358  -0.0028508   0.0007795   0.0053526
   39   0.0076542   0.0376293  -0.0339036   0.0009207   0.0051649   0.0006682
   40  -0.0019476   0.0001250  -0.0041798   0.0004332   0.0007261  -0.0008161
   41   0.0006039   0.0038046   0.0032918  -0.0002575  -0.0000741   0.0003881
   42  -0.0046143   0.0033040   0.0005477   0.0003746   0.0008593  -0.0004911
   43  -0.0361268  -0.0266122   0.0191714  -0.0003473  -0.0005344   0.0007542
   44  -0.0272610  -0.0268341   0.0122359  -0.0003967  -0.0008502  -0.0003527
   45   0.0195078   0.0125126  -0.0128033   0.0007524  -0.0003400  -0.0002164
   46  -0.0004794  -0.0004994   0.0008648  -0.0000671   0.0002869   0.0001131
   47  -0.0003920  -0.0009161  -0.0002874   0.0002716  -0.0005280  -0.0004910
   48   0.0009083  -0.0003356  -0.0001581   0.0001037  -0.0004682  -0.0004084
   49  -0.0425700  -0.0036317  -0.0191532  -0.0039320  -0.0036311  -0.0005726
   50   0.0256562   0.0330982  -0.0190694  -0.0041846   0.0037375   0.0026363
   51  -0.0539178  -0.0324325   0.0225138   0.0000392   0.0027114   0.0037643
   52   0.0000046   0.0008121  -0.0042754  -0.0007705  -0.0004342   0.0001254
   53   0.0003090   0.0036283   0.0045948   0.0005076   0.0002599   0.0001126
   54  -0.0036788   0.0047164  -0.0001058  -0.0010605  -0.0003117   0.0000735
   55  -0.3038274  -0.0582827  -0.0365842  -0.0138589  -0.0074504   0.0016133
   56  -0.0985872  -0.1151478   0.0196164   0.0111825   0.0070021   0.0005667
   57   0.0107345   0.0378276  -0.1039422  -0.0215845  -0.0079462   0.0034084
   58  -0.0043781  -0.0203347   0.0214236   0.0005349   0.0012271   0.0005789
   59  -0.0014435  -0.0035008   0.0075469   0.0008734  -0.0018800  -0.0022755
   60  -0.0017133  -0.0009942   0.0035809   0.0010655  -0.0020771  -0.0010334
   61   0.6568490   0.0918550   0.1257978  -0.1675833   0.0522657  -0.1265560
   62   0.0918550   0.3709735  -0.2460202   0.0527739  -0.0757928   0.0738451
   63   0.1257978  -0.2460202   0.4926175  -0.1270147   0.0725551  -0.1863542
   64  -0.1675833   0.0527739  -0.1270147   0.1765880  -0.0546622   0.1375772
   65   0.0522657  -0.0757928   0.0725551  -0.0546622   0.0721933  -0.0829356
   66  -0.1265560   0.0738451  -0.1863542   0.1375772  -0.0829356   0.1920586
 **********************************************************************
 **                                                                  **
 **                       VIBRATIONAL ANALYSIS                       **
 **                       --------------------                       **
 **                                                                  **
 **        VIBRATIONAL FREQUENCIES (CM**-1) AND NORMAL MODES         **
 **     FORCE CONSTANTS (mDYN/ANGSTROM) AND REDUCED MASSES (AMU)     **
 **                  INFRARED INTENSITIES (KM/MOL)                   **
 **                                                                  **
 **********************************************************************


 Mode:                 1                      2                      3
 Frequency:        52.90                  75.90                  90.36
 Force Cnst:      0.0073                 0.0210                 0.0277
 Red. Mass:       4.4373                 6.1818                 5.7504
 IR Active:          YES                    YES                    YES
 IR Intens:        0.023                  0.433                  0.839
 Raman Active:       YES                    YES                    YES
               X      Y      Z        X      Y      Z        X      Y      Z
 C          0.017 -0.034  0.019    0.029 -0.096 -0.136   -0.006  0.032 -0.055
 C         -0.006 -0.032  0.046   -0.023 -0.087 -0.052    0.009  0.017  0.067
 Cl        -0.043 -0.073  0.066   -0.079 -0.142 -0.032    0.015  0.054 -0.164
 C         -0.013 -0.010  0.046   -0.041 -0.034  0.046    0.018 -0.022  0.323
 H         -0.027 -0.009  0.068   -0.089 -0.029  0.115    0.028 -0.038  0.476
 C         -0.002  0.004  0.011   -0.002  0.006  0.074    0.008 -0.034  0.341
 H         -0.005  0.018  0.004   -0.014  0.041  0.165    0.013 -0.061  0.518
 C          0.018  0.001 -0.018    0.054 -0.002 -0.009   -0.011 -0.007  0.067
 Cl         0.040  0.029 -0.080    0.132  0.067  0.068   -0.038 -0.015 -0.122
 C          0.023 -0.022 -0.005    0.068 -0.056 -0.124   -0.016  0.024 -0.087
 H          0.035 -0.024 -0.018    0.116 -0.063 -0.177   -0.029  0.041 -0.227
 C          0.011 -0.020  0.000    0.024 -0.084 -0.126   -0.003  0.019 -0.054
 C          0.102 -0.152 -0.147   -0.030  0.040 -0.018   -0.049 -0.038 -0.034
 H          0.189 -0.288 -0.245   -0.033  0.029 -0.029   -0.100 -0.052 -0.071
 C          0.085 -0.103 -0.160   -0.095  0.213  0.131   -0.037 -0.078  0.035
 H          0.154 -0.211 -0.274   -0.142  0.328  0.229   -0.077 -0.125  0.049
 C         -0.022  0.088 -0.017   -0.103  0.250  0.163    0.022 -0.055  0.085
 H         -0.037  0.130 -0.022   -0.158  0.398  0.292    0.031 -0.081  0.136
 C         -0.111  0.222  0.130   -0.038  0.090  0.026    0.070  0.004  0.069
 H         -0.196  0.369  0.237   -0.039  0.106  0.041    0.119  0.024  0.109
 C         -0.089  0.164  0.136    0.025 -0.076 -0.118    0.056  0.040 -0.003
 H         -0.152  0.266  0.242    0.066 -0.175 -0.202    0.097  0.087 -0.018
 TransDip   0.002  0.004  0.002   -0.009  0.014  0.013    0.001 -0.003  0.029

 Mode:                 4                      5                      6
 Frequency:       108.21                 191.15                 236.20
 Force Cnst:      0.0488                 0.2878                 0.1791
 Red. Mass:       7.0689                13.3685                 5.4474
 IR Active:          YES                    YES                    YES
 IR Intens:        0.004                  0.564                  0.024
 Raman Active:       YES                    YES                    YES
               X      Y      Z        X      Y      Z        X      Y      Z
 C         -0.007  0.074 -0.245   -0.102 -0.081 -0.040    0.002  0.007 -0.030
 C          0.014  0.051 -0.084   -0.015 -0.087 -0.005    0.039 -0.022  0.001
 Cl         0.021  0.019  0.173    0.304  0.203  0.040   -0.048 -0.122 -0.043
 C          0.024  0.019 -0.024   -0.008 -0.117  0.006    0.038 -0.038  0.036
 H          0.047  0.004  0.082   -0.013 -0.120  0.033    0.067 -0.051  0.100
 C          0.006 -0.004 -0.023   -0.030 -0.094 -0.001   -0.001 -0.073  0.006
 H          0.013 -0.034  0.093   -0.026 -0.114  0.030    0.009 -0.114  0.084
 C         -0.023  0.011 -0.110   -0.037 -0.079 -0.042   -0.020 -0.060 -0.112
 Cl        -0.070 -0.063  0.161    0.248  0.191  0.029    0.094  0.021  0.034
 C         -0.031  0.057 -0.284   -0.056 -0.088 -0.078   -0.037 -0.040 -0.172
 H         -0.055  0.069 -0.354   -0.049 -0.089 -0.105   -0.075 -0.026 -0.223
 C         -0.002  0.058 -0.173   -0.166 -0.075 -0.018   -0.059  0.175  0.123
 C         -0.091 -0.062 -0.143   -0.206 -0.113 -0.014   -0.081  0.220  0.160
 H         -0.185 -0.096 -0.220   -0.233 -0.117 -0.033   -0.116  0.295  0.222
 C         -0.066 -0.147 -0.009   -0.211 -0.138 -0.021   -0.012  0.044  0.014
 H         -0.142 -0.253  0.009   -0.195 -0.157 -0.045    0.003  0.005 -0.018
 C          0.052 -0.088  0.102   -0.231 -0.115 -0.009    0.063 -0.150 -0.143
 H          0.071 -0.147  0.202   -0.226 -0.131 -0.015    0.151 -0.385 -0.334
 C          0.140  0.050  0.086   -0.228 -0.051  0.019    0.002  0.022 -0.006
 H          0.232  0.104  0.178   -0.218 -0.019  0.054    0.024 -0.038 -0.054
 C          0.113  0.121 -0.057   -0.219 -0.046  0.007   -0.067  0.211  0.150
 H          0.190  0.228 -0.078   -0.242 -0.038  0.032   -0.089  0.280  0.202
 TransDip   0.001 -0.002  0.001   -0.017 -0.017  0.000    0.001 -0.003 -0.004

 Mode:                 7                      8                      9
 Frequency:       266.71                 313.67                 330.21
 Force Cnst:      0.2532                 0.5294                 0.4530
 Red. Mass:       6.0419                 9.1330                 7.0518
 IR Active:          YES                    YES                    YES
 IR Intens:        0.044                  0.383                  0.370
 Raman Active:       YES                    YES                    YES
               X      Y      Z        X      Y      Z        X      Y      Z
 C         -0.007  0.027 -0.047   -0.058 -0.012  0.005    0.023  0.079  0.116
 C          0.037  0.012 -0.152   -0.175  0.014  0.012    0.035  0.067  0.307
 Cl        -0.003 -0.081  0.057   -0.133  0.207  0.025   -0.117  0.047 -0.040
 C          0.043 -0.010 -0.122   -0.149 -0.137 -0.012    0.072  0.013  0.192
 H          0.067 -0.005 -0.237    0.003 -0.173 -0.026    0.126 -0.003  0.242
 C          0.012 -0.057  0.086   -0.235 -0.232 -0.027    0.084  0.023 -0.254
 H          0.021 -0.084  0.018   -0.233 -0.239 -0.047    0.073  0.081 -0.533
 C         -0.013 -0.068  0.291   -0.149 -0.253 -0.010    0.109 -0.006 -0.127
 Cl         0.054  0.024 -0.083    0.157 -0.011 -0.004    0.139 -0.141  0.018
 C         -0.027 -0.046  0.326   -0.164 -0.166  0.009    0.059  0.068  0.117
 H         -0.050 -0.052  0.455   -0.335 -0.124  0.009    0.016  0.071  0.181
 C         -0.045  0.127 -0.148    0.045  0.010 -0.016   -0.037  0.073 -0.094
 C         -0.147  0.083 -0.095    0.133  0.046 -0.047   -0.125 -0.013 -0.088
 H         -0.266  0.105 -0.126    0.195  0.027 -0.038   -0.227 -0.013 -0.134
 C         -0.121 -0.026  0.004    0.147  0.060 -0.020   -0.133 -0.057  0.003
 H         -0.201 -0.084  0.048    0.113  0.030 -0.002   -0.173 -0.081  0.026
 C          0.005 -0.069  0.023    0.190  0.084  0.026   -0.098 -0.031  0.048
 H          0.039 -0.165  0.070    0.181  0.111  0.054   -0.099 -0.032  0.127
 C          0.087  0.041 -0.006    0.170  0.030  0.021   -0.009  0.000 -0.026
 H          0.194  0.040  0.040    0.140  0.032  0.009    0.082 -0.003  0.011
 C          0.036  0.154 -0.097    0.153  0.008  0.000   -0.026  0.052 -0.111
 H          0.098  0.243 -0.113    0.207  0.044 -0.034   -0.001  0.072 -0.125
 TransDip  -0.006  0.003 -0.000   -0.002 -0.019 -0.004   -0.003  0.017 -0.008

 Mode:                10                     11                     12
 Frequency:       337.90                 415.98                 417.89
 Force Cnst:      0.5842                 0.2990                 0.4302
 Red. Mass:       8.6849                 2.9330                 4.1815
 IR Active:          YES                    YES                    YES
 IR Intens:        0.149                  0.308                  1.365
 Raman Active:       YES                    YES                    YES
               X      Y      Z        X      Y      Z        X      Y      Z
 C         -0.035 -0.034  0.093    0.001 -0.022 -0.020   -0.000  0.153  0.097
 C          0.056 -0.104  0.255   -0.021 -0.017 -0.011    0.129  0.131  0.009
 Cl         0.139 -0.141 -0.061    0.011  0.010  0.004   -0.052 -0.041 -0.002
 C          0.023 -0.060  0.177   -0.028 -0.004  0.020    0.185  0.031 -0.103
 H          0.022 -0.067  0.236   -0.047 -0.002  0.053    0.324  0.011 -0.230
 C         -0.081 -0.066 -0.229   -0.010  0.019 -0.009    0.053 -0.129  0.076
 H         -0.048 -0.178 -0.489   -0.016  0.043 -0.009    0.098 -0.292  0.150
 C         -0.192 -0.025 -0.114    0.012  0.013 -0.010   -0.079 -0.079  0.010
 Cl        -0.141  0.214  0.048   -0.005 -0.007  0.000    0.025  0.046  0.002
 C         -0.147 -0.104  0.096    0.017 -0.007  0.014   -0.115  0.051 -0.090
 H         -0.157 -0.104  0.149    0.033 -0.015  0.053   -0.246  0.096 -0.214
 C         -0.007  0.064 -0.074    0.003 -0.022 -0.019   -0.025  0.107  0.119
 C          0.018  0.028 -0.109    0.057 -0.145 -0.124    0.035 -0.124 -0.047
 H          0.002  0.006 -0.137    0.128 -0.312 -0.260    0.081 -0.262 -0.164
 C          0.027  0.006 -0.017   -0.059  0.160  0.128   -0.000 -0.043 -0.009
 H         -0.034 -0.044  0.014   -0.137  0.351  0.290    0.043 -0.070 -0.062
 C          0.090  0.051  0.061    0.012 -0.015 -0.013   -0.089  0.096  0.086
 H          0.079  0.079  0.144    0.021 -0.039 -0.031   -0.140  0.234  0.181
 C          0.134  0.014 -0.001    0.056 -0.140 -0.112   -0.009 -0.107 -0.085
 H          0.175  0.005  0.006    0.114 -0.308 -0.252    0.040 -0.237 -0.191
 C          0.104  0.036 -0.081   -0.057  0.162  0.136   -0.020 -0.045 -0.015
 H          0.179  0.073 -0.134   -0.126  0.363  0.292   -0.028 -0.136 -0.049
 TransDip   0.006 -0.005 -0.010    0.015  0.006  0.008    0.019 -0.019 -0.026

 Mode:                13                     14                     15
 Frequency:       474.05                 514.75                 588.64
 Force Cnst:      0.4425                 0.7990                 1.0806
 Red. Mass:       3.3419                 5.1183                 5.2931
 IR Active:          YES                    YES                    YES
 IR Intens:        7.171                  9.374                 40.073
 Raman Active:       YES                    YES                    YES
               X      Y      Z        X      Y      Z        X      Y      Z
 C         -0.006 -0.048  0.129   -0.087  0.015  0.060   -0.066  0.192 -0.044
 C         -0.036 -0.068  0.273   -0.118 -0.022 -0.074   -0.008  0.170  0.031
 Cl         0.024 -0.003 -0.019    0.111 -0.082 -0.007    0.084 -0.099 -0.015
 C         -0.064  0.014 -0.184   -0.191  0.064  0.018   -0.018  0.165  0.042
 H         -0.113  0.067 -0.640   -0.298  0.079  0.119    0.069  0.147  0.019
 C         -0.025  0.038  0.063   -0.132  0.136  0.043   -0.153  0.027 -0.035
 H         -0.040  0.103 -0.084   -0.167  0.250  0.183   -0.133 -0.039 -0.159
 C          0.022  0.011  0.169   -0.011  0.080 -0.083   -0.135 -0.007  0.078
 Cl         0.003 -0.019 -0.012    0.085 -0.105 -0.004    0.087 -0.068 -0.011
 C          0.024  0.002 -0.151   -0.031  0.053  0.024   -0.170  0.138 -0.005
 H          0.060  0.032 -0.557   -0.006  0.040  0.096   -0.342  0.185 -0.031
 C         -0.013  0.006 -0.050   -0.111  0.191  0.140    0.053 -0.165 -0.077
 C         -0.019  0.029 -0.047   -0.015  0.036 -0.037    0.039 -0.086  0.013
 H         -0.047  0.048 -0.042    0.067 -0.126 -0.162    0.026  0.077  0.169
 C         -0.019  0.013  0.005    0.032 -0.066 -0.092   -0.012  0.086  0.056
 H         -0.063  0.010  0.042    0.069 -0.294 -0.233   -0.065  0.345  0.228
 C          0.027 -0.016  0.004    0.009  0.138  0.108    0.043 -0.088 -0.108
 H          0.036 -0.040  0.011   -0.016  0.204  0.187    0.038 -0.075 -0.114
 C          0.030  0.012  0.010    0.073 -0.080 -0.058   -0.042  0.072  0.064
 H          0.052  0.019  0.026    0.134 -0.272 -0.222   -0.185  0.307  0.233
 C          0.007  0.044 -0.023    0.022  0.018 -0.002    0.030 -0.100  0.017
 H          0.038  0.095 -0.029    0.120 -0.109 -0.152   -0.061  0.044  0.169
 TransDip  -0.026  0.022 -0.079   -0.088  0.043 -0.002   -0.127  0.152  0.043

 Mode:                16                     17                     18
 Frequency:       599.36                 634.07                 638.35
 Force Cnst:      0.9265                 1.5403                 1.6873
 Red. Mass:       4.3772                 6.5023                 7.0277
 IR Active:          YES                    YES                    YES
 IR Intens:        6.671                  1.181                  4.159
 Raman Active:       YES                    YES                    YES
               X      Y      Z        X      Y      Z        X      Y      Z
 C          0.001  0.011 -0.281    0.125 -0.013 -0.053   -0.231  0.041 -0.027
 C          0.002 -0.011  0.036    0.033  0.044 -0.027   -0.037 -0.041 -0.036
 Cl        -0.004  0.007 -0.006    0.010  0.002 -0.000   -0.015 -0.011 -0.001
 C         -0.001 -0.013  0.122   -0.024  0.140  0.053    0.056 -0.196  0.017
 H         -0.004 -0.010  0.092    0.017  0.127  0.080   -0.010 -0.183  0.059
 C          0.003  0.017 -0.173   -0.135  0.031 -0.044    0.223 -0.025 -0.046
 H         -0.003  0.065 -0.659   -0.124 -0.004 -0.157    0.209  0.028 -0.120
 C          0.011 -0.026  0.343   -0.036 -0.031  0.081    0.037  0.052  0.074
 Cl        -0.002  0.002 -0.016   -0.001 -0.013 -0.004    0.019  0.007 -0.002
 C          0.007 -0.002 -0.088    0.013 -0.125 -0.045   -0.061  0.234 -0.008
 H          0.023  0.000 -0.154   -0.029 -0.112 -0.074    0.001  0.222 -0.049
 C         -0.015  0.041  0.107    0.089  0.117 -0.083   -0.221 -0.052 -0.065
 C         -0.019 -0.029  0.097    0.180  0.139 -0.058    0.047  0.171 -0.194
 H          0.089 -0.154  0.022   -0.029  0.099 -0.187    0.147  0.204 -0.116
 C         -0.004 -0.027 -0.063    0.261 -0.101  0.220    0.131  0.065 -0.012
 H          0.106 -0.141 -0.216    0.263 -0.166  0.186   -0.089 -0.074  0.123
 C         -0.033  0.086  0.018   -0.097 -0.096  0.106    0.227  0.030  0.053
 H         -0.018  0.042  0.026   -0.161  0.096 -0.199    0.176  0.178 -0.120
 C          0.020 -0.021 -0.065   -0.182 -0.160  0.089   -0.076 -0.202  0.218
 H          0.014 -0.180 -0.222    0.066 -0.207  0.151   -0.214 -0.180  0.179
 C          0.028 -0.007  0.099   -0.233  0.094 -0.190   -0.132 -0.090  0.043
 H          0.028 -0.163  0.027   -0.198  0.078 -0.228    0.054  0.094 -0.041
 TransDip   0.009 -0.039 -0.073    0.029  0.010 -0.016   -0.064 -0.015  0.000

 Mode:                19                     20                     21
 Frequency:       708.96                 715.11                 732.89
 Force Cnst:      1.9768                 0.4941                 1.2100
 Red. Mass:       6.6753                 1.6398                 3.8236
 IR Active:          YES                    YES                    YES
 IR Intens:        2.148                 45.539                  0.850
 Raman Active:       YES                    YES                    YES
               X      Y      Z        X      Y      Z        X      Y      Z
 C          0.030 -0.141 -0.069    0.004  0.003 -0.003    0.015 -0.054  0.314
 C          0.204 -0.039  0.041    0.003  0.007  0.004    0.019  0.001 -0.262
 Cl        -0.035  0.045  0.005    0.001 -0.002 -0.001   -0.007  0.009  0.008
 C          0.155  0.352  0.003    0.003  0.010 -0.002    0.009  0.019  0.115
 H          0.087  0.376 -0.036    0.011  0.009 -0.004   -0.016 -0.001  0.392
 C         -0.027  0.122  0.038   -0.007 -0.002  0.003    0.000  0.030 -0.128
 H          0.056 -0.163  0.043   -0.005 -0.009  0.004    0.005  0.017 -0.163
 C         -0.127  0.063 -0.032   -0.003 -0.003 -0.004    0.001 -0.006  0.149
 Cl         0.025 -0.040 -0.003    0.000 -0.000 -0.000   -0.002 -0.002  0.000
 C         -0.053 -0.294  0.005   -0.002 -0.000  0.000    0.010 -0.053 -0.105
 H          0.087 -0.341  0.093   -0.015  0.003  0.005    0.044 -0.011 -0.627
 C         -0.148 -0.055  0.000    0.025 -0.071 -0.056   -0.022  0.034  0.032
 C         -0.082  0.063 -0.105   -0.019  0.048  0.042   -0.017 -0.025 -0.060
 H          0.072  0.042 -0.061   -0.139  0.362  0.301   -0.056  0.067  0.012
 C         -0.079  0.073 -0.125    0.037 -0.097 -0.083   -0.050  0.017 -0.019
 H         -0.215 -0.092 -0.081   -0.058  0.157  0.123   -0.145  0.167  0.137
 C          0.162  0.068  0.006   -0.014  0.044  0.033    0.028 -0.040 -0.029
 H          0.180  0.015 -0.021   -0.166  0.451  0.366   -0.018  0.078  0.147
 C         -0.006 -0.095  0.116    0.035 -0.102 -0.082    0.024  0.028  0.001
 H         -0.191 -0.150 -0.017   -0.068  0.158  0.128   -0.031  0.195  0.139
 C         -0.014 -0.099  0.122   -0.017  0.045  0.048    0.026 -0.021 -0.037
 H          0.104 -0.070  0.032   -0.138  0.366  0.308    0.012  0.078  0.021
 TransDip  -0.029 -0.035 -0.012   -0.052  0.161  0.134   -0.004  0.024  0.017

 Mode:                22                     23                     24
 Frequency:       781.08                 822.63                 824.23
 Force Cnst:      0.7772                 0.7832                 1.0725
 Red. Mass:       2.1622                 1.9644                 2.6796
 IR Active:          YES                    YES                    YES
 IR Intens:       22.549                 20.620                 20.975
 Raman Active:       YES                    YES                    YES
               X      Y      Z        X      Y      Z        X      Y      Z
 C         -0.016 -0.014 -0.094   -0.072 -0.030 -0.011    0.107  0.049 -0.020
 C          0.007 -0.053  0.043    0.022 -0.073  0.058   -0.028  0.093  0.077
 Cl        -0.007  0.009 -0.000   -0.010  0.011 -0.003    0.015 -0.015 -0.006
 C         -0.007 -0.018 -0.011    0.025  0.005 -0.101   -0.041  0.014 -0.093
 H         -0.068  0.002 -0.076   -0.100 -0.033  0.639    0.148 -0.094  0.572
 C          0.030  0.023  0.020    0.083  0.055 -0.098   -0.125 -0.063 -0.096
 H          0.026  0.039 -0.021    0.112 -0.089  0.664   -0.151 -0.012  0.627
 C         -0.002  0.021 -0.003   -0.083  0.066  0.065    0.123 -0.108  0.046
 Cl         0.002 -0.003 -0.001    0.021 -0.016 -0.006   -0.031  0.024 -0.002
 C         -0.003 -0.031 -0.006   -0.086 -0.010  0.007    0.124  0.016 -0.004
 H          0.042 -0.063  0.203   -0.028 -0.018 -0.052    0.039  0.031  0.057
 C         -0.058  0.170  0.138    0.008 -0.018 -0.016   -0.013  0.034  0.028
 C          0.038 -0.071 -0.047    0.026 -0.016  0.041   -0.035  0.019 -0.059
 H          0.004 -0.002  0.008    0.012 -0.019  0.037   -0.014  0.028 -0.046
 C          0.016  0.002  0.024    0.043 -0.021  0.044   -0.059  0.029 -0.064
 H         -0.118  0.407  0.339    0.113 -0.007 -0.011   -0.166  0.034  0.032
 C          0.025 -0.101 -0.079   -0.040 -0.004  0.005    0.059  0.002 -0.011
 H         -0.150  0.369  0.289   -0.024 -0.043 -0.028    0.027  0.082  0.049
 C         -0.003  0.013 -0.002    0.021  0.041 -0.045   -0.033 -0.061  0.066
 H         -0.125  0.412  0.335    0.094  0.019 -0.036   -0.143 -0.026  0.056
 C          0.023 -0.057 -0.069    0.009  0.032 -0.026   -0.014 -0.047  0.040
 H         -0.014  0.007 -0.006   -0.012  0.036 -0.008    0.025 -0.073 -0.002
 TransDip  -0.044  0.102  0.104   -0.071  0.003  0.127    0.078 -0.023  0.122

 Mode:                25                     26                     27
 Frequency:       858.66                 903.25                 937.78
 Force Cnst:      0.5409                 0.6908                 0.7423
 Red. Mass:       1.2451                 1.4371                 1.4325
 IR Active:          YES                    YES                    YES
 IR Intens:        0.147                 10.845                  0.493
 Raman Active:       YES                    YES                    YES
               X      Y      Z        X      Y      Z        X      Y      Z
 C          0.001 -0.000  0.003   -0.000 -0.007  0.068    0.004  0.009 -0.031
 C         -0.001  0.004  0.002    0.002 -0.007 -0.006    0.003 -0.009  0.006
 Cl         0.000 -0.000 -0.000   -0.001  0.001  0.000   -0.001  0.001 -0.000
 C         -0.000  0.001 -0.001    0.002 -0.001  0.024   -0.008 -0.007 -0.014
 H          0.005 -0.000  0.005   -0.007  0.013 -0.102   -0.019 -0.012  0.070
 C         -0.001 -0.001 -0.001    0.001  0.004 -0.020   -0.001  0.004  0.013
 H         -0.001  0.001  0.007    0.003 -0.009  0.091   -0.009  0.038 -0.064
 C          0.004 -0.003  0.002   -0.002 -0.004  0.058    0.012 -0.004 -0.010
 Cl        -0.001  0.001 -0.000    0.000 -0.000 -0.004   -0.002  0.001  0.001
 C          0.004 -0.002 -0.006   -0.002  0.014 -0.167    0.008 -0.017  0.028
 H         -0.003 -0.002  0.017   -0.004 -0.093  0.940    0.003  0.002 -0.160
 C          0.000  0.002  0.001   -0.001 -0.011 -0.002   -0.018  0.059  0.047
 C         -0.022  0.056  0.041    0.003 -0.008 -0.017    0.027 -0.072 -0.062
 H          0.142 -0.368 -0.306   -0.037  0.097  0.069   -0.161  0.406  0.327
 C         -0.024  0.056  0.041   -0.006 -0.000 -0.001   -0.000  0.003  0.002
 H          0.131 -0.362 -0.299   -0.009 -0.022 -0.008    0.003 -0.011 -0.007
 C          0.001 -0.000  0.001   -0.004  0.015  0.018   -0.027  0.071  0.057
 H          0.003 -0.005 -0.004    0.044 -0.112 -0.060    0.148 -0.401 -0.343
 C          0.018 -0.056 -0.041    0.007  0.014 -0.002   -0.007  0.004  0.009
 H         -0.136  0.359  0.299    0.039 -0.033 -0.034   -0.000 -0.041 -0.031
 C          0.021 -0.058 -0.044    0.002 -0.005 -0.022    0.031 -0.080 -0.057
 H         -0.142  0.375  0.306   -0.041  0.081  0.057   -0.160  0.420  0.350
 TransDip  -0.012  0.002 -0.001   -0.003 -0.013  0.105    0.007  0.016  0.014

 Mode:                28                     29                     30
 Frequency:       963.06                 987.77                1006.27
 Force Cnst:      0.7295                 0.7872                 0.7784
 Red. Mass:       1.3349                 1.3694                 1.3048
 IR Active:          YES                    YES                    YES
 IR Intens:        0.245                  0.348                  0.032
 Raman Active:       YES                    YES                    YES
               X      Y      Z        X      Y      Z        X      Y      Z
 C          0.000 -0.003  0.021    0.000 -0.000 -0.001    0.001  0.002 -0.004
 C          0.001 -0.001  0.015    0.004 -0.005 -0.001    0.002 -0.003  0.000
 Cl        -0.000  0.000 -0.002   -0.000  0.001  0.000   -0.000  0.000 -0.000
 C         -0.001  0.013 -0.119    0.000  0.001  0.001   -0.002 -0.002  0.000
 H         -0.002 -0.063  0.700   -0.002  0.001 -0.001   -0.008 -0.000 -0.004
 C          0.002 -0.011  0.116   -0.004 -0.001 -0.000   -0.000  0.001 -0.000
 H         -0.004  0.054 -0.669   -0.004 -0.002 -0.001   -0.002  0.007  0.005
 C         -0.000  0.000 -0.009   -0.000 -0.001  0.000    0.001 -0.001 -0.000
 Cl         0.000  0.000  0.001    0.000 -0.000 -0.000   -0.000  0.000 -0.000
 C         -0.002  0.004 -0.030    0.000  0.005  0.000    0.000 -0.002  0.002
 H         -0.005 -0.012  0.145    0.004  0.003  0.007   -0.005  0.000 -0.008
 C          0.002 -0.009 -0.004   -0.003 -0.000  0.002    0.000  0.002  0.000
 C         -0.002  0.006  0.002    0.026 -0.068 -0.054    0.015 -0.021 -0.035
 H          0.012 -0.022 -0.020   -0.137  0.359  0.298   -0.084  0.221  0.159
 C         -0.002  0.001 -0.001   -0.023  0.065  0.055   -0.023  0.065  0.055
 H         -0.004 -0.006 -0.003    0.135 -0.350 -0.286    0.153 -0.391 -0.322
 C          0.002 -0.006 -0.002   -0.001  0.007  0.005    0.013 -0.078 -0.061
 H         -0.007  0.020  0.029    0.016 -0.038 -0.032   -0.174  0.424  0.348
 C          0.002  0.003 -0.001    0.028 -0.070 -0.060   -0.023  0.058  0.047
 H          0.009 -0.001 -0.002   -0.137  0.391  0.319    0.122 -0.354 -0.294
 C         -0.003  0.007  0.001   -0.026  0.066  0.052    0.020 -0.029 -0.007
 H          0.008 -0.027 -0.026    0.133 -0.360 -0.291   -0.053  0.167  0.152
 TransDip   0.001 -0.008  0.013    0.018 -0.005  0.003    0.002 -0.002  0.005

 Mode:                31                     32                     33
 Frequency:      1016.75                1030.21                1053.06
 Force Cnst:      3.6922                 4.1266                 1.6602
 Red. Mass:       6.0618                 6.5991                 2.5410
 IR Active:          YES                    YES                    YES
 IR Intens:        1.935                 48.556                 28.216
 Raman Active:       YES                    YES                    YES
               X      Y      Z        X      Y      Z        X      Y      Z
 C         -0.029 -0.016 -0.003    0.192  0.108  0.010    0.038  0.035  0.003
 C          0.007 -0.001 -0.002   -0.148  0.168  0.020   -0.091  0.121  0.014
 Cl         0.000  0.001  0.000    0.014 -0.016 -0.002    0.011 -0.012 -0.002
 C          0.016  0.034  0.004   -0.086 -0.193 -0.017   -0.021 -0.042 -0.005
 H          0.057  0.026  0.002   -0.211 -0.161 -0.015    0.032 -0.051 -0.001
 C         -0.023 -0.014 -0.001    0.223  0.110  0.008    0.091  0.038  0.003
 H         -0.022 -0.018 -0.001    0.196  0.214  0.015    0.074  0.112  0.008
 C          0.036 -0.026 -0.004   -0.149  0.129  0.014   -0.011  0.017  0.002
 Cl        -0.004  0.003  0.000    0.014 -0.013 -0.001   -0.001  0.001 -0.000
 C          0.020  0.015  0.006   -0.110 -0.218 -0.023   -0.022 -0.117 -0.011
 H          0.044  0.012 -0.037   -0.261 -0.186  0.027   -0.045 -0.117 -0.004
 C         -0.033 -0.010  0.001    0.219  0.066 -0.013    0.004  0.001 -0.006
 C         -0.109 -0.266  0.259    0.011 -0.046  0.058   -0.058  0.028 -0.060
 H         -0.102 -0.232  0.322    0.088 -0.013  0.109   -0.380  0.020 -0.207
 C         -0.005  0.010  0.009   -0.149  0.104 -0.185    0.050 -0.090  0.134
 H          0.031 -0.080 -0.039   -0.052  0.154 -0.265   -0.208 -0.311  0.277
 C          0.368  0.121 -0.005   -0.001  0.001 -0.005    0.116  0.045 -0.003
 H          0.356  0.204  0.060   -0.022  0.020 -0.008    0.124  0.064 -0.018
 C         -0.001  0.013  0.011   -0.060 -0.181  0.189   -0.020  0.096 -0.128
 H          0.030 -0.056 -0.070    0.029 -0.184  0.241   -0.380  0.109 -0.284
 C         -0.247  0.122 -0.276   -0.013  0.043 -0.044   -0.020 -0.058  0.067
 H         -0.262  0.216 -0.243    0.089  0.068 -0.110   -0.247 -0.265  0.175
 TransDip   0.040 -0.019 -0.003   -0.098  0.199  0.022   -0.142  0.093  0.013

 Mode:                34                     35                     36
 Frequency:      1088.14                1103.81                1111.51
 Force Cnst:      2.8402                 1.1739                 1.3199
 Red. Mass:       4.0713                 1.6353                 1.8132
 IR Active:          YES                    YES                    YES
 IR Intens:        3.495                  6.263                 55.649
 Raman Active:       YES                    YES                    YES
               X      Y      Z        X      Y      Z        X      Y      Z
 C         -0.152 -0.021 -0.003    0.010 -0.013 -0.024   -0.008 -0.033  0.004
 C         -0.199  0.223  0.025   -0.018  0.026  0.005   -0.043  0.073  0.007
 Cl         0.025 -0.027 -0.004    0.001 -0.002 -0.001    0.003 -0.005 -0.001
 C          0.032  0.104  0.008    0.005 -0.014 -0.000    0.036 -0.064 -0.007
 H          0.303  0.057  0.004    0.113 -0.039 -0.010    0.521 -0.185 -0.011
 C          0.127  0.023  0.001   -0.011 -0.016 -0.002   -0.080 -0.049 -0.002
 H          0.114  0.126  0.012    0.008 -0.095 -0.005   -0.037 -0.248 -0.027
 C          0.145 -0.116 -0.011   -0.036  0.044  0.004   -0.116  0.162  0.015
 Cl        -0.020  0.017  0.002    0.004 -0.004 -0.000    0.013 -0.016 -0.002
 C          0.006 -0.175 -0.015    0.011  0.012  0.008    0.074  0.008 -0.003
 H          0.113 -0.222 -0.014    0.121 -0.008 -0.040    0.684 -0.136 -0.003
 C         -0.193 -0.070  0.001    0.013 -0.031  0.049   -0.026  0.007 -0.001
 C          0.035 -0.015  0.026    0.087  0.063 -0.037   -0.022 -0.019  0.007
 H          0.331  0.012  0.191    0.425  0.086  0.122   -0.103 -0.005 -0.011
 C          0.063  0.022  0.004   -0.066  0.012 -0.045    0.024 -0.002  0.014
 H          0.272  0.185 -0.109   -0.247 -0.134  0.040    0.087  0.045 -0.019
 C         -0.089 -0.034  0.002    0.020 -0.050  0.070   -0.011  0.011 -0.017
 H         -0.087 -0.050  0.017    0.112 -0.323  0.451   -0.035  0.082 -0.118
 C          0.068  0.030 -0.005    0.042  0.055 -0.047   -0.004 -0.009  0.009
 H          0.364  0.034  0.125    0.256  0.055  0.035   -0.029 -0.009 -0.000
 C          0.005  0.028 -0.032   -0.108 -0.012 -0.037    0.028  0.004  0.001
 H          0.219  0.202 -0.157   -0.405 -0.226  0.124    0.125  0.109 -0.038
 TransDip  -0.003  0.057  0.018   -0.041  0.019  0.066   -0.151  0.185  0.010

 Mode:                37                     38                     39
 Frequency:      1157.33                1185.01                1206.96
 Force Cnst:      1.1018                 0.9219                 0.9738
 Red. Mass:       1.3962                 1.1143                 1.1346
 IR Active:          YES                    YES                    YES
 IR Intens:        5.349                  0.022                  0.727
 Raman Active:       YES                    YES                    YES
               X      Y      Z        X      Y      Z        X      Y      Z
 C         -0.014  0.030  0.003   -0.001 -0.002 -0.002    0.002  0.001  0.000
 C          0.098 -0.011 -0.003    0.001  0.002  0.001    0.000 -0.000 -0.000
 Cl        -0.008  0.004  0.001    0.000  0.000  0.000   -0.000 -0.000 -0.000
 C          0.039 -0.091 -0.009    0.000 -0.000  0.000   -0.000 -0.001  0.000
 H          0.418 -0.193 -0.015    0.012 -0.003 -0.001   -0.004  0.000 -0.001
 C         -0.067  0.067  0.006   -0.000  0.000 -0.000    0.000  0.000  0.000
 H         -0.282  0.805  0.072   -0.004  0.013  0.002    0.000 -0.001 -0.000
 C          0.014  0.010  0.001    0.001  0.001 -0.000   -0.001  0.001 -0.000
 Cl        -0.001 -0.002 -0.000    0.000 -0.000 -0.000    0.000 -0.000  0.000
 C         -0.039 -0.042 -0.003   -0.002 -0.000  0.000   -0.001 -0.000  0.000
 H         -0.093 -0.033 -0.001   -0.007  0.001  0.003    0.004 -0.002  0.004
 C         -0.029 -0.017 -0.014   -0.000 -0.001  0.001   -0.005 -0.002  0.001
 C          0.004  0.001  0.007   -0.009  0.001 -0.007    0.051  0.002  0.022
 H          0.080 -0.016  0.027   -0.152 -0.000 -0.071    0.463  0.010  0.210
 C          0.007 -0.001  0.005    0.035  0.028 -0.018   -0.036 -0.031  0.021
 H          0.022  0.010 -0.003    0.345  0.282 -0.179   -0.359 -0.293  0.189
 C         -0.004 -0.002  0.000    0.014 -0.038  0.053   -0.006 -0.002 -0.001
 H         -0.001 -0.010  0.014    0.133 -0.390  0.529   -0.009  0.004 -0.008
 C          0.010  0.008 -0.005   -0.046 -0.000 -0.021   -0.045  0.001 -0.022
 H          0.046  0.008  0.009   -0.456  0.001 -0.198   -0.438  0.001 -0.192
 C         -0.008 -0.002  0.003    0.007  0.009 -0.008    0.040  0.032 -0.022
 H         -0.004 -0.013 -0.008    0.132  0.108 -0.076    0.360  0.291 -0.192
 TransDip   0.072 -0.018 -0.003    0.004  0.001  0.003    0.024  0.013  0.002

 Mode:                40                     41                     42
 Frequency:      1266.19                1275.25                1309.59
 Force Cnst:      1.7277                 2.8116                 3.1697
 Red. Mass:       1.8290                 2.9344                 3.1369
 IR Active:          YES                    YES                    YES
 IR Intens:        0.527                  9.146                  2.294
 Raman Active:       YES                    YES                    YES
               X      Y      Z        X      Y      Z        X      Y      Z
 C         -0.044 -0.114 -0.010   -0.177  0.157  0.019    0.110  0.166  0.015
 C         -0.144 -0.077 -0.004   -0.087 -0.104 -0.007   -0.104 -0.130 -0.013
 Cl         0.005  0.000 -0.000   -0.000 -0.001 -0.000   -0.002  0.002  0.000
 C          0.051  0.077  0.006    0.124  0.032  0.001    0.095 -0.067 -0.007
 H          0.784 -0.090 -0.008   -0.146  0.103  0.018    0.125 -0.080  0.000
 C          0.020  0.037  0.003   -0.001  0.078  0.006   -0.052  0.152  0.013
 H          0.045 -0.027 -0.003   -0.032  0.210  0.015    0.105 -0.419 -0.042
 C          0.017 -0.011 -0.000   -0.068 -0.172 -0.014   -0.106 -0.007  0.001
 Cl        -0.000  0.001  0.000   -0.003  0.005  0.000    0.001 -0.005 -0.000
 C         -0.012  0.045  0.004    0.077 -0.030 -0.007    0.195 -0.048 -0.004
 H         -0.442  0.153  0.012    0.742 -0.200 -0.011   -0.635  0.163  0.011
 C          0.113  0.027  0.040    0.128  0.079 -0.066   -0.150 -0.009 -0.055
 C          0.011  0.006 -0.008    0.051 -0.001  0.029   -0.025 -0.008  0.004
 H         -0.193  0.023 -0.087   -0.022 -0.008 -0.016    0.287 -0.021  0.136
 C         -0.024  0.012 -0.027   -0.051 -0.008 -0.012    0.021 -0.025  0.041
 H         -0.135 -0.074  0.029   -0.067 -0.023 -0.009    0.207  0.121 -0.051
 C          0.006 -0.002  0.006    0.002  0.011 -0.013   -0.004  0.007 -0.011
 H         -0.005  0.023 -0.029    0.015 -0.035  0.052    0.003 -0.004  0.009
 C         -0.030 -0.022  0.013   -0.005 -0.033  0.038    0.041  0.024 -0.010
 H         -0.074 -0.023 -0.004   -0.211 -0.038 -0.050    0.043  0.025 -0.012
 C          0.027  0.022 -0.016    0.009 -0.003  0.016   -0.033 -0.030  0.022
 H         -0.039 -0.028  0.027   -0.205 -0.199  0.128    0.034  0.020 -0.019
 TransDip  -0.018  0.015 -0.002    0.056 -0.079 -0.002   -0.047  0.010  0.005

 Mode:                43                     44                     45
 Frequency:      1319.95                1354.64                1408.33
 Force Cnst:      4.8305                 1.6614                 3.7997
 Red. Mass:       4.7057                 1.5366                 3.2515
 IR Active:          YES                    YES                    YES
 IR Intens:        0.198                  1.316                 20.866
 Raman Active:       YES                    YES                    YES
               X      Y      Z        X      Y      Z        X      Y      Z
 C          0.009  0.099 -0.023   -0.014 -0.015  0.010   -0.213  0.122  0.009
 C         -0.025 -0.028  0.003    0.010  0.006 -0.000    0.115  0.008  0.001
 Cl        -0.001  0.001 -0.000    0.000 -0.000  0.000   -0.004 -0.001  0.000
 C          0.074 -0.024 -0.001   -0.019  0.004  0.000   -0.035 -0.088 -0.007
 H         -0.240  0.053  0.004    0.049 -0.013 -0.002    0.085 -0.137 -0.014
 C         -0.007  0.052  0.003   -0.001 -0.011 -0.001   -0.116  0.083  0.009
 H         -0.034  0.146  0.015    0.010 -0.050 -0.004    0.104 -0.731 -0.063
 C         -0.092 -0.073 -0.004    0.027  0.019  0.001    0.220  0.122  0.008
 Cl         0.001 -0.000 -0.000   -0.001  0.000  0.000   -0.007 -0.002 -0.000
 C          0.065 -0.007  0.006   -0.014 -0.006 -0.001   -0.004 -0.154 -0.013
 H          0.139 -0.018 -0.029   -0.010 -0.009  0.003   -0.237 -0.123 -0.001
 C          0.044 -0.223  0.264    0.002  0.029 -0.035    0.072 -0.004 -0.003
 C         -0.161  0.022 -0.097   -0.109 -0.017 -0.031    0.028 -0.009  0.026
 H         -0.211  0.014 -0.130    0.509 -0.008  0.250   -0.183 -0.024 -0.079
 C          0.141  0.122 -0.082    0.030  0.014 -0.004    0.024  0.038 -0.033
 H         -0.288 -0.222  0.141    0.197  0.151 -0.088   -0.211 -0.154  0.088
 C          0.035 -0.096  0.131    0.022 -0.065  0.089   -0.008  0.001 -0.005
 H         -0.027  0.091 -0.126   -0.065  0.190 -0.262    0.020 -0.091  0.115
 C         -0.177  0.019 -0.101   -0.034 -0.013 -0.000   -0.048 -0.018  0.002
 H          0.435  0.024  0.161   -0.271 -0.016 -0.101    0.062 -0.021  0.053
 C          0.095  0.112 -0.088    0.101  0.064 -0.031    0.030  0.019 -0.002
 H          0.204  0.200 -0.152   -0.416 -0.359  0.246   -0.024 -0.056  0.017
 TransDip   0.001  0.012  0.008    0.017 -0.023  0.023    0.040 -0.141 -0.008

 Mode:                46                     47                     48
 Frequency:      1473.83                1489.93                1528.86
 Force Cnst:      2.8776                 3.1798                 3.2902
 Red. Mass:       2.2485                 2.4312                 2.3891
 IR Active:          YES                    YES                    YES
 IR Intens:       19.483                 71.251                  4.713
 Raman Active:       YES                    YES                    YES
               X      Y      Z        X      Y      Z        X      Y      Z
 C         -0.066 -0.027 -0.019   -0.079 -0.127  0.001   -0.073 -0.033 -0.001
 C          0.002  0.058  0.007   -0.047  0.111  0.011   -0.019  0.020  0.003
 Cl        -0.000 -0.002 -0.000    0.001 -0.004 -0.000    0.000 -0.001 -0.000
 C          0.085 -0.040 -0.003    0.176 -0.034 -0.005    0.060 -0.008 -0.001
 H         -0.264  0.042  0.004   -0.544  0.145  0.017   -0.133  0.040  0.004
 C         -0.050  0.006  0.001   -0.061 -0.074 -0.006   -0.029 -0.020 -0.001
 H         -0.061  0.014  0.001   -0.177  0.276  0.025   -0.050  0.035  0.004
 C          0.003  0.031  0.004   -0.046  0.079  0.007    0.022  0.034  0.003
 Cl        -0.000 -0.002 -0.000    0.002 -0.004 -0.000   -0.000 -0.001 -0.000
 C          0.048 -0.020 -0.000    0.123 -0.008 -0.003    0.009 -0.012 -0.003
 H         -0.194  0.038 -0.008   -0.442  0.134  0.018   -0.090  0.009  0.010
 C          0.037 -0.077  0.107   -0.015  0.054 -0.050    0.149  0.055  0.002
 C          0.082  0.057 -0.031   -0.000 -0.036  0.039   -0.080  0.033 -0.078
 H         -0.187  0.066 -0.162   -0.059 -0.031  0.031    0.417  0.053  0.138
 C         -0.127 -0.040 -0.009    0.066  0.038 -0.017   -0.089 -0.100  0.081
 H          0.186  0.226 -0.191   -0.197 -0.177  0.127    0.368  0.263 -0.149
 C          0.009 -0.062  0.080   -0.033  0.028 -0.049    0.099  0.036  0.001
 H         -0.127  0.329 -0.458    0.027 -0.167  0.217    0.119  0.044  0.001
 C          0.143  0.037  0.019   -0.033 -0.036  0.027   -0.127  0.021 -0.083
 H         -0.418  0.041 -0.238    0.014 -0.041  0.058    0.440  0.031  0.159
 C         -0.074  0.019 -0.055    0.067  0.027 -0.003   -0.043 -0.077  0.075
 H         -0.012  0.083 -0.106   -0.149 -0.150  0.119    0.347  0.223 -0.120
 TransDip  -0.114  0.069 -0.048   -0.243  0.111  0.042    0.041  0.056  0.004

 Mode:                49                     50                     51
 Frequency:      1588.55                1618.28                1620.64
 Force Cnst:      9.2102                 8.6279                11.0098
 Red. Mass:       6.1947                 5.5918                 7.1147
 IR Active:          YES                    YES                    YES
 IR Intens:       11.017                  1.111                 14.682
 Raman Active:       YES                    YES                    YES
               X      Y      Z        X      Y      Z        X      Y      Z
 C          0.051 -0.268 -0.018   -0.005 -0.080  0.012   -0.242 -0.052 -0.004
 C          0.078  0.206  0.018    0.026  0.052  0.003    0.274  0.138  0.010
 Cl        -0.004 -0.001 -0.000   -0.001 -0.000  0.000   -0.001 -0.003 -0.000
 C          0.083 -0.195 -0.018   -0.009 -0.027 -0.004   -0.349  0.034  0.006
 H         -0.130 -0.166 -0.011   -0.005 -0.032 -0.001    0.389 -0.154 -0.018
 C         -0.103  0.414  0.036   -0.001  0.063  0.006    0.167  0.012 -0.001
 H          0.182 -0.567 -0.051    0.036 -0.057 -0.005    0.165  0.093  0.007
 C         -0.021 -0.264 -0.022   -0.039 -0.056 -0.006   -0.281 -0.137 -0.008
 Cl         0.001  0.002  0.000    0.001  0.000  0.000    0.002  0.003  0.000
 C         -0.111  0.143  0.012    0.026  0.032 -0.001    0.374 -0.017 -0.006
 H          0.275  0.053 -0.003   -0.019  0.045  0.023   -0.430  0.193  0.018
 C          0.012  0.006  0.025   -0.046  0.173 -0.212    0.052 -0.005  0.027
 C         -0.039  0.004 -0.027    0.120 -0.073  0.141    0.005  0.013 -0.017
 H          0.092  0.020  0.046   -0.280 -0.078 -0.025    0.028  0.016 -0.006
 C          0.005 -0.030  0.036    0.029  0.146 -0.165   -0.031 -0.033  0.026
 H          0.045 -0.001  0.023   -0.240 -0.051 -0.042    0.051  0.032 -0.015
 C         -0.014  0.052 -0.069    0.070 -0.216  0.293    0.007  0.030 -0.034
 H          0.033 -0.087  0.126   -0.104  0.297 -0.408    0.028 -0.027  0.044
 C          0.004 -0.026  0.032   -0.096  0.100 -0.165   -0.016 -0.016  0.012
 H         -0.008 -0.030  0.032    0.204  0.117 -0.048    0.006 -0.017  0.023
 C          0.029  0.025 -0.021   -0.067 -0.145  0.143    0.021  0.025 -0.016
 H         -0.068 -0.035  0.043    0.289  0.136 -0.037   -0.025 -0.023  0.003
 TransDip   0.077 -0.073  0.006   -0.015  0.014 -0.027   -0.121 -0.021 -0.003

 Mode:                52                     53                     54
 Frequency:      1643.05                3166.11                3173.44
 Force Cnst:      8.8545                 6.4098                 6.4553
 Red. Mass:       5.5669                 1.0853                 1.0879
 IR Active:          YES                    YES                    YES
 IR Intens:        1.780                  1.191                  1.921
 Raman Active:       YES                    YES                    YES
               X      Y      Z        X      Y      Z        X      Y      Z
 C          0.049  0.012  0.001    0.000 -0.000  0.000    0.000 -0.000  0.000
 C         -0.007 -0.001 -0.001   -0.000 -0.000 -0.000   -0.000 -0.000 -0.000
 Cl         0.000 -0.000 -0.000    0.000  0.000  0.000   -0.000 -0.000 -0.000
 C          0.004 -0.003 -0.000    0.000 -0.000 -0.000    0.000 -0.000 -0.000
 H         -0.011  0.000  0.000    0.000  0.000  0.000    0.000  0.001  0.000
 C         -0.002  0.003  0.000    0.000  0.000  0.000    0.000  0.000  0.000
 H          0.001 -0.005 -0.001   -0.000 -0.000  0.000   -0.001 -0.000  0.000
 C          0.002 -0.001  0.000   -0.000  0.000 -0.000   -0.000 -0.000 -0.000
 Cl        -0.000  0.000  0.000    0.000 -0.000  0.000    0.000 -0.000  0.000
 C         -0.009  0.002  0.002    0.000  0.001  0.000    0.000  0.002  0.000
 H          0.022 -0.005 -0.008   -0.002 -0.009 -0.001   -0.005 -0.019 -0.001
 C         -0.209 -0.067 -0.011    0.001  0.001 -0.000    0.000  0.001 -0.001
 C          0.295  0.052  0.076    0.003  0.008 -0.009   -0.006 -0.016  0.016
 H         -0.349  0.044 -0.221   -0.042 -0.098  0.099    0.083  0.191 -0.194
 C         -0.243 -0.130  0.046    0.023 -0.011  0.024   -0.033  0.017 -0.036
 H          0.180  0.220 -0.187   -0.265  0.138 -0.290    0.382 -0.199  0.419
 C          0.135  0.039  0.014   -0.044 -0.016 -0.001    0.023  0.007  0.002
 H          0.144  0.066 -0.014    0.520  0.187  0.008   -0.261 -0.092 -0.006
 C         -0.275 -0.047 -0.067    0.014  0.032 -0.033    0.007  0.020 -0.022
 H          0.287 -0.048  0.187   -0.169 -0.382  0.389   -0.103 -0.238  0.244
 C          0.255  0.139 -0.057    0.021 -0.012  0.025    0.032 -0.017  0.036
 H         -0.221 -0.246  0.204   -0.259  0.134 -0.286   -0.373  0.193 -0.412
 TransDip  -0.041 -0.012 -0.003    0.033  0.011  0.005    0.020  0.031 -0.025

 Mode:                55                     56                     57
 Frequency:      3182.08                3190.23                3196.93
 Force Cnst:      6.5138                 6.5638                 6.6075
 Red. Mass:       1.0919                 1.0946                 1.0973
 IR Active:          YES                    YES                    YES
 IR Intens:       16.452                 19.466                  7.227
 Raman Active:       YES                    YES                    YES
               X      Y      Z        X      Y      Z        X      Y      Z
 C         -0.000  0.000 -0.000    0.000 -0.000  0.000    0.000  0.000 -0.000
 C          0.000  0.000  0.000    0.000 -0.000 -0.000   -0.000  0.000  0.000
 Cl        -0.000 -0.000 -0.000   -0.000 -0.000 -0.000    0.000  0.000  0.000
 C          0.000  0.000  0.000   -0.000 -0.000 -0.000   -0.001 -0.003 -0.000
 H         -0.001 -0.003 -0.000    0.000  0.001  0.000    0.007  0.030  0.003
 C         -0.000 -0.000 -0.000   -0.000  0.000  0.000    0.002  0.001  0.000
 H          0.002  0.001 -0.000    0.000  0.000  0.000   -0.021 -0.006 -0.000
 C          0.000 -0.000  0.000   -0.000 -0.000 -0.000   -0.000 -0.000 -0.000
 Cl        -0.000  0.000  0.000   -0.000  0.000  0.000   -0.000  0.000  0.000
 C         -0.000 -0.002 -0.000    0.000  0.001  0.000    0.000  0.002  0.000
 H          0.005  0.021  0.002   -0.004 -0.016 -0.001   -0.005 -0.019 -0.002
 C         -0.002 -0.001  0.001   -0.001  0.001 -0.002    0.002  0.000  0.001
 C         -0.007 -0.021  0.022   -0.015 -0.034  0.035    0.018  0.039 -0.039
 H          0.105  0.244 -0.248    0.173  0.394 -0.398   -0.193 -0.434  0.438
 C         -0.022  0.014 -0.027    0.007 -0.001  0.004   -0.031  0.016 -0.033
 H          0.266 -0.142  0.296   -0.054  0.024 -0.054    0.331 -0.173  0.364
 C         -0.041 -0.016  0.001   -0.037 -0.012 -0.003   -0.036 -0.014  0.000
 H          0.467  0.170  0.005    0.404  0.143  0.009    0.397  0.144  0.005
 C          0.011  0.019 -0.018   -0.015 -0.035  0.036   -0.007 -0.019  0.020
 H         -0.101 -0.220  0.223    0.170  0.386 -0.394    0.090  0.207 -0.212
 C         -0.032  0.016 -0.035    0.022 -0.009  0.021    0.010 -0.005  0.010
 H          0.363 -0.186  0.399   -0.226  0.113 -0.245   -0.105  0.053 -0.114
 TransDip  -0.111  0.012 -0.067   -0.065 -0.091  0.087   -0.078 -0.003 -0.035

 Mode:                58                     59                     60
 Frequency:      3198.56                3203.44                3213.09
 Force Cnst:      6.5630                 6.5973                 6.6632
 Red. Mass:       1.0888                 1.0911                 1.0954
 IR Active:          YES                    YES                    YES
 IR Intens:        0.487                  0.110                  0.596
 Raman Active:       YES                    YES                    YES
               X      Y      Z        X      Y      Z        X      Y      Z
 C         -0.000  0.001  0.000   -0.002  0.001  0.000    0.000  0.000  0.000
 C          0.003 -0.000 -0.000   -0.000  0.001  0.000    0.003  0.000 -0.000
 Cl        -0.000  0.000  0.000    0.000 -0.000 -0.000   -0.000  0.000  0.000
 C         -0.019 -0.068 -0.006    0.002  0.005  0.000   -0.010 -0.050 -0.005
 H          0.196  0.792  0.073   -0.016 -0.063 -0.006    0.131  0.544  0.051
 C          0.045  0.015  0.001   -0.009 -0.002 -0.000   -0.071 -0.019 -0.001
 H         -0.532 -0.153 -0.009    0.106  0.030  0.002    0.790  0.221  0.013
 C          0.001 -0.002 -0.000    0.004  0.000  0.000   -0.000  0.004  0.000
 Cl        -0.000  0.000  0.000   -0.000  0.000  0.000    0.000 -0.000 -0.000
 C         -0.003 -0.010 -0.001   -0.021 -0.083 -0.008    0.002  0.005  0.000
 H          0.028  0.113  0.011    0.238  0.954  0.093   -0.013 -0.052 -0.005
 C         -0.000 -0.000 -0.000    0.000 -0.000 -0.000    0.000 -0.000  0.000
 C         -0.001 -0.001  0.001    0.001  0.001 -0.001   -0.000  0.000 -0.000
 H          0.007  0.016 -0.016   -0.003 -0.007  0.007   -0.000 -0.000  0.000
 C          0.001 -0.001  0.001   -0.001  0.000 -0.001    0.000 -0.000  0.000
 H         -0.011  0.006 -0.012    0.006 -0.003  0.006   -0.000  0.000 -0.000
 C          0.001  0.000 -0.000   -0.001 -0.000 -0.000    0.000  0.000  0.000
 H         -0.013 -0.005 -0.000    0.006  0.002  0.000   -0.001 -0.000 -0.000
 C          0.000  0.001 -0.001   -0.000 -0.001  0.001    0.000  0.000 -0.000
 H         -0.003 -0.007  0.008    0.004  0.008 -0.008   -0.000 -0.001  0.001
 C         -0.000  0.000 -0.000    0.002 -0.001  0.002   -0.000  0.000 -0.000
 H          0.003 -0.002  0.004   -0.024  0.012 -0.027    0.001 -0.001  0.001
 TransDip   0.004 -0.022 -0.001   -0.008 -0.006 -0.002   -0.020 -0.014 -0.000

 STANDARD THERMODYNAMIC QUANTITIES AT   298.15 K  AND     1.00 ATM

   This Molecule has  0 Imaginary Frequencies
   Zero point vibrational energy:      101.359 kcal/mol

   Atom    1 Element C  Has Mass   12.00000
   Atom    2 Element C  Has Mass   12.00000
   Atom    3 Element Cl Has Mass   34.96885
   Atom    4 Element C  Has Mass   12.00000
   Atom    5 Element H  Has Mass    1.00783
   Atom    6 Element C  Has Mass   12.00000
   Atom    7 Element H  Has Mass    1.00783
   Atom    8 Element C  Has Mass   12.00000
   Atom    9 Element Cl Has Mass   34.96885
   Atom   10 Element C  Has Mass   12.00000
   Atom   11 Element H  Has Mass    1.00783
   Atom   12 Element C  Has Mass   12.00000
   Atom   13 Element C  Has Mass   12.00000
   Atom   14 Element H  Has Mass    1.00783
   Atom   15 Element C  Has Mass   12.00000
   Atom   16 Element H  Has Mass    1.00783
   Atom   17 Element C  Has Mass   12.00000
   Atom   18 Element H  Has Mass    1.00783
   Atom   19 Element C  Has Mass   12.00000
   Atom   20 Element H  Has Mass    1.00783
   Atom   21 Element C  Has Mass   12.00000
   Atom   22 Element H  Has Mass    1.00783
   Molecular Mass:   222.000340 amu
   Principal axes and moments of inertia in amu*Bohr^2:
                             1           2           3
    Eigenvalues --     2189.09957  5115.16649  6877.89301
          X               0.99911     0.04193     0.00356
          Y              -0.04187     0.99900    -0.01591
          Z              -0.00423     0.01575     0.99987
   Rotational Symmetry Number is   1
   The Molecule is an Asymmetric Top
   Translational Enthalpy:        0.889 kcal/mol
   Rotational Enthalpy:           0.889 kcal/mol
   Vibrational Enthalpy:        106.744 kcal/mol
   gas constant (RT):             0.592 kcal/mol
   Translational Entropy:        42.095  cal/mol.K
   Rotational Entropy:           32.710  cal/mol.K
   Vibrational Entropy:          32.957  cal/mol.K

   Total Enthalpy:              109.114 kcal/mol
   Total Entropy:               107.761  cal/mol.K

 ======================================================================

 STANDARD THERMODYNAMIC QUANTITIES FOR ANHARMONIC VIBRATION -- TOSH

   Zero point vibrational energy: ************ kcal/mol

   Vibrational Enthalpy:       Infinity kcal/mol
   Vibrational Entropy:             NaN  cal/mol.K

   Total Enthalpy:             Infinity kcal/mol
   Total Entropy:                   NaN  cal/mol.K

 ======================================================================

 STANDARD THERMODYNAMIC QUANTITIES FOR ANHARMONIC VIBRATION -- VPT2

   Zero point vibrational energy: ************ kcal/mol

   Vibrational Enthalpy:       Infinity kcal/mol
   Vibrational Entropy:             NaN  cal/mol.K

   Total Enthalpy:             Infinity kcal/mol
   Total Entropy:                   NaN  cal/mol.K

 ======================================================================

Archival summary:
1\1\november\FREQ\ProcedureUnspecified\BasisUnspecified\l2128\taweetha\FriJan1702:27:502020FriJan1702:27:502020\0\\#,FREQ,ProcedureUnspecified,BasisUnspecified,\\0,1\Cl\C,1,1.76093\C,2,1.3925,1,117.268\H,3,1.08245,2,119.521,1,-1.31995,0\C,3,1.39006,2,120.371,1,178.055,0\H,5,1.08207,3,120.621,2,-179.916,0\C,5,1.38998,3,118.726,2,-0.142758,0\C,7,1.38808,5,121.091,3,0.233732,0\H,8,1.0825,7,119.851,5,178.91,0\C,2,1.40338,1,121.169,3,178.148,0\C,10,1.48967,2,124.019,1,1.47354,0\C,11,1.40059,10,119.854,2,-123.755,0\H,12,1.08437,11,119.472,10,2.47937,0\C,12,1.39329,11,120.636,10,-178.631,0\H,14,1.08419,12,119.726,11,-179.323,0\C,14,1.39322,12,120.115,11,0.407172,0\H,16,1.08411,14,120.177,12,179.995,0\C,16,1.39434,14,119.66,12,0.0236979,0\H,18,1.08417,16,120.088,14,179.556,0\C,18,1.39186,16,120.268,14,-0.347386,0\H,20,1.08318,18,119.839,16,179.874,0\Cl,7,1.7585,5,119.497,3,-179.897,0\\\@

 Total job time:  8949.47s(wall), 8948.59s(cpu) 
 Fri Jan 17 02:27:50 2020

        *************************************************************
        *                                                           *
        *  Thank you very much for using Q-Chem.  Have a nice day.  *
        *                                                           *
        *************************************************************
