# Supplementary material for: Quantum Chemical Investigation of Polychlorinated Dibenzodioxins, Dibenzofurans and Biphenyls: Relative Stability and Planarity Analysis
Source: Molecules. 2020 Dec 3;25(23):5697. doi: 10.3390/molecules25235697 (PMC7730433; doi:10.3390/molecules25235697)
Supplement: Supplementary file 1 [file molecules-25-05697-s001.zip › PCB/B3LYP/ClHHHClClHHHCl.out]

                  Welcome to Q-Chem
     A Quantum Leap Into The Future Of Chemistry


 Q-Chem 5.2 (devel), Q-Chem, Inc., Pleasanton, CA (2019)

 Yihan Shao,  Zhengting Gan,  E. Epifanovsky,  A. T. B. Gilbert,  M. Wormit,  
 J. Kussmann,  A. W. Lange,  A. Behn,  Jia Deng,  Xintian Feng,  D. Ghosh,  
 M. Goldey,  P. R. Horn,  L. D. Jacobson,  I. Kaliman,  T. Kus,  A. Landau,  
 Jie Liu,  E. I. Proynov,  R. M. Richard,  R. P. Steele,  E. J. Sundstrom,  
 H. L. Woodcock III,  P. M. Zimmerman,  D. Zuev,  B. Albrecht,  E. Alguire,  
 S. A. Baeppler,  D. Barton,  Z. Benda,  Y. A. Bernard,  E. J. Berquist,  
 K. B. Bravaya,  H. Burton,  D. Casanova,  Chun-Min Chang,  Yunqing Chen,  
 A. Chien,  K. D. Closser,  M. P. Coons,  S. Coriani,  S. Dasgupta,  
 A. L. Dempwolff,  M. Diedenhofen,  Hainam Do,  R. G. Edgar,  Po-Tung Fang,  
 S. Faraji,  S. Fatehi,  Qingguo Feng,  K. D. Fenk,  J. Fosso-Tande,  
 J. Gayvert,  Qinghui Ge,  A. Ghysels,  G. Gidofalvi,  J. Gomes,  
 J. Gonthier,  A. Gunina,  D. Hait,  M. W. D. Hanson-Heine,  
 P. H. P. Harbach,  A. W. Hauser,  M. F. Herbst,  J. E. Herr,  
 E. G. Hohenstein,  Z. C. Holden,  Kerwin Hui,  B. C. Huynh,  T.-C. Jagau,  
 Hyunjun Ji,  B. Kaduk,  K. Khistyaev,  Jaehoon Kim,  P. Klunzinger,  K. Koh,  
 D. Kosenkov,  L. Koulias,  T. Kowalczyk,  C. M. Krauter,  A. Kunitsa,  
 Ka Un Lao,  A. Laurent,  K. V. Lawler,  Joonho Lee,  D. Lefrancois,  
 S. Lehtola,  D. S. Levine,  Yi-Pei Li,  You-Sheng Lin,  Fenglai Liu,  
 E. Livshits,  A. Luenser,  P. Manohar,  E. Mansoor,  S. F. Manzer,  
 Shan-Ping Mao,  Yuezhi Mao,  N. Mardirossian,  A. V. Marenich,  
 T. Markovich,  L. A. Martinez-Martinez,  S. A. Maurer,  N. J. Mayhall,  
 S. C. McKenzie,  J.-M. Mewes,  P. Morgante,  A. F. Morrison,  
 J. W. Mullinax,  K. Nanda,  T. S. Nguyen-Beck,  R. Olivares-Amaya,  
 J. A. Parkhill,  Zheng Pei,  T. M. Perrine,  F. Plasser,  P. Pokhilko,  
 S. Prager,  A. Prociuk,  E. Ramos,  D. R. Rehn,  F. Rob,  M. Scheurer,  
 M. Schneider,  N. Sergueev,  S. M. Sharada,  S. Sharma,  D. W. Small,  
 T. Stauch,  T. Stein,  Yu-Chuan Su,  A. J. W. Thom,  A. Tkatchenko,  
 T. Tsuchimochi,  N. M. Tubman,  L. Vogt,  M. L. Vidal,  O. Vydrov,  
 M. A. Watson,  J. Wenzel,  M. de Wergifosse,  T. A. Wesolowski,  A. White,  
 J. Witte,  A. Yamada,  Jun Yang,  K. Yao,  S. Yeganeh,  S. R. Yost,  
 Zhi-Qiang You,  A. Zech,  Igor Ying Zhang,  Xing Zhang,  Yan Zhao,  
 Ying Zhu,  B. R. Brooks,  G. K. L. Chan,  C. J. Cramer,  M. S. Gordon,  
 W. J. Hehre,  A. Klamt,  M. W. Schmidt,  C. D. Sherrill,  D. G. Truhlar,  
 A. Aspuru-Guzik,  R. Baer,  A. T. Bell,  N. A. Besley,  Jeng-Da Chai,  
 A. E. DePrince, III,  R. A. DiStasio Jr.,  A. Dreuw,  B. D. Dunietz,  
 T. R. Furlani,  Chao-Ping Hsu,  Yousung Jung,  Jing Kong,  D. S. Lambrecht,  
 WanZhen Liang,  C. Ochsenfeld,  V. A. Rassolov,  L. V. Slipchenko,  
 J. E. Subotnik,  T. Van Voorhis,  J. M. Herbert,  A. I. Krylov,  
 P. M. W. Gill,  M. Head-Gordon

 Contributors to earlier versions of Q-Chem not listed above: 
 R. D. Adamson,  B. Austin,  J. Baker,  G. J. O. Beran,  K. Brandhorst,  
 S. T. Brown,  E. F. C. Byrd,  A. K. Chakraborty,  C.-L. Cheng,  
 Siu Hung Chien,  D. M. Chipman,  D. L. Crittenden,  H. Dachsel,  
 R. J. Doerksen,  A. D. Dutoi,  L. Fusti-Molnar,  W. A. Goddard III,  
 A. Golubeva-Zadorozhnaya,  S. R. Gwaltney,  G. Hawkins,  A. Heyden,  
 S. Hirata,  G. Kedziora,  F. J. Keil,  C. Kelley,  Jihan Kim,  R. A. King,  
 R. Z. Khaliullin,  P. P. Korambath,  W. Kurlancheek,  A. M. Lee,  M. S. Lee,  
 S. V. Levchenko,  Ching Yeh Lin,  D. Liotard,  R. C. Lochan,  I. Lotan,  
 P. E. Maslen,  N. Nair,  D. P. O'Neill,  D. Neuhauser,  E. Neuscamman,  
 C. M. Oana,  R. Olson,  B. Peters,  R. Peverati,  P. A. Pieniazek,  
 Y. M. Rhee,  J. Ritchie,  M. A. Rohrdanz,  E. Rosta,  N. J. Russ,  
 H. F. Schaefer III,  N. E. Schultz,  N. Shenvi,  A. C. Simmonett,  A. Sodt,  
 D. Stuck,  K. S. Thanthiriwatte,  V. Vanovschi,  Tao Wang,  A. Warshel,  
 C. F. Williams,  Q. Wu,  X. Xu,  W. Zhang

 Please cite Q-Chem as follows:
 Y. Shao et al., Mol. Phys. 113, 184-215 (2015)
 DOI: 10.1080/00268976.2014.952696

 Q-Chem 5.2.1 for Intel X86 EM64T Linux

 Parts of Q-Chem use Armadillo 8.300.2 (Tropical Shenanigans).
 http://arma.sourceforge.net/

 Q-Chem begins on Thu Jan 16 23:25:47 2020  

Host: 
0

     Scratch files written to /scratch/taweetham/qchem32482//
NAlpha2: 146
NElect   146
Mult     1

 Q-Chem warning in module libgen/rem_setup.C, line 2168:

 Setting Thresh to 1e-14


Checking the input file for inconsistencies... 	...done.

--------------------------------------------------------------
User input:
--------------------------------------------------------------
$MOLECULE
0 1
C 
C  1 1.394960
Cl  2 CCl 1 119.528007
C  2 1.386606 1 120.846377 3 178.766605 0
H  4 CH 2 119.698148 1 -179.612229 0
C  4 1.387279 2 120.235871 1 -0.083363 0
H  6 CH 4 120.254637 2 -179.958574 0
C  6 1.387279 4 119.490737 2 0.041992 0
H  8 CH 6 120.064298 4 179.568218 0
C  8 1.386606 6 120.235863 4 0.041336 0
Cl  10 CCl 8 119.614146 6 178.681836 0
C  1 1.488550 2 120.827489 3 1.275929 0
C  12 1.394960 1 120.827496 2 44.635695 0
Cl  13 CCl 12 119.528011 1 1.275194 0
C  13 1.386606 12 120.846392 1 -179.957497 0
H  15 CH 13 119.698155 12 -179.612829 0
C  15 1.387278 13 120.235860 12 -0.083872 0
H  17 CH 15 120.254633 13 -179.958492 0
C  17 1.387279 15 119.490737 13 0.041666 0
H  19 CH 17 120.064293 15 179.568399 0
C  19 1.386606 17 120.235874 15 0.041790 0
Cl  21 CCl 19 119.614152 17 178.681599 0

CH=1.08273
CCl=1.75400
$END

$REM
   JOB_TYPE	OPTIMIZATION
   BASIS	6-311++G**
   METHOD	B3LYP
   SYM_IGNORE	TRUE
   SCF_GUESS_ALWAYS     TRUE
   SYM_IGNORE   TRUE
   S2THRESH     15
   THRESH       15
$END

--------------------------------------------------------------
 ----------------------------------------------------------------
             Standard Nuclear Orientation (Angstroms)
    I     Atom           X                Y                Z
 ----------------------------------------------------------------
    1      C       0.0000000000     0.0000000000     0.0000000000
    2      C       0.0000000000     0.0000000000     1.3949600000
    3      Cl      1.5261815140     0.0000000000     2.2594170471
    4      C      -1.1901880373     0.0256249026     2.1059255403
    5      H      -1.1683702292     0.0315218534     3.1884196336
    6      C      -2.4041742747     0.0535064326     1.4351028665
    7      H      -3.3336980403     0.0741960811     1.9899557843
    8      C      -2.4180259722     0.0546630380     0.0478935036
    9      H      -3.3603520375     0.0692493833    -0.4851290834
   10      C      -1.2274122092     0.0272853135    -0.6622934626
   11      Cl     -1.2645630159    -0.0058824468    -2.4155862839
   12      C       1.2779219872    -0.0284629571    -0.7628147595
   13      C       2.3095886281    -0.8932703637    -0.3971844912
   14      Cl      2.0841394724    -1.9836059182     0.9581225060
   15      C       3.5004827568    -0.9194878930    -1.1069450245
   16      H       4.2865586447    -1.6026019117    -0.8107285686
   17      C       3.6821124948    -0.0819958503    -2.1978886372
   18      H       4.6116429624    -0.1026930066    -2.7527300472
   19      C       2.6636000698     0.7822218600    -2.5724593424
   20      H       2.7980411655     1.4448431951    -3.4181323354
   21      C       1.4736782845     0.8090230106    -1.8610916159
   22      Cl      0.2100943914     1.9325319622    -2.3275671039
 ----------------------------------------------------------------
 Nuclear Repulsion Energy =        1604.61245840 hartrees
 There are       73 alpha and       73 beta electrons
 Requested basis set is 6-311++G(d,p)
 There are 154 shells and 426 basis functions

 Total QAlloc Memory Limit   2000 MB
 Mega-Array Size       188 MB
 MEM_STATIC part       192 MB
 A cutoff of  1.0D-15 yielded   9782 shell pairs
 There are     80250 function pairs (     86415 Cartesian)
 Smallest overlap matrix eigenvalue = 4.01E-07
 Linear dependence detected in AO basis
 Number of orthogonalized atomic orbitals = 421
 Maximum deviation from orthogonality = 3.181E-10

 Scale SEOQF with 1.000000e-01/1.000000e-01/1.000000e-01

 Standard Electronic Orientation quadrupole field applied
 Nucleus-field energy     =    -0.0000000211 hartrees
 Guess from superposition of atomic densities
 Warning:  Energy on first SCF cycle will be non-variational
 SAD guess density has 146.000000 electrons

 -----------------------------------------------------------------------
  General SCF calculation program by
  Eric Jon Sundstrom, Paul Horn, Yuezhi Mao, Dmitri Zuev, Alec White,
  David Stuck, Shaama M.S., Shane Yost, Joonho Lee, David Small,
  Daniel Levine, Susi Lehtola, Hugh Burton, Evgeny Epifanovsky,
  Bang C. Huynh
 -----------------------------------------------------------------------
 Exchange:     0.2000 Hartree-Fock + 0.0800 Slater + 0.7200 B88
 Correlation:  0.1900 VWN1RPA + 0.8100 LYP
 Using SG-1 standard quadrature grid
 A restricted SCF calculation will be
 performed using DIIS
 SCF converges when DIIS error is below 1.0e-08
 ---------------------------------------
  Cycle       Energy         DIIS error
 ---------------------------------------
    1   -2305.9750548751      3.11e-02  
    2   -2301.6060644193      2.75e-03  
    3   -2301.4730837293      3.57e-03  
    4   -2301.7715024795      6.97e-04  
    5   -2301.7802540408      3.83e-04  
    6   -2301.7835364575      1.17e-04  
    7   -2301.7838264517      1.99e-05  
    8   -2301.7838338410      5.65e-06  
    9   -2301.7838344874      1.74e-06  
   10   -2301.7838345485      3.26e-07  
   11   -2301.7838345516      8.40e-08  
   12   -2301.7838345515      4.53e-08  
   13   -2301.7838345518      9.61e-09  Convergence criterion met
 ---------------------------------------
 SCF time:   CPU 539.56s  wall 540.00s 
 SCF   energy in the final basis set =    -2301.7838345518
 Total energy in the final basis set =    -2301.7838345518

 --------------------------------------------------------------

                    Orbital Energies (a.u.)
 --------------------------------------------------------------

 Alpha MOs
 -- Occupied --
********-101.5551-101.5551-101.5551 -10.2563 -10.2563 -10.2563 -10.2563
-10.2227 -10.2224 -10.2029 -10.2029 -10.2009 -10.2009 -10.2008 -10.2008
 -9.4723  -9.4723  -9.4723  -9.4723  -7.2368  -7.2367  -7.2366  -7.2364
 -7.2269  -7.2269  -7.2269  -7.2269  -7.2265  -7.2265  -7.2264  -7.2264
 -0.9489  -0.9125  -0.9079  -0.8677  -0.8561  -0.8285  -0.8086  -0.7561
 -0.7470  -0.7449  -0.6594  -0.6370  -0.6116  -0.6102  -0.5531  -0.5232
 -0.5210  -0.4968  -0.4897  -0.4694  -0.4580  -0.4562  -0.4519  -0.4348
 -0.4334  -0.4265  -0.4091  -0.3927  -0.3865  -0.3841  -0.3724  -0.3716
 -0.3353  -0.3259  -0.3223  -0.2988  -0.2922  -0.2757  -0.2631  -0.2521
 -0.2300
 -- Virtual --
 -0.0615  -0.0437  -0.0391  -0.0178  -0.0151  -0.0116  -0.0076   0.0049
  0.0095   0.0138   0.0183   0.0249   0.0300   0.0383   0.0442   0.0489
  0.0565   0.0575   0.0660   0.0748   0.0816   0.0820   0.0863   0.0882
  0.0893   0.0964   0.1061   0.1063   0.1069   0.1076   0.1091   0.1181
  0.1194   0.1240   0.1262   0.1291   0.1296   0.1366   0.1377   0.1378
  0.1430   0.1456   0.1496   0.1497   0.1525   0.1657   0.1703   0.1769
  0.1807   0.1813   0.1882   0.1889   0.1911   0.1975   0.2090   0.2100
  0.2124   0.2166   0.2219   0.2251   0.2343   0.2373   0.2381   0.2404
  0.2482   0.2530   0.2543   0.2555   0.2612   0.2633   0.2692   0.2749
  0.2781   0.2833   0.2876   0.2889   0.2948   0.2972   0.3045   0.3066
  0.3088   0.3148   0.3173   0.3203   0.3294   0.3318   0.3433   0.3494
  0.3726   0.3938   0.4080   0.4190   0.4353   0.4410   0.4562   0.4640
  0.4672   0.4682   0.4930   0.4946   0.5019   0.5117   0.5177   0.5197
  0.5384   0.5410   0.5411   0.5505   0.5541   0.5599   0.5603   0.5657
  0.5809   0.5925   0.5970   0.6004   0.6051   0.6062   0.6124   0.6253
  0.6258   0.6356   0.6368   0.6426   0.6474   0.6528   0.6687   0.6820
  0.6946   0.6983   0.7010   0.7257   0.7311   0.7401   0.7456   0.7532
  0.7783   0.7856   0.7907   0.7917   0.7943   0.8295   0.8318   0.8325
  0.8458   0.8481   0.8500   0.8568   0.8607   0.8694   0.8707   0.8984
  0.9045   0.9063   0.9153   0.9239   0.9293   0.9305   0.9426   0.9439
  0.9597   0.9601   0.9605   0.9821   0.9861   0.9926   0.9974   1.0116
  1.0146   1.0314   1.0330   1.0399   1.0539   1.0549   1.0777   1.0798
  1.0822   1.0928   1.1271   1.1292   1.1807   1.2023   1.2273   1.2456
  1.2657   1.2699   1.2728   1.3084   1.3236   1.3340   1.3371   1.3379
  1.3677   1.3704   1.3782   1.4286   1.4783   1.4860   1.4959   1.5069
  1.5278   1.5571   1.5623   1.5755   1.5779   1.5822   1.5987   1.6211
  1.6402   1.6590   1.6611   1.6705   1.6953   1.7079   1.7338   1.7606
  1.7783   1.7960   1.7984   1.8579   1.8773   1.8791   1.8925   1.8937
  1.9089   1.9144   1.9147   1.9328   1.9582   1.9628   1.9713   1.9727
  1.9781   2.0198   2.0288   2.0374   2.0579   2.0853   2.1486   2.1999
  2.2001   2.2021   2.2120   2.2204   2.2860   2.3174   2.3364   2.3457
  2.3475   2.3515   2.3889   2.3932   2.3957   2.4444   2.4773   2.4781
  2.4788   2.4858   2.5416   2.5438   2.5455   2.5541   2.5866   2.6242
  2.6252   2.6687   2.6783   2.6786   2.6957   2.7027   2.7244   2.7313
  2.7446   2.7532   2.7552   2.7573   2.7754   2.7861   2.7962   2.8054
  2.8188   2.8365   2.8418   2.8469   2.9077   2.9122   2.9405   2.9764
  3.0856   3.0902   3.1751   3.1822   3.1843   3.2378   3.2490   3.2635
  3.2695   3.3678   3.3802   3.3930   3.4128   3.5148   3.5304   3.6087
  3.7042   3.7279   3.7363   3.9602   3.9934   4.0233   4.0533   4.0929
  4.0994   4.4214   4.8280   4.8409   9.8319   9.8448   9.8644   9.8748
 23.4053  23.5724  23.8756  23.8760  23.9201  23.9378  23.9968  24.0650
 24.0653  24.0791  24.1625  24.1677  25.7197  25.7418  26.0848  26.1197
 26.2745  26.3983  26.4704  26.5492  26.6752  26.8114  26.8932  26.8993
215.8350 215.8434 215.8828 215.8993
 --------------------------------------------------------------

          Ground-State Mulliken Net Atomic Charges

     Atom                 Charge (a.u.)
  ----------------------------------------
      1 C                     0.027466
      2 C                    -0.161297
      3 Cl                    0.384244
      4 C                    -0.132287
      5 H                     0.201930
      6 C                    -0.761373
      7 H                     0.162659
      8 C                    -0.128807
      9 H                     0.201847
     10 C                    -0.165536
     11 Cl                    0.381848
     12 C                     0.015725
     13 C                    -0.173382
     14 Cl                    0.382515
     15 C                    -0.124160
     16 H                     0.202290
     17 C                    -0.765666
     18 H                     0.162622
     19 C                    -0.126968
     20 H                     0.201895
     21 C                    -0.169293
     22 Cl                    0.383727
  ----------------------------------------
  Sum of atomic charges =     0.000000

 -----------------------------------------------------------------
                    Cartesian Multipole Moments
 -----------------------------------------------------------------
    Charge (ESU x 10^10)
                -0.0000
    Dipole Moment (Debye)
         X       0.0002      Y       0.0006      Z       0.0003
       Tot       0.0007
    Quadrupole Moments (Debye-Ang)
        XX    -103.7748     XY      -1.6661     YY    -126.1820
        XZ     -10.7379     YZ      -1.7158     ZZ    -115.2550
    Octopole Moments (Debye-Ang^2)
       XXX    -200.0425    XXY      -1.9221    XYY     -79.2384
       YYY       5.3077    XXZ      24.8995    XYZ      -1.0256
       YYZ      47.4404    XZZ     -65.6914    YZZ       4.2994
       ZZZ     133.5752
    Hexadecapole Moments (Debye-Ang^3)
      XXXX   -2528.9263   XXXY     142.2967   XXYY    -630.5510
      XYYY     192.4629   YYYY    -875.1070   XXXZ      70.3890
      XXYZ      83.7445   XYYZ      82.0635   YYYZ     278.7654
      XXZZ    -776.1090   XYZZ      70.1920   YYZZ    -549.8584
      XZZZ     142.2917   YZZZ     238.9342   ZZZZ   -2323.2553
 -----------------------------------------------------------------
 Calculating analytic gradient of the SCF energy
 Gradient of SCF Energy
            1           2           3           4           5           6
    1  -0.0214737   0.0024826   0.0297506  -0.0005640  -0.0012052  -0.0033564
    2   0.0003949  -0.0039369  -0.0742931   0.0002419  -0.0001417   0.0000931
    3   0.0127470  -0.0069044  -0.0487854  -0.0117509  -0.0000284   0.0021040
            7           8           9          10          11          12
    1   0.0000642   0.0100680  -0.0005765   0.0073754   0.0596768   0.0215003
    2  -0.0000043  -0.0004610   0.0001790   0.0037281   0.0723019  -0.0005802
    3  -0.0000402   0.0060888   0.0010711   0.0008361  -0.0042459  -0.0128161
           13          14          15          16          17          18
    1  -0.0051387  -0.0259237  -0.0083487   0.0007202   0.0033683  -0.0000719
    2   0.0062874   0.0709895   0.0072222   0.0005732   0.0000380   0.0000241
    3   0.0024007   0.0553495  -0.0037720  -0.0008000  -0.0020114   0.0000179
           19          20          21          22
    1  -0.0010885   0.0010779  -0.0050736  -0.0632636
    2  -0.0071869  -0.0005353  -0.0059364  -0.0689976
    3   0.0093317  -0.0002348   0.0036873  -0.0022448
 Max gradient component =       7.429E-02
 RMS gradient           =       2.376E-02
 Gradient time:  CPU 211.58 s  wall 211.60 s
 Geometry Optimization Parameters
   NAtoms,    NIC,     NZ,  NCons,   NDum,   NFix, NCnnct, MaxDiis
       22     171      22       0       0       0       0       0


** GEOMETRY OPTIMIZATION IN DELOCALIZED INTERNAL COORDINATES **
   Searching for a Minimum

   Optimization Cycle:   1

                       Coordinates (Angstroms)
     ATOM                X               Y               Z
      1  C         0.0000000000    0.0000000000    0.0000000000
      2  C         0.0000000000    0.0000000000    1.3949600000
      3  Cl        1.5261815140    0.0000000000    2.2594170471
      4  C        -1.1901880373    0.0256249026    2.1059255403
      5  H        -1.1683702292    0.0315218534    3.1884196336
      6  C        -2.4041742747    0.0535064326    1.4351028665
      7  H        -3.3336980403    0.0741960811    1.9899557843
      8  C        -2.4180259722    0.0546630380    0.0478935036
      9  H        -3.3603520375    0.0692493833   -0.4851290834
     10  C        -1.2274122092    0.0272853135   -0.6622934626
     11  Cl       -1.2645630159   -0.0058824468   -2.4155862839
     12  C         1.2779219872   -0.0284629571   -0.7628147595
     13  C         2.3095886281   -0.8932703637   -0.3971844912
     14  Cl        2.0841394724   -1.9836059182    0.9581225060
     15  C         3.5004827568   -0.9194878930   -1.1069450245
     16  H         4.2865586447   -1.6026019117   -0.8107285686
     17  C         3.6821124948   -0.0819958503   -2.1978886372
     18  H         4.6116429624   -0.1026930066   -2.7527300472
     19  C         2.6636000698    0.7822218600   -2.5724593424
     20  H         2.7980411655    1.4448431951   -3.4181323354
     21  C         1.4736782845    0.8090230106   -1.8610916159
     22  Cl        0.2100943914    1.9325319622   -2.3275671039
   Point Group: c1    Number of degrees of freedom:    60


   Energy is  -2301.783834552


 Attempting to generate delocalized internal coordinates
 Initial Hessian constructed with Jon Baker's OPTIMIZE code

 60 Hessian modes will be used to form the next step
  Hessian Eigenvalues:
     0.016314    0.017505    0.019759    0.020575    0.020682    0.021678
     0.022463    0.022739    0.023494    0.024090    0.024090    0.024114
     0.024114    0.024135    0.024135    0.024142    0.024142    0.055130
     0.084985    0.101101    0.107956    0.159994    0.159994    0.159995
     0.159995    0.160000    0.160000    0.215084    0.219015    0.220951
     0.223497    0.227285    0.230749    0.237468    0.239574    0.249231
     0.249999    0.286914    0.287911    0.290147    0.292865    0.315661
     0.356665    0.356665    0.356665    0.356665    0.356665    0.356665
     0.398787    0.406227    0.417324    0.424173    0.456877    0.458339
     0.466370    0.468719    0.478201    0.478202    0.479142    0.479142

 Minimum search - taking simple RFO step
 Searching for Lamda that Minimizes Along All modes
 Value Taken    Lamda =  -0.09013447
 Calculated Step too Large.  Step scaled by  0.445919
 Step Taken.  Stepsize is  0.300000

                             Maximum     Tolerance    Cnvgd?
         Gradient           0.111912      0.000300      NO
         Displacement       0.254872      0.001200      NO
         Energy change     *********      0.000001      NO


 New Cartesian Coordinates Obtained by Inverse Iteration

 Displacement from previous Coordinates is:  0.282273
 ----------------------------------------------------------------
             Standard Nuclear Orientation (Angstroms)
    I     Atom           X                Y                Z
 ----------------------------------------------------------------
    1      C      -0.0022292297     0.0002866323     0.0012931454
    2      C      -0.0149076220     0.0165675387     1.4033170543
    3      Cl      1.4957084377     0.0397070283     2.2855590709
    4      C      -1.2049240762     0.0404518453     2.1167175698
    5      H      -1.1805731443     0.0585117854     3.1990528449
    6      C      -2.4185998354     0.0535887391     1.4437265124
    7      H      -3.3481408936     0.0740549251     1.9986368464
    8      C      -2.4350431849     0.0403826427     0.0560797261
    9      H      -3.3764308879     0.0425204655    -0.4788147060
   10      C      -1.2424715116     0.0116873103    -0.6528199363
   11      Cl     -1.3037700288    -0.0434072242    -2.4005106755
   12      C       1.2802435360    -0.0282802197    -0.7642178556
   13      C       2.3182527536    -0.9043183323    -0.4161478144
   14      Cl      2.1062487670    -2.0158911738     0.9180412934
   15      C       3.5113534623    -0.9311758386    -1.1241732680
   16      H       4.2913465510    -1.6237121738    -0.8337130367
   17      C       3.6966059165    -0.0824810067    -2.2065320703
   18      H       4.6261916806    -0.1034093563    -2.7613456985
   19      C       2.6846135471     0.7931972187    -2.5742592436
   20      H       2.8216139207     1.4651142634    -3.4121624148
   21      C       1.4951286572     0.8196618736    -1.8600784210
   22      Cl      0.2570417399     1.9636097418    -2.3284027971
 ----------------------------------------------------------------
 Nuclear Repulsion Energy =        1593.84160270 hartrees
 There are       73 alpha and       73 beta electrons
 Applying Cartesian multipole field
    Component          Value
    ---------          -----
     (2,0,0)        1.00000E-11
     (0,2,0)        2.00000E-11
     (0,0,2)       -3.00000E-11
 Nucleus-field energy     =    -0.0000000206 hartrees
 Requested basis set is 6-311++G(d,p)
 There are 154 shells and 426 basis functions
 A cutoff of  1.0D-15 yielded   9746 shell pairs
 There are     79906 function pairs (     86047 Cartesian)
 Smallest overlap matrix eigenvalue = 4.12E-07
 Linear dependence detected in AO basis
 Number of orthogonalized atomic orbitals = 421
 Maximum deviation from orthogonality = 2.141E-10
 Guess from superposition of atomic densities
 Warning:  Energy on first SCF cycle will be non-variational
 SAD guess density has 146.000000 electrons

 -----------------------------------------------------------------------
  General SCF calculation program by
  Eric Jon Sundstrom, Paul Horn, Yuezhi Mao, Dmitri Zuev, Alec White,
  David Stuck, Shaama M.S., Shane Yost, Joonho Lee, David Small,
  Daniel Levine, Susi Lehtola, Hugh Burton, Evgeny Epifanovsky,
  Bang C. Huynh
 -----------------------------------------------------------------------
 Exchange:     0.2000 Hartree-Fock + 0.0800 Slater + 0.7200 B88
 Correlation:  0.1900 VWN1RPA + 0.8100 LYP
 Using SG-1 standard quadrature grid
 A restricted SCF calculation will be
 performed using DIIS
 SCF converges when DIIS error is below 1.0e-08
 ---------------------------------------
  Cycle       Energy         DIIS error
 ---------------------------------------
    1   -2305.8787554171      3.09e-02  
    2   -2301.6442077650      2.72e-03  
    3   -2301.5142896284      3.53e-03  
    4   -2301.8042553837      7.36e-04  
    5   -2301.8143887117      3.89e-04  
    6   -2301.8178168555      1.08e-04  
    7   -2301.8180622331      1.84e-05  
    8   -2301.8180684243      5.55e-06  
    9   -2301.8180690433      1.63e-06  
   10   -2301.8180690980      2.93e-07  
   11   -2301.8180691000      6.36e-08  
   12   -2301.8180691002      2.94e-08  
   13   -2301.8180691001      1.08e-08  
   14   -2301.8180691001      4.23e-09  Convergence criterion met
 ---------------------------------------
 SCF time:   CPU 572.09s  wall 572.00s 
 SCF   energy in the final basis set =    -2301.8180691001
 Total energy in the final basis set =    -2301.8180691001

 --------------------------------------------------------------

                    Orbital Energies (a.u.)
 --------------------------------------------------------------

 Alpha MOs
 -- Occupied --
********-101.5558-101.5557-101.5557 -10.2572 -10.2572 -10.2572 -10.2571
-10.2253 -10.2250 -10.2032 -10.2031 -10.2009 -10.2009 -10.2008 -10.2008
 -9.4726  -9.4725  -9.4725  -9.4725  -7.2371  -7.2371  -7.2370  -7.2368
 -7.2272  -7.2272  -7.2272  -7.2271  -7.2268  -7.2267  -7.2266  -7.2266
 -0.9447  -0.9085  -0.9068  -0.8713  -0.8515  -0.8305  -0.8067  -0.7535
 -0.7465  -0.7449  -0.6587  -0.6335  -0.6122  -0.6094  -0.5521  -0.5218
 -0.5210  -0.4966  -0.4891  -0.4696  -0.4557  -0.4552  -0.4508  -0.4334
 -0.4305  -0.4194  -0.4091  -0.3924  -0.3866  -0.3842  -0.3700  -0.3674
 -0.3342  -0.3271  -0.3223  -0.2982  -0.2968  -0.2729  -0.2637  -0.2623
 -0.2374
 -- Virtual --
 -0.0626  -0.0434  -0.0387  -0.0171  -0.0167  -0.0101  -0.0068   0.0054
  0.0103   0.0143   0.0198   0.0257   0.0303   0.0381   0.0445   0.0496
  0.0561   0.0574   0.0670   0.0743   0.0819   0.0821   0.0867   0.0876
  0.0892   0.0952   0.1058   0.1065   0.1068   0.1077   0.1083   0.1183
  0.1194   0.1244   0.1264   0.1297   0.1299   0.1372   0.1373   0.1376
  0.1426   0.1450   0.1485   0.1492   0.1518   0.1653   0.1710   0.1768
  0.1786   0.1808   0.1878   0.1889   0.1904   0.1959   0.2067   0.2093
  0.2111   0.2152   0.2222   0.2244   0.2358   0.2360   0.2365   0.2414
  0.2471   0.2522   0.2537   0.2554   0.2593   0.2611   0.2685   0.2764
  0.2770   0.2829   0.2868   0.2872   0.2946   0.2954   0.3027   0.3072
  0.3081   0.3156   0.3178   0.3200   0.3282   0.3299   0.3422   0.3506
  0.3697   0.3928   0.4128   0.4187   0.4362   0.4386   0.4567   0.4665
  0.4684   0.4689   0.4920   0.5016   0.5039   0.5088   0.5172   0.5204
  0.5376   0.5387   0.5422   0.5495   0.5542   0.5583   0.5598   0.5654
  0.5795   0.5818   0.5894   0.6017   0.6055   0.6057   0.6110   0.6221
  0.6270   0.6327   0.6343   0.6410   0.6477   0.6522   0.6712   0.6814
  0.6974   0.6987   0.7012   0.7230   0.7298   0.7354   0.7446   0.7529
  0.7790   0.7891   0.7979   0.8056   0.8144   0.8329   0.8360   0.8374
  0.8439   0.8480   0.8543   0.8590   0.8597   0.8693   0.8714   0.8984
  0.9022   0.9109   0.9158   0.9173   0.9327   0.9360   0.9368   0.9476
  0.9573   0.9580   0.9594   0.9829   0.9835   0.9918   0.9993   1.0062
  1.0071   1.0290   1.0312   1.0322   1.0480   1.0544   1.0620   1.0762
  1.0867   1.0875   1.1185   1.1240   1.1695   1.1967   1.2286   1.2447
  1.2613   1.2618   1.2681   1.2988   1.3238   1.3257   1.3275   1.3424
  1.3621   1.3639   1.3798   1.4304   1.4747   1.4829   1.4928   1.5041
  1.5271   1.5565   1.5609   1.5716   1.5731   1.5739   1.5963   1.6173
  1.6351   1.6576   1.6609   1.6711   1.6948   1.7061   1.7325   1.7575
  1.7731   1.7925   1.7952   1.8544   1.8729   1.8735   1.8924   1.8942
  1.9106   1.9113   1.9135   1.9298   1.9563   1.9637   1.9665   1.9679
  1.9762   2.0183   2.0270   2.0313   2.0549   2.0868   2.1482   2.1989
  2.1998   2.2022   2.2211   2.2457   2.2877   2.3171   2.3285   2.3433
  2.3531   2.3539   2.3797   2.3882   2.3883   2.4308   2.4490   2.4812
  2.4827   2.4926   2.5273   2.5372   2.5481   2.5510   2.5829   2.6168
  2.6233   2.6603   2.6717   2.6775   2.6946   2.6999   2.7231   2.7295
  2.7419   2.7494   2.7498   2.7564   2.7714   2.7792   2.7959   2.8010
  2.8163   2.8342   2.8379   2.8382   2.9015   2.9050   2.9353   2.9742
  3.0816   3.0855   3.1682   3.1706   3.1794   3.2280   3.2451   3.2544
  3.2642   3.3601   3.3749   3.3856   3.4071   3.5131   3.5264   3.6044
  3.6978   3.7233   3.7320   3.9448   3.9899   4.0235   4.0506   4.0926
  4.1000   4.4246   4.8200   4.8365   9.8087   9.8232   9.8684   9.8771
 23.4074  23.5660  23.8632  23.8640  23.9090  23.9352  23.9821  24.0549
 24.0614  24.0617  24.1586  24.1632  25.7798  25.8022  26.0784  26.1113
 26.2794  26.3705  26.3892  26.4867  26.6284  26.7900  26.8680  26.8725
215.8087 215.8196 215.8844 215.8986
 --------------------------------------------------------------

          Ground-State Mulliken Net Atomic Charges

     Atom                 Charge (a.u.)
  ----------------------------------------
      1 C                     0.047743
      2 C                    -0.188310
      3 Cl                    0.371397
      4 C                    -0.106411
      5 H                     0.202651
      6 C                    -0.757436
      7 H                     0.163459
      8 C                    -0.103036
      9 H                     0.202570
     10 C                    -0.192497
     11 Cl                    0.369321
     12 C                     0.035303
     13 C                    -0.200518
     14 Cl                    0.369997
     15 C                    -0.096988
     16 H                     0.202992
     17 C                    -0.761413
     18 H                     0.163415
     19 C                    -0.099588
     20 H                     0.202603
     21 C                    -0.197014
     22 Cl                    0.371760
  ----------------------------------------
  Sum of atomic charges =     0.000000

 -----------------------------------------------------------------
                    Cartesian Multipole Moments
 -----------------------------------------------------------------
    Charge (ESU x 10^10)
                -0.0000
    Dipole Moment (Debye)
         X       0.0004      Y      -0.0002      Z       0.0006
       Tot       0.0008
    Quadrupole Moments (Debye-Ang)
        XX    -103.6715     XY      -1.5042     YY    -125.7984
        XZ     -10.9228     YZ      -1.4502     ZZ    -115.3639
    Octopole Moments (Debye-Ang^2)
       XXX    -200.3925    XXY      -2.3793    XYY     -78.3043
       YYY       5.2011    XXZ      24.1325    XYZ      -1.2806
       YYZ      46.9085    XZZ     -65.7341    YZZ       4.7682
       ZZZ     134.5613
    Hexadecapole Moments (Debye-Ang^3)
      XXXX   -2557.9208   XXXY     138.5648   XXYY    -637.4819
      XYYY     186.9515   YYYY    -891.2325   XXXZ      79.3180
      XXYZ      82.5626   XYYZ      85.3987   YYYZ     269.2726
      XXZZ    -780.2852   XYZZ      71.1770   YYZZ    -552.9741
      XZZZ     154.4977   YZZZ     234.9559   ZZZZ   -2328.6858
 -----------------------------------------------------------------
 Calculating analytic gradient of the SCF energy
 Gradient of SCF Energy
            1           2           3           4           5           6
    1  -0.0149196   0.0017662   0.0204904   0.0000361  -0.0010767  -0.0025062
    2   0.0002813  -0.0030610  -0.0538779  -0.0000465  -0.0000755   0.0000592
    3   0.0088517  -0.0020229  -0.0358332  -0.0079711   0.0002026   0.0015690
            7           8           9          10          11          12
    1   0.0001707   0.0070293  -0.0007054   0.0026712   0.0432385   0.0149712
    2  -0.0000118  -0.0001003   0.0001084   0.0029098   0.0524708  -0.0004260
    3  -0.0001032   0.0037648   0.0008575  -0.0007915  -0.0019124  -0.0088445
           13          14          15          16          17          18
    1  -0.0014756  -0.0184916  -0.0058262   0.0007771   0.0025147  -0.0001772
    2   0.0028732   0.0521699   0.0048690   0.0003324   0.0000318   0.0000245
    3   0.0025427   0.0391980  -0.0021097  -0.0006940  -0.0015107   0.0000831
           19          20          21          22
    1  -0.0012115   0.0010166  -0.0032721  -0.0450200
    2  -0.0048490  -0.0002939  -0.0025924  -0.0507960
    3   0.0062490  -0.0003475   0.0002446  -0.0014224
 Max gradient component =       5.388E-02
 RMS gradient           =       1.714E-02
 Gradient time:  CPU 205.96 s  wall 205.97 s
 Geometry Optimization Parameters
   NAtoms,    NIC,     NZ,  NCons,   NDum,   NFix, NCnnct, MaxDiis
       22     171      22       0       0       0       0       0

 Cartesian Hessian Update
 Hessian updated using BFGS update


** GEOMETRY OPTIMIZATION IN DELOCALIZED INTERNAL COORDINATES **
   Searching for a Minimum

   Optimization Cycle:   2

                       Coordinates (Angstroms)
     ATOM                X               Y               Z
      1  C        -0.0022292297    0.0002866323    0.0012931454
      2  C        -0.0149076220    0.0165675387    1.4033170543
      3  Cl        1.4957084377    0.0397070283    2.2855590709
      4  C        -1.2049240762    0.0404518453    2.1167175698
      5  H        -1.1805731443    0.0585117854    3.1990528449
      6  C        -2.4185998354    0.0535887391    1.4437265124
      7  H        -3.3481408936    0.0740549251    1.9986368464
      8  C        -2.4350431849    0.0403826427    0.0560797261
      9  H        -3.3764308879    0.0425204655   -0.4788147060
     10  C        -1.2424715116    0.0116873103   -0.6528199363
     11  Cl       -1.3037700288   -0.0434072242   -2.4005106755
     12  C         1.2802435360   -0.0282802197   -0.7642178556
     13  C         2.3182527536   -0.9043183323   -0.4161478144
     14  Cl        2.1062487670   -2.0158911738    0.9180412934
     15  C         3.5113534623   -0.9311758386   -1.1241732680
     16  H         4.2913465510   -1.6237121738   -0.8337130367
     17  C         3.6966059165   -0.0824810067   -2.2065320703
     18  H         4.6261916806   -0.1034093563   -2.7613456985
     19  C         2.6846135471    0.7931972187   -2.5742592436
     20  H         2.8216139207    1.4651142634   -3.4121624148
     21  C         1.4951286572    0.8196618736   -1.8600784210
     22  Cl        0.2570417399    1.9636097418   -2.3284027971
   Point Group: c1    Number of degrees of freedom:    60


   Energy is  -2301.818069100

 Hessian updated using BFGS update

 56 Hessian modes will be used to form the next step
  Hessian Eigenvalues:
     0.016314    0.017505    0.019844    0.020575    0.020682    0.021678
     0.022495    0.022739    0.023494    0.024090    0.024090    0.024114
     0.024114    0.024135    0.024135    0.024142    0.024142    0.055130
     0.082642    0.101100    0.124806    0.159994    0.159995    0.159995
     0.160000    0.160000    0.160012    0.215085    0.219543    0.220951
     0.227189    0.227285    0.230749    0.237468    0.239573    0.249231
     0.249999    0.287911    0.288355    0.290147    0.292865    0.316252
     0.356665    0.356693    0.400069    0.406228    0.417324    0.424173
     0.456877    0.458339    0.466370    0.469790    0.478201    0.478202
     0.479029    0.479142

 Minimum search - taking simple RFO step
 Searching for Lamda that Minimizes Along All modes
 Value Taken    Lamda =  -0.05252172
 Calculated Step too Large.  Step scaled by  0.542136
 Step Taken.  Stepsize is  0.300000

                             Maximum     Tolerance    Cnvgd?
         Gradient           0.081869      0.000300      NO
         Displacement       0.260665      0.001200      NO
         Energy change     -0.034235      0.000001      NO


 New Cartesian Coordinates Obtained by Inverse Iteration

 Displacement from previous Coordinates is:  0.281157
 ----------------------------------------------------------------
             Standard Nuclear Orientation (Angstroms)
    I     Atom           X                Y                Z
 ----------------------------------------------------------------
    1      C      -0.0010689167     0.0005512765     0.0003952915
    2      C      -0.0225508449     0.0378189441     1.4058209951
    3      Cl      1.4771262840     0.0896656925     2.3016199645
    4      C      -1.2118891195     0.0610379942     2.1224084467
    5      H      -1.1827103552     0.0951497050     3.2038551471
    6      C      -2.4255518258     0.0533530588     1.4480098191
    7      H      -3.3553096206     0.0734144580     2.0032092600
    8      C      -2.4441713715     0.0199445603     0.0601317387
    9      H      -3.3830971726     0.0055190347    -0.4781031138
   10      C      -1.2493083698    -0.0086327261    -0.6469092314
   11      Cl     -1.3295828143    -0.0911560196    -2.3909593657
   12      C       1.2790633344    -0.0280725673    -0.7638170041
   13      C       2.3168725091    -0.9176858321    -0.4340579214
   14      Cl      2.1102039880    -2.0534333442     0.8778826016
   15      C       3.5120812331    -0.9464872460    -1.1404827398
   16      H       4.2828786983    -1.6514084563    -0.8567143021
   17      C       3.7037819099    -0.0828074982    -2.2106079353
   18      H       4.6337602180    -0.1038616535    -2.7653864302
   19      C       2.7002983745     0.8080074055    -2.5676250814
   20      H       2.8393763048     1.4923808584    -3.3944974191
   21      C       1.5109964603     0.8327369804    -1.8510919777
   22      Cl      0.2960596517     2.0006320599    -2.3138346168
 ----------------------------------------------------------------
 Nuclear Repulsion Energy =        1585.80483735 hartrees
 There are       73 alpha and       73 beta electrons
 Applying Cartesian multipole field
    Component          Value
    ---------          -----
     (2,0,0)        1.00000E-11
     (0,2,0)        2.00000E-11
     (0,0,2)       -3.00000E-11
 Nucleus-field energy     =    -0.0000000199 hartrees
 Requested basis set is 6-311++G(d,p)
 There are 154 shells and 426 basis functions
 A cutoff of  1.0D-15 yielded   9748 shell pairs
 There are     79908 function pairs (     86045 Cartesian)
 Smallest overlap matrix eigenvalue = 4.05E-07
 Linear dependence detected in AO basis
 Number of orthogonalized atomic orbitals = 421
 Maximum deviation from orthogonality = 2.483E-10
 Guess from superposition of atomic densities
 Warning:  Energy on first SCF cycle will be non-variational
 SAD guess density has 146.000000 electrons

 -----------------------------------------------------------------------
  General SCF calculation program by
  Eric Jon Sundstrom, Paul Horn, Yuezhi Mao, Dmitri Zuev, Alec White,
  David Stuck, Shaama M.S., Shane Yost, Joonho Lee, David Small,
  Daniel Levine, Susi Lehtola, Hugh Burton, Evgeny Epifanovsky,
  Bang C. Huynh
 -----------------------------------------------------------------------
 Exchange:     0.2000 Hartree-Fock + 0.0800 Slater + 0.7200 B88
 Correlation:  0.1900 VWN1RPA + 0.8100 LYP
 Using SG-1 standard quadrature grid
 A restricted SCF calculation will be
 performed using DIIS
 SCF converges when DIIS error is below 1.0e-08
 ---------------------------------------
  Cycle       Energy         DIIS error
 ---------------------------------------
    1   -2305.8150736930      3.07e-02  
    2   -2301.6709494914      2.70e-03  
    3   -2301.5438697899      3.50e-03  
    4   -2301.8277266390      7.56e-04  
    5   -2301.8386204854      3.90e-04  
    6   -2301.8420887064      1.03e-04  
    7   -2301.8423090781      1.76e-05  
    8   -2301.8423145928      5.69e-06  
    9   -2301.8423152435      1.56e-06  
   10   -2301.8423152940      2.97e-07  
   11   -2301.8423152960      9.24e-08  
   12   -2301.8423152960      5.32e-08  
   13   -2301.8423152962      7.71e-09  Convergence criterion met
 ---------------------------------------
 SCF time:   CPU 539.33s  wall 540.00s 
 SCF   energy in the final basis set =    -2301.8423152962
 Total energy in the final basis set =    -2301.8423152962

 --------------------------------------------------------------

                    Orbital Energies (a.u.)
 --------------------------------------------------------------

 Alpha MOs
 -- Occupied --
********-101.5566-101.5566-101.5566 -10.2578 -10.2578 -10.2578 -10.2578
-10.2265 -10.2262 -10.2036 -10.2035 -10.2010 -10.2010 -10.2009 -10.2009
 -9.4731  -9.4730  -9.4730  -9.4730  -7.2377  -7.2376  -7.2376  -7.2374
 -7.2278  -7.2278  -7.2277  -7.2277  -7.2273  -7.2272  -7.2271  -7.2271
 -0.9422  -0.9091  -0.9026  -0.8740  -0.8481  -0.8321  -0.8061  -0.7516
 -0.7464  -0.7451  -0.6585  -0.6313  -0.6129  -0.6091  -0.5519  -0.5210
 -0.5207  -0.4969  -0.4888  -0.4700  -0.4558  -0.4532  -0.4501  -0.4323
 -0.4284  -0.4135  -0.4089  -0.3925  -0.3865  -0.3847  -0.3686  -0.3626
 -0.3333  -0.3278  -0.3225  -0.3016  -0.2981  -0.2731  -0.2707  -0.2617
 -0.2429
 -- Virtual --
 -0.0633  -0.0434  -0.0385  -0.0181  -0.0169  -0.0095  -0.0059   0.0055
  0.0108   0.0146   0.0210   0.0258   0.0304   0.0379   0.0449   0.0500
  0.0555   0.0572   0.0676   0.0738   0.0820   0.0824   0.0869   0.0869
  0.0891   0.0943   0.1055   0.1065   0.1068   0.1077   0.1079   0.1188
  0.1195   0.1244   0.1265   0.1295   0.1300   0.1369   0.1373   0.1379
  0.1426   0.1443   0.1474   0.1486   0.1510   0.1651   0.1717   0.1766
  0.1773   0.1796   0.1873   0.1884   0.1896   0.1949   0.2046   0.2090
  0.2100   0.2139   0.2230   0.2231   0.2355   0.2361   0.2372   0.2424
  0.2458   0.2520   0.2536   0.2551   0.2584   0.2597   0.2680   0.2765
  0.2774   0.2818   0.2864   0.2869   0.2930   0.2943   0.3022   0.3076
  0.3078   0.3171   0.3189   0.3205   0.3272   0.3287   0.3422   0.3512
  0.3673   0.3926   0.4163   0.4195   0.4363   0.4372   0.4593   0.4673
  0.4707   0.4711   0.4919   0.4981   0.5033   0.5149   0.5173   0.5213
  0.5357   0.5375   0.5403   0.5490   0.5543   0.5563   0.5610   0.5655
  0.5698   0.5810   0.5822   0.6004   0.6057   0.6071   0.6095   0.6201
  0.6277   0.6293   0.6366   0.6388   0.6479   0.6531   0.6742   0.6795
  0.6985   0.6988   0.7013   0.7215   0.7285   0.7318   0.7428   0.7533
  0.7799   0.7884   0.8018   0.8089   0.8293   0.8372   0.8422   0.8427
  0.8447   0.8493   0.8583   0.8589   0.8692   0.8703   0.8706   0.9000
  0.9016   0.9117   0.9155   0.9163   0.9330   0.9350   0.9412   0.9528
  0.9560   0.9562   0.9595   0.9833   0.9848   0.9913   0.9980   0.9999
  1.0026   1.0216   1.0281   1.0316   1.0373   1.0524   1.0556   1.0743
  1.0815   1.0943   1.1122   1.1191   1.1618   1.1927   1.2248   1.2432
  1.2539   1.2599   1.2683   1.2932   1.3149   1.3226   1.3273   1.3444
  1.3579   1.3591   1.3813   1.4345   1.4744   1.4807   1.4903   1.5017
  1.5270   1.5556   1.5596   1.5689   1.5695   1.5719   1.5944   1.6154
  1.6320   1.6554   1.6604   1.6714   1.6946   1.7052   1.7315   1.7560
  1.7701   1.7903   1.7933   1.8518   1.8685   1.8704   1.8919   1.8945
  1.9094   1.9117   1.9146   1.9281   1.9551   1.9640   1.9653   1.9653
  1.9748   2.0175   2.0258   2.0276   2.0527   2.0877   2.1491   2.1965
  2.1977   2.1992   2.2400   2.2753   2.2903   2.3183   2.3226   2.3441
  2.3549   2.3630   2.3639   2.3746   2.3900   2.4202   2.4309   2.4843
  2.4883   2.5023   2.5186   2.5321   2.5473   2.5504   2.5784   2.6102
  2.6220   2.6497   2.6715   2.6782   2.6940   2.6982   2.7217   2.7272
  2.7408   2.7465   2.7483   2.7565   2.7714   2.7747   2.7956   2.7978
  2.8149   2.8334   2.8334   2.8364   2.8973   2.9011   2.9355   2.9752
  3.0793   3.0836   3.1629   3.1630   3.1762   3.2260   3.2423   3.2467
  3.2619   3.3559   3.3710   3.3806   3.4038   3.5126   3.5251   3.6027
  3.6924   3.7204   3.7289   3.9355   3.9898   4.0236   4.0499   4.0927
  4.1012   4.4273   4.8124   4.8329   9.7934   9.8121   9.8685   9.8756
 23.4091  23.5661  23.8561  23.8585  23.9059  23.9327  23.9748  24.0431
 24.0585  24.0587  24.1555  24.1600  25.8580  25.8824  26.0710  26.0948
 26.2549  26.3080  26.3906  26.3972  26.6180  26.7697  26.8462  26.8595
215.7927 215.8090 215.8815 215.8935
 --------------------------------------------------------------

          Ground-State Mulliken Net Atomic Charges

     Atom                 Charge (a.u.)
  ----------------------------------------
      1 C                     0.068083
      2 C                    -0.207554
      3 Cl                    0.352274
      4 C                    -0.081113
      5 H                     0.203613
      6 C                    -0.757379
      7 H                     0.164428
      8 C                    -0.077460
      9 H                     0.203530
     10 C                    -0.212109
     11 Cl                    0.350888
     12 C                     0.055297
     13 C                    -0.219551
     14 Cl                    0.351435
     15 C                    -0.070118
     16 H                     0.203942
     17 C                    -0.761131
     18 H                     0.164375
     19 C                    -0.071926
     20 H                     0.203545
     21 C                    -0.217097
     22 Cl                    0.354027
  ----------------------------------------
  Sum of atomic charges =     0.000000

 -----------------------------------------------------------------
                    Cartesian Multipole Moments
 -----------------------------------------------------------------
    Charge (ESU x 10^10)
                 0.0000
    Dipole Moment (Debye)
         X       0.0013      Y      -0.0014      Z       0.0015
       Tot       0.0025
    Quadrupole Moments (Debye-Ang)
        XX    -103.6011     XY      -1.3646     YY    -125.4833
        XZ     -11.0761     YZ      -1.2246     ZZ    -115.4725
    Octopole Moments (Debye-Ang^2)
       XXX    -200.7550    XXY      -2.8693    XYY     -77.4148
       YYY       5.0788    XXZ      23.4282    XYZ      -1.5490
       YYZ      46.4151    XZZ     -65.7946    YZZ       5.2499
       ZZZ     135.5622
    Hexadecapole Moments (Debye-Ang^3)
      XXXX   -2571.6197   XXXY     133.1003   XXYY    -642.1531
      XYYY     179.3382   YYYY    -913.9469   XXXZ      86.6973
      XXYZ      80.3319   XYYZ      87.4791   YYYZ     256.9472
      XXZZ    -780.4883   XYZZ      71.1929   YYZZ    -555.0982
      XZZZ     164.2559   YZZZ     228.0321   ZZZZ   -2322.8843
 -----------------------------------------------------------------
 Calculating analytic gradient of the SCF energy
 Gradient of SCF Energy
            1           2           3           4           5           6
    1  -0.0081835   0.0014349   0.0131894   0.0002442  -0.0006871  -0.0015773
    2   0.0001319  -0.0025181  -0.0391349  -0.0001771  -0.0000534   0.0000177
    3   0.0048810  -0.0000967  -0.0258277  -0.0045489   0.0001172   0.0009868
            7           8           9          10          11          12
    1   0.0000916   0.0041304  -0.0004357   0.0008118   0.0303631   0.0082609
    2  -0.0000174   0.0001053   0.0000621   0.0024065   0.0381287  -0.0002209
    3  -0.0000549   0.0019438   0.0005559  -0.0013655  -0.0000524  -0.0048259
           13          14          15          16          17          18
    1  -0.0000654  -0.0123504  -0.0033880   0.0004806   0.0015874  -0.0000979
    2   0.0013408   0.0384195   0.0028009   0.0002170   0.0000184   0.0000239
    3   0.0024424   0.0272495  -0.0009670  -0.0004565  -0.0009600   0.0000387
           19          20          21          22
    1  -0.0009679   0.0006513  -0.0023272  -0.0311652
    2  -0.0027799  -0.0001707  -0.0011171  -0.0374833
    3   0.0035066  -0.0001935  -0.0010332  -0.0013397
 Max gradient component =       3.913E-02
 RMS gradient           =       1.219E-02
 Gradient time:  CPU 206.95 s  wall 206.97 s
 Geometry Optimization Parameters
   NAtoms,    NIC,     NZ,  NCons,   NDum,   NFix, NCnnct, MaxDiis
       22     171      22       0       0       0       0       0

 Cartesian Hessian Update
 Hessian updated using BFGS update


** GEOMETRY OPTIMIZATION IN DELOCALIZED INTERNAL COORDINATES **
   Searching for a Minimum

   Optimization Cycle:   3

                       Coordinates (Angstroms)
     ATOM                X               Y               Z
      1  C        -0.0010689167    0.0005512765    0.0003952915
      2  C        -0.0225508449    0.0378189441    1.4058209951
      3  Cl        1.4771262840    0.0896656925    2.3016199645
      4  C        -1.2118891195    0.0610379942    2.1224084467
      5  H        -1.1827103552    0.0951497050    3.2038551471
      6  C        -2.4255518258    0.0533530588    1.4480098191
      7  H        -3.3553096206    0.0734144580    2.0032092600
      8  C        -2.4441713715    0.0199445603    0.0601317387
      9  H        -3.3830971726    0.0055190347   -0.4781031138
     10  C        -1.2493083698   -0.0086327261   -0.6469092314
     11  Cl       -1.3295828143   -0.0911560196   -2.3909593657
     12  C         1.2790633344   -0.0280725673   -0.7638170041
     13  C         2.3168725091   -0.9176858321   -0.4340579214
     14  Cl        2.1102039880   -2.0534333442    0.8778826016
     15  C         3.5120812331   -0.9464872460   -1.1404827398
     16  H         4.2828786983   -1.6514084563   -0.8567143021
     17  C         3.7037819099   -0.0828074982   -2.2106079353
     18  H         4.6337602180   -0.1038616535   -2.7653864302
     19  C         2.7002983745    0.8080074055   -2.5676250814
     20  H         2.8393763048    1.4923808584   -3.3944974191
     21  C         1.5109964603    0.8327369804   -1.8510919777
     22  Cl        0.2960596517    2.0006320599   -2.3138346168
   Point Group: c1    Number of degrees of freedom:    60


   Energy is  -2301.842315296

 Hessian updated using BFGS update

 57 Hessian modes will be used to form the next step
  Hessian Eigenvalues:
     0.016314    0.017505    0.019816    0.020575    0.020682    0.021678
     0.022489    0.022739    0.023494    0.024090    0.024090    0.024114
     0.024114    0.024135    0.024135    0.024142    0.024142    0.055130
     0.071739    0.101101    0.107332    0.159994    0.159995    0.159995
     0.160000    0.160000    0.160006    0.215084    0.219544    0.220951
     0.227274    0.228671    0.230754    0.237468    0.239575    0.249232
     0.250000    0.287911    0.288827    0.290147    0.292865    0.316379
     0.356665    0.356665    0.356694    0.400486    0.406228    0.417324
     0.424173    0.456877    0.458339    0.466370    0.470808    0.478201
     0.478202    0.479015    0.479142

 Minimum search - taking simple RFO step
 Searching for Lamda that Minimizes Along All modes
 Value Taken    Lamda =  -0.03706430
 Calculated Step too Large.  Step scaled by  0.541910
 Step Taken.  Stepsize is  0.300000

                             Maximum     Tolerance    Cnvgd?
         Gradient           0.058896      0.000300      NO
         Displacement       0.258917      0.001200      NO
         Energy change     -0.024246      0.000001      NO


 New Cartesian Coordinates Obtained by Inverse Iteration

 Displacement from previous Coordinates is:  0.311289
 ----------------------------------------------------------------
             Standard Nuclear Orientation (Angstroms)
    I     Atom           X                Y                Z
 ----------------------------------------------------------------
    1      C       0.0001684579     0.0008240796    -0.0004449197
    2      C      -0.0267186346     0.0631302291     1.4057432145
    3      Cl      1.4676078853     0.1471488783     2.3089319936
    4      C      -1.2155124749     0.0864371431     2.1248664298
    5      H      -1.1825528204     0.1399521687     3.2051199593
    6      C      -2.4290551391     0.0531697866     1.4502558004
    7      H      -3.3589674605     0.0729064940     2.0056826133
    8      C      -2.4489182053    -0.0054576442     0.0628838777
    9      H      -3.3856702373    -0.0397844736    -0.4776360914
   10      C      -1.2521492383    -0.0332567958    -0.6425986183
   11      Cl     -1.3426719163    -0.1474653174    -2.3848776037
   12      C       1.2776330830    -0.0278675974    -0.7633620650
   13      C       2.3099650479    -0.9335244898    -0.4526085728
   14      Cl      2.0998285310    -2.0944571374     0.8371842683
   15      C       3.5065912285    -0.9643207771    -1.1581534778
   16      H       4.2673233358    -1.6834349773    -0.8840808200
   17      C       3.7073592139    -0.0829639581    -2.2125531711
   18      H       4.6376719888    -0.1040803742    -2.7672347100
   19      C       2.7141899100     0.8255374447    -2.5550135410
   20      H       2.8576380690     1.5241485766    -3.3687049508
   21      C       1.5246904797     0.8484442444    -1.8371450239
   22      Cl      0.3288074513     2.0415811822    -2.2870084657
 ----------------------------------------------------------------
 Nuclear Repulsion Energy =        1579.45034124 hartrees
 There are       73 alpha and       73 beta electrons
 Applying Cartesian multipole field
    Component          Value
    ---------          -----
     (2,0,0)        1.00000E-11
     (0,2,0)        2.00000E-11
     (0,0,2)       -3.00000E-11
 Nucleus-field energy     =    -0.0000000190 hartrees
 Requested basis set is 6-311++G(d,p)
 There are 154 shells and 426 basis functions
 A cutoff of  1.0D-15 yielded   9740 shell pairs
 There are     79868 function pairs (     85997 Cartesian)
 Smallest overlap matrix eigenvalue = 3.92E-07
 Linear dependence detected in AO basis
 Number of orthogonalized atomic orbitals = 421
 Maximum deviation from orthogonality = 1.565E-10
 Guess from superposition of atomic densities
 Warning:  Energy on first SCF cycle will be non-variational
 SAD guess density has 146.000000 electrons

 -----------------------------------------------------------------------
  General SCF calculation program by
  Eric Jon Sundstrom, Paul Horn, Yuezhi Mao, Dmitri Zuev, Alec White,
  David Stuck, Shaama M.S., Shane Yost, Joonho Lee, David Small,
  Daniel Levine, Susi Lehtola, Hugh Burton, Evgeny Epifanovsky,
  Bang C. Huynh
 -----------------------------------------------------------------------
 Exchange:     0.2000 Hartree-Fock + 0.0800 Slater + 0.7200 B88
 Correlation:  0.1900 VWN1RPA + 0.8100 LYP
 Using SG-1 standard quadrature grid
 A restricted SCF calculation will be
 performed using DIIS
 SCF converges when DIIS error is below 1.0e-08
 ---------------------------------------
  Cycle       Energy         DIIS error
 ---------------------------------------
    1   -2305.7670309346      3.06e-02  
    2   -2301.6898051670      2.69e-03  
    3   -2301.5652487813      3.47e-03  
    4   -2301.8444944273      7.66e-04  
    5   -2301.8557650802      3.90e-04  
    6   -2301.8592524553      9.96e-05  
    7   -2301.8594565881      1.71e-05  
    8   -2301.8594616956      5.92e-06  
    9   -2301.8594623984      1.51e-06  
   10   -2301.8594624461      3.16e-07  
   11   -2301.8594624479      1.15e-07  
   12   -2301.8594624482      5.40e-08  
   13   -2301.8594624483      1.05e-08  
   14   -2301.8594624483      7.79e-09  Convergence criterion met
 ---------------------------------------
 SCF time:   CPU 591.45s  wall 592.00s 
 SCF   energy in the final basis set =    -2301.8594624483
 Total energy in the final basis set =    -2301.8594624483

 --------------------------------------------------------------

                    Orbital Energies (a.u.)
 --------------------------------------------------------------

 Alpha MOs
 -- Occupied --
********-101.5575-101.5575-101.5575 -10.2583 -10.2583 -10.2583 -10.2583
-10.2271 -10.2268 -10.2039 -10.2039 -10.2012 -10.2012 -10.2011 -10.2011
 -9.4737  -9.4736  -9.4736  -9.4736  -7.2383  -7.2383  -7.2382  -7.2380
 -7.2284  -7.2284  -7.2284  -7.2283  -7.2279  -7.2278  -7.2278  -7.2277
 -0.9404  -0.9096  -0.8992  -0.8758  -0.8457  -0.8333  -0.8060  -0.7503
 -0.7467  -0.7455  -0.6583  -0.6298  -0.6134  -0.6094  -0.5519  -0.5211
 -0.5198  -0.4976  -0.4885  -0.4704  -0.4559  -0.4518  -0.4498  -0.4314
 -0.4267  -0.4089  -0.4085  -0.3926  -0.3861  -0.3852  -0.3672  -0.3583
 -0.3326  -0.3281  -0.3227  -0.3062  -0.2986  -0.2803  -0.2690  -0.2617
 -0.2470
 -- Virtual --
 -0.0635  -0.0435  -0.0385  -0.0196  -0.0172  -0.0094  -0.0052   0.0052
  0.0111   0.0146   0.0217   0.0255   0.0304   0.0377   0.0453   0.0501
  0.0550   0.0570   0.0678   0.0733   0.0816   0.0828   0.0863   0.0869
  0.0890   0.0938   0.1050   0.1065   0.1066   0.1073   0.1080   0.1194
  0.1196   0.1242   0.1264   0.1286   0.1300   0.1366   0.1369   0.1386
  0.1429   0.1435   0.1463   0.1478   0.1502   0.1651   0.1724   0.1760
  0.1763   0.1777   0.1866   0.1877   0.1891   0.1948   0.2025   0.2089
  0.2094   0.2129   0.2209   0.2246   0.2354   0.2361   0.2385   0.2433
  0.2443   0.2519   0.2540   0.2548   0.2584   0.2589   0.2678   0.2765
  0.2779   0.2796   0.2854   0.2871   0.2909   0.2933   0.3021   0.3078
  0.3079   0.3195   0.3207   0.3213   0.3262   0.3279   0.3433   0.3512
  0.3653   0.3926   0.4190   0.4203   0.4360   0.4363   0.4637   0.4646
  0.4733   0.4762   0.4927   0.4944   0.5022   0.5174   0.5189   0.5216
  0.5326   0.5351   0.5375   0.5485   0.5542   0.5543   0.5630   0.5653
  0.5659   0.5782   0.5823   0.5982   0.6056   0.6079   0.6086   0.6194
  0.6271   0.6278   0.6370   0.6399   0.6479   0.6552   0.6771   0.6772
  0.6976   0.6980   0.7011   0.7210   0.7267   0.7293   0.7409   0.7538
  0.7811   0.7906   0.8049   0.8056   0.8308   0.8381   0.8461   0.8464
  0.8507   0.8543   0.8598   0.8600   0.8683   0.8706   0.8784   0.9020
  0.9040   0.9073   0.9164   0.9205   0.9313   0.9376   0.9448   0.9542
  0.9546   0.9574   0.9598   0.9806   0.9889   0.9891   0.9937   0.9964
  1.0003   1.0175   1.0181   1.0293   1.0331   1.0470   1.0577   1.0727
  1.0757   1.1031   1.1080   1.1147   1.1581   1.1898   1.2153   1.2408
  1.2516   1.2597   1.2693   1.2928   1.3098   1.3187   1.3279   1.3442
  1.3529   1.3573   1.3832   1.4387   1.4755   1.4794   1.4886   1.5001
  1.5268   1.5547   1.5585   1.5672   1.5674   1.5719   1.5928   1.6143
  1.6297   1.6532   1.6602   1.6714   1.6945   1.7047   1.7307   1.7557
  1.7683   1.7888   1.7919   1.8500   1.8641   1.8692   1.8912   1.8945
  1.9098   1.9099   1.9188   1.9268   1.9542   1.9627   1.9638   1.9666
  1.9727   2.0162   2.0250   2.0254   2.0513   2.0876   2.1509   2.1928
  2.1963   2.1975   2.2553   2.2872   2.3041   2.3173   2.3203   2.3408
  2.3467   2.3478   2.3626   2.3674   2.4004   2.4146   2.4254   2.4859
  2.4943   2.5101   2.5136   2.5315   2.5445   2.5520   2.5743   2.6046
  2.6210   2.6404   2.6720   2.6794   2.6935   2.6971   2.7205   2.7255
  2.7405   2.7447   2.7490   2.7569   2.7716   2.7721   2.7949   2.7957
  2.8139   2.8304   2.8333   2.8351   2.8939   2.8991   2.9375   2.9771
  3.0781   3.0831   3.1581   3.1587   3.1732   3.2255   3.2394   3.2399
  3.2601   3.3537   3.3684   3.3772   3.4021   3.5129   3.5249   3.6020
  3.6883   3.7185   3.7262   3.9299   3.9906   4.0233   4.0498   4.0927
  4.1020   4.4269   4.8066   4.8307   9.7859   9.8128   9.8648   9.8706
 23.4103  23.5669  23.8528  23.8568  23.9057  23.9309  23.9709  24.0394
 24.0564  24.0565  24.1536  24.1579  25.9207  25.9501  26.0489  26.0580
 26.1626  26.3198  26.3486  26.4113  26.6190  26.7524  26.8336  26.8502
215.7860 215.8126 215.8745 215.8848
 --------------------------------------------------------------

          Ground-State Mulliken Net Atomic Charges

     Atom                 Charge (a.u.)
  ----------------------------------------
      1 C                     0.085465
      2 C                    -0.224181
      3 Cl                    0.328133
      4 C                    -0.053521
      5 H                     0.204488
      6 C                    -0.754005
      7 H                     0.165324
      8 C                    -0.048830
      9 H                     0.204422
     10 C                    -0.229632
     11 Cl                    0.327418
     12 C                     0.073116
     13 C                    -0.235472
     14 Cl                    0.327869
     15 C                    -0.041363
     16 H                     0.204829
     17 C                    -0.758161
     18 H                     0.165250
     19 C                    -0.042202
     20 H                     0.204434
     21 C                    -0.234270
     22 Cl                    0.330887
  ----------------------------------------
  Sum of atomic charges =     0.000000

 -----------------------------------------------------------------
                    Cartesian Multipole Moments
 -----------------------------------------------------------------
    Charge (ESU x 10^10)
                 0.0000
    Dipole Moment (Debye)
         X       0.0018      Y      -0.0026      Z       0.0023
       Tot       0.0039
    Quadrupole Moments (Debye-Ang)
        XX    -103.5178     XY      -1.2403     YY    -125.2290
        XZ     -11.2443     YZ      -1.0206     ZZ    -115.5840
    Octopole Moments (Debye-Ang^2)
       XXX    -201.0833    XXY      -3.3170    XYY     -76.6295
       YYY       4.9782    XXZ      22.7472    XYZ      -1.7952
       YYZ      45.9826    XZZ     -65.8487    YZZ       5.6975
       ZZZ     136.5045
    Hexadecapole Moments (Debye-Ang^3)
      XXXX   -2574.8480   XXXY     126.3111   XXYY    -645.7091
      XYYY     170.0410   YYYY    -942.3617   XXXZ      93.2051
      XXYZ      77.2517   XYYZ      89.0363   YYYZ     242.2095
      XXZZ    -777.7029   XYZZ      70.3054   YYZZ    -556.7127
      XZZZ     172.9984   YZZZ     218.6568   ZZZZ   -2309.0932
 -----------------------------------------------------------------
 Calculating analytic gradient of the SCF energy
 Gradient of SCF Energy
            1           2           3           4           5           6
    1  -0.0034446   0.0009801   0.0083199   0.0000787  -0.0003568  -0.0009251
    2   0.0000216  -0.0021674  -0.0284452  -0.0002182  -0.0000479  -0.0000114
    3   0.0020631   0.0004840  -0.0182623  -0.0023376   0.0000180   0.0005733
            7           8           9          10          11          12
    1   0.0000225   0.0021164  -0.0001870   0.0001356   0.0209983   0.0034851
    2  -0.0000243   0.0001953   0.0000351   0.0020956   0.0277702  -0.0000687
    3  -0.0000129   0.0010372   0.0003128  -0.0011880   0.0007790  -0.0019978
           13          14          15          16          17          18
    1   0.0005197  -0.0078835  -0.0016843   0.0002219   0.0009142  -0.0000286
    2   0.0007914   0.0280737   0.0015588   0.0001355   0.0000027   0.0000227
    3   0.0020372   0.0190298  -0.0004775  -0.0002576  -0.0005648   0.0000017
           19          20          21          22
    1  -0.0005119   0.0003337  -0.0015898  -0.0215146
    2  -0.0015219  -0.0000886  -0.0006412  -0.0274677
    3   0.0017346  -0.0000526  -0.0014029  -0.0015168
 Max gradient component =       2.845E-02
 RMS gradient           =       8.648E-03
 Gradient time:  CPU 215.10 s  wall 215.13 s
 Geometry Optimization Parameters
   NAtoms,    NIC,     NZ,  NCons,   NDum,   NFix, NCnnct, MaxDiis
       22     171      22       0       0       0       0       0

 Cartesian Hessian Update
 Hessian updated using BFGS update


** GEOMETRY OPTIMIZATION IN DELOCALIZED INTERNAL COORDINATES **
   Searching for a Minimum

   Optimization Cycle:   4

                       Coordinates (Angstroms)
     ATOM                X               Y               Z
      1  C         0.0001684579    0.0008240796   -0.0004449197
      2  C        -0.0267186346    0.0631302291    1.4057432145
      3  Cl        1.4676078853    0.1471488783    2.3089319936
      4  C        -1.2155124749    0.0864371431    2.1248664298
      5  H        -1.1825528204    0.1399521687    3.2051199593
      6  C        -2.4290551391    0.0531697866    1.4502558004
      7  H        -3.3589674605    0.0729064940    2.0056826133
      8  C        -2.4489182053   -0.0054576442    0.0628838777
      9  H        -3.3856702373   -0.0397844736   -0.4776360914
     10  C        -1.2521492383   -0.0332567958   -0.6425986183
     11  Cl       -1.3426719163   -0.1474653174   -2.3848776037
     12  C         1.2776330830   -0.0278675974   -0.7633620650
     13  C         2.3099650479   -0.9335244898   -0.4526085728
     14  Cl        2.0998285310   -2.0944571374    0.8371842683
     15  C         3.5065912285   -0.9643207771   -1.1581534778
     16  H         4.2673233358   -1.6834349773   -0.8840808200
     17  C         3.7073592139   -0.0829639581   -2.2125531711
     18  H         4.6376719888   -0.1040803742   -2.7672347100
     19  C         2.7141899100    0.8255374447   -2.5550135410
     20  H         2.8576380690    1.5241485766   -3.3687049508
     21  C         1.5246904797    0.8484442444   -1.8371450239
     22  Cl        0.3288074513    2.0415811822   -2.2870084657
   Point Group: c1    Number of degrees of freedom:    60


   Energy is  -2301.859462448

 Hessian updated using BFGS update

 58 Hessian modes will be used to form the next step
  Hessian Eigenvalues:
     0.016314    0.017505    0.019749    0.020575    0.020682    0.021678
     0.022472    0.022739    0.023493    0.024090    0.024090    0.024114
     0.024114    0.024135    0.024135    0.024142    0.024142    0.055130
     0.055751    0.101099    0.102480    0.159994    0.159995    0.159995
     0.160000    0.160000    0.160055    0.215084    0.219544    0.220951
     0.227275    0.229433    0.230763    0.237468    0.239576    0.249233
     0.250000    0.287912    0.288777    0.290147    0.292865    0.316638
     0.356665    0.356665    0.356665    0.356698    0.400996    0.406228
     0.417325    0.424173    0.456877    0.458339    0.466370    0.471464
     0.478201    0.478202    0.479130    0.479142

 Minimum search - taking simple RFO step
 Searching for Lamda that Minimizes Along All modes
 Value Taken    Lamda =  -0.02648953
 Calculated Step too Large.  Step scaled by  0.538311
 Step Taken.  Stepsize is  0.300000

                             Maximum     Tolerance    Cnvgd?
         Gradient           0.041996      0.000300      NO
         Displacement       0.254146      0.001200      NO
         Energy change     -0.017147      0.000001      NO


 New Cartesian Coordinates Obtained by Inverse Iteration

 Displacement from previous Coordinates is:  0.346640
 ----------------------------------------------------------------
             Standard Nuclear Orientation (Angstroms)
    I     Atom           X                Y                Z
 ----------------------------------------------------------------
    1      C       0.0008020686     0.0009665220    -0.0010944663
    2      C      -0.0282712896     0.0919471127     1.4036171478
    3      Cl      1.4652021598     0.2103902180     2.3074533600
    4      C      -1.2163597612     0.1159431230     2.1247116489
    5      H      -1.1812076884     0.1917789059     3.2034117455
    6      C      -2.4295780083     0.0530615814     1.4508225585
    7      H      -3.3594852397     0.0726506297     2.0065185752
    8      C      -2.4503635961    -0.0350963332     0.0646486861
    9      H      -3.3855580506    -0.0920715614    -0.4763702197
   10      C      -1.2523291697    -0.0617770019    -0.6395818287
   11      Cl     -1.3449183169    -0.2103202221    -2.3807309542
   12      C       1.2765049430    -0.0278131809    -0.7632823915
   13      C       2.2987662224    -0.9515378643    -0.4720427459
   14      Cl      2.0766961761    -2.1371716503     0.7951622684
   15      C       3.4962499981    -0.9841917784    -1.1768840118
   16      H       4.2465934554    -1.7185284690    -0.9154443155
   17      C       3.7080829129    -0.0829009571    -2.2125858265
   18      H       4.6387040835    -0.1039033840    -2.7670076046
   19      C       2.7267821823     0.8452718510    -2.5375590575
   20      H       2.8772031316     1.5592394213    -3.3362970834
   21      C       1.5370118045     0.8662909235    -1.8192326904
   22      Cl      0.3567305376     2.0844387990    -2.2489866687
 ----------------------------------------------------------------
 Nuclear Repulsion Energy =        1574.67180339 hartrees
 There are       73 alpha and       73 beta electrons
 Applying Cartesian multipole field
    Component          Value
    ---------          -----
     (2,0,0)        1.00000E-11
     (0,2,0)        2.00000E-11
     (0,0,2)       -3.00000E-11
 Nucleus-field energy     =    -0.0000000179 hartrees
 Requested basis set is 6-311++G(d,p)
 There are 154 shells and 426 basis functions
 A cutoff of  1.0D-15 yielded   9731 shell pairs
 There are     79871 function pairs (     86019 Cartesian)
 Smallest overlap matrix eigenvalue = 3.75E-07
 Linear dependence detected in AO basis
 Number of orthogonalized atomic orbitals = 421
 Maximum deviation from orthogonality = 2.250E-10
 Guess from superposition of atomic densities
 Warning:  Energy on first SCF cycle will be non-variational
 SAD guess density has 146.000000 electrons

 -----------------------------------------------------------------------
  General SCF calculation program by
  Eric Jon Sundstrom, Paul Horn, Yuezhi Mao, Dmitri Zuev, Alec White,
  David Stuck, Shaama M.S., Shane Yost, Joonho Lee, David Small,
  Daniel Levine, Susi Lehtola, Hugh Burton, Evgeny Epifanovsky,
  Bang C. Huynh
 -----------------------------------------------------------------------
 Exchange:     0.2000 Hartree-Fock + 0.0800 Slater + 0.7200 B88
 Correlation:  0.1900 VWN1RPA + 0.8100 LYP
 Using SG-1 standard quadrature grid
 A restricted SCF calculation will be
 performed using DIIS
 SCF converges when DIIS error is below 1.0e-08
 ---------------------------------------
  Cycle       Energy         DIIS error
 ---------------------------------------
    1   -2305.7321606096      3.05e-02  
    2   -2301.7032282904      2.68e-03  
    3   -2301.5815587027      3.45e-03  
    4   -2301.8566715642      7.66e-04  
    5   -2301.8679352912      3.90e-04  
    6   -2301.8714373498      9.72e-05  
    7   -2301.8716303436      1.68e-05  
    8   -2301.8716351947      6.13e-06  
    9   -2301.8716359480      1.46e-06  
   10   -2301.8716359930      3.31e-07  
   11   -2301.8716359950      1.21e-07  
   12   -2301.8716359952      5.22e-08  
   13   -2301.8716359952      1.25e-08  
   14   -2301.8716359954      7.48e-09  Convergence criterion met
 ---------------------------------------
 SCF time:   CPU 571.76s  wall 572.00s 
 SCF   energy in the final basis set =    -2301.8716359954
 Total energy in the final basis set =    -2301.8716359954

 --------------------------------------------------------------

                    Orbital Energies (a.u.)
 --------------------------------------------------------------

 Alpha MOs
 -- Occupied --
********-101.5585-101.5585-101.5585 -10.2586 -10.2586 -10.2586 -10.2586
-10.2272 -10.2269 -10.2043 -10.2043 -10.2014 -10.2014 -10.2013 -10.2013
 -9.4743  -9.4743  -9.4743  -9.4742  -7.2390  -7.2389  -7.2389  -7.2387
 -7.2290  -7.2290  -7.2290  -7.2290  -7.2286  -7.2285  -7.2284  -7.2284
 -0.9393  -0.9099  -0.8964  -0.8770  -0.8439  -0.8343  -0.8058  -0.7495
 -0.7470  -0.7461  -0.6582  -0.6288  -0.6138  -0.6100  -0.5520  -0.5212
 -0.5190  -0.4985  -0.4881  -0.4705  -0.4558  -0.4511  -0.4497  -0.4305
 -0.4255  -0.4090  -0.4044  -0.3926  -0.3858  -0.3855  -0.3660  -0.3545
 -0.3320  -0.3284  -0.3230  -0.3106  -0.3002  -0.2847  -0.2677  -0.2620
 -0.2503
 -- Virtual --
 -0.0632  -0.0436  -0.0383  -0.0212  -0.0178  -0.0094  -0.0048   0.0047
  0.0113   0.0146   0.0220   0.0249   0.0303   0.0374   0.0459   0.0500
  0.0544   0.0567   0.0676   0.0728   0.0809   0.0835   0.0858   0.0867
  0.0890   0.0937   0.1043   0.1064   0.1065   0.1071   0.1080   0.1199
  0.1203   0.1238   0.1264   0.1273   0.1300   0.1362   0.1364   0.1392
  0.1425   0.1434   0.1452   0.1470   0.1492   0.1653   0.1731   0.1752
  0.1755   0.1756   0.1857   0.1868   0.1887   0.1955   0.2002   0.2081
  0.2100   0.2121   0.2183   0.2265   0.2358   0.2364   0.2399   0.2427
  0.2440   0.2517   0.2543   0.2550   0.2588   0.2592   0.2680   0.2765
  0.2768   0.2782   0.2842   0.2874   0.2885   0.2922   0.3016   0.3078
  0.3085   0.3219   0.3228   0.3233   0.3252   0.3273   0.3455   0.3507
  0.3639   0.3926   0.4209   0.4210   0.4357   0.4357   0.4607   0.4699
  0.4755   0.4821   0.4927   0.4943   0.5011   0.5169   0.5177   0.5205
  0.5297   0.5306   0.5373   0.5477   0.5539   0.5540   0.5640   0.5657
  0.5666   0.5825   0.5825   0.5959   0.6061   0.6064   0.6096   0.6195
  0.6259   0.6277   0.6356   0.6440   0.6478   0.6584   0.6751   0.6809
  0.6950   0.6965   0.7008   0.7212   0.7250   0.7277   0.7390   0.7540
  0.7834   0.7942   0.8014   0.8076   0.8279   0.8377   0.8475   0.8498
  0.8532   0.8597   0.8609   0.8620   0.8659   0.8721   0.8800   0.9035
  0.9038   0.9068   0.9165   0.9255   0.9315   0.9412   0.9455   0.9527
  0.9531   0.9595   0.9601   0.9690   0.9864   0.9876   0.9942   0.9963
  1.0020   1.0106   1.0153   1.0261   1.0324   1.0427   1.0595   1.0706
  1.0716   1.1055   1.1120   1.1123   1.1578   1.1883   1.2045   1.2380
  1.2531   1.2592   1.2707   1.2990   1.3083   1.3149   1.3283   1.3426
  1.3491   1.3560   1.3856   1.4423   1.4779   1.4791   1.4876   1.4992
  1.5263   1.5540   1.5576   1.5665   1.5672   1.5728   1.5917   1.6138
  1.6279   1.6510   1.6603   1.6713   1.6948   1.7047   1.7301   1.7565
  1.7680   1.7882   1.7909   1.8489   1.8603   1.8687   1.8904   1.8942
  1.9081   1.9116   1.9240   1.9259   1.9536   1.9621   1.9632   1.9676
  1.9701   2.0142   2.0230   2.0258   2.0507   2.0869   2.1538   2.1893
  2.1947   2.1967   2.2667   2.2865   2.3119   2.3188   2.3208   2.3247
  2.3280   2.3493   2.3636   2.3670   2.4121   2.4121   2.4267   2.4862
  2.4975   2.5106   2.5126   2.5340   2.5434   2.5533   2.5725   2.6012
  2.6201   2.6322   2.6728   2.6810   2.6932   2.6963   2.7198   2.7246
  2.7409   2.7437   2.7509   2.7577   2.7709   2.7710   2.7937   2.7946
  2.8131   2.8284   2.8338   2.8339   2.8905   2.8985   2.9406   2.9794
  3.0780   3.0835   3.1551   3.1552   3.1709   3.2254   3.2337   3.2381
  3.2586   3.3527   3.3667   3.3754   3.4013   3.5139   3.5255   3.6020
  3.6861   3.7176   3.7242   3.9276   3.9918   4.0229   4.0499   4.0929
  4.1026   4.4233   4.8031   4.8300   9.7843   9.8255   9.8584   9.8637
 23.4115  23.5679  23.8522  23.8580  23.9068  23.9305  23.9695  24.0418
 24.0550  24.0553  24.1522  24.1565  25.9589  25.9938  25.9953  26.0039
 26.1269  26.2928  26.3817  26.4179  26.6248  26.7401  26.8281  26.8441
215.7857 215.8298 215.8648 215.8744
 --------------------------------------------------------------

          Ground-State Mulliken Net Atomic Charges

     Atom                 Charge (a.u.)
  ----------------------------------------
      1 C                     0.095835
      2 C                    -0.242009
      3 Cl                    0.298440
      4 C                    -0.019175
      5 H                     0.205159
      6 C                    -0.744413
      7 H                     0.166113
      8 C                    -0.013669
      9 H                     0.205111
     10 C                    -0.248118
     11 Cl                    0.298587
     12 C                     0.085802
     13 C                    -0.251860
     14 Cl                    0.298739
     15 C                    -0.006030
     16 H                     0.205531
     17 C                    -0.749236
     18 H                     0.166017
     19 C                    -0.006042
     20 H                     0.205124
     21 C                    -0.251719
     22 Cl                    0.301814
  ----------------------------------------
  Sum of atomic charges =     0.000000

 -----------------------------------------------------------------
                    Cartesian Multipole Moments
 -----------------------------------------------------------------
    Charge (ESU x 10^10)
                 0.0000
    Dipole Moment (Debye)
         X       0.0020      Y      -0.0032      Z       0.0033
       Tot       0.0050
    Quadrupole Moments (Debye-Ang)
        XX    -103.4388     XY      -1.1287     YY    -125.0099
        XZ     -11.4006     YZ      -0.8379     ZZ    -115.6888
    Octopole Moments (Debye-Ang^2)
       XXX    -201.3675    XXY      -3.7128    XYY     -75.9286
       YYY       4.9120    XXZ      22.1400    XYZ      -2.0234
       YYZ      45.6071    XZZ     -65.9022    YZZ       6.1158
       ZZZ     137.3972
    Hexadecapole Moments (Debye-Ang^3)
      XXXX   -2569.5717   XXXY     118.2904   XXYY    -648.3424
      XYYY     159.1954   YYYY    -975.3991   XXXZ      99.4285
      XXYZ      73.3457   XYYZ      90.2634   YYYZ     225.1961
      XXZZ    -772.3520   XYZZ      68.5601   YYZZ    -557.7010
      XZZZ     181.2917   YZZZ     206.9299   ZZZZ   -2287.5932
 -----------------------------------------------------------------
 Calculating analytic gradient of the SCF energy
 Gradient of SCF Energy
            1           2           3           4           5           6
    1  -0.0007784   0.0004903   0.0052803  -0.0000164  -0.0001165  -0.0005651
    2  -0.0000412  -0.0019317  -0.0205198  -0.0002082  -0.0000484  -0.0000277
    3   0.0004755   0.0004472  -0.0126455  -0.0010695  -0.0000319   0.0003316
            7           8           9          10          11          12
    1  -0.0000075   0.0009452  -0.0000276  -0.0000410   0.0143445   0.0007989
    2  -0.0000317   0.0002048   0.0000187   0.0018785   0.0200945   0.0000264
    3   0.0000058   0.0005283   0.0001274  -0.0006864   0.0009140  -0.0004196
           13          14          15          16          17          18
    1   0.0006937  -0.0048812  -0.0007201   0.0000560   0.0005315   0.0000038
    2   0.0007878   0.0201826   0.0008345   0.0000666  -0.0000083   0.0000233
    3   0.0015199   0.0133736  -0.0002264  -0.0001097  -0.0003451  -0.0000132
           19          20          21          22
    1  -0.0002264   0.0001048  -0.0010101  -0.0148587
    2  -0.0007730  -0.0000208  -0.0007301  -0.0197769
    3   0.0007486   0.0000268  -0.0013330  -0.0016184
 Max gradient component =       2.052E-02
 RMS gradient           =       6.113E-03
 Gradient time:  CPU 205.95 s  wall 205.98 s
 Geometry Optimization Parameters
   NAtoms,    NIC,     NZ,  NCons,   NDum,   NFix, NCnnct, MaxDiis
       22     171      22       0       0       0       0       0

 Cartesian Hessian Update
 Hessian updated using BFGS update


** GEOMETRY OPTIMIZATION IN DELOCALIZED INTERNAL COORDINATES **
   Searching for a Minimum

   Optimization Cycle:   5

                       Coordinates (Angstroms)
     ATOM                X               Y               Z
      1  C         0.0008020686    0.0009665220   -0.0010944663
      2  C        -0.0282712896    0.0919471127    1.4036171478
      3  Cl        1.4652021598    0.2103902180    2.3074533600
      4  C        -1.2163597612    0.1159431230    2.1247116489
      5  H        -1.1812076884    0.1917789059    3.2034117455
      6  C        -2.4295780083    0.0530615814    1.4508225585
      7  H        -3.3594852397    0.0726506297    2.0065185752
      8  C        -2.4503635961   -0.0350963332    0.0646486861
      9  H        -3.3855580506   -0.0920715614   -0.4763702197
     10  C        -1.2523291697   -0.0617770019   -0.6395818287
     11  Cl       -1.3449183169   -0.2103202221   -2.3807309542
     12  C         1.2765049430   -0.0278131809   -0.7632823915
     13  C         2.2987662224   -0.9515378643   -0.4720427459
     14  Cl        2.0766961761   -2.1371716503    0.7951622684
     15  C         3.4962499981   -0.9841917784   -1.1768840118
     16  H         4.2465934554   -1.7185284690   -0.9154443155
     17  C         3.7080829129   -0.0829009571   -2.2125858265
     18  H         4.6387040835   -0.1039033840   -2.7670076046
     19  C         2.7267821823    0.8452718510   -2.5375590575
     20  H         2.8772031316    1.5592394213   -3.3362970834
     21  C         1.5370118045    0.8662909235   -1.8192326904
     22  Cl        0.3567305376    2.0844387990   -2.2489866687
   Point Group: c1    Number of degrees of freedom:    60


   Energy is  -2301.871635995

 Hessian updated using BFGS update

 59 Hessian modes will be used to form the next step
  Hessian Eigenvalues:
     0.016314    0.017505    0.019627    0.020575    0.020682    0.021678
     0.022435    0.022739    0.023493    0.024090    0.024090    0.024114
     0.024114    0.024135    0.024135    0.024142    0.024142    0.042933
     0.055130    0.100761    0.101115    0.159994    0.159995    0.159995
     0.160000    0.160000    0.160124    0.215084    0.219547    0.220951
     0.227277    0.229635    0.230767    0.237468    0.239576    0.249234
     0.250000    0.287912    0.288746    0.290147    0.292866    0.316783
     0.356665    0.356665    0.356665    0.356665    0.356699    0.401200
     0.406228    0.417325    0.424173    0.456877    0.458339    0.466370
     0.471794    0.478201    0.478202    0.479142    0.479200

 Minimum search - taking simple RFO step
 Searching for Lamda that Minimizes Along All modes
 Value Taken    Lamda =  -0.01873024
 Calculated Step too Large.  Step scaled by  0.543011
 Step Taken.  Stepsize is  0.300000

                             Maximum     Tolerance    Cnvgd?
         Gradient           0.029703      0.000300      NO
         Displacement       0.249453      0.001200      NO
         Energy change     -0.012174      0.000001      NO


 New Cartesian Coordinates Obtained by Inverse Iteration

 Displacement from previous Coordinates is:  0.375986
 ----------------------------------------------------------------
             Standard Nuclear Orientation (Angstroms)
    I     Atom           X                Y                Z
 ----------------------------------------------------------------
    1      C       0.0008850840     0.0008339341    -0.0015740966
    2      C      -0.0282304329     0.1232445841     1.3998703962
    3      Cl      1.4671325436     0.2769625410     2.2987789236
    4      C      -1.2155595959     0.1485194476     2.1224776380
    5      H      -1.1799558366     0.2488509671     3.1991160557
    6      C      -2.4280017583     0.0532599320     1.4501659190
    7      H      -3.3578076120     0.0730733414     2.0061532760
    8      C      -2.4494422934    -0.0677190217     0.0660496523
    9      H      -3.3836037908    -0.1492063285    -0.4735361469
   10      C      -1.2506470083    -0.0933537638    -0.6372586841
   11      Cl     -1.3390641253    -0.2778014088    -2.3769180942
   12      C       1.2757555966    -0.0280078919    -0.7635185558
   13      C       2.2846254575    -0.9711244981    -0.4924659819
   14      Cl      2.0444497974    -2.1800890499     0.7514697976
   15      C       3.4826254191    -1.0052849786    -1.1966852601
   16      H       4.2225626717    -1.7551519379    -0.9504551899
   17      C       3.7068453544    -0.0825687918    -2.2112418859
   18      H       4.6377513492    -0.1032621849    -2.7653227310
   19      C       2.7386833444     0.8664597771    -2.5164790732
   20      H       2.8983680988     1.5961966561    -3.2989040695
   21      C       1.5486072411     0.8856030177    -1.7982174677
   22      Cl      0.3812790510     2.1272323427    -2.2022582960
 ----------------------------------------------------------------
 Nuclear Repulsion Energy =        1571.18549710 hartrees
 There are       73 alpha and       73 beta electrons
 Applying Cartesian multipole field
    Component          Value
    ---------          -----
     (2,0,0)        1.00000E-11
     (0,2,0)        2.00000E-11
     (0,0,2)       -3.00000E-11
 Nucleus-field energy     =    -0.0000000166 hartrees
 Requested basis set is 6-311++G(d,p)
 There are 154 shells and 426 basis functions
 A cutoff of  1.0D-15 yielded   9736 shell pairs
 There are     79876 function pairs (     86025 Cartesian)
 Smallest overlap matrix eigenvalue = 3.56E-07
 Linear dependence detected in AO basis
 Number of orthogonalized atomic orbitals = 421
 Maximum deviation from orthogonality = 2.951E-10
 Guess from superposition of atomic densities
 Warning:  Energy on first SCF cycle will be non-variational
 SAD guess density has 146.000000 electrons

 -----------------------------------------------------------------------
  General SCF calculation program by
  Eric Jon Sundstrom, Paul Horn, Yuezhi Mao, Dmitri Zuev, Alec White,
  David Stuck, Shaama M.S., Shane Yost, Joonho Lee, David Small,
  Daniel Levine, Susi Lehtola, Hugh Burton, Evgeny Epifanovsky,
  Bang C. Huynh
 -----------------------------------------------------------------------
 Exchange:     0.2000 Hartree-Fock + 0.0800 Slater + 0.7200 B88
 Correlation:  0.1900 VWN1RPA + 0.8100 LYP
 Using SG-1 standard quadrature grid
 A restricted SCF calculation will be
 performed using DIIS
 SCF converges when DIIS error is below 1.0e-08
 ---------------------------------------
  Cycle       Energy         DIIS error
 ---------------------------------------
    1   -2305.7079174333      3.04e-02  
    2   -2301.7127892056      2.67e-03  
    3   -2301.5942212673      3.43e-03  
    4   -2301.8656297124      7.58e-04  
    5   -2301.8765971197      3.90e-04  
    6   -2301.8801155515      9.55e-05  
    7   -2301.8803006952      1.66e-05  
    8   -2301.8803053748      6.29e-06  
    9   -2301.8803061657      1.42e-06  
   10   -2301.8803062087      3.39e-07  
   11   -2301.8803062107      1.21e-07  
   12   -2301.8803062112      5.02e-08  
   13   -2301.8803062111      1.28e-08  
   14   -2301.8803062111      7.36e-09  Convergence criterion met
 ---------------------------------------
 SCF time:   CPU 570.85s  wall 571.00s 
 SCF   energy in the final basis set =    -2301.8803062111
 Total energy in the final basis set =    -2301.8803062111

 --------------------------------------------------------------

                    Orbital Energies (a.u.)
 --------------------------------------------------------------

 Alpha MOs
 -- Occupied --
********-101.5594-101.5594-101.5593 -10.2588 -10.2587 -10.2587 -10.2587
-10.2269 -10.2266 -10.2046 -10.2046 -10.2016 -10.2016 -10.2016 -10.2015
 -9.4749  -9.4749  -9.4749  -9.4749  -7.2396  -7.2396  -7.2396  -7.2393
 -7.2297  -7.2296  -7.2296  -7.2296  -7.2293  -7.2292  -7.2291  -7.2291
 -0.9386  -0.9102  -0.8942  -0.8779  -0.8426  -0.8351  -0.8056  -0.7491
 -0.7473  -0.7467  -0.6581  -0.6281  -0.6141  -0.6109  -0.5520  -0.5213
 -0.5183  -0.4996  -0.4876  -0.4707  -0.4557  -0.4507  -0.4498  -0.4297
 -0.4246  -0.4092  -0.4009  -0.3926  -0.3864  -0.3848  -0.3650  -0.3512
 -0.3315  -0.3286  -0.3232  -0.3144  -0.3031  -0.2864  -0.2665  -0.2625
 -0.2530
 -- Virtual --
 -0.0623  -0.0438  -0.0382  -0.0228  -0.0185  -0.0094  -0.0045   0.0043
  0.0115   0.0145   0.0221   0.0242   0.0302   0.0372   0.0465   0.0500
  0.0539   0.0563   0.0672   0.0722   0.0800   0.0844   0.0854   0.0863
  0.0890   0.0939   0.1035   0.1063   0.1064   0.1069   0.1081   0.1204
  0.1213   0.1234   0.1257   0.1265   0.1300   0.1358   0.1359   0.1397
  0.1414   0.1438   0.1443   0.1462   0.1483   0.1658   0.1733   0.1737
  0.1743   0.1752   0.1847   0.1858   0.1886   0.1969   0.1979   0.2073
  0.2109   0.2115   0.2157   0.2287   0.2365   0.2370   0.2411   0.2414
  0.2443   0.2514   0.2539   0.2564   0.2591   0.2604   0.2684   0.2726
  0.2772   0.2783   0.2829   0.2859   0.2876   0.2910   0.3008   0.3078
  0.3096   0.3222   0.3242   0.3258   0.3260   0.3272   0.3483   0.3496
  0.3627   0.3925   0.4212   0.4225   0.4351   0.4355   0.4567   0.4775
  0.4778   0.4878   0.4929   0.4969   0.5002   0.5111   0.5177   0.5179
  0.5272   0.5291   0.5366   0.5464   0.5535   0.5549   0.5643   0.5676
  0.5689   0.5826   0.5917   0.5936   0.6052   0.6076   0.6101   0.6200
  0.6250   0.6276   0.6348   0.6474   0.6487   0.6624   0.6737   0.6861
  0.6900   0.6953   0.7003   0.7219   0.7237   0.7269   0.7373   0.7537
  0.7865   0.7978   0.7984   0.8104   0.8242   0.8370   0.8487   0.8502
  0.8522   0.8587   0.8647   0.8654   0.8668   0.8734   0.8788   0.8993
  0.9048   0.9079   0.9172   0.9288   0.9334   0.9407   0.9460   0.9504
  0.9535   0.9594   0.9598   0.9600   0.9746   0.9888   0.9966   0.9989
  1.0061   1.0063   1.0139   1.0226   1.0318   1.0398   1.0602   1.0662
  1.0710   1.1040   1.1128   1.1200   1.1594   1.1883   1.1955   1.2352
  1.2562   1.2576   1.2722   1.3099   1.3110   1.3123   1.3288   1.3399
  1.3465   1.3549   1.3886   1.4457   1.4795   1.4809   1.4872   1.4991
  1.5250   1.5534   1.5569   1.5670   1.5684   1.5745   1.5907   1.6136
  1.6262   1.6490   1.6609   1.6711   1.6958   1.7051   1.7296   1.7583
  1.7688   1.7881   1.7900   1.8484   1.8570   1.8683   1.8897   1.8930
  1.9067   1.9145   1.9253   1.9302   1.9533   1.9619   1.9631   1.9671
  1.9683   2.0115   2.0213   2.0268   2.0508   2.0858   2.1578   2.1865
  2.1928   2.1963   2.2754   2.2840   2.3043   2.3065   2.3120   2.3272
  2.3295   2.3525   2.3657   2.3658   2.4114   2.4207   2.4310   2.4853
  2.4967   2.5086   2.5130   2.5335   2.5439   2.5547   2.5734   2.5990
  2.6195   2.6246   2.6741   2.6831   2.6931   2.6956   2.7193   2.7247
  2.7418   2.7432   2.7531   2.7586   2.7692   2.7708   2.7922   2.7941
  2.8122   2.8266   2.8328   2.8349   2.8868   2.8986   2.9444   2.9821
  3.0786   3.0843   3.1523   3.1535   3.1698   3.2255   3.2308   3.2367
  3.2573   3.3522   3.3655   3.3746   3.4010   3.5154   3.5270   3.6025
  3.6857   3.7175   3.7228   3.9278   3.9932   4.0223   4.0500   4.0933
  4.1030   4.4175   4.8016   4.8305   9.7862   9.8483   9.8503   9.8560
 23.4127  23.5689  23.8534  23.8608  23.9084  23.9310  23.9697  24.0480
 24.0541  24.0548  24.1511  24.1554  25.9422  25.9535  25.9777  26.0149
 26.1226  26.2943  26.3947  26.4112  26.6340  26.7310  26.8231  26.8414
215.7887 215.8538 215.8583 215.8639
 --------------------------------------------------------------

          Ground-State Mulliken Net Atomic Charges

     Atom                 Charge (a.u.)
  ----------------------------------------
      1 C                     0.097661
      2 C                    -0.264058
      3 Cl                    0.266453
      4 C                     0.021895
      5 H                     0.205569
      6 C                    -0.726450
      7 H                     0.166793
      8 C                     0.027379
      9 H                     0.205541
     10 C                    -0.269653
     11 Cl                    0.267209
     12 C                     0.091278
     13 C                    -0.271487
     14 Cl                    0.267104
     15 C                     0.035051
     16 H                     0.205982
     17 C                    -0.731707
     18 H                     0.166688
     19 C                     0.035993
     20 H                     0.205530
     21 C                    -0.272486
     22 Cl                    0.269717
  ----------------------------------------
  Sum of atomic charges =     0.000000

 -----------------------------------------------------------------
                    Cartesian Multipole Moments
 -----------------------------------------------------------------
    Charge (ESU x 10^10)
                 0.0000
    Dipole Moment (Debye)
         X       0.0021      Y      -0.0026      Z       0.0045
       Tot       0.0056
    Quadrupole Moments (Debye-Ang)
        XX    -103.3747     XY      -1.0289     YY    -124.8092
        XZ     -11.5312     YZ      -0.6752     ZZ    -115.7813
    Octopole Moments (Debye-Ang^2)
       XXX    -201.6192    XXY      -4.0366    XYY     -75.2993
       YYY       4.9150    XXZ      21.6235    XYZ      -2.2351
       YYZ      45.2790    XZZ     -65.9580    YZZ       6.5179
       ZZZ     138.2188
    Hexadecapole Moments (Debye-Ang^3)
      XXXX   -2558.5411   XXXY     109.3554   XXYY    -650.3731
      XYYY     147.2116   YYYY   -1011.8772   XXXZ     105.7584
      XXYZ      68.7222   XYYZ      91.3459   YYYZ     206.3120
      XXZZ    -765.0863   XYZZ      66.0703   YYZZ    -558.1241
      XZZZ     189.6155   YZZZ     193.1713   ZZZZ   -2259.8227
 -----------------------------------------------------------------
 Calculating analytic gradient of the SCF energy
 Gradient of SCF Energy
            1           2           3           4           5           6
    1   0.0003579   0.0001315   0.0035057  -0.0000232   0.0000161  -0.0003783
    2  -0.0000579  -0.0017289  -0.0146895  -0.0001670  -0.0000473  -0.0000289
    3  -0.0002106   0.0001507  -0.0086474  -0.0004019  -0.0000446   0.0002024
            7           8           9          10          11          12
    1  -0.0000137   0.0003414   0.0000496   0.0000267   0.0098186  -0.0003523
    2  -0.0000372   0.0001592   0.0000073   0.0016828   0.0144739   0.0000718
    3   0.0000129   0.0002305   0.0000188  -0.0001871   0.0006921   0.0002417
           13          14          15          16          17          18
    1   0.0006337  -0.0030573  -0.0002461  -0.0000265   0.0003393   0.0000130
    2   0.0009901   0.0142888   0.0004082   0.0000246  -0.0000125   0.0000240
    3   0.0010788   0.0094785  -0.0000772  -0.0000236  -0.0002330  -0.0000146
           19          20          21          22
    1  -0.0000955  -0.0000251  -0.0006533  -0.0103621
    2  -0.0003325   0.0000177  -0.0010113  -0.0140355
    3   0.0002489   0.0000571  -0.0010649  -0.0015074
 Max gradient component =       1.469E-02
 RMS gradient           =       4.320E-03
 Gradient time:  CPU 203.46 s  wall 203.48 s
 Geometry Optimization Parameters
   NAtoms,    NIC,     NZ,  NCons,   NDum,   NFix, NCnnct, MaxDiis
       22     171      22       0       0       0       0       0

 Cartesian Hessian Update
 Hessian updated using BFGS update


** GEOMETRY OPTIMIZATION IN DELOCALIZED INTERNAL COORDINATES **
   Searching for a Minimum

   Optimization Cycle:   6

                       Coordinates (Angstroms)
     ATOM                X               Y               Z
      1  C         0.0008850840    0.0008339341   -0.0015740966
      2  C        -0.0282304329    0.1232445841    1.3998703962
      3  Cl        1.4671325436    0.2769625410    2.2987789236
      4  C        -1.2155595959    0.1485194476    2.1224776380
      5  H        -1.1799558366    0.2488509671    3.1991160557
      6  C        -2.4280017583    0.0532599320    1.4501659190
      7  H        -3.3578076120    0.0730733414    2.0061532760
      8  C        -2.4494422934   -0.0677190217    0.0660496523
      9  H        -3.3836037908   -0.1492063285   -0.4735361469
     10  C        -1.2506470083   -0.0933537638   -0.6372586841
     11  Cl       -1.3390641253   -0.2778014088   -2.3769180942
     12  C         1.2757555966   -0.0280078919   -0.7635185558
     13  C         2.2846254575   -0.9711244981   -0.4924659819
     14  Cl        2.0444497974   -2.1800890499    0.7514697976
     15  C         3.4826254191   -1.0052849786   -1.1966852601
     16  H         4.2225626717   -1.7551519379   -0.9504551899
     17  C         3.7068453544   -0.0825687918   -2.2112418859
     18  H         4.6377513492   -0.1032621849   -2.7653227310
     19  C         2.7386833444    0.8664597771   -2.5164790732
     20  H         2.8983680988    1.5961966561   -3.2989040695
     21  C         1.5486072411    0.8856030177   -1.7982174677
     22  Cl        0.3812790510    2.1272323427   -2.2022582960
   Point Group: c1    Number of degrees of freedom:    60


   Energy is  -2301.880306211

 Hessian updated using BFGS update

 60 Hessian modes will be used to form the next step
  Hessian Eigenvalues:
     0.016313    0.017505    0.019361    0.020575    0.020682    0.021678
     0.022349    0.022739    0.023495    0.024090    0.024090    0.024114
     0.024114    0.024135    0.024135    0.024142    0.024142    0.033064
     0.055130    0.099127    0.101107    0.159994    0.159995    0.159995
     0.160000    0.160000    0.160170    0.215085    0.219562    0.220951
     0.227276    0.229543    0.230764    0.237468    0.239576    0.249234
     0.250001    0.287912    0.288786    0.290147    0.292866    0.316812
     0.356665    0.356665    0.356665    0.356665    0.356665    0.356698
     0.401187    0.406228    0.417325    0.424173    0.456877    0.458339
     0.466370    0.471884    0.478201    0.478202    0.479142    0.479223

 Minimum search - taking simple RFO step
 Searching for Lamda that Minimizes Along All modes
 Value Taken    Lamda =  -0.01324517
 Calculated Step too Large.  Step scaled by  0.550320
 Step Taken.  Stepsize is  0.300000

                             Maximum     Tolerance    Cnvgd?
         Gradient           0.020986      0.000300      NO
         Displacement       0.246975      0.001200      NO
         Energy change     -0.008670      0.000001      NO


 New Cartesian Coordinates Obtained by Inverse Iteration

 Displacement from previous Coordinates is:  0.391108
 ----------------------------------------------------------------
             Standard Nuclear Orientation (Angstroms)
    I     Atom           X                Y                Z
 ----------------------------------------------------------------
    1      C       0.0005566232     0.0002518266    -0.0017938288
    2      C      -0.0278222585     0.1554836298     1.3951249949
    3      Cl      1.4701614931     0.3445810126     2.2857987856
    4      C      -1.2145003210     0.1825187441     2.1187672096
    5      H      -1.1799183769     0.3084184175     3.1927588161
    6      C      -2.4255792478     0.0539877275     1.4488790444
    7      H      -3.3552942592     0.0746249845     2.0050612380
    8      C      -2.4471810591    -0.1014630947     0.0678218097
    9      H      -3.3805603196    -0.2080384599    -0.4687754458
   10      C      -1.2479491175    -0.1266950178    -0.6348050725
   11      Cl     -1.3288860192    -0.3481522532    -2.3718708342
   12      C       1.2754163164    -0.0285167507    -0.7639069476
   13      C       2.2691776580    -0.9914386994    -0.5138373819
   14      Cl      2.0085081137    -2.2220599199     0.7063643167
   15      C       3.4674084279    -1.0265799029    -1.2176664837
   16      H       4.1970865681    -1.7917098012    -0.9885695691
   17      C       3.7047240857    -0.0819672303    -2.2093120803
   18      H       4.6358526951    -0.1021726043    -2.7631060538
   19      C       2.7505437745     0.8881291145    -2.4931105446
   20      H       2.9210716461     1.6334857272    -3.2583143835
   21      C       1.5601198346     0.9054884825    -1.7752252149
   22      Cl      0.4043222978     2.1684907526    -2.1510362484
 ----------------------------------------------------------------
 Nuclear Repulsion Energy =        1568.50383337 hartrees
 There are       73 alpha and       73 beta electrons
 Applying Cartesian multipole field
    Component          Value
    ---------          -----
     (2,0,0)        1.00000E-11
     (0,2,0)        2.00000E-11
     (0,0,2)       -3.00000E-11
 Nucleus-field energy     =    -0.0000000153 hartrees
 Requested basis set is 6-311++G(d,p)
 There are 154 shells and 426 basis functions
 A cutoff of  1.0D-15 yielded   9734 shell pairs
 There are     79870 function pairs (     86025 Cartesian)
 Smallest overlap matrix eigenvalue = 3.34E-07
 Linear dependence detected in AO basis
 Number of orthogonalized atomic orbitals = 421
 Maximum deviation from orthogonality = 2.470E-10
 Guess from superposition of atomic densities
 Warning:  Energy on first SCF cycle will be non-variational
 SAD guess density has 146.000000 electrons

 -----------------------------------------------------------------------
  General SCF calculation program by
  Eric Jon Sundstrom, Paul Horn, Yuezhi Mao, Dmitri Zuev, Alec White,
  David Stuck, Shaama M.S., Shane Yost, Joonho Lee, David Small,
  Daniel Levine, Susi Lehtola, Hugh Burton, Evgeny Epifanovsky,
  Bang C. Huynh
 -----------------------------------------------------------------------
 Exchange:     0.2000 Hartree-Fock + 0.0800 Slater + 0.7200 B88
 Correlation:  0.1900 VWN1RPA + 0.8100 LYP
 Using SG-1 standard quadrature grid
 A restricted SCF calculation will be
 performed using DIIS
 SCF converges when DIIS error is below 1.0e-08
 ---------------------------------------
  Cycle       Energy         DIIS error
 ---------------------------------------
    1   -2305.6913749386      3.04e-02  
    2   -2301.7195526733      2.67e-03  
    3   -2301.6037982931      3.41e-03  
    4   -2301.8722532146      7.48e-04  
    5   -2301.8827965003      3.91e-04  
    6   -2301.8863328446      9.44e-05  
    7   -2301.8865124403      1.65e-05  
    8   -2301.8865170006      6.38e-06  
    9   -2301.8865178162      1.39e-06  
   10   -2301.8865178576      3.42e-07  
   11   -2301.8865178596      1.18e-07  
   12   -2301.8865178600      4.84e-08  
   13   -2301.8865178601      1.20e-08  
   14   -2301.8865178600      7.44e-09  Convergence criterion met
 ---------------------------------------
 SCF time:   CPU 573.60s  wall 573.00s 
 SCF   energy in the final basis set =    -2301.8865178600
 Total energy in the final basis set =    -2301.8865178600

 --------------------------------------------------------------

                    Orbital Energies (a.u.)
 --------------------------------------------------------------

 Alpha MOs
 -- Occupied --
********-101.5602-101.5602-101.5601 -10.2588 -10.2588 -10.2588 -10.2588
-10.2265 -10.2262 -10.2048 -10.2047 -10.2018 -10.2018 -10.2017 -10.2017
 -9.4755  -9.4755  -9.4755  -9.4755  -7.2402  -7.2402  -7.2402  -7.2400
 -7.2303  -7.2303  -7.2302  -7.2302  -7.2299  -7.2298  -7.2297  -7.2297
 -0.9381  -0.9105  -0.8925  -0.8787  -0.8417  -0.8359  -0.8052  -0.7489
 -0.7475  -0.7473  -0.6579  -0.6274  -0.6142  -0.6118  -0.5519  -0.5214
 -0.5176  -0.5008  -0.4872  -0.4708  -0.4555  -0.4506  -0.4500  -0.4290
 -0.4240  -0.4094  -0.3981  -0.3925  -0.3869  -0.3841  -0.3643  -0.3483
 -0.3312  -0.3288  -0.3235  -0.3179  -0.3067  -0.2863  -0.2655  -0.2631
 -0.2551
 -- Virtual --
 -0.0610  -0.0439  -0.0379  -0.0245  -0.0192  -0.0095  -0.0043   0.0040
  0.0117   0.0143   0.0221   0.0235   0.0302   0.0369   0.0471   0.0499
  0.0534   0.0560   0.0667   0.0715   0.0789   0.0851   0.0853   0.0859
  0.0891   0.0944   0.1027   0.1063   0.1064   0.1067   0.1081   0.1210
  0.1224   0.1230   0.1244   0.1265   0.1299   0.1353   0.1356   0.1402
  0.1402   0.1435   0.1439   0.1455   0.1476   0.1663   0.1717   0.1732
  0.1742   0.1749   0.1836   0.1848   0.1888   0.1955   0.1987   0.2062
  0.2110   0.2116   0.2138   0.2308   0.2373   0.2376   0.2398   0.2429
  0.2444   0.2509   0.2535   0.2581   0.2599   0.2610   0.2687   0.2689
  0.2775   0.2783   0.2816   0.2835   0.2878   0.2897   0.2999   0.3078
  0.3114   0.3221   0.3233   0.3250   0.3282   0.3295   0.3485   0.3504
  0.3617   0.3923   0.4212   0.4235   0.4345   0.4355   0.4531   0.4796
  0.4864   0.4922   0.4946   0.4989   0.5001   0.5051   0.5154   0.5180
  0.5253   0.5292   0.5357   0.5451   0.5528   0.5558   0.5656   0.5689
  0.5722   0.5822   0.5911   0.6017   0.6048   0.6102   0.6111   0.6205
  0.6233   0.6278   0.6342   0.6467   0.6534   0.6669   0.6739   0.6842
  0.6916   0.6944   0.6998   0.7226   0.7227   0.7258   0.7356   0.7531
  0.7901   0.7952   0.8025   0.8129   0.8205   0.8365   0.8459   0.8498
  0.8534   0.8570   0.8659   0.8674   0.8719   0.8727   0.8779   0.8941
  0.9049   0.9077   0.9186   0.9234   0.9342   0.9348   0.9482   0.9516
  0.9548   0.9555   0.9605   0.9605   0.9686   0.9906   0.9977   1.0023
  1.0026   1.0078   1.0127   1.0193   1.0309   1.0383   1.0593   1.0625
  1.0714   1.1031   1.1162   1.1258   1.1613   1.1895   1.1895   1.2328
  1.2544   1.2604   1.2737   1.3069   1.3132   1.3293   1.3307   1.3366
  1.3446   1.3537   1.3921   1.4491   1.4805   1.4834   1.4872   1.4996
  1.5231   1.5529   1.5564   1.5684   1.5703   1.5762   1.5897   1.6135
  1.6241   1.6473   1.6620   1.6710   1.6976   1.7058   1.7290   1.7606
  1.7702   1.7884   1.7890   1.8481   1.8539   1.8676   1.8893   1.8908
  1.9059   1.9179   1.9246   1.9371   1.9530   1.9617   1.9633   1.9641
  1.9691   2.0088   2.0195   2.0284   2.0512   2.0842   2.1625   2.1847
  2.1910   2.1959   2.2805   2.2821   2.2949   2.3008   2.3021   2.3311
  2.3319   2.3556   2.3641   2.3676   2.4121   2.4253   2.4362   2.4834
  2.4937   2.5072   2.5132   2.5289   2.5459   2.5564   2.5754   2.5962
  2.6168   2.6193   2.6759   2.6855   2.6933   2.6949   2.7191   2.7253
  2.7429   2.7433   2.7543   2.7598   2.7675   2.7713   2.7909   2.7940
  2.8105   2.8250   2.8319   2.8363   2.8822   2.8990   2.9482   2.9848
  3.0799   3.0854   3.1497   3.1527   3.1701   3.2261   3.2307   3.2355
  3.2559   3.3518   3.3645   3.3747   3.4009   3.5175   3.5296   3.6031
  3.6868   3.7177   3.7219   3.9293   3.9945   4.0216   4.0499   4.0939
  4.1031   4.4106   4.8016   4.8314   9.7901   9.8412   9.8487   9.8762
 23.4141  23.5697  23.8553  23.8642  23.9095  23.9321  23.9707  24.0535
 24.0546  24.0558  24.1504  24.1548  25.9114  25.9200  25.9826  26.0173
 26.1278  26.3085  26.3876  26.3950  26.6463  26.7219  26.8124  26.8426
215.7933 215.8422 215.8546 215.8918
 --------------------------------------------------------------

          Ground-State Mulliken Net Atomic Charges

     Atom                 Charge (a.u.)
  ----------------------------------------
      1 C                     0.087570
      2 C                    -0.289835
      3 Cl                    0.240533
      4 C                     0.064095
      5 H                     0.205732
      6 C                    -0.700304
      7 H                     0.167392
      8 C                     0.068365
      9 H                     0.205744
     10 C                    -0.293511
     11 Cl                    0.241438
     12 C                     0.084546
     13 C                    -0.294444
     14 Cl                    0.241273
     15 C                     0.074827
     16 H                     0.206177
     17 C                    -0.705495
     18 H                     0.167284
     19 C                     0.076801
     20 H                     0.205665
     21 C                    -0.296933
     22 Cl                    0.243081
  ----------------------------------------
  Sum of atomic charges =     0.000000

 -----------------------------------------------------------------
                    Cartesian Multipole Moments
 -----------------------------------------------------------------
    Charge (ESU x 10^10)
                 0.0000
    Dipole Moment (Debye)
         X       0.0019      Y      -0.0004      Z       0.0055
       Tot       0.0058
    Quadrupole Moments (Debye-Ang)
        XX    -103.3282     XY      -0.9409     YY    -124.6181
        XZ     -11.6338     YZ      -0.5303     ZZ    -115.8609
    Octopole Moments (Debye-Ang^2)
       XXX    -201.8651    XXY      -4.2648    XYY     -74.7380
       YYY       5.0180    XXZ      21.1905    XYZ      -2.4267
       YYZ      44.9856    XZZ     -66.0193    YZZ       6.9068
       ZZZ     138.9457
    Hexadecapole Moments (Debye-Ang^3)
      XXXX   -2545.2377   XXXY      99.9675   XXYY    -652.2773
      XYYY     134.6664   YYYY   -1050.5893   XXXZ     112.3918
      XXYZ      63.5914   XYYZ      92.4669   YYYZ     186.2320
      XXZZ    -756.8289   XYZZ      63.0085   YYZZ    -558.2330
      XZZZ     198.3417   YZZZ     177.9713   ZZZZ   -2228.4436
 -----------------------------------------------------------------
 Calculating analytic gradient of the SCF energy
 Gradient of SCF Energy
            1           2           3           4           5           6
    1   0.0005443  -0.0000597   0.0024642   0.0000146   0.0000578  -0.0002478
    2  -0.0000414  -0.0015104  -0.0105595  -0.0001150  -0.0000408  -0.0000164
    3  -0.0003368  -0.0001736  -0.0059590  -0.0001028  -0.0000360   0.0001223
            7           8           9          10          11          12
    1  -0.0000105   0.0000915   0.0000642   0.0001605   0.0068488  -0.0005650
    2  -0.0000376   0.0000904  -0.0000001   0.0014722   0.0104097   0.0000732
    3   0.0000151   0.0000619  -0.0000230   0.0001556   0.0004188   0.0003450
           13          14          15          16          17          18
    1   0.0004856  -0.0020027  -0.0000676  -0.0000489   0.0002181   0.0000125
    2   0.0011443   0.0100934   0.0001622   0.0000101  -0.0000073   0.0000223
    3   0.0007827   0.0068124   0.0000125   0.0000090  -0.0001544  -0.0000109
           19          20          21          22
    1  -0.0000567  -0.0000685  -0.0004878  -0.0073468
    2  -0.0000964   0.0000271  -0.0011942  -0.0098858
    3   0.0000351   0.0000561  -0.0007629  -0.0012671
 Max gradient component =       1.056E-02
 RMS gradient           =       3.075E-03
 Gradient time:  CPU 204.29 s  wall 204.33 s
 Geometry Optimization Parameters
   NAtoms,    NIC,     NZ,  NCons,   NDum,   NFix, NCnnct, MaxDiis
       22     171      22       0       0       0       0       0

 Cartesian Hessian Update
 Hessian updated using BFGS update


** GEOMETRY OPTIMIZATION IN DELOCALIZED INTERNAL COORDINATES **
   Searching for a Minimum

   Optimization Cycle:   7

                       Coordinates (Angstroms)
     ATOM                X               Y               Z
      1  C         0.0005566232    0.0002518266   -0.0017938288
      2  C        -0.0278222585    0.1554836298    1.3951249949
      3  Cl        1.4701614931    0.3445810126    2.2857987856
      4  C        -1.2145003210    0.1825187441    2.1187672096
      5  H        -1.1799183769    0.3084184175    3.1927588161
      6  C        -2.4255792478    0.0539877275    1.4488790444
      7  H        -3.3552942592    0.0746249845    2.0050612380
      8  C        -2.4471810591   -0.1014630947    0.0678218097
      9  H        -3.3805603196   -0.2080384599   -0.4687754458
     10  C        -1.2479491175   -0.1266950178   -0.6348050725
     11  Cl       -1.3288860192   -0.3481522532   -2.3718708342
     12  C         1.2754163164   -0.0285167507   -0.7639069476
     13  C         2.2691776580   -0.9914386994   -0.5138373819
     14  Cl        2.0085081137   -2.2220599199    0.7063643167
     15  C         3.4674084279   -1.0265799029   -1.2176664837
     16  H         4.1970865681   -1.7917098012   -0.9885695691
     17  C         3.7047240857   -0.0819672303   -2.2093120803
     18  H         4.6358526951   -0.1021726043   -2.7631060538
     19  C         2.7505437745    0.8881291145   -2.4931105446
     20  H         2.9210716461    1.6334857272   -3.2583143835
     21  C         1.5601198346    0.9054884825   -1.7752252149
     22  Cl        0.4043222978    2.1684907526   -2.1510362484
   Point Group: c1    Number of degrees of freedom:    60


   Energy is  -2301.886517860

 Hessian updated using BFGS update

 59 Hessian modes will be used to form the next step
  Hessian Eigenvalues:
     0.016310    0.017505    0.018446    0.020575    0.020682    0.021678
     0.022065    0.022739    0.023495    0.024089    0.024090    0.024113
     0.024114    0.024135    0.024136    0.024142    0.024142    0.025854
     0.055130    0.097723    0.101104    0.159994    0.159995    0.159995
     0.160000    0.160000    0.160182    0.215085    0.219593    0.220952
     0.227279    0.229392    0.230762    0.237468    0.239577    0.249234
     0.250002    0.287912    0.288736    0.290147    0.292866    0.316774
     0.356665    0.356665    0.356665    0.356665    0.356665    0.356697
     0.401145    0.406229    0.424173    0.456877    0.458339    0.466370
     0.471873    0.478201    0.478202    0.479142    0.479224

 Minimum search - taking simple RFO step
 Searching for Lamda that Minimizes Along All modes
 Value Taken    Lamda =  -0.00952141
 Calculated Step too Large.  Step scaled by  0.552259
 Step Taken.  Stepsize is  0.300000

                             Maximum     Tolerance    Cnvgd?
         Gradient           0.014974      0.000300      NO
         Displacement       0.246987      0.001200      NO
         Energy change     -0.006212      0.000001      NO


 New Cartesian Coordinates Obtained by Inverse Iteration

 Displacement from previous Coordinates is:  0.392449
 ----------------------------------------------------------------
             Standard Nuclear Orientation (Angstroms)
    I     Atom           X                Y                Z
 ----------------------------------------------------------------
    1      C      -0.0001157127    -0.0006675697    -0.0019277216
    2      C      -0.0279124894     0.1876473222     1.3897449474
    3      Cl      1.4720261190     0.4127142768     2.2707691585
    4      C      -1.2140817376     0.2163138804     2.1141286989
    5      H      -1.1813823881     0.3678046051     3.1848941398
    6      C      -2.4233220694     0.0547901603     1.4476609497
    7      H      -3.3529602273     0.0764958663     2.0039829215
    8      C      -2.4445485881    -0.1348618961     0.0705955325
    9      H      -3.3771642196    -0.2661481566    -0.4619185036
   10      C      -1.2451561878    -0.1602693045    -0.6317307003
   11      Cl     -1.3185823071    -0.4188223528    -2.3648950532
   12      C       1.2753704546    -0.0293277485    -0.7645094397
   13      C       2.2535863707    -1.0116718877    -0.5360390457
   14      Cl      1.9727501537    -2.2623979733     0.6602593688
   15      C       3.4519867364    -1.0472339519    -1.2395769569
   16      H       4.1715737566    -1.8269276852    -1.0284883081
   17      C       3.7028354202    -0.0812978692    -2.2073870078
   18      H       4.6342242328    -0.1008280660    -2.7608178113
   19      C       2.7629738868     0.9091519489    -2.4688091934
   20      H       2.9451850048     1.6696414636    -3.2162452419
   21      C       1.5720745609     0.9248925094    -1.7515904083
   22      Cl      0.4278977858     2.2076691134    -2.0988541996
 ----------------------------------------------------------------
 Nuclear Repulsion Energy =        1566.16630022 hartrees
 There are       73 alpha and       73 beta electrons
 Applying Cartesian multipole field
    Component          Value
    ---------          -----
     (2,0,0)        1.00000E-11
     (0,2,0)        2.00000E-11
     (0,0,2)       -3.00000E-11
 Nucleus-field energy     =    -0.0000000139 hartrees
 Requested basis set is 6-311++G(d,p)
 There are 154 shells and 426 basis functions
 A cutoff of  1.0D-15 yielded   9749 shell pairs
 There are     79926 function pairs (     86073 Cartesian)
 Smallest overlap matrix eigenvalue = 3.09E-07
 Linear dependence detected in AO basis
 Number of orthogonalized atomic orbitals = 421
 Maximum deviation from orthogonality = 1.501E-10
 Guess from superposition of atomic densities
 Warning:  Energy on first SCF cycle will be non-variational
 SAD guess density has 146.000000 electrons

 -----------------------------------------------------------------------
  General SCF calculation program by
  Eric Jon Sundstrom, Paul Horn, Yuezhi Mao, Dmitri Zuev, Alec White,
  David Stuck, Shaama M.S., Shane Yost, Joonho Lee, David Small,
  Daniel Levine, Susi Lehtola, Hugh Burton, Evgeny Epifanovsky,
  Bang C. Huynh
 -----------------------------------------------------------------------
 Exchange:     0.2000 Hartree-Fock + 0.0800 Slater + 0.7200 B88
 Correlation:  0.1900 VWN1RPA + 0.8100 LYP
 Using SG-1 standard quadrature grid
 A restricted SCF calculation will be
 performed using DIIS
 SCF converges when DIIS error is below 1.0e-08
 ---------------------------------------
  Cycle       Energy         DIIS error
 ---------------------------------------
    1   -2305.6794521695      3.04e-02  
    2   -2301.7243168236      2.67e-03  
    3   -2301.6107188149      3.39e-03  
    4   -2301.8771323286      7.38e-04  
    5   -2301.8872709019      3.92e-04  
    6   -2301.8908252113      9.35e-05  
    7   -2301.8910008335      1.64e-05  
    8   -2301.8910053090      6.45e-06  
    9   -2301.8910061413      1.37e-06  
   10   -2301.8910061815      3.43e-07  
   11   -2301.8910061838      1.15e-07  
   12   -2301.8910061839      4.65e-08  
   13   -2301.8910061840      9.64e-09  Convergence criterion met
 ---------------------------------------
 SCF time:   CPU 538.60s  wall 538.00s 
 SCF   energy in the final basis set =    -2301.8910061840
 Total energy in the final basis set =    -2301.8910061840

 --------------------------------------------------------------

                    Orbital Energies (a.u.)
 --------------------------------------------------------------

 Alpha MOs
 -- Occupied --
********-101.5609-101.5609-101.5609 -10.2588 -10.2587 -10.2587 -10.2587
-10.2260 -10.2257 -10.2049 -10.2048 -10.2019 -10.2019 -10.2018 -10.2018
 -9.4761  -9.4760  -9.4760  -9.4760  -7.2408  -7.2407  -7.2407  -7.2405
 -7.2308  -7.2308  -7.2308  -7.2308  -7.2304  -7.2304  -7.2303  -7.2303
 -0.9377  -0.9107  -0.8911  -0.8796  -0.8411  -0.8366  -0.8048  -0.7488
 -0.7477  -0.7477  -0.6577  -0.6268  -0.6142  -0.6128  -0.5519  -0.5214
 -0.5169  -0.5020  -0.4869  -0.4709  -0.4552  -0.4506  -0.4502  -0.4283
 -0.4236  -0.4095  -0.3957  -0.3924  -0.3874  -0.3834  -0.3639  -0.3458
 -0.3309  -0.3290  -0.3238  -0.3209  -0.3104  -0.2854  -0.2645  -0.2638
 -0.2568
 -- Virtual --
 -0.0595  -0.0440  -0.0376  -0.0263  -0.0198  -0.0095  -0.0042   0.0038
  0.0119   0.0143   0.0220   0.0229   0.0301   0.0367   0.0478   0.0500
  0.0529   0.0557   0.0662   0.0709   0.0778   0.0849   0.0855   0.0863
  0.0892   0.0949   0.1019   0.1063   0.1064   0.1065   0.1081   0.1214
  0.1219   0.1228   0.1247   0.1266   0.1299   0.1351   0.1353   0.1389
  0.1405   0.1428   0.1438   0.1449   0.1470   0.1670   0.1706   0.1721
  0.1745   0.1748   0.1826   0.1839   0.1890   0.1931   0.2009   0.2047
  0.2105   0.2117   0.2131   0.2327   0.2375   0.2382   0.2393   0.2441
  0.2443   0.2504   0.2530   0.2587   0.2599   0.2612   0.2678   0.2686
  0.2776   0.2778   0.2807   0.2821   0.2879   0.2886   0.2991   0.3078
  0.3138   0.3215   0.3227   0.3228   0.3288   0.3319   0.3480   0.3503
  0.3607   0.3920   0.4208   0.4242   0.4338   0.4358   0.4501   0.4818
  0.4943   0.4952   0.4965   0.4969   0.5013   0.5035   0.5141   0.5188
  0.5236   0.5296   0.5349   0.5439   0.5520   0.5563   0.5676   0.5703
  0.5753   0.5814   0.5885   0.6050   0.6068   0.6135   0.6155   0.6198
  0.6210   0.6283   0.6337   0.6458   0.6571   0.6714   0.6758   0.6798
  0.6941   0.6946   0.7007   0.7218   0.7223   0.7231   0.7341   0.7524
  0.7938   0.7940   0.8063   0.8150   0.8173   0.8363   0.8434   0.8504
  0.8535   0.8551   0.8663   0.8695   0.8698   0.8768   0.8785   0.8896
  0.9048   0.9070   0.9111   0.9207   0.9293   0.9310   0.9464   0.9528
  0.9562   0.9589   0.9627   0.9655   0.9679   0.9929   0.9995   1.0000
  1.0042   1.0067   1.0114   1.0170   1.0304   1.0376   1.0571   1.0594
  1.0728   1.1024   1.1221   1.1286   1.1626   1.1867   1.1916   1.2309
  1.2504   1.2646   1.2754   1.3029   1.3169   1.3297   1.3330   1.3434
  1.3485   1.3525   1.3960   1.4526   1.4816   1.4834   1.4867   1.5006
  1.5207   1.5527   1.5562   1.5707   1.5720   1.5769   1.5886   1.6133
  1.6214   1.6460   1.6637   1.6711   1.6995   1.7068   1.7281   1.7628
  1.7716   1.7880   1.7887   1.8476   1.8510   1.8664   1.8878   1.8893
  1.9055   1.9212   1.9237   1.9440   1.9528   1.9615   1.9617   1.9635
  1.9702   2.0067   2.0176   2.0302   2.0515   2.0818   2.1672   2.1840
  2.1897   2.1953   2.2761   2.2879   2.2918   2.2951   2.2980   2.3296
  2.3354   2.3581   2.3615   2.3690   2.4140   2.4261   2.4414   2.4803
  2.4909   2.5061   2.5134   2.5216   2.5491   2.5584   2.5764   2.5922
  2.6083   2.6199   2.6783   2.6882   2.6935   2.6941   2.7190   2.7259
  2.7425   2.7450   2.7538   2.7610   2.7673   2.7723   2.7901   2.7939
  2.8077   2.8235   2.8312   2.8373   2.8770   2.8991   2.9518   2.9871
  3.0815   3.0869   3.1475   3.1520   3.1714   3.2276   3.2323   3.2342
  3.2542   3.3510   3.3634   3.3752   3.4010   3.5200   3.5331   3.6036
  3.6890   3.7178   3.7212   3.9311   3.9958   4.0210   4.0498   4.0945
  4.1031   4.4037   4.8024   4.8322   9.7954   9.8320   9.8425   9.9002
 23.4159  23.5702  23.8565  23.8672  23.9100  23.9335  23.9717  24.0531
 24.0544  24.0631  24.1499  24.1546  25.9041  25.9053  25.9773  26.0065
 26.1380  26.3271  26.3653  26.3749  26.6613  26.7111  26.7945  26.8481
215.7990 215.8309 215.8472 215.9195
 --------------------------------------------------------------

          Ground-State Mulliken Net Atomic Charges

     Atom                 Charge (a.u.)
  ----------------------------------------
      1 C                     0.058761
      2 C                    -0.315208
      3 Cl                    0.231297
      4 C                     0.097839
      5 H                     0.205721
      6 C                    -0.669253
      7 H                     0.167951
      8 C                     0.099393
      9 H                     0.205763
     10 C                    -0.315637
     11 Cl                    0.232177
     12 C                     0.057734
     13 C                    -0.317115
     14 Cl                    0.231968
     15 C                     0.103814
     16 H                     0.206153
     17 C                    -0.673895
     18 H                     0.167836
     19 C                     0.106874
     20 H                     0.205606
     21 C                    -0.321051
     22 Cl                    0.233272
  ----------------------------------------
  Sum of atomic charges =     0.000000

 -----------------------------------------------------------------
                    Cartesian Multipole Moments
 -----------------------------------------------------------------
    Charge (ESU x 10^10)
                -0.0000
    Dipole Moment (Debye)
         X       0.0018      Y       0.0028      Z       0.0065
       Tot       0.0073
    Quadrupole Moments (Debye-Ang)
        XX    -103.2948     XY      -0.8628     YY    -124.4387
        XZ     -11.7143     YZ      -0.4030     ZZ    -115.9309
    Octopole Moments (Debye-Ang^2)
       XXX    -202.0669    XXY      -4.4194    XYY     -74.2400
       YYY       5.1562    XXZ      20.8361    XYZ      -2.5907
       YYZ      44.7308    XZZ     -66.0811    YZZ       7.2500
       ZZZ     139.5998
    Hexadecapole Moments (Debye-Ang^3)
      XXXX   -2532.4349   XXXY      90.4327   XXYY    -654.5039
      XYYY     121.9267   YYYY   -1090.6226   XXXZ     119.3108
      XXYZ      58.1532   XYYZ      93.7526   YYYZ     165.6264
      XXZZ    -748.3987   XYZZ      59.5284   YYZZ    -558.3128
      XZZZ     207.6164   YZZZ     161.9075   ZZZZ   -2195.8692
 -----------------------------------------------------------------
 Calculating analytic gradient of the SCF energy
 Gradient of SCF Energy
            1           2           3           4           5           6
    1   0.0003068  -0.0001119   0.0017767   0.0000386   0.0000426  -0.0001329
    2  -0.0000243  -0.0012476  -0.0076330  -0.0000705  -0.0000309  -0.0000050
    3  -0.0001928  -0.0003786  -0.0041448  -0.0000039  -0.0000228   0.0000702
            7           8           9          10          11          12
    1  -0.0000084   0.0000249   0.0000446   0.0002448   0.0048455  -0.0003290
    2  -0.0000317   0.0000360  -0.0000066   0.0012362   0.0074823   0.0000686
    3   0.0000139  -0.0000268  -0.0000229   0.0002900   0.0002429   0.0001914
           13          14          15          16          17          18
    1   0.0003203  -0.0013401  -0.0000212  -0.0000363   0.0001268   0.0000120
    2   0.0011304   0.0071493   0.0000367   0.0000171   0.0000035   0.0000211
    3   0.0006044   0.0049276   0.0000505   0.0000071  -0.0000819  -0.0000075
           19          20          21          22
    1  -0.0000627  -0.0000529  -0.0004417  -0.0052466
    2   0.0000074   0.0000199  -0.0011874  -0.0069716
    3  -0.0000305   0.0000422  -0.0005031  -0.0010247
 Max gradient component =       7.633E-03
 RMS gradient           =       2.201E-03
 Gradient time:  CPU 205.66 s  wall 205.69 s
 Geometry Optimization Parameters
   NAtoms,    NIC,     NZ,  NCons,   NDum,   NFix, NCnnct, MaxDiis
       22     171      22       0       0       0       0       0

 Cartesian Hessian Update
 Hessian updated using BFGS update


** GEOMETRY OPTIMIZATION IN DELOCALIZED INTERNAL COORDINATES **
   Searching for a Minimum

   Optimization Cycle:   8

                       Coordinates (Angstroms)
     ATOM                X               Y               Z
      1  C        -0.0001157127   -0.0006675697   -0.0019277216
      2  C        -0.0279124894    0.1876473222    1.3897449474
      3  Cl        1.4720261190    0.4127142768    2.2707691585
      4  C        -1.2140817376    0.2163138804    2.1141286989
      5  H        -1.1813823881    0.3678046051    3.1848941398
      6  C        -2.4233220694    0.0547901603    1.4476609497
      7  H        -3.3529602273    0.0764958663    2.0039829215
      8  C        -2.4445485881   -0.1348618961    0.0705955325
      9  H        -3.3771642196   -0.2661481566   -0.4619185036
     10  C        -1.2451561878   -0.1602693045   -0.6317307003
     11  Cl       -1.3185823071   -0.4188223528   -2.3648950532
     12  C         1.2753704546   -0.0293277485   -0.7645094397
     13  C         2.2535863707   -1.0116718877   -0.5360390457
     14  Cl        1.9727501537   -2.2623979733    0.6602593688
     15  C         3.4519867364   -1.0472339519   -1.2395769569
     16  H         4.1715737566   -1.8269276852   -1.0284883081
     17  C         3.7028354202   -0.0812978692   -2.2073870078
     18  H         4.6342242328   -0.1008280660   -2.7608178113
     19  C         2.7629738868    0.9091519489   -2.4688091934
     20  H         2.9451850048    1.6696414636   -3.2162452419
     21  C         1.5720745609    0.9248925094   -1.7515904083
     22  Cl        0.4278977858    2.2076691134   -2.0988541996
   Point Group: c1    Number of degrees of freedom:    60


   Energy is  -2301.891006184

 Hessian updated using BFGS update

 60 Hessian modes will be used to form the next step
  Hessian Eigenvalues:
     0.015409    0.016322    0.017505    0.020575    0.020682    0.021257
     0.021678    0.022741    0.023222    0.023524    0.024090    0.024090
     0.024114    0.024114    0.024136    0.024136    0.024142    0.024143
     0.055131    0.096846    0.101103    0.159994    0.159995    0.159995
     0.160000    0.160000    0.160182    0.215085    0.219611    0.220952
     0.227284    0.229262    0.230760    0.237468    0.239577    0.249235
     0.250001    0.287912    0.288558    0.290147    0.292866    0.316733
     0.356665    0.356665    0.356665    0.356665    0.356665    0.356696
     0.401102    0.406229    0.417325    0.424173    0.456877    0.458339
     0.466370    0.471854    0.478201    0.478202    0.479142    0.479225

 Minimum search - taking simple RFO step
 Searching for Lamda that Minimizes Along All modes
 Value Taken    Lamda =  -0.00689844
 Calculated Step too Large.  Step scaled by  0.551523
 Step Taken.  Stepsize is  0.300000

                             Maximum     Tolerance    Cnvgd?
         Gradient           0.010786      0.000300      NO
         Displacement       0.247967      0.001200      NO
         Energy change     -0.004488      0.000001      NO


 New Cartesian Coordinates Obtained by Inverse Iteration

 Displacement from previous Coordinates is:  0.389563
 ----------------------------------------------------------------
             Standard Nuclear Orientation (Angstroms)
    I     Atom           X                Y                Z
 ----------------------------------------------------------------
    1      C      -0.0009003017    -0.0015355256    -0.0021449619
    2      C      -0.0287056434     0.2195212602     1.3837958622
    3      Cl      1.4720802156     0.4818827998     2.2543914896
    4      C      -1.2144601380     0.2491827168     2.1088155483
    5      H      -1.1840151240     0.4258800421     3.1757998656
    6      C      -2.4214794145     0.0550995325     1.4467279504
    7      H      -3.3510462448     0.0776264961     2.0031739764
    8      C      -2.4417636875    -0.1676445745     0.0744045907
    9      H      -3.3733867252    -0.3231378450    -0.4533834167
   10      C      -1.2423857668    -0.1933132572    -0.6279856172
   11      Cl     -1.3093173963    -0.4884341935    -2.3561685793
   12      C       1.2754631625    -0.0300924149    -0.7651759271
   13      C       2.2381310896    -1.0311600732    -0.5587158241
   14      Cl      1.9378843242    -2.3007503774     0.6135471134
   15      C       3.4367022962    -1.0669601809    -1.2620251511
   16      H       4.1460879721    -1.8605870043    -1.0691479083
   17      C       3.7013891945    -0.0809238553    -2.2058180109
   18      H       4.6330113773    -0.0999218917    -2.7589094797
   19      C       2.7760794437     0.9290214201    -2.4442953038
   20      H       2.9702266371     1.7039539055    -3.1737120304
   21      C       1.5847043213     0.9435971507    -1.7277291010
   22      Cl      0.4529589634     2.2453625548    -2.0461989593
 ----------------------------------------------------------------
 Nuclear Repulsion Energy =        1564.03371951 hartrees
 There are       73 alpha and       73 beta electrons
 Applying Cartesian multipole field
    Component          Value
    ---------          -----
     (2,0,0)        1.00000E-11
     (0,2,0)        2.00000E-11
     (0,0,2)       -3.00000E-11
 Nucleus-field energy     =    -0.0000000125 hartrees
 Requested basis set is 6-311++G(d,p)
 There are 154 shells and 426 basis functions
 A cutoff of  1.0D-15 yielded   9734 shell pairs
 There are     79866 function pairs (     86009 Cartesian)
 Smallest overlap matrix eigenvalue = 2.84E-07
 Linear dependence detected in AO basis
 Number of orthogonalized atomic orbitals = 421
 Maximum deviation from orthogonality = 2.619E-10
 Guess from superposition of atomic densities
 Warning:  Energy on first SCF cycle will be non-variational
 SAD guess density has 146.000000 electrons

 -----------------------------------------------------------------------
  General SCF calculation program by
  Eric Jon Sundstrom, Paul Horn, Yuezhi Mao, Dmitri Zuev, Alec White,
  David Stuck, Shaama M.S., Shane Yost, Joonho Lee, David Small,
  Daniel Levine, Susi Lehtola, Hugh Burton, Evgeny Epifanovsky,
  Bang C. Huynh
 -----------------------------------------------------------------------
 Exchange:     0.2000 Hartree-Fock + 0.0800 Slater + 0.7200 B88
 Correlation:  0.1900 VWN1RPA + 0.8100 LYP
 Using SG-1 standard quadrature grid
 A restricted SCF calculation will be
 performed using DIIS
 SCF converges when DIIS error is below 1.0e-08
 ---------------------------------------
  Cycle       Energy         DIIS error
 ---------------------------------------
    1   -2305.6702245667      3.03e-02  
    2   -2301.7276625552      2.67e-03  
    3   -2301.6156657496      3.38e-03  
    4   -2301.8806855823      7.29e-04  
    5   -2301.8904794593      3.93e-04  
    6   -2301.8940506669      9.30e-05  
    7   -2301.8942234447      1.63e-05  
    8   -2301.8942278629      6.49e-06  
    9   -2301.8942287077      1.36e-06  
   10   -2301.8942287472      3.45e-07  
   11   -2301.8942287493      1.13e-07  
   12   -2301.8942287496      4.51e-08  
   13   -2301.8942287495      7.00e-09  Convergence criterion met
 ---------------------------------------
 SCF time:   CPU 533.59s  wall 534.00s 
 SCF   energy in the final basis set =    -2301.8942287495
 Total energy in the final basis set =    -2301.8942287495

 --------------------------------------------------------------

                    Orbital Energies (a.u.)
 --------------------------------------------------------------

 Alpha MOs
 -- Occupied --
********-101.5615-101.5615-101.5615 -10.2588 -10.2587 -10.2587 -10.2587
-10.2257 -10.2254 -10.2050 -10.2049 -10.2020 -10.2020 -10.2019 -10.2018
 -9.4766  -9.4765  -9.4765  -9.4765  -7.2413  -7.2412  -7.2412  -7.2410
 -7.2314  -7.2313  -7.2313  -7.2312  -7.2310  -7.2309  -7.2309  -7.2308
 -0.9374  -0.9110  -0.8900  -0.8804  -0.8406  -0.8372  -0.8045  -0.7488
 -0.7481  -0.7477  -0.6575  -0.6261  -0.6142  -0.6138  -0.5518  -0.5214
 -0.5163  -0.5031  -0.4866  -0.4709  -0.4550  -0.4507  -0.4504  -0.4277
 -0.4234  -0.4097  -0.3936  -0.3922  -0.3878  -0.3829  -0.3637  -0.3437
 -0.3308  -0.3292  -0.3240  -0.3234  -0.3137  -0.2842  -0.2646  -0.2637
 -0.2582
 -- Virtual --
 -0.0579  -0.0442  -0.0374  -0.0281  -0.0202  -0.0095  -0.0041   0.0036
  0.0121   0.0142   0.0219   0.0224   0.0300   0.0365   0.0484   0.0500
  0.0526   0.0553   0.0658   0.0704   0.0766   0.0848   0.0851   0.0873
  0.0893   0.0953   0.1011   0.1060   0.1062   0.1066   0.1080   0.1204
  0.1214   0.1231   0.1262   0.1267   0.1298   0.1349   0.1352   0.1377
  0.1406   0.1422   0.1434   0.1444   0.1467   0.1676   0.1701   0.1710
  0.1747   0.1748   0.1816   0.1829   0.1893   0.1908   0.2030   0.2033
  0.2098   0.2112   0.2132   0.2341   0.2368   0.2390   0.2399   0.2441
  0.2449   0.2499   0.2526   0.2542   0.2616   0.2631   0.2681   0.2687
  0.2764   0.2776   0.2800   0.2821   0.2877   0.2880   0.2982   0.3078
  0.3163   0.3198   0.3205   0.3231   0.3273   0.3339   0.3482   0.3487
  0.3595   0.3917   0.4203   0.4247   0.4330   0.4364   0.4480   0.4842
  0.4928   0.4964   0.4968   0.4999   0.5026   0.5067   0.5141   0.5208
  0.5223   0.5299   0.5344   0.5429   0.5513   0.5562   0.5700   0.5716
  0.5782   0.5802   0.5861   0.6058   0.6070   0.6146   0.6171   0.6212
  0.6222   0.6293   0.6330   0.6455   0.6592   0.6756   0.6779   0.6783
  0.6938   0.6947   0.7029   0.7153   0.7214   0.7231   0.7328   0.7516
  0.7933   0.7981   0.8096   0.8147   0.8168   0.8363   0.8426   0.8507
  0.8524   0.8533   0.8662   0.8665   0.8712   0.8790   0.8814   0.8889
  0.8991   0.9046   0.9057   0.9228   0.9228   0.9246   0.9452   0.9548
  0.9584   0.9626   0.9672   0.9685   0.9730   0.9956   0.9973   1.0027
  1.0040   1.0044   1.0101   1.0161   1.0305   1.0375   1.0539   1.0570
  1.0748   1.1017   1.1286   1.1299   1.1634   1.1861   1.1945   1.2295
  1.2459   1.2685   1.2777   1.2992   1.3200   1.3295   1.3299   1.3431
  1.3514   1.3592   1.3999   1.4561   1.4785   1.4827   1.4856   1.5019
  1.5177   1.5527   1.5561   1.5736   1.5739   1.5756   1.5874   1.6130
  1.6181   1.6451   1.6657   1.6713   1.7001   1.7078   1.7271   1.7647
  1.7730   1.7875   1.7890   1.8468   1.8481   1.8649   1.8844   1.8895
  1.9051   1.9227   1.9242   1.9499   1.9526   1.9598   1.9614   1.9636
  1.9722   2.0056   2.0156   2.0322   2.0515   2.0786   2.1717   2.1843
  2.1889   2.1945   2.2711   2.2897   2.2934   2.2941   2.2985   2.3240
  2.3399   2.3577   2.3600   2.3701   2.4172   2.4239   2.4461   2.4758
  2.4896   2.5054   2.5116   2.5154   2.5529   2.5607   2.5759   2.5877
  2.5991   2.6214   2.6812   2.6907   2.6935   2.6939   2.7188   2.7261
  2.7419   2.7467   2.7527   2.7624   2.7685   2.7736   2.7892   2.7936
  2.8037   2.8223   2.8308   2.8375   2.8717   2.8989   2.9550   2.9888
  3.0836   3.0890   3.1454   3.1514   3.1732   3.2304   3.2326   3.2338
  3.2523   3.3497   3.3620   3.3761   3.4013   3.5226   3.5375   3.6040
  3.6921   3.7172   3.7206   3.9328   3.9969   4.0206   4.0496   4.0951
  4.1028   4.3973   4.8034   4.8327   9.8021   9.8232   9.8382   9.9107
 23.4179  23.5706  23.8568  23.8693  23.9099  23.9350  23.9726  24.0526
 24.0540  24.0694  24.1496  24.1547  25.9053  25.9152  25.9648  25.9905
 26.1529  26.3336  26.3459  26.3541  26.6788  26.6988  26.7721  26.8587
215.8059 215.8205 215.8429 215.9309
 --------------------------------------------------------------

          Ground-State Mulliken Net Atomic Charges

     Atom                 Charge (a.u.)
  ----------------------------------------
      1 C                     0.009027
      2 C                    -0.335652
      3 Cl                    0.245342
      4 C                     0.114984
      5 H                     0.205624
      6 C                    -0.637402
      7 H                     0.168520
      8 C                     0.112896
      9 H                     0.205668
     10 C                    -0.333030
     11 Cl                    0.246344
     12 C                     0.008143
     13 C                    -0.335781
     14 Cl                    0.245555
     15 C                     0.115576
     16 H                     0.205993
     17 C                    -0.641340
     18 H                     0.168394
     19 C                     0.118763
     20 H                     0.205470
     21 C                    -0.340438
     22 Cl                    0.247343
  ----------------------------------------
  Sum of atomic charges =     0.000000

 -----------------------------------------------------------------
                    Cartesian Multipole Moments
 -----------------------------------------------------------------
    Charge (ESU x 10^10)
                -0.0000
    Dipole Moment (Debye)
         X       0.0018      Y       0.0051      Z       0.0075
       Tot       0.0092
    Quadrupole Moments (Debye-Ang)
        XX    -103.2725     XY      -0.7938     YY    -124.2782
        XZ     -11.7805     YZ      -0.2917     ZZ    -115.9928
    Octopole Moments (Debye-Ang^2)
       XXX    -202.2256    XXY      -4.5552    XYY     -73.8098
       YYY       5.2212    XXZ      20.5432    XYZ      -2.7184
       YYZ      44.5147    XZZ     -66.1350    YZZ       7.5074
       ZZZ     140.1653
    Hexadecapole Moments (Debye-Ang^3)
      XXXX   -2520.7100   XXXY      80.7023   XXYY    -657.1611
      XYYY     108.9776   YYYY   -1131.8086   XXXZ     126.4711
      XXYZ      52.5179   XYYZ      95.2270   YYYZ     144.8143
      XXZZ    -740.0007   XYZZ      55.6695   YYZZ    -558.5094
      XZZZ     217.3234   YZZZ     145.2288   ZZZZ   -2162.8322
 -----------------------------------------------------------------
 Calculating analytic gradient of the SCF energy
 Gradient of SCF Energy
            1           2           3           4           5           6
    1   0.0000217  -0.0000930   0.0012787   0.0000386   0.0000126  -0.0000564
    2  -0.0000195  -0.0009468  -0.0054152  -0.0000462  -0.0000179   0.0000039
    3  -0.0000026  -0.0004435  -0.0028131   0.0000178  -0.0000132   0.0000490
            7           8           9          10          11          12
    1  -0.0000089   0.0000193   0.0000193   0.0002734   0.0033380  -0.0000199
    2  -0.0000215   0.0000114  -0.0000128   0.0009705   0.0052517   0.0000723
    3   0.0000099  -0.0000693  -0.0000103   0.0002691   0.0000978   0.0000070
           13          14          15          16          17          18
    1   0.0001692  -0.0008689  -0.0000095  -0.0000149   0.0000767   0.0000130
    2   0.0009648   0.0049654  -0.0000178   0.0000290   0.0000110   0.0000200
    3   0.0004820   0.0034935   0.0000681  -0.0000023  -0.0000348  -0.0000037
           19          20          21          22
    1  -0.0000747  -0.0000189  -0.0004377  -0.0036580
    2   0.0000415   0.0000074  -0.0010229  -0.0048285
    3  -0.0000497   0.0000278  -0.0002972  -0.0007825
 Max gradient component =       5.415E-03
 RMS gradient           =       1.544E-03
 Gradient time:  CPU 205.67 s  wall 205.68 s
 Geometry Optimization Parameters
   NAtoms,    NIC,     NZ,  NCons,   NDum,   NFix, NCnnct, MaxDiis
       22     171      22       0       0       0       0       0

 Cartesian Hessian Update
 Hessian updated using BFGS update


** GEOMETRY OPTIMIZATION IN DELOCALIZED INTERNAL COORDINATES **
   Searching for a Minimum

   Optimization Cycle:   9

                       Coordinates (Angstroms)
     ATOM                X               Y               Z
      1  C        -0.0009003017   -0.0015355256   -0.0021449619
      2  C        -0.0287056434    0.2195212602    1.3837958622
      3  Cl        1.4720802156    0.4818827998    2.2543914896
      4  C        -1.2144601380    0.2491827168    2.1088155483
      5  H        -1.1840151240    0.4258800421    3.1757998656
      6  C        -2.4214794145    0.0550995325    1.4467279504
      7  H        -3.3510462448    0.0776264961    2.0031739764
      8  C        -2.4417636875   -0.1676445745    0.0744045907
      9  H        -3.3733867252   -0.3231378450   -0.4533834167
     10  C        -1.2423857668   -0.1933132572   -0.6279856172
     11  Cl       -1.3093173963   -0.4884341935   -2.3561685793
     12  C         1.2754631625   -0.0300924149   -0.7651759271
     13  C         2.2381310896   -1.0311600732   -0.5587158241
     14  Cl        1.9378843242   -2.3007503774    0.6135471134
     15  C         3.4367022962   -1.0669601809   -1.2620251511
     16  H         4.1460879721   -1.8605870043   -1.0691479083
     17  C         3.7013891945   -0.0809238553   -2.2058180109
     18  H         4.6330113773   -0.0999218917   -2.7589094797
     19  C         2.7760794437    0.9290214201   -2.4442953038
     20  H         2.9702266371    1.7039539055   -3.1737120304
     21  C         1.5847043213    0.9435971507   -1.7277291010
     22  Cl        0.4529589634    2.2453625548   -2.0461989593
   Point Group: c1    Number of degrees of freedom:    60


   Energy is  -2301.894228750

 Hessian updated using BFGS update

 60 Hessian modes will be used to form the next step
  Hessian Eigenvalues:
     0.012188    0.016315    0.017505    0.020574    0.020682    0.020814
     0.021678    0.022741    0.022899    0.023514    0.024090    0.024090
     0.024114    0.024114    0.024136    0.024136    0.024142    0.024143
     0.055132    0.096331    0.101103    0.159994    0.159995    0.159995
     0.160000    0.160000    0.160184    0.215085    0.219599    0.220952
     0.227284    0.229141    0.230758    0.237468    0.239576    0.249234
     0.250004    0.287913    0.288363    0.290147    0.292866    0.316734
     0.356665    0.356665    0.356665    0.356665    0.356665    0.356696
     0.401029    0.406229    0.417326    0.424173    0.456877    0.458339
     0.466370    0.471831    0.478202    0.478202    0.479142    0.479225

 Minimum search - taking simple RFO step
 Searching for Lamda that Minimizes Along All modes
 Value Taken    Lamda =  -0.00468708
 Calculated Step too Large.  Step scaled by  0.574723
 Step Taken.  Stepsize is  0.300000

                             Maximum     Tolerance    Cnvgd?
         Gradient           0.007625      0.000300      NO
         Displacement       0.248675      0.001200      NO
         Energy change     -0.003223      0.000001      NO


 New Cartesian Coordinates Obtained by Inverse Iteration

 Displacement from previous Coordinates is:  0.388996
 ----------------------------------------------------------------
             Standard Nuclear Orientation (Angstroms)
    I     Atom           X                Y                Z
 ----------------------------------------------------------------
    1      C      -0.0016020781    -0.0018121999    -0.0024623424
    2      C      -0.0301158861     0.2513844039     1.3772414517
    3      Cl      1.4704570354     0.5525001627     2.2364569402
    4      C      -1.2154682782     0.2811468284     2.1029311805
    5      H      -1.1874632903     0.4824941172     3.1656214334
    6      C      -2.4198725440     0.0546377771     1.4460922943
    7      H      -3.3493591722     0.0773283222     2.0026875798
    8      C      -2.4386247309    -0.2000908759     0.0791596515
    9      H      -3.3688349298    -0.3796565171    -0.4435055368
   10      C      -1.2393147977    -0.2255892935    -0.6234599668
   11      Cl     -1.2999786907    -0.5573497145    -2.3455828327
   12      C       1.2755272784    -0.0303016958    -0.7657826902
   13      C       2.2224264935    -1.0495281354    -0.5817418573
   14      Cl      1.9027161624    -2.3370661140     0.5660972594
   15      C       3.4211165446    -1.0858950324    -1.2849184549
   16      H       4.1197758653    -1.8931874021    -1.1104027259
   17      C       3.7001828870    -0.0809634167    -2.2045337992
   18      H       4.6319609097    -0.0998876993    -2.7573829760
   19      C       2.7899326875     0.9479189354    -2.4195330354
   20      H       2.9961714044     1.7365610704    -3.1307551444
   21      C       1.5980812651     0.9619342882    -1.7036208886
   22      Cl      0.4795444200     2.2820888759    -1.9933594146
 ----------------------------------------------------------------
 Nuclear Repulsion Energy =        1562.17211434 hartrees
 There are       73 alpha and       73 beta electrons
 Applying Cartesian multipole field
    Component          Value
    ---------          -----
     (2,0,0)        1.00000E-11
     (0,2,0)        2.00000E-11
     (0,0,2)       -3.00000E-11
 Nucleus-field energy     =    -0.0000000110 hartrees
 Requested basis set is 6-311++G(d,p)
 There are 154 shells and 426 basis functions
 A cutoff of  1.0D-15 yielded   9746 shell pairs
 There are     79949 function pairs (     86104 Cartesian)
 Smallest overlap matrix eigenvalue = 2.56E-07
 Linear dependence detected in AO basis
 Number of orthogonalized atomic orbitals = 421
 Maximum deviation from orthogonality = 1.469E-10
 Guess from superposition of atomic densities
 Warning:  Energy on first SCF cycle will be non-variational
 SAD guess density has 146.000000 electrons

 -----------------------------------------------------------------------
  General SCF calculation program by
  Eric Jon Sundstrom, Paul Horn, Yuezhi Mao, Dmitri Zuev, Alec White,
  David Stuck, Shaama M.S., Shane Yost, Joonho Lee, David Small,
  Daniel Levine, Susi Lehtola, Hugh Burton, Evgeny Epifanovsky,
  Bang C. Huynh
 -----------------------------------------------------------------------
 Exchange:     0.2000 Hartree-Fock + 0.0800 Slater + 0.7200 B88
 Correlation:  0.1900 VWN1RPA + 0.8100 LYP
 Using SG-1 standard quadrature grid
 A restricted SCF calculation will be
 performed using DIIS
 SCF converges when DIIS error is below 1.0e-08
 ---------------------------------------
  Cycle       Energy         DIIS error
 ---------------------------------------
    1   -2305.6632886672      3.03e-02  
    2   -2301.7299549933      2.66e-03  
    3   -2301.6192506971      3.37e-03  
    4   -2301.8832147795      7.21e-04  
    5   -2301.8927056421      3.93e-04  
    6   -2301.8962916094      9.26e-05  
    7   -2301.8964624584      1.63e-05  
    8   -2301.8964668398      6.53e-06  
    9   -2301.8964676939      1.35e-06  
   10   -2301.8964677327      3.47e-07  
   11   -2301.8964677349      1.11e-07  
   12   -2301.8964677351      4.49e-08  
   13   -2301.8964677352      8.74e-09  Convergence criterion met
 ---------------------------------------
 SCF time:   CPU 531.88s  wall 532.00s 
 SCF   energy in the final basis set =    -2301.8964677352
 Total energy in the final basis set =    -2301.8964677352

 --------------------------------------------------------------

                    Orbital Energies (a.u.)
 --------------------------------------------------------------

 Alpha MOs
 -- Occupied --
********-101.5620-101.5620-101.5620 -10.2587 -10.2587 -10.2587 -10.2586
-10.2254 -10.2251 -10.2050 -10.2049 -10.2021 -10.2020 -10.2020 -10.2019
 -9.4770  -9.4769  -9.4769  -9.4769  -7.2417  -7.2416  -7.2416  -7.2414
 -7.2318  -7.2318  -7.2317  -7.2317  -7.2314  -7.2313  -7.2313  -7.2312
 -0.9372  -0.9112  -0.8891  -0.8811  -0.8402  -0.8377  -0.8042  -0.7488
 -0.7484  -0.7478  -0.6574  -0.6254  -0.6147  -0.6141  -0.5517  -0.5214
 -0.5156  -0.5041  -0.4865  -0.4710  -0.4549  -0.4508  -0.4506  -0.4271
 -0.4232  -0.4098  -0.3921  -0.3918  -0.3882  -0.3826  -0.3636  -0.3418
 -0.3308  -0.3293  -0.3255  -0.3242  -0.3165  -0.2828  -0.2655  -0.2630
 -0.2594
 -- Virtual --
 -0.0562  -0.0443  -0.0371  -0.0300  -0.0206  -0.0095  -0.0041   0.0035
  0.0123   0.0141   0.0218   0.0220   0.0299   0.0363   0.0490   0.0501
  0.0523   0.0549   0.0655   0.0698   0.0755   0.0847   0.0848   0.0882
  0.0894   0.0958   0.1003   0.1055   0.1061   0.1069   0.1079   0.1188
  0.1209   0.1240   0.1268   0.1280   0.1297   0.1345   0.1353   0.1370
  0.1404   0.1418   0.1430   0.1440   0.1463   0.1681   0.1700   0.1702
  0.1748   0.1749   0.1807   0.1820   0.1887   0.1894   0.2018   0.2053
  0.2091   0.2099   0.2139   0.2351   0.2361   0.2398   0.2406   0.2436
  0.2452   0.2494   0.2501   0.2521   0.2633   0.2656   0.2674   0.2699
  0.2750   0.2775   0.2798   0.2831   0.2868   0.2880   0.2969   0.3078
  0.3166   0.3177   0.3191   0.3234   0.3256   0.3355   0.3467   0.3495
  0.3582   0.3914   0.4198   0.4252   0.4322   0.4374   0.4469   0.4858
  0.4889   0.4960   0.4964   0.5021   0.5059   0.5093   0.5154   0.5212
  0.5236   0.5300   0.5349   0.5420   0.5506   0.5556   0.5723   0.5730
  0.5788   0.5808   0.5841   0.6056   0.6065   0.6094   0.6205   0.6213
  0.6268   0.6308   0.6319   0.6461   0.6603   0.6787   0.6789   0.6793
  0.6904   0.6962   0.7029   0.7087   0.7217   0.7224   0.7318   0.7512
  0.7933   0.8023   0.8122   0.8125   0.8182   0.8367   0.8421   0.8504
  0.8509   0.8519   0.8635   0.8670   0.8720   0.8795   0.8852   0.8894
  0.8927   0.9036   0.9044   0.9146   0.9204   0.9247   0.9449   0.9579
  0.9600   0.9660   0.9691   0.9716   0.9809   0.9969   0.9984   0.9985
  1.0026   1.0081   1.0091   1.0166   1.0312   1.0381   1.0499   1.0556
  1.0770   1.1009   1.1262   1.1385   1.1647   1.1870   1.1981   1.2286
  1.2416   1.2714   1.2810   1.2960   1.3224   1.3263   1.3296   1.3439
  1.3505   1.3581   1.4039   1.4596   1.4684   1.4838   1.4849   1.5033
  1.5144   1.5528   1.5562   1.5732   1.5752   1.5781   1.5859   1.6125
  1.6145   1.6445   1.6677   1.6718   1.6987   1.7090   1.7259   1.7662
  1.7744   1.7877   1.7892   1.8453   1.8457   1.8634   1.8808   1.8899
  1.9043   1.9218   1.9271   1.9522   1.9542   1.9585   1.9612   1.9635
  1.9757   2.0056   2.0137   2.0341   2.0512   2.0745   2.1759   2.1851
  2.1885   2.1935   2.2659   2.2849   2.2995   2.3004   2.3016   2.3160
  2.3446   2.3529   2.3615   2.3710   2.4207   2.4221   2.4498   2.4695
  2.4895   2.5051   2.5054   2.5147   2.5567   2.5629   2.5744   2.5833
  2.5892   2.6244   2.6844   2.6928   2.6931   2.6944   2.7186   2.7256
  2.7410   2.7480   2.7522   2.7640   2.7703   2.7750   2.7878   2.7932
  2.7987   2.8216   2.8309   2.8367   2.8665   2.8986   2.9580   2.9896
  3.0862   3.0919   3.1434   3.1506   3.1751   3.2311   3.2341   3.2348
  3.2501   3.3482   3.3603   3.3775   3.4017   3.5251   3.5428   3.6044
  3.6960   3.7161   3.7200   3.9343   3.9981   4.0202   4.0496   4.0956
  4.1023   4.3917   4.8046   4.8325   9.8102   9.8155   9.8367   9.9047
 23.4201  23.5712  23.8565  23.8705  23.9097  23.9367  23.9733  24.0522
 24.0533  24.0748  24.1493  24.1548  25.9137  25.9369  25.9466  25.9763
 26.1735  26.2991  26.3329  26.3619  26.6867  26.6976  26.7484  26.8756
215.8119 215.8144 215.8423 215.9229
 --------------------------------------------------------------

          Ground-State Mulliken Net Atomic Charges

     Atom                 Charge (a.u.)
  ----------------------------------------
      1 C                    -0.050038
      2 C                    -0.350599
      3 Cl                    0.281103
      4 C                     0.112079
      5 H                     0.205513
      6 C                    -0.607257
      7 H                     0.169123
      8 C                     0.107441
      9 H                     0.205559
     10 C                    -0.347230
     11 Cl                    0.282347
     12 C                    -0.052423
     13 C                    -0.351769
     14 Cl                    0.280612
     15 C                     0.108325
     16 H                     0.205827
     17 C                    -0.610789
     18 H                     0.168982
     19 C                     0.109883
     20 H                     0.205363
     21 C                    -0.355690
     22 Cl                    0.283638
  ----------------------------------------
  Sum of atomic charges =     0.000000

 -----------------------------------------------------------------
                    Cartesian Multipole Moments
 -----------------------------------------------------------------
    Charge (ESU x 10^10)
                -0.0000
    Dipole Moment (Debye)
         X       0.0017      Y       0.0053      Z       0.0085
       Tot       0.0101
    Quadrupole Moments (Debye-Ang)
        XX    -103.2607     XY      -0.7327     YY    -124.1396
        XZ     -11.8372     YZ      -0.1946     ZZ    -116.0489
    Octopole Moments (Debye-Ang^2)
       XXX    -202.3593    XXY      -4.7077    XYY     -73.4440
       YYY       5.1571    XXZ      20.3030    XYZ      -2.8042
       YYZ      44.3387    XZZ     -66.1796    YZZ       7.6592
       ZZZ     140.6611
    Hexadecapole Moments (Debye-Ang^3)
      XXXX   -2509.2974   XXXY      70.5788   XXYY    -660.1092
      XYYY      95.6145   YYYY   -1174.3506   XXXZ     133.9892
      XXYZ      46.7124   XYYZ      96.9042   YYYZ     123.8769
      XXZZ    -731.5088   XYZZ      51.3916   YYZZ    -558.8666
      XZZZ     227.4575   YZZZ     128.0038   ZZZZ   -2129.3314
 -----------------------------------------------------------------
 Calculating analytic gradient of the SCF energy
 Gradient of SCF Energy
            1           2           3           4           5           6
    1  -0.0001825  -0.0000758   0.0009230   0.0000262  -0.0000100  -0.0000208
    2  -0.0000363  -0.0006519  -0.0036985  -0.0000400  -0.0000067   0.0000119
    3   0.0001176  -0.0004249  -0.0018255   0.0000210  -0.0000092   0.0000474
            7           8           9          10          11          12
    1  -0.0000103   0.0000250  -0.0000000   0.0002951   0.0021867   0.0001826
    2  -0.0000121   0.0000107  -0.0000161   0.0007102   0.0035340   0.0000612
    3   0.0000024  -0.0000871  -0.0000029   0.0002032  -0.0000125  -0.0001016
           13          14          15          16          17          18
    1   0.0000395  -0.0005247  -0.0000054   0.0000011   0.0000578   0.0000126
    2   0.0007183   0.0033158  -0.0000366   0.0000340   0.0000189   0.0000164
    3   0.0003593   0.0023986   0.0000760  -0.0000048  -0.0000126   0.0000007
           19          20          21          22
    1  -0.0000728   0.0000078  -0.0004005  -0.0024545
    2   0.0000421  -0.0000036  -0.0007595  -0.0032123
    3  -0.0000572   0.0000168  -0.0001359  -0.0005687
 Max gradient component =       3.699E-03
 RMS gradient           =       1.042E-03
 Gradient time:  CPU 206.32 s  wall 206.34 s
 Geometry Optimization Parameters
   NAtoms,    NIC,     NZ,  NCons,   NDum,   NFix, NCnnct, MaxDiis
       22     171      22       0       0       0       0       0

 Cartesian Hessian Update
 Hessian updated using BFGS update


** GEOMETRY OPTIMIZATION IN DELOCALIZED INTERNAL COORDINATES **
   Searching for a Minimum

   Optimization Cycle:  10

                       Coordinates (Angstroms)
     ATOM                X               Y               Z
      1  C        -0.0016020781   -0.0018121999   -0.0024623424
      2  C        -0.0301158861    0.2513844039    1.3772414517
      3  Cl        1.4704570354    0.5525001627    2.2364569402
      4  C        -1.2154682782    0.2811468284    2.1029311805
      5  H        -1.1874632903    0.4824941172    3.1656214334
      6  C        -2.4198725440    0.0546377771    1.4460922943
      7  H        -3.3493591722    0.0773283222    2.0026875798
      8  C        -2.4386247309   -0.2000908759    0.0791596515
      9  H        -3.3688349298   -0.3796565171   -0.4435055368
     10  C        -1.2393147977   -0.2255892935   -0.6234599668
     11  Cl       -1.2999786907   -0.5573497145   -2.3455828327
     12  C         1.2755272784   -0.0303016958   -0.7657826902
     13  C         2.2224264935   -1.0495281354   -0.5817418573
     14  Cl        1.9027161624   -2.3370661140    0.5660972594
     15  C         3.4211165446   -1.0858950324   -1.2849184549
     16  H         4.1197758653   -1.8931874021   -1.1104027259
     17  C         3.7001828870   -0.0809634167   -2.2045337992
     18  H         4.6319609097   -0.0998876993   -2.7573829760
     19  C         2.7899326875    0.9479189354   -2.4195330354
     20  H         2.9961714044    1.7365610704   -3.1307551444
     21  C         1.5980812651    0.9619342882   -1.7036208886
     22  Cl        0.4795444200    2.2820888759   -1.9933594146
   Point Group: c1    Number of degrees of freedom:    60


   Energy is  -2301.896467735

 Hessian updated using BFGS update

 60 Hessian modes will be used to form the next step
  Hessian Eigenvalues:
     0.009546    0.016316    0.017506    0.020572    0.020634    0.020682
     0.021678    0.022741    0.022814    0.023513    0.024090    0.024090
     0.024114    0.024114    0.024136    0.024136    0.024142    0.024143
     0.055133    0.096011    0.101103    0.159994    0.159995    0.159995
     0.160000    0.160000    0.160186    0.215086    0.219553    0.220952
     0.227284    0.229008    0.230760    0.237468    0.239577    0.249234
     0.250011    0.287913    0.288194    0.290147    0.292867    0.316756
     0.356665    0.356665    0.356665    0.356665    0.356665    0.356696
     0.400941    0.406228    0.417325    0.424173    0.456877    0.458339
     0.466370    0.471807    0.478202    0.478203    0.479142    0.479225

 Minimum search - taking simple RFO step
 Searching for Lamda that Minimizes Along All modes
 Value Taken    Lamda =  -0.00295165
 Calculated Step too Large.  Step scaled by  0.620462
 Step Taken.  Stepsize is  0.300000

                             Maximum     Tolerance    Cnvgd?
         Gradient           0.005176      0.000300      NO
         Displacement       0.248955      0.001200      NO
         Energy change     -0.002239      0.000001      NO


 New Cartesian Coordinates Obtained by Inverse Iteration

 Displacement from previous Coordinates is:  0.390611
 ----------------------------------------------------------------
             Standard Nuclear Orientation (Angstroms)
    I     Atom           X                Y                Z
 ----------------------------------------------------------------
    1      C      -0.0021084961    -0.0011050520    -0.0028634277
    2      C      -0.0320491643     0.2834548123     1.3700945747
    3      Cl      1.4671523200     0.6244815471     2.2171121398
    4      C      -1.2169917379     0.3124211399     2.0964891782
    5      H      -1.1916428562     0.5377991196     3.1544211705
    6      C      -2.4183076108     0.0533497332     1.4457017775
    7      H      -3.3476763457     0.0753758543     2.0025323053
    8      C      -2.4349345942    -0.2324970977     0.0847862824
    9      H      -3.3632236887    -0.4363208320    -0.4323809527
   10      C      -1.2357053459    -0.2570362697    -0.6181347852
   11      Cl     -1.2896500297    -0.6259890720    -2.3330877368
   12      C       1.2755515399    -0.0296331529    -0.7662586142
   13      C       2.2063025223    -1.0664510812    -0.6049288176
   14      Cl      1.8661792372    -2.3713951412     0.5175453777
   15      C       3.4049524456    -1.1040826662    -1.3082017960
   16      H       4.0921251942    -1.9249762170    -1.1523534008
   17      C       3.6990452539    -0.0814406538    -2.2034687377
   18      H       4.6308709530    -0.1008768854    -2.7562266955
   19      C       2.8045154972     0.9659394228    -2.3945026590
   20      H       3.0230564257     1.7675576790    -3.0873569438
   21      C       1.6121508264     0.9799733360    -1.6793504936
   22      Cl      0.5076462092     2.3181181619    -1.9403216199
 ----------------------------------------------------------------
 Nuclear Repulsion Energy =        1560.63561756 hartrees
 There are       73 alpha and       73 beta electrons
 Applying Cartesian multipole field
    Component          Value
    ---------          -----
     (2,0,0)        1.00000E-11
     (0,2,0)        2.00000E-11
     (0,0,2)       -3.00000E-11
 Nucleus-field energy     =    -0.0000000095 hartrees
 Requested basis set is 6-311++G(d,p)
 There are 154 shells and 426 basis functions
 A cutoff of  1.0D-15 yielded   9749 shell pairs
 There are     79893 function pairs (     86034 Cartesian)
 Smallest overlap matrix eigenvalue = 2.28E-07
 Linear dependence detected in AO basis
 Number of orthogonalized atomic orbitals = 421
 Maximum deviation from orthogonality = 2.221E-10
 Guess from superposition of atomic densities
 Warning:  Energy on first SCF cycle will be non-variational
 SAD guess density has 146.000000 electrons

 -----------------------------------------------------------------------
  General SCF calculation program by
  Eric Jon Sundstrom, Paul Horn, Yuezhi Mao, Dmitri Zuev, Alec White,
  David Stuck, Shaama M.S., Shane Yost, Joonho Lee, David Small,
  Daniel Levine, Susi Lehtola, Hugh Burton, Evgeny Epifanovsky,
  Bang C. Huynh
 -----------------------------------------------------------------------
 Exchange:     0.2000 Hartree-Fock + 0.0800 Slater + 0.7200 B88
 Correlation:  0.1900 VWN1RPA + 0.8100 LYP
 Using SG-1 standard quadrature grid
 A restricted SCF calculation will be
 performed using DIIS
 SCF converges when DIIS error is below 1.0e-08
 ---------------------------------------
  Cycle       Energy         DIIS error
 ---------------------------------------
    1   -2305.6585250278      3.03e-02  
    2   -2301.7314728523      2.66e-03  
    3   -2301.6218875045      3.37e-03  
    4   -2301.8849813839      7.14e-04  
    5   -2301.8941953950      3.94e-04  
    6   -2301.8977931190      9.24e-05  
    7   -2301.8979628049      1.62e-05  
    8   -2301.8979671629      6.56e-06  
    9   -2301.8979680234      1.34e-06  
   10   -2301.8979680620      3.49e-07  
   11   -2301.8979680641      1.11e-07  
   12   -2301.8979680644      4.64e-08  
   13   -2301.8979680643      1.47e-08  
   14   -2301.8979680643      7.03e-09  Convergence criterion met
 ---------------------------------------
 SCF time:   CPU 567.66s  wall 567.00s 
 SCF   energy in the final basis set =    -2301.8979680643
 Total energy in the final basis set =    -2301.8979680643

 --------------------------------------------------------------

                    Orbital Energies (a.u.)
 --------------------------------------------------------------

 Alpha MOs
 -- Occupied --
********-101.5624-101.5624-101.5624 -10.2587 -10.2587 -10.2586 -10.2586
-10.2251 -10.2248 -10.2051 -10.2050 -10.2022 -10.2021 -10.2020 -10.2020
 -9.4774  -9.4773  -9.4773  -9.4773  -7.2421  -7.2420  -7.2420  -7.2418
 -7.2322  -7.2321  -7.2321  -7.2320  -7.2317  -7.2317  -7.2317  -7.2315
 -0.9370  -0.9114  -0.8883  -0.8818  -0.8400  -0.8382  -0.8040  -0.7488
 -0.7486  -0.7478  -0.6573  -0.6247  -0.6156  -0.6141  -0.5517  -0.5215
 -0.5149  -0.5052  -0.4864  -0.4711  -0.4548  -0.4509  -0.4508  -0.4266
 -0.4232  -0.4100  -0.3920  -0.3903  -0.3886  -0.3824  -0.3637  -0.3403
 -0.3309  -0.3294  -0.3272  -0.3243  -0.3188  -0.2814  -0.2664  -0.2624
 -0.2603
 -- Virtual --
 -0.0544  -0.0444  -0.0369  -0.0319  -0.0209  -0.0095  -0.0041   0.0034
  0.0125   0.0141   0.0215   0.0217   0.0297   0.0362   0.0497   0.0502
  0.0521   0.0545   0.0654   0.0693   0.0743   0.0844   0.0849   0.0892
  0.0895   0.0962   0.0996   0.1049   0.1059   0.1072   0.1078   0.1173
  0.1203   0.1251   0.1270   0.1296   0.1300   0.1337   0.1355   0.1369
  0.1401   0.1416   0.1425   0.1436   0.1458   0.1686   0.1695   0.1702
  0.1747   0.1751   0.1798   0.1810   0.1867   0.1895   0.2007   0.2069
  0.2079   0.2084   0.2149   0.2351   0.2356   0.2405   0.2414   0.2423
  0.2448   0.2479   0.2490   0.2518   0.2649   0.2664   0.2682   0.2703
  0.2742   0.2773   0.2804   0.2850   0.2860   0.2880   0.2948   0.3078
  0.3135   0.3173   0.3179   0.3184   0.3300   0.3371   0.3458   0.3510
  0.3568   0.3912   0.4192   0.4257   0.4315   0.4388   0.4472   0.4816
  0.4903   0.4951   0.4960   0.5022   0.5086   0.5108   0.5178   0.5204
  0.5252   0.5300   0.5362   0.5414   0.5500   0.5548   0.5740   0.5743
  0.5774   0.5818   0.5839   0.6030   0.6035   0.6092   0.6213   0.6234
  0.6266   0.6329   0.6330   0.6481   0.6609   0.6775   0.6810   0.6821
  0.6844   0.6977   0.7000   0.7076   0.7211   0.7227   0.7310   0.7512
  0.7934   0.8065   0.8100   0.8152   0.8195   0.8372   0.8418   0.8484
  0.8511   0.8514   0.8612   0.8684   0.8714   0.8798   0.8832   0.8874
  0.8980   0.9011   0.9023   0.9099   0.9166   0.9264   0.9457   0.9608
  0.9617   0.9693   0.9698   0.9747   0.9879   0.9925   0.9987   1.0004
  1.0010   1.0090   1.0133   1.0176   1.0322   1.0398   1.0455   1.0554
  1.0789   1.0999   1.1214   1.1452   1.1685   1.1889   1.2024   1.2277
  1.2382   1.2728   1.2856   1.2938   1.3234   1.3240   1.3287   1.3460
  1.3464   1.3498   1.4079   1.4587   1.4630   1.4844   1.4848   1.5048
  1.5108   1.5530   1.5561   1.5716   1.5767   1.5834   1.5844   1.6107
  1.6118   1.6442   1.6698   1.6725   1.6960   1.7102   1.7247   1.7674
  1.7763   1.7883   1.7895   1.8425   1.8445   1.8620   1.8773   1.8904
  1.9032   1.9213   1.9297   1.9516   1.9567   1.9577   1.9609   1.9633
  1.9807   2.0065   2.0122   2.0361   2.0506   2.0698   2.1799   2.1863
  2.1882   2.1925   2.2611   2.2806   2.3054   2.3059   2.3063   2.3085
  2.3474   2.3491   2.3626   2.3717   2.4182   2.4288   2.4522   2.4620
  2.4903   2.5008   2.5051   2.5146   2.5603   2.5650   2.5724   2.5786
  2.5796   2.6295   2.6876   2.6929   2.6945   2.6950   2.7185   2.7246
  2.7401   2.7488   2.7528   2.7658   2.7722   2.7763   2.7859   2.7925
  2.7931   2.8219   2.8315   2.8356   2.8618   2.8980   2.9611   2.9895
  3.0894   3.0951   3.1414   3.1495   3.1771   3.2298   3.2332   3.2404
  3.2477   3.3466   3.3583   3.3794   3.4024   3.5277   3.5487   3.6050
  3.7009   3.7149   3.7193   3.9359   3.9992   4.0198   4.0497   4.0962
  4.1017   4.3869   4.8060   4.8317   9.8094   9.8199   9.8384   9.8879
 23.4225  23.5719  23.8561  23.8711  23.9098  23.9387  23.9741  24.0517
 24.0525  24.0796  24.1490  24.1550  25.9232  25.9246  25.9605  25.9667
 26.2005  26.2682  26.3124  26.3726  26.6762  26.7146  26.7260  26.8997
215.8053 215.8245 215.8459 215.9022
 --------------------------------------------------------------

          Ground-State Mulliken Net Atomic Charges

     Atom                 Charge (a.u.)
  ----------------------------------------
      1 C                    -0.102940
      2 C                    -0.363220
      3 Cl                    0.328491
      4 C                     0.093295
      5 H                     0.205452
      6 C                    -0.579241
      7 H                     0.169751
      8 C                     0.087809
      9 H                     0.205512
     10 C                    -0.361765
     11 Cl                    0.330179
     12 C                    -0.108648
     13 C                    -0.366986
     14 Cl                    0.327486
     15 C                     0.087949
     16 H                     0.205755
     17 C                    -0.582785
     18 H                     0.169588
     19 C                     0.087226
     20 H                     0.205349
     21 C                    -0.369705
     22 Cl                    0.331449
  ----------------------------------------
  Sum of atomic charges =     0.000000

 -----------------------------------------------------------------
                    Cartesian Multipole Moments
 -----------------------------------------------------------------
    Charge (ESU x 10^10)
                 0.0000
    Dipole Moment (Debye)
         X       0.0018      Y       0.0030      Z       0.0093
       Tot       0.0100
    Quadrupole Moments (Debye-Ang)
        XX    -103.2587     XY      -0.6780     YY    -124.0205
        XZ     -11.8864     YZ      -0.1090     ZZ    -116.1001
    Octopole Moments (Debye-Ang^2)
       XXX    -202.4727    XXY      -4.8933    XYY     -73.1334
       YYY       4.9498    XXZ      20.1072    XYZ      -2.8479
       YYZ      44.1977    XZZ     -66.2106    YZZ       7.7060
       ZZZ     141.0977
    Hexadecapole Moments (Debye-Ang^3)
      XXXX   -2497.5735   XXXY      59.9469   XXYY    -663.2201
      XYYY      81.7166   YYYY   -1218.3179   XXXZ     141.9522
      XXYZ      40.7426   XYYZ      98.7835   YYYZ     102.8218
      XXZZ    -722.8222   XYZZ      46.6783   YYZZ    -559.4105
      XZZZ     238.0365   YZZZ     110.2620   ZZZZ   -2095.3981
 -----------------------------------------------------------------
 Calculating analytic gradient of the SCF energy
 Gradient of SCF Energy
            1           2           3           4           5           6
    1  -0.0002826  -0.0000752   0.0006894   0.0000238  -0.0000196  -0.0000089
    2  -0.0000531  -0.0004273  -0.0024560  -0.0000369  -0.0000019   0.0000156
    3   0.0001442  -0.0003483  -0.0011685   0.0000227  -0.0000088   0.0000409
            7           8           9          10          11          12
    1  -0.0000109   0.0000185  -0.0000101   0.0003134   0.0013850   0.0002676
    2  -0.0000053   0.0000182  -0.0000122   0.0004897   0.0023080   0.0000286
    3  -0.0000057  -0.0000830  -0.0000025   0.0001318  -0.0000695  -0.0001441
           13          14          15          16          17          18
    1  -0.0000678  -0.0003051  -0.0000029   0.0000082   0.0000467   0.0000109
    2   0.0005000   0.0021722  -0.0000403   0.0000285   0.0000217   0.0000105
    3   0.0002449   0.0016289   0.0000669  -0.0000037  -0.0000030   0.0000042
           19          20          21          22
    1  -0.0000553   0.0000220  -0.0003169  -0.0016303
    2   0.0000325  -0.0000083  -0.0004958  -0.0020885
    3  -0.0000472   0.0000108  -0.0000110  -0.0003998
 Max gradient component =       2.456E-03
 RMS gradient           =       6.889E-04
 Gradient time:  CPU 203.67 s  wall 203.69 s
 Geometry Optimization Parameters
   NAtoms,    NIC,     NZ,  NCons,   NDum,   NFix, NCnnct, MaxDiis
       22     171      22       0       0       0       0       0

 Cartesian Hessian Update
 Hessian updated using BFGS update


** GEOMETRY OPTIMIZATION IN DELOCALIZED INTERNAL COORDINATES **
   Searching for a Minimum

   Optimization Cycle:  11

                       Coordinates (Angstroms)
     ATOM                X               Y               Z
      1  C        -0.0021084961   -0.0011050520   -0.0028634277
      2  C        -0.0320491643    0.2834548123    1.3700945747
      3  Cl        1.4671523200    0.6244815471    2.2171121398
      4  C        -1.2169917379    0.3124211399    2.0964891782
      5  H        -1.1916428562    0.5377991196    3.1544211705
      6  C        -2.4183076108    0.0533497332    1.4457017775
      7  H        -3.3476763457    0.0753758543    2.0025323053
      8  C        -2.4349345942   -0.2324970977    0.0847862824
      9  H        -3.3632236887   -0.4363208320   -0.4323809527
     10  C        -1.2357053459   -0.2570362697   -0.6181347852
     11  Cl       -1.2896500297   -0.6259890720   -2.3330877368
     12  C         1.2755515399   -0.0296331529   -0.7662586142
     13  C         2.2063025223   -1.0664510812   -0.6049288176
     14  Cl        1.8661792372   -2.3713951412    0.5175453777
     15  C         3.4049524456   -1.1040826662   -1.3082017960
     16  H         4.0921251942   -1.9249762170   -1.1523534008
     17  C         3.6990452539   -0.0814406538   -2.2034687377
     18  H         4.6308709530   -0.1008768854   -2.7562266955
     19  C         2.8045154972    0.9659394228   -2.3945026590
     20  H         3.0230564257    1.7675576790   -3.0873569438
     21  C         1.6121508264    0.9799733360   -1.6793504936
     22  Cl        0.5076462092    2.3181181619   -1.9403216199
   Point Group: c1    Number of degrees of freedom:    60


   Energy is  -2301.897968064

 Hessian updated using BFGS update

 60 Hessian modes will be used to form the next step
  Hessian Eigenvalues:
     0.006905    0.016319    0.017506    0.020533    0.020580    0.020682
     0.021678    0.022741    0.022774    0.023509    0.024090    0.024090
     0.024114    0.024115    0.024136    0.024136    0.024142    0.024143
     0.055133    0.095748    0.101103    0.159994    0.159995    0.159995
     0.160000    0.160000    0.160186    0.215086    0.219477    0.220951
     0.227284    0.228847    0.230764    0.237468    0.239581    0.249233
     0.250015    0.287902    0.288053    0.290150    0.292867    0.316767
     0.356665    0.356665    0.356665    0.356665    0.356665    0.356696
     0.400848    0.406228    0.417325    0.424173    0.456877    0.458339
     0.466370    0.471787    0.478201    0.478202    0.479142    0.479225

 Minimum search - taking simple RFO step
 Searching for Lamda that Minimizes Along All modes
 Value Taken    Lamda =  -0.00185426
 Calculated Step too Large.  Step scaled by  0.654325
 Step Taken.  Stepsize is  0.300000

                             Maximum     Tolerance    Cnvgd?
         Gradient           0.003429      0.000300      NO
         Displacement       0.249379      0.001200      NO
         Energy change     -0.001500      0.000001      NO


 New Cartesian Coordinates Obtained by Inverse Iteration

 Displacement from previous Coordinates is:  0.390514
 ----------------------------------------------------------------
             Standard Nuclear Orientation (Angstroms)
    I     Atom           X                Y                Z
 ----------------------------------------------------------------
    1      C      -0.0023333603     0.0007572953    -0.0031465804
    2      C      -0.0346137482     0.3156682024     1.3626395841
    3      Cl      1.4616517406     0.6968506651     2.1976557622
    4      C      -1.2192627622     0.3430977070     2.0895800971
    5      H      -1.1969658067     0.5917907118     3.1423569666
    6      C      -2.4168841917     0.0513838276     1.4455195271
    7      H      -3.3461208624     0.0718938501     2.0026388687
    8      C      -2.4306162291    -0.2647834340     0.0912345509
    9      H      -3.3563938493    -0.4932066592    -0.4200944929
   10      C      -1.2314452495    -0.2873733786    -0.6119630882
   11      Cl     -1.2781766651    -0.6941117979    -2.3186737052
   12      C       1.2757167649    -0.0279924519    -0.7664321724
   13      C       2.1900916013    -1.0816989183    -0.6279802618
   14      Cl      1.8284876456    -2.4040281408     0.4674927613
   15      C       3.3884761616    -1.1212645826    -1.3316810340
   16      H       4.0635203852    -1.9555317569    -1.1947665774
   17      C       3.6979452800    -0.0823569153    -2.2028430584
   18      H       4.6296370037    -0.1028756384    -2.7557909172
   19      C       2.8195590354     0.9827651844    -2.3697747278
   20      H       3.0504513679     1.7964542567    -3.0443637785
   21      C       1.6268091619     0.9974838750    -1.6552360922
   22      Cl      0.5377251318     2.3537447836    -1.8871255059
 ----------------------------------------------------------------
 Nuclear Repulsion Energy =        1559.35386849 hartrees
 There are       73 alpha and       73 beta electrons
 Applying Cartesian multipole field
    Component          Value
    ---------          -----
     (2,0,0)        1.00000E-11
     (0,2,0)        2.00000E-11
     (0,0,2)       -3.00000E-11
 Nucleus-field energy     =    -0.0000000080 hartrees
 Requested basis set is 6-311++G(d,p)
 There are 154 shells and 426 basis functions
 A cutoff of  1.0D-15 yielded   9751 shell pairs
 There are     79887 function pairs (     86026 Cartesian)
 Smallest overlap matrix eigenvalue = 2.01E-07
 Linear dependence detected in AO basis
 Number of orthogonalized atomic orbitals = 421
 Maximum deviation from orthogonality = 3.271E-10
 Guess from superposition of atomic densities
 Warning:  Energy on first SCF cycle will be non-variational
 SAD guess density has 146.000000 electrons

 -----------------------------------------------------------------------
  General SCF calculation program by
  Eric Jon Sundstrom, Paul Horn, Yuezhi Mao, Dmitri Zuev, Alec White,
  David Stuck, Shaama M.S., Shane Yost, Joonho Lee, David Small,
  Daniel Levine, Susi Lehtola, Hugh Burton, Evgeny Epifanovsky,
  Bang C. Huynh
 -----------------------------------------------------------------------
 Exchange:     0.2000 Hartree-Fock + 0.0800 Slater + 0.7200 B88
 Correlation:  0.1900 VWN1RPA + 0.8100 LYP
 Using SG-1 standard quadrature grid
 A restricted SCF calculation will be
 performed using DIIS
 SCF converges when DIIS error is below 1.0e-08
 ---------------------------------------
  Cycle       Energy         DIIS error
 ---------------------------------------
    1   -2305.6553935980      3.03e-02  
    2   -2301.7324499648      2.66e-03  
    3   -2301.6237711634      3.36e-03  
    4   -2301.8862011510      7.08e-04  
    5   -2301.8951808278      3.94e-04  
    6   -2301.8987872524      9.23e-05  
    7   -2301.8989563186      1.62e-05  
    8   -2301.8989606610      6.57e-06  
    9   -2301.8989615255      1.33e-06  
   10   -2301.8989615636      3.51e-07  
   11   -2301.8989615658      1.13e-07  
   12   -2301.8989615660      4.99e-08  
   13   -2301.8989615660      2.00e-08  
   14   -2301.8989615661      5.61e-09  Convergence criterion met
 ---------------------------------------
 SCF time:   CPU 571.13s  wall 571.00s 
 SCF   energy in the final basis set =    -2301.8989615661
 Total energy in the final basis set =    -2301.8989615661

 --------------------------------------------------------------

                    Orbital Energies (a.u.)
 --------------------------------------------------------------

 Alpha MOs
 -- Occupied --
********-101.5628-101.5627-101.5627 -10.2586 -10.2586 -10.2586 -10.2586
-10.2248 -10.2245 -10.2051 -10.2050 -10.2022 -10.2021 -10.2021 -10.2020
 -9.4777  -9.4776  -9.4776  -9.4775  -7.2424  -7.2423  -7.2422  -7.2421
 -7.2325  -7.2324  -7.2324  -7.2323  -7.2320  -7.2320  -7.2319  -7.2318
 -0.9369  -0.9116  -0.8877  -0.8825  -0.8398  -0.8385  -0.8038  -0.7489
 -0.7488  -0.7478  -0.6573  -0.6240  -0.6164  -0.6141  -0.5517  -0.5215
 -0.5142  -0.5062  -0.4863  -0.4711  -0.4547  -0.4510  -0.4509  -0.4261
 -0.4233  -0.4101  -0.3918  -0.3891  -0.3890  -0.3823  -0.3638  -0.3389
 -0.3311  -0.3295  -0.3286  -0.3244  -0.3206  -0.2800  -0.2674  -0.2619
 -0.2611
 -- Virtual --
 -0.0526  -0.0445  -0.0367  -0.0339  -0.0211  -0.0095  -0.0042   0.0033
  0.0127   0.0140   0.0213   0.0215   0.0296   0.0361   0.0503   0.0504
  0.0519   0.0541   0.0654   0.0688   0.0733   0.0841   0.0852   0.0894
  0.0901   0.0967   0.0989   0.1041   0.1058   0.1076   0.1076   0.1159
  0.1196   0.1263   0.1273   0.1295   0.1318   0.1328   0.1359   0.1373
  0.1396   0.1415   0.1421   0.1434   0.1451   0.1689   0.1691   0.1705
  0.1745   0.1754   0.1789   0.1800   0.1848   0.1894   0.2000   0.2058
  0.2075   0.2076   0.2163   0.2339   0.2353   0.2410   0.2414   0.2421
  0.2441   0.2471   0.2487   0.2518   0.2654   0.2663   0.2700   0.2700
  0.2742   0.2771   0.2818   0.2852   0.2879   0.2881   0.2921   0.3078
  0.3107   0.3142   0.3151   0.3177   0.3353   0.3387   0.3458   0.3528
  0.3554   0.3909   0.4186   0.4262   0.4308   0.4407   0.4490   0.4760
  0.4926   0.4930   0.4964   0.5016   0.5105   0.5111   0.5199   0.5213
  0.5251   0.5303   0.5374   0.5413   0.5496   0.5537   0.5749   0.5754
  0.5762   0.5806   0.5859   0.5992   0.6006   0.6106   0.6212   0.6238
  0.6259   0.6352   0.6353   0.6512   0.6614   0.6744   0.6787   0.6815
  0.6867   0.6982   0.6985   0.7077   0.7193   0.7237   0.7307   0.7520
  0.7934   0.8088   0.8103   0.8177   0.8203   0.8379   0.8422   0.8473
  0.8514   0.8516   0.8594   0.8693   0.8701   0.8800   0.8803   0.8877
  0.8981   0.8983   0.9019   0.9096   0.9136   0.9279   0.9476   0.9630
  0.9633   0.9704   0.9725   0.9761   0.9861   0.9934   0.9981   1.0015
  1.0029   1.0099   1.0181   1.0196   1.0329   1.0408   1.0431   1.0566
  1.0805   1.0987   1.1143   1.1480   1.1764   1.1917   1.2071   1.2264
  1.2362   1.2712   1.2916   1.2928   1.3209   1.3245   1.3274   1.3308
  1.3492   1.3504   1.4119   1.4521   1.4664   1.4842   1.4857   1.5063
  1.5071   1.5533   1.5559   1.5711   1.5781   1.5827   1.5894   1.6072
  1.6111   1.6442   1.6718   1.6734   1.6931   1.7114   1.7236   1.7685
  1.7787   1.7888   1.7897   1.8400   1.8431   1.8609   1.8740   1.8910
  1.9020   1.9212   1.9323   1.9508   1.9571   1.9578   1.9606   1.9630
  1.9866   2.0078   2.0111   2.0380   2.0498   2.0648   2.1836   2.1876
  2.1880   2.1915   2.2572   2.2769   2.2951   2.3086   2.3123   2.3164
  2.3428   2.3532   2.3637   2.3723   2.4169   2.4368   2.4529   2.4549
  2.4919   2.4982   2.5053   2.5146   2.5632   2.5656   2.5685   2.5705
  2.5766   2.6370   2.6907   2.6929   2.6958   2.6959   2.7185   2.7235
  2.7392   2.7487   2.7545   2.7680   2.7741   2.7773   2.7840   2.7876
  2.7916   2.8233   2.8326   2.8348   2.8574   2.8973   2.9640   2.9885
  3.0930   3.0983   3.1396   3.1481   3.1790   3.2289   3.2318   3.2452
  3.2469   3.3454   3.3561   3.3818   3.4032   3.5301   3.5548   3.6059
  3.7065   3.7141   3.7186   3.9374   4.0005   4.0196   4.0499   4.0966
  4.1010   4.3829   4.8076   4.8303   9.8052   9.8309   9.8431   9.8681
 23.4253  23.5728  23.8563  23.8709  23.9099  23.9410  23.9748  24.0514
 24.0518  24.0837  24.1487  24.1553  25.8955  25.9339  25.9601  25.9802
 26.2320  26.2459  26.2953  26.3772  26.6682  26.7063  26.7261  26.9307
215.8009 215.8361 215.8532 215.8782
 --------------------------------------------------------------

          Ground-State Mulliken Net Atomic Charges

     Atom                 Charge (a.u.)
  ----------------------------------------
      1 C                    -0.143709
      2 C                    -0.376055
      3 Cl                    0.374523
      4 C                     0.068446
      5 H                     0.205450
      6 C                    -0.552450
      7 H                     0.170352
      8 C                     0.063347
      9 H                     0.205541
     10 C                    -0.377516
     11 Cl                    0.376989
     12 C                    -0.153842
     13 C                    -0.380387
     14 Cl                    0.373577
     15 C                     0.064258
     16 H                     0.205795
     17 C                    -0.556422
     18 H                     0.170172
     19 C                     0.062291
     20 H                     0.205415
     21 C                    -0.382888
     22 Cl                    0.377113
  ----------------------------------------
  Sum of atomic charges =     0.000000

 -----------------------------------------------------------------
                    Cartesian Multipole Moments
 -----------------------------------------------------------------
    Charge (ESU x 10^10)
                 0.0000
    Dipole Moment (Debye)
         X       0.0022      Y      -0.0018      Z       0.0097
       Tot       0.0101
    Quadrupole Moments (Debye-Ang)
        XX    -103.2645     XY      -0.6288     YY    -123.9183
        XZ     -11.9302     YZ      -0.0330     ZZ    -116.1454
    Octopole Moments (Debye-Ang^2)
       XXX    -202.5828    XXY      -5.1203    XYY     -72.8813
       YYY       4.6125    XXZ      19.9421    XYZ      -2.8552
       YYZ      44.0780    XZZ     -66.2242    YZZ       7.6644
       ZZZ     141.4354
    Hexadecapole Moments (Debye-Ang^3)
      XXXX   -2485.5867   XXXY      48.8988   XXYY    -666.5147
      XYYY      67.4134   YYYY   -1263.5688   XXXZ     150.4101
      XXYZ      34.6539   XYYZ     100.8877   YYYZ      81.7501
      XXZZ    -714.0178   XYZZ      41.6079   YYZZ    -560.2438
      XZZZ     249.0640   YZZZ      92.1254   ZZZZ   -2061.6037
 -----------------------------------------------------------------
 Calculating analytic gradient of the SCF energy
 Gradient of SCF Energy
            1           2           3           4           5           6
    1  -0.0003179  -0.0000519   0.0005246   0.0000366  -0.0000228   0.0000000
    2  -0.0000479  -0.0003117  -0.0016156  -0.0000249  -0.0000039   0.0000099
    3   0.0001085  -0.0002434  -0.0007765   0.0000190  -0.0000076   0.0000134
            7           8           9          10          11          12
    1  -0.0000102   0.0000046  -0.0000137   0.0003167   0.0008808   0.0002907
    2  -0.0000018   0.0000222  -0.0000028   0.0003412   0.0015107  -0.0000203
    3  -0.0000091  -0.0000497  -0.0000015   0.0000570  -0.0000664  -0.0001594
           13          14          15          16          17          18
    1  -0.0001434  -0.0001916  -0.0000002   0.0000090   0.0000222   0.0000083
    2   0.0003670   0.0014508  -0.0000324   0.0000158   0.0000206   0.0000054
    3   0.0001818   0.0011236   0.0000455  -0.0000080   0.0000060   0.0000045
           19          20          21          22
    1  -0.0000326   0.0000292  -0.0002203  -0.0011185
    2   0.0000179  -0.0000067  -0.0002993  -0.0013943
    3  -0.0000229   0.0000087   0.0000644  -0.0002881
 Max gradient component =       1.616E-03
 RMS gradient           =       4.635E-04
 Gradient time:  CPU 201.87 s  wall 201.88 s
 Geometry Optimization Parameters
   NAtoms,    NIC,     NZ,  NCons,   NDum,   NFix, NCnnct, MaxDiis
       22     171      22       0       0       0       0       0

 Cartesian Hessian Update
 Hessian updated using BFGS update


** GEOMETRY OPTIMIZATION IN DELOCALIZED INTERNAL COORDINATES **
   Searching for a Minimum

   Optimization Cycle:  12

                       Coordinates (Angstroms)
     ATOM                X               Y               Z
      1  C        -0.0023333603    0.0007572953   -0.0031465804
      2  C        -0.0346137482    0.3156682024    1.3626395841
      3  Cl        1.4616517406    0.6968506651    2.1976557622
      4  C        -1.2192627622    0.3430977070    2.0895800971
      5  H        -1.1969658067    0.5917907118    3.1423569666
      6  C        -2.4168841917    0.0513838276    1.4455195271
      7  H        -3.3461208624    0.0718938501    2.0026388687
      8  C        -2.4306162291   -0.2647834340    0.0912345509
      9  H        -3.3563938493   -0.4932066592   -0.4200944929
     10  C        -1.2314452495   -0.2873733786   -0.6119630882
     11  Cl       -1.2781766651   -0.6941117979   -2.3186737052
     12  C         1.2757167649   -0.0279924519   -0.7664321724
     13  C         2.1900916013   -1.0816989183   -0.6279802618
     14  Cl        1.8284876456   -2.4040281408    0.4674927613
     15  C         3.3884761616   -1.1212645826   -1.3316810340
     16  H         4.0635203852   -1.9555317569   -1.1947665774
     17  C         3.6979452800   -0.0823569153   -2.2028430584
     18  H         4.6296370037   -0.1028756384   -2.7557909172
     19  C         2.8195590354    0.9827651844   -2.3697747278
     20  H         3.0504513679    1.7964542567   -3.0443637785
     21  C         1.6268091619    0.9974838750   -1.6552360922
     22  Cl        0.5377251318    2.3537447836   -1.8871255059
   Point Group: c1    Number of degrees of freedom:    60


   Energy is  -2301.898961566

 Hessian updated using BFGS update

 60 Hessian modes will be used to form the next step
  Hessian Eigenvalues:
     0.004528    0.016321    0.017506    0.020488    0.020577    0.020682
     0.021678    0.022741    0.022752    0.023512    0.024090    0.024090
     0.024114    0.024115    0.024136    0.024136    0.024142    0.024143
     0.055141    0.095493    0.101102    0.159994    0.159995    0.159995
     0.160000    0.160000    0.160183    0.215086    0.219367    0.220951
     0.227289    0.228650    0.230766    0.237468    0.239583    0.249233
     0.250009    0.287852    0.287977    0.290153    0.292866    0.316767
     0.356665    0.356665    0.356665    0.356665    0.356665    0.356696
     0.400752    0.406229    0.417327    0.424173    0.456876    0.458343
     0.466371    0.471766    0.478202    0.478203    0.479142    0.479224

 Minimum search - taking simple RFO step
 Searching for Lamda that Minimizes Along All modes
 Value Taken    Lamda =  -0.00125265
 Calculated Step too Large.  Step scaled by  0.646724
 Step Taken.  Stepsize is  0.300000

                             Maximum     Tolerance    Cnvgd?
         Gradient           0.002301      0.000300      NO
         Displacement       0.250106      0.001200      NO
         Energy change     -0.000994      0.000001      NO


 New Cartesian Coordinates Obtained by Inverse Iteration

 Displacement from previous Coordinates is:  0.388679
 ----------------------------------------------------------------
             Standard Nuclear Orientation (Angstroms)
    I     Atom           X                Y                Z
 ----------------------------------------------------------------
    1      C      -0.0021112906     0.0032849179    -0.0028652948
    2      C      -0.0379933873     0.3478051511     1.3552861218
    3      Cl      1.4535798338     0.7682702570     2.1795653370
    4      C      -1.2227158921     0.3734996753     2.0822319914
    5      H      -1.2041265392     0.6451101121     3.1294203552
    6      C      -2.4159003913     0.0493170383     1.4452987033
    7      H      -3.3451371692     0.0679377964     2.0024944755
    8      C      -2.4256034167    -0.2967694914     0.0982969444
    9      H      -3.3481668056    -0.5500470960    -0.4070465853
   10      C      -1.2263059213    -0.3168465172    -0.6048298117
   11      Cl     -1.2653137203    -0.7614851000    -2.3024399420
   12      C       1.2762925713    -0.0257825251    -0.7659077578
   13      C       2.1743521697    -1.0955611569    -0.6507939546
   14      Cl      1.7910496192    -2.4355148961     0.4158862531
   15      C       3.3721593146    -1.1372834718    -1.3554242612
   16      H       4.0348371715    -1.9843199610    -1.2376173493
   17      C       3.6967251196    -0.0836473779    -2.2031642440
   18      H       4.6279281745    -0.1056075688    -2.7568809486
   19      C       2.8344731296     0.9981207804    -2.3458767672
   20      H       3.0773183492     1.8229060887    -3.0026029067
   21      C       1.6418823606     1.0141659698    -1.6310799538
   22      Cl      0.5700352754     2.3891140602    -1.8327042790
 ----------------------------------------------------------------
 Nuclear Repulsion Energy =        1558.23540412 hartrees
 There are       73 alpha and       73 beta electrons
 Applying Cartesian multipole field
    Component          Value
    ---------          -----
     (2,0,0)        1.00000E-11
     (0,2,0)        2.00000E-11
     (0,0,2)       -3.00000E-11
 Nucleus-field energy     =    -0.0000000066 hartrees
 Requested basis set is 6-311++G(d,p)
 There are 154 shells and 426 basis functions
 A cutoff of  1.0D-15 yielded   9757 shell pairs
 There are     79805 function pairs (     85915 Cartesian)
 Smallest overlap matrix eigenvalue = 1.76E-07
 Linear dependence detected in AO basis
 Number of orthogonalized atomic orbitals = 421
 Maximum deviation from orthogonality = 1.999E-10
 Guess from superposition of atomic densities
 Warning:  Energy on first SCF cycle will be non-variational
 SAD guess density has 146.000000 electrons

 -----------------------------------------------------------------------
  General SCF calculation program by
  Eric Jon Sundstrom, Paul Horn, Yuezhi Mao, Dmitri Zuev, Alec White,
  David Stuck, Shaama M.S., Shane Yost, Joonho Lee, David Small,
  Daniel Levine, Susi Lehtola, Hugh Burton, Evgeny Epifanovsky,
  Bang C. Huynh
 -----------------------------------------------------------------------
 Exchange:     0.2000 Hartree-Fock + 0.0800 Slater + 0.7200 B88
 Correlation:  0.1900 VWN1RPA + 0.8100 LYP
 Using SG-1 standard quadrature grid
 A restricted SCF calculation will be
 performed using DIIS
 SCF converges when DIIS error is below 1.0e-08
 ---------------------------------------
  Cycle       Energy         DIIS error
 ---------------------------------------
    1   -2305.6530010823      3.03e-02  
    2   -2301.7330883200      2.66e-03  
    3   -2301.6250708767      3.36e-03  
    4   -2301.8870410645      7.04e-04  
    5   -2301.8958461877      3.94e-04  
    6   -2301.8994588370      9.22e-05  
    7   -2301.8996275823      1.62e-05  
    8   -2301.8996319131      6.58e-06  
    9   -2301.8996327797      1.33e-06  
   10   -2301.8996328178      3.54e-07  
   11   -2301.8996328200      1.14e-07  
   12   -2301.8996328201      5.24e-08  
   13   -2301.8996328203      2.22e-08  
   14   -2301.8996328203      5.09e-09  Convergence criterion met
 ---------------------------------------
 SCF time:   CPU 570.22s  wall 570.00s 
 SCF   energy in the final basis set =    -2301.8996328203
 Total energy in the final basis set =    -2301.8996328203

 --------------------------------------------------------------

                    Orbital Energies (a.u.)
 --------------------------------------------------------------

 Alpha MOs
 -- Occupied --
********-101.5630-101.5630-101.5630 -10.2586 -10.2586 -10.2586 -10.2586
-10.2247 -10.2244 -10.2051 -10.2050 -10.2022 -10.2022 -10.2022 -10.2021
 -9.4779  -9.4778  -9.4778  -9.4778  -7.2426  -7.2425  -7.2424  -7.2423
 -7.2327  -7.2326  -7.2326  -7.2325  -7.2322  -7.2322  -7.2322  -7.2321
 -0.9369  -0.9117  -0.8871  -0.8831  -0.8397  -0.8388  -0.8037  -0.7489
 -0.7489  -0.7479  -0.6572  -0.6233  -0.6173  -0.6141  -0.5517  -0.5215
 -0.5135  -0.5072  -0.4863  -0.4712  -0.4546  -0.4511  -0.4510  -0.4257
 -0.4234  -0.4102  -0.3916  -0.3894  -0.3880  -0.3823  -0.3640  -0.3377
 -0.3316  -0.3296  -0.3296  -0.3245  -0.3220  -0.2786  -0.2685  -0.2616
 -0.2614
 -- Virtual --
 -0.0508  -0.0446  -0.0366  -0.0358  -0.0213  -0.0095  -0.0043   0.0033
  0.0129   0.0139   0.0211   0.0213   0.0295   0.0360   0.0506   0.0508
  0.0519   0.0536   0.0655   0.0683   0.0723   0.0839   0.0857   0.0893
  0.0909   0.0972   0.0983   0.1032   0.1057   0.1075   0.1081   0.1146
  0.1189   0.1275   0.1276   0.1294   0.1317   0.1338   0.1363   0.1378
  0.1391   0.1414   0.1417   0.1432   0.1443   0.1689   0.1692   0.1708
  0.1741   0.1758   0.1780   0.1791   0.1831   0.1892   0.1997   0.2036
  0.2067   0.2073   0.2179   0.2319   0.2354   0.2412   0.2415   0.2427
  0.2432   0.2464   0.2484   0.2519   0.2645   0.2675   0.2694   0.2708
  0.2748   0.2768   0.2835   0.2846   0.2881   0.2899   0.2914   0.3077
  0.3086   0.3116   0.3126   0.3175   0.3402   0.3406   0.3462   0.3540
  0.3547   0.3908   0.4181   0.4266   0.4302   0.4429   0.4520   0.4709
  0.4892   0.4955   0.4970   0.5010   0.5101   0.5119   0.5196   0.5239
  0.5251   0.5322   0.5376   0.5415   0.5494   0.5526   0.5749   0.5751
  0.5764   0.5795   0.5878   0.5953   0.5990   0.6117   0.6209   0.6215
  0.6282   0.6371   0.6378   0.6553   0.6621   0.6699   0.6747   0.6810
  0.6927   0.6974   0.6985   0.7079   0.7172   0.7241   0.7311   0.7533
  0.7932   0.8087   0.8136   0.8201   0.8202   0.8386   0.8433   0.8475
  0.8518   0.8520   0.8586   0.8667   0.8720   0.8794   0.8803   0.8862
  0.8949   0.8956   0.9031   0.9110   0.9112   0.9290   0.9501   0.9641
  0.9645   0.9717   0.9753   0.9755   0.9803   0.9955   0.9962   1.0044
  1.0051   1.0111   1.0188   1.0251   1.0334   1.0367   1.0478   1.0588
  1.0817   1.0974   1.1055   1.1480   1.1864   1.1953   1.2119   1.2244
  1.2359   1.2661   1.2926   1.2986   1.3190   1.3201   1.3240   1.3257
  1.3487   1.3561   1.4159   1.4475   1.4700   1.4845   1.4864   1.5033
  1.5078   1.5536   1.5557   1.5715   1.5793   1.5811   1.5943   1.6060
  1.6103   1.6443   1.6736   1.6747   1.6903   1.7127   1.7223   1.7693
  1.7819   1.7890   1.7897   1.8375   1.8418   1.8602   1.8710   1.8918
  1.9008   1.9216   1.9347   1.9497   1.9568   1.9581   1.9604   1.9627
  1.9926   2.0093   2.0106   2.0397   2.0487   2.0598   2.1868   2.1878
  2.1890   2.1905   2.2544   2.2735   2.2838   2.3104   2.3162   2.3227
  2.3415   2.3564   2.3647   2.3725   2.4167   2.4451   2.4495   2.4519
  2.4944   2.4966   2.5058   2.5146   2.5553   2.5653   2.5681   2.5687
  2.5742   2.6462   2.6929   2.6932   2.6966   2.6970   2.7185   2.7224
  2.7385   2.7478   2.7572   2.7704   2.7755   2.7778   2.7821   2.7826
  2.7903   2.8259   2.8336   2.8344   2.8532   2.8964   2.9669   2.9869
  3.0968   3.1010   3.1380   3.1462   3.1809   3.2284   3.2307   3.2423
  3.2538   3.3446   3.3539   3.3846   3.4040   3.5324   3.5607   3.6071
  3.7126   3.7137   3.7178   3.9386   4.0018   4.0194   4.0503   4.0970
  4.1003   4.3798   4.8093   4.8282   9.8029   9.8429   9.8499   9.8503
 23.4284  23.5736  23.8570  23.8700  23.9099  23.9437  23.9754  24.0510
 24.0512  24.0870  24.1486  24.1557  25.8652  25.9398  25.9544  25.9941
 26.2341  26.2638  26.2853  26.3754  26.6631  26.6904  26.7291  26.9661
215.7987 215.8488 215.8564 215.8630
 --------------------------------------------------------------

          Ground-State Mulliken Net Atomic Charges

     Atom                 Charge (a.u.)
  ----------------------------------------
      1 C                    -0.172104
      2 C                    -0.390277
      3 Cl                    0.410295
      4 C                     0.045766
      5 H                     0.205474
      6 C                    -0.526087
      7 H                     0.170878
      8 C                     0.041833
      9 H                     0.205622
     10 C                    -0.393650
     11 Cl                    0.413643
     12 C                    -0.186339
     13 C                    -0.390657
     14 Cl                    0.409786
     15 C                     0.044499
     16 H                     0.205879
     17 C                    -0.530776
     18 H                     0.170691
     19 C                     0.042562
     20 H                     0.205504
     21 C                    -0.394233
     22 Cl                    0.411692
  ----------------------------------------
  Sum of atomic charges =     0.000000

 -----------------------------------------------------------------
                    Cartesian Multipole Moments
 -----------------------------------------------------------------
    Charge (ESU x 10^10)
                 0.0000
    Dipole Moment (Debye)
         X       0.0018      Y      -0.0080      Z       0.0086
       Tot       0.0118
    Quadrupole Moments (Debye-Ang)
        XX    -103.2767     XY      -0.5860     YY    -123.8312
        XZ     -11.9713     YZ       0.0362     ZZ    -116.1831
    Octopole Moments (Debye-Ang^2)
       XXX    -202.7586    XXY      -5.3688    XYY     -72.7097
       YYY       4.2160    XXZ      19.7758    XYZ      -2.8406
       YYZ      43.9515    XZZ     -66.2247    YZZ       7.5785
       ZZZ     141.5657
    Hexadecapole Moments (Debye-Ang^3)
      XXXX   -2473.7202   XXXY      37.7258   XXYY    -670.0980
      XYYY      53.0874   YYYY   -1309.9934   XXXZ     159.3219
      XXYZ      28.4685   XYYZ     103.2070   YYYZ      60.6277
      XXZZ    -705.1797   XYZZ      36.3306   YYZZ    -561.4241
      XZZZ     260.4388   YZZZ      73.5784   ZZZZ   -2028.2941
 -----------------------------------------------------------------
 Calculating analytic gradient of the SCF energy
 Gradient of SCF Energy
            1           2           3           4           5           6
    1  -0.0003177   0.0000257   0.0003805   0.0000584  -0.0000237   0.0000045
    2  -0.0000080  -0.0002697  -0.0010584  -0.0000085  -0.0000072  -0.0000009
    3   0.0000647  -0.0001624  -0.0005391   0.0000136  -0.0000050  -0.0000190
            7           8           9          10          11          12
    1  -0.0000078  -0.0000107  -0.0000145   0.0003087   0.0005797   0.0002918
    2   0.0000004   0.0000221   0.0000076   0.0002457   0.0010037  -0.0000667
    3  -0.0000060  -0.0000014   0.0000034  -0.0000160  -0.0000411  -0.0001649
           13          14          15          16          17          18
    1  -0.0001925  -0.0001447   0.0000061   0.0000081  -0.0000071   0.0000061
    2   0.0003017   0.0009978  -0.0000163   0.0000038   0.0000137   0.0000020
    3   0.0001698   0.0007945   0.0000301  -0.0000172   0.0000136   0.0000020
           19          20          21          22
    1  -0.0000158   0.0000307  -0.0001541  -0.0008117
    2  -0.0000002  -0.0000042  -0.0001893  -0.0009690
    3  -0.0000059   0.0000056   0.0001010  -0.0002204
 Max gradient component =       1.058E-03
 RMS gradient           =       3.235E-04
 Gradient time:  CPU 202.76 s  wall 202.77 s
 Geometry Optimization Parameters
   NAtoms,    NIC,     NZ,  NCons,   NDum,   NFix, NCnnct, MaxDiis
       22     171      22       0       0       0       0       0

 Cartesian Hessian Update
 Hessian updated using BFGS update


** GEOMETRY OPTIMIZATION IN DELOCALIZED INTERNAL COORDINATES **
   Searching for a Minimum

   Optimization Cycle:  13

                       Coordinates (Angstroms)
     ATOM                X               Y               Z
      1  C        -0.0021112906    0.0032849179   -0.0028652948
      2  C        -0.0379933873    0.3478051511    1.3552861218
      3  Cl        1.4535798338    0.7682702570    2.1795653370
      4  C        -1.2227158921    0.3734996753    2.0822319914
      5  H        -1.2041265392    0.6451101121    3.1294203552
      6  C        -2.4159003913    0.0493170383    1.4452987033
      7  H        -3.3451371692    0.0679377964    2.0024944755
      8  C        -2.4256034167   -0.2967694914    0.0982969444
      9  H        -3.3481668056   -0.5500470960   -0.4070465853
     10  C        -1.2263059213   -0.3168465172   -0.6048298117
     11  Cl       -1.2653137203   -0.7614851000   -2.3024399420
     12  C         1.2762925713   -0.0257825251   -0.7659077578
     13  C         2.1743521697   -1.0955611569   -0.6507939546
     14  Cl        1.7910496192   -2.4355148961    0.4158862531
     15  C         3.3721593146   -1.1372834718   -1.3554242612
     16  H         4.0348371715   -1.9843199610   -1.2376173493
     17  C         3.6967251196   -0.0836473779   -2.2031642440
     18  H         4.6279281745   -0.1056075688   -2.7568809486
     19  C         2.8344731296    0.9981207804   -2.3458767672
     20  H         3.0773183492    1.8229060887   -3.0026029067
     21  C         1.6418823606    1.0141659698   -1.6310799538
     22  Cl        0.5700352754    2.3891140602   -1.8327042790
   Point Group: c1    Number of degrees of freedom:    60


   Energy is  -2301.899632820

 Hessian updated using BFGS update

 60 Hessian modes will be used to form the next step
  Hessian Eigenvalues:
     0.002866    0.016321    0.017509    0.020463    0.020578    0.020682
     0.021678    0.022739    0.022743    0.023519    0.024090    0.024090
     0.024114    0.024115    0.024136    0.024138    0.024142    0.024143
     0.055154    0.095204    0.101099    0.159994    0.159995    0.159995
     0.160000    0.160000    0.160180    0.215091    0.219218    0.220952
     0.227301    0.228417    0.230764    0.237469    0.239579    0.249236
     0.249986    0.287791    0.287953    0.290149    0.292865    0.316771
     0.356665    0.356665    0.356665    0.356665    0.356665    0.356696
     0.400652    0.406236    0.417328    0.424173    0.456876    0.458346
     0.466372    0.471741    0.478202    0.478207    0.479142    0.479224

 Minimum search - taking simple RFO step
 Searching for Lamda that Minimizes Along All modes
 Value Taken    Lamda =  -0.00090196
 Calculated Step too Large.  Step scaled by  0.615195
 Step Taken.  Stepsize is  0.300000

                             Maximum     Tolerance    Cnvgd?
         Gradient           0.001587      0.000300      NO
         Displacement       0.250736      0.001200      NO
         Energy change     -0.000671      0.000001      NO


 New Cartesian Coordinates Obtained by Inverse Iteration

 Displacement from previous Coordinates is:  0.387332
 ----------------------------------------------------------------
             Standard Nuclear Orientation (Angstroms)
    I     Atom           X                Y                Z
 ----------------------------------------------------------------
    1      C      -0.0014127511     0.0055609752    -0.0017324924
    2      C      -0.0423288463     0.3795715162     1.3481739115
    3      Cl      1.4430458428     0.8380447448     2.1631526111
    4      C      -1.2276324688     0.4040568843     2.0743537284
    5      H      -1.2135096058     0.6987733671     3.1153684437
    6      C      -2.4156178757     0.0477651534     1.4448411137
    7      H      -3.3451147735     0.0647867982     2.0016594159
    8      C      -2.4199975237    -0.3283700067     0.1058950631
    9      H      -3.3386347186    -0.6065433695    -0.3934116405
   10      C      -1.2202902482    -0.3460309823    -0.5965902789
   11      Cl     -1.2512784517    -0.8281374052    -2.2844364044
   12      C       1.2773695099    -0.0237183173    -0.7645159175
   13      C       2.1594544400    -1.1086472272    -0.6736159350
   14      Cl      1.7553802892    -2.4663855423     0.3628791390
   15      C       3.3563245877    -1.1522298471    -1.3797795249
   16      H       4.0067661298    -2.0111466923    -1.2812110860
   17      C       3.6953314602    -0.0851066343    -2.2047046224
   18      H       4.6256180037    -0.1085055039    -2.7598973786
   19      C       2.8489431538     1.0120841102    -2.3227382198
   20      H       3.1030732268     1.8471968002    -2.9619414980
   21      C       1.6572504504     1.0297334006    -1.6064592179
   22      Cl      0.6045187245     2.4239144631    -1.7760430841
 ----------------------------------------------------------------
 Nuclear Repulsion Energy =        1557.22497164 hartrees
 There are       73 alpha and       73 beta electrons
 Applying Cartesian multipole field
    Component          Value
    ---------          -----
     (2,0,0)        1.00000E-11
     (0,2,0)        2.00000E-11
     (0,0,2)       -3.00000E-11
 Nucleus-field energy     =    -0.0000000051 hartrees
 Requested basis set is 6-311++G(d,p)
 There are 154 shells and 426 basis functions
 A cutoff of  1.0D-15 yielded   9759 shell pairs
 There are     79873 function pairs (     85999 Cartesian)
 Smallest overlap matrix eigenvalue = 1.56E-07
 Linear dependence detected in AO basis
 Number of orthogonalized atomic orbitals = 421
 Maximum deviation from orthogonality = 1.902E-10
 Guess from superposition of atomic densities
 Warning:  Energy on first SCF cycle will be non-variational
 SAD guess density has 146.000000 electrons

 -----------------------------------------------------------------------
  General SCF calculation program by
  Eric Jon Sundstrom, Paul Horn, Yuezhi Mao, Dmitri Zuev, Alec White,
  David Stuck, Shaama M.S., Shane Yost, Joonho Lee, David Small,
  Daniel Levine, Susi Lehtola, Hugh Burton, Evgeny Epifanovsky,
  Bang C. Huynh
 -----------------------------------------------------------------------
 Exchange:     0.2000 Hartree-Fock + 0.0800 Slater + 0.7200 B88
 Correlation:  0.1900 VWN1RPA + 0.8100 LYP
 Using SG-1 standard quadrature grid
 A restricted SCF calculation will be
 performed using DIIS
 SCF converges when DIIS error is below 1.0e-08
 ---------------------------------------
  Cycle       Energy         DIIS error
 ---------------------------------------
    1   -2305.6506612433      3.03e-02  
    2   -2301.7335168560      2.66e-03  
    3   -2301.6259053177      3.36e-03  
    4   -2301.8875988801      7.01e-04  
    5   -2301.8963016806      3.95e-04  
    6   -2301.8999188318      9.22e-05  
    7   -2301.9000873449      1.62e-05  
    8   -2301.9000916655      6.59e-06  
    9   -2301.9000925335      1.33e-06  
   10   -2301.9000925714      3.54e-07  
   11   -2301.9000925736      1.13e-07  
   12   -2301.9000925738      5.23e-08  
   13   -2301.9000925739      2.21e-08  
   14   -2301.9000925740      5.08e-09  Convergence criterion met
 ---------------------------------------
 SCF time:   CPU 564.52s  wall 564.00s 
 SCF   energy in the final basis set =    -2301.9000925740
 Total energy in the final basis set =    -2301.9000925740

 --------------------------------------------------------------

                    Orbital Energies (a.u.)
 --------------------------------------------------------------

 Alpha MOs
 -- Occupied --
********-101.5632-101.5632-101.5632 -10.2586 -10.2586 -10.2586 -10.2586
-10.2246 -10.2243 -10.2051 -10.2051 -10.2022 -10.2022 -10.2022 -10.2021
 -9.4780  -9.4779  -9.4779  -9.4779  -7.2427  -7.2426  -7.2426  -7.2425
 -7.2328  -7.2328  -7.2328  -7.2327  -7.2324  -7.2324  -7.2323  -7.2322
 -0.9368  -0.9118  -0.8865  -0.8837  -0.8396  -0.8390  -0.8037  -0.7490
 -0.7489  -0.7479  -0.6572  -0.6226  -0.6181  -0.6141  -0.5517  -0.5215
 -0.5128  -0.5081  -0.4863  -0.4712  -0.4546  -0.4511  -0.4511  -0.4253
 -0.4236  -0.4103  -0.3914  -0.3898  -0.3872  -0.3823  -0.3641  -0.3367
 -0.3321  -0.3304  -0.3296  -0.3246  -0.3230  -0.2772  -0.2697  -0.2621
 -0.2611
 -- Virtual --
 -0.0489  -0.0446  -0.0378  -0.0365  -0.0214  -0.0096  -0.0045   0.0032
  0.0131   0.0138   0.0209   0.0212   0.0294   0.0359   0.0509   0.0513
  0.0518   0.0532   0.0657   0.0679   0.0715   0.0838   0.0862   0.0891
  0.0917   0.0977   0.0978   0.1023   0.1055   0.1073   0.1086   0.1134
  0.1183   0.1279   0.1287   0.1293   0.1310   0.1355   0.1367   0.1383
  0.1386   0.1413   0.1413   0.1431   0.1433   0.1690   0.1694   0.1711
  0.1737   0.1762   0.1772   0.1782   0.1817   0.1889   0.1998   0.2018
  0.2058   0.2062   0.2196   0.2300   0.2356   0.2413   0.2417   0.2423
  0.2432   0.2452   0.2482   0.2521   0.2638   0.2685   0.2691   0.2711
  0.2756   0.2766   0.2840   0.2843   0.2882   0.2898   0.2948   0.3070
  0.3073   0.3102   0.3103   0.3173   0.3415   0.3454   0.3469   0.3527
  0.3567   0.3906   0.4177   0.4271   0.4296   0.4455   0.4559   0.4665
  0.4850   0.4976   0.4979   0.5008   0.5084   0.5130   0.5191   0.5217
  0.5268   0.5373   0.5380   0.5417   0.5493   0.5516   0.5741   0.5743
  0.5769   0.5786   0.5893   0.5925   0.5985   0.6124   0.6200   0.6205
  0.6302   0.6384   0.6404   0.6598   0.6626   0.6649   0.6720   0.6799
  0.6969   0.6981   0.6999   0.7083   0.7152   0.7238   0.7327   0.7546
  0.7929   0.8096   0.8162   0.8193   0.8224   0.8395   0.8448   0.8484
  0.8512   0.8520   0.8597   0.8649   0.8741   0.8791   0.8805   0.8842
  0.8911   0.8944   0.9022   0.9094   0.9131   0.9290   0.9529   0.9639
  0.9648   0.9718   0.9738   0.9775   0.9777   0.9926   0.9969   1.0068
  1.0079   1.0120   1.0181   1.0303   1.0338   1.0342   1.0532   1.0614
  1.0825   1.0958   1.0963   1.1471   1.1961   1.1995   1.2163   1.2219
  1.2369   1.2591   1.2937   1.3054   1.3155   1.3180   1.3226   1.3238
  1.3482   1.3631   1.4199   1.4435   1.4735   1.4853   1.4869   1.4996
  1.5093   1.5540   1.5555   1.5722   1.5793   1.5804   1.5939   1.6096
  1.6111   1.6446   1.6751   1.6762   1.6878   1.7139   1.7210   1.7698
  1.7862   1.7890   1.7896   1.8352   1.8404   1.8600   1.8682   1.8927
  1.8995   1.9226   1.9368   1.9483   1.9567   1.9580   1.9601   1.9623
  1.9983   2.0106   2.0110   2.0410   2.0476   2.0552   2.1876   2.1893
  2.1899   2.1903   2.2528   2.2689   2.2747   2.3110   2.3161   2.3271
  2.3455   2.3586   2.3657   2.3721   2.4178   2.4461   2.4487   2.4523
  2.4957   2.4978   2.5063   2.5146   2.5435   2.5666   2.5672   2.5685
  2.5724   2.6553   2.6930   2.6951   2.6972   2.6984   2.7186   2.7215
  2.7381   2.7461   2.7606   2.7731   2.7756   2.7781   2.7791   2.7810
  2.7886   2.8293   2.8342   2.8344   2.8490   2.8955   2.9697   2.9848
  3.1003   3.1033   3.1368   3.1439   3.1827   3.2281   3.2301   3.2393
  3.2608   3.3443   3.3516   3.3873   3.4048   3.5343   3.5661   3.6082
  3.7137   3.7170   3.7186   3.9394   4.0031   4.0193   4.0509   4.0974
  4.0997   4.3775   4.8112   4.8257   9.8024   9.8358   9.8553   9.8577
 23.4319  23.5743  23.8581  23.8685  23.9098  23.9468  23.9758  24.0508
 24.0509  24.0894  24.1485  24.1560  25.8354  25.9422  25.9490  26.0027
 26.2320  26.2843  26.2910  26.3677  26.6615  26.6790  26.7231  27.0012
215.7986 215.8388 215.8618 215.8737
 --------------------------------------------------------------

          Ground-State Mulliken Net Atomic Charges

     Atom                 Charge (a.u.)
  ----------------------------------------
      1 C                    -0.188356
      2 C                    -0.405339
      3 Cl                    0.433034
      4 C                     0.028945
      5 H                     0.205495
      6 C                    -0.500976
      7 H                     0.171288
      8 C                     0.026404
      9 H                     0.205707
     10 C                    -0.408110
     11 Cl                    0.436795
     12 C                    -0.205864
     13 C                    -0.398270
     14 Cl                    0.432764
     15 C                     0.031064
     16 H                     0.205935
     17 C                    -0.506449
     18 H                     0.171108
     19 C                     0.029427
     20 H                     0.205574
     21 C                    -0.403086
     22 Cl                    0.432911
  ----------------------------------------
  Sum of atomic charges =     0.000000

 -----------------------------------------------------------------
                    Cartesian Multipole Moments
 -----------------------------------------------------------------
    Charge (ESU x 10^10)
                -0.0000
    Dipole Moment (Debye)
         X      -0.0003      Y      -0.0136      Z       0.0055
       Tot       0.0146
    Quadrupole Moments (Debye-Ang)
        XX    -103.2935     XY      -0.5497     YY    -123.7571
        XZ     -12.0122     YZ       0.1013     ZZ    -116.2145
    Octopole Moments (Debye-Ang^2)
       XXX    -203.0518    XXY      -5.5961    XYY     -72.6312
       YYY       3.8597    XXZ      19.5860    XYZ      -2.8211
       YYZ      43.8010    XZZ     -66.2227    YZZ       7.4964
       ZZZ     141.4324
    Hexadecapole Moments (Debye-Ang^3)
      XXXX   -2462.5350   XXXY      26.7189   XXYY    -674.0865
      XYYY      39.1006   YYYY   -1357.5038   XXXZ     168.5707
      XXYZ      22.1677   XYYZ     105.6942   YYYZ      39.3170
      XXZZ    -696.3865   XYZZ      30.9717   YYZZ    -562.9011
      XZZZ     272.0536   YZZZ      54.5201   ZZZZ   -1995.3922
 -----------------------------------------------------------------
 Calculating analytic gradient of the SCF energy
 Gradient of SCF Energy
            1           2           3           4           5           6
    1  -0.0003009   0.0001257   0.0002455   0.0000676  -0.0000239   0.0000072
    2   0.0000421  -0.0002403  -0.0006619   0.0000061  -0.0000060  -0.0000122
    3   0.0000522  -0.0001309  -0.0003566   0.0000077  -0.0000021  -0.0000376
            7           8           9          10          11          12
    1  -0.0000039  -0.0000200  -0.0000136   0.0002897   0.0003769   0.0002854
    2   0.0000041   0.0000187   0.0000146   0.0001764   0.0006411  -0.0000898
    3   0.0000005   0.0000349   0.0000126  -0.0000556  -0.0000369  -0.0001655
           13          14          15          16          17          18
    1  -0.0002158  -0.0001174   0.0000133   0.0000104  -0.0000336   0.0000039
    2   0.0002621   0.0006609   0.0000022  -0.0000023   0.0000030  -0.0000010
    3   0.0001726   0.0005478   0.0000235  -0.0000228   0.0000172  -0.0000013
           19          20          21          22
    1  -0.0000062   0.0000262  -0.0001231  -0.0005935
    2  -0.0000181  -0.0000063  -0.0001468  -0.0006467
    3  -0.0000020  -0.0000034   0.0001154  -0.0001697
 Max gradient component =       6.619E-04
 RMS gradient           =       2.256E-04
 Gradient time:  CPU 202.73 s  wall 202.76 s
 Geometry Optimization Parameters
   NAtoms,    NIC,     NZ,  NCons,   NDum,   NFix, NCnnct, MaxDiis
       22     171      22       0       0       0       0       0

 Cartesian Hessian Update
 Hessian updated using BFGS update


** GEOMETRY OPTIMIZATION IN DELOCALIZED INTERNAL COORDINATES **
   Searching for a Minimum

   Optimization Cycle:  14

                       Coordinates (Angstroms)
     ATOM                X               Y               Z
      1  C        -0.0014127511    0.0055609752   -0.0017324924
      2  C        -0.0423288463    0.3795715162    1.3481739115
      3  Cl        1.4430458428    0.8380447448    2.1631526111
      4  C        -1.2276324688    0.4040568843    2.0743537284
      5  H        -1.2135096058    0.6987733671    3.1153684437
      6  C        -2.4156178757    0.0477651534    1.4448411137
      7  H        -3.3451147735    0.0647867982    2.0016594159
      8  C        -2.4199975237   -0.3283700067    0.1058950631
      9  H        -3.3386347186   -0.6065433695   -0.3934116405
     10  C        -1.2202902482   -0.3460309823   -0.5965902789
     11  Cl       -1.2512784517   -0.8281374052   -2.2844364044
     12  C         1.2773695099   -0.0237183173   -0.7645159175
     13  C         2.1594544400   -1.1086472272   -0.6736159350
     14  Cl        1.7553802892   -2.4663855423    0.3628791390
     15  C         3.3563245877   -1.1522298471   -1.3797795249
     16  H         4.0067661298   -2.0111466923   -1.2812110860
     17  C         3.6953314602   -0.0851066343   -2.2047046224
     18  H         4.6256180037   -0.1085055039   -2.7598973786
     19  C         2.8489431538    1.0120841102   -2.3227382198
     20  H         3.1030732268    1.8471968002   -2.9619414980
     21  C         1.6572504504    1.0297334006   -1.6064592179
     22  Cl        0.6045187245    2.4239144631   -1.7760430841
   Point Group: c1    Number of degrees of freedom:    60


   Energy is  -2301.900092574

 Hessian updated using BFGS update

 60 Hessian modes will be used to form the next step
  Hessian Eigenvalues:
     0.002034    0.016322    0.017511    0.020452    0.020579    0.020682
     0.021678    0.022736    0.022747    0.023513    0.024090    0.024090
     0.024114    0.024115    0.024136    0.024138    0.024142    0.024143
     0.055147    0.094830    0.101097    0.159994    0.159995    0.159995
     0.160000    0.160000    0.160174    0.215094    0.219007    0.220953
     0.227294    0.228140    0.230766    0.237468    0.239579    0.249239
     0.249964    0.287748    0.287944    0.290146    0.292873    0.316779
     0.356665    0.356665    0.356665    0.356665    0.356665    0.356696
     0.400548    0.406240    0.417327    0.424174    0.456876    0.458342
     0.466372    0.471705    0.478202    0.478209    0.479142    0.479224

 Minimum search - taking simple RFO step
 Searching for Lamda that Minimizes Along All modes
 Value Taken    Lamda =  -0.00059006
 Calculated Step too Large.  Step scaled by  0.635678
 Step Taken.  Stepsize is  0.300000

                             Maximum     Tolerance    Cnvgd?
         Gradient           0.001066      0.000300      NO
         Displacement       0.250937      0.001200      NO
         Energy change     -0.000460      0.000001      NO


 New Cartesian Coordinates Obtained by Inverse Iteration

 Displacement from previous Coordinates is:  0.388432
 ----------------------------------------------------------------
             Standard Nuclear Orientation (Angstroms)
    I     Atom           X                Y                Z
 ----------------------------------------------------------------
    1      C      -0.0003832447     0.0070353157     0.0001211687
    2      C      -0.0476000623     0.4109010240     1.3410200653
    3      Cl      1.4305286340     0.9065857891     2.1473634285
    4      C      -1.2338875167     0.4349700317     2.0657995699
    5      H      -1.2248370653     0.7533039763     3.0999198339
    6      C      -2.4160308074     0.0469293709     1.4441707922
    7      H      -3.3460291320     0.0629008429     2.0001813106
    8      C      -2.4139842609    -0.3596342711     0.1141486050
    9      H      -3.3280801227    -0.6626360258    -0.3789492124
   10      C      -1.2136462667    -0.3753455837    -0.5872170647
   11      Cl     -1.2365852447    -0.8943901920    -2.2646294376
   12      C       1.2787697726    -0.0222666525    -0.7624765596
   13      C       2.1452533110    -1.1214318704    -0.6968403654
   14      Cl      1.7218136165    -2.4968231365     0.3086394635
   15      C       3.3408893261    -1.1663395654    -1.4050439647
   16      H       3.9792640195    -2.0362546943    -1.3259077770
   17      C       3.6938776306    -0.0865089623    -2.2072257298
   18      H       4.6229461657    -0.1110596499    -2.7643944904
   19      C       2.8631349764     1.0249876963    -2.2998139555
   20      H       3.1280643141     1.8700013554    -2.9213936459
   21      C       1.6728731213     1.0440948582    -1.5811650242
   22      Cl      0.6409073909     2.4576470283    -1.7170608849
 ----------------------------------------------------------------
 Nuclear Repulsion Energy =        1556.33605707 hartrees
 There are       73 alpha and       73 beta electrons
 Applying Cartesian multipole field
    Component          Value
    ---------          -----
     (2,0,0)        1.00000E-11
     (0,2,0)        2.00000E-11
     (0,0,2)       -3.00000E-11
 Nucleus-field energy     =    -0.0000000035 hartrees
 Requested basis set is 6-311++G(d,p)
 There are 154 shells and 426 basis functions
 A cutoff of  1.0D-15 yielded   9769 shell pairs
 There are     79881 function pairs (     86003 Cartesian)
 Smallest overlap matrix eigenvalue = 1.41E-07
 Linear dependence detected in AO basis
 Number of orthogonalized atomic orbitals = 421
 Maximum deviation from orthogonality = 4.076E-10
 Guess from superposition of atomic densities
 Warning:  Energy on first SCF cycle will be non-variational
 SAD guess density has 146.000000 electrons

 -----------------------------------------------------------------------
  General SCF calculation program by
  Eric Jon Sundstrom, Paul Horn, Yuezhi Mao, Dmitri Zuev, Alec White,
  David Stuck, Shaama M.S., Shane Yost, Joonho Lee, David Small,
  Daniel Levine, Susi Lehtola, Hugh Burton, Evgeny Epifanovsky,
  Bang C. Huynh
 -----------------------------------------------------------------------
 Exchange:     0.2000 Hartree-Fock + 0.0800 Slater + 0.7200 B88
 Correlation:  0.1900 VWN1RPA + 0.8100 LYP
 Using SG-1 standard quadrature grid
 A restricted SCF calculation will be
 performed using DIIS
 SCF converges when DIIS error is below 1.0e-08
 ---------------------------------------
  Cycle       Energy         DIIS error
 ---------------------------------------
    1   -2305.6481113283      3.03e-02  
    2   -2301.7337969465      2.66e-03  
    3   -2301.6263669592      3.36e-03  
    4   -2301.8879228297      7.00e-04  
    5   -2301.8965927930      3.95e-04  
    6   -2301.9002132576      9.22e-05  
    7   -2301.9003815264      1.62e-05  
    8   -2301.9003858382      6.59e-06  
    9   -2301.9003867073      1.33e-06  
   10   -2301.9003867449      3.55e-07  
   11   -2301.9003867474      1.13e-07  
   12   -2301.9003867476      5.26e-08  
   13   -2301.9003867477      2.22e-08  
   14   -2301.9003867475      5.01e-09  Convergence criterion met
 ---------------------------------------
 SCF time:   CPU 567.68s  wall 567.00s 
 SCF   energy in the final basis set =    -2301.9003867475
 Total energy in the final basis set =    -2301.9003867475

 --------------------------------------------------------------

                    Orbital Energies (a.u.)
 --------------------------------------------------------------

 Alpha MOs
 -- Occupied --
********-101.5633-101.5633-101.5633 -10.2587 -10.2586 -10.2586 -10.2586
-10.2246 -10.2243 -10.2051 -10.2051 -10.2023 -10.2022 -10.2022 -10.2022
 -9.4781  -9.4781  -9.4780  -9.4780  -7.2428  -7.2427  -7.2427  -7.2426
 -7.2330  -7.2329  -7.2329  -7.2328  -7.2325  -7.2325  -7.2324  -7.2324
 -0.9367  -0.9119  -0.8860  -0.8842  -0.8395  -0.8391  -0.8037  -0.7490
 -0.7489  -0.7479  -0.6572  -0.6218  -0.6189  -0.6141  -0.5517  -0.5215
 -0.5120  -0.5090  -0.4863  -0.4712  -0.4546  -0.4511  -0.4511  -0.4249
 -0.4238  -0.4103  -0.3911  -0.3901  -0.3866  -0.3823  -0.3642  -0.3357
 -0.3328  -0.3308  -0.3296  -0.3245  -0.3237  -0.2758  -0.2709  -0.2624
 -0.2609
 -- Virtual --
 -0.0470  -0.0447  -0.0398  -0.0364  -0.0216  -0.0096  -0.0046   0.0032
  0.0132   0.0137   0.0208   0.0210   0.0294   0.0358   0.0511   0.0515
  0.0519   0.0527   0.0661   0.0674   0.0709   0.0837   0.0868   0.0888
  0.0924   0.0973   0.0983   0.1014   0.1054   0.1072   0.1092   0.1122
  0.1178   0.1283   0.1292   0.1298   0.1303   0.1369   0.1371   0.1380
  0.1390   0.1409   0.1412   0.1421   0.1430   0.1693   0.1695   0.1711
  0.1732   0.1765   0.1767   0.1775   0.1806   0.1886   0.2002   0.2005
  0.2046   0.2053   0.2215   0.2283   0.2361   0.2407   0.2416   0.2417
  0.2435   0.2442   0.2480   0.2522   0.2632   0.2692   0.2693   0.2712
  0.2761   0.2764   0.2835   0.2838   0.2883   0.2922   0.2974   0.3048
  0.3066   0.3092   0.3095   0.3171   0.3425   0.3476   0.3492   0.3514
  0.3584   0.3905   0.4174   0.4275   0.4291   0.4480   0.4606   0.4629
  0.4801   0.4990   0.4991   0.5012   0.5063   0.5142   0.5183   0.5191
  0.5273   0.5371   0.5418   0.5455   0.5493   0.5508   0.5726   0.5738
  0.5772   0.5779   0.5901   0.5910   0.5985   0.6127   0.6192   0.6199
  0.6318   0.6392   0.6433   0.6587   0.6635   0.6643   0.6698   0.6787
  0.6966   0.6976   0.7068   0.7089   0.7134   0.7231   0.7363   0.7556
  0.7927   0.8112   0.8178   0.8182   0.8243   0.8406   0.8466   0.8489
  0.8490   0.8518   0.8627   0.8645   0.8763   0.8789   0.8804   0.8828
  0.8868   0.8940   0.9002   0.9084   0.9157   0.9274   0.9557   0.9625
  0.9641   0.9679   0.9766   0.9769   0.9794   0.9893   0.9968   1.0088
  1.0101   1.0125   1.0163   1.0330   1.0335   1.0356   1.0589   1.0638
  1.0830   1.0862   1.0952   1.1461   1.2040   1.2043   1.2188   1.2198
  1.2388   1.2526   1.2953   1.3101   1.3144   1.3185   1.3205   1.3219
  1.3477   1.3707   1.4241   1.4395   1.4767   1.4866   1.4872   1.4961
  1.5107   1.5544   1.5553   1.5732   1.5778   1.5808   1.5911   1.6091
  1.6188   1.6448   1.6762   1.6778   1.6854   1.7151   1.7197   1.7700
  1.7889   1.7894   1.7916   1.8329   1.8392   1.8603   1.8656   1.8937
  1.8982   1.9239   1.9387   1.9467   1.9568   1.9578   1.9599   1.9620
  2.0034   2.0115   2.0118   2.0420   2.0466   2.0511   2.1875   2.1888
  2.1913   2.1919   2.2521   2.2611   2.2711   2.3109   2.3140   2.3297
  2.3525   2.3599   2.3666   2.3708   2.4207   2.4436   2.4447   2.4575
  2.4951   2.5025   2.5068   2.5148   2.5320   2.5662   2.5672   2.5680
  2.5712   2.6625   2.6932   2.6964   2.6975   2.6998   2.7188   2.7206
  2.7383   2.7440   2.7643   2.7730   2.7759   2.7780   2.7792   2.7799
  2.7866   2.8326   2.8343   2.8347   2.8449   2.8946   2.9724   2.9823
  3.1032   3.1049   3.1362   3.1413   3.1841   3.2279   3.2301   3.2362
  3.2671   3.3445   3.3494   3.3895   3.4055   3.5358   3.5706   3.6093
  3.7139   3.7162   3.7239   3.9396   4.0043   4.0193   4.0514   4.0976
  4.0990   4.3760   4.8132   4.8228   9.8037   9.8245   9.8647   9.8669
 23.4352  23.5747  23.8594  23.8666  23.9095  23.9498  23.9760  24.0506
 24.0506  24.0909  24.1485  24.1563  25.8100  25.9421  25.9443  26.0074
 26.2362  26.2922  26.3107  26.3547  26.6641  26.6723  26.7101  27.0302
215.8004 215.8252 215.8738 215.8832
 --------------------------------------------------------------

          Ground-State Mulliken Net Atomic Charges

     Atom                 Charge (a.u.)
  ----------------------------------------
      1 C                    -0.194136
      2 C                    -0.418909
      3 Cl                    0.444497
      4 C                     0.018126
      5 H                     0.205499
      6 C                    -0.479700
      7 H                     0.171569
      8 C                     0.017069
      9 H                     0.205765
     10 C                    -0.418598
     11 Cl                    0.447844
     12 C                    -0.213821
     13 C                    -0.404449
     14 Cl                    0.443936
     15 C                     0.023151
     16 H                     0.205938
     17 C                    -0.485708
     18 H                     0.171403
     19 C                     0.021565
     20 H                     0.205617
     21 C                    -0.409645
     22 Cl                    0.442987
  ----------------------------------------
  Sum of atomic charges =     0.000000

 -----------------------------------------------------------------
                    Cartesian Multipole Moments
 -----------------------------------------------------------------
    Charge (ESU x 10^10)
                 0.0000
    Dipole Moment (Debye)
         X      -0.0038      Y      -0.0175      Z       0.0008
       Tot       0.0180
    Quadrupole Moments (Debye-Ang)
        XX    -103.3134     XY      -0.5177     YY    -123.6914
        XZ     -12.0549     YZ       0.1636     ZZ    -116.2440
    Octopole Moments (Debye-Ang^2)
       XXX    -203.4454    XXY      -5.7713    XYY     -72.6306
       YYY       3.5942    XXZ      19.3771    XYZ      -2.8045
       YYZ      43.6318    XZZ     -66.2269    YZZ       7.4354
       ZZZ     141.0903
    Hexadecapole Moments (Debye-Ang^3)
      XXXX   -2452.2841   XXXY      15.9565   XXYY    -678.5032
      XYYY      25.5197   YYYY   -1406.0435   XXXZ     178.0353
      XXYZ      15.7132   XYYZ     108.2921   YYYZ      17.7174
      XXZZ    -687.6720   XYZZ      25.5543   YYZZ    -564.5715
      XZZZ     283.8640   YZZZ      34.8885   ZZZZ   -1962.5741
 -----------------------------------------------------------------
 Calculating analytic gradient of the SCF energy
 Gradient of SCF Energy
            1           2           3           4           5           6
    1  -0.0002561   0.0001900   0.0001323   0.0000544  -0.0000218   0.0000107
    2   0.0000657  -0.0001819  -0.0003342   0.0000134   0.0000004  -0.0000192
    3   0.0000730  -0.0001383  -0.0001848   0.0000046   0.0000008  -0.0000340
            7           8           9          10          11          12
    1   0.0000002  -0.0000220  -0.0000097   0.0002564   0.0002097   0.0002547
    2   0.0000088   0.0000134   0.0000150   0.0001127   0.0003474  -0.0000842
    3   0.0000067   0.0000370   0.0000232  -0.0000355  -0.0000693  -0.0001483
           13          14          15          16          17          18
    1  -0.0002067  -0.0000882   0.0000196   0.0000143  -0.0000467   0.0000013
    2   0.0002079   0.0003447   0.0000153  -0.0000025  -0.0000073  -0.0000040
    3   0.0001405   0.0003410   0.0000173  -0.0000184   0.0000150  -0.0000045
           19          20          21          22
    1  -0.0000028   0.0000155  -0.0001056  -0.0003994
    2  -0.0000259  -0.0000118  -0.0001393  -0.0003345
    3  -0.0000047  -0.0000168   0.0001089  -0.0001135
 Max gradient component =       3.994E-04
 RMS gradient           =       1.435E-04
 Gradient time:  CPU 200.28 s  wall 200.29 s
 Geometry Optimization Parameters
   NAtoms,    NIC,     NZ,  NCons,   NDum,   NFix, NCnnct, MaxDiis
       22     171      22       0       0       0       0       0

 Cartesian Hessian Update
 Hessian updated using BFGS update


** GEOMETRY OPTIMIZATION IN DELOCALIZED INTERNAL COORDINATES **
   Searching for a Minimum

   Optimization Cycle:  15

                       Coordinates (Angstroms)
     ATOM                X               Y               Z
      1  C        -0.0003832447    0.0070353157    0.0001211687
      2  C        -0.0476000623    0.4109010240    1.3410200653
      3  Cl        1.4305286340    0.9065857891    2.1473634285
      4  C        -1.2338875167    0.4349700317    2.0657995699
      5  H        -1.2248370653    0.7533039763    3.0999198339
      6  C        -2.4160308074    0.0469293709    1.4441707922
      7  H        -3.3460291320    0.0629008429    2.0001813106
      8  C        -2.4139842609   -0.3596342711    0.1141486050
      9  H        -3.3280801227   -0.6626360258   -0.3789492124
     10  C        -1.2136462667   -0.3753455837   -0.5872170647
     11  Cl       -1.2365852447   -0.8943901920   -2.2646294376
     12  C         1.2787697726   -0.0222666525   -0.7624765596
     13  C         2.1452533110   -1.1214318704   -0.6968403654
     14  Cl        1.7218136165   -2.4968231365    0.3086394635
     15  C         3.3408893261   -1.1663395654   -1.4050439647
     16  H         3.9792640195   -2.0362546943   -1.3259077770
     17  C         3.6938776306   -0.0865089623   -2.2072257298
     18  H         4.6229461657   -0.1110596499   -2.7643944904
     19  C         2.8631349764    1.0249876963   -2.2998139555
     20  H         3.1280643141    1.8700013554   -2.9213936459
     21  C         1.6728731213    1.0440948582   -1.5811650242
     22  Cl        0.6409073909    2.4576470283   -1.7170608849
   Point Group: c1    Number of degrees of freedom:    60


   Energy is  -2301.900386748

 Hessian updated using BFGS update

 60 Hessian modes will be used to form the next step
  Hessian Eigenvalues:
     0.001749    0.016322    0.017509    0.020445    0.020578    0.020682
     0.021678    0.022739    0.022748    0.023505    0.024090    0.024090
     0.024114    0.024115    0.024136    0.024137    0.024142    0.024143
     0.055129    0.094392    0.101101    0.159994    0.159995    0.159996
     0.160000    0.160000    0.160164    0.215088    0.218679    0.220953
     0.227196    0.227836    0.230772    0.237467    0.239581    0.249238
     0.249965    0.287699    0.287939    0.290151    0.292883    0.316776
     0.356665    0.356665    0.356665    0.356665    0.356665    0.356696
     0.400434    0.406232    0.417326    0.424174    0.456878    0.458336
     0.466370    0.471640    0.478201    0.478205    0.479142    0.479224

 Minimum search - taking simple RFO step
 Searching for Lamda that Minimizes Along All modes
 Value Taken    Lamda =  -0.00026316
 Calculated Step too Large.  Step scaled by  0.836480
 Step Taken.  Stepsize is  0.300000

                             Maximum     Tolerance    Cnvgd?
         Gradient           0.000606      0.000300      NO
         Displacement       0.250740      0.001200      NO
         Energy change     -0.000294      0.000001      NO


 New Cartesian Coordinates Obtained by Inverse Iteration

 Displacement from previous Coordinates is:  0.391164
 ----------------------------------------------------------------
             Standard Nuclear Orientation (Angstroms)
    I     Atom           X                Y                Z
 ----------------------------------------------------------------
    1      C       0.0007638076     0.0077637646     0.0024251891
    2      C      -0.0538002209     0.4417880661     1.3335814668
    3      Cl      1.4163057847     0.9741159288     2.1314303244
    4      C      -1.2413037006     0.4661833938     2.0565510925
    5      H      -1.2376847074     0.8085242176     3.0830329643
    6      C      -2.4171156199     0.0468422014     1.4434769857
    7      H      -3.3477643475     0.0622292275     1.9984061979
    8      C      -2.4077875745    -0.3905396150     0.1233195788
    9      H      -3.3168189632    -0.7183417420    -0.3632059652
   10      C      -1.2067192753    -0.4048215325    -0.5766799347
   11      Cl     -1.2217244395    -0.9610308390    -2.2426032441
   12      C       1.2803082197    -0.0213726671    -0.7600923638
   13      C       2.1315142902    -1.1338768826    -0.7207192715
   14      Cl      1.6898721370    -2.5267602044     0.2527542660
   15      C       3.3256989859    -1.1796520879    -1.4313123044
   16      H       3.9519277847    -2.0598978850    -1.3719783220
   17      C       3.6926844885    -0.0876398783    -2.2103007347
   18      H       4.6203978657    -0.1130000455    -2.7696699343
   19      C       2.8775337928     1.0371523510    -2.2766443818
   20      H       3.1531094167     1.8918136847    -2.8801425380
   21      C       1.6888718206     1.0573671669    -1.5553411833
   22      Cl      0.6789890100     2.4898200619    -1.6570417620
 ----------------------------------------------------------------
 Nuclear Repulsion Energy =        1555.58281957 hartrees
 There are       73 alpha and       73 beta electrons
 Applying Cartesian multipole field
    Component          Value
    ---------          -----
     (2,0,0)        1.00000E-11
     (0,2,0)        2.00000E-11
     (0,0,2)       -3.00000E-11
 Nucleus-field energy     =    -0.0000000020 hartrees
 Requested basis set is 6-311++G(d,p)
 There are 154 shells and 426 basis functions
 A cutoff of  1.0D-15 yielded   9772 shell pairs
 There are     79858 function pairs (     85971 Cartesian)
 Smallest overlap matrix eigenvalue = 1.32E-07
 Linear dependence detected in AO basis
 Number of orthogonalized atomic orbitals = 421
 Maximum deviation from orthogonality = 1.498E-10
 Guess from superposition of atomic densities
 Warning:  Energy on first SCF cycle will be non-variational
 SAD guess density has 146.000000 electrons

 -----------------------------------------------------------------------
  General SCF calculation program by
  Eric Jon Sundstrom, Paul Horn, Yuezhi Mao, Dmitri Zuev, Alec White,
  David Stuck, Shaama M.S., Shane Yost, Joonho Lee, David Small,
  Daniel Levine, Susi Lehtola, Hugh Burton, Evgeny Epifanovsky,
  Bang C. Huynh
 -----------------------------------------------------------------------
 Exchange:     0.2000 Hartree-Fock + 0.0800 Slater + 0.7200 B88
 Correlation:  0.1900 VWN1RPA + 0.8100 LYP
 Using SG-1 standard quadrature grid
 A restricted SCF calculation will be
 performed using DIIS
 SCF converges when DIIS error is below 1.0e-08
 ---------------------------------------
  Cycle       Energy         DIIS error
 ---------------------------------------
    1   -2305.6454881748      3.03e-02  
    2   -2301.7339460353      2.66e-03  
    3   -2301.6264567265      3.36e-03  
    4   -2301.8880299624      7.01e-04  
    5   -2301.8967396962      3.95e-04  
    6   -2301.9003628909      9.21e-05  
    7   -2301.9005308216      1.62e-05  
    8   -2301.9005351264      6.60e-06  
    9   -2301.9005359973      1.33e-06  
   10   -2301.9005360350      3.62e-07  
   11   -2301.9005360374      1.18e-07  
   12   -2301.9005360377      5.87e-08  
   13   -2301.9005360378      2.47e-08  
   14   -2301.9005360377      4.47e-09  Convergence criterion met
 ---------------------------------------
 SCF time:   CPU 564.75s  wall 564.00s 
 SCF   energy in the final basis set =    -2301.9005360377
 Total energy in the final basis set =    -2301.9005360377

 --------------------------------------------------------------

                    Orbital Energies (a.u.)
 --------------------------------------------------------------

 Alpha MOs
 -- Occupied --
********-101.5634-101.5634-101.5633 -10.2587 -10.2587 -10.2587 -10.2587
-10.2247 -10.2244 -10.2052 -10.2051 -10.2023 -10.2022 -10.2022 -10.2022
 -9.4782  -9.4781  -9.4781  -9.4781  -7.2428  -7.2428  -7.2428  -7.2427
 -7.2330  -7.2330  -7.2329  -7.2329  -7.2325  -7.2325  -7.2324  -7.2324
 -0.9366  -0.9119  -0.8854  -0.8846  -0.8395  -0.8392  -0.8037  -0.7490
 -0.7489  -0.7480  -0.6572  -0.6210  -0.6197  -0.6142  -0.5518  -0.5216
 -0.5112  -0.5099  -0.4863  -0.4712  -0.4547  -0.4511  -0.4511  -0.4245
 -0.4240  -0.4104  -0.3909  -0.3904  -0.3862  -0.3824  -0.3643  -0.3349
 -0.3335  -0.3311  -0.3296  -0.3244  -0.3241  -0.2745  -0.2723  -0.2625
 -0.2608
 -- Virtual --
 -0.0452  -0.0447  -0.0419  -0.0364  -0.0217  -0.0096  -0.0047   0.0031
  0.0134   0.0136   0.0208   0.0209   0.0293   0.0358   0.0514   0.0516
  0.0520   0.0522   0.0664   0.0670   0.0705   0.0837   0.0875   0.0884
  0.0928   0.0970   0.0990   0.1005   0.1053   0.1071   0.1098   0.1112
  0.1175   0.1287   0.1292   0.1296   0.1305   0.1371   0.1376   0.1384
  0.1395   0.1403   0.1409   0.1412   0.1429   0.1693   0.1699   0.1708
  0.1729   0.1765   0.1768   0.1769   0.1799   0.1884   0.1996   0.2010
  0.2032   0.2049   0.2235   0.2266   0.2370   0.2394   0.2411   0.2417
  0.2435   0.2440   0.2479   0.2523   0.2628   0.2695   0.2696   0.2714
  0.2763   0.2764   0.2832   0.2832   0.2883   0.2955   0.2989   0.3014
  0.3066   0.3089   0.3091   0.3170   0.3432   0.3485   0.3502   0.3516
  0.3596   0.3904   0.4173   0.4279   0.4287   0.4501   0.4604   0.4657
  0.4747   0.4998   0.5005   0.5018   0.5039   0.5153   0.5168   0.5173
  0.5274   0.5370   0.5419   0.5495   0.5502   0.5518   0.5709   0.5735
  0.5772   0.5775   0.5903   0.5906   0.5985   0.6128   0.6188   0.6193
  0.6327   0.6394   0.6466   0.6536   0.6653   0.6661   0.6680   0.6777
  0.6965   0.6970   0.7099   0.7111   0.7119   0.7224   0.7408   0.7563
  0.7925   0.8131   0.8162   0.8193   0.8255   0.8421   0.8462   0.8484
  0.8489   0.8510   0.8649   0.8664   0.8784   0.8787   0.8789   0.8816
  0.8836   0.8946   0.8978   0.9080   0.9189   0.9246   0.9583   0.9607
  0.9623   0.9658   0.9762   0.9800   0.9805   0.9857   0.9966   1.0107
  1.0110   1.0126   1.0142   1.0332   1.0334   1.0382   1.0649   1.0654
  1.0771   1.0833   1.0946   1.1452   1.2085   1.2094   1.2154   1.2218
  1.2413   1.2473   1.2969   1.3116   1.3150   1.3177   1.3205   1.3206
  1.3474   1.3766   1.4283   1.4353   1.4789   1.4872   1.4885   1.4929
  1.5117   1.5547   1.5551   1.5743   1.5764   1.5809   1.5888   1.6087
  1.6246   1.6450   1.6769   1.6797   1.6832   1.7164   1.7183   1.7699
  1.7888   1.7890   1.7964   1.8309   1.8383   1.8611   1.8634   1.8948
  1.8969   1.9251   1.9403   1.9451   1.9571   1.9576   1.9597   1.9618
  2.0076   2.0115   2.0125   2.0425   2.0461   2.0480   2.1875   2.1881
  2.1919   2.1933   2.2520   2.2549   2.2696   2.3107   2.3119   2.3310
  2.3594   2.3609   2.3671   2.3680   2.4256   2.4369   2.4444   2.4604
  2.4948   2.5072   2.5083   2.5149   2.5215   2.5659   2.5670   2.5674
  2.5703   2.6665   2.6933   2.6972   2.6976   2.7010   2.7190   2.7199
  2.7391   2.7418   2.7673   2.7705   2.7780   2.7782   2.7793   2.7796
  2.7845   2.8344   2.8347   2.8348   2.8419   2.8940   2.9750   2.9795
  3.1050   3.1057   3.1363   3.1388   3.1849   3.2277   3.2307   3.2335
  3.2715   3.3451   3.3475   3.3909   3.4059   3.5366   3.5736   3.6099
  3.7143   3.7153   3.7272   3.9392   4.0052   4.0193   4.0519   4.0979
  4.0985   4.3754   4.8154   4.8198   9.8067   9.8158   9.8695   9.8750
 23.4377  23.5747  23.8609  23.8642  23.9090  23.9520  23.9759  24.0505
 24.0505  24.0913  24.1485  24.1564  25.7932  25.9410  25.9414  26.0094
 26.2418  26.3068  26.3216  26.3375  26.6692  26.6716  26.6941  27.0479
215.8040 215.8149 215.8820 215.8895
 --------------------------------------------------------------

          Ground-State Mulliken Net Atomic Charges

     Atom                 Charge (a.u.)
  ----------------------------------------
      1 C                    -0.195840
      2 C                    -0.427024
      3 Cl                    0.448711
      4 C                     0.012794
      5 H                     0.205491
      6 C                    -0.466574
      7 H                     0.171722
      8 C                     0.013194
      9 H                     0.205815
     10 C                    -0.422651
     11 Cl                    0.451384
     12 C                    -0.215959
     13 C                    -0.409098
     14 Cl                    0.447848
     15 C                     0.019375
     16 H                     0.205909
     17 C                    -0.472688
     18 H                     0.171568
     19 C                     0.017636
     20 H                     0.205658
     21 C                    -0.413681
     22 Cl                    0.446410
  ----------------------------------------
  Sum of atomic charges =     0.000000

 -----------------------------------------------------------------
                    Cartesian Multipole Moments
 -----------------------------------------------------------------
    Charge (ESU x 10^10)
                 0.0000
    Dipole Moment (Debye)
         X      -0.0082      Y      -0.0200      Z      -0.0049
       Tot       0.0222
    Quadrupole Moments (Debye-Ang)
        XX    -103.3352     XY      -0.4878     YY    -123.6299
        XZ     -12.0994     YZ       0.2244     ZZ    -116.2757
    Octopole Moments (Debye-Ang^2)
       XXX    -203.8915    XXY      -5.8751    XYY     -72.6837
       YYY       3.4402    XXZ      19.1689    XYZ      -2.7885
       YYZ      43.4586    XZZ     -66.2394    YZZ       7.3941
       ZZZ     140.6394
    Hexadecapole Moments (Debye-Ang^3)
      XXXX   -2443.0933   XXXY       5.3671   XXYY    -683.3307
      XYYY      12.2301   YYYY   -1455.4718   XXXZ     187.7170
      XXYZ       9.0950   XYYZ     110.9994   YYYZ      -4.1321
      XXZZ    -679.0934   XYZZ      20.0413   YYZZ    -566.3867
      XZZZ     295.9538   YZZZ      14.7552   ZZZZ   -1929.8601
 -----------------------------------------------------------------
 Calculating analytic gradient of the SCF energy
 Gradient of SCF Energy
            1           2           3           4           5           6
    1  -0.0001788   0.0001674   0.0000415   0.0000178  -0.0000154   0.0000214
    2   0.0000449  -0.0000775  -0.0000891   0.0000119   0.0000098  -0.0000128
    3   0.0000924  -0.0001381  -0.0000233   0.0000009   0.0000049  -0.0000164
            7           8           9          10          11          12
    1   0.0000040  -0.0000148  -0.0000035   0.0001846   0.0000728   0.0001822
    2   0.0000103   0.0000036   0.0000065   0.0000412   0.0001278  -0.0000618
    3   0.0000118   0.0000108   0.0000323   0.0000374  -0.0000951  -0.0000943
           13          14          15          16          17          18
    1  -0.0001394  -0.0000488   0.0000167   0.0000157  -0.0000460  -0.0000031
    2   0.0001254   0.0000814   0.0000200   0.0000009  -0.0000140  -0.0000072
    3   0.0000527   0.0001559   0.0000036  -0.0000069   0.0000114  -0.0000088
           19          20          21          22
    1  -0.0000034   0.0000013  -0.0000783  -0.0001940
    2  -0.0000209  -0.0000171  -0.0001260  -0.0000572
    3  -0.0000060  -0.0000299   0.0000658  -0.0000609
 Max gradient component =       1.940E-04
 RMS gradient           =       7.492E-05
 Gradient time:  CPU 200.63 s  wall 200.64 s
 Geometry Optimization Parameters
   NAtoms,    NIC,     NZ,  NCons,   NDum,   NFix, NCnnct, MaxDiis
       22     171      22       0       0       0       0       0

 Cartesian Hessian Update
 Hessian updated using BFGS update


** GEOMETRY OPTIMIZATION IN DELOCALIZED INTERNAL COORDINATES **
   Searching for a Minimum

   Optimization Cycle:  16

                       Coordinates (Angstroms)
     ATOM                X               Y               Z
      1  C         0.0007638076    0.0077637646    0.0024251891
      2  C        -0.0538002209    0.4417880661    1.3335814668
      3  Cl        1.4163057847    0.9741159288    2.1314303244
      4  C        -1.2413037006    0.4661833938    2.0565510925
      5  H        -1.2376847074    0.8085242176    3.0830329643
      6  C        -2.4171156199    0.0468422014    1.4434769857
      7  H        -3.3477643475    0.0622292275    1.9984061979
      8  C        -2.4077875745   -0.3905396150    0.1233195788
      9  H        -3.3168189632   -0.7183417420   -0.3632059652
     10  C        -1.2067192753   -0.4048215325   -0.5766799347
     11  Cl       -1.2217244395   -0.9610308390   -2.2426032441
     12  C         1.2803082197   -0.0213726671   -0.7600923638
     13  C         2.1315142902   -1.1338768826   -0.7207192715
     14  Cl        1.6898721370   -2.5267602044    0.2527542660
     15  C         3.3256989859   -1.1796520879   -1.4313123044
     16  H         3.9519277847   -2.0598978850   -1.3719783220
     17  C         3.6926844885   -0.0876398783   -2.2103007347
     18  H         4.6203978657   -0.1130000455   -2.7696699343
     19  C         2.8775337928    1.0371523510   -2.2766443818
     20  H         3.1531094167    1.8918136847   -2.8801425380
     21  C         1.6888718206    1.0573671669   -1.5553411833
     22  Cl        0.6789890100    2.4898200619   -1.6570417620
   Point Group: c1    Number of degrees of freedom:    60


   Energy is  -2301.900536038

 Hessian updated using BFGS update

 59 Hessian modes will be used to form the next step
  Hessian Eigenvalues:
     0.001503    0.016322    0.017509    0.020438    0.020576    0.020682
     0.021678    0.022742    0.022748    0.023518    0.024090    0.024090
     0.024114    0.024115    0.024135    0.024139    0.024142    0.024143
     0.055134    0.094040    0.101109    0.159995    0.159995    0.159995
     0.160000    0.160000    0.160145    0.215087    0.218114    0.220951
     0.226891    0.227611    0.230787    0.237469    0.239588    0.249229
     0.250033    0.287626    0.287920    0.290159    0.292873    0.316781
     0.356664    0.356665    0.356665    0.356665    0.356696    0.400311
     0.406226    0.417326    0.424173    0.456879    0.458333    0.466369
     0.471538    0.478202    0.478203    0.479142    0.479224

 Minimum search - taking simple RFO step
 Searching for Lamda that Minimizes Along All modes
 Value Taken    Lamda =  -0.00005004
 Step Taken.  Stepsize is  0.177226

                             Maximum     Tolerance    Cnvgd?
         Gradient           0.000276      0.000300     YES
         Displacement       0.147789      0.001200      NO
         Energy change     -0.000149      0.000001      NO


 New Cartesian Coordinates Obtained by Inverse Iteration

 Displacement from previous Coordinates is:  0.233328
 ----------------------------------------------------------------
             Standard Nuclear Orientation (Angstroms)
    I     Atom           X                Y                Z
 ----------------------------------------------------------------
    1      C       0.0011882339     0.0076510297     0.0035308968
    2      C      -0.0578407114     0.4595966355     1.3286047366
    3      Cl      1.4075327843     1.0138412756     2.1204494179
    4      C      -1.2458968906     0.4846272178     2.0507100249
    5      H      -1.2452209057     0.8413296596     3.0723023568
    6      C      -2.4180207870     0.0472519146     1.4433077050
    7      H      -3.3489772797     0.0626235478     1.9977093357
    8      C      -2.4044077529    -0.4084669016     0.1294059097
    9      H      -3.3103640837    -0.7507671013    -0.3528736597
   10      C      -1.2030448736    -0.4223720393    -0.5700168436
   11      Cl     -1.2135928109    -1.0014331023    -2.2282133736
   12      C       1.2809609386    -0.0212660619    -0.7589748691
   13      C       2.1234193173    -1.1411774823    -0.7354245027
   14      Cl      1.6714633571    -2.5443666091     0.2184889011
   15      C       3.3168436347    -1.1871183458    -1.4472683744
   16      H       3.9357567698    -2.0732224693    -1.3998575548
   17      C       3.6925066336    -0.0878925598    -2.2118012081
   18      H       4.6196370858    -0.1133588584    -2.7721179679
   19      C       2.8865074470     1.0442579118    -2.2623223823
   20      H       3.1685908483     1.9047575151    -2.8543989699
   21      C       1.6984347746     1.0646349208    -1.5400200577
   22      Cl      0.7017828256     2.5075365879    -1.6219733947
 ----------------------------------------------------------------
 Nuclear Repulsion Energy =        1555.23556251 hartrees
 There are       73 alpha and       73 beta electrons
 Applying Cartesian multipole field
    Component          Value
    ---------          -----
     (2,0,0)        1.00000E-11
     (0,2,0)        2.00000E-11
     (0,0,2)       -3.00000E-11
 Nucleus-field energy     =    -0.0000000011 hartrees
 Requested basis set is 6-311++G(d,p)
 There are 154 shells and 426 basis functions
 A cutoff of  1.0D-15 yielded   9779 shell pairs
 There are     79943 function pairs (     86072 Cartesian)
 Smallest overlap matrix eigenvalue = 1.30E-07
 Linear dependence detected in AO basis
 Number of orthogonalized atomic orbitals = 421
 Maximum deviation from orthogonality = 1.746E-10
 Guess from superposition of atomic densities
 Warning:  Energy on first SCF cycle will be non-variational
 SAD guess density has 146.000000 electrons

 -----------------------------------------------------------------------
  General SCF calculation program by
  Eric Jon Sundstrom, Paul Horn, Yuezhi Mao, Dmitri Zuev, Alec White,
  David Stuck, Shaama M.S., Shane Yost, Joonho Lee, David Small,
  Daniel Levine, Susi Lehtola, Hugh Burton, Evgeny Epifanovsky,
  Bang C. Huynh
 -----------------------------------------------------------------------
 Exchange:     0.2000 Hartree-Fock + 0.0800 Slater + 0.7200 B88
 Correlation:  0.1900 VWN1RPA + 0.8100 LYP
 Using SG-1 standard quadrature grid
 A restricted SCF calculation will be
 performed using DIIS
 SCF converges when DIIS error is below 1.0e-08
 ---------------------------------------
  Cycle       Energy         DIIS error
 ---------------------------------------
    1   -2305.6440542509      3.03e-02  
    2   -2301.7339920475      2.66e-03  
    3   -2301.6263769770      3.36e-03  
    4   -2301.8880039702      7.03e-04  
    5   -2301.8967674720      3.95e-04  
    6   -2301.9003920992      9.20e-05  
    7   -2301.9005597603      1.62e-05  
    8   -2301.9005640625      6.60e-06  
    9   -2301.9005649352      1.33e-06  
   10   -2301.9005649729      3.66e-07  
   11   -2301.9005649753      1.21e-07  
   12   -2301.9005649756      6.14e-08  
   13   -2301.9005649757      2.54e-08  
   14   -2301.9005649756      4.33e-09  Convergence criterion met
 ---------------------------------------
 SCF time:   CPU 573.29s  wall 573.00s 
 SCF   energy in the final basis set =    -2301.9005649756
 Total energy in the final basis set =    -2301.9005649756

 --------------------------------------------------------------

                    Orbital Energies (a.u.)
 --------------------------------------------------------------

 Alpha MOs
 -- Occupied --
********-101.5634-101.5634-101.5633 -10.2588 -10.2588 -10.2587 -10.2587
-10.2248 -10.2245 -10.2052 -10.2051 -10.2023 -10.2022 -10.2022 -10.2022
 -9.4782  -9.4781  -9.4781  -9.4781  -7.2428  -7.2428  -7.2428  -7.2427
 -7.2330  -7.2330  -7.2329  -7.2329  -7.2326  -7.2325  -7.2324  -7.2324
 -0.9365  -0.9120  -0.8851  -0.8849  -0.8394  -0.8392  -0.8037  -0.7490
 -0.7489  -0.7480  -0.6572  -0.6205  -0.6201  -0.6142  -0.5518  -0.5216
 -0.5107  -0.5104  -0.4863  -0.4712  -0.4547  -0.4511  -0.4510  -0.4243
 -0.4242  -0.4104  -0.3907  -0.3906  -0.3862  -0.3823  -0.3644  -0.3344
 -0.3340  -0.3312  -0.3296  -0.3243  -0.3243  -0.2737  -0.2731  -0.2625
 -0.2608
 -- Virtual --
 -0.0447  -0.0440  -0.0431  -0.0363  -0.0217  -0.0096  -0.0047   0.0031
  0.0135   0.0136   0.0208   0.0209   0.0293   0.0358   0.0515   0.0518
  0.0519   0.0521   0.0666   0.0668   0.0704   0.0837   0.0878   0.0880
  0.0930   0.0969   0.0994   0.0999   0.1052   0.1071   0.1103   0.1107
  0.1175   0.1290   0.1292   0.1293   0.1307   0.1371   0.1375   0.1392
  0.1397   0.1399   0.1404   0.1412   0.1429   0.1692   0.1702   0.1705
  0.1728   0.1766   0.1767   0.1769   0.1797   0.1883   0.1994   0.2015
  0.2026   0.2048   0.2246   0.2255   0.2376   0.2385   0.2410   0.2416
  0.2435   0.2440   0.2478   0.2522   0.2626   0.2696   0.2697   0.2715
  0.2762   0.2765   0.2830   0.2831   0.2882   0.2976   0.2992   0.2992
  0.3067   0.3089   0.3090   0.3170   0.3433   0.3490   0.3495   0.3522
  0.3599   0.3904   0.4173   0.4282   0.4284   0.4507   0.4597   0.4688
  0.4714   0.4999   0.5016   0.5021   0.5026   0.5160   0.5161   0.5166
  0.5274   0.5369   0.5419   0.5498   0.5499   0.5536   0.5703   0.5734
  0.5773   0.5774   0.5902   0.5906   0.5985   0.6128   0.6188   0.6190
  0.6329   0.6394   0.6489   0.6508   0.6660   0.6667   0.6670   0.6773
  0.6965   0.6967   0.7106   0.7111   0.7122   0.7221   0.7424   0.7564
  0.7924   0.8143   0.8151   0.8196   0.8258   0.8432   0.8447   0.8489
  0.8494   0.8502   0.8650   0.8679   0.8777   0.8785   0.8796   0.8807
  0.8832   0.8956   0.8965   0.9081   0.9209   0.9225   0.9596   0.9601
  0.9608   0.9653   0.9760   0.9808   0.9820   0.9836   0.9965   1.0111
  1.0118   1.0124   1.0131   1.0332   1.0334   1.0388   1.0658   1.0688
  1.0722   1.0833   1.0944   1.1448   1.2106   1.2111   1.2131   1.2222
  1.2432   1.2449   1.2974   1.3118   1.3157   1.3164   1.3201   1.3212
  1.3472   1.3782   1.4308   1.4328   1.4795   1.4871   1.4899   1.4911
  1.5120   1.5549   1.5550   1.5750   1.5756   1.5807   1.5882   1.6085
  1.6259   1.6450   1.6770   1.6809   1.6819   1.7170   1.7175   1.7697
  1.7888   1.7888   1.7977   1.8301   1.8379   1.8618   1.8623   1.8955
  1.8962   1.9253   1.9407   1.9443   1.9574   1.9575   1.9596   1.9616
  2.0095   2.0107   2.0127   2.0425   2.0462   2.0468   2.1876   2.1879
  2.1920   2.1935   2.2522   2.2532   2.2692   2.3108   2.3111   2.3312
  2.3607   2.3634   2.3656   2.3672   2.4293   2.4326   2.4445   2.4610
  2.4947   2.5073   2.5124   2.5147   2.5161   2.5660   2.5664   2.5674
  2.5701   2.6672   2.6933   2.6974   2.6975   2.7013   2.7192   2.7195
  2.7398   2.7406   2.7684   2.7696   2.7781   2.7784   2.7795   2.7797
  2.7836   2.8344   2.8346   2.8352   2.8410   2.8937   2.9765   2.9778
  3.1055   3.1057   3.1368   3.1375   3.1850   3.2276   3.2313   3.2321
  3.2726   3.3457   3.3464   3.3912   3.4059   3.5367   3.5744   3.6100
  3.7145   3.7148   3.7279   3.9387   4.0053   4.0194   4.0520   4.0980
  4.0982   4.3754   4.8168   4.8180   9.8093   9.8118   9.8708   9.8769
 23.4384  23.5746  23.8618  23.8627  23.9087  23.9526  23.9757  24.0505
 24.0505  24.0909  24.1485  24.1563  25.7888  25.9404  25.9406  26.0097
 26.2437  26.3174  26.3240  26.3263  26.6684  26.6783  26.6847  27.0517
215.8071 215.8101 215.8839 215.8912
 --------------------------------------------------------------

          Ground-State Mulliken Net Atomic Charges

     Atom                 Charge (a.u.)
  ----------------------------------------
      1 C                    -0.197542
      2 C                    -0.427692
      3 Cl                    0.449510
      4 C                     0.012221
      5 H                     0.205487
      6 C                    -0.464240
      7 H                     0.171769
      8 C                     0.012952
      9 H                     0.205847
     10 C                    -0.421517
     11 Cl                    0.451914
     12 C                    -0.216885
     13 C                    -0.411047
     14 Cl                    0.448699
     15 C                     0.018539
     16 H                     0.205882
     17 C                    -0.470284
     18 H                     0.171609
     19 C                     0.016758
     20 H                     0.205696
     21 C                    -0.414876
     22 Cl                    0.447201
  ----------------------------------------
  Sum of atomic charges =     0.000000

 -----------------------------------------------------------------
                    Cartesian Multipole Moments
 -----------------------------------------------------------------
    Charge (ESU x 10^10)
                 0.0000
    Dipole Moment (Debye)
         X      -0.0108      Y      -0.0200      Z      -0.0077
       Tot       0.0240
    Quadrupole Moments (Debye-Ang)
        XX    -103.3462     XY      -0.4688     YY    -123.5935
        XZ     -12.1246     YZ       0.2599     ZZ    -116.2994
    Octopole Moments (Debye-Ang^2)
       XXX    -204.1063    XXY      -5.8677    XYY     -72.7143
       YYY       3.4503    XXZ      19.0787    XYZ      -2.7816
       YYZ      43.3811    XZZ     -66.2568    YZZ       7.3884
       ZZZ     140.4512
    Hexadecapole Moments (Debye-Ang^3)
      XXXX   -2438.3090   XXXY      -0.8344   XXYY    -686.4045
      XYYY       4.4497   YYYY   -1485.0935   XXXZ     193.5026
      XXYZ       5.0765   XYYZ     112.6450   YYYZ     -17.1483
      XXZZ    -674.1359   XYZZ      16.7101   YYZZ    -567.4337
      XZZZ     303.3001   YZZZ       2.6656   ZZZZ   -1910.1824
 -----------------------------------------------------------------
 Calculating analytic gradient of the SCF energy
 Gradient of SCF Energy
            1           2           3           4           5           6
    1  -0.0000784   0.0000819   0.0000056  -0.0000055  -0.0000019   0.0000166
    2   0.0000084  -0.0000256   0.0000198   0.0000071   0.0000163   0.0000022
    3   0.0000754  -0.0000944   0.0000236   0.0000017   0.0000036   0.0000068
            7           8           9          10          11          12
    1   0.0000058  -0.0000086   0.0000002   0.0000761   0.0000248   0.0000753
    2   0.0000087  -0.0000079  -0.0000046   0.0000075   0.0000372   0.0000025
    3   0.0000133  -0.0000130   0.0000274   0.0000624  -0.0000492  -0.0000214
           13          14          15          16          17          18
    1  -0.0000449  -0.0000181   0.0000078   0.0000082  -0.0000210  -0.0000056
    2   0.0000385  -0.0000353   0.0000020   0.0000027  -0.0000147  -0.0000076
    3  -0.0000119   0.0000498  -0.0000088   0.0000016   0.0000003  -0.0000117
           19          20          21          22
    1  -0.0000113  -0.0000074  -0.0000504  -0.0000490
    2   0.0000005  -0.0000153  -0.0000798   0.0000374
    3  -0.0000075  -0.0000272   0.0000153  -0.0000361
 Max gradient component =       9.441E-05
 RMS gradient           =       3.388E-05
 Gradient time:  CPU 220.91 s  wall 220.92 s
 Geometry Optimization Parameters
   NAtoms,    NIC,     NZ,  NCons,   NDum,   NFix, NCnnct, MaxDiis
       22     171      22       0       0       0       0       0

 Cartesian Hessian Update
 Hessian updated using BFGS update


** GEOMETRY OPTIMIZATION IN DELOCALIZED INTERNAL COORDINATES **
   Searching for a Minimum

   Optimization Cycle:  17

                       Coordinates (Angstroms)
     ATOM                X               Y               Z
      1  C         0.0011882339    0.0076510297    0.0035308968
      2  C        -0.0578407114    0.4595966355    1.3286047366
      3  Cl        1.4075327843    1.0138412756    2.1204494179
      4  C        -1.2458968906    0.4846272178    2.0507100249
      5  H        -1.2452209057    0.8413296596    3.0723023568
      6  C        -2.4180207870    0.0472519146    1.4433077050
      7  H        -3.3489772797    0.0626235478    1.9977093357
      8  C        -2.4044077529   -0.4084669016    0.1294059097
      9  H        -3.3103640837   -0.7507671013   -0.3528736597
     10  C        -1.2030448736   -0.4223720393   -0.5700168436
     11  Cl       -1.2135928109   -1.0014331023   -2.2282133736
     12  C         1.2809609386   -0.0212660619   -0.7589748691
     13  C         2.1234193173   -1.1411774823   -0.7354245027
     14  Cl        1.6714633571   -2.5443666091    0.2184889011
     15  C         3.3168436347   -1.1871183458   -1.4472683744
     16  H         3.9357567698   -2.0732224693   -1.3998575548
     17  C         3.6925066336   -0.0878925598   -2.2118012081
     18  H         4.6196370858   -0.1133588584   -2.7721179679
     19  C         2.8865074470    1.0442579118   -2.2623223823
     20  H         3.1685908483    1.9047575151   -2.8543989699
     21  C         1.6984347746    1.0646349208   -1.5400200577
     22  Cl        0.7017828256    2.5075365879   -1.6219733947
   Point Group: c1    Number of degrees of freedom:    60


   Energy is  -2301.900564976

 Hessian updated using BFGS update

 59 Hessian modes will be used to form the next step
  Hessian Eigenvalues:
     0.001303    0.016315    0.017515    0.020431    0.020582    0.020682
     0.021679    0.022740    0.022749    0.023521    0.024090    0.024090
     0.024114    0.024114    0.024135    0.024142    0.024142    0.024143
     0.055139    0.093855    0.101094    0.159992    0.159995    0.159995
     0.160000    0.160000    0.160101    0.215092    0.217041    0.220954
     0.226502    0.227502    0.230752    0.237475    0.239576    0.249228
     0.250026    0.287396    0.287884    0.290147    0.292825    0.316790
     0.356663    0.356665    0.356665    0.356665    0.356696    0.400130
     0.406276    0.417321    0.424173    0.456870    0.458345    0.466378
     0.471370    0.478200    0.478211    0.479142    0.479225

 Minimum search - taking simple RFO step
 Searching for Lamda that Minimizes Along All modes
 Value Taken    Lamda =  -0.00000201
 Step Taken.  Stepsize is  0.036102

                             Maximum     Tolerance    Cnvgd?
         Gradient           0.000097      0.000300     YES
         Displacement       0.029974      0.001200      NO
         Energy change     -0.000029      0.000001      NO


 New Cartesian Coordinates Obtained by Inverse Iteration

 Displacement from previous Coordinates is:  0.047937
 ----------------------------------------------------------------
             Standard Nuclear Orientation (Angstroms)
    I     Atom           X                Y                Z
 ----------------------------------------------------------------
    1      C       0.0010417486     0.0073030316     0.0033803999
    2      C      -0.0586863724     0.4630161671     1.3272335223
    3      Cl      1.4059351670     1.0217050323     2.1173987137
    4      C      -1.2466581806     0.4883988369     2.0494318797
    5      H      -1.2462413460     0.8480242995     3.0699954606
    6      C      -2.4182401288     0.0476410492     1.4434576246
    7      H      -3.3491594588     0.0632333682     1.9979079639
    8      C      -2.4040535226    -0.4118685046     0.1308916467
    9      H      -3.3095287754    -0.7568963722    -0.3503656768
   10      C      -1.2027833141    -0.4261152308    -0.5686808869
   11      Cl     -1.2128727434    -1.0103762240    -2.2249693304
   12      C       1.2808373081    -0.0216232882    -0.7592161310
   13      C       2.1218136690    -1.1427920884    -0.7387306574
   14      Cl      1.6678643961    -2.5481192065     0.2109416589
   15      C       3.3152807327    -1.1884952852    -1.4505035537
   16      H       3.9327455763    -2.0757290994    -1.4055004902
   17      C       3.6928892962    -0.0876331377    -2.2117152809
   18      H       4.6201367022    -0.1128488930    -2.7718436829
   19      C       2.8885710554     1.0458278621    -2.2590850239
   20      H       3.1720975060     1.9077418088    -2.8484039900
   21      C       1.7002920708     1.0658401506    -1.5371006353
   22      Cl      0.7059771688     2.5104324088    -1.6152774051
 ----------------------------------------------------------------
 Nuclear Repulsion Energy =        1555.17527326 hartrees
 There are       73 alpha and       73 beta electrons
 Applying Cartesian multipole field
    Component          Value
    ---------          -----
     (2,0,0)        1.00000E-11
     (0,2,0)        2.00000E-11
     (0,0,2)       -3.00000E-11
 Nucleus-field energy     =    -0.0000000009 hartrees
 Requested basis set is 6-311++G(d,p)
 There are 154 shells and 426 basis functions
 A cutoff of  1.0D-15 yielded   9780 shell pairs
 There are     79930 function pairs (     86056 Cartesian)
 Smallest overlap matrix eigenvalue = 1.29E-07
 Linear dependence detected in AO basis
 Number of orthogonalized atomic orbitals = 421
 Maximum deviation from orthogonality = 2.368E-10
 Guess from superposition of atomic densities
 Warning:  Energy on first SCF cycle will be non-variational
 SAD guess density has 146.000000 electrons

 -----------------------------------------------------------------------
  General SCF calculation program by
  Eric Jon Sundstrom, Paul Horn, Yuezhi Mao, Dmitri Zuev, Alec White,
  David Stuck, Shaama M.S., Shane Yost, Joonho Lee, David Small,
  Daniel Levine, Susi Lehtola, Hugh Burton, Evgeny Epifanovsky,
  Bang C. Huynh
 -----------------------------------------------------------------------
 Exchange:     0.2000 Hartree-Fock + 0.0800 Slater + 0.7200 B88
 Correlation:  0.1900 VWN1RPA + 0.8100 LYP
 Using SG-1 standard quadrature grid
 A restricted SCF calculation will be
 performed using DIIS
 SCF converges when DIIS error is below 1.0e-08
 ---------------------------------------
  Cycle       Energy         DIIS error
 ---------------------------------------
    1   -2305.6439008344      3.03e-02  
    2   -2301.7339963388      2.66e-03  
    3   -2301.6263318813      3.36e-03  
    4   -2301.8879860257      7.03e-04  
    5   -2301.8967682082      3.95e-04  
    6   -2301.9003933223      9.20e-05  
    7   -2301.9005608846      1.62e-05  
    8   -2301.9005651867      6.61e-06  
    9   -2301.9005660599      1.33e-06  
   10   -2301.9005660978      3.65e-07  
   11   -2301.9005660999      1.20e-07  
   12   -2301.9005661004      6.07e-08  
   13   -2301.9005661005      2.53e-08  
   14   -2301.9005661004      4.37e-09  Convergence criterion met
 ---------------------------------------
 SCF time:   CPU 593.82s  wall 594.00s 
 SCF   energy in the final basis set =    -2301.9005661004
 Total energy in the final basis set =    -2301.9005661004

 --------------------------------------------------------------

                    Orbital Energies (a.u.)
 --------------------------------------------------------------

 Alpha MOs
 -- Occupied --
********-101.5634-101.5634-101.5633 -10.2588 -10.2588 -10.2587 -10.2587
-10.2248 -10.2245 -10.2052 -10.2051 -10.2023 -10.2022 -10.2022 -10.2022
 -9.4782  -9.4781  -9.4781  -9.4781  -7.2428  -7.2428  -7.2428  -7.2427
 -7.2330  -7.2330  -7.2329  -7.2329  -7.2326  -7.2325  -7.2324  -7.2324
 -0.9365  -0.9120  -0.8851  -0.8850  -0.8394  -0.8392  -0.8037  -0.7490
 -0.7489  -0.7480  -0.6572  -0.6204  -0.6202  -0.6142  -0.5518  -0.5216
 -0.5106  -0.5104  -0.4863  -0.4712  -0.4547  -0.4511  -0.4510  -0.4243
 -0.4242  -0.4104  -0.3906  -0.3906  -0.3862  -0.3823  -0.3644  -0.3343
 -0.3341  -0.3312  -0.3296  -0.3243  -0.3243  -0.2735  -0.2733  -0.2625
 -0.2608
 -- Virtual --
 -0.0447  -0.0438  -0.0434  -0.0363  -0.0217  -0.0096  -0.0047   0.0031
  0.0135   0.0135   0.0208   0.0210   0.0293   0.0358   0.0515   0.0518
  0.0519   0.0521   0.0667   0.0668   0.0704   0.0837   0.0879   0.0880
  0.0930   0.0969   0.0995   0.0998   0.1052   0.1071   0.1103   0.1106
  0.1175   0.1291   0.1292   0.1292   0.1307   0.1371   0.1375   0.1394
  0.1396   0.1399   0.1404   0.1412   0.1429   0.1692   0.1703   0.1705
  0.1728   0.1766   0.1767   0.1769   0.1797   0.1883   0.1994   0.2016
  0.2026   0.2048   0.2249   0.2253   0.2377   0.2384   0.2409   0.2416
  0.2435   0.2440   0.2478   0.2522   0.2626   0.2696   0.2697   0.2715
  0.2762   0.2765   0.2829   0.2831   0.2882   0.2980   0.2987   0.2992
  0.3067   0.3089   0.3090   0.3170   0.3433   0.3491   0.3493   0.3522
  0.3599   0.3904   0.4173   0.4282   0.4284   0.4508   0.4597   0.4695
  0.4707   0.4999   0.5017   0.5021   0.5024   0.5160   0.5162   0.5164
  0.5274   0.5369   0.5419   0.5498   0.5499   0.5538   0.5703   0.5734
  0.5773   0.5773   0.5902   0.5906   0.5985   0.6127   0.6188   0.6189
  0.6329   0.6394   0.6494   0.6503   0.6661   0.6668   0.6669   0.6772
  0.6965   0.6967   0.7107   0.7110   0.7122   0.7221   0.7425   0.7564
  0.7924   0.8145   0.8149   0.8196   0.8258   0.8433   0.8445   0.8489
  0.8496   0.8500   0.8650   0.8680   0.8776   0.8785   0.8798   0.8804
  0.8832   0.8959   0.8963   0.9082   0.9213   0.9221   0.9599   0.9601
  0.9605   0.9653   0.9760   0.9809   0.9824   0.9832   0.9965   1.0111
  1.0121   1.0123   1.0129   1.0332   1.0334   1.0388   1.0658   1.0696
  1.0713   1.0833   1.0944   1.1447   1.2106   1.2116   1.2127   1.2222
  1.2436   1.2444   1.2975   1.3119   1.3159   1.3162   1.3201   1.3212
  1.3472   1.3783   1.4313   1.4322   1.4796   1.4871   1.4902   1.4908
  1.5120   1.5549   1.5550   1.5752   1.5754   1.5806   1.5881   1.6085
  1.6259   1.6450   1.6770   1.6811   1.6816   1.7172   1.7173   1.7697
  1.7888   1.7888   1.7978   1.8300   1.8379   1.8619   1.8621   1.8957
  1.8960   1.9253   1.9407   1.9442   1.9575   1.9576   1.9596   1.9616
  2.0098   2.0104   2.0127   2.0425   2.0463   2.0466   2.1877   2.1879
  2.1920   2.1935   2.2522   2.2531   2.2692   2.3108   2.3110   2.3312
  2.3608   2.3640   2.3650   2.3671   2.4302   2.4317   2.4445   2.4611
  2.4947   2.5074   2.5132   2.5145   2.5152   2.5661   2.5663   2.5673
  2.5700   2.6672   2.6933   2.6974   2.6975   2.7013   2.7193   2.7194
  2.7400   2.7404   2.7685   2.7694   2.7781   2.7784   2.7794   2.7796
  2.7835   2.8344   2.8346   2.8352   2.8410   2.8937   2.9768   2.9774
  3.1055   3.1056   3.1369   3.1372   3.1850   3.2276   3.2315   3.2319
  3.2726   3.3459   3.3462   3.3912   3.4059   3.5367   3.5745   3.6100
  3.7145   3.7147   3.7279   3.9385   4.0053   4.0194   4.0520   4.0981
  4.0981   4.3756   4.8170   4.8176   9.8099   9.8111   9.8709   9.8770
 23.4385  23.5745  23.8619  23.8623  23.9085  23.9526  23.9756  24.0505
 24.0505  24.0907  24.1485  24.1563  25.7885  25.9404  25.9405  26.0097
 26.2439  26.3197  26.3239  26.3241  26.6683  26.6799  26.6829  27.0518
215.8079 215.8093 215.8840 215.8914
 --------------------------------------------------------------

          Ground-State Mulliken Net Atomic Charges

     Atom                 Charge (a.u.)
  ----------------------------------------
      1 C                    -0.198061
      2 C                    -0.427126
      3 Cl                    0.449612
      4 C                     0.012353
      5 H                     0.205492
      6 C                    -0.464412
      7 H                     0.171775
      8 C                     0.012922
      9 H                     0.205842
     10 C                    -0.421267
     11 Cl                    0.451957
     12 C                    -0.217073
     13 C                    -0.411263
     14 Cl                    0.448840
     15 C                     0.018426
     16 H                     0.205874
     17 C                    -0.470434
     18 H                     0.171611
     19 C                     0.016796
     20 H                     0.205704
     21 C                    -0.414865
     22 Cl                    0.447297
  ----------------------------------------
  Sum of atomic charges =     0.000000

 -----------------------------------------------------------------
                    Cartesian Multipole Moments
 -----------------------------------------------------------------
    Charge (ESU x 10^10)
                 0.0000
    Dipole Moment (Debye)
         X      -0.0107      Y      -0.0190      Z      -0.0073
       Tot       0.0230
    Quadrupole Moments (Debye-Ang)
        XX    -103.3453     XY      -0.4640     YY    -123.5854
        XZ     -12.1281     YZ       0.2666     ZZ    -116.3072
    Octopole Moments (Debye-Ang^2)
       XXX    -204.0794    XXY      -5.8231    XYY     -72.7018
       YYY       3.5264    XXZ      19.0835    XYZ      -2.7858
       YYZ      43.3856    XZZ     -66.2619    YZZ       7.4086
       ZZZ     140.4995
    Hexadecapole Moments (Debye-Ang^3)
      XXXX   -2437.6595   XXXY      -2.0467   XXYY    -687.0992
      XYYY       2.9117   YYYY   -1491.0585   XXXZ     194.6222
      XXYZ       4.2077   XYYZ     112.9726   YYYZ     -19.8520
      XXZZ    -673.2112   XYZZ      16.0365   YYZZ    -567.5777
      XZZZ     304.8497   YZZZ       0.1667   ZZZZ   -1905.9362
 -----------------------------------------------------------------
 Calculating analytic gradient of the SCF energy
 Gradient of SCF Energy
            1           2           3           4           5           6
    1  -0.0000114   0.0000276  -0.0000031  -0.0000052   0.0000054   0.0000144
    2   0.0000048  -0.0000037   0.0000387   0.0000040   0.0000152   0.0000085
    3   0.0000376  -0.0000298   0.0000204   0.0000036   0.0000016   0.0000137
            7           8           9          10          11          12
    1   0.0000070  -0.0000007   0.0000011  -0.0000014   0.0000125   0.0000237
    2   0.0000073  -0.0000059  -0.0000052  -0.0000128   0.0000231   0.0000122
    3   0.0000125  -0.0000073   0.0000194   0.0000296  -0.0000062  -0.0000123
           13          14          15          16          17          18
    1  -0.0000015   0.0000001  -0.0000025   0.0000024  -0.0000097  -0.0000062
    2   0.0000121  -0.0000216  -0.0000070   0.0000011  -0.0000075  -0.0000068
    3  -0.0000135   0.0000060  -0.0000053   0.0000008  -0.0000076  -0.0000115
           19          20          21          22
    1  -0.0000075  -0.0000073  -0.0000309  -0.0000066
    2  -0.0000009  -0.0000116  -0.0000495   0.0000055
    3  -0.0000092  -0.0000191  -0.0000007  -0.0000229
 Max gradient component =       4.948E-05
 RMS gradient           =       1.525E-05
 Gradient time:  CPU 202.78 s  wall 202.80 s
 Geometry Optimization Parameters
   NAtoms,    NIC,     NZ,  NCons,   NDum,   NFix, NCnnct, MaxDiis
       22     171      22       0       0       0       0       0

 Cartesian Hessian Update
 Hessian updated using BFGS update


** GEOMETRY OPTIMIZATION IN DELOCALIZED INTERNAL COORDINATES **
   Searching for a Minimum

   Optimization Cycle:  18

                       Coordinates (Angstroms)
     ATOM                X               Y               Z
      1  C         0.0010417486    0.0073030316    0.0033803999
      2  C        -0.0586863724    0.4630161671    1.3272335223
      3  Cl        1.4059351670    1.0217050323    2.1173987137
      4  C        -1.2466581806    0.4883988369    2.0494318797
      5  H        -1.2462413460    0.8480242995    3.0699954606
      6  C        -2.4182401288    0.0476410492    1.4434576246
      7  H        -3.3491594588    0.0632333682    1.9979079639
      8  C        -2.4040535226   -0.4118685046    0.1308916467
      9  H        -3.3095287754   -0.7568963722   -0.3503656768
     10  C        -1.2027833141   -0.4261152308   -0.5686808869
     11  Cl       -1.2128727434   -1.0103762240   -2.2249693304
     12  C         1.2808373081   -0.0216232882   -0.7592161310
     13  C         2.1218136690   -1.1427920884   -0.7387306574
     14  Cl        1.6678643961   -2.5481192065    0.2109416589
     15  C         3.3152807327   -1.1884952852   -1.4505035537
     16  H         3.9327455763   -2.0757290994   -1.4055004902
     17  C         3.6928892962   -0.0876331377   -2.2117152809
     18  H         4.6201367022   -0.1128488930   -2.7718436829
     19  C         2.8885710554    1.0458278621   -2.2590850239
     20  H         3.1720975060    1.9077418088   -2.8484039900
     21  C         1.7002920708    1.0658401506   -1.5371006353
     22  Cl        0.7059771688    2.5104324088   -1.6152774051
   Point Group: c1    Number of degrees of freedom:    60


   Energy is  -2301.900566100

 Hessian updated using BFGS update

 60 Hessian modes will be used to form the next step
  Hessian Eigenvalues:
     0.001228    0.016133    0.017477    0.020461    0.020559    0.020668
     0.021689    0.022621    0.022748    0.023395    0.024085    0.024090
     0.024091    0.024114    0.024118    0.024137    0.024142    0.024144
     0.055121    0.095142    0.100401    0.159851    0.159995    0.159996
     0.159999    0.160001    0.160011    0.213468    0.215147    0.220957
     0.225322    0.227171    0.230346    0.237382    0.239216    0.246925
     0.249303    0.286731    0.287896    0.289889    0.292772    0.316664
     0.356654    0.356665    0.356665    0.356665    0.356665    0.356696
     0.399628    0.406371    0.417368    0.424174    0.456821    0.458312
     0.466445    0.470952    0.478140    0.478250    0.479138    0.479220

 Minimum search - taking simple RFO step
 Searching for Lamda that Minimizes Along All modes
 Value Taken    Lamda =   0.00000000
 Step Taken.  Stepsize is  0.004763

                             Maximum     Tolerance    Cnvgd?
         Gradient           0.000063      0.000300     YES
         Displacement       0.003708      0.001200      NO
         Energy change     -0.000001      0.000001      NO


 New Cartesian Coordinates Obtained by Inverse Iteration

 Displacement from previous Coordinates is:  0.007687
 ----------------------------------------------------------------
             Standard Nuclear Orientation (Angstroms)
    I     Atom           X                Y                Z
 ----------------------------------------------------------------
    1      C       0.0009271979     0.0070682577     0.0031523513
    2      C      -0.0586964640     0.4633533619     1.3268253492
    3      Cl      1.4060877238     1.0224722340     2.1164196805
    4      C      -1.2465547734     0.4889691155     2.0491757272
    5      H      -1.2459923952     0.8489988150     3.0695954475
    6      C      -2.4181952249     0.0479041714     1.4435025336
    7      H      -3.3490649811     0.0636787335     1.9980287375
    8      C      -2.4041019108    -0.4122058963     0.1311425375
    9      H      -3.3095976113    -0.7575024597    -0.3498919634
   10      C      -1.2029061175    -0.4267433782    -0.5685677616
   11      Cl     -1.2130014485    -1.0121003591    -2.2244343483
   12      C       1.2806719494    -0.0218540056    -0.7594462899
   13      C       2.1215051984    -1.1431402138    -0.7393069809
   14      Cl      1.6671813710    -2.5488028598     0.2096690975
   15      C       3.3151203413    -1.1886197067    -1.4508463462
   16      H       3.9324286362    -2.0759789231    -1.4061734029
   17      C       3.6930632839    -0.0873969356    -2.2113967462
   18      H       4.6204448627    -0.1124420468    -2.7713077463
   19      C       2.8888718476     1.0461801386    -2.2584194674
   20      H       3.1726240905     1.9083832410    -2.8472068128
   21      C       1.7004191972     1.0659562092    -1.5367168527
   22      Cl      0.7060237824     2.5104891917    -1.6145506176
 ----------------------------------------------------------------
 Nuclear Repulsion Energy =        1555.19583934 hartrees
 There are       73 alpha and       73 beta electrons
 Applying Cartesian multipole field
    Component          Value
    ---------          -----
     (2,0,0)        1.00000E-11
     (0,2,0)        2.00000E-11
     (0,0,2)       -3.00000E-11
 Nucleus-field energy     =    -0.0000000008 hartrees
 Requested basis set is 6-311++G(d,p)
 There are 154 shells and 426 basis functions
 A cutoff of  1.0D-15 yielded   9780 shell pairs
 There are     79930 function pairs (     86056 Cartesian)
 Smallest overlap matrix eigenvalue = 1.29E-07
 Linear dependence detected in AO basis
 Number of orthogonalized atomic orbitals = 421
 Maximum deviation from orthogonality = 1.574E-10
 Guess from superposition of atomic densities
 Warning:  Energy on first SCF cycle will be non-variational
 SAD guess density has 146.000000 electrons

 -----------------------------------------------------------------------
  General SCF calculation program by
  Eric Jon Sundstrom, Paul Horn, Yuezhi Mao, Dmitri Zuev, Alec White,
  David Stuck, Shaama M.S., Shane Yost, Joonho Lee, David Small,
  Daniel Levine, Susi Lehtola, Hugh Burton, Evgeny Epifanovsky,
  Bang C. Huynh
 -----------------------------------------------------------------------
 Exchange:     0.2000 Hartree-Fock + 0.0800 Slater + 0.7200 B88
 Correlation:  0.1900 VWN1RPA + 0.8100 LYP
 Using SG-1 standard quadrature grid
 A restricted SCF calculation will be
 performed using DIIS
 SCF converges when DIIS error is below 1.0e-08
 ---------------------------------------
  Cycle       Energy         DIIS error
 ---------------------------------------
    1   -2305.6439353329      3.03e-02  
    2   -2301.7340020420      2.66e-03  
    3   -2301.6263590847      3.36e-03  
    4   -2301.8879914034      7.03e-04  
    5   -2301.8967682545      3.95e-04  
    6   -2301.9003933825      9.20e-05  
    7   -2301.9005609578      1.62e-05  
    8   -2301.9005652605      6.61e-06  
    9   -2301.9005661341      1.33e-06  
   10   -2301.9005661719      3.64e-07  
   11   -2301.9005661741      1.19e-07  
   12   -2301.9005661745      5.97e-08  
   13   -2301.9005661745      2.51e-08  
   14   -2301.9005661745      4.42e-09  Convergence criterion met
 ---------------------------------------
 SCF time:   CPU 588.78s  wall 589.00s 
 SCF   energy in the final basis set =    -2301.9005661745
 Total energy in the final basis set =    -2301.9005661745

 --------------------------------------------------------------

                    Orbital Energies (a.u.)
 --------------------------------------------------------------

 Alpha MOs
 -- Occupied --
********-101.5634-101.5634-101.5633 -10.2588 -10.2588 -10.2587 -10.2587
-10.2248 -10.2245 -10.2052 -10.2051 -10.2023 -10.2022 -10.2022 -10.2022
 -9.4782  -9.4781  -9.4781  -9.4781  -7.2428  -7.2428  -7.2428  -7.2427
 -7.2330  -7.2330  -7.2329  -7.2329  -7.2326  -7.2325  -7.2324  -7.2324
 -0.9365  -0.9120  -0.8851  -0.8850  -0.8394  -0.8392  -0.8037  -0.7490
 -0.7489  -0.7480  -0.6572  -0.6203  -0.6202  -0.6142  -0.5518  -0.5216
 -0.5106  -0.5105  -0.4863  -0.4712  -0.4547  -0.4511  -0.4510  -0.4243
 -0.4242  -0.4104  -0.3906  -0.3906  -0.3862  -0.3823  -0.3644  -0.3342
 -0.3341  -0.3312  -0.3296  -0.3243  -0.3243  -0.2735  -0.2733  -0.2625
 -0.2608
 -- Virtual --
 -0.0447  -0.0438  -0.0434  -0.0363  -0.0217  -0.0096  -0.0047   0.0031
  0.0135   0.0135   0.0208   0.0210   0.0293   0.0358   0.0515   0.0518
  0.0519   0.0521   0.0667   0.0668   0.0704   0.0837   0.0879   0.0880
  0.0930   0.0969   0.0996   0.0998   0.1052   0.1071   0.1104   0.1106
  0.1175   0.1291   0.1292   0.1292   0.1307   0.1371   0.1375   0.1394
  0.1396   0.1399   0.1404   0.1412   0.1429   0.1692   0.1703   0.1705
  0.1728   0.1766   0.1767   0.1769   0.1797   0.1883   0.1994   0.2016
  0.2026   0.2048   0.2249   0.2252   0.2378   0.2384   0.2409   0.2416
  0.2435   0.2440   0.2478   0.2522   0.2626   0.2697   0.2697   0.2715
  0.2762   0.2765   0.2829   0.2831   0.2882   0.2981   0.2987   0.2992
  0.3067   0.3089   0.3090   0.3170   0.3433   0.3491   0.3493   0.3522
  0.3599   0.3904   0.4173   0.4282   0.4284   0.4508   0.4597   0.4696
  0.4706   0.4999   0.5018   0.5021   0.5023   0.5160   0.5162   0.5164
  0.5274   0.5369   0.5419   0.5498   0.5499   0.5538   0.5702   0.5734
  0.5773   0.5773   0.5902   0.5906   0.5985   0.6127   0.6188   0.6189
  0.6329   0.6394   0.6495   0.6502   0.6661   0.6668   0.6668   0.6773
  0.6966   0.6967   0.7107   0.7110   0.7122   0.7221   0.7425   0.7564
  0.7924   0.8145   0.8149   0.8196   0.8258   0.8433   0.8445   0.8489
  0.8496   0.8500   0.8650   0.8680   0.8776   0.8785   0.8799   0.8804
  0.8832   0.8959   0.8963   0.9082   0.9214   0.9220   0.9599   0.9601
  0.9605   0.9653   0.9760   0.9809   0.9825   0.9831   0.9965   1.0111
  1.0121   1.0123   1.0129   1.0332   1.0334   1.0388   1.0658   1.0698
  1.0712   1.0833   1.0944   1.1448   1.2106   1.2116   1.2126   1.2223
  1.2437   1.2443   1.2975   1.3119   1.3160   1.3162   1.3201   1.3212
  1.3472   1.3783   1.4313   1.4321   1.4796   1.4871   1.4903   1.4907
  1.5120   1.5549   1.5550   1.5752   1.5754   1.5806   1.5881   1.6085
  1.6259   1.6450   1.6770   1.6812   1.6816   1.7172   1.7173   1.7697
  1.7888   1.7888   1.7978   1.8300   1.8379   1.8620   1.8621   1.8957
  1.8960   1.9253   1.9407   1.9442   1.9574   1.9576   1.9596   1.9616
  2.0098   2.0104   2.0127   2.0425   2.0464   2.0466   2.1877   2.1879
  2.1920   2.1935   2.2522   2.2531   2.2691   2.3108   2.3110   2.3312
  2.3608   2.3641   2.3649   2.3671   2.4303   2.4315   2.4445   2.4611
  2.4947   2.5074   2.5134   2.5144   2.5151   2.5661   2.5663   2.5673
  2.5700   2.6672   2.6933   2.6974   2.6975   2.7013   2.7193   2.7194
  2.7401   2.7404   2.7685   2.7694   2.7782   2.7784   2.7795   2.7796
  2.7835   2.8344   2.8346   2.8352   2.8410   2.8937   2.9769   2.9774
  3.1055   3.1056   3.1369   3.1372   3.1850   3.2276   3.2315   3.2318
  3.2726   3.3459   3.3462   3.3912   3.4059   3.5367   3.5745   3.6100
  3.7145   3.7147   3.7279   3.9385   4.0053   4.0194   4.0520   4.0981
  4.0981   4.3756   4.8171   4.8175   9.8100   9.8110   9.8709   9.8770
 23.4385  23.5745  23.8619  23.8623  23.9086  23.9526  23.9756  24.0505
 24.0505  24.0907  24.1485  24.1563  25.7885  25.9404  25.9405  26.0097
 26.2439  26.3200  26.3236  26.3242  26.6683  26.6802  26.6827  27.0520
215.8080 215.8092 215.8840 215.8914
 --------------------------------------------------------------

          Ground-State Mulliken Net Atomic Charges

     Atom                 Charge (a.u.)
  ----------------------------------------
      1 C                    -0.197781
      2 C                    -0.427051
      3 Cl                    0.449560
      4 C                     0.012396
      5 H                     0.205494
      6 C                    -0.464270
      7 H                     0.171780
      8 C                     0.012773
      9 H                     0.205832
     10 C                    -0.421476
     11 Cl                    0.451924
     12 C                    -0.216729
     13 C                    -0.411497
     14 Cl                    0.448840
     15 C                     0.018326
     16 H                     0.205867
     17 C                    -0.470249
     18 H                     0.171616
     19 C                     0.016638
     20 H                     0.205702
     21 C                    -0.414943
     22 Cl                    0.447248
  ----------------------------------------
  Sum of atomic charges =     0.000000

 -----------------------------------------------------------------
                    Cartesian Multipole Moments
 -----------------------------------------------------------------
    Charge (ESU x 10^10)
                 0.0000
    Dipole Moment (Debye)
         X      -0.0104      Y      -0.0181      Z      -0.0068
       Tot       0.0220
    Quadrupole Moments (Debye-Ang)
        XX    -103.3440     XY      -0.4630     YY    -123.5839
        XZ     -12.1273     YZ       0.2671     ZZ    -116.3100
    Octopole Moments (Debye-Ang^2)
       XXX    -204.0411    XXY      -5.7916    XYY     -72.6904
       YYY       3.5854    XXZ      19.0978    XYZ      -2.7902
       YYZ      43.3971    XZZ     -66.2632    YZZ       7.4281
       ZZZ     140.5534
    Hexadecapole Moments (Debye-Ang^3)
      XXXX   -2437.5327   XXXY      -2.1858   XXYY    -687.1909
      XYYY       2.7278   YYYY   -1491.8613   XXXZ     194.7134
      XXYZ       4.0665   XYYZ     112.9912   YYYZ     -20.2392
      XXZZ    -673.0844   XYZZ      15.9510   YYZZ    -567.5415
      XZZZ     305.0317   YZZZ      -0.1798   ZZZZ   -1905.1156
 -----------------------------------------------------------------
 Calculating analytic gradient of the SCF energy
 Gradient of SCF Energy
            1           2           3           4           5           6
    1   0.0000090   0.0000122   0.0000076   0.0000005   0.0000095   0.0000054
    2   0.0000021  -0.0000030   0.0000384   0.0000059   0.0000139   0.0000086
    3   0.0000163  -0.0000170   0.0000068   0.0000051   0.0000012   0.0000160
            7           8           9          10          11          12
    1   0.0000068   0.0000018   0.0000016  -0.0000099   0.0000181  -0.0000024
    2   0.0000064  -0.0000041  -0.0000042  -0.0000112   0.0000180   0.0000105
    3   0.0000117  -0.0000011   0.0000148   0.0000140   0.0000073   0.0000000
           13          14          15          16          17          18
    1   0.0000023  -0.0000036  -0.0000036  -0.0000016  -0.0000009  -0.0000069
    2  -0.0000033  -0.0000182  -0.0000089  -0.0000012  -0.0000031  -0.0000067
    3  -0.0000109   0.0000052   0.0000002   0.0000008  -0.0000120  -0.0000114
           19          20          21          22
    1  -0.0000062  -0.0000093  -0.0000159  -0.0000144
    2  -0.0000022  -0.0000086  -0.0000213  -0.0000078
    3  -0.0000145  -0.0000153   0.0000009  -0.0000179
 Max gradient component =       3.839E-05
 RMS gradient           =       1.082E-05
 Gradient time:  CPU 203.92 s  wall 203.93 s
 Geometry Optimization Parameters
   NAtoms,    NIC,     NZ,  NCons,   NDum,   NFix, NCnnct, MaxDiis
       22     171      22       0       0       0       0       0

 Cartesian Hessian Update
 Hessian updated using BFGS update


** GEOMETRY OPTIMIZATION IN DELOCALIZED INTERNAL COORDINATES **
   Searching for a Minimum

   Optimization Cycle:  19

                       Coordinates (Angstroms)
     ATOM                X               Y               Z
      1  C         0.0009271979    0.0070682577    0.0031523513
      2  C        -0.0586964640    0.4633533619    1.3268253492
      3  Cl        1.4060877238    1.0224722340    2.1164196805
      4  C        -1.2465547734    0.4889691155    2.0491757272
      5  H        -1.2459923952    0.8489988150    3.0695954475
      6  C        -2.4181952249    0.0479041714    1.4435025336
      7  H        -3.3490649811    0.0636787335    1.9980287375
      8  C        -2.4041019108   -0.4122058963    0.1311425375
      9  H        -3.3095976113   -0.7575024597   -0.3498919634
     10  C        -1.2029061175   -0.4267433782   -0.5685677616
     11  Cl       -1.2130014485   -1.0121003591   -2.2244343483
     12  C         1.2806719494   -0.0218540056   -0.7594462899
     13  C         2.1215051984   -1.1431402138   -0.7393069809
     14  Cl        1.6671813710   -2.5488028598    0.2096690975
     15  C         3.3151203413   -1.1886197067   -1.4508463462
     16  H         3.9324286362   -2.0759789231   -1.4061734029
     17  C         3.6930632839   -0.0873969356   -2.2113967462
     18  H         4.6204448627   -0.1124420468   -2.7713077463
     19  C         2.8888718476    1.0461801386   -2.2584194674
     20  H         3.1726240905    1.9083832410   -2.8472068128
     21  C         1.7004191972    1.0659562092   -1.5367168527
     22  Cl        0.7060237824    2.5104891917   -1.6145506176
   Point Group: c1    Number of degrees of freedom:    60


   Energy is  -2301.900566174

 Hessian updated using BFGS update

 60 Hessian modes will be used to form the next step
  Hessian Eigenvalues:
     0.001398    0.012864    0.017345    0.019834    0.020629    0.020717
     0.021218    0.021808    0.022752    0.023774    0.024036    0.024090
     0.024105    0.024114    0.024116    0.024140    0.024143    0.024154
     0.055327    0.082043    0.115410    0.159856    0.159995    0.159996
     0.159998    0.160001    0.160799    0.181868    0.215466    0.219847
     0.221060    0.226855    0.230364    0.236243    0.237705    0.242329
     0.249266    0.286107    0.287921    0.290107    0.293432    0.319692
     0.356657    0.356665    0.356665    0.356665    0.356669    0.356697
     0.398732    0.406713    0.417284    0.424174    0.456478    0.457221
     0.466635    0.474015    0.477495    0.478580    0.479145    0.479437

 Minimum search - taking simple RFO step
 Searching for Lamda that Minimizes Along All modes
 Value Taken    Lamda =   0.00000000
 Step Taken.  Stepsize is  0.002019

                             Maximum     Tolerance    Cnvgd?
         Gradient           0.000037      0.000300     YES
         Displacement       0.001005      0.001200     YES
         Energy change     -0.000000      0.000001     YES

 Final energy is   -2301.9005661744723     


 ******************************
 **  OPTIMIZATION CONVERGED  **
 ******************************

                       Coordinates (Angstroms)
     ATOM                X               Y               Z
      1  C         0.0009271979    0.0070682577    0.0031523513
      2  C        -0.0586964640    0.4633533619    1.3268253492
      3  Cl        1.4060877238    1.0224722340    2.1164196805
      4  C        -1.2465547734    0.4889691155    2.0491757272
      5  H        -1.2459923952    0.8489988150    3.0695954475
      6  C        -2.4181952249    0.0479041714    1.4435025336
      7  H        -3.3490649811    0.0636787335    1.9980287375
      8  C        -2.4041019108   -0.4122058963    0.1311425375
      9  H        -3.3095976113   -0.7575024597   -0.3498919634
     10  C        -1.2029061175   -0.4267433782   -0.5685677616
     11  Cl       -1.2130014485   -1.0121003591   -2.2244343483
     12  C         1.2806719494   -0.0218540056   -0.7594462899
     13  C         2.1215051984   -1.1431402138   -0.7393069809
     14  Cl        1.6671813710   -2.5488028598    0.2096690975
     15  C         3.3151203413   -1.1886197067   -1.4508463462
     16  H         3.9324286362   -2.0759789231   -1.4061734029
     17  C         3.6930632839   -0.0873969356   -2.2113967462
     18  H         4.6204448627   -0.1124420468   -2.7713077463
     19  C         2.8888718476    1.0461801386   -2.2584194674
     20  H         3.1726240905    1.9083832410   -2.8472068128
     21  C         1.7004191972    1.0659562092   -1.5367168527
     22  Cl        0.7060237824    2.5104891917   -1.6145506176

Z-matrix Print:
$molecule
0 1
Cl
C  1 1.756314
C  2 1.390208 1 118.232242
H  3 1.081918 2 119.737652 1 0.052884 0
C  3 1.390751 2 119.154032 1 -179.980237 0
H  5 1.083636 3 119.762401 2 179.990027 0
C  5 1.390726 3 120.487279 2 0.041788 0
H  7 1.082071 5 121.108154 3 179.997899 0
C  7 1.390487 5 119.183706 3 -0.063870 0
C  9 1.401378 7 122.210652 5 0.020366 0
C  10 1.490013 9 121.755108 7 -179.712721 0
C  11 1.401310 10 121.741418 9 -90.557292 0
C  12 1.390563 11 122.197489 10 -179.610998 0
H  13 1.081933 12 119.686347 11 179.863972 0
C  13 1.390659 12 119.227237 11 -0.032951 0
H  15 1.083589 13 119.754586 12 179.935543 0
C  15 1.390672 13 120.451579 12 -0.064988 0
H  17 1.081883 15 121.131189 13 -179.983700 0
C  17 1.390350 15 119.162997 13 0.103467 0
Cl 12 1.755436 11 119.584697 10 0.378963 0
Cl 9 1.755467 7 118.247825 5 -179.870930 0
Cl 19 1.755806 17 118.200243 15 179.866655 0
$end


 --------------------------------------------------------------

                    Orbital Energies (a.u.)
 --------------------------------------------------------------

 Alpha MOs
 -- Occupied --
********-101.5634-101.5634-101.5633 -10.2588 -10.2588 -10.2587 -10.2587
-10.2248 -10.2245 -10.2052 -10.2051 -10.2023 -10.2022 -10.2022 -10.2022
 -9.4782  -9.4781  -9.4781  -9.4781  -7.2428  -7.2428  -7.2428  -7.2427
 -7.2330  -7.2330  -7.2329  -7.2329  -7.2326  -7.2325  -7.2324  -7.2324
 -0.9365  -0.9120  -0.8851  -0.8850  -0.8394  -0.8392  -0.8037  -0.7490
 -0.7489  -0.7480  -0.6572  -0.6203  -0.6202  -0.6142  -0.5518  -0.5216
 -0.5106  -0.5105  -0.4863  -0.4712  -0.4547  -0.4511  -0.4510  -0.4243
 -0.4242  -0.4104  -0.3906  -0.3906  -0.3862  -0.3823  -0.3644  -0.3342
 -0.3341  -0.3312  -0.3296  -0.3243  -0.3243  -0.2735  -0.2733  -0.2625
 -0.2608
 -- Virtual --
 -0.0447  -0.0438  -0.0434  -0.0363  -0.0217  -0.0096  -0.0047   0.0031
  0.0135   0.0135   0.0208   0.0210   0.0293   0.0358   0.0515   0.0518
  0.0519   0.0521   0.0667   0.0668   0.0704   0.0837   0.0879   0.0880
  0.0930   0.0969   0.0996   0.0998   0.1052   0.1071   0.1104   0.1106
  0.1175   0.1291   0.1292   0.1292   0.1307   0.1371   0.1375   0.1394
  0.1396   0.1399   0.1404   0.1412   0.1429   0.1692   0.1703   0.1705
  0.1728   0.1766   0.1767   0.1769   0.1797   0.1883   0.1994   0.2016
  0.2026   0.2048   0.2249   0.2252   0.2378   0.2384   0.2409   0.2416
  0.2435   0.2440   0.2478   0.2522   0.2626   0.2697   0.2697   0.2715
  0.2762   0.2765   0.2829   0.2831   0.2882   0.2981   0.2987   0.2992
  0.3067   0.3089   0.3090   0.3170   0.3433   0.3491   0.3493   0.3522
  0.3599   0.3904   0.4173   0.4282   0.4284   0.4508   0.4597   0.4696
  0.4706   0.4999   0.5018   0.5021   0.5023   0.5160   0.5162   0.5164
  0.5274   0.5369   0.5419   0.5498   0.5499   0.5538   0.5702   0.5734
  0.5773   0.5773   0.5902   0.5906   0.5985   0.6127   0.6188   0.6189
  0.6329   0.6394   0.6495   0.6502   0.6661   0.6668   0.6668   0.6773
  0.6966   0.6967   0.7107   0.7110   0.7122   0.7221   0.7425   0.7564
  0.7924   0.8145   0.8149   0.8196   0.8258   0.8433   0.8445   0.8489
  0.8496   0.8500   0.8650   0.8680   0.8776   0.8785   0.8799   0.8804
  0.8832   0.8959   0.8963   0.9082   0.9214   0.9220   0.9599   0.9601
  0.9605   0.9653   0.9760   0.9809   0.9825   0.9831   0.9965   1.0111
  1.0121   1.0123   1.0129   1.0332   1.0334   1.0388   1.0658   1.0698
  1.0712   1.0833   1.0944   1.1448   1.2106   1.2116   1.2126   1.2223
  1.2437   1.2443   1.2975   1.3119   1.3160   1.3162   1.3201   1.3212
  1.3472   1.3783   1.4313   1.4321   1.4796   1.4871   1.4903   1.4907
  1.5120   1.5549   1.5550   1.5752   1.5754   1.5806   1.5881   1.6085
  1.6259   1.6450   1.6770   1.6812   1.6816   1.7172   1.7173   1.7697
  1.7888   1.7888   1.7978   1.8300   1.8379   1.8620   1.8621   1.8957
  1.8960   1.9253   1.9407   1.9442   1.9574   1.9576   1.9596   1.9616
  2.0098   2.0104   2.0127   2.0425   2.0464   2.0466   2.1877   2.1879
  2.1920   2.1935   2.2522   2.2531   2.2691   2.3108   2.3110   2.3312
  2.3608   2.3641   2.3649   2.3671   2.4303   2.4315   2.4445   2.4611
  2.4947   2.5074   2.5134   2.5144   2.5151   2.5661   2.5663   2.5673
  2.5700   2.6672   2.6933   2.6974   2.6975   2.7013   2.7193   2.7194
  2.7401   2.7404   2.7685   2.7694   2.7782   2.7784   2.7795   2.7796
  2.7835   2.8344   2.8346   2.8352   2.8410   2.8937   2.9769   2.9774
  3.1055   3.1056   3.1369   3.1372   3.1850   3.2276   3.2315   3.2318
  3.2726   3.3459   3.3462   3.3912   3.4059   3.5367   3.5745   3.6100
  3.7145   3.7147   3.7279   3.9385   4.0053   4.0194   4.0520   4.0981
  4.0981   4.3756   4.8171   4.8175   9.8100   9.8110   9.8709   9.8770
 23.4385  23.5745  23.8619  23.8623  23.9086  23.9526  23.9756  24.0505
 24.0505  24.0907  24.1485  24.1563  25.7885  25.9404  25.9405  26.0097
 26.2439  26.3200  26.3236  26.3242  26.6683  26.6802  26.6827  27.0520
215.8080 215.8092 215.8840 215.8914
 --------------------------------------------------------------

          Ground-State Mulliken Net Atomic Charges

     Atom                 Charge (a.u.)
  ----------------------------------------
      1 C                    -0.197781
      2 C                    -0.427051
      3 Cl                    0.449560
      4 C                     0.012396
      5 H                     0.205494
      6 C                    -0.464270
      7 H                     0.171780
      8 C                     0.012773
      9 H                     0.205832
     10 C                    -0.421476
     11 Cl                    0.451924
     12 C                    -0.216729
     13 C                    -0.411497
     14 Cl                    0.448840
     15 C                     0.018326
     16 H                     0.205867
     17 C                    -0.470249
     18 H                     0.171616
     19 C                     0.016638
     20 H                     0.205702
     21 C                    -0.414943
     22 Cl                    0.447248
  ----------------------------------------
  Sum of atomic charges =     0.000000

 -----------------------------------------------------------------
                    Cartesian Multipole Moments
 -----------------------------------------------------------------
    Charge (ESU x 10^10)
                 0.0000
    Dipole Moment (Debye)
         X      -0.0104      Y      -0.0181      Z      -0.0068
       Tot       0.0220
    Quadrupole Moments (Debye-Ang)
        XX    -103.3440     XY      -0.4630     YY    -123.5839
        XZ     -12.1273     YZ       0.2671     ZZ    -116.3100
    Octopole Moments (Debye-Ang^2)
       XXX    -204.0411    XXY      -5.7916    XYY     -72.6904
       YYY       3.5854    XXZ      19.0978    XYZ      -2.7902
       YYZ      43.3971    XZZ     -66.2632    YZZ       7.4281
       ZZZ     140.5534
    Hexadecapole Moments (Debye-Ang^3)
      XXXX   -2437.5327   XXXY      -2.1858   XXYY    -687.1909
      XYYY       2.7278   YYYY   -1491.8613   XXXZ     194.7134
      XXYZ       4.0665   XYYZ     112.9912   YYYZ     -20.2392
      XXZZ    -673.0844   XYZZ      15.9510   YYZZ    -567.5415
      XZZZ     305.0317   YZZZ      -0.1798   ZZZZ   -1905.1156
 -----------------------------------------------------------------
Archival summary:
1\1\november\OPT\ProcedureUnspecified\BasisUnspecified\l4126\taweetha\FriJan1703:30:002020FriJan1703:30:002020\0\\#,OPT,ProcedureUnspecified,BasisUnspecified,\\0,1\Cl\C,1,1.75631\C,2,1.39021,1,118.232\H,3,1.08192,2,119.738,1,0.0528841,0\C,3,1.39075,2,119.154,1,-179.98,0\H,5,1.08364,3,119.762,2,179.99,0\C,5,1.39073,3,120.487,2,0.0417882,0\H,7,1.08207,5,121.108,3,179.998,0\C,7,1.39049,5,119.184,3,-0.0638695,0\C,9,1.40138,7,122.211,5,0.0203661,0\C,10,1.49001,9,121.755,7,-179.713,0\C,11,1.40131,10,121.741,9,-90.5573,0\C,12,1.39056,11,122.197,10,-179.611,0\H,13,1.08193,12,119.686,11,179.864,0\C,13,1.39066,12,119.227,11,-0.0329506,0\H,15,1.08359,13,119.755,12,179.936,0\C,15,1.39067,13,120.452,12,-0.0649876,0\H,17,1.08188,15,121.131,13,-179.984,0\C,17,1.39035,15,119.163,13,0.103467,0\Cl,12,1.75544,11,119.585,10,0.378963,0\Cl,9,1.75547,7,118.248,5,-179.871,0\Cl,19,1.75581,17,118.2,15,179.867,0\\\@

 Total job time:  14652.80s(wall), 14650.43s(cpu) 
 Fri Jan 17 03:30:00 2020

        *************************************************************
        *                                                           *
        *  Thank you very much for using Q-Chem.  Have a nice day.  *
        *                                                           *
        *************************************************************


 
User input: 2 of 2 
 
                  Welcome to Q-Chem
     A Quantum Leap Into The Future Of Chemistry


 Q-Chem 5.2 (devel), Q-Chem, Inc., Pleasanton, CA (2019)

 Yihan Shao,  Zhengting Gan,  E. Epifanovsky,  A. T. B. Gilbert,  M. Wormit,  
 J. Kussmann,  A. W. Lange,  A. Behn,  Jia Deng,  Xintian Feng,  D. Ghosh,  
 M. Goldey,  P. R. Horn,  L. D. Jacobson,  I. Kaliman,  T. Kus,  A. Landau,  
 Jie Liu,  E. I. Proynov,  R. M. Richard,  R. P. Steele,  E. J. Sundstrom,  
 H. L. Woodcock III,  P. M. Zimmerman,  D. Zuev,  B. Albrecht,  E. Alguire,  
 S. A. Baeppler,  D. Barton,  Z. Benda,  Y. A. Bernard,  E. J. Berquist,  
 K. B. Bravaya,  H. Burton,  D. Casanova,  Chun-Min Chang,  Yunqing Chen,  
 A. Chien,  K. D. Closser,  M. P. Coons,  S. Coriani,  S. Dasgupta,  
 A. L. Dempwolff,  M. Diedenhofen,  Hainam Do,  R. G. Edgar,  Po-Tung Fang,  
 S. Faraji,  S. Fatehi,  Qingguo Feng,  K. D. Fenk,  J. Fosso-Tande,  
 J. Gayvert,  Qinghui Ge,  A. Ghysels,  G. Gidofalvi,  J. Gomes,  
 J. Gonthier,  A. Gunina,  D. Hait,  M. W. D. Hanson-Heine,  
 P. H. P. Harbach,  A. W. Hauser,  M. F. Herbst,  J. E. Herr,  
 E. G. Hohenstein,  Z. C. Holden,  Kerwin Hui,  B. C. Huynh,  T.-C. Jagau,  
 Hyunjun Ji,  B. Kaduk,  K. Khistyaev,  Jaehoon Kim,  P. Klunzinger,  K. Koh,  
 D. Kosenkov,  L. Koulias,  T. Kowalczyk,  C. M. Krauter,  A. Kunitsa,  
 Ka Un Lao,  A. Laurent,  K. V. Lawler,  Joonho Lee,  D. Lefrancois,  
 S. Lehtola,  D. S. Levine,  Yi-Pei Li,  You-Sheng Lin,  Fenglai Liu,  
 E. Livshits,  A. Luenser,  P. Manohar,  E. Mansoor,  S. F. Manzer,  
 Shan-Ping Mao,  Yuezhi Mao,  N. Mardirossian,  A. V. Marenich,  
 T. Markovich,  L. A. Martinez-Martinez,  S. A. Maurer,  N. J. Mayhall,  
 S. C. McKenzie,  J.-M. Mewes,  P. Morgante,  A. F. Morrison,  
 J. W. Mullinax,  K. Nanda,  T. S. Nguyen-Beck,  R. Olivares-Amaya,  
 J. A. Parkhill,  Zheng Pei,  T. M. Perrine,  F. Plasser,  P. Pokhilko,  
 S. Prager,  A. Prociuk,  E. Ramos,  D. R. Rehn,  F. Rob,  M. Scheurer,  
 M. Schneider,  N. Sergueev,  S. M. Sharada,  S. Sharma,  D. W. Small,  
 T. Stauch,  T. Stein,  Yu-Chuan Su,  A. J. W. Thom,  A. Tkatchenko,  
 T. Tsuchimochi,  N. M. Tubman,  L. Vogt,  M. L. Vidal,  O. Vydrov,  
 M. A. Watson,  J. Wenzel,  M. de Wergifosse,  T. A. Wesolowski,  A. White,  
 J. Witte,  A. Yamada,  Jun Yang,  K. Yao,  S. Yeganeh,  S. R. Yost,  
 Zhi-Qiang You,  A. Zech,  Igor Ying Zhang,  Xing Zhang,  Yan Zhao,  
 Ying Zhu,  B. R. Brooks,  G. K. L. Chan,  C. J. Cramer,  M. S. Gordon,  
 W. J. Hehre,  A. Klamt,  M. W. Schmidt,  C. D. Sherrill,  D. G. Truhlar,  
 A. Aspuru-Guzik,  R. Baer,  A. T. Bell,  N. A. Besley,  Jeng-Da Chai,  
 A. E. DePrince, III,  R. A. DiStasio Jr.,  A. Dreuw,  B. D. Dunietz,  
 T. R. Furlani,  Chao-Ping Hsu,  Yousung Jung,  Jing Kong,  D. S. Lambrecht,  
 WanZhen Liang,  C. Ochsenfeld,  V. A. Rassolov,  L. V. Slipchenko,  
 J. E. Subotnik,  T. Van Voorhis,  J. M. Herbert,  A. I. Krylov,  
 P. M. W. Gill,  M. Head-Gordon

 Contributors to earlier versions of Q-Chem not listed above: 
 R. D. Adamson,  B. Austin,  J. Baker,  G. J. O. Beran,  K. Brandhorst,  
 S. T. Brown,  E. F. C. Byrd,  A. K. Chakraborty,  C.-L. Cheng,  
 Siu Hung Chien,  D. M. Chipman,  D. L. Crittenden,  H. Dachsel,  
 R. J. Doerksen,  A. D. Dutoi,  L. Fusti-Molnar,  W. A. Goddard III,  
 A. Golubeva-Zadorozhnaya,  S. R. Gwaltney,  G. Hawkins,  A. Heyden,  
 S. Hirata,  G. Kedziora,  F. J. Keil,  C. Kelley,  Jihan Kim,  R. A. King,  
 R. Z. Khaliullin,  P. P. Korambath,  W. Kurlancheek,  A. M. Lee,  M. S. Lee,  
 S. V. Levchenko,  Ching Yeh Lin,  D. Liotard,  R. C. Lochan,  I. Lotan,  
 P. E. Maslen,  N. Nair,  D. P. O'Neill,  D. Neuhauser,  E. Neuscamman,  
 C. M. Oana,  R. Olson,  B. Peters,  R. Peverati,  P. A. Pieniazek,  
 Y. M. Rhee,  J. Ritchie,  M. A. Rohrdanz,  E. Rosta,  N. J. Russ,  
 H. F. Schaefer III,  N. E. Schultz,  N. Shenvi,  A. C. Simmonett,  A. Sodt,  
 D. Stuck,  K. S. Thanthiriwatte,  V. Vanovschi,  Tao Wang,  A. Warshel,  
 C. F. Williams,  Q. Wu,  X. Xu,  W. Zhang

 Please cite Q-Chem as follows:
 Y. Shao et al., Mol. Phys. 113, 184-215 (2015)
 DOI: 10.1080/00268976.2014.952696

 Q-Chem 5.2.1 for Intel X86 EM64T Linux

 Parts of Q-Chem use Armadillo 8.300.2 (Tropical Shenanigans).
 http://arma.sourceforge.net/

 Q-Chem begins on Fri Jan 17 03:30:00 2020  

Host: 
0

     Scratch files written to /scratch/taweetham/qchem32482//
NAlpha2: 146
NElect   146
Mult     1
The previous job contains 0 fragments, simply inherited here

 Q-Chem warning in module libgen/rem_setup.C, line 2168:

 Setting Thresh to 1e-14


Checking the input file for inconsistencies... 	...done.

--------------------------------------------------------------
User input:
--------------------------------------------------------------

$MOLECULE
READ
$END

$REM
   JOB_TYPE 	FREQUENCY
   BASIS 	6-311++G**
   METHOD	B3LYP
   SCF_GUESS_ALWAYS     TRUE
   S2THRESH     15
   THRESH       15
   MEM_TOTAL    10000
$END

--------------------------------------------------------------
 ----------------------------------------------------------------
             Standard Nuclear Orientation (Angstroms)
    I     Atom           X                Y                Z
 ----------------------------------------------------------------
    1      C      -0.7453891193    -0.0046650396    -0.0031464662
    2      C      -1.4891293678     0.8305696096    -0.8475958763
    3      Cl     -0.6540697179     1.9183967465    -1.9434851679
    4      C      -2.8796109957     0.8333301270    -0.8502075285
    5      H      -3.4132964026     1.4957417236    -1.5189891592
    6      C      -3.5610589176    -0.0188022200     0.0121258426
    7      H      -4.6446669671    -0.0240418934     0.0178522237
    8      C      -2.8620608009    -0.8649417893     0.8663144151
    9      H      -3.3819409319    -1.5319638634     1.5411125874
   10      C      -1.4720729503    -0.8479841802     0.8483313732
   11      Cl     -0.6138824245    -1.9267588151     1.9366296651
   12      C       0.7445910196     0.0052179346    -0.0042981047
   13      C       1.4732151524     0.8605677285     0.8336592380
   14      Cl      0.6181544341     1.9543573722     1.9085306699
   15      C       2.8633771849     0.8769229194     0.8496527742
   16      H       3.3839665977     1.5539403376     1.5138106323
   17      C       3.5609345162     0.0168560549     0.0084226462
   18      H       4.6445057170     0.0198923460     0.0137529481
   19      C       2.8773539464    -0.8474027193    -0.8399324455
   20      H       3.4096451435    -1.5212185630    -1.4981256949
   21      C       1.4868009988    -0.8431133996    -0.8368403785
   22      Cl      0.6509790521    -1.9443294356    -1.9186355480
 ----------------------------------------------------------------
 Molecular Point Group                 C1    NOp =  1
 Largest Abelian Subgroup              C1    NOp =  1
 Nuclear Repulsion Energy =        1555.19583934 hartrees
 There are       73 alpha and       73 beta electrons
 Requested basis set is 6-311++G(d,p)
 There are 154 shells and 426 basis functions

 Total QAlloc Memory Limit  10000 MB
 Mega-Array Size       188 MB
 MEM_STATIC part       192 MB
 A cutoff of  1.0D-15 yielded   9780 shell pairs
 There are     79930 function pairs (     86056 Cartesian)
 Smallest overlap matrix eigenvalue = 1.29E-07
 Linear dependence detected in AO basis
 Number of orthogonalized atomic orbitals = 421
 Maximum deviation from orthogonality = 2.050E-10
 Guess from superposition of atomic densities
 Warning:  Energy on first SCF cycle will be non-variational
 SAD guess density has 146.000000 electrons

 -----------------------------------------------------------------------
  General SCF calculation program by
  Eric Jon Sundstrom, Paul Horn, Yuezhi Mao, Dmitri Zuev, Alec White,
  David Stuck, Shaama M.S., Shane Yost, Joonho Lee, David Small,
  Daniel Levine, Susi Lehtola, Hugh Burton, Evgeny Epifanovsky,
  Bang C. Huynh
 -----------------------------------------------------------------------
 Exchange:     0.2000 Hartree-Fock + 0.0800 Slater + 0.7200 B88
 Correlation:  0.1900 VWN1RPA + 0.8100 LYP
 Using SG-1 standard quadrature grid
 A restricted SCF calculation will be
 performed using DIIS
 SCF converges when DIIS error is below 1.0e-08
 ---------------------------------------
  Cycle       Energy         DIIS error
 ---------------------------------------
    1   -2305.6445309394      3.03e-02  
    2   -2301.7339896886      2.66e-03  
    3   -2301.6263085977      3.36e-03  
    4   -2301.8879763617      7.03e-04  
    5   -2301.8967576158      3.95e-04  
    6   -2301.9003812180      9.20e-05  
    7   -2301.9005487727      1.62e-05  
    8   -2301.9005530736      6.61e-06  
    9   -2301.9005539477      1.33e-06  
   10   -2301.9005539855      3.65e-07  
   11   -2301.9005539878      1.20e-07  
   12   -2301.9005539879      6.05e-08  
   13   -2301.9005539880      2.52e-08  
   14   -2301.9005539882      4.38e-09  Convergence criterion met
 ---------------------------------------
 SCF time:   CPU 563.38s  wall 564.00s 
 SCF   energy in the final basis set =    -2301.9005539882
 Total energy in the final basis set =    -2301.9005539882

 --------------------------------------------------------------

                    Orbital Energies (a.u.)
 --------------------------------------------------------------

 Alpha MOs
 -- Occupied --
********-101.5634-101.5633-101.5633 -10.2588 -10.2588 -10.2587 -10.2587
-10.2248 -10.2246 -10.2052 -10.2051 -10.2023 -10.2022 -10.2022 -10.2022
 -9.4781  -9.4781  -9.4781  -9.4781  -7.2429  -7.2429  -7.2428  -7.2428
 -7.2329  -7.2329  -7.2328  -7.2328  -7.2325  -7.2325  -7.2324  -7.2324
 -0.9365  -0.9120  -0.8851  -0.8850  -0.8395  -0.8392  -0.8037  -0.7490
 -0.7489  -0.7480  -0.6573  -0.6203  -0.6202  -0.6142  -0.5518  -0.5216
 -0.5106  -0.5105  -0.4863  -0.4712  -0.4547  -0.4511  -0.4510  -0.4243
 -0.4242  -0.4104  -0.3906  -0.3906  -0.3862  -0.3823  -0.3644  -0.3342
 -0.3341  -0.3311  -0.3296  -0.3243  -0.3243  -0.2735  -0.2733  -0.2625
 -0.2608
 -- Virtual --
 -0.0447  -0.0438  -0.0434  -0.0363  -0.0217  -0.0096  -0.0046   0.0031
  0.0135   0.0136   0.0209   0.0210   0.0293   0.0358   0.0518   0.0519
  0.0520   0.0522   0.0667   0.0668   0.0704   0.0837   0.0879   0.0879
  0.0930   0.0972   0.0996   0.0998   0.1053   0.1071   0.1105   0.1107
  0.1174   0.1292   0.1292   0.1293   0.1305   0.1371   0.1373   0.1394
  0.1396   0.1404   0.1406   0.1411   0.1427   0.1697   0.1705   0.1706
  0.1729   0.1767   0.1767   0.1770   0.1799   0.1887   0.1998   0.2025
  0.2027   0.2048   0.2249   0.2252   0.2382   0.2384   0.2410   0.2417
  0.2437   0.2437   0.2477   0.2529   0.2628   0.2695   0.2696   0.2715
  0.2759   0.2763   0.2834   0.2835   0.2880   0.2981   0.2988   0.2994
  0.3067   0.3091   0.3091   0.3169   0.3434   0.3492   0.3494   0.3523
  0.3601   0.3903   0.4172   0.4281   0.4282   0.4508   0.4597   0.4697
  0.4707   0.4999   0.5017   0.5020   0.5022   0.5160   0.5162   0.5163
  0.5275   0.5370   0.5418   0.5499   0.5500   0.5533   0.5702   0.5735
  0.5772   0.5772   0.5906   0.5906   0.5987   0.6128   0.6189   0.6190
  0.6329   0.6394   0.6494   0.6501   0.6661   0.6669   0.6670   0.6773
  0.6965   0.6966   0.7109   0.7111   0.7121   0.7219   0.7425   0.7564
  0.7924   0.8147   0.8150   0.8195   0.8260   0.8434   0.8445   0.8489
  0.8499   0.8502   0.8652   0.8681   0.8777   0.8785   0.8800   0.8805
  0.8830   0.8959   0.8963   0.9081   0.9214   0.9221   0.9600   0.9601
  0.9605   0.9653   0.9759   0.9808   0.9827   0.9832   0.9965   1.0112
  1.0121   1.0123   1.0130   1.0332   1.0334   1.0388   1.0658   1.0698
  1.0711   1.0834   1.0944   1.1448   1.2106   1.2117   1.2126   1.2223
  1.2439   1.2445   1.2977   1.3119   1.3160   1.3162   1.3201   1.3211
  1.3472   1.3782   1.4313   1.4321   1.4796   1.4869   1.4903   1.4908
  1.5120   1.5549   1.5550   1.5752   1.5755   1.5806   1.5882   1.6085
  1.6257   1.6450   1.6770   1.6812   1.6816   1.7172   1.7173   1.7697
  1.7889   1.7889   1.7978   1.8300   1.8378   1.8620   1.8621   1.8958
  1.8961   1.9253   1.9408   1.9442   1.9575   1.9576   1.9596   1.9616
  2.0098   2.0103   2.0127   2.0425   2.0464   2.0467   2.1877   2.1879
  2.1920   2.1934   2.2522   2.2532   2.2691   2.3110   2.3111   2.3315
  2.3608   2.3641   2.3650   2.3671   2.4303   2.4316   2.4445   2.4611
  2.4947   2.5074   2.5134   2.5144   2.5151   2.5661   2.5663   2.5672
  2.5699   2.6673   2.6932   2.6974   2.6975   2.7013   2.7194   2.7195
  2.7401   2.7404   2.7687   2.7695   2.7782   2.7784   2.7795   2.7796
  2.7836   2.8344   2.8345   2.8351   2.8410   2.8937   2.9769   2.9774
  3.1055   3.1056   3.1369   3.1372   3.1849   3.2274   3.2316   3.2319
  3.2726   3.3459   3.3462   3.3911   3.4059   3.5367   3.5744   3.6099
  3.7146   3.7147   3.7278   3.9385   4.0053   4.0194   4.0520   4.0981
  4.0982   4.3755   4.8171   4.8176   9.8100   9.8110   9.8710   9.8770
 23.4385  23.5745  23.8619  23.8623  23.9086  23.9526  23.9756  24.0505
 24.0505  24.0907  24.1485  24.1563  25.7886  25.9406  25.9406  26.0099
 26.2437  26.3199  26.3235  26.3241  26.6681  26.6800  26.6825  27.0518
215.8081 215.8092 215.8841 215.8914
 --------------------------------------------------------------

          Ground-State Mulliken Net Atomic Charges

     Atom                 Charge (a.u.)
  ----------------------------------------
      1 C                    -0.197816
      2 C                    -0.416187
      3 Cl                    0.447168
      4 C                     0.005863
      5 H                     0.205539
      6 C                    -0.465669
      7 H                     0.171712
      8 C                     0.007864
      9 H                     0.205620
     10 C                    -0.410679
     11 Cl                    0.447821
     12 C                    -0.197738
     13 C                    -0.412372
     14 Cl                    0.447731
     15 C                     0.007960
     16 H                     0.205585
     17 C                    -0.466178
     18 H                     0.171674
     19 C                     0.005970
     20 H                     0.205517
     21 C                    -0.416375
     22 Cl                    0.446990
  ----------------------------------------
  Sum of atomic charges =     0.000000

 -----------------------------------------------------------------
                    Cartesian Multipole Moments
 -----------------------------------------------------------------
    Charge (ESU x 10^10)
                 0.0000
    Dipole Moment (Debye)
         X      -0.0023      Y      -0.0022      Z       0.0209
       Tot       0.0211
    Quadrupole Moments (Debye-Ang)
        XX     -96.0583     XY       0.1181     YY    -123.5752
        XZ      -0.0058     YZ      -0.0001     ZZ    -123.5966
    Octopole Moments (Debye-Ang^2)
       XXX      -0.0206    XXY      -0.0460    XYY       0.1812
       YYY       0.0101    XXZ       0.3203    XYZ      10.2238
       YYZ       0.0633    XZZ      -0.1823    YZZ      -0.0039
       ZZZ      -0.0375
    Hexadecapole Moments (Debye-Ang^3)
      XXXX   -2313.1538   XXXY       0.4308   XXYY    -699.0061
      XYYY      -0.4967   YYYY   -1520.8990   XXXZ       0.0648
      XXYZ      -0.0524   XYYZ       0.0008   YYYZ       0.5256
      XXZZ    -697.5032   XYZZ       0.1274   YYZZ    -480.6137
      XZZZ       0.0801   YZZZ      -0.4656   ZZZZ   -1508.3196
 -----------------------------------------------------------------
 Calculating MO derivatives via CPSCF
    1     0    69    0.0194291  
    2     0    69    0.0065512  
    3     0    69    0.0004867  
    4     4    65    0.0000442  
    5    66     3    0.0000029  
    6    69     0    0.0000002  Converged
 Time for AOints: 935.7 s (CPU) 935.9 s (wall)
 ------------------------------------------------------------------------------
                     AOints        : Timing summary (seconds)
 ------------------------------------------------------------------------------
     job step          cpu (% of tot)      sys (% of tot)     wall (% of tot)
 ------------------------------------------------------------------------------
  AOints            0.9357E+03 ( 9.1)   0.8000E-05 ( 2.8)   0.9359E+03 ( 9.1)
 ------------------------------------------------------------------------------
   Grand Totals     0.1032E+05          0.2830E-03          0.1032E+05
 ------------------------------------------------------------------------------
 Polarizability Matrix (a.u.)
            1           2           3
    1-221.0299266   0.0239520  -0.0084279
    2   0.0239520-167.9085455   0.0032094
    3  -0.0084279   0.0032094-167.2919714
 Calculating analytic Hessian of the SCF energy

 Direct stationary perturbation theory relativistic correction:

 rels  =       3.208725020602
 relv  =     -12.378764495051
 rel2e =       3.416751267546
 E_rel =      -5.753288206903

 Hessian of the SCF Energy
            1           2           3           4           5           6
    1   0.6497427   0.0005683   0.0009758  -0.1717004   0.0832519  -0.0843164
    2   0.0005683   0.3884146  -0.2179385   0.0396636  -0.1444419   0.0852944
    3   0.0009758  -0.2179385   0.3921846  -0.0402825   0.0852937  -0.1462328
    4  -0.1717004   0.0396636  -0.0402825   0.6138853  -0.0377065   0.0385533
    5   0.0832519  -0.1444419   0.0852937  -0.0377065   0.3175354  -0.1959203
    6  -0.0843164   0.0852944  -0.1462328   0.0385533  -0.1959203   0.3213785
    7   0.0047037   0.0017869  -0.0018288  -0.0658423  -0.0328377   0.0330581
    8  -0.0139081  -0.0171943   0.0211309  -0.0325420  -0.0745285   0.0517385
    9   0.0140234   0.0211173  -0.0175308   0.0326622   0.0517164  -0.0753579
   10  -0.0237621   0.0508416  -0.0513903  -0.3219752  -0.0123909   0.0124170
   11   0.0179432   0.0186570  -0.0123403   0.0340413  -0.0861226   0.0245978
   12  -0.0181212  -0.0124029   0.0188556  -0.0343150   0.0246514  -0.0865200
   13  -0.0049128  -0.0009392   0.0009385  -0.0122076   0.0196204  -0.0198077
   14  -0.0005613   0.0033066   0.0020407  -0.0023031   0.0021645   0.0002895
   15   0.0005650   0.0020482   0.0032609   0.0023333   0.0002723   0.0021740
   16  -0.0001653   0.0003305  -0.0002823  -0.0279345  -0.0195095   0.0197087
   17   0.0002965  -0.0338898   0.0321824  -0.0602855   0.0180787  -0.0119548
   18  -0.0003004   0.0321629  -0.0345858   0.0609217  -0.0119987   0.0182521
   19   0.0005242   0.0000107  -0.0000130   0.0009778  -0.0016200   0.0016394
   20   0.0000051  -0.0010968   0.0001406  -0.0014158   0.0018446   0.0051094
   21  -0.0000132   0.0001424  -0.0011028   0.0014158   0.0051157   0.0017233
   22  -0.0223032  -0.0513354   0.0519198  -0.0562316   0.0211978  -0.0213624
   23  -0.0184310   0.0178776  -0.0116841   0.0219431  -0.0091983   0.0056963
   24   0.0186333  -0.0116582   0.0182132  -0.0221581   0.0057055  -0.0093283
   25  -0.0049320   0.0008709  -0.0008838  -0.0009699   0.0007279  -0.0007368
   26   0.0005001   0.0033264   0.0020315   0.0006814  -0.0002628  -0.0004533
   27  -0.0004987   0.0020254   0.0032879  -0.0006751  -0.0004563  -0.0002462
   28  -0.1689248  -0.0392228   0.0394046   0.0691285  -0.0215801   0.0217785
   29  -0.0827076  -0.1455255   0.0862041   0.0229181  -0.0294529   0.0351124
   30   0.0835663   0.0863142  -0.1470467  -0.0232207   0.0351598  -0.0301663
   31   0.0044239  -0.0013565   0.0013525  -0.0021222  -0.0008237   0.0008483
   32   0.0143133  -0.0170051   0.0209774  -0.0035458   0.0028491   0.0015815
   33  -0.0144528   0.0209870  -0.0174466   0.0036000   0.0015904   0.0028520
   34  -0.2181791  -0.0009255   0.0002409  -0.0222659   0.0076820  -0.0077892
   35  -0.0008919  -0.0776359  -0.0000133   0.0187077   0.0044368  -0.0006926
   36  -0.0000227   0.0000089  -0.0774071  -0.0189593  -0.0007246   0.0043296
   37  -0.0220206  -0.0193296  -0.0188518  -0.0009326  -0.0024211   0.0022415
   38  -0.0081799   0.0041574   0.0005015   0.0024409  -0.0010182  -0.0010073
   39  -0.0078156   0.0005072   0.0042634   0.0021899   0.0010163  -0.0008213
   40  -0.0017790  -0.0019766  -0.0019103   0.0004357  -0.0009096  -0.0009118
   41   0.0020014  -0.0018737   0.0004318  -0.0004280  -0.0006165   0.0003480
   42   0.0019571   0.0004498  -0.0018745  -0.0012510  -0.0010117  -0.0004003
   43   0.0014694  -0.0014638  -0.0014541  -0.0005857  -0.0003062   0.0003043
   44  -0.0012900   0.0006048  -0.0052666  -0.0008236  -0.0006453   0.0006657
   45  -0.0012082  -0.0052490   0.0008070   0.0004145  -0.0002519   0.0003077
   46  -0.0001393  -0.0009046  -0.0008900  -0.0001922  -0.0002232   0.0002370
   47   0.0001305   0.0002382  -0.0000025  -0.0000418   0.0000907  -0.0000157
   48   0.0001237  -0.0000054   0.0002320   0.0000364  -0.0001090   0.0000812
   49   0.0007067   0.0000094   0.0000114  -0.0001528  -0.0002426   0.0002362
   50   0.0000116  -0.0011724  -0.0000830   0.0000543   0.0000716  -0.0000169
   51   0.0000009  -0.0000683  -0.0011834  -0.0000612  -0.0000169   0.0000833
   52  -0.0000372  -0.0000015   0.0000002  -0.0000007  -0.0000441   0.0000448
   53   0.0000026  -0.0002390   0.0003672   0.0000796   0.0000252  -0.0000329
   54  -0.0000035   0.0003667  -0.0002552  -0.0000817  -0.0000343   0.0000267
   55   0.0014450   0.0015159   0.0014921  -0.0005822  -0.0002970   0.0003134
   56   0.0012798   0.0006179  -0.0052311  -0.0004017   0.0003230  -0.0002651
   57   0.0013006  -0.0052561   0.0008525   0.0008439   0.0006454  -0.0006463
   58  -0.0001447   0.0009051   0.0008841  -0.0001951  -0.0002356   0.0002258
   59  -0.0001316   0.0002387  -0.0000010  -0.0000370   0.0000761  -0.0001051
   60  -0.0001284   0.0000047   0.0002504   0.0000422  -0.0000193   0.0000939
   61  -0.0222467   0.0190378   0.0186800  -0.0009535  -0.0022200   0.0024425
   62   0.0077978   0.0044579   0.0007247  -0.0022456  -0.0008347   0.0009979
   63   0.0077166   0.0006507   0.0042821  -0.0023952  -0.0010028  -0.0010056
   64  -0.0017663   0.0019138   0.0018867   0.0004187   0.0008882   0.0008758
   65  -0.0020000  -0.0018228   0.0005332   0.0012465  -0.0003742  -0.0009670
   66  -0.0019828   0.0004994  -0.0018239   0.0003858   0.0003783  -0.0005770
            7           8           9          10          11          12
    1   0.0047037  -0.0139081   0.0140234  -0.0237621   0.0179432  -0.0181212
    2   0.0017869  -0.0171943   0.0211173   0.0508416   0.0186570  -0.0124029
    3  -0.0018288   0.0211309  -0.0175308  -0.0513903  -0.0123403   0.0188556
    4  -0.0658423  -0.0325420   0.0326622  -0.3219752   0.0340413  -0.0343150
    5  -0.0328377  -0.0745285   0.0517164  -0.0123909  -0.0861226   0.0246514
    6   0.0330581   0.0517385  -0.0753579   0.0124170   0.0245978  -0.0865200
    7   0.0848817   0.0539688  -0.0542638  -0.0197233  -0.0277414   0.0279627
    8   0.0539688   0.0971479  -0.0861176  -0.0094157  -0.0067328   0.0113474
    9  -0.0542638  -0.0861176   0.0986302   0.0095404   0.0113483  -0.0069169
   10  -0.0197233  -0.0094157   0.0095404   0.6713252  -0.0253919   0.0253750
   11  -0.0277414  -0.0067328   0.0113483  -0.0253919   0.4287350  -0.3052467
   12   0.0279627   0.0113474  -0.0069169   0.0253750  -0.3052467   0.4351292
   13   0.0009225   0.0003308  -0.0003354  -0.1268398   0.0860104  -0.0868245
   14  -0.0007526  -0.0006403  -0.0018340   0.0880340  -0.1522638   0.1188797
   15   0.0007618  -0.0018292  -0.0006105  -0.0888700   0.1188710  -0.1546076
   16  -0.0037996  -0.0008598   0.0008695  -0.1778365  -0.0864519   0.0875658
   17   0.0038643   0.0043540   0.0001670  -0.0388875  -0.1734025   0.1141287
   18  -0.0039201   0.0001776   0.0043795   0.0394955   0.1141553  -0.1760141
   19  -0.0005726  -0.0001656   0.0001674  -0.0109275   0.0015684  -0.0015791
   20  -0.0009526  -0.0003831   0.0004399  -0.0200469   0.0037133   0.0000003
   21   0.0009718   0.0004454  -0.0003932   0.0203042  -0.0000106   0.0036932
   22   0.0013269  -0.0006151   0.0005866   0.0637388   0.0168123  -0.0170216
   23  -0.0015789  -0.0014964   0.0006346  -0.0155707  -0.0244370   0.0322100
   24   0.0016001   0.0006294  -0.0015134   0.0157165   0.0322087  -0.0251215
   25   0.0001768  -0.0000140   0.0000133  -0.0010376   0.0023090  -0.0023225
   26  -0.0000966  -0.0002659  -0.0002685   0.0025709   0.0021566   0.0046218
   27   0.0000960  -0.0002706  -0.0002580  -0.0026075   0.0046168   0.0020673
   28  -0.0022184   0.0035274  -0.0035469  -0.0553360  -0.0223555   0.0226035
   29   0.0007938   0.0029359   0.0015451  -0.0215737  -0.0096563   0.0061633
   30  -0.0008048   0.0015377   0.0028659   0.0218290   0.0061712  -0.0098048
   31   0.0004338  -0.0000041   0.0000052   0.0012766   0.0016118  -0.0016299
   32   0.0000338  -0.0010695   0.0011835   0.0006152  -0.0014764   0.0006100
   33  -0.0000344   0.0011798  -0.0010907  -0.0006445   0.0006003  -0.0014844
   34  -0.0017721  -0.0019817   0.0019928   0.0014399   0.0012666  -0.0013162
   35   0.0018931  -0.0018306  -0.0005026   0.0015112   0.0007865   0.0052506
   36  -0.0019206  -0.0005226  -0.0018279  -0.0015043   0.0052302   0.0006889
   37   0.0004031   0.0004232  -0.0012715  -0.0006035   0.0008421   0.0004213
   38   0.0008831  -0.0005898   0.0009694   0.0003180  -0.0006512   0.0002569
   39  -0.0009221  -0.0003714  -0.0004020   0.0003094  -0.0006372   0.0003172
   40  -0.0000900  -0.0001739   0.0000687   0.0004379  -0.0001148   0.0001826
   41   0.0001633   0.0004434   0.0000097  -0.0000793   0.0001256  -0.0001374
   42   0.0000653  -0.0000018   0.0002563   0.0001752   0.0002749  -0.0002506
   43   0.0004255   0.0000814   0.0001725   0.0000447   0.0000223   0.0000042
   44   0.0001174   0.0001207  -0.0002772  -0.0000282   0.0003101  -0.0000005
   45   0.0001841   0.0001360  -0.0002441   0.0000072   0.0000045   0.0002502
   46   0.0000626   0.0000642  -0.0001080  -0.0000285   0.0000944   0.0000217
   47  -0.0000213  -0.0000541   0.0000437  -0.0000249  -0.0000001   0.0000035
   48   0.0000051   0.0000718  -0.0000523   0.0000028  -0.0000005  -0.0000379
   49  -0.0001380   0.0001556  -0.0001580  -0.0000385   0.0001631  -0.0001634
   50  -0.0001167   0.0001591  -0.0000322  -0.0000181  -0.0000077   0.0000209
   51   0.0001343  -0.0000431   0.0001694   0.0000190   0.0000200  -0.0000116
   52   0.0000002   0.0000152  -0.0000154   0.0000080  -0.0000022   0.0000020
   53   0.0000057  -0.0000144   0.0000267   0.0000036  -0.0000190   0.0000207
   54  -0.0000055   0.0000272  -0.0000156  -0.0000038   0.0000217  -0.0000192
   55   0.0004056  -0.0001536  -0.0000928   0.0000424  -0.0000052  -0.0000240
   56  -0.0001920  -0.0002448   0.0001329  -0.0000043   0.0002537   0.0000095
   57  -0.0001114  -0.0002653   0.0001142   0.0000260  -0.0000090   0.0003114
   58   0.0000618   0.0001076  -0.0000641  -0.0000290  -0.0000217  -0.0000948
   59  -0.0000033  -0.0000498   0.0000697  -0.0000035  -0.0000375  -0.0000008
   60   0.0000210   0.0000462  -0.0000561   0.0000244   0.0000039  -0.0000008
   61   0.0004303   0.0012377  -0.0004025  -0.0005878  -0.0004135  -0.0008398
   62   0.0008617  -0.0003547  -0.0003797  -0.0003066   0.0003126  -0.0006565
   63  -0.0008906   0.0009653  -0.0005751  -0.0003150   0.0002498  -0.0006371
   64  -0.0000783  -0.0000782   0.0001564   0.0004102  -0.0001872   0.0001137
   65  -0.0000789   0.0002880   0.0000077  -0.0001519  -0.0002438   0.0002703
   66  -0.0001582  -0.0000119   0.0004292   0.0000941  -0.0001297   0.0001127
           13          14          15          16          17          18
    1  -0.0049128  -0.0005613   0.0005650  -0.0001653   0.0002965  -0.0003004
    2  -0.0009392   0.0033066   0.0020482   0.0003305  -0.0338898   0.0321629
    3   0.0009385   0.0020407   0.0032609  -0.0002823   0.0321824  -0.0345858
    4  -0.0122076  -0.0023031   0.0023333  -0.0279345  -0.0602855   0.0609217
    5   0.0196204   0.0021645   0.0002723  -0.0195095   0.0180787  -0.0119987
    6  -0.0198077   0.0002895   0.0021740   0.0197087  -0.0119548   0.0182521
    7   0.0009225  -0.0007526   0.0007618  -0.0037996   0.0038643  -0.0039201
    8   0.0003308  -0.0006403  -0.0018292  -0.0008598   0.0043540   0.0001776
    9  -0.0003354  -0.0018340  -0.0006105   0.0008695   0.0001670   0.0043795
   10  -0.1268398   0.0880340  -0.0888700  -0.1778365  -0.0388875   0.0394955
   11   0.0860104  -0.1522638   0.1188710  -0.0864519  -0.1734025   0.1141553
   12  -0.0868245   0.1188797  -0.1546076   0.0875658   0.1141287  -0.1760141
   13   0.1320408  -0.0920518   0.0929175   0.0120968  -0.0106347   0.0107425
   14  -0.0920518   0.1545719  -0.1316925   0.0104472  -0.0070596   0.0103958
   15   0.0929175  -0.1316925   0.1571902  -0.0105602   0.0104233  -0.0072935
   16   0.0120968   0.0104472  -0.0105602   0.7379080   0.0002097  -0.0006422
   17  -0.0106347  -0.0070596   0.0104233   0.0002097   0.3963403  -0.2666290
   18   0.0107425   0.0103958  -0.0072935  -0.0006422  -0.2666290   0.4019761
   19   0.0007375  -0.0000969   0.0000940  -0.3384734  -0.0013434   0.0015060
   20   0.0003546  -0.0016437  -0.0025571  -0.0013510  -0.0473713   0.0108814
   21  -0.0003646  -0.0025525  -0.0015898   0.0014711   0.0108846  -0.0476254
   22  -0.0009360  -0.0025503   0.0025964  -0.1805643   0.0400494  -0.0404115
   23  -0.0022806   0.0021127   0.0046718   0.0876019  -0.1724465   0.1128847
   24   0.0023173   0.0046771   0.0020124  -0.0884487   0.1128936  -0.1745598
   25   0.0004306   0.0005223  -0.0005283   0.0120827   0.0109143  -0.0110440
   26  -0.0005099  -0.0002844   0.0004978  -0.0101456  -0.0070583   0.0104029
   27   0.0005154   0.0004965  -0.0002957   0.0102326   0.0103707  -0.0072788
   28  -0.0009393  -0.0006880   0.0006939  -0.0296129   0.0597511  -0.0603299
   29  -0.0007426  -0.0002747  -0.0004453   0.0189426   0.0188388  -0.0127649
   30   0.0007488  -0.0004411  -0.0002597  -0.0191118  -0.0127853   0.0191287
   31   0.0001743   0.0000970  -0.0000998  -0.0037406  -0.0039495   0.0039903
   32   0.0000145  -0.0002629  -0.0002686   0.0007839   0.0043521   0.0001929
   33  -0.0000158  -0.0002697  -0.0002578  -0.0007906   0.0002133   0.0043288
   34  -0.0001451  -0.0001300   0.0001301   0.0007076   0.0000134  -0.0000073
   35   0.0008923   0.0002426  -0.0000044   0.0000108  -0.0011878   0.0000806
   36  -0.0008955  -0.0000006   0.0002486  -0.0000145   0.0000708  -0.0011703
   37  -0.0001969   0.0000400   0.0000357  -0.0001651  -0.0000627  -0.0000652
   38   0.0002250   0.0000960   0.0001083   0.0002483   0.0000837   0.0000234
   39   0.0002349   0.0000160   0.0000750   0.0002436   0.0000161   0.0000713
   40   0.0000641   0.0000233   0.0000056  -0.0001345   0.0001269   0.0001356
   41  -0.0000655  -0.0000566  -0.0000718  -0.0001647   0.0001683   0.0000459
   42  -0.0001075  -0.0000439  -0.0000489  -0.0001604   0.0000338   0.0001746
   43  -0.0000276   0.0000242   0.0000035  -0.0000345   0.0000175   0.0000187
   44  -0.0000940  -0.0000016  -0.0000004  -0.0001692  -0.0000117  -0.0000230
   45   0.0000211  -0.0000033  -0.0000377  -0.0001651  -0.0000208  -0.0000048
   46  -0.0000256   0.0000021  -0.0000024  -0.0000465  -0.0000146  -0.0000141
   47  -0.0000023  -0.0000022  -0.0000006   0.0000134   0.0000032  -0.0000093
   48  -0.0000026   0.0000009   0.0000047   0.0000128  -0.0000085   0.0000033
   49  -0.0000455  -0.0000129   0.0000140   0.0000949   0.0000014  -0.0000011
   50   0.0000142   0.0000038   0.0000089   0.0000009  -0.0000274  -0.0000007
   51  -0.0000146   0.0000084   0.0000028   0.0000008   0.0000007  -0.0000264
   52  -0.0000017   0.0000009  -0.0000008  -0.0000062   0.0000002   0.0000001
   53   0.0000061  -0.0000016  -0.0000029  -0.0000004   0.0000046  -0.0000085
   54  -0.0000063  -0.0000028  -0.0000015  -0.0000000  -0.0000086   0.0000047
   55  -0.0000285  -0.0000042  -0.0000242  -0.0000381  -0.0000181  -0.0000186
   56  -0.0000201  -0.0000377  -0.0000032   0.0001657  -0.0000094  -0.0000201
   57   0.0000954   0.0000014  -0.0000008   0.0001614  -0.0000220  -0.0000104
   58  -0.0000258   0.0000023  -0.0000021  -0.0000457   0.0000148   0.0000142
   59   0.0000023   0.0000046   0.0000007  -0.0000130   0.0000034  -0.0000083
   60   0.0000021  -0.0000008  -0.0000024  -0.0000139  -0.0000091   0.0000031
   61  -0.0001965  -0.0000382  -0.0000417  -0.0001546   0.0000594   0.0000585
   62  -0.0002383   0.0000771   0.0000190  -0.0002468   0.0000752   0.0000164
   63  -0.0002223   0.0001051   0.0000919  -0.0002335   0.0000191   0.0000806
   64   0.0000619  -0.0000038  -0.0000213  -0.0001366  -0.0001227  -0.0001289
   65   0.0001083  -0.0000509  -0.0000456   0.0001567   0.0001620   0.0000422
   66   0.0000633  -0.0000700  -0.0000545   0.0001566   0.0000342   0.0001663
           19          20          21          22          23          24
    1   0.0005242   0.0000051  -0.0000132  -0.0223032  -0.0184310   0.0186333
    2   0.0000107  -0.0010968   0.0001424  -0.0513354   0.0178776  -0.0116582
    3  -0.0000130   0.0001406  -0.0011028   0.0519198  -0.0116841   0.0182132
    4   0.0009778  -0.0014158   0.0014158  -0.0562316   0.0219431  -0.0221581
    5  -0.0016200   0.0018446   0.0051157   0.0211978  -0.0091983   0.0057055
    6   0.0016394   0.0051094   0.0017233  -0.0213624   0.0056963  -0.0093283
    7  -0.0005726  -0.0009526   0.0009718   0.0013269  -0.0015789   0.0016001
    8  -0.0001656  -0.0003831   0.0004454  -0.0006151  -0.0014964   0.0006294
    9   0.0001674   0.0004399  -0.0003932   0.0005866   0.0006346  -0.0015134
   10  -0.0109275  -0.0200469   0.0203042   0.0637388  -0.0155707   0.0157165
   11   0.0015684   0.0037133  -0.0000106   0.0168123  -0.0244370   0.0322087
   12  -0.0015791   0.0000003   0.0036932  -0.0170216   0.0322100  -0.0251215
   13   0.0007375   0.0003546  -0.0003646  -0.0009360  -0.0022806   0.0023173
   14  -0.0000969  -0.0016437  -0.0025525  -0.0025503   0.0021127   0.0046771
   15   0.0000940  -0.0025571  -0.0015898   0.0025964   0.0046718   0.0020124
   16  -0.3384734  -0.0013510   0.0014711  -0.1805643   0.0876019  -0.0884487
   17  -0.0013434  -0.0473713   0.0108846   0.0400494  -0.1724465   0.1128936
   18   0.0015060   0.0108814  -0.0476254  -0.0404115   0.1128847  -0.1745598
   19   0.3580043   0.0014272  -0.0016021  -0.0113028  -0.0017007   0.0017222
   20   0.0014272   0.0414865  -0.0164095   0.0199428   0.0038688  -0.0001780
   21  -0.0016021  -0.0164095   0.0418517  -0.0201104  -0.0001842   0.0038998
   22  -0.0113028   0.0199428  -0.0201104   0.6711162   0.0245524  -0.0252834
   23  -0.0017007   0.0038688  -0.0001842   0.0245524   0.4294523  -0.3059812
   24   0.0017222  -0.0001780   0.0038998  -0.0252834  -0.3059812   0.4358141
   25   0.0007477  -0.0003697   0.0003667  -0.1233942  -0.0844490   0.0854750
   26   0.0000851  -0.0016384  -0.0025576  -0.0864763  -0.1539567   0.1208126
   27  -0.0000873  -0.0025597  -0.0015845   0.0875523   0.1208410  -0.1567715
   28   0.0009150   0.0014432  -0.0014725  -0.3221064  -0.0361354   0.0367508
   29   0.0016682   0.0018617   0.0050758   0.0101448  -0.0862277   0.0248836
   30  -0.0016785   0.0050812   0.0017666  -0.0101173   0.0249072  -0.0867811
   31  -0.0005957   0.0009627  -0.0009690  -0.0204882   0.0276841  -0.0279425
   32   0.0001680  -0.0003736   0.0004317   0.0094291  -0.0063538   0.0109649
   33  -0.0001694   0.0004330  -0.0003800  -0.0094757   0.0109485  -0.0065440
   34  -0.0000371   0.0000021   0.0000030   0.0014727  -0.0012644   0.0012305
   35  -0.0000010  -0.0002489  -0.0003645  -0.0014585   0.0007643   0.0052485
   36   0.0000006  -0.0003661  -0.0002423   0.0014536   0.0052714   0.0006360
   37  -0.0000018  -0.0000813  -0.0000812  -0.0005919   0.0004128   0.0008378
   38   0.0000453   0.0000249   0.0000336   0.0002929   0.0003135  -0.0006502
   39   0.0000440   0.0000346   0.0000263   0.0003127   0.0002471  -0.0006361
   40   0.0000000  -0.0000061  -0.0000053   0.0004161   0.0001930  -0.0001185
   41  -0.0000158  -0.0000162  -0.0000280   0.0001715  -0.0002430   0.0002692
   42  -0.0000154  -0.0000278  -0.0000156  -0.0000957  -0.0001248   0.0001151
   43   0.0000081  -0.0000032  -0.0000032   0.0000426   0.0000065   0.0000236
   44   0.0000020  -0.0000192  -0.0000218   0.0000055   0.0002583   0.0000081
   45   0.0000020  -0.0000219  -0.0000190  -0.0000249  -0.0000090   0.0003088
   46  -0.0000016  -0.0000064  -0.0000063  -0.0000280   0.0000221   0.0000942
   47  -0.0000008  -0.0000015   0.0000029   0.0000039  -0.0000382   0.0000002
   48  -0.0000009   0.0000027  -0.0000017  -0.0000250   0.0000041  -0.0000001
   49  -0.0000062  -0.0000005   0.0000001  -0.0000339  -0.0001673   0.0001678
   50   0.0000001   0.0000048   0.0000087   0.0000174  -0.0000100   0.0000210
   51  -0.0000000   0.0000084   0.0000044  -0.0000185   0.0000237  -0.0000070
   52  -0.0000013  -0.0000000  -0.0000000   0.0000081   0.0000019  -0.0000020
   53  -0.0000000  -0.0000015  -0.0000000  -0.0000031  -0.0000188   0.0000219
   54  -0.0000000   0.0000000  -0.0000016   0.0000032   0.0000220  -0.0000198
   55   0.0000080   0.0000035   0.0000037   0.0000439  -0.0000299  -0.0000058
   56  -0.0000023  -0.0000195  -0.0000217   0.0000204   0.0003109  -0.0000048
   57  -0.0000018  -0.0000206  -0.0000184  -0.0000056   0.0000006   0.0002504
   58  -0.0000017   0.0000062   0.0000062  -0.0000272  -0.0000948  -0.0000196
   59   0.0000009  -0.0000015   0.0000028   0.0000241  -0.0000013   0.0000027
   60   0.0000007   0.0000029  -0.0000016  -0.0000040  -0.0000002  -0.0000379
   61  -0.0000010   0.0000805   0.0000798  -0.0005801  -0.0008293  -0.0004025
   62  -0.0000449   0.0000260   0.0000342  -0.0003059  -0.0006532   0.0002646
   63  -0.0000443   0.0000327   0.0000255  -0.0002957  -0.0006525   0.0003164
   64   0.0000002   0.0000056   0.0000054   0.0004213   0.0001152  -0.0001883
   65   0.0000155  -0.0000152  -0.0000273   0.0000800   0.0001226  -0.0001396
   66   0.0000153  -0.0000267  -0.0000149  -0.0001726   0.0002720  -0.0002448
           25          26          27          28          29          30
    1  -0.0049320   0.0005001  -0.0004987  -0.1689248  -0.0827076   0.0835663
    2   0.0008709   0.0033264   0.0020254  -0.0392228  -0.1455255   0.0863142
    3  -0.0008838   0.0020315   0.0032879   0.0394046   0.0862041  -0.1470467
    4  -0.0009699   0.0006814  -0.0006751   0.0691285   0.0229181  -0.0232207
    5   0.0007279  -0.0002628  -0.0004563  -0.0215801  -0.0294529   0.0351598
    6  -0.0007368  -0.0004533  -0.0002462   0.0217785   0.0351124  -0.0301663
    7   0.0001768  -0.0000966   0.0000960  -0.0022184   0.0007938  -0.0008048
    8  -0.0000140  -0.0002659  -0.0002706   0.0035274   0.0029359   0.0015377
    9   0.0000133  -0.0002685  -0.0002580  -0.0035469   0.0015451   0.0028659
   10  -0.0010376   0.0025709  -0.0026075  -0.0553360  -0.0215737   0.0218290
   11   0.0023090   0.0021566   0.0046168  -0.0223555  -0.0096563   0.0061712
   12  -0.0023225   0.0046218   0.0020673   0.0226035   0.0061633  -0.0098048
   13   0.0004306  -0.0005099   0.0005154  -0.0009393  -0.0007426   0.0007488
   14   0.0005223  -0.0002844   0.0004965  -0.0006880  -0.0002747  -0.0004411
   15  -0.0005283   0.0004978  -0.0002957   0.0006939  -0.0004453  -0.0002597
   16   0.0120827  -0.0101456   0.0102326  -0.0296129   0.0189426  -0.0191118
   17   0.0109143  -0.0070583   0.0103707   0.0597511   0.0188388  -0.0127853
   18  -0.0110440   0.0104029  -0.0072788  -0.0603299  -0.0127649   0.0191287
   19   0.0007477   0.0000851  -0.0000873   0.0009150   0.0016682  -0.0016785
   20  -0.0003697  -0.0016384  -0.0025597   0.0014432   0.0018617   0.0050812
   21   0.0003667  -0.0025576  -0.0015845  -0.0014725   0.0050758   0.0017666
   22  -0.1233942  -0.0864763   0.0875523  -0.3221064   0.0101448  -0.0101173
   23  -0.0844490  -0.1539567   0.1208410  -0.0361354  -0.0862277   0.0249072
   24   0.0854750   0.1208126  -0.1567715   0.0367508   0.0248836  -0.0867811
   25   0.1283779   0.0903963  -0.0914876  -0.0118354  -0.0197347   0.0199680
   26   0.0903963   0.1563598  -0.1337236   0.0021503   0.0019980   0.0004548
   27  -0.0914876  -0.1337236   0.1594477  -0.0021932   0.0004706   0.0019738
   28  -0.0118354   0.0021503  -0.0021932   0.6125610   0.0393603  -0.0398078
   29  -0.0197347   0.0019980   0.0004706   0.0393603   0.3174998  -0.1960403
   30   0.0199680   0.0004548   0.0019738  -0.0398078  -0.1960403   0.3211796
   31   0.0009100   0.0007527  -0.0007603  -0.0667912   0.0330598  -0.0333088
   32  -0.0003412  -0.0006447  -0.0018286   0.0326463  -0.0732996   0.0506024
   33   0.0003427  -0.0018308  -0.0006024  -0.0329337   0.0505907  -0.0742296
   34  -0.0001381   0.0001282  -0.0001255  -0.0220132  -0.0080840   0.0079845
   35  -0.0008918   0.0002391   0.0000070  -0.0190443   0.0041405  -0.0004889
   36   0.0009029   0.0000030   0.0002304   0.0192126  -0.0004591   0.0042501
   37  -0.0001975   0.0000337   0.0000412  -0.0009934   0.0022192  -0.0024256
   38   0.0002352   0.0000808   0.0000159   0.0022474  -0.0007692   0.0009308
   39   0.0002208   0.0001066   0.0000891   0.0023810  -0.0009398  -0.0010293
   40   0.0000636   0.0000062   0.0000223   0.0004446  -0.0009041  -0.0009108
   41  -0.0001077  -0.0000524  -0.0000441  -0.0012515  -0.0004164  -0.0009885
   42  -0.0000628  -0.0000714  -0.0000542  -0.0003818   0.0003530  -0.0005858
   43  -0.0000276   0.0000044   0.0000249  -0.0005879   0.0002869  -0.0003140
   44   0.0000208  -0.0000383  -0.0000037   0.0004049   0.0003222  -0.0002595
   45  -0.0000948   0.0000005   0.0000003  -0.0008451   0.0006365  -0.0006452
   46  -0.0000255  -0.0000025   0.0000024  -0.0001973   0.0002324  -0.0002242
   47  -0.0000026   0.0000046   0.0000007   0.0000325   0.0000789  -0.0001065
   48  -0.0000023  -0.0000008  -0.0000021  -0.0000410  -0.0000159   0.0000917
   49  -0.0000465   0.0000131  -0.0000130  -0.0001658   0.0002460  -0.0002470
   50  -0.0000141   0.0000036   0.0000086  -0.0000599   0.0000793  -0.0000167
   51   0.0000147   0.0000093   0.0000029   0.0000702  -0.0000248   0.0000760
   52  -0.0000017  -0.0000008   0.0000009  -0.0000020   0.0000446  -0.0000449
   53  -0.0000063  -0.0000016  -0.0000028  -0.0000804   0.0000240  -0.0000343
   54   0.0000065  -0.0000029  -0.0000016   0.0000830  -0.0000338   0.0000271
   55  -0.0000288  -0.0000251  -0.0000024  -0.0006086   0.0003182  -0.0003166
   56   0.0000940  -0.0000002  -0.0000002   0.0008369  -0.0006427   0.0006501
   57  -0.0000232  -0.0000041  -0.0000379  -0.0004331  -0.0002427   0.0003085
   58  -0.0000256  -0.0000023   0.0000026  -0.0001983   0.0002218  -0.0002376
   59   0.0000022  -0.0000022  -0.0000009   0.0000398   0.0000934  -0.0000156
   60   0.0000024   0.0000007   0.0000047  -0.0000362  -0.0001088   0.0000771
   61  -0.0001915  -0.0000420  -0.0000352  -0.0009363   0.0023942  -0.0022182
   62  -0.0002266   0.0000925   0.0001088  -0.0024612  -0.0010208  -0.0010020
   63  -0.0002340   0.0000156   0.0000798  -0.0022158   0.0010088  -0.0008144
   64   0.0000626  -0.0000211  -0.0000048   0.0004190   0.0008963   0.0008912
   65   0.0000650  -0.0000555  -0.0000714   0.0004394  -0.0005872   0.0003699
   66   0.0001072  -0.0000440  -0.0000510   0.0012581  -0.0009689  -0.0003822
           31          32          33          34          35          36
    1   0.0044239   0.0143133  -0.0144528  -0.2181791  -0.0008919  -0.0000227
    2  -0.0013565  -0.0170051   0.0209870  -0.0009255  -0.0776359   0.0000089
    3   0.0013525   0.0209774  -0.0174466   0.0002409  -0.0000133  -0.0774071
    4  -0.0021222  -0.0035458   0.0036000  -0.0222659   0.0187077  -0.0189593
    5  -0.0008237   0.0028491   0.0015904   0.0076820   0.0044368  -0.0007246
    6   0.0008483   0.0015815   0.0028520  -0.0077892  -0.0006926   0.0043296
    7   0.0004338   0.0000338  -0.0000344  -0.0017721   0.0018931  -0.0019206
    8  -0.0000041  -0.0010695   0.0011798  -0.0019817  -0.0018306  -0.0005226
    9   0.0000052   0.0011835  -0.0010907   0.0019928  -0.0005026  -0.0018279
   10   0.0012766   0.0006152  -0.0006445   0.0014399   0.0015112  -0.0015043
   11   0.0016118  -0.0014764   0.0006003   0.0012666   0.0007865   0.0052302
   12  -0.0016299   0.0006100  -0.0014844  -0.0013162   0.0052506   0.0006889
   13   0.0001743   0.0000145  -0.0000158  -0.0001451   0.0008923  -0.0008955
   14   0.0000970  -0.0002629  -0.0002697  -0.0001300   0.0002426  -0.0000006
   15  -0.0000998  -0.0002686  -0.0002578   0.0001301  -0.0000044   0.0002486
   16  -0.0037406   0.0007839  -0.0007906   0.0007076   0.0000108  -0.0000145
   17  -0.0039495   0.0043521   0.0002133   0.0000134  -0.0011878   0.0000708
   18   0.0039903   0.0001929   0.0043288  -0.0000073   0.0000806  -0.0011703
   19  -0.0005957   0.0001680  -0.0001694  -0.0000371  -0.0000010   0.0000006
   20   0.0009627  -0.0003736   0.0004330   0.0000021  -0.0002489  -0.0003661
   21  -0.0009690   0.0004317  -0.0003800   0.0000030  -0.0003645  -0.0002423
   22  -0.0204882   0.0094291  -0.0094757   0.0014727  -0.0014585   0.0014536
   23   0.0276841  -0.0063538   0.0109485  -0.0012644   0.0007643   0.0052714
   24  -0.0279425   0.0109649  -0.0065440   0.0012305   0.0052485   0.0006360
   25   0.0009100  -0.0003412   0.0003427  -0.0001381  -0.0008918   0.0009029
   26   0.0007527  -0.0006447  -0.0018308   0.0001282   0.0002391   0.0000030
   27  -0.0007603  -0.0018286  -0.0006024  -0.0001255   0.0000070   0.0002304
   28  -0.0667912   0.0326463  -0.0329337  -0.0220132  -0.0190443   0.0192126
   29   0.0330598  -0.0732996   0.0505907  -0.0080840   0.0041405  -0.0004591
   30  -0.0333088   0.0506024  -0.0742296   0.0079845  -0.0004889   0.0042501
   31   0.0867322  -0.0544255   0.0548334  -0.0017821  -0.0019546   0.0019514
   32  -0.0544255   0.0955248  -0.0846428   0.0019778  -0.0018839  -0.0004128
   33   0.0548334  -0.0846428   0.0971393  -0.0019740  -0.0004353  -0.0018858
   34  -0.0017821   0.0019778  -0.0019740   0.6497585   0.0005689  -0.0013550
   35  -0.0019546  -0.0018839  -0.0004353   0.0005689   0.3944678   0.2177681
   36   0.0019514  -0.0004128  -0.0018858  -0.0013550   0.2177681   0.3859261
   37   0.0004597  -0.0012395   0.0003975  -0.1691657  -0.0397808  -0.0387276
   38  -0.0008786  -0.0003997  -0.0003489  -0.0839872  -0.1477610  -0.0859714
   39   0.0009279   0.0009956  -0.0005903  -0.0821796  -0.0860291  -0.1443294
   40  -0.0000776   0.0000724  -0.0001498   0.0044667  -0.0014546  -0.0013821
   41   0.0000733   0.0002928   0.0000022   0.0144646  -0.0176003  -0.0209845
   42   0.0001539  -0.0000050   0.0004370   0.0142016  -0.0209973  -0.0168782
   43   0.0004146   0.0001736   0.0000941  -0.0224057  -0.0520686  -0.0510654
   44   0.0001962  -0.0002441   0.0001273  -0.0186424   0.0182936   0.0117796
   45   0.0001159  -0.0002647   0.0001177  -0.0183025   0.0117034   0.0179150
   46   0.0000638  -0.0001069   0.0000638  -0.0049290   0.0008856   0.0008806
   47   0.0000059  -0.0000509   0.0000712   0.0005065   0.0032678  -0.0020277
   48  -0.0000225   0.0000445  -0.0000559   0.0005026  -0.0020334   0.0033407
   49  -0.0001346  -0.0001641   0.0001634  -0.0001446   0.0002729   0.0002091
   50   0.0001219   0.0001664  -0.0000323   0.0002373  -0.0348851  -0.0321640
   51  -0.0001416  -0.0000464   0.0001789   0.0002436  -0.0321570  -0.0335822
   52   0.0000000  -0.0000157   0.0000157   0.0005232   0.0000068   0.0000109
   53  -0.0000060  -0.0000154   0.0000279   0.0000018  -0.0011058  -0.0001460
   54   0.0000054   0.0000280  -0.0000165   0.0000140  -0.0001388  -0.0010921
   55   0.0004432  -0.0000813  -0.0001781  -0.0236414   0.0516926   0.0506611
   56  -0.0001176   0.0001241  -0.0002800   0.0182801   0.0189857   0.0122816
   57  -0.0001797   0.0001324  -0.0002496   0.0179002   0.0123235   0.0184008
   58   0.0000645  -0.0000646   0.0001083  -0.0049189  -0.0009436  -0.0009226
   59   0.0000237  -0.0000550   0.0000434  -0.0005561   0.0032392  -0.0020394
   60  -0.0000064   0.0000724  -0.0000507  -0.0005563  -0.0020433   0.0033299
   61   0.0004252  -0.0004089   0.0012652  -0.1715274   0.0402453   0.0397161
   62  -0.0009031  -0.0006190   0.0010174   0.0845647  -0.1469800  -0.0855028
   63   0.0009433  -0.0003435  -0.0004271   0.0830170  -0.0854176  -0.1439643
   64  -0.0000897   0.0001656  -0.0000654   0.0046942   0.0018016   0.0017713
   65  -0.0001697   0.0004442   0.0000073  -0.0141228  -0.0177438  -0.0210920
   66  -0.0000670  -0.0000046   0.0002577  -0.0138537  -0.0210634  -0.0169165
           37          38          39          40          41          42
    1  -0.0220206  -0.0081799  -0.0078156  -0.0017790   0.0020014   0.0019571
    2  -0.0193296   0.0041574   0.0005072  -0.0019766  -0.0018737   0.0004498
    3  -0.0188518   0.0005015   0.0042634  -0.0019103   0.0004318  -0.0018745
    4  -0.0009326   0.0024409   0.0021899   0.0004357  -0.0004280  -0.0012510
    5  -0.0024211  -0.0010182   0.0010163  -0.0009096  -0.0006165  -0.0010117
    6   0.0022415  -0.0010073  -0.0008213  -0.0009118   0.0003480  -0.0004003
    7   0.0004031   0.0008831  -0.0009221  -0.0000900   0.0001633   0.0000653
    8   0.0004232  -0.0005898  -0.0003714  -0.0001739   0.0004434  -0.0000018
    9  -0.0012715   0.0009694  -0.0004020   0.0000687   0.0000097   0.0002563
   10  -0.0006035   0.0003180   0.0003094   0.0004379  -0.0000793   0.0001752
   11   0.0008421  -0.0006512  -0.0006372  -0.0001148   0.0001256   0.0002749
   12   0.0004213   0.0002569   0.0003172   0.0001826  -0.0001374  -0.0002506
   13  -0.0001969   0.0002250   0.0002349   0.0000641  -0.0000655  -0.0001075
   14   0.0000400   0.0000960   0.0000160   0.0000233  -0.0000566  -0.0000439
   15   0.0000357   0.0001083   0.0000750   0.0000056  -0.0000718  -0.0000489
   16  -0.0001651   0.0002483   0.0002436  -0.0001345  -0.0001647  -0.0001604
   17  -0.0000627   0.0000837   0.0000161   0.0001269   0.0001683   0.0000338
   18  -0.0000652   0.0000234   0.0000713   0.0001356   0.0000459   0.0001746
   19  -0.0000018   0.0000453   0.0000440   0.0000000  -0.0000158  -0.0000154
   20  -0.0000813   0.0000249   0.0000346  -0.0000061  -0.0000162  -0.0000278
   21  -0.0000812   0.0000336   0.0000263  -0.0000053  -0.0000280  -0.0000156
   22  -0.0005919   0.0002929   0.0003127   0.0004161   0.0001715  -0.0000957
   23   0.0004128   0.0003135   0.0002471   0.0001930  -0.0002430  -0.0001248
   24   0.0008378  -0.0006502  -0.0006361  -0.0001185   0.0002692   0.0001151
   25  -0.0001975   0.0002352   0.0002208   0.0000636  -0.0001077  -0.0000628
   26   0.0000337   0.0000808   0.0001066   0.0000062  -0.0000524  -0.0000714
   27   0.0000412   0.0000159   0.0000891   0.0000223  -0.0000441  -0.0000542
   28  -0.0009934   0.0022474   0.0023810   0.0004446  -0.0012515  -0.0003818
   29   0.0022192  -0.0007692  -0.0009398  -0.0009041  -0.0004164   0.0003530
   30  -0.0024256   0.0009308  -0.0010293  -0.0009108  -0.0009885  -0.0005858
   31   0.0004597  -0.0008786   0.0009279  -0.0000776   0.0000733   0.0001539
   32  -0.0012395  -0.0003997   0.0009956   0.0000724   0.0002928  -0.0000050
   33   0.0003975  -0.0003489  -0.0005903  -0.0001498   0.0000022   0.0004370
   34  -0.1691657  -0.0839872  -0.0821796   0.0044667   0.0144646   0.0142016
   35  -0.0397808  -0.1477610  -0.0860291  -0.0014546  -0.0176003  -0.0209973
   36  -0.0387276  -0.0859714  -0.1443294  -0.0013821  -0.0209845  -0.0168782
   37   0.6124224   0.0398918   0.0385153  -0.0667545   0.0331104   0.0326981
   38   0.0398918   0.3232566   0.1960403   0.0335363  -0.0750193  -0.0508767
   39   0.0385153   0.1960403   0.3155736   0.0330252  -0.0509035  -0.0730582
   40  -0.0667545   0.0335363   0.0330252   0.0866583  -0.0551533  -0.0543048
   41   0.0331104  -0.0750193  -0.0509035  -0.0551533   0.0982283   0.0849728
   42   0.0326981  -0.0508767  -0.0730582  -0.0543048   0.0849728   0.0950647
   43  -0.3218021   0.0103961   0.0103041  -0.0204682   0.0095844   0.0093707
   44  -0.0365971  -0.0869267  -0.0248798   0.0280977  -0.0066859  -0.0110179
   45  -0.0358989  -0.0248255  -0.0860988   0.0275999  -0.0110180  -0.0063031
   46  -0.0118823  -0.0200346  -0.0196590   0.0009035  -0.0003443  -0.0003391
   47   0.0021982   0.0019945  -0.0004497   0.0007727  -0.0005903   0.0018288
   48   0.0021669  -0.0004634   0.0020010   0.0007572   0.0018335  -0.0006559
   49  -0.0294386   0.0192744   0.0188971  -0.0037483   0.0008028   0.0007901
   50   0.0606851   0.0191047   0.0127127  -0.0040080   0.0043505  -0.0002049
   51   0.0594844   0.0126768   0.0186990  -0.0039183  -0.0001921   0.0043391
   52   0.0009237   0.0016934   0.0016422  -0.0005933   0.0001700   0.0001670
   53   0.0014646   0.0017027  -0.0050826   0.0009792  -0.0003862  -0.0004363
   54   0.0014407  -0.0050802   0.0019208   0.0009510  -0.0004299  -0.0003699
   55  -0.0554440  -0.0218456  -0.0214656   0.0012861   0.0006156   0.0006355
   56  -0.0226441  -0.0098155  -0.0061364   0.0016347  -0.0014977  -0.0006022
   57  -0.0222255  -0.0061247  -0.0095721   0.0016024  -0.0006135  -0.0014708
   58  -0.0009421  -0.0007536  -0.0007368   0.0001747   0.0000141   0.0000156
   59  -0.0006856  -0.0002516   0.0004481   0.0000981  -0.0002533   0.0002687
   60  -0.0006954   0.0004429  -0.0002809   0.0000984   0.0002678  -0.0002656
   61   0.0691383   0.0231420   0.0227383  -0.0021392  -0.0035951  -0.0035434
   62  -0.0220642  -0.0305043  -0.0351598  -0.0008305   0.0028019  -0.0015812
   63  -0.0215287  -0.0351097  -0.0291169  -0.0008286  -0.0015858   0.0028996
   64  -0.0022150   0.0008087   0.0007912   0.0004334   0.0000339   0.0000318
   65   0.0035847   0.0028912  -0.0015518  -0.0000092  -0.0011032  -0.0011787
   66   0.0034914  -0.0015424   0.0028980  -0.0000089  -0.0011840  -0.0010551
           43          44          45          46          47          48
    1   0.0014694  -0.0012900  -0.0012082  -0.0001393   0.0001305   0.0001237
    2  -0.0014638   0.0006048  -0.0052490  -0.0009046   0.0002382  -0.0000054
    3  -0.0014541  -0.0052666   0.0008070  -0.0008900  -0.0000025   0.0002320
    4  -0.0005857  -0.0008236   0.0004145  -0.0001922  -0.0000418   0.0000364
    5  -0.0003062  -0.0006453  -0.0002519  -0.0002232   0.0000907  -0.0001090
    6   0.0003043   0.0006657   0.0003077   0.0002370  -0.0000157   0.0000812
    7   0.0004255   0.0001174   0.0001841   0.0000626  -0.0000213   0.0000051
    8   0.0000814   0.0001207   0.0001360   0.0000642  -0.0000541   0.0000718
    9   0.0001725  -0.0002772  -0.0002441  -0.0001080   0.0000437  -0.0000523
   10   0.0000447  -0.0000282   0.0000072  -0.0000285  -0.0000249   0.0000028
   11   0.0000223   0.0003101   0.0000045   0.0000944  -0.0000001  -0.0000005
   12   0.0000042  -0.0000005   0.0002502   0.0000217   0.0000035  -0.0000379
   13  -0.0000276  -0.0000940   0.0000211  -0.0000256  -0.0000023  -0.0000026
   14   0.0000242  -0.0000016  -0.0000033   0.0000021  -0.0000022   0.0000009
   15   0.0000035  -0.0000004  -0.0000377  -0.0000024  -0.0000006   0.0000047
   16  -0.0000345  -0.0001692  -0.0001651  -0.0000465   0.0000134   0.0000128
   17   0.0000175  -0.0000117  -0.0000208  -0.0000146   0.0000032  -0.0000085
   18   0.0000187  -0.0000230  -0.0000048  -0.0000141  -0.0000093   0.0000033
   19   0.0000081   0.0000020   0.0000020  -0.0000016  -0.0000008  -0.0000009
   20  -0.0000032  -0.0000192  -0.0000219  -0.0000064  -0.0000015   0.0000027
   21  -0.0000032  -0.0000218  -0.0000190  -0.0000063   0.0000029  -0.0000017
   22   0.0000426   0.0000055  -0.0000249  -0.0000280   0.0000039  -0.0000250
   23   0.0000065   0.0002583  -0.0000090   0.0000221  -0.0000382   0.0000041
   24   0.0000236   0.0000081   0.0003088   0.0000942   0.0000002  -0.0000001
   25  -0.0000276   0.0000208  -0.0000948  -0.0000255  -0.0000026  -0.0000023
   26   0.0000044  -0.0000383   0.0000005  -0.0000025   0.0000046  -0.0000008
   27   0.0000249  -0.0000037   0.0000003   0.0000024   0.0000007  -0.0000021
   28  -0.0005879   0.0004049  -0.0008451  -0.0001973   0.0000325  -0.0000410
   29   0.0002869   0.0003222   0.0006365   0.0002324   0.0000789  -0.0000159
   30  -0.0003140  -0.0002595  -0.0006452  -0.0002242  -0.0001065   0.0000917
   31   0.0004146   0.0001962   0.0001159   0.0000638   0.0000059  -0.0000225
   32   0.0001736  -0.0002441  -0.0002647  -0.0001069  -0.0000509   0.0000445
   33   0.0000941   0.0001273   0.0001177   0.0000638   0.0000712  -0.0000559
   34  -0.0224057  -0.0186424  -0.0183025  -0.0049290   0.0005065   0.0005026
   35  -0.0520686   0.0182936   0.0117034   0.0008856   0.0032678  -0.0020334
   36  -0.0510654   0.0117796   0.0179150   0.0008806  -0.0020277   0.0033407
   37  -0.3218021  -0.0365971  -0.0358989  -0.0118823   0.0021982   0.0021669
   38   0.0103961  -0.0869267  -0.0248255  -0.0200346   0.0019945  -0.0004634
   39   0.0103041  -0.0248798  -0.0860988  -0.0196590  -0.0004497   0.0020010
   40  -0.0204682   0.0280977   0.0275999   0.0009035   0.0007727   0.0007572
   41   0.0095844  -0.0066859  -0.0110180  -0.0003443  -0.0005903   0.0018335
   42   0.0093707  -0.0110179  -0.0063031  -0.0003391   0.0018288  -0.0006559
   43   0.6708041   0.0248632   0.0247805  -0.1235853  -0.0879428  -0.0863076
   44   0.0248632   0.4389749   0.3060758  -0.0858615  -0.1576611  -0.1207340
   45   0.0247805   0.3060758   0.4265880  -0.0842480  -0.1207474  -0.1529187
   46  -0.1235853  -0.0858615  -0.0842480   0.1286028   0.0919122   0.0901917
   47  -0.0879428  -0.1576611  -0.1207474   0.0919122   0.1604446   0.1336325
   48  -0.0863076  -0.1207340  -0.1529187   0.0901917   0.1336325   0.1551879
   49  -0.1804241   0.0890477   0.0869430   0.0120931  -0.0103174  -0.0101081
   50   0.0408112  -0.1760861  -0.1130595   0.0110602  -0.0073685  -0.0103756
   51   0.0396352  -0.1130453  -0.1712475   0.0108449  -0.0103832  -0.0069517
   52  -0.0112495  -0.0017040  -0.0016959   0.0007447   0.0000805   0.0000943
   53   0.0202526   0.0038599   0.0002007  -0.0003781  -0.0015586   0.0025534
   54   0.0198133   0.0001486   0.0038837  -0.0003625   0.0025596  -0.0016629
   55   0.0637685  -0.0159335  -0.0155760  -0.0010300   0.0026236   0.0025563
   56   0.0169397  -0.0254600  -0.0322543   0.0023476   0.0020056  -0.0046258
   57   0.0166571  -0.0322366  -0.0241453   0.0022840  -0.0046234   0.0022082
   58  -0.0009462  -0.0023160  -0.0022889   0.0004311  -0.0005195  -0.0005088
   59  -0.0026065   0.0019760  -0.0046655   0.0005293  -0.0002999  -0.0004959
   60  -0.0025480  -0.0046797   0.0021523   0.0005201  -0.0004990  -0.0002801
   61  -0.0561584   0.0223122   0.0218550  -0.0009673   0.0006914   0.0006643
   62   0.0215510  -0.0094266  -0.0057417   0.0007411  -0.0002456   0.0004546
   63   0.0210611  -0.0057195  -0.0091709   0.0007264   0.0004532  -0.0002644
   64   0.0013251  -0.0016075  -0.0015752   0.0001767  -0.0000978  -0.0000953
   65  -0.0006242  -0.0015146  -0.0006254  -0.0000143  -0.0002570   0.0002702
   66  -0.0005760  -0.0006384  -0.0014944  -0.0000130   0.0002689  -0.0002670
           49          50          51          52          53          54
    1   0.0007067   0.0000116   0.0000009  -0.0000372   0.0000026  -0.0000035
    2   0.0000094  -0.0011724  -0.0000683  -0.0000015  -0.0002390   0.0003667
    3   0.0000114  -0.0000830  -0.0011834   0.0000002   0.0003672  -0.0002552
    4  -0.0001528   0.0000543  -0.0000612  -0.0000007   0.0000796  -0.0000817
    5  -0.0002426   0.0000716  -0.0000169  -0.0000441   0.0000252  -0.0000343
    6   0.0002362  -0.0000169   0.0000833   0.0000448  -0.0000329   0.0000267
    7  -0.0001380  -0.0001167   0.0001343   0.0000002   0.0000057  -0.0000055
    8   0.0001556   0.0001591  -0.0000431   0.0000152  -0.0000144   0.0000272
    9  -0.0001580  -0.0000322   0.0001694  -0.0000154   0.0000267  -0.0000156
   10  -0.0000385  -0.0000181   0.0000190   0.0000080   0.0000036  -0.0000038
   11   0.0001631  -0.0000077   0.0000200  -0.0000022  -0.0000190   0.0000217
   12  -0.0001634   0.0000209  -0.0000116   0.0000020   0.0000207  -0.0000192
   13  -0.0000455   0.0000142  -0.0000146  -0.0000017   0.0000061  -0.0000063
   14  -0.0000129   0.0000038   0.0000084   0.0000009  -0.0000016  -0.0000028
   15   0.0000140   0.0000089   0.0000028  -0.0000008  -0.0000029  -0.0000015
   16   0.0000949   0.0000009   0.0000008  -0.0000062  -0.0000004  -0.0000000
   17   0.0000014  -0.0000274   0.0000007   0.0000002   0.0000046  -0.0000086
   18  -0.0000011  -0.0000007  -0.0000264   0.0000001  -0.0000085   0.0000047
   19  -0.0000062   0.0000001  -0.0000000  -0.0000013  -0.0000000  -0.0000000
   20  -0.0000005   0.0000048   0.0000084  -0.0000000  -0.0000015   0.0000000
   21   0.0000001   0.0000087   0.0000044  -0.0000000  -0.0000000  -0.0000016
   22  -0.0000339   0.0000174  -0.0000185   0.0000081  -0.0000031   0.0000032
   23  -0.0001673  -0.0000100   0.0000237   0.0000019  -0.0000188   0.0000220
   24   0.0001678   0.0000210  -0.0000070  -0.0000020   0.0000219  -0.0000198
   25  -0.0000465  -0.0000141   0.0000147  -0.0000017  -0.0000063   0.0000065
   26   0.0000131   0.0000036   0.0000093  -0.0000008  -0.0000016  -0.0000029
   27  -0.0000130   0.0000086   0.0000029   0.0000009  -0.0000028  -0.0000016
   28  -0.0001658  -0.0000599   0.0000702  -0.0000020  -0.0000804   0.0000830
   29   0.0002460   0.0000793  -0.0000248   0.0000446   0.0000240  -0.0000338
   30  -0.0002470  -0.0000167   0.0000760  -0.0000449  -0.0000343   0.0000271
   31  -0.0001346   0.0001219  -0.0001416   0.0000000  -0.0000060   0.0000054
   32  -0.0001641   0.0001664  -0.0000464  -0.0000157  -0.0000154   0.0000280
   33   0.0001634  -0.0000323   0.0001789   0.0000157   0.0000279  -0.0000165
   34  -0.0001446   0.0002373   0.0002436   0.0005232   0.0000018   0.0000140
   35   0.0002729  -0.0348851  -0.0321570   0.0000068  -0.0011058  -0.0001388
   36   0.0002091  -0.0321640  -0.0335822   0.0000109  -0.0001460  -0.0010921
   37  -0.0294386   0.0606851   0.0594844   0.0009237   0.0014646   0.0014407
   38   0.0192744   0.0191047   0.0126768   0.0016934   0.0017027  -0.0050802
   39   0.0188971   0.0127127   0.0186990   0.0016422  -0.0050826   0.0019208
   40  -0.0037483  -0.0040080  -0.0039183  -0.0005933   0.0009792   0.0009510
   41   0.0008028   0.0043505  -0.0001921   0.0001700  -0.0003862  -0.0004299
   42   0.0007901  -0.0002049   0.0043391   0.0001670  -0.0004363  -0.0003699
   43  -0.1804241   0.0408112   0.0396352  -0.0112495   0.0202526   0.0198133
   44   0.0890477  -0.1760861  -0.1130453  -0.0017040   0.0038599   0.0001486
   45   0.0869430  -0.1130595  -0.1712475  -0.0016959   0.0002007   0.0038837
   46   0.0120931   0.0110602   0.0108449   0.0007447  -0.0003781  -0.0003625
   47  -0.0103174  -0.0073685  -0.0103832   0.0000805  -0.0015586   0.0025596
   48  -0.0101081  -0.0103756  -0.0069517   0.0000943   0.0025534  -0.0016629
   49   0.7381973  -0.0003192   0.0008592  -0.3385928  -0.0007507  -0.0013902
   50  -0.0003192   0.4045671   0.2666656  -0.0007760  -0.0477242  -0.0108726
   51   0.0008592   0.2666656   0.3938468  -0.0014089  -0.0108918  -0.0472458
   52  -0.3385928  -0.0007760  -0.0014089   0.3581104   0.0008199   0.0015078
   53  -0.0007507  -0.0477242  -0.0108918   0.0008199   0.0419844   0.0163942
   54  -0.0013902  -0.0108726  -0.0472458   0.0015078   0.0163942   0.0413066
   55  -0.1782347  -0.0396938  -0.0390523  -0.0109701  -0.0203336  -0.0199869
   56  -0.0880122  -0.1767066  -0.1140483   0.0016169   0.0037514   0.0000307
   57  -0.0863866  -0.1139977  -0.1725142   0.0015629   0.0000195   0.0036946
   58   0.0120959  -0.0108509  -0.0106016   0.0007395   0.0003566   0.0003629
   59   0.0105649  -0.0073990  -0.0103910  -0.0001000  -0.0015642   0.0025576
   60   0.0103859  -0.0104522  -0.0069597  -0.0000889   0.0025541  -0.0016699
   61  -0.0280572  -0.0610953  -0.0599449   0.0009735  -0.0014444  -0.0013946
   62  -0.0197044   0.0185253   0.0120816  -0.0016374   0.0016934  -0.0051106
   63  -0.0193597   0.0120185   0.0179431  -0.0016258  -0.0051078   0.0018870
   64  -0.0037853   0.0039377   0.0038550  -0.0005748  -0.0009691  -0.0009526
   65  -0.0008597   0.0043513  -0.0001860  -0.0001687  -0.0003953  -0.0004420
   66  -0.0008502  -0.0001565   0.0043837  -0.0001662  -0.0004403  -0.0003796
           55          56          57          58          59          60
    1   0.0014450   0.0012798   0.0013006  -0.0001447  -0.0001316  -0.0001284
    2   0.0015159   0.0006179  -0.0052561   0.0009051   0.0002387   0.0000047
    3   0.0014921  -0.0052311   0.0008525   0.0008841  -0.0000010   0.0002504
    4  -0.0005822  -0.0004017   0.0008439  -0.0001951  -0.0000370   0.0000422
    5  -0.0002970   0.0003230   0.0006454  -0.0002356   0.0000761  -0.0000193
    6   0.0003134  -0.0002651  -0.0006463   0.0002258  -0.0001051   0.0000939
    7   0.0004056  -0.0001920  -0.0001114   0.0000618  -0.0000033   0.0000210
    8  -0.0001536  -0.0002448  -0.0002653   0.0001076  -0.0000498   0.0000462
    9  -0.0000928   0.0001329   0.0001142  -0.0000641   0.0000697  -0.0000561
   10   0.0000424  -0.0000043   0.0000260  -0.0000290  -0.0000035   0.0000244
   11  -0.0000052   0.0002537  -0.0000090  -0.0000217  -0.0000375   0.0000039
   12  -0.0000240   0.0000095   0.0003114  -0.0000948  -0.0000008  -0.0000008
   13  -0.0000285  -0.0000201   0.0000954  -0.0000258   0.0000023   0.0000021
   14  -0.0000042  -0.0000377   0.0000014   0.0000023   0.0000046  -0.0000008
   15  -0.0000242  -0.0000032  -0.0000008  -0.0000021   0.0000007  -0.0000024
   16  -0.0000381   0.0001657   0.0001614  -0.0000457  -0.0000130  -0.0000139
   17  -0.0000181  -0.0000094  -0.0000220   0.0000148   0.0000034  -0.0000091
   18  -0.0000186  -0.0000201  -0.0000104   0.0000142  -0.0000083   0.0000031
   19   0.0000080  -0.0000023  -0.0000018  -0.0000017   0.0000009   0.0000007
   20   0.0000035  -0.0000195  -0.0000206   0.0000062  -0.0000015   0.0000029
   21   0.0000037  -0.0000217  -0.0000184   0.0000062   0.0000028  -0.0000016
   22   0.0000439   0.0000204  -0.0000056  -0.0000272   0.0000241  -0.0000040
   23  -0.0000299   0.0003109   0.0000006  -0.0000948  -0.0000013  -0.0000002
   24  -0.0000058  -0.0000048   0.0002504  -0.0000196   0.0000027  -0.0000379
   25  -0.0000288   0.0000940  -0.0000232  -0.0000256   0.0000022   0.0000024
   26  -0.0000251  -0.0000002  -0.0000041  -0.0000023  -0.0000022   0.0000007
   27  -0.0000024  -0.0000002  -0.0000379   0.0000026  -0.0000009   0.0000047
   28  -0.0006086   0.0008369  -0.0004331  -0.0001983   0.0000398  -0.0000362
   29   0.0003182  -0.0006427  -0.0002427   0.0002218   0.0000934  -0.0001088
   30  -0.0003166   0.0006501   0.0003085  -0.0002376  -0.0000156   0.0000771
   31   0.0004432  -0.0001176  -0.0001797   0.0000645   0.0000237  -0.0000064
   32  -0.0000813   0.0001241   0.0001324  -0.0000646  -0.0000550   0.0000724
   33  -0.0001781  -0.0002800  -0.0002496   0.0001083   0.0000434  -0.0000507
   34  -0.0236414   0.0182801   0.0179002  -0.0049189  -0.0005561  -0.0005563
   35   0.0516926   0.0189857   0.0123235  -0.0009436   0.0032392  -0.0020433
   36   0.0506611   0.0122816   0.0184008  -0.0009226  -0.0020394   0.0033299
   37  -0.0554440  -0.0226441  -0.0222255  -0.0009421  -0.0006856  -0.0006954
   38  -0.0218456  -0.0098155  -0.0061247  -0.0007536  -0.0002516   0.0004429
   39  -0.0214656  -0.0061364  -0.0095721  -0.0007368   0.0004481  -0.0002809
   40   0.0012861   0.0016347   0.0016024   0.0001747   0.0000981   0.0000984
   41   0.0006156  -0.0014977  -0.0006135   0.0000141  -0.0002533   0.0002678
   42   0.0006355  -0.0006022  -0.0014708   0.0000156   0.0002687  -0.0002656
   43   0.0637685   0.0169397   0.0166571  -0.0009462  -0.0026065  -0.0025480
   44  -0.0159335  -0.0254600  -0.0322366  -0.0023160   0.0019760  -0.0046797
   45  -0.0155760  -0.0322543  -0.0241453  -0.0022889  -0.0046655   0.0021523
   46  -0.0010300   0.0023476   0.0022840   0.0004311   0.0005293   0.0005201
   47   0.0026236   0.0020056  -0.0046234  -0.0005195  -0.0002999  -0.0004990
   48   0.0025563  -0.0046258   0.0022082  -0.0005088  -0.0004959  -0.0002801
   49  -0.1782347  -0.0880122  -0.0863866   0.0120959   0.0105649   0.0103859
   50  -0.0396938  -0.1767066  -0.1139977  -0.0108509  -0.0073990  -0.0104522
   51  -0.0390523  -0.1140483  -0.1725142  -0.0106016  -0.0103910  -0.0069597
   52  -0.0109701   0.0016169   0.0015629   0.0007395  -0.0001000  -0.0000889
   53  -0.0203336   0.0037514   0.0000195   0.0003566  -0.0015642   0.0025541
   54  -0.0199869   0.0000307   0.0036946   0.0003629   0.0025576  -0.0016699
   55   0.6712399  -0.0259195  -0.0245537  -0.1265350   0.0894891   0.0872793
   56  -0.0259195   0.4384639   0.3054298   0.0873891  -0.1565105  -0.1190962
   57  -0.0245537   0.3054298   0.4258440   0.0853035  -0.1191608  -0.1508804
   58  -0.1265350   0.0873891   0.0853035   0.1317423  -0.0935099  -0.0912855
   59   0.0894891  -0.1565105  -0.1191608  -0.0935099   0.1592386   0.1319729
   60   0.0872793  -0.1190962  -0.1508804  -0.0912855   0.1319729   0.1530737
   61  -0.3217318   0.0348279   0.0337853  -0.0121909  -0.0023564  -0.0022574
   62  -0.0123655  -0.0868839  -0.0246468   0.0199607   0.0021392  -0.0002949
   63  -0.0122089  -0.0245982  -0.0858262   0.0195052  -0.0003119   0.0021670
   64  -0.0198089  -0.0281189  -0.0276026   0.0009162  -0.0007716  -0.0007563
   65  -0.0095523  -0.0070075  -0.0113289   0.0003343  -0.0005831   0.0018349
   66  -0.0094357  -0.0113476  -0.0066128   0.0003340   0.0018295  -0.0006662
           61          62          63          64          65          66
    1  -0.0222467   0.0077978   0.0077166  -0.0017663  -0.0020000  -0.0019828
    2   0.0190378   0.0044579   0.0006507   0.0019138  -0.0018228   0.0004994
    3   0.0186800   0.0007247   0.0042821   0.0018867   0.0005332  -0.0018239
    4  -0.0009535  -0.0022456  -0.0023952   0.0004187   0.0012465   0.0003858
    5  -0.0022200  -0.0008347  -0.0010028   0.0008882  -0.0003742   0.0003783
    6   0.0024425   0.0009979  -0.0010056   0.0008758  -0.0009670  -0.0005770
    7   0.0004303   0.0008617  -0.0008906  -0.0000783  -0.0000789  -0.0001582
    8   0.0012377  -0.0003547   0.0009653  -0.0000782   0.0002880  -0.0000119
    9  -0.0004025  -0.0003797  -0.0005751   0.0001564   0.0000077   0.0004292
   10  -0.0005878  -0.0003066  -0.0003150   0.0004102  -0.0001519   0.0000941
   11  -0.0004135   0.0003126   0.0002498  -0.0001872  -0.0002438  -0.0001297
   12  -0.0008398  -0.0006565  -0.0006371   0.0001137   0.0002703   0.0001127
   13  -0.0001965  -0.0002383  -0.0002223   0.0000619   0.0001083   0.0000633
   14  -0.0000382   0.0000771   0.0001051  -0.0000038  -0.0000509  -0.0000700
   15  -0.0000417   0.0000190   0.0000919  -0.0000213  -0.0000456  -0.0000545
   16  -0.0001546  -0.0002468  -0.0002335  -0.0001366   0.0001567   0.0001566
   17   0.0000594   0.0000752   0.0000191  -0.0001227   0.0001620   0.0000342
   18   0.0000585   0.0000164   0.0000806  -0.0001289   0.0000422   0.0001663
   19  -0.0000010  -0.0000449  -0.0000443   0.0000002   0.0000155   0.0000153
   20   0.0000805   0.0000260   0.0000327   0.0000056  -0.0000152  -0.0000267
   21   0.0000798   0.0000342   0.0000255   0.0000054  -0.0000273  -0.0000149
   22  -0.0005801  -0.0003059  -0.0002957   0.0004213   0.0000800  -0.0001726
   23  -0.0008293  -0.0006532  -0.0006525   0.0001152   0.0001226   0.0002720
   24  -0.0004025   0.0002646   0.0003164  -0.0001883  -0.0001396  -0.0002448
   25  -0.0001915  -0.0002266  -0.0002340   0.0000626   0.0000650   0.0001072
   26  -0.0000420   0.0000925   0.0000156  -0.0000211  -0.0000555  -0.0000440
   27  -0.0000352   0.0001088   0.0000798  -0.0000048  -0.0000714  -0.0000510
   28  -0.0009363  -0.0024612  -0.0022158   0.0004190   0.0004394   0.0012581
   29   0.0023942  -0.0010208   0.0010088   0.0008963  -0.0005872  -0.0009689
   30  -0.0022182  -0.0010020  -0.0008144   0.0008912   0.0003699  -0.0003822
   31   0.0004252  -0.0009031   0.0009433  -0.0000897  -0.0001697  -0.0000670
   32  -0.0004089  -0.0006190  -0.0003435   0.0001656   0.0004442  -0.0000046
   33   0.0012652   0.0010174  -0.0004271  -0.0000654   0.0000073   0.0002577
   34  -0.1715274   0.0845647   0.0830170   0.0046942  -0.0141228  -0.0138537
   35   0.0402453  -0.1469800  -0.0854176   0.0018016  -0.0177438  -0.0210634
   36   0.0397161  -0.0855028  -0.1439643   0.0017713  -0.0210920  -0.0169165
   37   0.0691383  -0.0220642  -0.0215287  -0.0022150   0.0035847   0.0034914
   38   0.0231420  -0.0305043  -0.0351097   0.0008087   0.0028912  -0.0015424
   39   0.0227383  -0.0351598  -0.0291169   0.0007912  -0.0015518   0.0028980
   40  -0.0021392  -0.0008305  -0.0008286   0.0004334  -0.0000092  -0.0000089
   41  -0.0035951   0.0028019  -0.0015858   0.0000339  -0.0011032  -0.0011840
   42  -0.0035434  -0.0015812   0.0028996   0.0000318  -0.0011787  -0.0010551
   43  -0.0561584   0.0215510   0.0210611   0.0013251  -0.0006242  -0.0005760
   44   0.0223122  -0.0094266  -0.0057195  -0.0016075  -0.0015146  -0.0006384
   45   0.0218550  -0.0057417  -0.0091709  -0.0015752  -0.0006254  -0.0014944
   46  -0.0009673   0.0007411   0.0007264   0.0001767  -0.0000143  -0.0000130
   47   0.0006914  -0.0002456   0.0004532  -0.0000978  -0.0002570   0.0002689
   48   0.0006643   0.0004546  -0.0002644  -0.0000953   0.0002702  -0.0002670
   49  -0.0280572  -0.0197044  -0.0193597  -0.0037853  -0.0008597  -0.0008502
   50  -0.0610953   0.0185253   0.0120185   0.0039377   0.0043513  -0.0001565
   51  -0.0599449   0.0120816   0.0179431   0.0038550  -0.0001860   0.0043837
   52   0.0009735  -0.0016374  -0.0016258  -0.0005748  -0.0001687  -0.0001662
   53  -0.0014444   0.0016934  -0.0051078  -0.0009691  -0.0003953  -0.0004403
   54  -0.0013946  -0.0051106   0.0018870  -0.0009526  -0.0004420  -0.0003796
   55  -0.3217318  -0.0123655  -0.0122089  -0.0198089  -0.0095523  -0.0094357
   56   0.0348279  -0.0868839  -0.0245982  -0.0281189  -0.0070075  -0.0113476
   57   0.0337853  -0.0246468  -0.0858262  -0.0276026  -0.0113289  -0.0066128
   58  -0.0121909   0.0199607   0.0195052   0.0009162   0.0003343   0.0003340
   59  -0.0023564   0.0021392  -0.0003119  -0.0007716  -0.0005831   0.0018295
   60  -0.0022574  -0.0002949   0.0021670  -0.0007563   0.0018349  -0.0006662
   61   0.6135406  -0.0386499  -0.0378616  -0.0658889  -0.0329362  -0.0323428
   62  -0.0386499   0.3232090   0.1960522  -0.0332460  -0.0758864  -0.0516953
   63  -0.0378616   0.1960522   0.3159783  -0.0327092  -0.0517213  -0.0739491
   64  -0.0658889  -0.0332460  -0.0327092   0.0850047   0.0546575   0.0537210
   65  -0.0329362  -0.0758864  -0.0517213   0.0546575   0.0993814   0.0860414
   66  -0.0323428  -0.0516953  -0.0739491   0.0537210   0.0860414   0.0962416
 **********************************************************************
 **                                                                  **
 **                       VIBRATIONAL ANALYSIS                       **
 **                       --------------------                       **
 **                                                                  **
 **        VIBRATIONAL FREQUENCIES (CM**-1) AND NORMAL MODES         **
 **     FORCE CONSTANTS (mDYN/ANGSTROM) AND REDUCED MASSES (AMU)     **
 **                  INFRARED INTENSITIES (KM/MOL)                   **
 **                                                                  **
 **********************************************************************


 Mode:                 1                      2                      3
 Frequency:        32.86                  59.20                  59.30
 Force Cnst:      0.0132                 0.0152                 0.0152
 Red. Mass:      20.7134                 7.3435                 7.3507
 IR Active:          YES                    YES                    YES
 IR Intens:        0.000                  1.360                  1.351
 Raman Active:       YES                    YES                    YES
               X      Y      Z        X      Y      Z        X      Y      Z
 C         -0.000  0.000  0.000   -0.000 -0.005 -0.039    0.000 -0.039  0.004
 C          0.001 -0.108 -0.107   -0.031  0.018  0.014    0.039  0.011  0.017
 Cl         0.003 -0.255 -0.252   -0.075 -0.073 -0.108    0.094 -0.096 -0.049
 C          0.001 -0.108 -0.109   -0.032  0.114  0.164    0.040  0.146  0.082
 H          0.001 -0.193 -0.193   -0.058  0.143  0.214    0.072  0.191  0.101
 C         -0.000 -0.000 -0.003    0.001  0.177  0.252   -0.001  0.222  0.126
 H         -0.000 -0.000 -0.005    0.001  0.263  0.378   -0.001  0.335  0.186
 C         -0.001  0.108  0.105    0.033  0.116  0.165   -0.041  0.145  0.082
 H         -0.002  0.193  0.188    0.059  0.146  0.216   -0.073  0.190  0.101
 C         -0.001  0.108  0.107    0.032  0.020  0.015   -0.039  0.010  0.017
 Cl        -0.001  0.258  0.255    0.075 -0.070 -0.106   -0.093 -0.098 -0.050
 C         -0.000 -0.000  0.000    0.000 -0.004 -0.039    0.000 -0.039  0.005
 C          0.001 -0.107  0.108   -0.039 -0.018  0.011   -0.032  0.014 -0.019
 Cl         0.002 -0.254  0.259   -0.093  0.048 -0.097   -0.076 -0.108  0.072
 C          0.001 -0.106  0.106   -0.040 -0.082  0.146   -0.033  0.164 -0.115
 H          0.001 -0.190  0.191   -0.073 -0.102  0.192   -0.060  0.214 -0.145
 C         -0.000  0.001 -0.004   -0.001 -0.125  0.223   -0.000  0.251 -0.177
 H         -0.000  0.001 -0.006   -0.001 -0.185  0.335   -0.000  0.377 -0.264
 C         -0.001  0.107 -0.111    0.040 -0.081  0.145    0.033  0.164 -0.115
 H         -0.002  0.191 -0.198    0.071 -0.099  0.190    0.059  0.214 -0.145
 C         -0.001  0.106 -0.109    0.039 -0.016  0.010    0.032  0.014 -0.019
 Cl        -0.002  0.251 -0.256    0.093  0.052 -0.099    0.076 -0.107  0.072
 TransDip  -0.000  0.000 -0.000   -0.000  0.004  0.037   -0.000  0.037 -0.004

 Mode:                 4                      5                      6
 Frequency:        94.50                  94.65                 145.26
 Force Cnst:      0.1272                 0.1283                 0.3389
 Red. Mass:      24.1745                24.2997                27.2586
 IR Active:          YES                    YES                    YES
 IR Intens:        0.174                  0.172                  0.000
 Raman Active:       YES                    YES                    YES
               X      Y      Z        X      Y      Z        X      Y      Z
 C         -0.000 -0.001 -0.203   -0.001  0.208 -0.053    0.034 -0.001 -0.000
 C         -0.050  0.080 -0.083   -0.064  0.103 -0.103    0.125  0.015 -0.015
 Cl        -0.160  0.345  0.093   -0.204 -0.017 -0.334    0.404 -0.087  0.089
 C         -0.052  0.081  0.020   -0.068 -0.001 -0.075    0.132  0.023 -0.021
 H         -0.097  0.131  0.106   -0.125 -0.077 -0.104    0.104  0.014 -0.010
 C          0.001  0.059  0.040    0.001 -0.025 -0.045    0.162  0.001  0.000
 H          0.001  0.066  0.112    0.001 -0.096 -0.031    0.161  0.002  0.001
 C          0.054  0.080  0.019    0.069  0.000 -0.075    0.133 -0.022  0.022
 H          0.098  0.131  0.104    0.127 -0.074 -0.104    0.105 -0.012  0.011
 C          0.050  0.080 -0.084    0.064  0.104 -0.104    0.125 -0.016  0.014
 Cl         0.158  0.346  0.092    0.203 -0.015 -0.335    0.400  0.089 -0.090
 C          0.000 -0.053 -0.209   -0.000  0.202 -0.001   -0.034  0.001 -0.000
 C         -0.064 -0.103 -0.104    0.050  0.083  0.079   -0.125  0.015  0.015
 Cl        -0.202 -0.334  0.015    0.159 -0.091  0.347   -0.401 -0.090 -0.089
 C         -0.069 -0.076  0.001    0.053 -0.019  0.080   -0.133  0.021  0.023
 H         -0.126 -0.107  0.076    0.098 -0.103  0.131   -0.105  0.010  0.014
 C         -0.001 -0.048  0.027    0.001 -0.040  0.059   -0.162 -0.001  0.001
 H         -0.001 -0.036  0.100    0.001 -0.112  0.066   -0.161 -0.002  0.002
 C          0.067 -0.077  0.002   -0.053 -0.020  0.081   -0.132 -0.022 -0.023
 H          0.124 -0.107  0.079   -0.097 -0.106  0.132   -0.104 -0.012 -0.012
 C          0.064 -0.104 -0.103   -0.050  0.082  0.080   -0.125 -0.014 -0.016
 Cl         0.204 -0.332  0.016   -0.159 -0.093  0.347   -0.404  0.088  0.089
 TransDip  -0.000  0.002  0.013    0.000 -0.013  0.002   -0.000  0.000 -0.000

 Mode:                 7                      8                      9
 Frequency:       201.42                 203.95                 218.60
 Force Cnst:      0.1096                 0.1113                 0.5356
 Red. Mass:       4.5865                 4.5402                19.0236
 IR Active:          YES                    YES                    YES
 IR Intens:        0.000                  0.000                  0.832
 Raman Active:       YES                    YES                    YES
               X      Y      Z        X      Y      Z        X      Y      Z
 C         -0.001  0.000  0.000   -0.000 -0.000 -0.000   -0.212 -0.000  0.001
 C         -0.001  0.076  0.075   -0.001  0.080  0.080   -0.174 -0.009  0.008
 Cl         0.001 -0.041 -0.039   -0.000 -0.046 -0.046    0.197 -0.174  0.177
 C         -0.001  0.161  0.159   -0.000  0.179  0.178   -0.181  0.011 -0.017
 H         -0.001  0.281  0.278   -0.000  0.316  0.313   -0.185  0.008 -0.019
 C         -0.001 -0.000  0.000   -0.001 -0.000  0.000   -0.172 -0.002  0.001
 H         -0.001 -0.000  0.000   -0.001 -0.000  0.000   -0.173 -0.003  0.000
 C         -0.001 -0.160 -0.159   -0.001 -0.179 -0.177   -0.179 -0.013  0.019
 H         -0.000 -0.281 -0.277   -0.000 -0.316 -0.312   -0.184 -0.010  0.020
 C         -0.000 -0.076 -0.075   -0.000 -0.080 -0.080   -0.173  0.009 -0.005
 Cl         0.001  0.040  0.039   -0.000  0.046  0.046    0.193  0.175 -0.179
 C         -0.001  0.000 -0.000   -0.000 -0.000  0.000   -0.212  0.000 -0.001
 C         -0.001  0.083 -0.085    0.000 -0.070  0.072   -0.173  0.007  0.007
 Cl         0.001 -0.044  0.046    0.000  0.041 -0.041    0.193  0.179  0.174
 C         -0.001  0.177 -0.181    0.000 -0.158  0.161   -0.180 -0.018 -0.014
 H         -0.001  0.310 -0.316   -0.000 -0.278  0.283   -0.184 -0.018 -0.012
 C         -0.001  0.000  0.000    0.000 -0.000 -0.000   -0.172 -0.002 -0.000
 H         -0.001  0.000  0.001    0.000 -0.000 -0.001   -0.173 -0.003  0.001
 C         -0.001 -0.177  0.181    0.000  0.158 -0.161   -0.181  0.016  0.013
 H         -0.001 -0.310  0.317   -0.000  0.278 -0.284   -0.185  0.016  0.011
 C         -0.001 -0.083  0.085   -0.000  0.070 -0.071   -0.174 -0.007 -0.010
 Cl         0.001  0.044 -0.046    0.001 -0.041  0.041    0.197 -0.178 -0.173
 TransDip  -0.000  0.000  0.000   -0.000  0.000 -0.000   -0.029 -0.000  0.000

 Mode:                10                     11                     12
 Frequency:       288.90                 294.16                 294.54
 Force Cnst:      0.8833                 0.3686                 0.3675
 Red. Mass:      17.9620                 7.2293                 7.1899
 IR Active:          YES                    YES                    YES
 IR Intens:        0.008                  1.528                  1.524
 Raman Active:       YES                    YES                    YES
               X      Y      Z        X      Y      Z        X      Y      Z
 C          0.060 -0.013 -0.024    0.002  0.185  0.249   -0.001  0.207  0.116
 C          0.164  0.052 -0.084    0.058  0.185  0.191   -0.069  0.150  0.132
 Cl         0.035  0.204 -0.201   -0.049  0.016 -0.076    0.067 -0.073  0.029
 C          0.185  0.023 -0.026    0.059  0.032  0.011   -0.070  0.004  0.029
 H          0.111  0.003  0.014    0.087 -0.077 -0.119   -0.111 -0.102 -0.044
 C          0.252  0.006  0.014    0.011 -0.088 -0.149   -0.003 -0.131 -0.046
 H          0.252  0.019  0.039    0.010 -0.283 -0.415   -0.003 -0.354 -0.169
 C          0.201 -0.027  0.024   -0.042  0.029  0.014    0.065  0.006  0.027
 H          0.138  0.008  0.009   -0.078 -0.078 -0.118    0.109 -0.102 -0.046
 C          0.182 -0.080  0.049   -0.042  0.178  0.198    0.065  0.154  0.129
 Cl         0.022 -0.212  0.220    0.053 -0.003 -0.057   -0.068 -0.068  0.024
 C         -0.061  0.022 -0.031   -0.002 -0.115  0.207    0.001  0.248 -0.185
 C         -0.179  0.088  0.041    0.059 -0.126  0.155    0.053  0.193 -0.183
 Cl        -0.024  0.212  0.215   -0.070 -0.018 -0.061   -0.050 -0.070 -0.010
 C         -0.199  0.027  0.023    0.059 -0.026  0.006    0.054  0.013 -0.030
 H         -0.134 -0.014  0.013    0.105  0.045 -0.102    0.084 -0.118  0.079
 C         -0.252 -0.011  0.017   -0.011  0.045 -0.131    0.004 -0.149  0.089
 H         -0.253 -0.035  0.049   -0.010  0.166 -0.354    0.004 -0.414  0.285
 C         -0.187 -0.022 -0.027   -0.076 -0.030  0.003   -0.048  0.014 -0.031
 H         -0.115 -0.007  0.016   -0.115  0.043 -0.103   -0.081 -0.118  0.078
 C         -0.167 -0.045 -0.090   -0.075 -0.133  0.148   -0.047  0.195 -0.181
 Cl        -0.033 -0.210 -0.199    0.066 -0.037 -0.080    0.051 -0.063 -0.002
 TransDip   0.000 -0.000  0.003    0.000 -0.006 -0.039    0.000 -0.039  0.006

 Mode:                13                     14                     15
 Frequency:       395.19                 401.92                 402.11
 Force Cnst:      1.5225                 0.6101                 0.6107
 Red. Mass:      16.5465                 6.4101                 6.4108
 IR Active:          YES                    YES                    YES
 IR Intens:        8.695                  1.800                  1.781
 Raman Active:       YES                    YES                    YES
               X      Y      Z        X      Y      Z        X      Y      Z
 C         -0.245 -0.002  0.002   -0.003  0.086 -0.086   -0.000  0.020 -0.027
 C         -0.126  0.099 -0.100   -0.077  0.041 -0.082   -0.020  0.089  0.055
 Cl         0.152  0.168 -0.170    0.142  0.076 -0.072    0.039  0.013 -0.027
 C         -0.146  0.061 -0.062   -0.112 -0.145  0.127   -0.030 -0.004  0.072
 H         -0.252  0.021 -0.022   -0.304 -0.215  0.208   -0.083 -0.045  0.072
 C         -0.076  0.004 -0.005    0.002 -0.193  0.234    0.001 -0.130 -0.011
 H         -0.079  0.004 -0.006    0.003 -0.225  0.338    0.001 -0.278 -0.120
 C         -0.148 -0.055  0.057    0.113 -0.145  0.127    0.031 -0.003  0.072
 H         -0.262 -0.013  0.015    0.304 -0.210  0.206    0.084 -0.044  0.071
 C         -0.126 -0.102  0.103    0.074  0.040 -0.081    0.020  0.089  0.055
 Cl         0.162 -0.171  0.172   -0.142  0.072 -0.068   -0.039  0.013 -0.027
 C         -0.245 -0.001 -0.001   -0.003  0.027  0.021    0.000 -0.086 -0.086
 C         -0.125 -0.101 -0.102    0.020 -0.056  0.089   -0.075 -0.082 -0.041
 Cl         0.159 -0.172 -0.169   -0.038  0.025  0.011    0.143 -0.070 -0.073
 C         -0.146 -0.059 -0.059    0.030 -0.072 -0.003   -0.114  0.127  0.144
 H         -0.257 -0.018 -0.018    0.082 -0.071 -0.044   -0.306  0.206  0.211
 C         -0.076 -0.001  0.002   -0.000  0.011 -0.130   -0.002  0.235  0.192
 H         -0.078 -0.003  0.004    0.000  0.119 -0.279   -0.003  0.339  0.224
 C         -0.147  0.061  0.058   -0.032 -0.071 -0.002    0.111  0.129  0.144
 H         -0.256  0.019  0.017   -0.086 -0.072 -0.044    0.302  0.210  0.212
 C         -0.126  0.103  0.098   -0.022 -0.053  0.090    0.076 -0.081 -0.040
 Cl         0.155  0.172  0.169    0.041  0.029  0.014   -0.141 -0.071 -0.074
 TransDip  -0.094  0.000 -0.000   -0.001 -0.037  0.021   -0.000  0.021  0.037

 Mode:                16                     17                     18
 Frequency:       460.11                 460.30                 480.27
 Force Cnst:      0.8309                 0.8278                 1.3429
 Red. Mass:       6.6614                 6.6313                 9.8815
 IR Active:          YES                    YES                    YES
 IR Intens:        5.375                  5.342                  0.000
 Raman Active:       YES                    YES                    YES
               X      Y      Z        X      Y      Z        X      Y      Z
 C         -0.001  0.169 -0.045   -0.000  0.029  0.166    0.093  0.000  0.002
 C         -0.148  0.003 -0.112    0.095 -0.122 -0.047    0.168 -0.032  0.033
 Cl        -0.024 -0.072  0.083    0.016  0.058 -0.042   -0.103 -0.084  0.085
 C         -0.154  0.049 -0.156    0.099 -0.148 -0.015    0.234 -0.014  0.015
 H         -0.174  0.028 -0.162    0.112 -0.164 -0.040    0.252 -0.011  0.011
 C         -0.000  0.137  0.035   -0.000  0.101  0.166    0.270  0.002 -0.002
 H          0.001  0.143  0.307   -0.001  0.403  0.293    0.274  0.004 -0.003
 C          0.152  0.051 -0.157   -0.099 -0.149 -0.013    0.231  0.016 -0.017
 H          0.173  0.031 -0.163   -0.112 -0.165 -0.038    0.246  0.013 -0.015
 C          0.147  0.004 -0.114   -0.095 -0.124 -0.046    0.165  0.033 -0.032
 Cl         0.025 -0.071  0.082   -0.016  0.057 -0.041   -0.104  0.083 -0.084
 C         -0.001  0.166 -0.029   -0.000  0.045  0.169   -0.094  0.000  0.001
 C          0.096 -0.046  0.124    0.147  0.113  0.003   -0.165 -0.033 -0.032
 Cl         0.017 -0.042 -0.057    0.025 -0.082 -0.070    0.104 -0.085 -0.083
 C          0.099 -0.012  0.150    0.152  0.158  0.049   -0.231 -0.017 -0.015
 H          0.112 -0.036  0.165    0.173  0.165  0.028   -0.247 -0.014 -0.012
 C          0.001  0.166 -0.101    0.000 -0.035  0.138   -0.270 -0.001 -0.001
 H          0.002  0.291 -0.404    0.001 -0.307  0.147   -0.274 -0.002 -0.004
 C         -0.099 -0.013  0.149   -0.153  0.156  0.048   -0.235  0.016  0.015
 H         -0.112 -0.038  0.166   -0.173  0.162  0.027   -0.252  0.013  0.010
 C         -0.096 -0.046  0.122   -0.147  0.112  0.001   -0.168  0.032  0.034
 Cl        -0.016 -0.043 -0.058   -0.025 -0.083 -0.071    0.103  0.085  0.083
 TransDip   0.000  0.073 -0.016   -0.000  0.016  0.072    0.000  0.000 -0.000

 Mode:                19                     20                     21
 Frequency:       540.00                 548.25                 578.50
 Force Cnst:      0.9183                 0.9656                 0.7869
 Red. Mass:       5.3453                 5.4524                 3.9911
 IR Active:          YES                    YES                    YES
 IR Intens:        0.000                  0.000                  1.677
 Raman Active:       YES                    YES                    YES
               X      Y      Z        X      Y      Z        X      Y      Z
 C         -0.000 -0.001 -0.001    0.000 -0.002 -0.002   -0.001 -0.042 -0.131
 C          0.000 -0.210 -0.208   -0.001  0.215  0.212   -0.085  0.014 -0.069
 Cl        -0.000  0.014  0.014   -0.000 -0.016 -0.016    0.001 -0.015  0.012
 C          0.000  0.069  0.069   -0.000 -0.065 -0.065   -0.107  0.113  0.027
 H          0.001  0.278  0.275   -0.001 -0.273 -0.270   -0.151  0.204  0.150
 C          0.000 -0.001 -0.001    0.000 -0.002 -0.002    0.001 -0.093 -0.083
 H          0.000 -0.001 -0.002    0.000 -0.005 -0.004    0.002 -0.263 -0.051
 C         -0.000 -0.068 -0.067    0.001  0.069  0.067    0.107  0.112  0.025
 H         -0.001 -0.275 -0.272    0.001  0.279  0.275    0.151  0.202  0.145
 C         -0.000  0.210  0.208    0.001 -0.214 -0.213    0.085  0.018 -0.067
 Cl        -0.000 -0.014 -0.014   -0.000  0.016  0.016   -0.001 -0.015  0.012
 C         -0.000  0.001 -0.001   -0.000 -0.001  0.001   -0.000 -0.111  0.169
 C          0.000 -0.208  0.212    0.001 -0.210  0.215    0.052 -0.014  0.067
 Cl         0.000  0.014 -0.015    0.000  0.015 -0.016   -0.001 -0.011 -0.005
 C          0.000  0.068 -0.069    0.001  0.067 -0.068    0.065  0.138 -0.088
 H          0.001  0.273 -0.278    0.001  0.273 -0.278    0.092  0.299 -0.271
 C         -0.000  0.000 -0.000   -0.000 -0.001  0.001    0.000 -0.145  0.142
 H         -0.000  0.000 -0.001   -0.000 -0.004  0.003    0.000 -0.319  0.196
 C         -0.001 -0.068  0.070   -0.001 -0.064  0.066   -0.065  0.139 -0.089
 H         -0.001 -0.275  0.281   -0.002 -0.269  0.275   -0.092  0.302 -0.276
 C         -0.000  0.208 -0.212   -0.001  0.211 -0.214   -0.052 -0.018  0.070
 Cl         0.000 -0.014  0.015    0.000 -0.016  0.016    0.001 -0.011 -0.006
 TransDip  -0.000 -0.000 -0.000   -0.000  0.000 -0.000   -0.001  0.040 -0.010

 Mode:                22                     23                     24
 Frequency:       578.53                 677.16                 745.98
 Force Cnst:      0.7889                 2.1669                 0.9316
 Red. Mass:       4.0004                 8.0206                 2.8414
 IR Active:          YES                    YES                    YES
 IR Intens:        1.671                  0.008                 37.306
 Raman Active:       YES                    YES                    YES
               X      Y      Z        X      Y      Z        X      Y      Z
 C         -0.001  0.169  0.112   -0.247 -0.002  0.002   -0.001  0.079  0.139
 C         -0.053  0.068  0.016   -0.023  0.100 -0.100   -0.045 -0.066 -0.038
 Cl         0.001 -0.006  0.011   -0.035 -0.030  0.030    0.006  0.010 -0.009
 C         -0.066 -0.088 -0.139    0.059  0.114 -0.115   -0.067  0.046 -0.016
 H         -0.094 -0.271 -0.300   -0.159  0.025 -0.027   -0.069  0.253  0.189
 C          0.001  0.141  0.145    0.372  0.002 -0.002    0.002 -0.055 -0.054
 H          0.001  0.194  0.321    0.375  0.002 -0.002    0.003  0.057  0.227
 C          0.066 -0.087 -0.140    0.061 -0.113  0.113    0.066  0.045 -0.014
 H          0.093 -0.271 -0.302   -0.160 -0.027  0.025    0.064  0.253  0.188
 C          0.052  0.069  0.016   -0.021 -0.101  0.103    0.044 -0.067 -0.036
 Cl        -0.001 -0.006  0.011   -0.036  0.030 -0.030   -0.006  0.010 -0.009
 C          0.001 -0.131  0.042   -0.247 -0.002 -0.001    0.002 -0.144  0.188
 C         -0.085 -0.070 -0.015   -0.021 -0.102 -0.101   -0.029  0.089 -0.069
 Cl         0.001  0.012  0.015   -0.035  0.031  0.030    0.004 -0.008 -0.005
 C         -0.108  0.025 -0.113    0.061 -0.114 -0.112   -0.043 -0.042  0.004
 H         -0.152  0.147 -0.206   -0.160 -0.027 -0.025   -0.041 -0.357  0.323
 C         -0.001 -0.082  0.093    0.372  0.002  0.001   -0.003  0.082 -0.084
 H         -0.002 -0.049  0.263    0.375  0.001  0.002   -0.004 -0.161  0.279
 C          0.108  0.025 -0.112    0.059  0.115  0.113    0.044 -0.044  0.002
 H          0.153  0.144 -0.201   -0.159  0.025  0.026    0.045 -0.358  0.323
 C          0.086 -0.067 -0.017   -0.023  0.101  0.099    0.030  0.088 -0.071
 Cl        -0.001  0.012  0.015   -0.035 -0.031 -0.030   -0.004 -0.007 -0.005
 TransDip   0.000 -0.010 -0.040    0.002 -0.001  0.000   -0.001 -0.038  0.192

 Mode:                25                     26                     27
 Frequency:       746.31                 777.78                 782.49
 Force Cnst:      0.9324                 2.1284                 0.8056
 Red. Mass:       2.8413                 5.9717                 2.2331
 IR Active:          YES                    YES                    YES
[truncated: 32,346 more chars]
