# Supplementary material for: Quantum Chemical Investigation of Polychlorinated Dibenzodioxins, Dibenzofurans and Biphenyls: Relative Stability and Planarity Analysis
Source: Molecules. 2020 Dec 3;25(23):5697. doi: 10.3390/molecules25235697 (PMC7730433; doi:10.3390/molecules25235697)
Supplement: Supplementary file 1 [file molecules-25-05697-s001.zip › PCB/B3LYP/ClHHHClClHHHH.out]

                  Welcome to Q-Chem
     A Quantum Leap Into The Future Of Chemistry


 Q-Chem 5.2 (devel), Q-Chem, Inc., Pleasanton, CA (2019)

 Yihan Shao,  Zhengting Gan,  E. Epifanovsky,  A. T. B. Gilbert,  M. Wormit,  
 J. Kussmann,  A. W. Lange,  A. Behn,  Jia Deng,  Xintian Feng,  D. Ghosh,  
 M. Goldey,  P. R. Horn,  L. D. Jacobson,  I. Kaliman,  T. Kus,  A. Landau,  
 Jie Liu,  E. I. Proynov,  R. M. Richard,  R. P. Steele,  E. J. Sundstrom,  
 H. L. Woodcock III,  P. M. Zimmerman,  D. Zuev,  B. Albrecht,  E. Alguire,  
 S. A. Baeppler,  D. Barton,  Z. Benda,  Y. A. Bernard,  E. J. Berquist,  
 K. B. Bravaya,  H. Burton,  D. Casanova,  Chun-Min Chang,  Yunqing Chen,  
 A. Chien,  K. D. Closser,  M. P. Coons,  S. Coriani,  S. Dasgupta,  
 A. L. Dempwolff,  M. Diedenhofen,  Hainam Do,  R. G. Edgar,  Po-Tung Fang,  
 S. Faraji,  S. Fatehi,  Qingguo Feng,  K. D. Fenk,  J. Fosso-Tande,  
 J. Gayvert,  Qinghui Ge,  A. Ghysels,  G. Gidofalvi,  J. Gomes,  
 J. Gonthier,  A. Gunina,  D. Hait,  M. W. D. Hanson-Heine,  
 P. H. P. Harbach,  A. W. Hauser,  M. F. Herbst,  J. E. Herr,  
 E. G. Hohenstein,  Z. C. Holden,  Kerwin Hui,  B. C. Huynh,  T.-C. Jagau,  
 Hyunjun Ji,  B. Kaduk,  K. Khistyaev,  Jaehoon Kim,  P. Klunzinger,  K. Koh,  
 D. Kosenkov,  L. Koulias,  T. Kowalczyk,  C. M. Krauter,  A. Kunitsa,  
 Ka Un Lao,  A. Laurent,  K. V. Lawler,  Joonho Lee,  D. Lefrancois,  
 S. Lehtola,  D. S. Levine,  Yi-Pei Li,  You-Sheng Lin,  Fenglai Liu,  
 E. Livshits,  A. Luenser,  P. Manohar,  E. Mansoor,  S. F. Manzer,  
 Shan-Ping Mao,  Yuezhi Mao,  N. Mardirossian,  A. V. Marenich,  
 T. Markovich,  L. A. Martinez-Martinez,  S. A. Maurer,  N. J. Mayhall,  
 S. C. McKenzie,  J.-M. Mewes,  P. Morgante,  A. F. Morrison,  
 J. W. Mullinax,  K. Nanda,  T. S. Nguyen-Beck,  R. Olivares-Amaya,  
 J. A. Parkhill,  Zheng Pei,  T. M. Perrine,  F. Plasser,  P. Pokhilko,  
 S. Prager,  A. Prociuk,  E. Ramos,  D. R. Rehn,  F. Rob,  M. Scheurer,  
 M. Schneider,  N. Sergueev,  S. M. Sharada,  S. Sharma,  D. W. Small,  
 T. Stauch,  T. Stein,  Yu-Chuan Su,  A. J. W. Thom,  A. Tkatchenko,  
 T. Tsuchimochi,  N. M. Tubman,  L. Vogt,  M. L. Vidal,  O. Vydrov,  
 M. A. Watson,  J. Wenzel,  M. de Wergifosse,  T. A. Wesolowski,  A. White,  
 J. Witte,  A. Yamada,  Jun Yang,  K. Yao,  S. Yeganeh,  S. R. Yost,  
 Zhi-Qiang You,  A. Zech,  Igor Ying Zhang,  Xing Zhang,  Yan Zhao,  
 Ying Zhu,  B. R. Brooks,  G. K. L. Chan,  C. J. Cramer,  M. S. Gordon,  
 W. J. Hehre,  A. Klamt,  M. W. Schmidt,  C. D. Sherrill,  D. G. Truhlar,  
 A. Aspuru-Guzik,  R. Baer,  A. T. Bell,  N. A. Besley,  Jeng-Da Chai,  
 A. E. DePrince, III,  R. A. DiStasio Jr.,  A. Dreuw,  B. D. Dunietz,  
 T. R. Furlani,  Chao-Ping Hsu,  Yousung Jung,  Jing Kong,  D. S. Lambrecht,  
 WanZhen Liang,  C. Ochsenfeld,  V. A. Rassolov,  L. V. Slipchenko,  
 J. E. Subotnik,  T. Van Voorhis,  J. M. Herbert,  A. I. Krylov,  
 P. M. W. Gill,  M. Head-Gordon

 Contributors to earlier versions of Q-Chem not listed above: 
 R. D. Adamson,  B. Austin,  J. Baker,  G. J. O. Beran,  K. Brandhorst,  
 S. T. Brown,  E. F. C. Byrd,  A. K. Chakraborty,  C.-L. Cheng,  
 Siu Hung Chien,  D. M. Chipman,  D. L. Crittenden,  H. Dachsel,  
 R. J. Doerksen,  A. D. Dutoi,  L. Fusti-Molnar,  W. A. Goddard III,  
 A. Golubeva-Zadorozhnaya,  S. R. Gwaltney,  G. Hawkins,  A. Heyden,  
 S. Hirata,  G. Kedziora,  F. J. Keil,  C. Kelley,  Jihan Kim,  R. A. King,  
 R. Z. Khaliullin,  P. P. Korambath,  W. Kurlancheek,  A. M. Lee,  M. S. Lee,  
 S. V. Levchenko,  Ching Yeh Lin,  D. Liotard,  R. C. Lochan,  I. Lotan,  
 P. E. Maslen,  N. Nair,  D. P. O'Neill,  D. Neuhauser,  E. Neuscamman,  
 C. M. Oana,  R. Olson,  B. Peters,  R. Peverati,  P. A. Pieniazek,  
 Y. M. Rhee,  J. Ritchie,  M. A. Rohrdanz,  E. Rosta,  N. J. Russ,  
 H. F. Schaefer III,  N. E. Schultz,  N. Shenvi,  A. C. Simmonett,  A. Sodt,  
 D. Stuck,  K. S. Thanthiriwatte,  V. Vanovschi,  Tao Wang,  A. Warshel,  
 C. F. Williams,  Q. Wu,  X. Xu,  W. Zhang

 Please cite Q-Chem as follows:
 Y. Shao et al., Mol. Phys. 113, 184-215 (2015)
 DOI: 10.1080/00268976.2014.952696

 Q-Chem 5.2.1 for Intel X86 EM64T Linux

 Parts of Q-Chem use Armadillo 8.300.2 (Tropical Shenanigans).
 http://arma.sourceforge.net/

 Q-Chem begins on Fri Jan 17 00:08:03 2020  

Host: 
0

     Scratch files written to /scratch/taweetham/qchem32670//
NAlpha2: 130
NElect   130
Mult     1

 Q-Chem warning in module libgen/rem_setup.C, line 2168:

 Setting Thresh to 1e-14


Checking the input file for inconsistencies... 	...done.

--------------------------------------------------------------
User input:
--------------------------------------------------------------
$MOLECULE
0 1
C 
C  1 1.394960
Cl  2 CCl 1 119.528007
C  2 1.386606 1 120.846377 3 178.766605 0
H  4 CH 2 119.698148 1 -179.612229 0
C  4 1.387279 2 120.235871 1 -0.083363 0
H  6 CH 4 120.254637 2 -179.958574 0
C  6 1.387279 4 119.490737 2 0.041992 0
H  8 CH 6 120.064298 4 179.568218 0
C  8 1.386606 6 120.235863 4 0.041336 0
Cl  10 CCl 8 119.614146 6 178.681836 0
C  1 1.488550 2 120.827489 3 1.275929 0
C  12 1.394960 1 120.827496 2 44.635695 0
Cl  13 CCl 12 119.528011 1 1.275194 0
C  13 1.386606 12 120.846392 1 -179.957497 0
H  15 CH 13 119.698155 12 -179.612829 0
C  15 1.387278 13 120.235860 12 -0.083872 0
H  17 CH 15 120.254633 13 -179.958492 0
C  17 1.387279 15 119.490737 13 0.041666 0
H  19 CH 17 120.064293 15 179.568399 0
C  19 1.386606 17 120.235874 15 0.041790 0
H  21 CH 19 119.614152 17 178.681599 0

CH=1.08273
CCl=1.75400
$END

$REM
   JOB_TYPE	OPTIMIZATION
   BASIS	6-311++G**
   METHOD	B3LYP
   SYM_IGNORE	TRUE
   SCF_GUESS_ALWAYS     TRUE
   SYM_IGNORE   TRUE
   S2THRESH     15
   THRESH       15
$END

--------------------------------------------------------------
 ----------------------------------------------------------------
             Standard Nuclear Orientation (Angstroms)
    I     Atom           X                Y                Z
 ----------------------------------------------------------------
    1      C       0.0000000000     0.0000000000     0.0000000000
    2      C       0.0000000000     0.0000000000     1.3949600000
    3      Cl      1.5261815140     0.0000000000     2.2594170471
    4      C      -1.1901880373     0.0256249026     2.1059255403
    5      H      -1.1683702292     0.0315218534     3.1884196336
    6      C      -2.4041742747     0.0535064326     1.4351028665
    7      H      -3.3336980403     0.0741960811     1.9899557843
    8      C      -2.4180259722     0.0546630380     0.0478935036
    9      H      -3.3603520375     0.0692493833    -0.4851290834
   10      C      -1.2274122092     0.0272853135    -0.6622934626
   11      Cl     -1.2645630159    -0.0058824468    -2.4155862839
   12      C       1.2779219872    -0.0284629571    -0.7628147595
   13      C       2.3095886281    -0.8932703637    -0.3971844912
   14      Cl      2.0841394724    -1.9836059182     0.9581225060
   15      C       3.5004827568    -0.9194878930    -1.1069450245
   16      H       4.2865586447    -1.6026019117    -0.8107285686
   17      C       3.6821124948    -0.0819958503    -2.1978886372
   18      H       4.6116429624    -0.1026930066    -2.7527300472
   19      C       2.6636000698     0.7822218600    -2.5724593424
   20      H       2.7980411655     1.4448431951    -3.4181323354
   21      C       1.4736782845     0.8090230106    -1.8610916159
   22      H       0.6936781770     1.5025559907    -2.1490431582
 ----------------------------------------------------------------
 Nuclear Repulsion Energy =        1300.74711884 hartrees
 There are       65 alpha and       65 beta electrons
 Requested basis set is 6-311++G(d,p)
 There are 146 shells and 403 basis functions

 Total QAlloc Memory Limit   2000 MB
 Mega-Array Size       188 MB
 MEM_STATIC part       192 MB
 A cutoff of  1.0D-15 yielded   8990 shell pairs
 There are     72526 function pairs (     78036 Cartesian)
 Smallest overlap matrix eigenvalue = 4.23E-07
 Linear dependence detected in AO basis
 Number of orthogonalized atomic orbitals = 399
 Maximum deviation from orthogonality = 2.301E-10

 Scale SEOQF with 1.000000e-01/1.000000e-01/1.000000e-01

 Standard Electronic Orientation quadrupole field applied
 Nucleus-field energy     =    -0.0000000161 hartrees
 Guess from superposition of atomic densities
 Warning:  Energy on first SCF cycle will be non-variational
 SAD guess density has 130.000000 electrons

 -----------------------------------------------------------------------
  General SCF calculation program by
  Eric Jon Sundstrom, Paul Horn, Yuezhi Mao, Dmitri Zuev, Alec White,
  David Stuck, Shaama M.S., Shane Yost, Joonho Lee, David Small,
  Daniel Levine, Susi Lehtola, Hugh Burton, Evgeny Epifanovsky,
  Bang C. Huynh
 -----------------------------------------------------------------------
 Exchange:     0.2000 Hartree-Fock + 0.0800 Slater + 0.7200 B88
 Correlation:  0.1900 VWN1RPA + 0.8100 LYP
 Using SG-1 standard quadrature grid
 A restricted SCF calculation will be
 performed using DIIS
 SCF converges when DIIS error is below 1.0e-08
 ---------------------------------------
  Cycle       Energy         DIIS error
 ---------------------------------------
    1   -1846.0380212725      3.21e-02  
    2   -1842.0297476157      2.95e-03  
    3   -1841.9139840600      3.72e-03  
    4   -1842.2057092133      6.99e-04  
    5   -1842.2135815243      3.83e-04  
    6   -1842.2165862810      1.15e-04  
    7   -1842.2168269997      2.97e-05  
    8   -1842.2168418164      1.30e-05  
    9   -1842.2168453991      2.82e-06  
   10   -1842.2168455478      1.01e-06  
   11   -1842.2168455660      3.82e-07  
   12   -1842.2168455690      1.11e-07  
   13   -1842.2168455692      4.82e-08  
   14   -1842.2168455692      1.37e-08  
   15   -1842.2168455694      5.18e-09  Convergence criterion met
 ---------------------------------------
 SCF time:   CPU 542.97s  wall 543.00s 
 SCF   energy in the final basis set =    -1842.2168455694
 Total energy in the final basis set =    -1842.2168455694

 --------------------------------------------------------------

                    Orbital Energies (a.u.)
 --------------------------------------------------------------

 Alpha MOs
 -- Occupied --
********-101.5522-101.5476 -10.2561 -10.2538 -10.2453 -10.2192 -10.2088
-10.2020 -10.2006 -10.2000 -10.1925 -10.1914 -10.1913 -10.1867  -9.4797
 -9.4693  -9.4649  -7.2441  -7.2346  -7.2340  -7.2337  -7.2292  -7.2240
 -7.2234  -7.2195  -7.2191  -0.9374  -0.9035  -0.8864  -0.8519  -0.8359
 -0.8022  -0.7569  -0.7499  -0.7382  -0.6528  -0.6341  -0.6135  -0.6009
 -0.5479  -0.5195  -0.5134  -0.4848  -0.4824  -0.4671  -0.4526  -0.4486
 -0.4442  -0.4293  -0.4225  -0.4026  -0.3936  -0.3869  -0.3753  -0.3701
 -0.3572  -0.3389  -0.3264  -0.3176  -0.2948  -0.2798  -0.2672  -0.2535
 -0.2334
 -- Virtual --
 -0.0572  -0.0400  -0.0300  -0.0152  -0.0090  -0.0086  -0.0000   0.0076
  0.0136   0.0159   0.0245   0.0253   0.0378   0.0431   0.0459   0.0549
  0.0584   0.0626   0.0727   0.0797   0.0818   0.0884   0.0897   0.0940
  0.1001   0.1042   0.1059   0.1078   0.1089   0.1122   0.1182   0.1196
  0.1235   0.1262   0.1291   0.1338   0.1341   0.1398   0.1413   0.1464
  0.1482   0.1514   0.1564   0.1598   0.1628   0.1719   0.1759   0.1814
  0.1875   0.1904   0.1924   0.1997   0.2014   0.2049   0.2160   0.2197
  0.2241   0.2259   0.2288   0.2337   0.2371   0.2408   0.2497   0.2510
  0.2593   0.2618   0.2624   0.2692   0.2717   0.2732   0.2770   0.2789
  0.2847   0.2888   0.2961   0.2990   0.3024   0.3086   0.3126   0.3196
  0.3237   0.3340   0.3398   0.3415   0.3443   0.3524   0.3798   0.3985
  0.4255   0.4276   0.4451   0.4571   0.4669   0.4750   0.4807   0.4913
  0.4982   0.5170   0.5237   0.5308   0.5378   0.5433   0.5490   0.5549
  0.5604   0.5612   0.5685   0.5739   0.5778   0.5901   0.6018   0.6039
  0.6096   0.6133   0.6203   0.6283   0.6295   0.6346   0.6406   0.6465
  0.6623   0.6749   0.6859   0.6946   0.7000   0.7089   0.7189   0.7296
  0.7309   0.7504   0.7539   0.7677   0.7855   0.7891   0.8012   0.8100
  0.8204   0.8373   0.8399   0.8455   0.8500   0.8569   0.8652   0.8683
  0.8775   0.8896   0.8966   0.9029   0.9128   0.9190   0.9242   0.9339
  0.9417   0.9463   0.9575   0.9597   0.9711   0.9825   0.9915   0.9965
  1.0020   1.0160   1.0250   1.0358   1.0468   1.0540   1.0670   1.0786
  1.0946   1.0989   1.1268   1.1313   1.1396   1.2007   1.2183   1.2443
  1.2625   1.2691   1.2761   1.3067   1.3357   1.3389   1.3520   1.3583
  1.3684   1.4124   1.4775   1.4871   1.4965   1.5130   1.5244   1.5360
  1.5577   1.5664   1.5699   1.5800   1.5910   1.6049   1.6229   1.6551
  1.6600   1.6618   1.6834   1.6946   1.7151   1.7394   1.7415   1.7714
  1.7898   1.8266   1.8470   1.8728   1.8799   1.8839   1.9002   1.9019
  1.9156   1.9216   1.9309   1.9492   1.9603   1.9693   1.9747   1.9930
  1.9963   2.0225   2.0401   2.0489   2.0604   2.0931   2.1395   2.2001
  2.2158   2.2249   2.2323   2.2884   2.3038   2.3216   2.3450   2.3534
  2.3724   2.3796   2.3938   2.4258   2.4533   2.4654   2.4830   2.4844
  2.5142   2.5485   2.5558   2.5805   2.5860   2.6173   2.6340   2.6702
  2.6760   2.6891   2.6981   2.7056   2.7262   2.7330   2.7465   2.7556
  2.7581   2.7649   2.7872   2.7896   2.8026   2.8121   2.8267   2.8479
  2.8489   2.8640   2.8815   2.9062   2.9339   2.9689   2.9922   3.0876
  3.0997   3.1738   3.1914   3.2045   3.2315   3.2619   3.2657   3.3638
  3.3694   3.3986   3.4154   3.5139   3.5347   3.5669   3.6255   3.7181
  3.7306   3.8584   3.9852   4.0273   4.0471   4.0838   4.0959   4.1527
  4.4309   4.8279   4.8502   9.8218   9.8408   9.8716  23.4381  23.6115
 23.8777  23.9238  23.9262  23.9612  24.0211  24.0653  24.0820  24.1000
 24.1653  24.1931  25.7346  25.9319  26.0994  26.2755  26.3545  26.5264
 26.6680  26.8275  26.8680 215.8253 215.8411 215.8922
 --------------------------------------------------------------

          Ground-State Mulliken Net Atomic Charges

     Atom                 Charge (a.u.)
  ----------------------------------------
      1 C                     0.038654
      2 C                    -0.075145
      3 Cl                    0.451095
      4 C                    -0.136206
      5 H                     0.199052
      6 C                    -0.735276
      7 H                     0.162834
      8 C                    -0.207945
      9 H                     0.202300
     10 C                    -0.173710
     11 Cl                    0.441849
     12 C                     1.029314
     13 C                    -0.723183
     14 Cl                    0.428206
     15 C                    -0.365208
     16 H                     0.195254
     17 C                    -0.524970
     18 H                     0.156908
     19 C                    -0.214568
     20 H                     0.174561
     21 C                    -0.486062
     22 H                     0.162246
  ----------------------------------------
  Sum of atomic charges =     0.000000

 -----------------------------------------------------------------
                    Cartesian Multipole Moments
 -----------------------------------------------------------------
    Charge (ESU x 10^10)
                 0.0000
    Dipole Moment (Debye)
         X      -0.7601      Y       0.9165      Z      -0.4019
       Tot       1.2567
    Quadrupole Moments (Debye-Ang)
        XX     -95.5594     XY      -0.1616     YY    -111.7746
        XZ      -9.4688     YZ      -3.4502     ZZ    -103.1873
    Octopole Moments (Debye-Ang^2)
       XXX    -205.0220    XXY      18.9381    XYY     -75.3119
       YYY      82.8833    XXZ       3.9527    XYZ      -4.1387
       YYZ      12.8139    XZZ     -67.1305    YZZ      31.6864
       ZZZ      49.8194
    Hexadecapole Moments (Debye-Ang^3)
      XXXX   -2561.6393   XXXY     157.4103   XXYY    -587.7941
      XYYY     219.8112   YYYY    -573.4073   XXXZ      82.1916
      XXYZ      37.9586   XYYZ      68.5393   YYYZ     102.9080
      XXZZ    -728.3752   XYZZ      84.3759   YYZZ    -421.4305
      XZZZ     137.3476   YZZZ      67.1856   ZZZZ   -1927.0173
 -----------------------------------------------------------------
 Calculating analytic gradient of the SCF energy
 Gradient of SCF Energy
            1           2           3           4           5           6
    1  -0.0211312   0.0021083   0.0300809   0.0010903  -0.0010883  -0.0039730
    2  -0.0009469  -0.0042153  -0.0742682   0.0000628  -0.0000530   0.0003319
    3   0.0126603  -0.0057273  -0.0487157  -0.0117397  -0.0000793   0.0003445
            7           8           9          10          11          12
    1   0.0000686   0.0094373  -0.0003075   0.0043524   0.0151489   0.0102342
    2  -0.0000254  -0.0000152   0.0000729  -0.0006251   0.0051159   0.0007513
    3  -0.0000308   0.0079956   0.0009384  -0.0049755   0.0024557  -0.0092625
           13          14          15          16          17          18
    1  -0.0004820  -0.0262998  -0.0090278   0.0005155  -0.0008822  -0.0009174
    2   0.0054628   0.0725949   0.0057418   0.0006167   0.0014927   0.0009316
    3   0.0013423   0.0536034  -0.0014309  -0.0008776  -0.0005932  -0.0003844
           19          20          21          22
    1   0.0020435   0.0001161  -0.0069680  -0.0041189
    2  -0.0054496  -0.0007543  -0.0070269   0.0002044
    3   0.0033209   0.0005866   0.0021745  -0.0016053
 Max gradient component =       7.427E-02
 RMS gradient           =       1.715E-02
 Gradient time:  CPU 174.64 s  wall 174.65 s
 Geometry Optimization Parameters
   NAtoms,    NIC,     NZ,  NCons,   NDum,   NFix, NCnnct, MaxDiis
       22     163      22       0       0       0       0       0


** GEOMETRY OPTIMIZATION IN DELOCALIZED INTERNAL COORDINATES **
   Searching for a Minimum

   Optimization Cycle:   1

                       Coordinates (Angstroms)
     ATOM                X               Y               Z
      1  C         0.0000000000    0.0000000000    0.0000000000
      2  C         0.0000000000    0.0000000000    1.3949600000
      3  Cl        1.5261815140    0.0000000000    2.2594170471
      4  C        -1.1901880373    0.0256249026    2.1059255403
      5  H        -1.1683702292    0.0315218534    3.1884196336
      6  C        -2.4041742747    0.0535064326    1.4351028665
      7  H        -3.3336980403    0.0741960811    1.9899557843
      8  C        -2.4180259722    0.0546630380    0.0478935036
      9  H        -3.3603520375    0.0692493833   -0.4851290834
     10  C        -1.2274122092    0.0272853135   -0.6622934626
     11  Cl       -1.2645630159   -0.0058824468   -2.4155862839
     12  C         1.2779219872   -0.0284629571   -0.7628147595
     13  C         2.3095886281   -0.8932703637   -0.3971844912
     14  Cl        2.0841394724   -1.9836059182    0.9581225060
     15  C         3.5004827568   -0.9194878930   -1.1069450245
     16  H         4.2865586447   -1.6026019117   -0.8107285686
     17  C         3.6821124948   -0.0819958503   -2.1978886372
     18  H         4.6116429624   -0.1026930066   -2.7527300472
     19  C         2.6636000698    0.7822218600   -2.5724593424
     20  H         2.7980411655    1.4448431951   -3.4181323354
     21  C         1.4736782845    0.8090230106   -1.8610916159
     22  H         0.6936781770    1.5025559907   -2.1490431582
   Point Group: c1    Number of degrees of freedom:    60


   Energy is  -1842.216845569


 Attempting to generate delocalized internal coordinates
 Initial Hessian constructed with Jon Baker's OPTIMIZE code

 60 Hessian modes will be used to form the next step
  Hessian Eigenvalues:
     0.016295    0.017711    0.019512    0.020642    0.020929    0.022944
     0.023585    0.023588    0.023834    0.023846    0.024090    0.024090
     0.024114    0.024114    0.024135    0.024135    0.024142    0.024142
     0.064479    0.103825    0.159965    0.159994    0.159995    0.159995
     0.159996    0.160000    0.160000    0.215255    0.220001    0.220967
     0.225571    0.230580    0.236720    0.245805    0.249209    0.249943
     0.249999    0.289125    0.292788    0.301033    0.328578    0.356665
     0.356665    0.356665    0.356665    0.356665    0.356665    0.356665
     0.411572    0.416094    0.429288    0.431061    0.461191    0.462541
     0.471049    0.471173    0.478202    0.478203    0.479142    0.479142

 Minimum search - taking simple RFO step
 Searching for Lamda that Minimizes Along All modes
 Value Taken    Lamda =  -0.06479307
 Calculated Step too Large.  Step scaled by  0.492512
 Step Taken.  Stepsize is  0.300000

                             Maximum     Tolerance    Cnvgd?
         Gradient           0.079260      0.000300      NO
         Displacement       0.223278      0.001200      NO
         Energy change     *********      0.000001      NO


 New Cartesian Coordinates Obtained by Inverse Iteration

 Displacement from previous Coordinates is:  0.537228
 ----------------------------------------------------------------
             Standard Nuclear Orientation (Angstroms)
    I     Atom           X                Y                Z
 ----------------------------------------------------------------
    1      C      -0.0085524233    -0.0004302589    -0.0190893230
    2      C      -0.0170551326     0.0279930198     1.3851759267
    3      Cl      1.4928989260     0.0523427521     2.2659547111
    4      C      -1.1995368346     0.0587812153     2.1110583860
    5      H      -1.1638335146     0.0862748870     3.1929149416
    6      C      -2.4180593013     0.0635356470     1.4509351882
    7      H      -3.3426052185     0.0868886220     2.0140288962
    8      C      -2.4459569415     0.0325488998     0.0641589007
    9      H      -3.3932813454     0.0211406567    -0.4602508317
   10      C      -1.2625773142     0.0002380991    -0.6607705306
   11      Cl     -1.3978148049    -0.1062882493    -2.4083557403
   12      C       1.2834633061    -0.0340288375    -0.7764191250
   13      C       2.3158007960    -0.9183959428    -0.4312764988
   14      Cl      2.0976000280    -2.0381662790     0.8943665410
   15      C       3.5153971318    -0.9423556675    -1.1307655429
   16      H       4.2898382773    -1.6419444607    -0.8418809152
   17      C       3.7148195649    -0.0789828327    -2.1982578997
   18      H       4.6501456940    -0.0971130756    -2.7441107484
   19      C       2.7085688168     0.8099184319    -2.5564042024
   20      H       2.8581158304     1.4965128758    -3.3808727449
   21      C       1.5119221761     0.8307260189    -1.8536490561
   22      H       0.7515446244     1.5474951920    -2.1287202607
 ----------------------------------------------------------------
 Nuclear Repulsion Energy =        1288.99570893 hartrees
 There are       65 alpha and       65 beta electrons
 Applying Cartesian multipole field
    Component          Value
    ---------          -----
     (2,0,0)        1.00000E-11
     (0,2,0)        2.00000E-11
     (0,0,2)       -3.00000E-11
 Nucleus-field energy     =    -0.0000000150 hartrees
 Requested basis set is 6-311++G(d,p)
 There are 146 shells and 403 basis functions
 A cutoff of  1.0D-15 yielded   8951 shell pairs
 There are     72192 function pairs (     77677 Cartesian)
 Smallest overlap matrix eigenvalue = 4.56E-07
 Linear dependence detected in AO basis
 Number of orthogonalized atomic orbitals = 399
 Maximum deviation from orthogonality = 2.536E-10
 Guess from superposition of atomic densities
 Warning:  Energy on first SCF cycle will be non-variational
 SAD guess density has 130.000000 electrons

 -----------------------------------------------------------------------
  General SCF calculation program by
  Eric Jon Sundstrom, Paul Horn, Yuezhi Mao, Dmitri Zuev, Alec White,
  David Stuck, Shaama M.S., Shane Yost, Joonho Lee, David Small,
  Daniel Levine, Susi Lehtola, Hugh Burton, Evgeny Epifanovsky,
  Bang C. Huynh
 -----------------------------------------------------------------------
 Exchange:     0.2000 Hartree-Fock + 0.0800 Slater + 0.7200 B88
 Correlation:  0.1900 VWN1RPA + 0.8100 LYP
 Using SG-1 standard quadrature grid
 A restricted SCF calculation will be
 performed using DIIS
 SCF converges when DIIS error is below 1.0e-08
 ---------------------------------------
  Cycle       Energy         DIIS error
 ---------------------------------------
    1   -1845.9285556027      3.18e-02  
    2   -1842.0582898534      2.92e-03  
    3   -1841.9431232761      3.69e-03  
    4   -1842.2283294014      7.54e-04  
    5   -1842.2379543616      3.89e-04  
    6   -1842.2410850535      1.08e-04  
    7   -1842.2412949962      2.98e-05  
    8   -1842.2413099527      1.34e-05  
    9   -1842.2413137864      2.55e-06  
   10   -1842.2413139026      1.05e-06  
   11   -1842.2413139232      3.57e-07  
   12   -1842.2413139258      1.06e-07  
   13   -1842.2413139261      4.72e-08  
   14   -1842.2413139261      1.34e-08  
   15   -1842.2413139262      5.36e-09  Convergence criterion met
 ---------------------------------------
 SCF time:   CPU 520.82s  wall 521.00s 
 SCF   energy in the final basis set =    -1842.2413139262
 Total energy in the final basis set =    -1842.2413139262

 --------------------------------------------------------------

                    Orbital Energies (a.u.)
 --------------------------------------------------------------

 Alpha MOs
 -- Occupied --
********-101.5531-101.5487 -10.2580 -10.2549 -10.2469 -10.2238 -10.2127
-10.2017 -10.2001 -10.1996 -10.1935 -10.1934 -10.1925 -10.1882  -9.4794
 -9.4698  -9.4655  -7.2439  -7.2343  -7.2342  -7.2338  -7.2299  -7.2245
 -7.2238  -7.2202  -7.2197  -0.9327  -0.9016  -0.8854  -0.8503  -0.8366
 -0.8013  -0.7560  -0.7480  -0.7380  -0.6526  -0.6308  -0.6125  -0.6018
 -0.5471  -0.5191  -0.5119  -0.4853  -0.4824  -0.4669  -0.4504  -0.4488
 -0.4424  -0.4266  -0.4182  -0.4028  -0.3912  -0.3860  -0.3752  -0.3697
 -0.3550  -0.3374  -0.3265  -0.3190  -0.2943  -0.2856  -0.2655  -0.2550
 -0.2426
 -- Virtual --
 -0.0581  -0.0401  -0.0303  -0.0150  -0.0117  -0.0088   0.0002   0.0082
  0.0142   0.0165   0.0245   0.0256   0.0377   0.0431   0.0465   0.0545
  0.0576   0.0626   0.0725   0.0797   0.0816   0.0880   0.0893   0.0938
  0.1004   0.1040   0.1056   0.1067   0.1089   0.1111   0.1179   0.1192
  0.1234   0.1260   0.1300   0.1328   0.1339   0.1399   0.1404   0.1430
  0.1475   0.1507   0.1554   0.1590   0.1621   0.1709   0.1763   0.1808
  0.1864   0.1897   0.1906   0.1977   0.1998   0.2033   0.2136   0.2186
  0.2230   0.2244   0.2278   0.2314   0.2366   0.2415   0.2489   0.2495
  0.2590   0.2601   0.2613   0.2689   0.2701   0.2743   0.2747   0.2796
  0.2836   0.2875   0.2943   0.2997   0.3006   0.3081   0.3117   0.3203
  0.3237   0.3301   0.3377   0.3404   0.3437   0.3536   0.3752   0.3954
  0.4261   0.4319   0.4463   0.4562   0.4648   0.4752   0.4804   0.4912
  0.5038   0.5122   0.5214   0.5297   0.5361   0.5419   0.5483   0.5549
  0.5586   0.5604   0.5703   0.5726   0.5779   0.5844   0.5929   0.6018
  0.6109   0.6127   0.6200   0.6228   0.6255   0.6368   0.6379   0.6461
  0.6644   0.6761   0.6875   0.6974   0.7030   0.7089   0.7180   0.7256
  0.7284   0.7481   0.7504   0.7661   0.7896   0.8017   0.8126   0.8148
  0.8216   0.8370   0.8396   0.8462   0.8521   0.8566   0.8679   0.8693
  0.8788   0.8849   0.8929   0.9007   0.9129   0.9201   0.9247   0.9320
  0.9408   0.9440   0.9520   0.9579   0.9665   0.9833   0.9900   0.9970
  0.9998   1.0073   1.0194   1.0266   1.0362   1.0479   1.0594   1.0779
  1.0864   1.0933   1.1124   1.1304   1.1372   1.1832   1.2116   1.2397
  1.2575   1.2603   1.2661   1.3079   1.3286   1.3384   1.3450   1.3502
  1.3711   1.4167   1.4715   1.4825   1.4917   1.5085   1.5232   1.5333
  1.5580   1.5643   1.5656   1.5739   1.5853   1.5980   1.6190   1.6525
  1.6601   1.6609   1.6810   1.6938   1.7107   1.7365   1.7390   1.7618
  1.7852   1.8197   1.8420   1.8657   1.8735   1.8812   1.9018   1.9037
  1.9093   1.9212   1.9276   1.9455   1.9555   1.9667   1.9702   1.9875
  1.9948   2.0188   2.0351   2.0439   2.0530   2.0890   2.1374   2.1987
  2.2117   2.2261   2.2480   2.2905   2.3035   2.3186   2.3385   2.3476
  2.3675   2.3801   2.3839   2.4224   2.4347   2.4626   2.4766   2.4902
  2.5077   2.5413   2.5549   2.5722   2.5807   2.6095   2.6321   2.6604
  2.6753   2.6804   2.6968   2.7025   2.7242   2.7295   2.7421   2.7529
  2.7554   2.7567   2.7816   2.7870   2.7980   2.8063   2.8222   2.8398
  2.8448   2.8574   2.8780   2.8980   2.9237   2.9591   2.9894   3.0819
  3.0920   3.1617   3.1768   3.1945   3.2155   3.2496   3.2565   3.3541
  3.3614   3.3909   3.4079   3.5126   3.5286   3.5571   3.6175   3.7102
  3.7249   3.8469   3.9722   4.0269   4.0445   4.0796   4.0957   4.1484
  4.4296   4.8168   4.8436   9.8096   9.8164   9.8751  23.4402  23.6019
 23.8585  23.9088  23.9154  23.9516  24.0011  24.0598  24.0622  24.0912
 24.1633  24.1841  25.8140  25.9195  26.0919  26.2449  26.3417  26.4140
 26.6380  26.8039  26.8321 215.8098 215.8143 215.8922
 --------------------------------------------------------------

          Ground-State Mulliken Net Atomic Charges

     Atom                 Charge (a.u.)
  ----------------------------------------
      1 C                     0.109552
      2 C                    -0.144558
      3 Cl                    0.432700
      4 C                    -0.097373
      5 H                     0.199905
      6 C                    -0.749889
      7 H                     0.163890
      8 C                    -0.263071
      9 H                     0.201836
     10 C                    -0.116178
     11 Cl                    0.423380
     12 C                     0.947514
     13 C                    -0.772398
     14 Cl                    0.405976
     15 C                    -0.332398
     16 H                     0.196949
     17 C                    -0.482513
     18 H                     0.158721
     19 C                    -0.224144
     20 H                     0.174391
     21 C                    -0.391532
     22 H                     0.159242
  ----------------------------------------
  Sum of atomic charges =     0.000000

 -----------------------------------------------------------------
                    Cartesian Multipole Moments
 -----------------------------------------------------------------
    Charge (ESU x 10^10)
                -0.0000
    Dipole Moment (Debye)
         X      -0.6685      Y       0.9717      Z      -0.3553
       Tot       1.2318
    Quadrupole Moments (Debye-Ang)
        XX     -95.2426     XY      -0.1162     YY    -111.4325
        XZ      -9.7842     YZ      -3.2264     ZZ    -103.4013
    Octopole Moments (Debye-Ang^2)
       XXX    -198.7356    XXY      19.7280    XYY     -72.3402
       YYY      85.8193    XXZ       3.4167    XYZ      -4.2898
       YYZ      13.2503    XZZ     -65.7347    YZZ      33.7164
       ZZZ      54.3609
    Hexadecapole Moments (Debye-Ang^3)
      XXXX   -2614.2325   XXXY     152.9755   XXYY    -598.7920
      XYYY     213.6981   YYYY    -594.1214   XXXZ      79.9085
      XXYZ      31.9532   XYYZ      68.7627   YYYZ      81.9273
      XXZZ    -734.1640   XYZZ      85.1342   YYZZ    -422.9190
      XZZZ     145.5284   YZZZ      53.0770   ZZZZ   -1921.0389
 -----------------------------------------------------------------
 Calculating analytic gradient of the SCF energy
 Gradient of SCF Energy
            1           2           3           4           5           6
    1  -0.0118646   0.0018027   0.0175835   0.0007428  -0.0010902  -0.0019979
    2   0.0001485  -0.0031632  -0.0498993  -0.0002868  -0.0000028   0.0001647
    3   0.0088934  -0.0001708  -0.0326087  -0.0078031   0.0002454   0.0005427
            7           8           9          10          11          12
    1   0.0002424   0.0064229  -0.0005812  -0.0009602   0.0021744   0.0076306
    2  -0.0000651  -0.0000503   0.0000187   0.0007610   0.0014644   0.0009504
    3  -0.0000343   0.0042047   0.0007559  -0.0058120   0.0013089  -0.0051692
           13          14          15          16          17          18
    1   0.0024121  -0.0166353  -0.0051682   0.0007105  -0.0001663  -0.0005402
    2   0.0021851   0.0498987   0.0034292   0.0003802   0.0002026   0.0005888
    3   0.0014080   0.0340408  -0.0007026  -0.0007669  -0.0000139  -0.0001808
           19          20          21          22
    1   0.0009808   0.0002590  -0.0025924   0.0006347
    2  -0.0034560  -0.0003715  -0.0027897  -0.0001077
    3   0.0020646   0.0002321  -0.0002226  -0.0002117
 Max gradient component =       4.990E-02
 RMS gradient           =       1.126E-02
 Gradient time:  CPU 172.39 s  wall 172.40 s
 Geometry Optimization Parameters
   NAtoms,    NIC,     NZ,  NCons,   NDum,   NFix, NCnnct, MaxDiis
       22     163      22       0       0       0       0       0

 Cartesian Hessian Update
 Hessian updated using BFGS update


** GEOMETRY OPTIMIZATION IN DELOCALIZED INTERNAL COORDINATES **
   Searching for a Minimum

   Optimization Cycle:   2

                       Coordinates (Angstroms)
     ATOM                X               Y               Z
      1  C        -0.0085524233   -0.0004302589   -0.0190893230
      2  C        -0.0170551326    0.0279930198    1.3851759267
      3  Cl        1.4928989260    0.0523427521    2.2659547111
      4  C        -1.1995368346    0.0587812153    2.1110583860
      5  H        -1.1638335146    0.0862748870    3.1929149416
      6  C        -2.4180593013    0.0635356470    1.4509351882
      7  H        -3.3426052185    0.0868886220    2.0140288962
      8  C        -2.4459569415    0.0325488998    0.0641589007
      9  H        -3.3932813454    0.0211406567   -0.4602508317
     10  C        -1.2625773142    0.0002380991   -0.6607705306
     11  Cl       -1.3978148049   -0.1062882493   -2.4083557403
     12  C         1.2834633061   -0.0340288375   -0.7764191250
     13  C         2.3158007960   -0.9183959428   -0.4312764988
     14  Cl        2.0976000280   -2.0381662790    0.8943665410
     15  C         3.5153971318   -0.9423556675   -1.1307655429
     16  H         4.2898382773   -1.6419444607   -0.8418809152
     17  C         3.7148195649   -0.0789828327   -2.1982578997
     18  H         4.6501456940   -0.0971130756   -2.7441107484
     19  C         2.7085688168    0.8099184319   -2.5564042024
     20  H         2.8581158304    1.4965128758   -3.3808727449
     21  C         1.5119221761    0.8307260189   -1.8536490561
     22  H         0.7515446244    1.5474951920   -2.1287202607
   Point Group: c1    Number of degrees of freedom:    60


   Energy is  -1842.241313926

 Hessian updated using BFGS update

 55 Hessian modes will be used to form the next step
  Hessian Eigenvalues:
     0.017061    0.017739    0.019943    0.020635    0.020930    0.022944
     0.023581    0.023823    0.023845    0.024090    0.024090    0.024110
     0.024114    0.024134    0.024135    0.024142    0.024142    0.024245
     0.063917    0.087359    0.159924    0.159994    0.159995    0.159995
     0.159997    0.160000    0.160173    0.215360    0.219890    0.220848
     0.225667    0.230500    0.237028    0.246374    0.248930    0.249989
     0.285117    0.289127    0.300947    0.305294    0.351987    0.356656
     0.361919    0.411742    0.423677    0.429316    0.455449    0.461875
     0.463511    0.470672    0.478024    0.478200    0.478853    0.479070
     0.519012

 Minimum search - taking simple RFO step
 Searching for Lamda that Minimizes Along All modes
 Value Taken    Lamda =  -0.03231577
 Calculated Step too Large.  Step scaled by  0.562906
 Step Taken.  Stepsize is  0.300000

                             Maximum     Tolerance    Cnvgd?
         Gradient           0.053439      0.000300      NO
         Displacement       0.257588      0.001200      NO
         Energy change     -0.024468      0.000001      NO


 New Cartesian Coordinates Obtained by Inverse Iteration

 Displacement from previous Coordinates is:  0.393337
 ----------------------------------------------------------------
             Standard Nuclear Orientation (Angstroms)
    I     Atom           X                Y                Z
 ----------------------------------------------------------------
    1      C       0.0114290533    -0.0101093575     0.0063260644
    2      C      -0.0259168447     0.0417345314     1.4129702766
    3      Cl      1.4618606771     0.0920327225     2.3258147480
    4      C      -1.2205783395     0.0799929210     2.1229787964
    5      H      -1.1976210492     0.1233182863     3.2043254257
    6      C      -2.4280139464     0.0757216340     1.4380994758
    7      H      -3.3626442692     0.1075152320     1.9844997786
    8      C      -2.4350486025     0.0317123058     0.0490684956
    9      H      -3.3696282899     0.0197168833    -0.4971608045
   10      C      -1.2339947709    -0.0105309925    -0.6482389280
   11      Cl     -1.3261081714    -0.1171091308    -2.4003303405
   12      C       1.2943437132    -0.0508247604    -0.7528150291
   13      C       2.3333713868    -0.9436936945    -0.4395206478
   14      Cl      2.1456066803    -2.0969698502     0.8613419688
   15      C       3.5243493416    -0.9552917479    -1.1578716776
   16      H       4.3006629200    -1.6607496522    -0.8896778551
   17      C       3.7034787795    -0.0735388097    -2.2166781789
   18      H       4.6308254695    -0.0846179178    -2.7769403908
   19      C       2.6872698104     0.8176375733    -2.5517873878
   20      H       2.8184412950     1.5130159466    -3.3724212845
   21      C       1.5018500575     0.8235786971    -1.8286976968
   22      H       0.7269074404     1.5341498938    -2.0855147371
 ----------------------------------------------------------------
 Nuclear Repulsion Energy =        1284.10930273 hartrees
 There are       65 alpha and       65 beta electrons
 Applying Cartesian multipole field
    Component          Value
    ---------          -----
     (2,0,0)        1.00000E-11
     (0,2,0)        2.00000E-11
     (0,0,2)       -3.00000E-11
 Nucleus-field energy     =    -0.0000000151 hartrees
 Requested basis set is 6-311++G(d,p)
 There are 146 shells and 403 basis functions
 A cutoff of  1.0D-15 yielded   8953 shell pairs
 There are     72213 function pairs (     77695 Cartesian)
 Smallest overlap matrix eigenvalue = 4.64E-07
 Linear dependence detected in AO basis
 Number of orthogonalized atomic orbitals = 399
 Maximum deviation from orthogonality = 4.179E-10
 Guess from superposition of atomic densities
 Warning:  Energy on first SCF cycle will be non-variational
 SAD guess density has 130.000000 electrons

 -----------------------------------------------------------------------
  General SCF calculation program by
  Eric Jon Sundstrom, Paul Horn, Yuezhi Mao, Dmitri Zuev, Alec White,
  David Stuck, Shaama M.S., Shane Yost, Joonho Lee, David Small,
  Daniel Levine, Susi Lehtola, Hugh Burton, Evgeny Epifanovsky,
  Bang C. Huynh
 -----------------------------------------------------------------------
 Exchange:     0.2000 Hartree-Fock + 0.0800 Slater + 0.7200 B88
 Correlation:  0.1900 VWN1RPA + 0.8100 LYP
 Using SG-1 standard quadrature grid
 A restricted SCF calculation will be
 performed using DIIS
 SCF converges when DIIS error is below 1.0e-08
 ---------------------------------------
  Cycle       Energy         DIIS error
 ---------------------------------------
    1   -1845.8812489308      3.16e-02  
    2   -1842.0751289981      2.90e-03  
    3   -1841.9640250795      3.65e-03  
    4   -1842.2426415378      7.49e-04  
    5   -1842.2521335211      3.88e-04  
    6   -1842.2552568472      1.05e-04  
    7   -1842.2554525393      3.02e-05  
    8   -1842.2554678592      1.38e-05  
    9   -1842.2554718968      2.47e-06  
   10   -1842.2554720013      1.10e-06  
   11   -1842.2554720249      3.36e-07  
   12   -1842.2554720270      1.07e-07  
   13   -1842.2554720272      4.53e-08  
   14   -1842.2554720273      1.33e-08  
   15   -1842.2554720273      5.43e-09  Convergence criterion met
 ---------------------------------------
 SCF time:   CPU 520.03s  wall 520.00s 
 SCF   energy in the final basis set =    -1842.2554720273
 Total energy in the final basis set =    -1842.2554720273

 --------------------------------------------------------------

                    Orbital Energies (a.u.)
 --------------------------------------------------------------

 Alpha MOs
 -- Occupied --
********-101.5547-101.5504 -10.2579 -10.2559 -10.2477 -10.2240 -10.2128
-10.2027 -10.2009 -10.2003 -10.1938 -10.1936 -10.1931 -10.1887  -9.4787
 -9.4709  -9.4667  -7.2431  -7.2354  -7.2336  -7.2330  -7.2312  -7.2256
 -7.2250  -7.2214  -7.2209  -0.9308  -0.9002  -0.8857  -0.8483  -0.8376
 -0.8014  -0.7552  -0.7474  -0.7378  -0.6522  -0.6305  -0.6125  -0.6018
 -0.5469  -0.5188  -0.5112  -0.4853  -0.4822  -0.4674  -0.4497  -0.4486
 -0.4421  -0.4254  -0.4140  -0.4026  -0.3898  -0.3864  -0.3750  -0.3690
 -0.3532  -0.3366  -0.3261  -0.3200  -0.2951  -0.2907  -0.2638  -0.2546
 -0.2487
 -- Virtual --
 -0.0586  -0.0405  -0.0304  -0.0148  -0.0124  -0.0089   0.0008   0.0086
  0.0145   0.0165   0.0244   0.0260   0.0373   0.0430   0.0464   0.0544
  0.0576   0.0630   0.0725   0.0796   0.0817   0.0880   0.0893   0.0932
  0.1000   0.1039   0.1055   0.1060   0.1091   0.1109   0.1179   0.1196
  0.1232   0.1260   0.1302   0.1325   0.1339   0.1393   0.1408   0.1435
  0.1467   0.1495   0.1544   0.1583   0.1622   0.1710   0.1765   0.1807
  0.1858   0.1894   0.1901   0.1964   0.1997   0.2024   0.2142   0.2180
  0.2218   0.2249   0.2275   0.2305   0.2358   0.2422   0.2488   0.2495
  0.2585   0.2600   0.2613   0.2684   0.2698   0.2736   0.2739   0.2798
  0.2829   0.2878   0.2936   0.2994   0.3002   0.3077   0.3115   0.3201
  0.3248   0.3295   0.3382   0.3403   0.3424   0.3521   0.3725   0.3956
  0.4272   0.4330   0.4458   0.4561   0.4648   0.4783   0.4802   0.4914
  0.5059   0.5101   0.5220   0.5286   0.5342   0.5413   0.5475   0.5544
  0.5554   0.5602   0.5686   0.5718   0.5760   0.5797   0.5912   0.6036
  0.6089   0.6146   0.6186   0.6210   0.6251   0.6353   0.6386   0.6452
  0.6648   0.6779   0.6880   0.6974   0.7010   0.7095   0.7177   0.7241
  0.7256   0.7456   0.7496   0.7661   0.7908   0.8010   0.8123   0.8207
  0.8273   0.8380   0.8446   0.8520   0.8558   0.8588   0.8666   0.8705
  0.8786   0.8890   0.8924   0.9013   0.9117   0.9227   0.9246   0.9331
  0.9399   0.9469   0.9535   0.9612   0.9668   0.9825   0.9907   0.9959
  0.9969   1.0019   1.0155   1.0209   1.0360   1.0451   1.0588   1.0748
  1.0780   1.0979   1.1147   1.1261   1.1354   1.1802   1.2091   1.2372
  1.2555   1.2598   1.2712   1.3076   1.3179   1.3357   1.3404   1.3450
  1.3707   1.4184   1.4727   1.4809   1.4912   1.5065   1.5222   1.5329
  1.5559   1.5624   1.5647   1.5704   1.5835   1.5961   1.6153   1.6497
  1.6580   1.6601   1.6812   1.6932   1.7110   1.7362   1.7395   1.7628
  1.7824   1.8175   1.8436   1.8642   1.8727   1.8793   1.8995   1.9034
  1.9074   1.9226   1.9261   1.9428   1.9538   1.9667   1.9705   1.9876
  1.9944   2.0178   2.0317   2.0417   2.0510   2.0877   2.1397   2.1969
  2.2099   2.2232   2.2694   2.2978   2.3085   2.3206   2.3370   2.3467
  2.3519   2.3682   2.3887   2.4166   2.4270   2.4631   2.4785   2.5001
  2.5085   2.5340   2.5545   2.5660   2.5770   2.6039   2.6287   2.6561
  2.6741   2.6809   2.6958   2.7021   2.7224   2.7305   2.7400   2.7533
  2.7552   2.7576   2.7797   2.7857   2.7961   2.8083   2.8209   2.8375
  2.8461   2.8544   2.8758   2.8945   2.9234   2.9601   2.9900   3.0802
  3.0909   3.1573   3.1712   3.1932   3.2181   3.2427   3.2538   3.3499
  3.3567   3.3857   3.4057   3.5109   3.5267   3.5529   3.6153   3.7050
  3.7208   3.8446   3.9713   4.0256   4.0428   4.0806   4.0967   4.1487
  4.4312   4.8108   4.8399   9.7971   9.8162   9.8694  23.4409  23.6055
 23.8562  23.9097  23.9125  23.9472  23.9960  24.0531  24.0560  24.0858
 24.1553  24.1768  25.9113  25.9289  26.0589  26.2167  26.3083  26.3772
 26.6352  26.7913  26.8125 215.7956 215.8169 215.8813
 --------------------------------------------------------------

          Ground-State Mulliken Net Atomic Charges

     Atom                 Charge (a.u.)
  ----------------------------------------
      1 C                     0.146722
      2 C                    -0.172369
      3 Cl                    0.434051
      4 C                    -0.104019
      5 H                     0.200158
      6 C                    -0.747814
      7 H                     0.165022
      8 C                    -0.228668
      9 H                     0.202937
     10 C                    -0.159433
     11 Cl                    0.419400
     12 C                     0.980836
     13 C                    -0.814324
     14 Cl                    0.406896
     15 C                    -0.323237
     16 H                     0.196709
     17 C                    -0.485943
     18 H                     0.159137
     19 C                    -0.218703
     20 H                     0.175351
     21 C                    -0.394204
     22 H                     0.161495
  ----------------------------------------
  Sum of atomic charges =     0.000000

 -----------------------------------------------------------------
                    Cartesian Multipole Moments
 -----------------------------------------------------------------
    Charge (ESU x 10^10)
                 0.0000
    Dipole Moment (Debye)
         X      -0.7385      Y       1.0141      Z      -0.4065
       Tot       1.3188
    Quadrupole Moments (Debye-Ang)
        XX     -95.4445     XY      -0.2008     YY    -111.2528
        XZ      -9.8749     YZ      -2.9631     ZZ    -103.4435
    Octopole Moments (Debye-Ang^2)
       XXX    -203.7057    XXY      20.2422    XYY     -72.9612
       YYY      86.4398    XXZ       2.2065    XYZ      -3.8778
       YYZ      12.6384    XZZ     -66.7561    YZZ      34.9988
       ZZZ      52.5017
    Hexadecapole Moments (Debye-Ang^3)
      XXXX   -2610.3559   XXXY     161.5795   XXYY    -599.4069
      XYYY     221.3761   YYYY    -612.9663   XXXZ      88.2232
      XXYZ      31.0622   XYYZ      71.8142   YYYZ      72.8293
      XXZZ    -735.1443   XYZZ      88.3601   YYZZ    -429.2850
      XZZZ     153.3319   YZZZ      47.0845   ZZZZ   -1936.0569
 -----------------------------------------------------------------
 Calculating analytic gradient of the SCF energy
 Gradient of SCF Energy
            1           2           3           4           5           6
    1  -0.0064094   0.0016339   0.0097707   0.0005705  -0.0005283  -0.0014855
    2   0.0006331  -0.0017851  -0.0313335  -0.0003618   0.0000370  -0.0000071
    3   0.0030168   0.0012586  -0.0207543  -0.0026268   0.0002158   0.0007264
            7           8           9          10          11          12
    1   0.0001558   0.0030720  -0.0004059   0.0007213   0.0053063   0.0018418
    2   0.0000126   0.0000661   0.0000506   0.0006552   0.0027702   0.0011114
    3  -0.0000264   0.0018900   0.0002591  -0.0032464   0.0015833  -0.0035356
           13          14          15          16          17          18
    1   0.0025550  -0.0099406  -0.0024257   0.0003161   0.0004914  -0.0002973
    2  -0.0003526   0.0316120   0.0011456   0.0001068   0.0002532   0.0002778
    3   0.0016686   0.0208086   0.0005164  -0.0003612  -0.0001155  -0.0001471
           19          20          21          22
    1   0.0002479  -0.0000040  -0.0037599  -0.0014263
    2  -0.0014259  -0.0000619  -0.0035425   0.0001388
    3   0.0004600   0.0000117  -0.0009129  -0.0006890
 Max gradient component =       3.161E-02
 RMS gradient           =       7.004E-03
 Gradient time:  CPU 169.60 s  wall 169.60 s
 Geometry Optimization Parameters
   NAtoms,    NIC,     NZ,  NCons,   NDum,   NFix, NCnnct, MaxDiis
       22     163      22       0       0       0       0       0

 Cartesian Hessian Update
 Hessian updated using BFGS update


** GEOMETRY OPTIMIZATION IN DELOCALIZED INTERNAL COORDINATES **
   Searching for a Minimum

   Optimization Cycle:   3

                       Coordinates (Angstroms)
     ATOM                X               Y               Z
      1  C         0.0114290533   -0.0101093575    0.0063260644
      2  C        -0.0259168447    0.0417345314    1.4129702766
      3  Cl        1.4618606771    0.0920327225    2.3258147480
      4  C        -1.2205783395    0.0799929210    2.1229787964
      5  H        -1.1976210492    0.1233182863    3.2043254257
      6  C        -2.4280139464    0.0757216340    1.4380994758
      7  H        -3.3626442692    0.1075152320    1.9844997786
      8  C        -2.4350486025    0.0317123058    0.0490684956
      9  H        -3.3696282899    0.0197168833   -0.4971608045
     10  C        -1.2339947709   -0.0105309925   -0.6482389280
     11  Cl       -1.3261081714   -0.1171091308   -2.4003303405
     12  C         1.2943437132   -0.0508247604   -0.7528150291
     13  C         2.3333713868   -0.9436936945   -0.4395206478
     14  Cl        2.1456066803   -2.0969698502    0.8613419688
     15  C         3.5243493416   -0.9552917479   -1.1578716776
     16  H         4.3006629200   -1.6607496522   -0.8896778551
     17  C         3.7034787795   -0.0735388097   -2.2166781789
     18  H         4.6308254695   -0.0846179178   -2.7769403908
     19  C         2.6872698104    0.8176375733   -2.5517873878
     20  H         2.8184412950    1.5130159466   -3.3724212845
     21  C         1.5018500575    0.8235786971   -1.8286976968
     22  H         0.7269074404    1.5341498938   -2.0855147371
   Point Group: c1    Number of degrees of freedom:    60


   Energy is  -1842.255472027

 Hessian updated using BFGS update

 56 Hessian modes will be used to form the next step
  Hessian Eigenvalues:
     0.017310    0.017749    0.019722    0.020849    0.020935    0.022941
     0.023579    0.023832    0.023846    0.024090    0.024090    0.024113
     0.024114    0.024135    0.024135    0.024142    0.024142    0.025413
     0.059341    0.088203    0.159931    0.159995    0.159995    0.159997
     0.160000    0.160013    0.160193    0.216165    0.220028    0.221674
     0.226106    0.230601    0.237021    0.246382    0.249292    0.250134
     0.285021    0.289186    0.300988    0.303770    0.352942    0.356651
     0.356702    0.365079    0.411739    0.423486    0.429317    0.455652
     0.462399    0.468478    0.472072    0.478154    0.478214    0.479040
     0.479202    0.523146

 Minimum search - taking simple RFO step
 Searching for Lamda that Minimizes Along All modes
 Value Taken    Lamda =  -0.01980895
 Calculated Step too Large.  Step scaled by  0.584106
 Step Taken.  Stepsize is  0.300000

                             Maximum     Tolerance    Cnvgd?
         Gradient           0.032981      0.000300      NO
         Displacement       0.212156      0.001200      NO
         Energy change     -0.014158      0.000001      NO


 New Cartesian Coordinates Obtained by Inverse Iteration

 Displacement from previous Coordinates is:  0.587853
 ----------------------------------------------------------------
             Standard Nuclear Orientation (Angstroms)
    I     Atom           X                Y                Z
 ----------------------------------------------------------------
    1      C       0.0104205216    -0.0135174291    -0.0044426614
    2      C      -0.0264232938     0.0798093633     1.4005325389
    3      Cl      1.4646662588     0.1601613507     2.3095657713
    4      C      -1.2170186537     0.1295715655     2.1181111876
    5      H      -1.1837621105     0.2050604939     3.1968686690
    6      C      -2.4280458802     0.0906110397     1.4397777221
    7      H      -3.3605537837     0.1281273193     1.9901789458
    8      C      -2.4432332186    -0.0054742177     0.0533909868
    9      H      -3.3778655555    -0.0549986357    -0.4894562823
   10      C      -1.2430491578    -0.0570049052    -0.6462999207
   11      Cl     -1.3610803943    -0.2620308226    -2.3916322137
   12      C       1.2907481200    -0.0578044955    -0.7602782306
   13      C       2.3132381365    -0.9769274642    -0.4739675117
   14      Cl      2.1094652860    -2.1634860910     0.7968653814
   15      C       3.5082182056    -0.9855116185    -1.1884562533
   16      H       4.2689858489    -1.7137521603    -0.9384742219
   17      C       3.7087270044    -0.0677109733    -2.2129805756
   18      H       4.6400145601    -0.0757126480    -2.7672545480
   19      C       2.7133924363     0.8589310158    -2.5159671857
   20      H       2.8628681045     1.5855954832    -3.3056497352
   21      C       1.5250408531     0.8576265233    -1.7977477221
   22      H       0.7660890531     1.5951280199    -2.0249140692
 ----------------------------------------------------------------
 Nuclear Repulsion Energy =        1279.84273532 hartrees
 There are       65 alpha and       65 beta electrons
 Applying Cartesian multipole field
    Component          Value
    ---------          -----
     (2,0,0)        1.00000E-11
     (0,2,0)        2.00000E-11
     (0,0,2)       -3.00000E-11
 Nucleus-field energy     =    -0.0000000139 hartrees
 Requested basis set is 6-311++G(d,p)
 There are 146 shells and 403 basis functions
 A cutoff of  1.0D-15 yielded   8947 shell pairs
 There are     72159 function pairs (     77636 Cartesian)
 Smallest overlap matrix eigenvalue = 4.62E-07
 Linear dependence detected in AO basis
 Number of orthogonalized atomic orbitals = 399
 Maximum deviation from orthogonality = 1.749E-10
 Guess from superposition of atomic densities
 Warning:  Energy on first SCF cycle will be non-variational
 SAD guess density has 130.000000 electrons

 -----------------------------------------------------------------------
  General SCF calculation program by
  Eric Jon Sundstrom, Paul Horn, Yuezhi Mao, Dmitri Zuev, Alec White,
  David Stuck, Shaama M.S., Shane Yost, Joonho Lee, David Small,
  Daniel Levine, Susi Lehtola, Hugh Burton, Evgeny Epifanovsky,
  Bang C. Huynh
 -----------------------------------------------------------------------
 Exchange:     0.2000 Hartree-Fock + 0.0800 Slater + 0.7200 B88
 Correlation:  0.1900 VWN1RPA + 0.8100 LYP
 Using SG-1 standard quadrature grid
 A restricted SCF calculation will be
 performed using DIIS
 SCF converges when DIIS error is below 1.0e-08
 ---------------------------------------
  Cycle       Energy         DIIS error
 ---------------------------------------
    1   -1845.8452719791      3.15e-02  
    2   -1842.0862355804      2.88e-03  
    3   -1841.9783568408      3.62e-03  
    4   -1842.2518473270      7.51e-04  
    5   -1842.2614346571      3.87e-04  
    6   -1842.2645509002      1.03e-04  
    7   -1842.2647395254      3.09e-05  
    8   -1842.2647558267      1.38e-05  
    9   -1842.2647598789      2.40e-06  
   10   -1842.2647599761      1.12e-06  
   11   -1842.2647600009      3.18e-07  
   12   -1842.2647600030      1.08e-07  
   13   -1842.2647600032      4.38e-08  
   14   -1842.2647600031      1.35e-08  
   15   -1842.2647600034      5.42e-09  Convergence criterion met
 ---------------------------------------
 SCF time:   CPU 522.08s  wall 523.00s 
 SCF   energy in the final basis set =    -1842.2647600034
 Total energy in the final basis set =    -1842.2647600034

 --------------------------------------------------------------

                    Orbital Energies (a.u.)
 --------------------------------------------------------------

 Alpha MOs
 -- Occupied --
********-101.5557-101.5517 -10.2584 -10.2563 -10.2482 -10.2243 -10.2132
-10.2031 -10.2009 -10.2005 -10.1946 -10.1944 -10.1938 -10.1895  -9.4779
 -9.4716  -9.4675  -7.2424  -7.2362  -7.2328  -7.2323  -7.2321  -7.2264
 -7.2257  -7.2223  -7.2218  -0.9294  -0.8996  -0.8844  -0.8478  -0.8373
 -0.8020  -0.7550  -0.7468  -0.7384  -0.6525  -0.6295  -0.6126  -0.6026
 -0.5472  -0.5187  -0.5105  -0.4857  -0.4832  -0.4672  -0.4489  -0.4487
 -0.4418  -0.4240  -0.4121  -0.4027  -0.3891  -0.3844  -0.3750  -0.3693
 -0.3508  -0.3352  -0.3258  -0.3208  -0.2994  -0.2908  -0.2631  -0.2566
 -0.2517
 -- Virtual --
 -0.0578  -0.0408  -0.0306  -0.0161  -0.0140  -0.0091   0.0007   0.0088
  0.0143   0.0163   0.0235   0.0258   0.0370   0.0426   0.0472   0.0539
  0.0567   0.0632   0.0720   0.0786   0.0822   0.0878   0.0890   0.0933
  0.1003   0.1034   0.1051   0.1055   0.1089   0.1103   0.1179   0.1199
  0.1237   0.1257   0.1293   0.1315   0.1334   0.1384   0.1404   0.1417
  0.1461   0.1489   0.1531   0.1572   0.1621   0.1707   0.1768   0.1788
  0.1851   0.1876   0.1898   0.1940   0.1986   0.2025   0.2145   0.2170
  0.2204   0.2223   0.2276   0.2300   0.2360   0.2437   0.2492   0.2500
  0.2574   0.2608   0.2634   0.2685   0.2695   0.2711   0.2737   0.2793
  0.2830   0.2871   0.2927   0.2987   0.3026   0.3075   0.3115   0.3215
  0.3250   0.3283   0.3377   0.3403   0.3430   0.3533   0.3705   0.3952
  0.4275   0.4342   0.4478   0.4567   0.4642   0.4798   0.4823   0.4932
  0.5043   0.5072   0.5209   0.5281   0.5318   0.5408   0.5459   0.5554
  0.5560   0.5614   0.5679   0.5699   0.5774   0.5820   0.5895   0.6021
  0.6070   0.6179   0.6182   0.6206   0.6240   0.6347   0.6430   0.6462
  0.6677   0.6855   0.6864   0.6991   0.6998   0.7069   0.7169   0.7238
  0.7267   0.7440   0.7480   0.7618   0.7945   0.8031   0.8106   0.8201
  0.8300   0.8365   0.8452   0.8544   0.8599   0.8618   0.8703   0.8714
  0.8764   0.8863   0.8912   0.9059   0.9097   0.9206   0.9284   0.9311
  0.9390   0.9481   0.9511   0.9587   0.9693   0.9798   0.9851   0.9947
  0.9984   1.0028   1.0111   1.0163   1.0345   1.0398   1.0550   1.0712
  1.0758   1.0993   1.1098   1.1271   1.1367   1.1737   1.2061   1.2319
  1.2497   1.2612   1.2721   1.3091   1.3143   1.3343   1.3382   1.3424
  1.3752   1.4230   1.4716   1.4803   1.4897   1.5050   1.5220   1.5344
  1.5559   1.5613   1.5646   1.5691   1.5823   1.5964   1.6157   1.6471
  1.6577   1.6591   1.6834   1.6929   1.7107   1.7341   1.7382   1.7612
  1.7817   1.8142   1.8414   1.8611   1.8696   1.8791   1.8984   1.9042
  1.9066   1.9247   1.9286   1.9445   1.9521   1.9644   1.9685   1.9866
  1.9970   2.0184   2.0307   2.0385   2.0477   2.0854   2.1431   2.1955
  2.2049   2.2224   2.2759   2.2970   2.3159   2.3176   2.3282   2.3394
  2.3501   2.3650   2.3979   2.4142   2.4307   2.4623   2.4768   2.5006
  2.5131   2.5296   2.5528   2.5624   2.5756   2.5993   2.6268   2.6494
  2.6775   2.6812   2.6954   2.7013   2.7208   2.7281   2.7408   2.7523
  2.7562   2.7587   2.7797   2.7837   2.7953   2.8028   2.8189   2.8354
  2.8457   2.8519   2.8737   2.8909   2.9201   2.9626   2.9947   3.0807
  3.0889   3.1520   3.1646   3.1890   3.2186   3.2379   3.2507   3.3482
  3.3545   3.3835   3.4033   3.5132   3.5264   3.5495   3.6148   3.7043
  3.7182   3.8435   3.9702   4.0251   4.0420   4.0811   4.0975   4.1458
  4.4243   4.8062   4.8387   9.7951   9.8180   9.8625  23.4424  23.6073
 23.8541  23.9100  23.9130  23.9468  23.9927  24.0532  24.0549  24.0835
 24.1540  24.1740  25.9201  25.9608  26.0061  26.1658  26.2962  26.4011
 26.6232  26.7847  26.8013 215.7956 215.8184 215.8705
 --------------------------------------------------------------

          Ground-State Mulliken Net Atomic Charges

     Atom                 Charge (a.u.)
  ----------------------------------------
      1 C                     0.122487
      2 C                    -0.178194
      3 Cl                    0.411668
      4 C                    -0.032608
      5 H                     0.201026
      6 C                    -0.738614
      7 H                     0.166555
      8 C                    -0.243803
      9 H                     0.202218
     10 C                    -0.135025
     11 Cl                    0.392689
     12 C                     0.887042
     13 C                    -0.747214
     14 Cl                    0.377387
     15 C                    -0.254791
     16 H                     0.196975
     17 C                    -0.459608
     18 H                     0.160170
     19 C                    -0.232336
     20 H                     0.175224
     21 C                    -0.436826
     22 H                     0.165579
  ----------------------------------------
  Sum of atomic charges =     0.000000

 -----------------------------------------------------------------
                    Cartesian Multipole Moments
 -----------------------------------------------------------------
    Charge (ESU x 10^10)
                 0.0000
    Dipole Moment (Debye)
         X      -0.6942      Y       1.0983      Z      -0.3702
       Tot       1.3510
    Quadrupole Moments (Debye-Ang)
        XX     -95.2812     XY      -0.1609     YY    -110.9246
        XZ     -10.0972     YZ      -2.8238     ZZ    -103.7539
    Octopole Moments (Debye-Ang^2)
       XXX    -200.9707    XXY      21.6423    XYY     -71.0592
       YYY      91.3445    XXZ       2.1806    XYZ      -4.1298
       YYZ      13.0676    XZZ     -66.1291    YZZ      37.1781
       ZZZ      57.3331
    Hexadecapole Moments (Debye-Ang^3)
      XXXX   -2608.9198   XXXY     151.4730   XXYY    -601.9794
      XYYY     208.6429   YYYY    -648.3805   XXXZ      91.2275
      XXYZ      22.7240   XYYZ      71.9086   YYYZ      44.2041
      XXZZ    -729.8975   XYZZ      85.3697   YYZZ    -429.4809
      XZZZ     162.3009   YZZZ      26.7577   ZZZZ   -1915.2269
 -----------------------------------------------------------------
 Calculating analytic gradient of the SCF energy
 Gradient of SCF Energy
            1           2           3           4           5           6
    1  -0.0003846   0.0010101   0.0053690  -0.0000816  -0.0000830  -0.0006181
    2   0.0012554  -0.0015930  -0.0215905  -0.0003962  -0.0000279   0.0000708
    3   0.0004453   0.0008859  -0.0137578  -0.0006991  -0.0000834   0.0003233
            7           8           9          10          11          12
    1  -0.0000383   0.0008733  -0.0000267   0.0002587   0.0004880  -0.0009434
    2  -0.0000898  -0.0001413  -0.0000052   0.0017183   0.0006169  -0.0002406
    3  -0.0000319   0.0002713   0.0001207  -0.0011475   0.0004290  -0.0006840
           13          14          15          16          17          18
    1   0.0015343  -0.0055877  -0.0007126  -0.0000178   0.0001920  -0.0000598
    2  -0.0002444   0.0216926   0.0005265   0.0000924   0.0001360   0.0001758
    3   0.0014892   0.0139062   0.0002380  -0.0000637  -0.0003622  -0.0000656
           19          20          21          22
    1  -0.0000213  -0.0000553  -0.0013274   0.0002324
    2  -0.0004218  -0.0000028  -0.0018340   0.0003030
    3   0.0000249   0.0000337  -0.0012530  -0.0000193
 Max gradient component =       2.169E-02
 RMS gradient           =       4.617E-03
 Gradient time:  CPU 169.69 s  wall 169.70 s
 Geometry Optimization Parameters
   NAtoms,    NIC,     NZ,  NCons,   NDum,   NFix, NCnnct, MaxDiis
       22     163      22       0       0       0       0       0

 Cartesian Hessian Update
 Hessian updated using BFGS update


** GEOMETRY OPTIMIZATION IN DELOCALIZED INTERNAL COORDINATES **
   Searching for a Minimum

   Optimization Cycle:   4

                       Coordinates (Angstroms)
     ATOM                X               Y               Z
      1  C         0.0104205216   -0.0135174291   -0.0044426614
      2  C        -0.0264232938    0.0798093633    1.4005325389
      3  Cl        1.4646662588    0.1601613507    2.3095657713
      4  C        -1.2170186537    0.1295715655    2.1181111876
      5  H        -1.1837621105    0.2050604939    3.1968686690
      6  C        -2.4280458802    0.0906110397    1.4397777221
      7  H        -3.3605537837    0.1281273193    1.9901789458
      8  C        -2.4432332186   -0.0054742177    0.0533909868
      9  H        -3.3778655555   -0.0549986357   -0.4894562823
     10  C        -1.2430491578   -0.0570049052   -0.6462999207
     11  Cl       -1.3610803943   -0.2620308226   -2.3916322137
     12  C         1.2907481200   -0.0578044955   -0.7602782306
     13  C         2.3132381365   -0.9769274642   -0.4739675117
     14  Cl        2.1094652860   -2.1634860910    0.7968653814
     15  C         3.5082182056   -0.9855116185   -1.1884562533
     16  H         4.2689858489   -1.7137521603   -0.9384742219
     17  C         3.7087270044   -0.0677109733   -2.2129805756
     18  H         4.6400145601   -0.0757126480   -2.7672545480
     19  C         2.7133924363    0.8589310158   -2.5159671857
     20  H         2.8628681045    1.5855954832   -3.3056497352
     21  C         1.5250408531    0.8576265233   -1.7977477221
     22  H         0.7660890531    1.5951280199   -2.0249140692
   Point Group: c1    Number of degrees of freedom:    60


   Energy is  -1842.264760003

 Hessian updated using BFGS update

 57 Hessian modes will be used to form the next step
  Hessian Eigenvalues:
     0.017661    0.018284    0.019626    0.020918    0.021020    0.022921
     0.023579    0.023832    0.023839    0.024089    0.024090    0.024113
     0.024114    0.024135    0.024135    0.024142    0.024143    0.027679
     0.045922    0.077427    0.159989    0.159995    0.159995    0.160000
     0.160009    0.160184    0.160195    0.216331    0.220063    0.221712
     0.226126    0.230623    0.237118    0.246459    0.249433    0.250250
     0.288929    0.289440    0.301001    0.311341    0.353348    0.356664
     0.356673    0.356739    0.367219    0.411762    0.423996    0.429327
     0.456388    0.462391    0.468661    0.472259    0.478153    0.478241
     0.479090    0.479451    0.554673

 Minimum search - taking simple RFO step
 Searching for Lamda that Minimizes Along All modes
 Value Taken    Lamda =  -0.01173203
 Calculated Step too Large.  Step scaled by  0.648769
 Step Taken.  Stepsize is  0.300000

                             Maximum     Tolerance    Cnvgd?
         Gradient           0.022194      0.000300      NO
         Displacement       0.242822      0.001200      NO
         Energy change     -0.009288      0.000001      NO


 New Cartesian Coordinates Obtained by Inverse Iteration

 Displacement from previous Coordinates is:  0.459763
 ----------------------------------------------------------------
             Standard Nuclear Orientation (Angstroms)
    I     Atom           X                Y                Z
 ----------------------------------------------------------------
    1      C       0.0130584069    -0.0281004493    -0.0006331535
    2      C      -0.0275940017     0.1081754096     1.4001861220
    3      Cl      1.4648302860     0.2271707530     2.3086973635
    4      C      -1.2189385781     0.1719403426     2.1152507623
    5      H      -1.1864649756     0.2814880262     3.1910618421
    6      C      -2.4283856607     0.1032997043     1.4356355514
    7      H      -3.3617835424     0.1537708149     1.9837271776
    8      C      -2.4424238916    -0.0371034561     0.0528544772
    9      H      -3.3747488278    -0.1076620856    -0.4912375850
   10      C      -1.2388349971    -0.1028328225    -0.6407176116
   11      Cl     -1.3441954231    -0.3509684290    -2.3834436419
   12      C       1.2933521693    -0.0663405357    -0.7552074258
   13      C       2.3030269630    -1.0059354352    -0.5004638325
   14      Cl      2.0850519962    -2.2315122988     0.7335837655
   15      C       3.4970319174    -1.0084372721    -1.2177672935
   16      H       4.2480558615    -1.7547053269    -0.9926770136
   17      C       3.7072936580    -0.0593505715    -2.2112020314
   18      H       4.6378048000    -0.0625545578    -2.7669705564
   19      C       2.7228159492     0.8887400262    -2.4843781858
   20      H       2.8797692449     1.6365407636    -3.2524847978
   21      C       1.5348802176     0.8774799783    -1.7653418326
   22      H       0.7772407690     1.6235881353    -1.9707020290
 ----------------------------------------------------------------
 Nuclear Repulsion Energy =        1276.88772189 hartrees
 There are       65 alpha and       65 beta electrons
 Applying Cartesian multipole field
    Component          Value
    ---------          -----
     (2,0,0)        1.00000E-11
     (0,2,0)        2.00000E-11
     (0,0,2)       -3.00000E-11
 Nucleus-field energy     =    -0.0000000130 hartrees
 Requested basis set is 6-311++G(d,p)
 There are 146 shells and 403 basis functions
 A cutoff of  1.0D-15 yielded   8950 shell pairs
 There are     72165 function pairs (     77642 Cartesian)
 Smallest overlap matrix eigenvalue = 4.48E-07
 Linear dependence detected in AO basis
 Number of orthogonalized atomic orbitals = 399
 Maximum deviation from orthogonality = 2.678E-10
 Guess from superposition of atomic densities
 Warning:  Energy on first SCF cycle will be non-variational
 SAD guess density has 130.000000 electrons

 -----------------------------------------------------------------------
  General SCF calculation program by
  Eric Jon Sundstrom, Paul Horn, Yuezhi Mao, Dmitri Zuev, Alec White,
  David Stuck, Shaama M.S., Shane Yost, Joonho Lee, David Small,
  Daniel Levine, Susi Lehtola, Hugh Burton, Evgeny Epifanovsky,
  Bang C. Huynh
 -----------------------------------------------------------------------
 Exchange:     0.2000 Hartree-Fock + 0.0800 Slater + 0.7200 B88
 Correlation:  0.1900 VWN1RPA + 0.8100 LYP
 Using SG-1 standard quadrature grid
 A restricted SCF calculation will be
 performed using DIIS
 SCF converges when DIIS error is below 1.0e-08
 ---------------------------------------
  Cycle       Energy         DIIS error
 ---------------------------------------
    1   -1845.8243452389      3.15e-02  
    2   -1842.0933813782      2.87e-03  
    3   -1841.9882674176      3.59e-03  
    4   -1842.2582367852      7.44e-04  
    5   -1842.2675889757      3.87e-04  
    6   -1842.2707013151      1.02e-04  
    7   -1842.2708849949      3.13e-05  
    8   -1842.2709018069      1.38e-05  
    9   -1842.2709058343      2.36e-06  
   10   -1842.2709059267      1.12e-06  
   11   -1842.2709059521      3.01e-07  
   12   -1842.2709059537      1.08e-07  
   13   -1842.2709059538      4.22e-08  
   14   -1842.2709059539      1.36e-08  
   15   -1842.2709059540      5.37e-09  Convergence criterion met
 ---------------------------------------
 SCF time:   CPU 518.98s  wall 519.00s 
 SCF   energy in the final basis set =    -1842.2709059540
 Total energy in the final basis set =    -1842.2709059540

 --------------------------------------------------------------

                    Orbital Energies (a.u.)
 --------------------------------------------------------------

 Alpha MOs
 -- Occupied --
********-101.5570-101.5528 -10.2585 -10.2566 -10.2484 -10.2241 -10.2129
-10.2035 -10.2013 -10.2007 -10.1950 -10.1947 -10.1940 -10.1898  -9.4775
 -9.4725  -9.4683  -7.2420  -7.2371  -7.2329  -7.2324  -7.2319  -7.2273
 -7.2266  -7.2231  -7.2226  -0.9287  -0.8993  -0.8836  -0.8473  -0.8374
 -0.8020  -0.7548  -0.7470  -0.7389  -0.6525  -0.6289  -0.6131  -0.6031
 -0.5473  -0.5188  -0.5101  -0.4861  -0.4834  -0.4673  -0.4488  -0.4487
 -0.4417  -0.4232  -0.4106  -0.4028  -0.3886  -0.3829  -0.3747  -0.3693
 -0.3488  -0.3344  -0.3257  -0.3214  -0.3047  -0.2894  -0.2625  -0.2584
 -0.2537
 -- Virtual --
 -0.0565  -0.0411  -0.0305  -0.0179  -0.0148  -0.0093   0.0007   0.0090
  0.0141   0.0159   0.0230   0.0255   0.0367   0.0423   0.0475   0.0536
  0.0561   0.0634   0.0715   0.0775   0.0826   0.0876   0.0890   0.0933
  0.1003   0.1029   0.1048   0.1053   0.1087   0.1101   0.1180   0.1201
  0.1243   0.1256   0.1281   0.1310   0.1333   0.1373   0.1395   0.1422
  0.1453   0.1480   0.1521   0.1560   0.1622   0.1710   0.1762   0.1782
  0.1841   0.1864   0.1900   0.1920   0.1981   0.2032   0.2144   0.2155
  0.2204   0.2213   0.2275   0.2310   0.2359   0.2446   0.2489   0.2508
  0.2567   0.2613   0.2651   0.2678   0.2690   0.2702   0.2738   0.2781
  0.2834   0.2869   0.2922   0.2978   0.3036   0.3074   0.3117   0.3192
  0.3266   0.3294   0.3380   0.3406   0.3438   0.3541   0.3692   0.3946
  0.4275   0.4344   0.4475   0.4578   0.4649   0.4796   0.4856   0.4975
  0.5026   0.5072   0.5168   0.5276   0.5311   0.5401   0.5443   0.5556
  0.5569   0.5630   0.5671   0.5699   0.5801   0.5833   0.5893   0.5993
  0.6084   0.6160   0.6206   0.6219   0.6235   0.6346   0.6466   0.6476
  0.6702   0.6854   0.6922   0.6959   0.6996   0.7047   0.7164   0.7239
  0.7276   0.7430   0.7466   0.7601   0.7975   0.8051   0.8105   0.8201
  0.8329   0.8364   0.8456   0.8550   0.8613   0.8641   0.8721   0.8735
  0.8749   0.8842   0.8904   0.9080   0.9083   0.9171   0.9286   0.9360
  0.9378   0.9497   0.9524   0.9569   0.9606   0.9723   0.9855   0.9960
  0.9997   1.0062   1.0111   1.0134   1.0323   1.0376   1.0519   1.0669
  1.0759   1.0981   1.1093   1.1282   1.1412   1.1724   1.2054   1.2314
  1.2485   1.2638   1.2776   1.3087   1.3115   1.3304   1.3379   1.3417
  1.3785   1.4262   1.4709   1.4809   1.4894   1.5046   1.5209   1.5357
  1.5556   1.5606   1.5656   1.5683   1.5827   1.5962   1.6154   1.6458
  1.6573   1.6590   1.6850   1.6930   1.7101   1.7327   1.7382   1.7625
  1.7803   1.8133   1.8404   1.8595   1.8688   1.8791   1.8967   1.9019
  1.9074   1.9251   1.9337   1.9448   1.9517   1.9640   1.9673   1.9869
  1.9984   2.0202   2.0305   2.0375   2.0462   2.0833   2.1464   2.1944
  2.2017   2.2219   2.2796   2.2949   2.3081   2.3149   2.3200   2.3421
  2.3537   2.3638   2.4039   2.4142   2.4348   2.4624   2.4767   2.4995
  2.5144   2.5276   2.5519   2.5617   2.5751   2.5971   2.6251   2.6435
  2.6803   2.6825   2.6950   2.7011   2.7204   2.7272   2.7417   2.7509
  2.7569   2.7624   2.7789   2.7812   2.7952   2.8009   2.8173   2.8337
  2.8461   2.8514   2.8735   2.8877   2.9186   2.9654   2.9973   3.0818
  3.0891   3.1495   3.1612   3.1883   3.2206   3.2349   3.2488   3.3481
  3.3536   3.3826   3.4025   3.5160   3.5272   3.5493   3.6155   3.7050
  3.7168   3.8440   3.9707   4.0244   4.0413   4.0817   4.0981   4.1447
  4.4169   4.8053   4.8389   9.7977   9.8280   9.8517  23.4437  23.6078
 23.8550  23.9111  23.9146  23.9481  23.9924  24.0531  24.0586  24.0836
 24.1532  24.1734  25.9165  25.9386  25.9851  26.1572  26.2998  26.4058
 26.6231  26.7817  26.7962 215.7984 215.8317 215.8559
 --------------------------------------------------------------

          Ground-State Mulliken Net Atomic Charges

     Atom                 Charge (a.u.)
  ----------------------------------------
      1 C                     0.124338
      2 C                    -0.190343
      3 Cl                    0.386187
      4 C                     0.006135
      5 H                     0.201236
      6 C                    -0.716313
      7 H                     0.167628
      8 C                    -0.233322
      9 H                     0.202028
     10 C                    -0.113375
     11 Cl                    0.384138
     12 C                     0.817306
     13 C                    -0.793725
     14 Cl                    0.349338
     15 C                    -0.193565
     16 H                     0.196322
     17 C                    -0.437686
     18 H                     0.160743
     19 C                    -0.231262
     20 H                     0.175468
     21 C                    -0.428286
     22 H                     0.167010
  ----------------------------------------
  Sum of atomic charges =     0.000000

 -----------------------------------------------------------------
                    Cartesian Multipole Moments
 -----------------------------------------------------------------
    Charge (ESU x 10^10)
                 0.0000
    Dipole Moment (Debye)
         X      -0.7077      Y       1.1705      Z      -0.3710
       Tot       1.4173
    Quadrupole Moments (Debye-Ang)
        XX     -95.2485     XY      -0.1890     YY    -110.7029
        XZ     -10.2385     YZ      -2.6312     ZZ    -103.9427
    Octopole Moments (Debye-Ang^2)
       XXX    -201.1016    XXY      22.8343    XYY     -70.3002
       YYY      94.6319    XXZ       2.0706    XYZ      -4.1242
       YYZ      13.4036    XZZ     -66.2091    YZZ      38.9358
       ZZZ      60.0448
    Hexadecapole Moments (Debye-Ang^3)
      XXXX   -2597.5078   XXXY     146.1603   XXYY    -603.3648
      XYYY     201.3532   YYYY    -683.6551   XXXZ      97.5120
      XXYZ      16.9167   XYYZ      73.2154   YYYZ      21.2468
      XXZZ    -724.3629   XYZZ      83.1386   YYZZ    -431.5423
      XZZZ     172.0060   YZZZ      10.1740   ZZZZ   -1899.7975
 -----------------------------------------------------------------
 Calculating analytic gradient of the SCF energy
 Gradient of SCF Energy
            1           2           3           4           5           6
    1   0.0013129   0.0000256   0.0031905  -0.0003925   0.0001319  -0.0000548
    2   0.0007217  -0.0012120  -0.0136835  -0.0002729  -0.0000213   0.0000294
    3  -0.0008594   0.0005520  -0.0083321  -0.0000475  -0.0000924   0.0001559
            7           8           9          10          11          12
    1  -0.0000423  -0.0001773   0.0001147   0.0000541   0.0001867  -0.0013441
    2  -0.0000402   0.0000157   0.0000514   0.0013451   0.0003570  -0.0003142
    3  -0.0000002  -0.0000585   0.0000340   0.0004446  -0.0004843   0.0006403
           13          14          15          16          17          18
    1   0.0008048  -0.0029900  -0.0000044  -0.0000651   0.0001237  -0.0000008
    2   0.0003171   0.0135975   0.0003327  -0.0000112  -0.0000445  -0.0000007
    3   0.0009724   0.0087297  -0.0002417   0.0000203   0.0000049  -0.0000095
           19          20          21          22
    1  -0.0001492  -0.0000693  -0.0006368  -0.0000182
    2  -0.0000209  -0.0000202  -0.0013981   0.0002720
    3  -0.0001142   0.0000440  -0.0014197   0.0000614
 Max gradient component =       1.368E-02
 RMS gradient           =       2.895E-03
 Gradient time:  CPU 172.09 s  wall 172.09 s
 Geometry Optimization Parameters
   NAtoms,    NIC,     NZ,  NCons,   NDum,   NFix, NCnnct, MaxDiis
       22     163      22       0       0       0       0       0

 Cartesian Hessian Update
 Hessian updated using BFGS update


** GEOMETRY OPTIMIZATION IN DELOCALIZED INTERNAL COORDINATES **
   Searching for a Minimum

   Optimization Cycle:   5

                       Coordinates (Angstroms)
     ATOM                X               Y               Z
      1  C         0.0130584069   -0.0281004493   -0.0006331535
      2  C        -0.0275940017    0.1081754096    1.4001861220
      3  Cl        1.4648302860    0.2271707530    2.3086973635
      4  C        -1.2189385781    0.1719403426    2.1152507623
      5  H        -1.1864649756    0.2814880262    3.1910618421
      6  C        -2.4283856607    0.1032997043    1.4356355514
      7  H        -3.3617835424    0.1537708149    1.9837271776
      8  C        -2.4424238916   -0.0371034561    0.0528544772
      9  H        -3.3747488278   -0.1076620856   -0.4912375850
     10  C        -1.2388349971   -0.1028328225   -0.6407176116
     11  Cl       -1.3441954231   -0.3509684290   -2.3834436419
     12  C         1.2933521693   -0.0663405357   -0.7552074258
     13  C         2.3030269630   -1.0059354352   -0.5004638325
     14  Cl        2.0850519962   -2.2315122988    0.7335837655
     15  C         3.4970319174   -1.0084372721   -1.2177672935
     16  H         4.2480558615   -1.7547053269   -0.9926770136
     17  C         3.7072936580   -0.0593505715   -2.2112020314
     18  H         4.6378048000   -0.0625545578   -2.7669705564
     19  C         2.7228159492    0.8887400262   -2.4843781858
     20  H         2.8797692449    1.6365407636   -3.2524847978
     21  C         1.5348802176    0.8774799783   -1.7653418326
     22  H         0.7772407690    1.6235881353   -1.9707020290
   Point Group: c1    Number of degrees of freedom:    60


   Energy is  -1842.270905954

 Hessian updated using BFGS update

 58 Hessian modes will be used to form the next step
  Hessian Eigenvalues:
     0.017599    0.017799    0.019488    0.020915    0.020992    0.022919
     0.023564    0.023829    0.023866    0.024089    0.024091    0.024113
     0.024114    0.024135    0.024136    0.024142    0.024144    0.027638
     0.034015    0.076741    0.159994    0.159995    0.160000    0.160003
     0.160015    0.160186    0.160264    0.216314    0.220071    0.221800
     0.226124    0.230624    0.237135    0.246457    0.249683    0.250297
     0.288958    0.289631    0.301227    0.311493    0.353281    0.356664
     0.356667    0.356674    0.356736    0.367100    0.411773    0.423991
     0.429333    0.456391    0.462387    0.468669    0.472285    0.478213
     0.478249    0.479089    0.479544    0.554566

 Minimum search - taking simple RFO step
 Searching for Lamda that Minimizes Along All modes
 Value Taken    Lamda =  -0.00712856
 Calculated Step too Large.  Step scaled by  0.676078
 Step Taken.  Stepsize is  0.300000

                             Maximum     Tolerance    Cnvgd?
         Gradient           0.013825      0.000300      NO
         Displacement       0.233769      0.001200      NO
         Energy change     -0.006146      0.000001      NO


 New Cartesian Coordinates Obtained by Inverse Iteration

 Displacement from previous Coordinates is:  0.513964
 ----------------------------------------------------------------
             Standard Nuclear Orientation (Angstroms)
    I     Atom           X                Y                Z
 ----------------------------------------------------------------
    1      C       0.0122731292    -0.0356255628    -0.0004217452
    2      C      -0.0260924314     0.1451184636     1.3941004647
    3      Cl      1.4712868203     0.3022573680     2.2935774712
    4      C      -1.2163998207     0.2185171286     2.1092634520
    5      H      -1.1845629800     0.3625129071     3.1810834151
    6      C      -2.4257419805     0.1116929312     1.4330654411
    7      H      -3.3588430295     0.1690598623     1.9810872823
    8      C      -2.4410029062    -0.0764943590     0.0557579818
    9      H      -3.3728852471    -0.1772285556    -0.4844200981
   10      C      -1.2367051520    -0.1487206141    -0.6360491582
   11      Cl     -1.3284204896    -0.4502494428    -2.3710246918
   12      C       1.2921930766    -0.0712178434    -0.7564247141
   13      C       2.2830435164    -1.0356268771    -0.5322101470
   14      Cl      2.0401751045    -2.2958683893     0.6650003720
   15      C       3.4784814351    -1.0342026820    -1.2471302698
   16      H       4.2170459464    -1.7996557083    -1.0467573290
   17      C       3.7058276907    -0.0533477927    -2.2058874609
   18      H       4.6375165109    -0.0522481526    -2.7597512961
   19      C       2.7380497944     0.9204132691    -2.4481684890
   20      H       2.9096371886     1.6908533127    -3.1903620846
   21      C       1.5481864787     0.9034829206    -1.7321784202
   22      H       0.7977796861     1.6632685301    -1.9143799049
 ----------------------------------------------------------------
 Nuclear Repulsion Energy =        1275.11522045 hartrees
 There are       65 alpha and       65 beta electrons
 Applying Cartesian multipole field
    Component          Value
    ---------          -----
     (2,0,0)        1.00000E-11
     (0,2,0)        2.00000E-11
     (0,0,2)       -3.00000E-11
 Nucleus-field energy     =    -0.0000000118 hartrees
 Requested basis set is 6-311++G(d,p)
 There are 146 shells and 403 basis functions
 A cutoff of  1.0D-15 yielded   8949 shell pairs
 There are     72186 function pairs (     77671 Cartesian)
 Smallest overlap matrix eigenvalue = 4.28E-07
 Linear dependence detected in AO basis
 Number of orthogonalized atomic orbitals = 399
 Maximum deviation from orthogonality = 3.108E-10
 Guess from superposition of atomic densities
 Warning:  Energy on first SCF cycle will be non-variational
 SAD guess density has 130.000000 electrons

 -----------------------------------------------------------------------
  General SCF calculation program by
  Eric Jon Sundstrom, Paul Horn, Yuezhi Mao, Dmitri Zuev, Alec White,
  David Stuck, Shaama M.S., Shane Yost, Joonho Lee, David Small,
  Daniel Levine, Susi Lehtola, Hugh Burton, Evgeny Epifanovsky,
  Bang C. Huynh
 -----------------------------------------------------------------------
 Exchange:     0.2000 Hartree-Fock + 0.0800 Slater + 0.7200 B88
 Correlation:  0.1900 VWN1RPA + 0.8100 LYP
 Using SG-1 standard quadrature grid
 A restricted SCF calculation will be
 performed using DIIS
 SCF converges when DIIS error is below 1.0e-08
 ---------------------------------------
  Cycle       Energy         DIIS error
 ---------------------------------------
    1   -1845.8132347044      3.15e-02  
    2   -1842.0979134655      2.87e-03  
    3   -1841.9956307372      3.57e-03  
    4   -1842.2625638290      7.32e-04  
    5   -1842.2715075345      3.86e-04  
    6   -1842.2746102282      1.02e-04  
    7   -1842.2747912019      3.16e-05  
    8   -1842.2748083946      1.38e-05  
    9   -1842.2748123962      2.32e-06  
   10   -1842.2748124856      1.11e-06  
   11   -1842.2748125108      2.86e-07  
   12   -1842.2748125123      1.07e-07  
   13   -1842.2748125126      4.07e-08  
   14   -1842.2748125127      1.36e-08  
   15   -1842.2748125126      5.32e-09  Convergence criterion met
 ---------------------------------------
 SCF time:   CPU 515.45s  wall 516.00s 
 SCF   energy in the final basis set =    -1842.2748125126
 Total energy in the final basis set =    -1842.2748125126

 --------------------------------------------------------------

                    Orbital Energies (a.u.)
 --------------------------------------------------------------

 Alpha MOs
 -- Occupied --
********-101.5580-101.5537 -10.2583 -10.2568 -10.2483 -10.2235 -10.2125
-10.2037 -10.2015 -10.2009 -10.1951 -10.1949 -10.1941 -10.1901  -9.4773
 -9.4732  -9.4690  -7.2418  -7.2379  -7.2336  -7.2322  -7.2317  -7.2280
 -7.2274  -7.2237  -7.2234  -0.9283  -0.8991  -0.8831  -0.8471  -0.8374
 -0.8019  -0.7548  -0.7472  -0.7392  -0.6523  -0.6283  -0.6138  -0.6034
 -0.5473  -0.5188  -0.5097  -0.4868  -0.4834  -0.4672  -0.4488  -0.4484
 -0.4418  -0.4226  -0.4097  -0.4030  -0.3883  -0.3813  -0.3745  -0.3696
 -0.3469  -0.3337  -0.3257  -0.3218  -0.3093  -0.2873  -0.2624  -0.2599
 -0.2550
 -- Virtual --
 -0.0546  -0.0413  -0.0303  -0.0200  -0.0154  -0.0094   0.0008   0.0092
  0.0138   0.0155   0.0225   0.0251   0.0364   0.0419   0.0480   0.0535
  0.0556   0.0637   0.0709   0.0761   0.0830   0.0875   0.0890   0.0934
  0.1004   0.1024   0.1045   0.1053   0.1085   0.1099   0.1180   0.1202
  0.1244   0.1259   0.1272   0.1307   0.1334   0.1362   0.1388   0.1427
  0.1444   0.1474   0.1511   0.1547   0.1627   0.1713   0.1752   0.1780
  0.1826   0.1852   0.1893   0.1909   0.1973   0.2045   0.2130   0.2148
  0.2207   0.2214   0.2273   0.2321   0.2361   0.2452   0.2486   0.2516
  0.2563   0.2624   0.2639   0.2672   0.2696   0.2704   0.2747   0.2768
  0.2840   0.2864   0.2912   0.2970   0.3043   0.3073   0.3114   0.3162
  0.3266   0.3315   0.3376   0.3412   0.3451   0.3558   0.3681   0.3938
  0.4271   0.4340   0.4467   0.4592   0.4661   0.4800   0.4886   0.5005
  0.5030   0.5076   0.5139   0.5279   0.5306   0.5392   0.5437   0.5553
  0.5572   0.5651   0.5672   0.5705   0.5825   0.5844   0.5903   0.5962
  0.6098   0.6143   0.6226   0.6242   0.6251   0.6350   0.6490   0.6501
  0.6740   0.6840   0.6893   0.6972   0.7020   0.7031   0.7163   0.7235
  0.7299   0.7421   0.7452   0.7587   0.8004   0.8072   0.8107   0.8220
  0.8343   0.8371   0.8462   0.8544   0.8615   0.8646   0.8724   0.8741
  0.8785   0.8820   0.8896   0.9065   0.9079   0.9126   0.9269   0.9330
  0.9406   0.9466   0.9515   0.9568   0.9594   0.9748   0.9879   0.9963
  1.0015   1.0084   1.0097   1.0125   1.0302   1.0371   1.0485   1.0631
  1.0772   1.0938   1.1080   1.1321   1.1486   1.1724   1.2060   1.2325
  1.2476   1.2666   1.2834   1.3075   1.3120   1.3268   1.3381   1.3433
  1.3836   1.4286   1.4687   1.4819   1.4893   1.5049   1.5190   1.5373
  1.5559   1.5603   1.5672   1.5681   1.5836   1.5972   1.6150   1.6449
  1.6573   1.6591   1.6867   1.6932   1.7096   1.7312   1.7384   1.7639
  1.7790   1.8131   1.8384   1.8578   1.8684   1.8793   1.8949   1.8983
  1.9087   1.9256   1.9392   1.9463   1.9526   1.9641   1.9662   1.9876
  1.9995   2.0233   2.0318   2.0373   2.0456   2.0811   2.1502   2.1931
  2.1996   2.2216   2.2817   2.2921   2.2995   2.3101   2.3220   2.3429
  2.3579   2.3633   2.4083   2.4164   2.4402   2.4620   2.4768   2.4972
  2.5094   2.5273   2.5517   2.5618   2.5741   2.5958   2.6239   2.6363
  2.6840   2.6851   2.6948   2.7010   2.7206   2.7259   2.7428   2.7488
  2.7581   2.7664   2.7756   2.7812   2.7961   2.7996   2.8148   2.8322
  2.8465   2.8511   2.8736   2.8834   2.9172   2.9689   3.0006   3.0846
  3.0902   3.1478   3.1587   3.1891   3.2231   3.2347   3.2478   3.3482
  3.3531   3.3826   3.4017   3.5193   3.5284   3.5509   3.6166   3.7075
  3.7167   3.8458   3.9724   4.0238   4.0407   4.0823   4.0986   4.1441
  4.4071   4.8067   4.8398   9.7999   9.8383   9.8458  23.4452  23.6084
 23.8572  23.9124  23.9163  23.9501  23.9937  24.0529  24.0643  24.0851
 24.1525  24.1733  25.9041  25.9161  25.9858  26.1643  26.3116  26.3828
 26.6289  26.7734  26.7948 215.7999 215.8404 215.8529
 --------------------------------------------------------------

          Ground-State Mulliken Net Atomic Charges

     Atom                 Charge (a.u.)
  ----------------------------------------
      1 C                     0.088719
      2 C                    -0.182808
      3 Cl                    0.365448
      4 C                     0.043275
      5 H                     0.201502
      6 C                    -0.686680
      7 H                     0.168460
      8 C                    -0.205814
      9 H                     0.202206
     10 C                    -0.103784
     11 Cl                    0.380864
     12 C                     0.742383
     13 C                    -0.817815
     14 Cl                    0.331574
     15 C                    -0.138350
     16 H                     0.195837
     17 C                    -0.408078
     18 H                     0.161476
     19 C                    -0.242954
     20 H                     0.175281
     21 C                    -0.439798
     22 H                     0.169058
  ----------------------------------------
  Sum of atomic charges =     0.000000

 -----------------------------------------------------------------
                    Cartesian Multipole Moments
 -----------------------------------------------------------------
    Charge (ESU x 10^10)
                 0.0000
    Dipole Moment (Debye)
         X      -0.7095      Y       1.2314      Z      -0.3594
       Tot       1.4659
    Quadrupole Moments (Debye-Ang)
        XX     -95.2062     XY      -0.1636     YY    -110.4652
        XZ     -10.3301     YZ      -2.4791     ZZ    -104.1382
    Octopole Moments (Debye-Ang^2)
       XXX    -200.4317    XXY      23.8141    XYY     -69.3223
       YYY      97.8599    XXZ       2.3343    XYZ      -4.1839
       YYZ      13.9241    XZZ     -66.1480    YZZ      40.3928
       ZZZ      63.5881
    Hexadecapole Moments (Debye-Ang^3)
      XXXX   -2579.0683   XXXY     137.7480   XXYY    -603.9866
      XYYY     190.1652   YYYY    -723.2830   XXXZ     105.0608
      XXYZ       9.8546   XYYZ      74.5742   YYYZ      -4.3532
      XXZZ    -716.4891   XYZZ      79.3556   YYZZ    -432.7518
      XZZZ     183.3120   YZZZ      -8.8560   ZZZZ   -1877.2531
 -----------------------------------------------------------------
 Calculating analytic gradient of the SCF energy
 Gradient of SCF Energy
            1           2           3           4           5           6
    1   0.0011378  -0.0004515   0.0021851  -0.0002183   0.0001612   0.0000487
    2   0.0003593  -0.0008621  -0.0089529  -0.0001322  -0.0000360   0.0000595
    3  -0.0011522   0.0000210  -0.0050801   0.0001182  -0.0000504   0.0001026
            7           8           9          10          11          12
    1  -0.0000354  -0.0002381   0.0001325   0.0000342   0.0001981  -0.0010690
    2  -0.0000252  -0.0000670   0.0000239   0.0013534  -0.0000293  -0.0004716
    3   0.0000203  -0.0002461  -0.0000293   0.0011260  -0.0006846   0.0006771
           13          14          15          16          17          18
    1   0.0002003  -0.0016433   0.0002136  -0.0000863   0.0000886   0.0000132
    2   0.0007071   0.0084856   0.0001879  -0.0000276  -0.0001578  -0.0000253
    3   0.0005489   0.0058795  -0.0002293   0.0000665   0.0000593   0.0000038
           19          20          21          22
    1  -0.0003130  -0.0000613  -0.0001763  -0.0001209
    2   0.0001796  -0.0000019  -0.0007183   0.0001511
    3  -0.0000491   0.0000378  -0.0012131   0.0000731
 Max gradient component =       8.953E-03
 RMS gradient           =       1.877E-03
 Gradient time:  CPU 173.69 s  wall 173.70 s
 Geometry Optimization Parameters
   NAtoms,    NIC,     NZ,  NCons,   NDum,   NFix, NCnnct, MaxDiis
       22     163      22       0       0       0       0       0

 Cartesian Hessian Update
 Hessian updated using BFGS update


** GEOMETRY OPTIMIZATION IN DELOCALIZED INTERNAL COORDINATES **
   Searching for a Minimum

   Optimization Cycle:   6

                       Coordinates (Angstroms)
     ATOM                X               Y               Z
      1  C         0.0122731292   -0.0356255628   -0.0004217452
      2  C        -0.0260924314    0.1451184636    1.3941004647
      3  Cl        1.4712868203    0.3022573680    2.2935774712
      4  C        -1.2163998207    0.2185171286    2.1092634520
      5  H        -1.1845629800    0.3625129071    3.1810834151
      6  C        -2.4257419805    0.1116929312    1.4330654411
      7  H        -3.3588430295    0.1690598623    1.9810872823
      8  C        -2.4410029062   -0.0764943590    0.0557579818
      9  H        -3.3728852471   -0.1772285556   -0.4844200981
     10  C        -1.2367051520   -0.1487206141   -0.6360491582
     11  Cl       -1.3284204896   -0.4502494428   -2.3710246918
     12  C         1.2921930766   -0.0712178434   -0.7564247141
     13  C         2.2830435164   -1.0356268771   -0.5322101470
     14  Cl        2.0401751045   -2.2958683893    0.6650003720
     15  C         3.4784814351   -1.0342026820   -1.2471302698
     16  H         4.2170459464   -1.7996557083   -1.0467573290
     17  C         3.7058276907   -0.0533477927   -2.2058874609
     18  H         4.6375165109   -0.0522481526   -2.7597512961
     19  C         2.7380497944    0.9204132691   -2.4481684890
     20  H         2.9096371886    1.6908533127   -3.1903620846
     21  C         1.5481864787    0.9034829206   -1.7321784202
     22  H         0.7977796861    1.6632685301   -1.9143799049
   Point Group: c1    Number of degrees of freedom:    60


   Energy is  -1842.274812513

 Hessian updated using BFGS update

 59 Hessian modes will be used to form the next step
  Hessian Eigenvalues:
     0.015942    0.017715    0.018976    0.020907    0.020961    0.022938
     0.023585    0.023819    0.023865    0.024086    0.024091    0.024112
     0.024115    0.024134    0.024136    0.024140    0.024144    0.025385
     0.027816    0.075799    0.159995    0.159995    0.160000    0.160003
     0.160016    0.160186    0.160279    0.216448    0.220073    0.221801
     0.226117    0.230644    0.237119    0.246452    0.249793    0.250294
     0.288993    0.289756    0.301236    0.311471    0.353222    0.356665
     0.356665    0.356666    0.356674    0.356731    0.366930    0.411777
     0.423986    0.429335    0.456369    0.462379    0.468670    0.472314
     0.478217    0.478268    0.479089    0.479552    0.554243

 Minimum search - taking simple RFO step
 Searching for Lamda that Minimizes Along All modes
 Value Taken    Lamda =  -0.00463304
 Calculated Step too Large.  Step scaled by  0.679132
 Step Taken.  Stepsize is  0.300000

                             Maximum     Tolerance    Cnvgd?
         Gradient           0.008943      0.000300      NO
         Displacement       0.237964      0.001200      NO
         Energy change     -0.003907      0.000001      NO


 New Cartesian Coordinates Obtained by Inverse Iteration

 Displacement from previous Coordinates is:  0.493523
 ----------------------------------------------------------------
             Standard Nuclear Orientation (Angstroms)
    I     Atom           X                Y                Z
 ----------------------------------------------------------------
    1      C       0.0111442100    -0.0415130350     0.0005936439
    2      C      -0.0253427761     0.1821069082     1.3877252601
    3      Cl      1.4753455261     0.3844016918     2.2756547542
    4      C      -1.2150864434     0.2612720988     2.1026180161
    5      H      -1.1855854801     0.4395459314     3.1693826957
    6      C      -2.4235703224     0.1148312142     1.4312707361
    7      H      -3.3565578816     0.1771627658     1.9789590844
    8      C      -2.4391431699    -0.1169748384     0.0606603360
    9      H      -3.3708364888    -0.2459970767    -0.4740319385
   10      C      -1.2344757097    -0.1930743282    -0.6305518029
   11      Cl     -1.3150161732    -0.5342881112    -2.3574249877
   12      C       1.2920959444    -0.0737577199    -0.7567650187
   13      C       2.2638334698    -1.0620158373    -0.5629518279
   14      Cl      1.9944514697    -2.3538755529     0.5964296907
   15      C       3.4602213781    -1.0585751827    -1.2759265987
   16      H       4.1860654571    -1.8421174985    -1.1006444340
   17      C       3.7052016060    -0.0496307761    -2.2011213071
   18      H       4.6376107545    -0.0457041062    -2.7537914808
   19      C       2.7546257912     0.9476980411    -2.4131278700
   20      H       2.9411745601     1.7377806189    -3.1306885367
   21      C       1.5629807657     0.9277891526    -1.6993026451
   22      H       0.8217058534     1.7016263539    -1.8591956976
 ----------------------------------------------------------------
 Nuclear Repulsion Energy =        1273.57545245 hartrees
 There are       65 alpha and       65 beta electrons
 Applying Cartesian multipole field
    Component          Value
    ---------          -----
     (2,0,0)        1.00000E-11
     (0,2,0)        2.00000E-11
     (0,0,2)       -3.00000E-11
 Nucleus-field energy     =    -0.0000000107 hartrees
 Requested basis set is 6-311++G(d,p)
 There are 146 shells and 403 basis functions
 A cutoff of  1.0D-15 yielded   8951 shell pairs
 There are     72202 function pairs (     77687 Cartesian)
 Smallest overlap matrix eigenvalue = 4.07E-07
 Linear dependence detected in AO basis
 Number of orthogonalized atomic orbitals = 399
 Maximum deviation from orthogonality = 2.502E-10
 Guess from superposition of atomic densities
 Warning:  Energy on first SCF cycle will be non-variational
 SAD guess density has 130.000000 electrons

 -----------------------------------------------------------------------
  General SCF calculation program by
  Eric Jon Sundstrom, Paul Horn, Yuezhi Mao, Dmitri Zuev, Alec White,
  David Stuck, Shaama M.S., Shane Yost, Joonho Lee, David Small,
  Daniel Levine, Susi Lehtola, Hugh Burton, Evgeny Epifanovsky,
  Bang C. Huynh
 -----------------------------------------------------------------------
 Exchange:     0.2000 Hartree-Fock + 0.0800 Slater + 0.7200 B88
 Correlation:  0.1900 VWN1RPA + 0.8100 LYP
 Using SG-1 standard quadrature grid
 A restricted SCF calculation will be
 performed using DIIS
 SCF converges when DIIS error is below 1.0e-08
 ---------------------------------------
  Cycle       Energy         DIIS error
 ---------------------------------------
    1   -1845.8063679330      3.14e-02  
    2   -1842.1006953058      2.87e-03  
    3   -1842.0002451808      3.56e-03  
    4   -1842.2654342615      7.23e-04  
    5   -1842.2740538503      3.85e-04  
    6   -1842.2771519823      1.01e-04  
    7   -1842.2773312091      3.18e-05  
    8   -1842.2773486925      1.37e-05  
    9   -1842.2773526633      2.29e-06  
   10   -1842.2773527506      1.10e-06  
   11   -1842.2773527754      2.74e-07  
   12   -1842.2773527767      1.05e-07  
   13   -1842.2773527770      3.93e-08  
   14   -1842.2773527771      1.35e-08  
   15   -1842.2773527771      5.32e-09  Convergence criterion met
 ---------------------------------------
 SCF time:   CPU 516.54s  wall 517.00s 
 SCF   energy in the final basis set =    -1842.2773527771
 Total energy in the final basis set =    -1842.2773527771

 --------------------------------------------------------------

                    Orbital Energies (a.u.)
 --------------------------------------------------------------

 Alpha MOs
 -- Occupied --
********-101.5589-101.5545 -10.2581 -10.2568 -10.2482 -10.2229 -10.2121
-10.2038 -10.2015 -10.2010 -10.1952 -10.1950 -10.1942 -10.1902  -9.4772
 -9.4739  -9.4695  -7.2417  -7.2386  -7.2341  -7.2321  -7.2316  -7.2288
 -7.2282  -7.2243  -7.2239  -0.9281  -0.8991  -0.8830  -0.8469  -0.8375
 -0.8017  -0.7547  -0.7473  -0.7394  -0.6522  -0.6276  -0.6146  -0.6035
 -0.5472  -0.5188  -0.5093  -0.4877  -0.4832  -0.4673  -0.4490  -0.4481
 -0.4418  -0.4221  -0.4091  -0.4031  -0.3881  -0.3798  -0.3743  -0.3699
 -0.3453  -0.3333  -0.3258  -0.3221  -0.3131  -0.2852  -0.2629  -0.2606
 -0.2560
 -- Virtual --
 -0.0525  -0.0415  -0.0300  -0.0221  -0.0158  -0.0095   0.0008   0.0095
  0.0136   0.0150   0.0222   0.0248   0.0361   0.0417   0.0483   0.0537
  0.0552   0.0639   0.0703   0.0748   0.0832   0.0877   0.0892   0.0936
  0.1001   0.1020   0.1041   0.1056   0.1084   0.1098   0.1178   0.1198
  0.1235   0.1263   0.1279   0.1306   0.1337   0.1352   0.1384   0.1430
  0.1435   0.1469   0.1503   0.1537   0.1631   0.1715   0.1746   0.1781
  0.1811   0.1842   0.1880   0.1909   0.1963   0.2058   0.2112   0.2152
  0.2209   0.2226   0.2268   0.2328   0.2362   0.2445   0.2487   0.2518
  0.2557   0.2618   0.2637   0.2675   0.2696   0.2711   0.2751   0.2765
  0.2848   0.2859   0.2900   0.2960   0.3047   0.3066   0.3112   0.3153
  0.3249   0.3328   0.3371   0.3421   0.3464   0.3568   0.3671   0.3930
  0.4266   0.4335   0.4462   0.4602   0.4665   0.4817   0.4907   0.4979
  0.5061   0.5104   0.5143   0.5276   0.5304   0.5382   0.5438   0.5546
  0.5567   0.5660   0.5687   0.5718   0.5815   0.5873   0.5910   0.5946
  0.6080   0.6147   0.6219   0.6272   0.6293   0.6360   0.6501   0.6527
  0.6766   0.6803   0.6877   0.6976   0.7017   0.7052   0.7162   0.7226
  0.7315   0.7415   0.7444   0.7585   0.8025   0.8085   0.8116   0.8234
  0.8356   0.8386   0.8469   0.8529   0.8602   0.8638   0.8714   0.8766
  0.8805   0.8839   0.8894   0.9012   0.9057   0.9117   0.9235   0.9260
  0.9359   0.9526   0.9561   0.9562   0.9641   0.9777   0.9908   0.9958
  1.0041   1.0076   1.0097   1.0122   1.0292   1.0374   1.0455   1.0598
  1.0790   1.0890   1.1066   1.1376   1.1547   1.1721   1.2069   1.2355
  1.2483   1.2666   1.2905   1.3063   1.3129   1.3248   1.3370   1.3447
  1.3894   1.4308   1.4638   1.4829   1.4889   1.5055   1.5165   1.5388
  1.5564   1.5606   1.5671   1.5704   1.5845   1.5978   1.6132   1.6445
  1.6573   1.6600   1.6879   1.6937   1.7084   1.7301   1.7387   1.7649
  1.7776   1.8132   1.8359   1.8556   1.8685   1.8790   1.8928   1.8942
  1.9095   1.9259   1.9424   1.9479   1.9548   1.9643   1.9661   1.9882
  1.9999   2.0260   2.0331   2.0382   2.0460   2.0782   2.1533   2.1922
  2.1986   2.2214   2.2835   2.2904   2.2989   2.3051   2.3235   2.3407
  2.3612   2.3630   2.4111   2.4202   2.4443   2.4617   2.4756   2.4937
  2.5046   2.5281   2.5516   2.5615   2.5741   2.5940   2.6224   2.6283
  2.6873   2.6887   2.6949   2.7011   2.7207   2.7249   2.7427   2.7480
  2.7593   2.7684   2.7743   2.7821   2.7969   2.8000   2.8116   2.8307
  2.8469   2.8514   2.8738   2.8787   2.9158   2.9719   3.0031   3.0881
  3.0921   3.1461   3.1572   3.1905   3.2251   3.2360   3.2468   3.3479
  3.3525   3.3830   3.4011   3.5225   3.5298   3.5536   3.6175   3.7104
  3.7169   3.8475   3.9741   4.0233   4.0402   4.0827   4.0990   4.1438
  4.3979   4.8086   4.8404   9.8030   9.8303   9.8557  23.4471  23.6084
 23.8586  23.9130  23.9167  23.9516  23.9951  24.0526  24.0679  24.0879
 24.1522  24.1738  25.9007  25.9170  25.9750  26.1787  26.3197  26.3527
 26.6393  26.7554  26.8005 215.8025 215.8309 215.8653
 --------------------------------------------------------------

          Ground-State Mulliken Net Atomic Charges

     Atom                 Charge (a.u.)
  ----------------------------------------
      1 C                     0.048878
      2 C                    -0.170769
      3 Cl                    0.356316
      4 C                     0.057644
      5 H                     0.201632
      6 C                    -0.654168
      7 H                     0.169105
      8 C                    -0.176893
      9 H                     0.202787
     10 C                    -0.102060
     11 Cl                    0.390763
     12 C                     0.677112
     13 C                    -0.858506
     14 Cl                    0.331055
     15 C                    -0.099755
     16 H                     0.195820
     17 C                    -0.374355
     18 H                     0.162072
     19 C                    -0.264219
     20 H                     0.174794
     21 C                    -0.438560
     22 H                     0.171307
  ----------------------------------------
  Sum of atomic charges =     0.000000

 -----------------------------------------------------------------
                    Cartesian Multipole Moments
 -----------------------------------------------------------------
    Charge (ESU x 10^10)
                 0.0000
    Dipole Moment (Debye)
         X      -0.7104      Y       1.2767      Z      -0.3475
       Tot       1.5018
    Quadrupole Moments (Debye-Ang)
        XX     -95.1754     XY      -0.1236     YY    -110.2480
        XZ     -10.3942     YZ      -2.3348     ZZ    -104.3064
    Octopole Moments (Debye-Ang^2)
       XXX    -199.6539    XXY      24.4921    XYY     -68.3890
       YYY     100.2122    XXZ       2.6842    XYZ      -4.1989
       YYZ      14.5074    XZZ     -65.9967    YZZ      41.4000
       ZZZ      66.9110
    Hexadecapole Moments (Debye-Ang^3)
      XXXX   -2562.1137   XXXY     129.0095   XXYY    -604.9361
      XYYY     178.5938   YYYY    -762.7808   XXXZ     113.0040
      XXYZ       3.0487   XYYZ      76.1274   YYYZ     -29.0976
      XXZZ    -708.5453   XYZZ      75.1126   YYZZ    -434.0737
      XZZZ     194.9501   YZZZ     -27.7746   ZZZZ   -1854.1208
 -----------------------------------------------------------------
 Calculating analytic gradient of the SCF energy
 Gradient of SCF Energy
            1           2           3           4           5           6
    1   0.0004298  -0.0004837   0.0015179   0.0000143   0.0000831   0.0000319
    2   0.0000435  -0.0005680  -0.0057086  -0.0000235  -0.0000029   0.0000296
    3  -0.0007694  -0.0002914  -0.0030171   0.0000808  -0.0000295  -0.0000268
            7           8           9          10          11          12
    1  -0.0000187  -0.0001888   0.0000692  -0.0000150   0.0002114  -0.0002549
    2   0.0000161  -0.0000078   0.0000091   0.0008651  -0.0000069  -0.0003512
    3   0.0000111  -0.0001814  -0.0000266   0.0009972  -0.0005686   0.0004004
           13          14          15          16          17          18
    1  -0.0001287  -0.0009008   0.0002184  -0.0000501   0.0000535   0.0000105
    2   0.0009645   0.0050991   0.0000585  -0.0000071  -0.0001477  -0.0000169
    3   0.0003343   0.0038642  -0.0001748   0.0000315   0.0001124  -0.0000004
           19          20          21          22
    1  -0.0002684   0.0000016  -0.0001134  -0.0002193
    2   0.0001419  -0.0000223  -0.0003247  -0.0000399
    3  -0.0000219   0.0000246  -0.0008076   0.0000589
 Max gradient component =       5.709E-03
 RMS gradient           =       1.179E-03
 Gradient time:  CPU 169.90 s  wall 169.91 s
 Geometry Optimization Parameters
   NAtoms,    NIC,     NZ,  NCons,   NDum,   NFix, NCnnct, MaxDiis
       22     163      22       0       0       0       0       0

 Cartesian Hessian Update
 Hessian updated using BFGS update


** GEOMETRY OPTIMIZATION IN DELOCALIZED INTERNAL COORDINATES **
   Searching for a Minimum

   Optimization Cycle:   7

                       Coordinates (Angstroms)
     ATOM                X               Y               Z
      1  C         0.0111442100   -0.0415130350    0.0005936439
      2  C        -0.0253427761    0.1821069082    1.3877252601
      3  Cl        1.4753455261    0.3844016918    2.2756547542
      4  C        -1.2150864434    0.2612720988    2.1026180161
      5  H        -1.1855854801    0.4395459314    3.1693826957
      6  C        -2.4235703224    0.1148312142    1.4312707361
      7  H        -3.3565578816    0.1771627658    1.9789590844
      8  C        -2.4391431699   -0.1169748384    0.0606603360
      9  H        -3.3708364888   -0.2459970767   -0.4740319385
     10  C        -1.2344757097   -0.1930743282   -0.6305518029
     11  Cl       -1.3150161732   -0.5342881112   -2.3574249877
     12  C         1.2920959444   -0.0737577199   -0.7567650187
     13  C         2.2638334698   -1.0620158373   -0.5629518279
     14  Cl        1.9944514697   -2.3538755529    0.5964296907
     15  C         3.4602213781   -1.0585751827   -1.2759265987
     16  H         4.1860654571   -1.8421174985   -1.1006444340
     17  C         3.7052016060   -0.0496307761   -2.2011213071
     18  H         4.6376107545   -0.0457041062   -2.7537914808
     19  C         2.7546257912    0.9476980411   -2.4131278700
     20  H         2.9411745601    1.7377806189   -3.1306885367
     21  C         1.5629807657    0.9277891526   -1.6993026451
     22  H         0.8217058534    1.7016263539   -1.8591956976
   Point Group: c1    Number of degrees of freedom:    60


   Energy is  -1842.277352777

 Hessian updated using BFGS update

 60 Hessian modes will be used to form the next step
  Hessian Eigenvalues:
     0.012021    0.017775    0.018841    0.020885    0.020942    0.022560
     0.022997    0.023629    0.023848    0.023881    0.024091    0.024092
     0.024115    0.024115    0.024136    0.024137    0.024143    0.024146
     0.027855    0.075386    0.159995    0.159996    0.160000    0.160003
     0.160016    0.160226    0.160263    0.216520    0.220072    0.221801
     0.226124    0.230652    0.237099    0.246448    0.249776    0.250407
     0.288987    0.289680    0.301107    0.311541    0.353196    0.356665
     0.356665    0.356665    0.356667    0.356674    0.356730    0.366875
     0.411779    0.423999    0.429339    0.456346    0.462328    0.468671
     0.472326    0.478212    0.478259    0.479094    0.479563    0.553856

 Minimum search - taking simple RFO step
 Searching for Lamda that Minimizes Along All modes
 Value Taken    Lamda =  -0.00287292
 Calculated Step too Large.  Step scaled by  0.700986
 Step Taken.  Stepsize is  0.300000

                             Maximum     Tolerance    Cnvgd?
         Gradient           0.005684      0.000300      NO
         Displacement       0.237719      0.001200      NO
         Energy change     -0.002540      0.000001      NO


 New Cartesian Coordinates Obtained by Inverse Iteration

 Displacement from previous Coordinates is:  0.501678
 ----------------------------------------------------------------
             Standard Nuclear Orientation (Angstroms)
    I     Atom           X                Y                Z
 ----------------------------------------------------------------
    1      C       0.0100383077    -0.0398463870     0.0012642007
    2      C      -0.0256134112     0.2235494324     1.3804759250
    3      Cl      1.4768067377     0.4747678800     2.2545386843
    4      C      -1.2150019469     0.3016137417     2.0958287049
    5      H      -1.1885264713     0.5110185726     3.1570335985
    6      C      -2.4215330349     0.1120920333     1.4309311747
    7      H      -3.3545241798     0.1727818289     1.9788173795
    8      C      -2.4360653345    -0.1593230915     0.0675736639
    9      H      -3.3667488887    -0.3201099958    -0.4604082345
   10      C      -1.2312709556    -0.2323512619    -0.6243194228
   11      Cl     -1.3004266038    -0.6154238145    -2.3411131153
   12      C       1.2915229854    -0.0712957478    -0.7576342960
   13      C       2.2415270778    -1.0848750983    -0.5943087887
   14      Cl      1.9427703901    -2.4041579617     0.5278125953
   15      C       3.4387512177    -1.0831133929    -1.3052943545
   16      H       4.1495425319    -1.8853380105    -1.1544771133
   17      C       3.7043900138    -0.0497196303    -2.1978419804
   18      H       4.6374917414    -0.0462973922    -2.7493568476
   19      C       2.7743749509     0.9723976771    -2.3792060273
   20      H       2.9780896582     1.7802030460    -3.0719991015
   21      C       1.5811528363     0.9541613435    -1.6669712563
   22      H       0.8540947186     1.7459569427    -1.8035753169
 ----------------------------------------------------------------
 Nuclear Repulsion Energy =        1272.44956612 hartrees
 There are       65 alpha and       65 beta electrons
 Applying Cartesian multipole field
    Component          Value
    ---------          -----
     (2,0,0)        1.00000E-11
     (0,2,0)        2.00000E-11
     (0,0,2)       -3.00000E-11
 Nucleus-field energy     =    -0.0000000095 hartrees
 Requested basis set is 6-311++G(d,p)
 There are 146 shells and 403 basis functions
 A cutoff of  1.0D-15 yielded   8956 shell pairs
 There are     72251 function pairs (     77740 Cartesian)
 Smallest overlap matrix eigenvalue = 3.83E-07
 Linear dependence detected in AO basis
 Number of orthogonalized atomic orbitals = 399
 Maximum deviation from orthogonality = 4.212E-10
 Guess from superposition of atomic densities
 Warning:  Energy on first SCF cycle will be non-variational
 SAD guess density has 130.000000 electrons

 -----------------------------------------------------------------------
  General SCF calculation program by
  Eric Jon Sundstrom, Paul Horn, Yuezhi Mao, Dmitri Zuev, Alec White,
  David Stuck, Shaama M.S., Shane Yost, Joonho Lee, David Small,
  Daniel Levine, Susi Lehtola, Hugh Burton, Evgeny Epifanovsky,
  Bang C. Huynh
 -----------------------------------------------------------------------
 Exchange:     0.2000 Hartree-Fock + 0.0800 Slater + 0.7200 B88
 Correlation:  0.1900 VWN1RPA + 0.8100 LYP
 Using SG-1 standard quadrature grid
 A restricted SCF calculation will be
 performed using DIIS
 SCF converges when DIIS error is below 1.0e-08
 ---------------------------------------
  Cycle       Energy         DIIS error
 ---------------------------------------
    1   -1845.8023229401      3.14e-02  
    2   -1842.1023687718      2.87e-03  
    3   -1842.0033332083      3.55e-03  
    4   -1842.2673102222      7.14e-04  
    5   -1842.2756428197      3.85e-04  
    6   -1842.2787376833      1.01e-04  
    7   -1842.2789158911      3.19e-05  
    8   -1842.2789336051      1.37e-05  
    9   -1842.2789375524      2.27e-06  
   10   -1842.2789376387      1.09e-06  
   11   -1842.2789376630      2.64e-07  
   12   -1842.2789376643      1.03e-07  
   13   -1842.2789376645      3.78e-08  
   14   -1842.2789376647      1.32e-08  
   15   -1842.2789376646      5.37e-09  Convergence criterion met
 ---------------------------------------
 SCF time:   CPU 519.06s  wall 519.00s 
 SCF   energy in the final basis set =    -1842.2789376646
 Total energy in the final basis set =    -1842.2789376646

 --------------------------------------------------------------

                    Orbital Energies (a.u.)
 --------------------------------------------------------------

 Alpha MOs
 -- Occupied --
********-101.5596-101.5551 -10.2578 -10.2568 -10.2481 -10.2224 -10.2118
-10.2039 -10.2015 -10.2011 -10.1951 -10.1950 -10.1941 -10.1903  -9.4771
 -9.4745  -9.4700  -7.2416  -7.2392  -7.2346  -7.2321  -7.2316  -7.2294
 -7.2288  -7.2248  -7.2244  -0.9280  -0.8991  -0.8830  -0.8469  -0.8376
 -0.8015  -0.7546  -0.7474  -0.7395  -0.6520  -0.6268  -0.6154  -0.6036
 -0.5471  -0.5188  -0.5090  -0.4884  -0.4830  -0.4673  -0.4492  -0.4478
 -0.4419  -0.4217  -0.4087  -0.4033  -0.3880  -0.3784  -0.3743  -0.3703
 -0.3440  -0.3329  -0.3262  -0.3223  -0.3160  -0.2829  -0.2641  -0.2607
 -0.2567
 -- Virtual --
 -0.0503  -0.0417  -0.0298  -0.0242  -0.0160  -0.0096   0.0010   0.0097
  0.0135   0.0147   0.0221   0.0245   0.0359   0.0415   0.0487   0.0541
  0.0550   0.0640   0.0698   0.0735   0.0830   0.0879   0.0895   0.0939
  0.0997   0.1017   0.1038   0.1059   0.1083   0.1099   0.1174   0.1192
  0.1224   0.1267   0.1290   0.1308   0.1343   0.1346   0.1383   0.1428
  0.1431   0.1467   0.1496   0.1529   0.1635   0.1716   0.1741   0.1780
  0.1798   0.1832   0.1870   0.1909   0.1949   0.2065   0.2098   0.2160
  0.2211   0.2239   0.2262   0.2334   0.2363   0.2436   0.2484   0.2515
  0.2552   0.2614   0.2646   0.2673   0.2700   0.2713   0.2748   0.2773
  0.2843   0.2864   0.2892   0.2949   0.3045   0.3057   0.3109   0.3168
  0.3219   0.3330   0.3370   0.3427   0.3478   0.3579   0.3659   0.3924
  0.4261   0.4328   0.4463   0.4608   0.4660   0.4842   0.4920   0.4959
  0.5073   0.5119   0.5174   0.5268   0.5301   0.5375   0.5441   0.5538
  0.5561   0.5664   0.5701   0.5736   0.5804   0.5862   0.5926   0.5957
  0.6041   0.6161   0.6210   0.6285   0.6338   0.6379   0.6504   0.6551
  0.6720   0.6812   0.6888   0.6981   0.7003   0.7064   0.7152   0.7215
  0.7313   0.7413   0.7446   0.7589   0.8037   0.8086   0.8135   0.8234
  0.8370   0.8409   0.8477   0.8503   0.8584   0.8640   0.8704   0.8782
  0.8819   0.8871   0.8881   0.8971   0.9051   0.9119   0.9163   0.9235
  0.9355   0.9561   0.9566   0.9641   0.9687   0.9809   0.9924   0.9957
  1.0064   1.0069   1.0093   1.0134   1.0298   1.0380   1.0434   1.0572
  1.0811   1.0849   1.1053   1.1434   1.1595   1.1712   1.2078   1.2395
  1.2489   1.2644   1.2959   1.3059   1.3140   1.3241   1.3353   1.3459
  1.3952   1.4308   1.4575   1.4839   1.4884   1.5060   1.5134   1.5407
  1.5568   1.5608   1.5668   1.5741   1.5853   1.5983   1.6100   1.6441
  1.6571   1.6616   1.6883   1.6941   1.7069   1.7294   1.7389   1.7650
  1.7776   1.8133   1.8329   1.8528   1.8685   1.8781   1.8887   1.8930
  1.9094   1.9265   1.9441   1.9490   1.9572   1.9641   1.9676   1.9883
  2.0003   2.0280   2.0337   2.0400   2.0475   2.0744   2.1561   2.1916
  2.1984   2.2215   2.2840   2.2902   2.3001   2.3051   2.3228   2.3376
  2.3621   2.3651   2.4129   2.4249   2.4464   2.4615   2.4703   2.4925
  2.5031   2.5287   2.5510   2.5603   2.5752   2.5926   2.6165   2.6246
  2.6905   2.6921   2.6957   2.7016   2.7208   2.7242   2.7420   2.7481
  2.7598   2.7693   2.7753   2.7831   2.7965   2.8017   2.8088   2.8299
  2.8473   2.8521   2.8714   2.8764   2.9145   2.9747   3.0052   3.0922
  3.0949   3.1444   3.1560   3.1919   3.2271   3.2381   3.2465   3.3469
  3.3517   3.3838   3.4009   3.5255   3.5317   3.5572   3.6184   3.7135
  3.7172   3.8491   3.9761   4.0229   4.0399   4.0831   4.0991   4.1437
  4.3898   4.8107   4.8401   9.8067   9.8253   9.8580  23.4493  23.6087
 23.8594  23.9132  23.9163  23.9529  23.9967  24.0520  24.0695  24.0917
 24.1519  24.1743  25.9028  25.9315  25.9574  26.1992  26.3007  26.3472
 26.6500  26.7336  26.8143 215.8049 215.8273 215.8674
 --------------------------------------------------------------

          Ground-State Mulliken Net Atomic Charges

     Atom                 Charge (a.u.)
  ----------------------------------------
      1 C                     0.015684
      2 C                    -0.155329
      3 Cl                    0.366382
      4 C                     0.044411
      5 H                     0.201665
      6 C                    -0.621060
      7 H                     0.169731
      8 C                    -0.139012
      9 H                     0.203381
     10 C                    -0.106595
     11 Cl                    0.409204
     12 C                     0.612296
     13 C                    -0.914817
     14 Cl                    0.355781
     15 C                    -0.080353
     16 H                     0.196601
     17 C                    -0.342067
     18 H                     0.162557
     19 C                    -0.293401
     20 H                     0.174041
     21 C                    -0.433162
     22 H                     0.174061
  ----------------------------------------
  Sum of atomic charges =     0.000000

 -----------------------------------------------------------------
                    Cartesian Multipole Moments
 -----------------------------------------------------------------
    Charge (ESU x 10^10)
                -0.0000
    Dipole Moment (Debye)
         X      -0.7059      Y       1.3027      Z      -0.3306
       Tot       1.5181
    Quadrupole Moments (Debye-Ang)
        XX     -95.1550     XY      -0.0499     YY    -110.0304
        XZ     -10.4503     YZ      -2.2158     ZZ    -104.4610
    Octopole Moments (Debye-Ang^2)
       XXX    -198.6643    XXY      24.7693    XYY     -67.3870
       YYY     101.7988    XXZ       3.1381    XYZ      -4.1667
       YYZ      15.0940    XZZ     -65.7153    YZZ      41.8993
       ZZZ      70.2016
    Hexadecapole Moments (Debye-Ang^3)
      XXXX   -2543.4063   XXXY     118.7890   XXYY    -605.4543
      XYYY     165.2026   YYYY    -802.8559   XXXZ     122.0900
      XXYZ      -4.0472   XYYZ      78.0768   YYYZ     -54.1723
      XXZZ    -699.8567   XYZZ      70.0522   YYZZ    -435.4899
      XZZZ     207.4662   YZZZ     -47.5154   ZZZZ   -1830.5202
 -----------------------------------------------------------------
 Calculating analytic gradient of the SCF energy
 Gradient of SCF Energy
            1           2           3           4           5           6
    1  -0.0002498  -0.0003714   0.0010417   0.0001306  -0.0000011  -0.0000221
    2  -0.0001056  -0.0002754  -0.0034602   0.0000404   0.0000176   0.0000019
    3  -0.0004124  -0.0003886  -0.0016377   0.0000513  -0.0000171  -0.0000608
            7           8           9          10          11          12
    1  -0.0000135  -0.0000832   0.0000281   0.0001390   0.0002508   0.0002346
    2   0.0000275   0.0000185  -0.0000330   0.0006266  -0.0000035  -0.0002423
    3   0.0000079  -0.0000457  -0.0000154   0.0004770  -0.0002692   0.0000979
           13          14          15          16          17          18
    1  -0.0002260  -0.0004286   0.0001337  -0.0000169   0.0000061   0.0000085
    2   0.0008547   0.0027611  -0.0000407   0.0000144  -0.0000543   0.0000040
    3   0.0001984   0.0023973  -0.0000150   0.0000130   0.0000818   0.0000023
           19          20          21          22
    1  -0.0001704   0.0000436  -0.0002188  -0.0002149
    2   0.0000882  -0.0000322  -0.0001379  -0.0000698
    3  -0.0000140   0.0000187  -0.0004736   0.0000039
 Max gradient component =       3.460E-03
 RMS gradient           =       6.971E-04
 Gradient time:  CPU 170.67 s  wall 170.68 s
 Geometry Optimization Parameters
   NAtoms,    NIC,     NZ,  NCons,   NDum,   NFix, NCnnct, MaxDiis
       22     163      22       0       0       0       0       0

 Cartesian Hessian Update
 Hessian updated using BFGS update


** GEOMETRY OPTIMIZATION IN DELOCALIZED INTERNAL COORDINATES **
   Searching for a Minimum

   Optimization Cycle:   8

                       Coordinates (Angstroms)
     ATOM                X               Y               Z
      1  C         0.0100383077   -0.0398463870    0.0012642007
      2  C        -0.0256134112    0.2235494324    1.3804759250
      3  Cl        1.4768067377    0.4747678800    2.2545386843
      4  C        -1.2150019469    0.3016137417    2.0958287049
      5  H        -1.1885264713    0.5110185726    3.1570335985
      6  C        -2.4215330349    0.1120920333    1.4309311747
      7  H        -3.3545241798    0.1727818289    1.9788173795
      8  C        -2.4360653345   -0.1593230915    0.0675736639
      9  H        -3.3667488887   -0.3201099958   -0.4604082345
     10  C        -1.2312709556   -0.2323512619   -0.6243194228
     11  Cl       -1.3004266038   -0.6154238145   -2.3411131153
     12  C         1.2915229854   -0.0712957478   -0.7576342960
     13  C         2.2415270778   -1.0848750983   -0.5943087887
     14  Cl        1.9427703901   -2.4041579617    0.5278125953
     15  C         3.4387512177   -1.0831133929   -1.3052943545
     16  H         4.1495425319   -1.8853380105   -1.1544771133
     17  C         3.7043900138   -0.0497196303   -2.1978419804
     18  H         4.6374917414   -0.0462973922   -2.7493568476
     19  C         2.7743749509    0.9723976771   -2.3792060273
     20  H         2.9780896582    1.7802030460   -3.0719991015
     21  C         1.5811528363    0.9541613435   -1.6669712563
     22  H         0.8540947186    1.7459569427   -1.8035753169
   Point Group: c1    Number of degrees of freedom:    60


   Energy is  -1842.278937665

 Hessian updated using BFGS update

 60 Hessian modes will be used to form the next step
  Hessian Eigenvalues:
     0.008698    0.017808    0.018759    0.020847    0.020933    0.022009
     0.023019    0.023631    0.023841    0.023873    0.024090    0.024092
     0.024115    0.024115    0.024136    0.024137    0.024143    0.024146
     0.027851    0.075255    0.159995    0.159996    0.159999    0.160002
     0.160016    0.160207    0.160273    0.216500    0.220071    0.221803
     0.226128    0.230677    0.237095    0.246441    0.249710    0.250506
     0.288960    0.289547    0.301025    0.311659    0.353187    0.356665
     0.356665    0.356665    0.356667    0.356674    0.356729    0.366851
     0.411776    0.423967    0.429340    0.456316    0.462280    0.468670
     0.472325    0.478200    0.478263    0.479094    0.479562    0.553398

 Minimum search - taking simple RFO step
 Searching for Lamda that Minimizes Along All modes
 Value Taken    Lamda =  -0.00155467
 Calculated Step too Large.  Step scaled by  0.780368
 Step Taken.  Stepsize is  0.300000

                             Maximum     Tolerance    Cnvgd?
         Gradient           0.003407      0.000300      NO
         Displacement       0.237670      0.001200      NO
         Energy change     -0.001585      0.000001      NO


 New Cartesian Coordinates Obtained by Inverse Iteration

 Displacement from previous Coordinates is:  0.508895
 ----------------------------------------------------------------
             Standard Nuclear Orientation (Angstroms)
    I     Atom           X                Y                Z
 ----------------------------------------------------------------
    1      C       0.0090186286    -0.0341889811     0.0013250062
    2      C      -0.0272525271     0.2667560429     1.3720165891
    3      Cl      1.4748752920     0.5737965008     2.2292078000
    4      C      -1.2161763539     0.3384667006     2.0887437024
    5      H      -1.1929219986     0.5772782162     3.1438133260
    6      C      -2.4196359600     0.1041807477     1.4318964475
    7      H      -3.3525286794     0.1597299848     1.9804931788
    8      C      -2.4322122133    -0.2036048188     0.0762355326
    9      H      -3.3610594224    -0.3962910119    -0.4443726328
   10      C      -1.2275207931    -0.2700019621    -0.6169919923
   11      Cl     -1.2862874729    -0.6914521213    -2.3235506846
   12      C       1.2909901573    -0.0648243972    -0.7583319800
   13      C       2.2174644900    -1.1037672219    -0.6254133635
   14      Cl      1.8871355956    -2.4462281975     0.4607007813
   15      C       3.4150294522    -1.1072021170    -1.3352750726
   16      H       4.1085015385    -1.9285882629    -1.2086417208
   17      C       3.7036457186    -0.0528793073    -2.1961432878
   18      H       4.6369726580    -0.0531408929    -2.7472917504
   19      C       2.7971207077     0.9948392570    -2.3458381018
   20      H       3.0193310584     1.8183625194    -3.0140897053
   21      C       1.6028702567     0.9819553762    -1.6341548826
   22      H       0.8934822079     1.7934946599    -1.7465671180
 ----------------------------------------------------------------
 Nuclear Repulsion Energy =        1271.67512153 hartrees
 There are       65 alpha and       65 beta electrons
 Applying Cartesian multipole field
    Component          Value
    ---------          -----
     (2,0,0)        1.00000E-11
     (0,2,0)        2.00000E-11
     (0,0,2)       -3.00000E-11
 Nucleus-field energy     =    -0.0000000084 hartrees
 Requested basis set is 6-311++G(d,p)
 There are 146 shells and 403 basis functions
 A cutoff of  1.0D-15 yielded   8955 shell pairs
 There are     72194 function pairs (     77669 Cartesian)
 Smallest overlap matrix eigenvalue = 3.55E-07
 Linear dependence detected in AO basis
 Number of orthogonalized atomic orbitals = 399
 Maximum deviation from orthogonality = 2.406E-10
 Guess from superposition of atomic densities
 Warning:  Energy on first SCF cycle will be non-variational
 SAD guess density has 130.000000 electrons

 -----------------------------------------------------------------------
  General SCF calculation program by
  Eric Jon Sundstrom, Paul Horn, Yuezhi Mao, Dmitri Zuev, Alec White,
  David Stuck, Shaama M.S., Shane Yost, Joonho Lee, David Small,
  Daniel Levine, Susi Lehtola, Hugh Burton, Evgeny Epifanovsky,
  Bang C. Huynh
 -----------------------------------------------------------------------
 Exchange:     0.2000 Hartree-Fock + 0.0800 Slater + 0.7200 B88
 Correlation:  0.1900 VWN1RPA + 0.8100 LYP
 Using SG-1 standard quadrature grid
 A restricted SCF calculation will be
 performed using DIIS
 SCF converges when DIIS error is below 1.0e-08
 ---------------------------------------
  Cycle       Energy         DIIS error
 ---------------------------------------
    1   -1845.8000510933      3.14e-02  
    2   -1842.1033389670      2.87e-03  
    3   -1842.0054424296      3.54e-03  
    4   -1842.2684904409      7.07e-04  
    5   -1842.2765818887      3.85e-04  
    6   -1842.2796746771      1.01e-04  
    7   -1842.2798523439      3.20e-05  
    8   -1842.2798702230      1.36e-05  
    9   -1842.2798741476      2.26e-06  
   10   -1842.2798742330      1.08e-06  
   11   -1842.2798742569      2.56e-07  
   12   -1842.2798742580      9.99e-08  
   13   -1842.2798742584      3.61e-08  
   14   -1842.2798742585      1.26e-08  
   15   -1842.2798742585      5.51e-09  Convergence criterion met
 ---------------------------------------
 SCF time:   CPU 514.42s  wall 514.00s 
 SCF   energy in the final basis set =    -1842.2798742585
 Total energy in the final basis set =    -1842.2798742585

 --------------------------------------------------------------

                    Orbital Energies (a.u.)
 --------------------------------------------------------------

 Alpha MOs
 -- Occupied --
********-101.5602-101.5555 -10.2576 -10.2568 -10.2480 -10.2219 -10.2116
-10.2039 -10.2015 -10.2011 -10.1951 -10.1951 -10.1941 -10.1904  -9.4771
 -9.4750  -9.4703  -7.2416  -7.2398  -7.2350  -7.2320  -7.2315  -7.2299
 -7.2293  -7.2251  -7.2248  -0.9279  -0.8992  -0.8830  -0.8468  -0.8377
 -0.8013  -0.7546  -0.7475  -0.7395  -0.6519  -0.6260  -0.6162  -0.6036
 -0.5471  -0.5188  -0.5087  -0.4891  -0.4829  -0.4674  -0.4494  -0.4477
 -0.4419  -0.4213  -0.4084  -0.4034  -0.3879  -0.3772  -0.3743  -0.3708
 -0.3429  -0.3327  -0.3267  -0.3225  -0.3179  -0.2807  -0.2656  -0.2606
 -0.2571
 -- Virtual --
 -0.0481  -0.0419  -0.0297  -0.0262  -0.0161  -0.0096   0.0011   0.0099
  0.0134   0.0143   0.0220   0.0242   0.0358   0.0413   0.0491   0.0545
  0.0549   0.0642   0.0693   0.0723   0.0828   0.0880   0.0901   0.0942
  0.0992   0.1015   0.1036   0.1062   0.1082   0.1099   0.1165   0.1186
  0.1219   0.1271   0.1300   0.1309   0.1339   0.1359   0.1385   0.1421
  0.1429   0.1465   0.1490   0.1523   0.1637   0.1716   0.1737   0.1777
  0.1790   0.1825   0.1864   0.1905   0.1936   0.2063   0.2088   0.2165
  0.2214   0.2251   0.2255   0.2336   0.2362   0.2434   0.2473   0.2508
  0.2553   0.2622   0.2652   0.2665   0.2704   0.2721   0.2744   0.2777
  0.2830   0.2866   0.2902   0.2940   0.3035   0.3053   0.3105   0.3179
  0.3203   0.3332   0.3373   0.3435   0.3491   0.3597   0.3652   0.3919
  0.4258   0.4321   0.4476   0.4609   0.4652   0.4867   0.4900   0.4968
  0.5083   0.5134   0.5192   0.5252   0.5297   0.5374   0.5444   0.5533
  0.5554   0.5670   0.5713   0.5745   0.5800   0.5838   0.5929   0.5974
  0.6012   0.6173   0.6200   0.6280   0.6370   0.6407   0.6511   0.6579
  0.6691   0.6805   0.6907   0.6977   0.7004   0.7067   0.7137   0.7201
  0.7297   0.7418   0.7456   0.7598   0.8041   0.8084   0.8156   0.8235
  0.8383   0.8431   0.8475   0.8492   0.8571   0.8645   0.8696   0.8782
  0.8823   0.8850   0.8873   0.8980   0.9049   0.9122   0.9138   0.9202
  0.9360   0.9578   0.9612   0.9708   0.9725   0.9838   0.9907   0.9983
  1.0031   1.0066   1.0134   1.0165   1.0319   1.0384   1.0426   1.0555
  1.0820   1.0833   1.1040   1.1458   1.1665   1.1691   1.2097   1.2439
  1.2497   1.2618   1.2971   1.3078   1.3151   1.3241   1.3347   1.3462
  1.4004   1.4289   1.4530   1.4848   1.4879   1.5063   1.5100   1.5428
  1.5573   1.5609   1.5663   1.5785   1.5865   1.5983   1.6068   1.6438
  1.6569   1.6637   1.6878   1.6945   1.7057   1.7292   1.7391   1.7648
  1.7796   1.8133   1.8295   1.8497   1.8684   1.8766   1.8850   1.8930
  1.9085   1.9271   1.9456   1.9493   1.9582   1.9638   1.9699   1.9884
  2.0007   2.0288   2.0345   2.0418   2.0499   2.0705   2.1585   2.1914
  2.1985   2.2218   2.2821   2.2919   2.2966   2.3109   2.3189   2.3381
  2.3620   2.3681   2.4141   2.4293   2.4460   2.4600   2.4647   2.4956
  2.5035   2.5288   2.5499   2.5582   2.5758   2.5922   2.6083   2.6248
  2.6929   2.6941   2.6977   2.7026   2.7208   2.7240   2.7416   2.7485
  2.7596   2.7707   2.7769   2.7837   2.7944   2.8013   2.8091   2.8311
  2.8478   2.8532   2.8663   2.8774   2.9130   2.9772   3.0064   3.0967
  3.0985   3.1425   3.1548   3.1930   3.2284   3.2381   3.2501   3.3454
  3.3506   3.3851   3.4012   3.5279   3.5344   3.5620   3.6194   3.7149
  3.7194   3.8506   3.9782   4.0226   4.0397   4.0834   4.0989   4.1438
  4.3832   4.8125   4.8388   9.8087   9.8280   9.8540  23.4519  23.6092
 23.8598  23.9135  23.9155  23.9542  23.9980  24.0513  24.0699  24.0956
 24.1517  24.1749  25.9008  25.9337  25.9564  26.2231  26.2737  26.3514
 26.6552  26.7136  26.8370 215.8057 215.8329 215.8620
 --------------------------------------------------------------

          Ground-State Mulliken Net Atomic Charges

     Atom                 Charge (a.u.)
  ----------------------------------------
      1 C                    -0.002805
      2 C                    -0.150577
      3 Cl                    0.387220
      4 C                     0.018066
      5 H                     0.201496
      6 C                    -0.584992
      7 H                     0.170434
      8 C                    -0.100657
      9 H                     0.203599
     10 C                    -0.114891
     11 Cl                    0.431977
     12 C                     0.552595
     13 C                    -0.978285
     14 Cl                    0.391073
     15 C                    -0.069092
     16 H                     0.198068
     17 C                    -0.312373
     18 H                     0.162959
     19 C                    -0.324854
     20 H                     0.173196
     21 C                    -0.429055
     22 H                     0.176900
  ----------------------------------------
  Sum of atomic charges =     0.000000

 -----------------------------------------------------------------
                    Cartesian Multipole Moments
 -----------------------------------------------------------------
    Charge (ESU x 10^10)
                 0.0000
    Dipole Moment (Debye)
         X      -0.6960      Y       1.3143      Z      -0.3090
       Tot       1.5190
    Quadrupole Moments (Debye-Ang)
        XX     -95.1391     XY       0.0389     YY    -109.8199
        XZ     -10.5071     YZ      -2.1127     ZZ    -104.6045
    Octopole Moments (Debye-Ang^2)
       XXX    -197.4710    XXY      24.7341    XYY     -66.3165
       YYY     102.6301    XXZ       3.6533    XYZ      -4.0790
       YYZ      15.7085    XZZ     -65.2854    YZZ      41.9573
       ZZZ      73.4460
    Hexadecapole Moments (Debye-Ang^3)
      XXXX   -2524.2735   XXXY     107.0252   XXYY    -605.6905
      XYYY     150.1538   YYYY    -843.0983   XXXZ     131.8271
      XXYZ     -11.1968   XYYZ      80.3067   YYYZ     -79.0621
      XXZZ    -690.6726   XYZZ      64.1696   YYZZ    -436.9841
      XZZZ     220.4031   YZZZ     -67.6406   ZZZZ   -1806.3148
 -----------------------------------------------------------------
 Calculating analytic gradient of the SCF energy
 Gradient of SCF Energy
            1           2           3           4           5           6
    1  -0.0005452  -0.0002580   0.0007675   0.0001719  -0.0000418  -0.0000640
    2  -0.0001776  -0.0001020  -0.0020698   0.0000305   0.0000343  -0.0000160
    3  -0.0001345  -0.0002987  -0.0009361   0.0000295  -0.0000205  -0.0001078
            7           8           9          10          11          12
    1  -0.0000121  -0.0000649  -0.0000092   0.0002363   0.0001797   0.0004108
    2   0.0000327   0.0000803  -0.0000368   0.0002792   0.0000144  -0.0000602
    3  -0.0000103   0.0000765  -0.0000152  -0.0000377   0.0000400  -0.0000884
           13          14          15          16          17          18
    1  -0.0002372  -0.0001972   0.0000503   0.0000087  -0.0000108   0.0000175
    2   0.0006351   0.0014445  -0.0000747   0.0000198   0.0000315   0.0000106
    3   0.0000976   0.0014995   0.0000667   0.0000044   0.0000255   0.0000144
           19          20          21          22
    1  -0.0000439   0.0000543  -0.0002978  -0.0001148
    2   0.0000265  -0.0000342  -0.0000561  -0.0000118
    3  -0.0000205   0.0000049  -0.0001763  -0.0000132
 Max gradient component =       2.070E-03
 RMS gradient           =       4.208E-04
 Gradient time:  CPU 172.05 s  wall 172.05 s
 Geometry Optimization Parameters
   NAtoms,    NIC,     NZ,  NCons,   NDum,   NFix, NCnnct, MaxDiis
       22     163      22       0       0       0       0       0

 Cartesian Hessian Update
 Hessian updated using BFGS update


** GEOMETRY OPTIMIZATION IN DELOCALIZED INTERNAL COORDINATES **
   Searching for a Minimum

   Optimization Cycle:   9

                       Coordinates (Angstroms)
     ATOM                X               Y               Z
      1  C         0.0090186286   -0.0341889811    0.0013250062
      2  C        -0.0272525271    0.2667560429    1.3720165891
      3  Cl        1.4748752920    0.5737965008    2.2292078000
      4  C        -1.2161763539    0.3384667006    2.0887437024
      5  H        -1.1929219986    0.5772782162    3.1438133260
      6  C        -2.4196359600    0.1041807477    1.4318964475
      7  H        -3.3525286794    0.1597299848    1.9804931788
      8  C        -2.4322122133   -0.2036048188    0.0762355326
      9  H        -3.3610594224   -0.3962910119   -0.4443726328
     10  C        -1.2275207931   -0.2700019621   -0.6169919923
     11  Cl       -1.2862874729   -0.6914521213   -2.3235506846
     12  C         1.2909901573   -0.0648243972   -0.7583319800
     13  C         2.2174644900   -1.1037672219   -0.6254133635
     14  Cl        1.8871355956   -2.4462281975    0.4607007813
     15  C         3.4150294522   -1.1072021170   -1.3352750726
     16  H         4.1085015385   -1.9285882629   -1.2086417208
     17  C         3.7036457186   -0.0528793073   -2.1961432878
     18  H         4.6369726580   -0.0531408929   -2.7472917504
     19  C         2.7971207077    0.9948392570   -2.3458381018
     20  H         3.0193310584    1.8183625194   -3.0140897053
     21  C         1.6028702567    0.9819553762   -1.6341548826
     22  H         0.8934822079    1.7934946599   -1.7465671180
   Point Group: c1    Number of degrees of freedom:    60


   Energy is  -1842.279874258

 Hessian updated using BFGS update

 60 Hessian modes will be used to form the next step
  Hessian Eigenvalues:
     0.005629    0.017847    0.018709    0.020807    0.020930    0.021720
     0.023029    0.023630    0.023840    0.023879    0.024091    0.024092
     0.024115    0.024116    0.024136    0.024138    0.024144    0.024146
     0.027857    0.075088    0.159992    0.159995    0.160000    0.160002
     0.160016    0.160200    0.160288    0.216350    0.220073    0.221804
     0.226129    0.230653    0.237087    0.246436    0.249637    0.250439
     0.288905    0.289394    0.301106    0.311630    0.353201    0.356664
     0.356665    0.356666    0.356667    0.356674    0.356730    0.366871
     0.411777    0.423929    0.429339    0.456298    0.462250    0.468669
     0.472326    0.478194    0.478300    0.479093    0.479561    0.552647

 Minimum search - taking simple RFO step
 Searching for Lamda that Minimizes Along All modes
 Value Taken    Lamda =  -0.00085272
 Calculated Step too Large.  Step scaled by  0.835211
 Step Taken.  Stepsize is  0.300000

                             Maximum     Tolerance    Cnvgd?
         Gradient           0.002041      0.000300      NO
         Displacement       0.240580      0.001200      NO
         Energy change     -0.000937      0.000001      NO


 New Cartesian Coordinates Obtained by Inverse Iteration

 Displacement from previous Coordinates is:  0.501115
 ----------------------------------------------------------------
             Standard Nuclear Orientation (Angstroms)
    I     Atom           X                Y                Z
 ----------------------------------------------------------------
    1      C       0.0087776230    -0.0239921605     0.0016104252
    2      C      -0.0305766203     0.3114011194     1.3636545155
    3      Cl      1.4671948713     0.6781012154     2.2047827577
    4      C      -1.2191873451     0.3720374314     2.0820026660
    5      H      -1.1999638403     0.6371073566     3.1308897697
    6      C      -2.4178385889     0.0917770755     1.4341354826
    7      H      -3.3505375732     0.1379574697     1.9839415862
    8      C      -2.4267773361    -0.2479281673     0.0860646607
    9      H      -3.3524822758    -0.4726519781    -0.4272219120
   10      C      -1.2222965666    -0.3028399100    -0.6086970162
   11      Cl     -1.2706610157    -0.7580175453    -2.3059303746
   12      C       1.2914228829    -0.0550906096    -0.7578428720
   13      C       2.1933293135    -1.1184671493    -0.6546876706
   14      Cl      1.8297165307    -2.4818120319     0.3946275180
   15      C       3.3903900770    -1.1299449479    -1.3648674956
   16      H       4.0647343335    -1.9704395362    -1.2622555939
   17      C       3.7028863996    -0.0585569985    -2.1961162454
   18      H       4.6354486252    -0.0652054247    -2.7484987322
   19      C       2.8214882549     1.0140372363    -2.3144986912
   20      H       3.0622211326     1.8505011840    -2.9599553918
   21      C       1.6271460647     1.0091913972    -1.6020626118
   22      H       0.9364073939     1.8395256873    -1.6913047027
 ----------------------------------------------------------------
 Nuclear Repulsion Energy =        1271.08590336 hartrees
 There are       65 alpha and       65 beta electrons
 Applying Cartesian multipole field
    Component          Value
    ---------          -----
     (2,0,0)        1.00000E-11
     (0,2,0)        2.00000E-11
     (0,0,2)       -3.00000E-11
 Nucleus-field energy     =    -0.0000000073 hartrees
 Requested basis set is 6-311++G(d,p)
 There are 146 shells and 403 basis functions
 A cutoff of  1.0D-15 yielded   8968 shell pairs
 There are     72218 function pairs (     77688 Cartesian)
 Smallest overlap matrix eigenvalue = 3.27E-07
 Linear dependence detected in AO basis
 Number of orthogonalized atomic orbitals = 399
 Maximum deviation from orthogonality = 1.792E-10
 Guess from superposition of atomic densities
 Warning:  Energy on first SCF cycle will be non-variational
 SAD guess density has 130.000000 electrons

 -----------------------------------------------------------------------
  General SCF calculation program by
  Eric Jon Sundstrom, Paul Horn, Yuezhi Mao, Dmitri Zuev, Alec White,
  David Stuck, Shaama M.S., Shane Yost, Joonho Lee, David Small,
  Daniel Levine, Susi Lehtola, Hugh Burton, Evgeny Epifanovsky,
  Bang C. Huynh
 -----------------------------------------------------------------------
 Exchange:     0.2000 Hartree-Fock + 0.0800 Slater + 0.7200 B88
 Correlation:  0.1900 VWN1RPA + 0.8100 LYP
 Using SG-1 standard quadrature grid
 A restricted SCF calculation will be
 performed using DIIS
 SCF converges when DIIS error is below 1.0e-08
 ---------------------------------------
  Cycle       Energy         DIIS error
 ---------------------------------------
    1   -1845.7989615621      3.14e-02  
    2   -1842.1038692220      2.87e-03  
    3   -1842.0067953122      3.54e-03  
    4   -1842.2692211737      7.02e-04  
    5   -1842.2771355146      3.85e-04  
    6   -1842.2802280616      1.01e-04  
    7   -1842.2804053392      3.21e-05  
    8   -1842.2804233172      1.36e-05  
    9   -1842.2804272192      2.25e-06  
   10   -1842.2804273041      1.07e-06  
   11   -1842.2804273278      2.49e-07  
   12   -1842.2804273289      9.70e-08  
   13   -1842.2804273291      3.42e-08  
   14   -1842.2804273292      1.15e-08  
   15   -1842.2804273290      5.73e-09  Convergence criterion met
 ---------------------------------------
 SCF time:   CPU 514.13s  wall 514.00s 
 SCF   energy in the final basis set =    -1842.2804273290
 Total energy in the final basis set =    -1842.2804273290

 --------------------------------------------------------------

                    Orbital Energies (a.u.)
 --------------------------------------------------------------

 Alpha MOs
 -- Occupied --
********-101.5607-101.5558 -10.2574 -10.2568 -10.2479 -10.2215 -10.2114
-10.2039 -10.2014 -10.2012 -10.1951 -10.1951 -10.1941 -10.1904  -9.4770
 -9.4755  -9.4706  -7.2415  -7.2402  -7.2352  -7.2319  -7.2314  -7.2303
 -7.2297  -7.2254  -7.2251  -0.9278  -0.8992  -0.8831  -0.8469  -0.8377
 -0.8011  -0.7546  -0.7476  -0.7395  -0.6518  -0.6251  -0.6169  -0.6036
 -0.5471  -0.5188  -0.5084  -0.4897  -0.4828  -0.4674  -0.4495  -0.4475
 -0.4419  -0.4210  -0.4083  -0.4036  -0.3878  -0.3761  -0.3743  -0.3713
 -0.3421  -0.3327  -0.3273  -0.3226  -0.3190  -0.2785  -0.2671  -0.2607
 -0.2574
 -- Virtual --
 -0.0459  -0.0420  -0.0300  -0.0278  -0.0163  -0.0096   0.0012   0.0100
  0.0133   0.0141   0.0220   0.0240   0.0356   0.0412   0.0496   0.0547
  0.0550   0.0645   0.0689   0.0712   0.0825   0.0879   0.0908   0.0945
  0.0986   0.1012   0.1034   0.1065   0.1082   0.1101   0.1152   0.1181
  0.1217   0.1273   0.1302   0.1314   0.1336   0.1376   0.1388   0.1415
  0.1425   0.1463   0.1488   0.1518   0.1638   0.1714   0.1733   0.1775
  0.1787   0.1820   0.1860   0.1898   0.1925   0.2054   0.2082   0.2158
  0.2223   0.2245   0.2263   0.2332   0.2363   0.2442   0.2465   0.2504
  0.2551   0.2632   0.2651   0.2657   0.2707   0.2732   0.2740   0.2774
  0.2818   0.2856   0.2927   0.2940   0.3027   0.3051   0.3101   0.3146
  0.3228   0.3348   0.3379   0.3445   0.3501   0.3604   0.3665   0.3916
  0.4258   0.4316   0.4499   0.4601   0.4651   0.4852   0.4898   0.4987
  0.5091   0.5153   0.5191   0.5231   0.5293   0.5380   0.5447   0.5531
  0.5549   0.5681   0.5723   0.5744   0.5802   0.5817   0.5917   0.5969
  0.6022   0.6183   0.6195   0.6265   0.6390   0.6431   0.6521   0.6601
  0.6690   0.6784   0.6920   0.6962   0.7029   0.7069   0.7124   0.7189
  0.7277   0.7433   0.7471   0.7611   0.8041   0.8082   0.8172   0.8243
  0.8393   0.8444   0.8465   0.8501   0.8567   0.8650   0.8688   0.8774
  0.8808   0.8853   0.8859   0.8971   0.9055   0.9123   0.9142   0.9169
  0.9365   0.9602   0.9659   0.9745   0.9753   0.9843   0.9906   0.9957
  1.0038   1.0063   1.0174   1.0205   1.0350   1.0389   1.0432   1.0548
  1.0802   1.0850   1.1025   1.1433   1.1658   1.1777   1.2128   1.2465
  1.2504   1.2612   1.2967   1.3105   1.3162   1.3235   1.3375   1.3459
  1.4044   1.4273   1.4508   1.4854   1.4878   1.5051   1.5078   1.5450
  1.5579   1.5608   1.5651   1.5815   1.5875   1.5992   1.6050   1.6436
  1.6566   1.6662   1.6865   1.6954   1.7048   1.7296   1.7392   1.7646
  1.7834   1.8134   1.8262   1.8465   1.8679   1.8750   1.8827   1.8936
  1.9071   1.9283   1.9469   1.9494   1.9584   1.9634   1.9715   1.9889
  2.0012   2.0290   2.0358   2.0431   2.0526   2.0669   2.1608   2.1914
  2.1991   2.2219   2.2797   2.2890   2.2963   2.3096   2.3208   2.3407
  2.3619   2.3709   2.4148   2.4323   2.4445   2.4549   2.4643   2.4999
  2.5050   2.5284   2.5470   2.5572   2.5740   2.5928   2.6027   2.6264
  2.6938   2.6961   2.6997   2.7044   2.7207   2.7242   2.7408   2.7499
  2.7594   2.7724   2.7770   2.7837   2.7924   2.7998   2.8101   2.8339
  2.8481   2.8551   2.8609   2.8793   2.9113   2.9791   3.0069   3.1010
  3.1019   3.1406   3.1532   3.1938   3.2292   3.2356   3.2580   3.3440
  3.3492   3.3865   3.4021   3.5293   3.5377   3.5677   3.6207   3.7148
  3.7235   3.8517   3.9802   4.0224   4.0396   4.0838   4.0986   4.1442
  4.3786   4.8141   4.8367   9.8091   9.8368   9.8494  23.4549  23.6099
 23.8599  23.9138  23.9147  23.9557  23.9992  24.0509  24.0699  24.0991
 24.1517  24.1756  25.8836  25.9278  25.9707  26.2426  26.2596  26.3507
 26.6514  26.6969  26.8668 215.8062 215.8441 215.8556
 --------------------------------------------------------------

          Ground-State Mulliken Net Atomic Charges

     Atom                 Charge (a.u.)
  ----------------------------------------
      1 C                    -0.012605
      2 C                    -0.155244
      3 Cl                    0.408260
      4 C                    -0.008616
      5 H                     0.201108
      6 C                    -0.547863
      7 H                     0.171152
      8 C                    -0.064402
      9 H                     0.203258
     10 C                    -0.124130
     11 Cl                    0.450859
     12 C                     0.509518
     13 C                    -1.039615
     14 Cl                    0.420196
     15 C                    -0.061564
     16 H                     0.199901
     17 C                    -0.287986
     18 H                     0.163301
     19 C                    -0.353100
     20 H                     0.172451
     21 C                    -0.424222
     22 H                     0.179342
  ----------------------------------------
  Sum of atomic charges =     0.000000

 -----------------------------------------------------------------
                    Cartesian Multipole Moments
 -----------------------------------------------------------------
    Charge (ESU x 10^10)
                -0.0000
    Dipole Moment (Debye)
         X      -0.6828      Y       1.3095      Z      -0.2863
       Tot       1.5043
    Quadrupole Moments (Debye-Ang)
        XX     -95.1319     XY       0.1403     YY    -109.6264
        XZ     -10.5705     YZ      -2.0257     ZZ    -104.7249
    Octopole Moments (Debye-Ang^2)
       XXX    -196.1887    XXY      24.3506    XYY     -65.2333
       YYY     102.5956    XXZ       4.1788    XYZ      -3.9251
       YYZ      16.3112    XZZ     -64.7280    YZZ      41.6066
       ZZZ      76.4213
    Hexadecapole Moments (Debye-Ang^3)
      XXXX   -2504.6995   XXXY      94.8499   XXYY    -605.5619
      XYYY     134.6109   YYYY    -882.7957   XXXZ     142.1545
      XXYZ     -18.1978   XYYZ      82.8752   YYYZ    -103.0302
      XXZZ    -681.3261   XYZZ      57.9392   YYZZ    -438.9468
      XZZZ     233.5050   YZZZ     -87.5643   ZZZZ   -1783.7510
 -----------------------------------------------------------------
 Calculating analytic gradient of the SCF energy
 Gradient of SCF Energy
            1           2           3           4           5           6
    1  -0.0006135  -0.0001689   0.0005691   0.0001729  -0.0000522  -0.0000287
    2  -0.0001482  -0.0001203  -0.0012217   0.0000355   0.0000201  -0.0000493
    3  -0.0000725  -0.0000758  -0.0006578   0.0000054  -0.0000122  -0.0001537
            7           8           9          10          11          12
    1  -0.0000120  -0.0000703  -0.0000204   0.0002188   0.0001204   0.0004477
    2   0.0000316   0.0000860  -0.0000150   0.0000763   0.0000320   0.0000735
    3  -0.0000130   0.0001888  -0.0000079  -0.0003415   0.0001999  -0.0002132
           13          14          15          16          17          18
    1  -0.0001995  -0.0001161  -0.0000140   0.0000196  -0.0000531   0.0000122
    2   0.0004574   0.0008557  -0.0000809   0.0000069   0.0000978   0.0000009
    3   0.0000734   0.0009667   0.0000954  -0.0000073  -0.0000211   0.0000129
           19          20          21          22
    1   0.0000903   0.0000396  -0.0002986  -0.0000433
    2  -0.0000504  -0.0000239  -0.0000432  -0.0000208
    3   0.0000029  -0.0000098   0.0000497  -0.0000092
 Max gradient component =       1.222E-03
 RMS gradient           =       2.851E-04
 Gradient time:  CPU 170.91 s  wall 170.92 s
 Geometry Optimization Parameters
   NAtoms,    NIC,     NZ,  NCons,   NDum,   NFix, NCnnct, MaxDiis
       22     163      22       0       0       0       0       0

 Cartesian Hessian Update
 Hessian updated using BFGS update


** GEOMETRY OPTIMIZATION IN DELOCALIZED INTERNAL COORDINATES **
   Searching for a Minimum

   Optimization Cycle:  10

                       Coordinates (Angstroms)
     ATOM                X               Y               Z
      1  C         0.0087776230   -0.0239921605    0.0016104252
      2  C        -0.0305766203    0.3114011194    1.3636545155
      3  Cl        1.4671948713    0.6781012154    2.2047827577
      4  C        -1.2191873451    0.3720374314    2.0820026660
      5  H        -1.1999638403    0.6371073566    3.1308897697
      6  C        -2.4178385889    0.0917770755    1.4341354826
      7  H        -3.3505375732    0.1379574697    1.9839415862
      8  C        -2.4267773361   -0.2479281673    0.0860646607
      9  H        -3.3524822758   -0.4726519781   -0.4272219120
     10  C        -1.2222965666   -0.3028399100   -0.6086970162
     11  Cl       -1.2706610157   -0.7580175453   -2.3059303746
     12  C         1.2914228829   -0.0550906096   -0.7578428720
     13  C         2.1933293135   -1.1184671493   -0.6546876706
     14  Cl        1.8297165307   -2.4818120319    0.3946275180
     15  C         3.3903900770   -1.1299449479   -1.3648674956
     16  H         4.0647343335   -1.9704395362   -1.2622555939
     17  C         3.7028863996   -0.0585569985   -2.1961162454
     18  H         4.6354486252   -0.0652054247   -2.7484987322
     19  C         2.8214882549    1.0140372363   -2.3144986912
     20  H         3.0622211326    1.8505011840   -2.9599553918
     21  C         1.6271460647    1.0091913972   -1.6020626118
     22  H         0.9364073939    1.8395256873   -1.6913047027
   Point Group: c1    Number of degrees of freedom:    60


   Energy is  -1842.280427329

 Hessian updated using BFGS update

 60 Hessian modes will be used to form the next step
  Hessian Eigenvalues:
     0.003224    0.017850    0.018673    0.020780    0.020927    0.021584
     0.023056    0.023630    0.023839    0.023884    0.024090    0.024092
     0.024115    0.024116    0.024137    0.024139    0.024144    0.024147
     0.027853    0.074996    0.159987    0.159995    0.160001    0.160002
     0.160016    0.160192    0.160290    0.216060    0.220076    0.221803
     0.226131    0.230503    0.237084    0.246459    0.249478    0.250130
     0.288847    0.289251    0.301212    0.311468    0.353205    0.356664
     0.356665    0.356666    0.356667    0.356674    0.356731    0.366902
     0.411781    0.423892    0.429341    0.456329    0.462252    0.468672
     0.472362    0.478188    0.478331    0.479090    0.479559    0.552135

 Minimum search - taking simple RFO step
 Searching for Lamda that Minimizes Along All modes
 Value Taken    Lamda =  -0.00053344
 Calculated Step too Large.  Step scaled by  0.804909
 Step Taken.  Stepsize is  0.300000

                             Maximum     Tolerance    Cnvgd?
         Gradient           0.001287      0.000300      NO
         Displacement       0.243614      0.001200      NO
         Energy change     -0.000553      0.000001      NO


 New Cartesian Coordinates Obtained by Inverse Iteration

 Displacement from previous Coordinates is:  0.485758
 ----------------------------------------------------------------
             Standard Nuclear Orientation (Angstroms)
    I     Atom           X                Y                Z
 ----------------------------------------------------------------
    1      C       0.0099527033    -0.0129682145     0.0034617495
    2      C      -0.0351932296     0.3555501417     1.3564348052
    3      Cl      1.4538360267     0.7793502105     2.1861006895
    4      C      -1.2242871380     0.4048083293     2.0752071631
    5      H      -1.2103616127     0.6947885966     3.1175909778
    6      C      -2.4165144721     0.0799029244     1.4364300529
    7      H      -3.3491970326     0.1160622613     1.9870209265
    8      C      -2.4195503786    -0.2903508217     0.0963899327
    9      H      -3.3407024112    -0.5466358679    -0.4101570976
   10      C      -1.2148906133    -0.3332272463    -0.5986768752
   11      Cl     -1.2522802268    -0.8204660588    -2.2868982355
   12      C       1.2930263002    -0.0454814235    -0.7557565484
   13      C       2.1706606075    -1.1313173797    -0.6830258529
   14      Cl      1.7739944003    -2.5156270925     0.3263441548
   15      C       3.3665976976    -1.1504849863    -1.3946796255
   16      H       4.0217244588    -2.0086246051    -1.3163513813
   17      C       3.7019978989    -0.0643960494    -2.1975599874
   18      H       4.6330971169    -0.0774564577    -2.7522730721
   19      C       2.8449470370     1.0304569155    -2.2852678803
   20      H       3.1029254676     1.8780701826    -2.9092051533
   21      C       1.6517145732     1.0336454281    -1.5704968166
   22      H       0.9793451675     1.8810919269    -1.6368618543
 ----------------------------------------------------------------
 Nuclear Repulsion Energy =        1270.51718901 hartrees
 There are       65 alpha and       65 beta electrons
 Applying Cartesian multipole field
    Component          Value
    ---------          -----
     (2,0,0)        1.00000E-11
     (0,2,0)        2.00000E-11
     (0,0,2)       -3.00000E-11
 Nucleus-field energy     =    -0.0000000063 hartrees
 Requested basis set is 6-311++G(d,p)
 There are 146 shells and 403 basis functions
 A cutoff of  1.0D-15 yielded   8966 shell pairs
 There are     72159 function pairs (     77615 Cartesian)
 Smallest overlap matrix eigenvalue = 3.01E-07
 Linear dependence detected in AO basis
 Number of orthogonalized atomic orbitals = 399
 Maximum deviation from orthogonality = 1.632E-10
 Guess from superposition of atomic densities
 Warning:  Energy on first SCF cycle will be non-variational
 SAD guess density has 130.000000 electrons

 -----------------------------------------------------------------------
  General SCF calculation program by
  Eric Jon Sundstrom, Paul Horn, Yuezhi Mao, Dmitri Zuev, Alec White,
  David Stuck, Shaama M.S., Shane Yost, Joonho Lee, David Small,
  Daniel Levine, Susi Lehtola, Hugh Burton, Evgeny Epifanovsky,
  Bang C. Huynh
 -----------------------------------------------------------------------
 Exchange:     0.2000 Hartree-Fock + 0.0800 Slater + 0.7200 B88
 Correlation:  0.1900 VWN1RPA + 0.8100 LYP
 Using SG-1 standard quadrature grid
 A restricted SCF calculation will be
 performed using DIIS
 SCF converges when DIIS error is below 1.0e-08
 ---------------------------------------
  Cycle       Energy         DIIS error
 ---------------------------------------
    1   -1845.7979248119      3.14e-02  
    2   -1842.1041646552      2.87e-03  
    3   -1842.0075993331      3.53e-03  
    4   -1842.2696542266      6.99e-04  
    5   -1842.2774664600      3.85e-04  
    6   -1842.2805608140      1.01e-04  
    7   -1842.2807377534      3.21e-05  
    8   -1842.2807557856      1.36e-05  
    9   -1842.2807596694      2.25e-06  
   10   -1842.2807597544      1.07e-06  
   11   -1842.2807597777      2.44e-07  
   12   -1842.2807597790      9.47e-08  
   13   -1842.2807597790      3.23e-08  
   14   -1842.2807597790      9.88e-09  Convergence criterion met
 ---------------------------------------
 SCF time:   CPU 486.49s  wall 486.00s 
 SCF   energy in the final basis set =    -1842.2807597790
 Total energy in the final basis set =    -1842.2807597790

 --------------------------------------------------------------

                    Orbital Energies (a.u.)
 --------------------------------------------------------------

 Alpha MOs
 -- Occupied --
********-101.5611-101.5560 -10.2573 -10.2568 -10.2478 -10.2213 -10.2113
-10.2039 -10.2014 -10.2012 -10.1951 -10.1950 -10.1941 -10.1905  -9.4768
 -9.4758  -9.4708  -7.2413  -7.2405  -7.2354  -7.2317  -7.2312  -7.2307
 -7.2301  -7.2256  -7.2252  -0.9278  -0.8993  -0.8831  -0.8469  -0.8377
 -0.8011  -0.7546  -0.7476  -0.7395  -0.6518  -0.6245  -0.6175  -0.6037
 -0.5471  -0.5188  -0.5082  -0.4900  -0.4828  -0.4674  -0.4495  -0.4475
 -0.4419  -0.4208  -0.4082  -0.4037  -0.3877  -0.3752  -0.3742  -0.3719
 -0.3415  -0.3328  -0.3278  -0.3227  -0.3197  -0.2766  -0.2686  -0.2607
 -0.2575
 -- Virtual --
 -0.0440  -0.0421  -0.0313  -0.0284  -0.0164  -0.0096   0.0012   0.0101
  0.0133   0.0138   0.0220   0.0238   0.0355   0.0412   0.0500   0.0547
  0.0552   0.0648   0.0683   0.0704   0.0823   0.0879   0.0915   0.0946
  0.0982   0.1010   0.1033   0.1067   0.1082   0.1103   0.1139   0.1178
  0.1217   0.1274   0.1299   0.1325   0.1334   0.1391   0.1392   0.1408
  0.1421   0.1458   0.1489   0.1513   0.1636   0.1711   0.1730   0.1773
  0.1785   0.1816   0.1858   0.1888   0.1918   0.2043   0.2077   0.2144
  0.2233   0.2246   0.2269   0.2324   0.2363   0.2450   0.2461   0.2503
  0.2547   0.2639   0.2646   0.2661   0.2713   0.2736   0.2742   0.2762
  0.2809   0.2845   0.2948   0.2954   0.3023   0.3050   0.3098   0.3120
  0.3238   0.3366   0.3397   0.3457   0.3508   0.3597   0.3696   0.3915
  0.4261   0.4311   0.4528   0.4589   0.4656   0.4810   0.4916   0.5001
  0.5100   0.5149   0.5188   0.5221   0.5289   0.5393   0.5449   0.5532
  0.5545   0.5694   0.5728   0.5747   0.5800   0.5805   0.5909   0.5969
  0.6030   0.6190   0.6201   0.6248   0.6403   0.6448   0.6531   0.6613
  0.6678   0.6778   0.6915   0.6964   0.7043   0.7093   0.7114   0.7184
  0.7262   0.7453   0.7490   0.7627   0.8040   0.8081   0.8187   0.8248
  0.8394   0.8445   0.8475   0.8503   0.8569   0.8653   0.8684   0.8765
  0.8803   0.8839   0.8870   0.8968   0.9049   0.9109   0.9145   0.9158
  0.9368   0.9625   0.9698   0.9745   0.9772   0.9815   0.9905   0.9946
  1.0055   1.0068   1.0194   1.0253   1.0371   1.0397   1.0451   1.0543
  1.0790   1.0862   1.1010   1.1391   1.1634   1.1895   1.2166   1.2459
  1.2516   1.2626   1.2974   1.3126   1.3170   1.3232   1.3426   1.3462
  1.4075   1.4268   1.4500   1.4859   1.4882   1.5018   1.5076   1.5469
  1.5586   1.5607   1.5633   1.5828   1.5865   1.6019   1.6057   1.6436
  1.6566   1.6691   1.6851   1.6965   1.7040   1.7302   1.7391   1.7645
  1.7887   1.8139   1.8234   1.8435   1.8672   1.8739   1.8813   1.8946
  1.9057   1.9299   1.9478   1.9494   1.9584   1.9631   1.9720   1.9900
  2.0018   2.0293   2.0374   2.0435   2.0549   2.0642   2.1634   2.1913
  2.2000   2.2214   2.2771   2.2828   2.2958   2.3100   2.3230   2.3440
  2.3616   2.3732   2.4153   2.4335   2.4431   2.4506   2.4649   2.5025
  2.5084   2.5278   2.5412   2.5581   2.5702   2.5929   2.6007   2.6286
  2.6942   2.6976   2.7008   2.7061   2.7205   2.7248   2.7392   2.7526
  2.7593   2.7739   2.7753   2.7834   2.7918   2.7984   2.8105   2.8371
  2.8477   2.8555   2.8579   2.8817   2.9097   2.9805   3.0070   3.1047
  3.1049   3.1391   3.1512   3.1945   3.2296   3.2326   3.2672   3.3430
  3.3478   3.3880   3.4033   3.5301   3.5408   3.5737   3.6222   3.7145
  3.7276   3.8526   3.9818   4.0223   4.0397   4.0844   4.0983   4.1447
  4.3756   4.8155   4.8345   9.8094   9.8435   9.8512  23.4580  23.6105
 23.8599  23.9139  23.9144  23.9575  24.0000  24.0506  24.0699  24.1016
 24.1518  24.1762  25.8572  25.9305  25.9781  26.2427  26.2722  26.3441
 26.6424  26.6832  26.8969 215.8067 215.8516 215.8577
 --------------------------------------------------------------

          Ground-State Mulliken Net Atomic Charges

     Atom                 Charge (a.u.)
  ----------------------------------------
      1 C                    -0.020001
      2 C                    -0.163664
      3 Cl                    0.424020
      4 C                    -0.026156
      5 H                     0.200673
      6 C                    -0.513854
      7 H                     0.171780
      8 C                    -0.035508
      9 H                     0.202532
     10 C                    -0.136290
     11 Cl                    0.460947
     12 C                     0.491791
     13 C                    -1.092185
     14 Cl                    0.434536
     15 C                    -0.054883
     16 H                     0.201667
     17 C                    -0.268094
     18 H                     0.163609
     19 C                    -0.375954
     20 H                     0.171871
     21 C                    -0.418122
     22 H                     0.181285
  ----------------------------------------
  Sum of atomic charges =     0.000000

 -----------------------------------------------------------------
                    Cartesian Multipole Moments
 -----------------------------------------------------------------
    Charge (ESU x 10^10)
                 0.0000
    Dipole Moment (Debye)
         X      -0.6686      Y       1.3006      Z      -0.2650
       Tot       1.4862
    Quadrupole Moments (Debye-Ang)
        XX     -95.1258     XY       0.2457     YY    -109.4554
        XZ     -10.6322     YZ      -1.9472     ZZ    -104.8372
    Octopole Moments (Debye-Ang^2)
       XXX    -194.9438    XXY      23.9551    XYY     -64.2337
       YYY     102.3959    XXZ       4.6709    XYZ      -3.7666
       YYZ      16.8897    XZZ     -64.1171    YZZ      41.1667
       ZZZ      79.0094
    Hexadecapole Moments (Debye-Ang^3)
      XXXX   -2484.8275   XXXY      83.5730   XXYY    -605.5383
      XYYY     120.1497   YYYY    -923.2060   XXXZ     153.0026
      XXYZ     -25.1921   XYYZ      85.7558   YYYZ    -126.4595
      XXZZ    -672.1460   XYZZ      51.8427   YYZZ    -441.6677
      XZZZ     246.8910   YZZZ    -107.4580   ZZZZ   -1763.8574
 -----------------------------------------------------------------
 Calculating analytic gradient of the SCF energy
 Gradient of SCF Energy
            1           2           3           4           5           6
    1  -0.0005968   0.0000114   0.0003438   0.0001811  -0.0000469  -0.0000026
    2  -0.0000638  -0.0002049  -0.0005815   0.0000241  -0.0000008  -0.0000574
    3  -0.0001602   0.0000877  -0.0003912  -0.0000030  -0.0000029  -0.0001950
            7           8           9          10          11          12
    1  -0.0000093  -0.0000583  -0.0000229   0.0001815   0.0001259   0.0004242
    2   0.0000168   0.0000652   0.0000108  -0.0000474   0.0000839   0.0000829
    3  -0.0000048   0.0002549   0.0000061  -0.0003631   0.0002169  -0.0002681
           13          14          15          16          17          18
    1  -0.0001850  -0.0001126  -0.0000599   0.0000172  -0.0000896  -0.0000003
    2   0.0003374   0.0005351  -0.0000714  -0.0000023   0.0001506  -0.0000070
    3   0.0001295   0.0005620   0.0001074  -0.0000220  -0.0000361  -0.0000029
           19          20          21          22
    1   0.0001754   0.0000220  -0.0002481  -0.0000502
    2  -0.0001248  -0.0000098  -0.0000852  -0.0000504
    3  -0.0000132  -0.0000130   0.0001330  -0.0000222
 Max gradient component =       5.968E-04
 RMS gradient           =       2.009E-04
 Gradient time:  CPU 168.85 s  wall 168.85 s
 Geometry Optimization Parameters
   NAtoms,    NIC,     NZ,  NCons,   NDum,   NFix, NCnnct, MaxDiis
       22     163      22       0       0       0       0       0

 Cartesian Hessian Update
 Hessian updated using BFGS update


** GEOMETRY OPTIMIZATION IN DELOCALIZED INTERNAL COORDINATES **
   Searching for a Minimum

   Optimization Cycle:  11

                       Coordinates (Angstroms)
     ATOM                X               Y               Z
      1  C         0.0099527033   -0.0129682145    0.0034617495
      2  C        -0.0351932296    0.3555501417    1.3564348052
      3  Cl        1.4538360267    0.7793502105    2.1861006895
      4  C        -1.2242871380    0.4048083293    2.0752071631
      5  H        -1.2103616127    0.6947885966    3.1175909778
      6  C        -2.4165144721    0.0799029244    1.4364300529
      7  H        -3.3491970326    0.1160622613    1.9870209265
      8  C        -2.4195503786   -0.2903508217    0.0963899327
      9  H        -3.3407024112   -0.5466358679   -0.4101570976
     10  C        -1.2148906133   -0.3332272463   -0.5986768752
     11  Cl       -1.2522802268   -0.8204660588   -2.2868982355
     12  C         1.2930263002   -0.0454814235   -0.7557565484
     13  C         2.1706606075   -1.1313173797   -0.6830258529
     14  Cl        1.7739944003   -2.5156270925    0.3263441548
     15  C         3.3665976976   -1.1504849863   -1.3946796255
     16  H         4.0217244588   -2.0086246051   -1.3163513813
     17  C         3.7019978989   -0.0643960494   -2.1975599874
     18  H         4.6330971169   -0.0774564577   -2.7522730721
     19  C         2.8449470370    1.0304569155   -2.2852678803
     20  H         3.1029254676    1.8780701826   -2.9092051533
     21  C         1.6517145732    1.0336454281   -1.5704968166
     22  H         0.9793451675    1.8810919269   -1.6368618543
   Point Group: c1    Number of degrees of freedom:    60


   Energy is  -1842.280759779

 Hessian updated using BFGS update

 60 Hessian modes will be used to form the next step
  Hessian Eigenvalues:
     0.002025    0.017867    0.018640    0.020827    0.020930    0.021578
     0.023082    0.023630    0.023838    0.023884    0.024091    0.024092
     0.024115    0.024116    0.024137    0.024141    0.024146    0.024149
     0.027900    0.074338    0.159984    0.159995    0.160001    0.160003
     0.160017    0.160184    0.160281    0.215653    0.220075    0.221807
     0.226136    0.230629    0.237152    0.246462    0.249504    0.249927
     0.288938    0.289216    0.301196    0.311243    0.353211    0.356664
     0.356665    0.356665    0.356667    0.356674    0.356731    0.366904
     0.411846    0.423876    0.429338    0.456356    0.462248    0.468676
     0.472375    0.478170    0.478294    0.479085    0.479561    0.551652

 Minimum search - taking simple RFO step
 Searching for Lamda that Minimizes Along All modes
 Value Taken    Lamda =  -0.00029498
 Calculated Step too Large.  Step scaled by  0.854343
 Step Taken.  Stepsize is  0.300000

                             Maximum     Tolerance    Cnvgd?
         Gradient           0.000721      0.000300      NO
         Displacement       0.242700      0.001200      NO
         Energy change     -0.000332      0.000001      NO


 New Cartesian Coordinates Obtained by Inverse Iteration

 Displacement from previous Coordinates is:  0.484821
 ----------------------------------------------------------------
             Standard Nuclear Orientation (Angstroms)
    I     Atom           X                Y                Z
 ----------------------------------------------------------------
    1      C       0.0121175737    -0.0048771718     0.0068482722
    2      C      -0.0408783478     0.3982483901     1.3492698546
    3      Cl      1.4374208849     0.8738286954     2.1703111894
    4      C      -1.2312975228     0.4400451752     2.0669687350
    5      H      -1.2235966313     0.7564666194     3.1017260645
    6      C      -2.4160495727     0.0723201034     1.4378269366
    7      H      -3.3490268254     0.1012394309     1.9883353282
    8      C      -2.4112625125    -0.3309643447     0.1072523841
    9      H      -3.3267392009    -0.6187203714    -0.3925164212
   10      C      -1.2059503013    -0.3648033099    -0.5866768075
   11      Cl     -1.2316985542    -0.8879774765    -2.2643654844
   12      C       1.2952078628    -0.0388427956    -0.7524705184
   13      C       2.1494268454    -1.1450924721    -0.7128835273
   14      Cl      1.7223011992    -2.5509933103     0.2537253334
   15      C       3.3439376425    -1.1692680891    -1.4267394759
   16      H       3.9807504373    -2.0429903011    -1.3738579918
   17      C       3.7007989017    -0.0686980689    -2.2000644093
   18      H       4.6302026362    -0.0861487669    -2.7574758475
   19      C       2.8668328062     1.0458970718    -2.2553694757
   20      H       3.1408100037     1.9046216150    -2.8568972129
   21      C       1.6757195750     1.0549667816    -1.5369896323
   22      H       1.0218154412     1.9184333090    -1.5781872224
 ----------------------------------------------------------------
 Nuclear Repulsion Energy =        1269.98862142 hartrees
 There are       65 alpha and       65 beta electrons
 Applying Cartesian multipole field
    Component          Value
    ---------          -----
     (2,0,0)        1.00000E-11
     (0,2,0)        2.00000E-11
     (0,0,2)       -3.00000E-11
 Nucleus-field energy     =    -0.0000000053 hartrees
 Requested basis set is 6-311++G(d,p)
 There are 146 shells and 403 basis functions
 A cutoff of  1.0D-15 yielded   8977 shell pairs
 There are     72232 function pairs (     77696 Cartesian)
 Smallest overlap matrix eigenvalue = 2.80E-07
 Linear dependence detected in AO basis
 Number of orthogonalized atomic orbitals = 399
 Maximum deviation from orthogonality = 3.291E-10
 Guess from superposition of atomic densities
 Warning:  Energy on first SCF cycle will be non-variational
 SAD guess density has 130.000000 electrons

 -----------------------------------------------------------------------
  General SCF calculation program by
  Eric Jon Sundstrom, Paul Horn, Yuezhi Mao, Dmitri Zuev, Alec White,
  David Stuck, Shaama M.S., Shane Yost, Joonho Lee, David Small,
  Daniel Levine, Susi Lehtola, Hugh Burton, Evgeny Epifanovsky,
  Bang C. Huynh
 -----------------------------------------------------------------------
 Exchange:     0.2000 Hartree-Fock + 0.0800 Slater + 0.7200 B88
 Correlation:  0.1900 VWN1RPA + 0.8100 LYP
 Using SG-1 standard quadrature grid
 A restricted SCF calculation will be
 performed using DIIS
 SCF converges when DIIS error is below 1.0e-08
 ---------------------------------------
  Cycle       Energy         DIIS error
 ---------------------------------------
    1   -1845.7963017946      3.14e-02  
    2   -1842.1043292321      2.87e-03  
    3   -1842.0080123263      3.53e-03  
    4   -1842.2698616857      6.98e-04  
    5   -1842.2776384281      3.85e-04  
    6   -1842.2807350010      1.01e-04  
    7   -1842.2809116893      3.21e-05  
    8   -1842.2809297844      1.36e-05  
    9   -1842.2809336617      2.24e-06  
   10   -1842.2809337464      1.06e-06  
   11   -1842.2809337699      2.41e-07  
   12   -1842.2809337710      9.29e-08  
   13   -1842.2809337710      3.08e-08  
   14   -1842.2809337710      7.71e-09  Convergence criterion met
 ---------------------------------------
 SCF time:   CPU 486.17s  wall 486.00s 
 SCF   energy in the final basis set =    -1842.2809337710
 Total energy in the final basis set =    -1842.2809337710

 --------------------------------------------------------------

                    Orbital Energies (a.u.)
 --------------------------------------------------------------

 Alpha MOs
 -- Occupied --
********-101.5614-101.5562 -10.2572 -10.2569 -10.2479 -10.2213 -10.2113
-10.2039 -10.2013 -10.2012 -10.1952 -10.1950 -10.1941 -10.1905  -9.4766
 -9.4761  -9.4709  -7.2411  -7.2408  -7.2355  -7.2315  -7.2310  -7.2310
 -7.2304  -7.2257  -7.2254  -0.9277  -0.8993  -0.8831  -0.8469  -0.8377
 -0.8011  -0.7546  -0.7476  -0.7395  -0.6518  -0.6239  -0.6179  -0.6037
 -0.5471  -0.5188  -0.5080  -0.4903  -0.4828  -0.4674  -0.4495  -0.4475
 -0.4418  -0.4207  -0.4081  -0.4037  -0.3877  -0.3747  -0.3740  -0.3725
 -0.3412  -0.3328  -0.3281  -0.3228  -0.3199  -0.2746  -0.2703  -0.2608
 -0.2576
 -- Virtual --
 -0.0426  -0.0418  -0.0330  -0.0285  -0.0165  -0.0096   0.0011   0.0102
  0.0133   0.0136   0.0220   0.0236   0.0355   0.0411   0.0502   0.0546
  0.0554   0.0654   0.0676   0.0699   0.0822   0.0878   0.0921   0.0946
  0.0980   0.1007   0.1031   0.1068   0.1082   0.1107   0.1128   0.1176
  0.1216   0.1275   0.1295   0.1331   0.1338   0.1395   0.1401   0.1406
  0.1416   0.1454   0.1491   0.1509   0.1634   0.1709   0.1729   0.1772
  0.1785   0.1814   0.1858   0.1880   0.1914   0.2035   0.2073   0.2132
  0.2233   0.2262   0.2271   0.2314   0.2360   0.2453   0.2460   0.2504
  0.2544   0.2639   0.2642   0.2679   0.2717   0.2735   0.2744   0.2744
  0.2805   0.2838   0.2960   0.2972   0.3022   0.3049   0.3091   0.3107
  0.3240   0.3372   0.3426   0.3467   0.3512   0.3588   0.3725   0.3914
  0.4264   0.4308   0.4553   0.4583   0.4665   0.4771   0.4931   0.5011
  0.5110   0.5118   0.5185   0.5226   0.5287   0.5404   0.5451   0.5534
  0.5542   0.5703   0.5723   0.5764   0.5790   0.5802   0.5916   0.5963
  0.6030   0.6196   0.6214   0.6230   0.6411   0.6457   0.6546   0.6610
  0.6656   0.6786   0.6901   0.6974   0.7039   0.7105   0.7120   0.7197
  0.7255   0.7470   0.7515   0.7645   0.8038   0.8082   0.8203   0.8243
  0.8392   0.8453   0.8484   0.8497   0.8574   0.8659   0.8685   0.8761
  0.8795   0.8835   0.8881   0.8964   0.9038   0.9084   0.9149   0.9163
  0.9368   0.9645   0.9712   0.9740   0.9759   0.9807   0.9874   0.9979
  1.0052   1.0080   1.0205   1.0290   1.0380   1.0404   1.0481   1.0536
  1.0778   1.0868   1.1000   1.1354   1.1616   1.1993   1.2196   1.2446
  1.2527   1.2641   1.2988   1.3148   1.3170   1.3233   1.3434   1.3520
  1.4094   1.4269   1.4500   1.4862   1.4892   1.4986   1.5075   1.5486
  1.5592   1.5605   1.5612   1.5832   1.5849   1.6024   1.6096   1.6436
  1.6567   1.6722   1.6837   1.6975   1.7033   1.7305   1.7390   1.7644
  1.7943   1.8155   1.8211   1.8405   1.8664   1.8732   1.8806   1.8956
  1.9044   1.9317   1.9483   1.9493   1.9584   1.9628   1.9719   1.9914
  2.0022   2.0300   2.0391   2.0430   2.0567   2.0625   2.1661   2.1913
  2.2006   2.2207   2.2731   2.2785   2.2953   2.3124   2.3232   2.3471
  2.3609   2.3746   2.4156   2.4336   2.4421   2.4480   2.4653   2.5035
  2.5136   2.5266   2.5347   2.5594   2.5664   2.5922   2.6006   2.6301
  2.6945   2.6985   2.7015   2.7071   2.7203   2.7255   2.7372   2.7549
  2.7595   2.7728   2.7754   2.7827   2.7924   2.7969   2.8108   2.8399
  2.8464   2.8511   2.8604   2.8841   2.9084   2.9812   3.0069   3.1064
  3.1079   3.1380   3.1492   3.1950   3.2295   3.2302   3.2759   3.3421
  3.3467   3.3892   3.4044   3.5304   3.5429   3.5791   3.6236   3.7143
  3.7311   3.8531   3.9831   4.0223   4.0398   4.0849   4.0979   4.1451
  4.3738   4.8165   4.8324   9.8094   9.8440   9.8606  23.4609  23.6109
 23.8598  23.9136  23.9143  23.9589  24.0005  24.0504  24.0699  24.1031
 24.1519  24.1765  25.8349  25.9347  25.9792  26.2426  26.2905  26.3316
 26.6337  26.6731  26.9187 215.8066 215.8514 215.8689
 --------------------------------------------------------------

          Ground-State Mulliken Net Atomic Charges

     Atom                 Charge (a.u.)
  ----------------------------------------
      1 C                    -0.028416
      2 C                    -0.168075
      3 Cl                    0.435625
      4 C                    -0.029696
      5 H                     0.200382
      6 C                    -0.487641
      7 H                     0.172255
      8 C                    -0.018627
      9 H                     0.201666
     10 C                    -0.151327
     11 Cl                    0.460120
     12 C                     0.498176
     13 C                    -1.130023
     14 Cl                    0.436735
     15 C                    -0.050163
     16 H                     0.202964
     17 C                    -0.252202
     18 H                     0.163887
     19 C                    -0.393265
     20 H                     0.171442
     21 C                    -0.416553
     22 H                     0.182736
  ----------------------------------------
  Sum of atomic charges =     0.000000

 -----------------------------------------------------------------
                    Cartesian Multipole Moments
 -----------------------------------------------------------------
    Charge (ESU x 10^10)
                -0.0000
    Dipole Moment (Debye)
         X      -0.6544      Y       1.2985      Z      -0.2441
       Tot       1.4745
    Quadrupole Moments (Debye-Ang)
        XX     -95.1137     XY       0.3511     YY    -109.3013
        XZ     -10.6871     YZ      -1.8612     ZZ    -104.9647
    Octopole Moments (Debye-Ang^2)
       XXX    -193.7953    XXY      23.8581    XYY     -63.3523
       YYY     102.7210    XXZ       5.1647    XYZ      -3.6522
       YYZ      17.5008    XZZ     -63.5261    YZZ      40.8778
       ZZZ      81.4099
    Hexadecapole Moments (Debye-Ang^3)
      XXXX   -2465.4943   XXXY      73.5836   XXYY    -606.2223
      XYYY     107.2581   YYYY    -966.5820   XXXZ     164.2720
      XXYZ     -32.4585   XYYZ      88.8558   YYYZ    -150.3386
      XXZZ    -663.0894   XYZZ      45.8933   YYZZ    -444.9573
      XZZZ     260.7860   YZZZ    -127.9650   ZZZZ   -1744.4793
 -----------------------------------------------------------------
 Calculating analytic gradient of the SCF energy
 Gradient of SCF Energy
            1           2           3           4           5           6
    1  -0.0005086   0.0002142   0.0001231   0.0001622  -0.0000327  -0.0000204
    2   0.0000017  -0.0002402  -0.0000859   0.0000134  -0.0000064  -0.0000594
    3  -0.0001571   0.0000359  -0.0000977  -0.0000062   0.0000035  -0.0001637
            7           8           9          10          11          12
    1  -0.0000005  -0.0000486  -0.0000153   0.0001739   0.0001662   0.0002823
    2   0.0000015   0.0000246   0.0000234  -0.0000433   0.0001066   0.0001203
    3   0.0000108   0.0002300   0.0000187  -0.0002126   0.0001414  -0.0002498
           13          14          15          16          17          18
    1  -0.0001461  -0.0001365  -0.0000479   0.0000163  -0.0000868  -0.0000075
    2   0.0001517   0.0002002  -0.0000356  -0.0000010   0.0001262  -0.0000090
    3   0.0001203   0.0002664   0.0000896  -0.0000202  -0.0000286  -0.0000111
           19          20          21          22
    1   0.0001554  -0.0000033  -0.0001812  -0.0000583
    2  -0.0001382  -0.0000033  -0.0001238  -0.0000233
    3  -0.0000361  -0.0000148   0.0001012  -0.0000201
 Max gradient component =       5.086E-04
 RMS gradient           =       1.327E-04
 Gradient time:  CPU 167.80 s  wall 167.82 s
 Geometry Optimization Parameters
   NAtoms,    NIC,     NZ,  NCons,   NDum,   NFix, NCnnct, MaxDiis
       22     163      22       0       0       0       0       0

 Cartesian Hessian Update
 Hessian updated using BFGS update


** GEOMETRY OPTIMIZATION IN DELOCALIZED INTERNAL COORDINATES **
   Searching for a Minimum

   Optimization Cycle:  12

                       Coordinates (Angstroms)
     ATOM                X               Y               Z
      1  C         0.0121175737   -0.0048771718    0.0068482722
      2  C        -0.0408783478    0.3982483901    1.3492698546
      3  Cl        1.4374208849    0.8738286954    2.1703111894
      4  C        -1.2312975228    0.4400451752    2.0669687350
      5  H        -1.2235966313    0.7564666194    3.1017260645
      6  C        -2.4160495727    0.0723201034    1.4378269366
      7  H        -3.3490268254    0.1012394309    1.9883353282
      8  C        -2.4112625125   -0.3309643447    0.1072523841
      9  H        -3.3267392009   -0.6187203714   -0.3925164212
     10  C        -1.2059503013   -0.3648033099   -0.5866768075
     11  Cl       -1.2316985542   -0.8879774765   -2.2643654844
     12  C         1.2952078628   -0.0388427956   -0.7524705184
     13  C         2.1494268454   -1.1450924721   -0.7128835273
     14  Cl        1.7223011992   -2.5509933103    0.2537253334
     15  C         3.3439376425   -1.1692680891   -1.4267394759
     16  H         3.9807504373   -2.0429903011   -1.3738579918
     17  C         3.7007989017   -0.0686980689   -2.2000644093
     18  H         4.6302026362   -0.0861487669   -2.7574758475
     19  C         2.8668328062    1.0458970718   -2.2553694757
     20  H         3.1408100037    1.9046216150   -2.8568972129
     21  C         1.6757195750    1.0549667816   -1.5369896323
     22  H         1.0218154412    1.9184333090   -1.5781872224
   Point Group: c1    Number of degrees of freedom:    60


   Energy is  -1842.280933771

 Hessian updated using BFGS update

 60 Hessian modes will be used to form the next step
  Hessian Eigenvalues:
     0.001635    0.017886    0.018592    0.020856    0.020931    0.021682
     0.023053    0.023632    0.023837    0.023890    0.024091    0.024093
     0.024115    0.024118    0.024137    0.024140    0.024147    0.024147
     0.027923    0.073209    0.159984    0.159995    0.160000    0.160003
     0.160017    0.160160    0.160272    0.214916    0.220071    0.221823
     0.226148    0.231037    0.237164    0.246458    0.249765    0.250376
     0.288953    0.289425    0.301108    0.310916    0.353229    0.356664
     0.356665    0.356665    0.356668    0.356673    0.356730    0.366984
     0.411745    0.423873    0.429317    0.456351    0.462248    0.468670
     0.472259    0.478008    0.478212    0.479075    0.479554    0.551098

 Minimum search - taking simple RFO step
 Searching for Lamda that Minimizes Along All modes
 Value Taken    Lamda =  -0.00007545
 Step Taken.  Stepsize is  0.200033

                             Maximum     Tolerance    Cnvgd?
         Gradient           0.000404      0.000300      NO
         Displacement       0.159417      0.001200      NO
         Energy change     -0.000174      0.000001      NO


 New Cartesian Coordinates Obtained by Inverse Iteration

 Displacement from previous Coordinates is:  0.327406
 ----------------------------------------------------------------
             Standard Nuclear Orientation (Angstroms)
    I     Atom           X                Y                Z
 ----------------------------------------------------------------
    1      C       0.0143100831    -0.0043388926     0.0107048935
    2      C      -0.0453657141     0.4242551986     1.3447038020
    3      Cl      1.4256732253     0.9297884546     2.1611798010
    4      C      -1.2375166872     0.4665124018     2.0600781196
    5      H      -1.2344035302     0.8030315039     3.0885194921
    6      C      -2.4170956397     0.0728608338     1.4373870011
    7      H      -3.3509289145     0.1014484864     1.9864359766
    8      C      -2.4058403776    -0.3560652133     0.1147447324
    9      H      -3.3171905888    -0.6637871342    -0.3805863499
   10      C      -1.1994716091    -0.3889264268    -0.5768530235
   11      Cl     -1.2180581870    -0.9401330480    -2.2458666920
   12      C       1.2972099147    -0.0386812872    -0.7491947592
   13      C       2.1377716006    -1.1562725022    -0.7344373453
   14      Cl      1.6946794536    -2.5775699508     0.2019813133
   15      C       3.3307415241    -1.1806231479    -1.4509203864
   16      H       3.9566375368    -2.0631002182    -1.4166772130
   17      C       3.6999920922    -0.0693632902    -2.2026701674
   18      H       4.6279903892    -0.0871926938    -2.7623960388
   19      C       2.8797953307     1.0564001864    -2.2335836306
   20      H       3.1629221734     1.9234841096    -2.8186386293
   21      C       1.6907071556     1.0660818778    -1.5119589100
   22      H       1.0482831098     1.9388814659    -1.5341819147
 ----------------------------------------------------------------
 Nuclear Repulsion Energy =        1269.54436729 hartrees
 There are       65 alpha and       65 beta electrons
 Applying Cartesian multipole field
    Component          Value
    ---------          -----
     (2,0,0)        1.00000E-11
     (0,2,0)        2.00000E-11
     (0,0,2)       -3.00000E-11
 Nucleus-field energy     =    -0.0000000045 hartrees
 Requested basis set is 6-311++G(d,p)
 There are 146 shells and 403 basis functions
 A cutoff of  1.0D-15 yielded   8977 shell pairs
 There are     72230 function pairs (     77694 Cartesian)
 Smallest overlap matrix eigenvalue = 2.71E-07
 Linear dependence detected in AO basis
 Number of orthogonalized atomic orbitals = 399
 Maximum deviation from orthogonality = 4.078E-10
 Guess from superposition of atomic densities
 Warning:  Energy on first SCF cycle will be non-variational
 SAD guess density has 130.000000 electrons

 -----------------------------------------------------------------------
  General SCF calculation program by
  Eric Jon Sundstrom, Paul Horn, Yuezhi Mao, Dmitri Zuev, Alec White,
  David Stuck, Shaama M.S., Shane Yost, Joonho Lee, David Small,
  Daniel Levine, Susi Lehtola, Hugh Burton, Evgeny Epifanovsky,
  Bang C. Huynh
 -----------------------------------------------------------------------
 Exchange:     0.2000 Hartree-Fock + 0.0800 Slater + 0.7200 B88
 Correlation:  0.1900 VWN1RPA + 0.8100 LYP
 Using SG-1 standard quadrature grid
 A restricted SCF calculation will be
 performed using DIIS
 SCF converges when DIIS error is below 1.0e-08
 ---------------------------------------
  Cycle       Energy         DIIS error
 ---------------------------------------
    1   -1845.7947043149      3.14e-02  
    2   -1842.1043916015      2.87e-03  
    3   -1842.0080161842      3.53e-03  
    4   -1842.2698691222      6.99e-04  
    5   -1842.2776828109      3.85e-04  
    6   -1842.2807816953      1.01e-04  
    7   -1842.2809582251      3.22e-05  
    8   -1842.2809764085      1.36e-05  
    9   -1842.2809802890      2.24e-06  
   10   -1842.2809803740      1.06e-06  
   11   -1842.2809803972      2.40e-07  
   12   -1842.2809803984      9.22e-08  
   13   -1842.2809803985      3.01e-08  
   14   -1842.2809803984      6.33e-09  Convergence criterion met
 ---------------------------------------
 SCF time:   CPU 486.95s  wall 487.00s 
 SCF   energy in the final basis set =    -1842.2809803984
 Total energy in the final basis set =    -1842.2809803984

 --------------------------------------------------------------

                    Orbital Energies (a.u.)
 --------------------------------------------------------------

 Alpha MOs
 -- Occupied --
********-101.5616-101.5562 -10.2571 -10.2571 -10.2479 -10.2214 -10.2114
-10.2039 -10.2013 -10.2012 -10.1952 -10.1951 -10.1941 -10.1905  -9.4764
 -9.4763  -9.4710  -7.2410  -7.2410  -7.2356  -7.2313  -7.2312  -7.2308
 -7.2306  -7.2258  -7.2254  -0.9277  -0.8993  -0.8831  -0.8469  -0.8377
 -0.8011  -0.7546  -0.7475  -0.7395  -0.6518  -0.6237  -0.6181  -0.6038
 -0.5471  -0.5188  -0.5080  -0.4904  -0.4828  -0.4674  -0.4494  -0.4476
 -0.4418  -0.4207  -0.4080  -0.4038  -0.3877  -0.3746  -0.3736  -0.3729
 -0.3411  -0.3329  -0.3282  -0.3228  -0.3200  -0.2734  -0.2715  -0.2609
 -0.2576
 -- Virtual --
 -0.0424  -0.0413  -0.0338  -0.0285  -0.0165  -0.0096   0.0011   0.0102
  0.0134   0.0135   0.0220   0.0236   0.0355   0.0411   0.0503   0.0545
  0.0555   0.0657   0.0672   0.0698   0.0821   0.0878   0.0924   0.0946
  0.0979   0.1006   0.1031   0.1069   0.1081   0.1110   0.1122   0.1175
  0.1216   0.1275   0.1293   0.1331   0.1342   0.1394   0.1403   0.1408
  0.1413   0.1452   0.1492   0.1507   0.1633   0.1708   0.1729   0.1772
  0.1784   0.1814   0.1858   0.1875   0.1912   0.2032   0.2072   0.2129
  0.2231   0.2268   0.2277   0.2306   0.2358   0.2454   0.2458   0.2504
  0.2544   0.2637   0.2642   0.2694   0.2715   0.2730   0.2738   0.2744
  0.2804   0.2835   0.2965   0.2980   0.3021   0.3047   0.3088   0.3103
  0.3241   0.3374   0.3439   0.3471   0.3511   0.3584   0.3737   0.3913
  0.4266   0.4308   0.4558   0.4586   0.4673   0.4751   0.4937   0.5016
  0.5099   0.5115   0.5181   0.5230   0.5286   0.5408   0.5452   0.5535
  0.5541   0.5708   0.5719   0.5773   0.5790   0.5797   0.5923   0.5954
  0.6031   0.6200   0.6217   0.6223   0.6412   0.6457   0.6559   0.6594
  0.6653   0.6788   0.6894   0.6977   0.7035   0.7103   0.7125   0.7207
  0.7255   0.7477   0.7528   0.7655   0.8036   0.8082   0.8215   0.8237
  0.8392   0.8464   0.8482   0.8491   0.8576   0.8662   0.8686   0.8764
  0.8784   0.8835   0.8888   0.8959   0.9034   0.9071   0.9155   0.9164
  0.9368   0.9658   0.9704   0.9730   0.9758   0.9810   0.9865   0.9989
  1.0049   1.0078   1.0209   1.0302   1.0382   1.0405   1.0502   1.0524
  1.0770   1.0869   1.0996   1.1338   1.1607   1.2030   1.2206   1.2441
  1.2534   1.2647   1.2997   1.3159   1.3167   1.3231   1.3430   1.3550
  1.4100   1.4269   1.4503   1.4862   1.4899   1.4970   1.5073   1.5495
  1.5594   1.5599   1.5606   1.5831   1.5842   1.6023   1.6112   1.6437
  1.6568   1.6735   1.6831   1.6979   1.7030   1.7303   1.7389   1.7644
  1.7967   1.8171   1.8199   1.8388   1.8661   1.8729   1.8803   1.8960
  1.9037   1.9323   1.9485   1.9493   1.9584   1.9627   1.9718   1.9921
  2.0023   2.0304   2.0400   2.0421   2.0573   2.0622   2.1673   2.1913
  2.2008   2.2202   2.2708   2.2775   2.2952   2.3136   2.3228   2.3485
  2.3604   2.3750   2.4157   2.4334   2.4415   2.4472   2.4653   2.5038
  2.5175   2.5241   2.5319   2.5601   2.5647   2.5917   2.6005   2.6302
  2.6946   2.6988   2.7016   2.7073   2.7201   2.7259   2.7363   2.7555
  2.7598   2.7717   2.7758   2.7824   2.7932   2.7959   2.8107   2.8414
  2.8449   2.8496   2.8612   2.8851   2.9077   2.9813   3.0068   3.1070
  3.1090   3.1374   3.1481   3.1952   3.2288   3.2296   3.2795   3.3416
  3.3462   3.3899   3.4047   3.5304   3.5435   3.5815   3.6242   3.7141
  3.7323   3.8531   3.9833   4.0223   4.0398   4.0851   4.0977   4.1451
  4.3733   4.8168   4.8314   9.8091   9.8444   9.8645  23.4621  23.6109
 23.8596  23.9133  23.9141  23.9594  24.0004  24.0503  24.0699  24.1033
 24.1519  24.1764  25.8264  25.9365  25.9784  26.2435  26.3013  26.3211
 26.6297  26.6694  26.9253 215.8062 215.8517 215.8732
 --------------------------------------------------------------

          Ground-State Mulliken Net Atomic Charges

     Atom                 Charge (a.u.)
  ----------------------------------------
      1 C                    -0.037277
      2 C                    -0.167658
      3 Cl                    0.442533
      4 C                    -0.025147
      5 H                     0.200453
      6 C                    -0.479778
      7 H                     0.172442
      8 C                    -0.014597
      9 H                     0.201244
     10 C                    -0.162008
     11 Cl                    0.454949
     12 C                     0.509537
     13 C                    -1.131803
     14 Cl                    0.435458
     15 C                    -0.049667
     16 H                     0.203407
     17 C                    -0.245229
     18 H                     0.164003
     19 C                    -0.400551
     20 H                     0.171262
     21 C                    -0.424866
     22 H                     0.183295
  ----------------------------------------
  Sum of atomic charges =     0.000000

 -----------------------------------------------------------------
                    Cartesian Multipole Moments
 -----------------------------------------------------------------
    Charge (ESU x 10^10)
                 0.0000
    Dipole Moment (Debye)
         X      -0.6474      Y       1.3082      Z      -0.2311
       Tot       1.4778
    Quadrupole Moments (Debye-Ang)
        XX     -95.1006     XY       0.4121     YY    -109.2116
        XZ     -10.7193     YZ      -1.7868     ZZ    -105.0658
    Octopole Moments (Debye-Ang^2)
       XXX    -193.2485    XXY      24.1874    XYY     -62.8900
       YYY     103.6596    XXZ       5.4662    XYZ      -3.6268
       YYZ      17.9377    XZZ     -63.1878    YZZ      40.9255
       ZZZ      82.8679
    Hexadecapole Moments (Debye-Ang^3)
      XXXX   -2454.9337   XXXY      68.3526   XXYY    -607.7150
      XYYY     100.3770   YYYY    -998.1867   XXXZ     171.8619
      XXYZ     -37.4845   XYYZ      90.9999   YYYZ    -166.8854
      XXZZ    -657.3557   XYZZ      42.1738   YYZZ    -447.4223
      XZZZ     270.3653   YZZZ    -142.2346   ZZZZ   -1731.1090
 -----------------------------------------------------------------
 Calculating analytic gradient of the SCF energy
 Gradient of SCF Energy
            1           2           3           4           5           6
    1  -0.0002741   0.0002300  -0.0000262   0.0000789  -0.0000193  -0.0000136
    2   0.0000696  -0.0001756   0.0000948  -0.0000025   0.0000064  -0.0000249
    3   0.0000086  -0.0000495   0.0000542  -0.0000028   0.0000063  -0.0000796
            7           8           9          10          11          12
    1   0.0000090  -0.0000225  -0.0000035   0.0000967   0.0001216   0.0000639
    2   0.0000001   0.0000020   0.0000185  -0.0000394   0.0000777   0.0001041
    3   0.0000190   0.0001161   0.0000196  -0.0000375   0.0000423  -0.0002117
           13          14          15          16          17          18
    1  -0.0000235  -0.0000935  -0.0000381   0.0000142  -0.0000562  -0.0000059
    2  -0.0000165   0.0000602  -0.0000221   0.0000053   0.0000618  -0.0000097
    3   0.0000486   0.0000778   0.0000449  -0.0000078  -0.0000148  -0.0000092
           19          20          21          22
    1   0.0000958  -0.0000145  -0.0000832  -0.0000358
    2  -0.0000919  -0.0000115  -0.0001188   0.0000123
    3  -0.0000287  -0.0000221   0.0000391  -0.0000130
 Max gradient component =       2.741E-04
 RMS gradient           =       7.580E-05
 Gradient time:  CPU 167.54 s  wall 167.55 s
 Geometry Optimization Parameters
   NAtoms,    NIC,     NZ,  NCons,   NDum,   NFix, NCnnct, MaxDiis
       22     163      22       0       0       0       0       0

 Cartesian Hessian Update
 Hessian updated using BFGS update


** GEOMETRY OPTIMIZATION IN DELOCALIZED INTERNAL COORDINATES **
   Searching for a Minimum

   Optimization Cycle:  13

                       Coordinates (Angstroms)
     ATOM                X               Y               Z
      1  C         0.0143100831   -0.0043388926    0.0107048935
      2  C        -0.0453657141    0.4242551986    1.3447038020
      3  Cl        1.4256732253    0.9297884546    2.1611798010
      4  C        -1.2375166872    0.4665124018    2.0600781196
      5  H        -1.2344035302    0.8030315039    3.0885194921
      6  C        -2.4170956397    0.0728608338    1.4373870011
      7  H        -3.3509289145    0.1014484864    1.9864359766
      8  C        -2.4058403776   -0.3560652133    0.1147447324
      9  H        -3.3171905888   -0.6637871342   -0.3805863499
     10  C        -1.1994716091   -0.3889264268   -0.5768530235
     11  Cl       -1.2180581870   -0.9401330480   -2.2458666920
     12  C         1.2972099147   -0.0386812872   -0.7491947592
     13  C         2.1377716006   -1.1562725022   -0.7344373453
     14  Cl        1.6946794536   -2.5775699508    0.2019813133
     15  C         3.3307415241   -1.1806231479   -1.4509203864
     16  H         3.9566375368   -2.0631002182   -1.4166772130
     17  C         3.6999920922   -0.0693632902   -2.2026701674
     18  H         4.6279903892   -0.0871926938   -2.7623960388
     19  C         2.8797953307    1.0564001864   -2.2335836306
     20  H         3.1629221734    1.9234841096   -2.8186386293
     21  C         1.6907071556    1.0660818778   -1.5119589100
     22  H         1.0482831098    1.9388814659   -1.5341819147
   Point Group: c1    Number of degrees of freedom:    60


   Energy is  -1842.280980398

 Hessian updated using BFGS update

 59 Hessian modes will be used to form the next step
  Hessian Eigenvalues:
     0.001356    0.017702    0.018470    0.020803    0.020930    0.021661
     0.022937    0.023635    0.023839    0.023892    0.024091    0.024092
     0.024112    0.024135    0.024142    0.024143    0.024148    0.027840
     0.072172    0.159976    0.159991    0.159996    0.160003    0.160015
     0.160111    0.160261    0.212867    0.220063    0.221730    0.226127
     0.230701    0.236916    0.246452    0.249587    0.251030    0.288922
     0.289458    0.301057    0.310015    0.353171    0.356664    0.356665
     0.356666    0.356667    0.356674    0.356730    0.366864    0.411712
     0.423883    0.429287    0.456404    0.462284    0.468644    0.471974
     0.477576    0.478204    0.479063    0.479549    0.546730

 Minimum search - taking simple RFO step
 Searching for Lamda that Minimizes Along All modes
 Value Taken    Lamda =  -0.00001022
 Step Taken.  Stepsize is  0.068299

                             Maximum     Tolerance    Cnvgd?
         Gradient           0.000485      0.000300      NO
         Displacement       0.052052      0.001200      NO
         Energy change     -0.000047      0.000001      NO


 New Cartesian Coordinates Obtained by Inverse Iteration

 Displacement from previous Coordinates is:  0.119794
 ----------------------------------------------------------------
             Standard Nuclear Orientation (Angstroms)
    I     Atom           X                Y                Z
 ----------------------------------------------------------------
    1      C       0.0152679870    -0.0073922829     0.0124812028
    2      C      -0.0469292583     0.4316116366     1.3428770822
    3      Cl      1.4226672482     0.9449158412     2.1573068916
    4      C      -1.2399012383     0.4773804477     2.0568495979
    5      H      -1.2380923533     0.8222663206     3.0825187144
    6      C      -2.4180406246     0.0763221112     1.4363809127
    7      H      -3.3525033165     0.1075218485     1.9842057491
    8      C      -2.4044407230    -0.3635391891     0.1172337457
    9      H      -3.3145607880    -0.6774292409    -0.3764904083
   10      C      -1.1974847734    -0.3991714168    -0.5729968597
   11      Cl     -1.2144403029    -0.9628265181    -2.2379887395
   12      C       1.2981688941    -0.0410927795    -0.7474074283
   13      C       2.1351767154    -1.1615446982    -0.7425210515
   14      Cl      1.6889154871    -2.5890365394     0.1828913465
   15      C       3.3274056921    -1.1840276352    -1.4603797977
   16      H       3.9503059762    -2.0688713872    -1.4335573809
   17      C       3.6997649114    -0.0680864933    -2.2035506604
   18      H       4.6271754273    -0.0845387245    -2.7642867909
   19      C       2.8832196882     1.0606550694    -2.2246177899
   20      H       3.1686399153     1.9314720548    -2.8029677551
   21      C       1.6949751683     1.0684766809    -1.5017201377
   22      H       1.0555526085     1.9436256076    -1.5164903717
 ----------------------------------------------------------------
 Nuclear Repulsion Energy =        1269.33329500 hartrees
 There are       65 alpha and       65 beta electrons
 Applying Cartesian multipole field
    Component          Value
    ---------          -----
     (2,0,0)        1.00000E-11
     (0,2,0)        2.00000E-11
     (0,0,2)       -3.00000E-11
 Nucleus-field energy     =    -0.0000000042 hartrees
 Requested basis set is 6-311++G(d,p)
 There are 146 shells and 403 basis functions
 A cutoff of  1.0D-15 yielded   8978 shell pairs
 There are     72256 function pairs (     77726 Cartesian)
 Smallest overlap matrix eigenvalue = 2.68E-07
 Linear dependence detected in AO basis
 Number of orthogonalized atomic orbitals = 399
 Maximum deviation from orthogonality = 4.171E-10
 Guess from superposition of atomic densities
 Warning:  Energy on first SCF cycle will be non-variational
 SAD guess density has 130.000000 electrons

 -----------------------------------------------------------------------
  General SCF calculation program by
  Eric Jon Sundstrom, Paul Horn, Yuezhi Mao, Dmitri Zuev, Alec White,
  David Stuck, Shaama M.S., Shane Yost, Joonho Lee, David Small,
  Daniel Levine, Susi Lehtola, Hugh Burton, Evgeny Epifanovsky,
  Bang C. Huynh
 -----------------------------------------------------------------------
 Exchange:     0.2000 Hartree-Fock + 0.0800 Slater + 0.7200 B88
 Correlation:  0.1900 VWN1RPA + 0.8100 LYP
 Using SG-1 standard quadrature grid
 A restricted SCF calculation will be
 performed using DIIS
 SCF converges when DIIS error is below 1.0e-08
 ---------------------------------------
  Cycle       Energy         DIIS error
 ---------------------------------------
    1   -1845.7938654896      3.14e-02  
    2   -1842.1044292530      2.87e-03  
    3   -1842.0080109308      3.53e-03  
    4   -1842.2698543909      7.00e-04  
    5   -1842.2776892626      3.85e-04  
    6   -1842.2807879188      1.01e-04  
    7   -1842.2809645083      3.22e-05  
    8   -1842.2809827593      1.36e-05  
    9   -1842.2809866453      2.24e-06  
   10   -1842.2809867299      1.06e-06  
   11   -1842.2809867532      2.40e-07  
   12   -1842.2809867544      9.21e-08  
   13   -1842.2809867544      3.00e-08  
   14   -1842.2809867545      5.98e-09  Convergence criterion met
 ---------------------------------------
 SCF time:   CPU 483.81s  wall 483.00s 
 SCF   energy in the final basis set =    -1842.2809867545
 Total energy in the final basis set =    -1842.2809867545

 --------------------------------------------------------------

                    Orbital Energies (a.u.)
 --------------------------------------------------------------

 Alpha MOs
 -- Occupied --
********-101.5616-101.5562 -10.2571 -10.2571 -10.2480 -10.2214 -10.2115
-10.2039 -10.2013 -10.2012 -10.1952 -10.1951 -10.1941 -10.1905  -9.4764
 -9.4763  -9.4710  -7.2410  -7.2409  -7.2356  -7.2312  -7.2312  -7.2308
 -7.2306  -7.2258  -7.2254  -0.9276  -0.8993  -0.8830  -0.8469  -0.8377
 -0.8011  -0.7546  -0.7475  -0.7395  -0.6518  -0.6237  -0.6181  -0.6038
 -0.5471  -0.5188  -0.5080  -0.4904  -0.4828  -0.4674  -0.4494  -0.4476
 -0.4418  -0.4207  -0.4080  -0.4038  -0.3876  -0.3746  -0.3734  -0.3731
 -0.3411  -0.3329  -0.3282  -0.3228  -0.3200  -0.2730  -0.2720  -0.2609
 -0.2576
 -- Virtual --
 -0.0424  -0.0412  -0.0340  -0.0284  -0.0165  -0.0096   0.0011   0.0102
  0.0134   0.0135   0.0220   0.0236   0.0354   0.0411   0.0503   0.0544
  0.0555   0.0659   0.0672   0.0697   0.0821   0.0879   0.0924   0.0945
  0.0979   0.1005   0.1031   0.1068   0.1081   0.1111   0.1121   0.1175
  0.1216   0.1275   0.1293   0.1331   0.1342   0.1394   0.1403   0.1408
  0.1412   0.1451   0.1492   0.1507   0.1633   0.1708   0.1729   0.1772
  0.1784   0.1814   0.1858   0.1874   0.1912   0.2032   0.2071   0.2130
  0.2231   0.2269   0.2280   0.2303   0.2358   0.2455   0.2457   0.2504
  0.2543   0.2636   0.2642   0.2699   0.2711   0.2728   0.2739   0.2743
  0.2803   0.2833   0.2965   0.2981   0.3021   0.3047   0.3088   0.3103
  0.3241   0.3375   0.3441   0.3472   0.3511   0.3583   0.3738   0.3912
  0.4266   0.4307   0.4558   0.4587   0.4676   0.4746   0.4938   0.5017
  0.5096   0.5116   0.5181   0.5229   0.5285   0.5408   0.5452   0.5535
  0.5540   0.5710   0.5717   0.5774   0.5792   0.5794   0.5925   0.5950
  0.6031   0.6201   0.6215   0.6223   0.6411   0.6455   0.6563   0.6589
  0.6655   0.6788   0.6893   0.6976   0.7034   0.7102   0.7125   0.7209
  0.7256   0.7478   0.7531   0.7657   0.8034   0.8081   0.8221   0.8234
  0.8393   0.8468   0.8478   0.8492   0.8575   0.8663   0.8686   0.8766
  0.8778   0.8834   0.8890   0.8958   0.9035   0.9068   0.9158   0.9163
  0.9368   0.9663   0.9701   0.9727   0.9758   0.9810   0.9865   0.9986
  1.0049   1.0077   1.0209   1.0304   1.0382   1.0403   1.0509   1.0519
  1.0767   1.0869   1.0996   1.1335   1.1605   1.2036   1.2207   1.2440
  1.2538   1.2648   1.3001   1.3161   1.3166   1.3228   1.3428   1.3552
  1.4100   1.4269   1.4505   1.4861   1.4901   1.4967   1.5073   1.5496
  1.5594   1.5598   1.5605   1.5831   1.5840   1.6022   1.6113   1.6436
  1.6568   1.6735   1.6829   1.6979   1.7030   1.7302   1.7389   1.7644
  1.7969   1.8176   1.8195   1.8384   1.8661   1.8727   1.8802   1.8959
  1.9035   1.9323   1.9484   1.9494   1.9584   1.9626   1.9719   1.9922
  2.0023   2.0303   2.0403   2.0416   2.0574   2.0624   2.1675   2.1914
  2.2008   2.2201   2.2704   2.2773   2.2954   2.3139   2.3227   2.3486
  2.3602   2.3750   2.4157   2.4333   2.4413   2.4470   2.4652   2.5040
  2.5188   2.5227   2.5315   2.5601   2.5645   2.5915   2.6003   2.6298
  2.6945   2.6988   2.7016   2.7073   2.7201   2.7259   2.7361   2.7556
  2.7598   2.7714   2.7759   2.7823   2.7935   2.7955   2.8107   2.8417
  2.8443   2.8494   2.8613   2.8853   2.9076   2.9813   3.0067   3.1070
  3.1091   3.1372   3.1477   3.1953   3.2285   3.2294   3.2801   3.3414
  3.3460   3.3901   3.4047   3.5305   3.5434   3.5818   3.6243   3.7140
  3.7324   3.8531   3.9832   4.0223   4.0399   4.0852   4.0977   4.1451
  4.3733   4.8167   4.8311   9.8090   9.8444   9.8650  23.4623  23.6108
 23.8594  23.9131  23.9139  23.9594  24.0003  24.0503  24.0699  24.1031
 24.1519  24.1763  25.8251  25.9368  25.9780  26.2436  26.3040  26.3178
 26.6287  26.6691  26.9256 215.8060 215.8518 215.8738
 --------------------------------------------------------------

          Ground-State Mulliken Net Atomic Charges

     Atom                 Charge (a.u.)
  ----------------------------------------
      1 C                    -0.042717
      2 C                    -0.168021
      3 Cl                    0.444811
      4 C                    -0.021555
      5 H                     0.200553
      6 C                    -0.479698
      7 H                     0.172503
      8 C                    -0.014977
      9 H                     0.201189
     10 C                    -0.165436
     11 Cl                    0.452564
     12 C                     0.513901
     13 C                    -1.120401
     14 Cl                    0.435064
     15 C                    -0.050379
     16 H                     0.203439
     17 C                    -0.243473
     18 H                     0.164018
     19 C                    -0.402500
     20 H                     0.171235
     21 C                    -0.433453
     22 H                     0.183330
  ----------------------------------------
  Sum of atomic charges =     0.000000

 -----------------------------------------------------------------
                    Cartesian Multipole Moments
 -----------------------------------------------------------------
    Charge (ESU x 10^10)
                 0.0000
    Dipole Moment (Debye)
         X      -0.6466      Y       1.3190      Z      -0.2269
       Tot       1.4864
    Quadrupole Moments (Debye-Ang)
        XX     -95.0947     XY       0.4263     YY    -109.1861
        XZ     -10.7271     YZ      -1.7514     ZZ    -105.1101
    Octopole Moments (Debye-Ang^2)
       XXX    -193.1941    XXY      24.5392    XYY     -62.7945
       YYY     104.4512    XXZ       5.5644    XYZ      -3.6497
       YYZ      18.1138    XZZ     -63.1146    YZZ      41.1046
       ZZZ      83.3616
    Hexadecapole Moments (Debye-Ang^3)
      XXXX   -2452.9110   XXXY      67.2361   XXYY    -608.8521
      XYYY      98.8184   YYYY   -1010.4358   XXXZ     174.2832
      XXYZ     -39.2781   XYYZ      91.6738   YYYZ    -172.8949
      XXZZ    -655.5339   XYZZ      41.0270   YYZZ    -448.2379
      XZZZ     273.6213   YZZZ    -147.3629   ZZZZ   -1725.4887
 -----------------------------------------------------------------
 Calculating analytic gradient of the SCF energy
 Gradient of SCF Energy
            1           2           3           4           5           6
    1  -0.0000525   0.0001387  -0.0000299   0.0000093  -0.0000014  -0.0000024
    2   0.0000284  -0.0001124   0.0000985  -0.0000021   0.0000151   0.0000036
    3   0.0001018  -0.0000831   0.0000336  -0.0000041   0.0000023  -0.0000010
            7           8           9          10          11          12
    1   0.0000096  -0.0000073   0.0000007   0.0000140   0.0000456  -0.0000243
    2   0.0000068  -0.0000109   0.0000057   0.0000010   0.0000308   0.0001286
    3   0.0000171   0.0000170   0.0000127   0.0000061  -0.0000041  -0.0000774
           13          14          15          16          17          18
    1   0.0000328  -0.0000501  -0.0000312   0.0000032  -0.0000151  -0.0000049
    2  -0.0000904   0.0000124  -0.0000239   0.0000015   0.0000242  -0.0000100
    3   0.0000002   0.0000297   0.0000184   0.0000015  -0.0000150  -0.0000088
           19          20          21          22
    1   0.0000341  -0.0000138  -0.0000342  -0.0000208
    2  -0.0000318  -0.0000122  -0.0000720   0.0000090
    3  -0.0000203  -0.0000198   0.0000099  -0.0000169
 Max gradient component =       1.387E-04
 RMS gradient           =       4.242E-05
 Gradient time:  CPU 170.12 s  wall 170.13 s
 Geometry Optimization Parameters
   NAtoms,    NIC,     NZ,  NCons,   NDum,   NFix, NCnnct, MaxDiis
       22     163      22       0       0       0       0       0

 Cartesian Hessian Update
 Hessian updated using BFGS update


** GEOMETRY OPTIMIZATION IN DELOCALIZED INTERNAL COORDINATES **
   Searching for a Minimum

   Optimization Cycle:  14

                       Coordinates (Angstroms)
     ATOM                X               Y               Z
      1  C         0.0152679870   -0.0073922829    0.0124812028
      2  C        -0.0469292583    0.4316116366    1.3428770822
      3  Cl        1.4226672482    0.9449158412    2.1573068916
      4  C        -1.2399012383    0.4773804477    2.0568495979
      5  H        -1.2380923533    0.8222663206    3.0825187144
      6  C        -2.4180406246    0.0763221112    1.4363809127
      7  H        -3.3525033165    0.1075218485    1.9842057491
      8  C        -2.4044407230   -0.3635391891    0.1172337457
      9  H        -3.3145607880   -0.6774292409   -0.3764904083
     10  C        -1.1974847734   -0.3991714168   -0.5729968597
     11  Cl       -1.2144403029   -0.9628265181   -2.2379887395
     12  C         1.2981688941   -0.0410927795   -0.7474074283
     13  C         2.1351767154   -1.1615446982   -0.7425210515
     14  Cl        1.6889154871   -2.5890365394    0.1828913465
     15  C         3.3274056921   -1.1840276352   -1.4603797977
     16  H         3.9503059762   -2.0688713872   -1.4335573809
     17  C         3.6997649114   -0.0680864933   -2.2035506604
     18  H         4.6271754273   -0.0845387245   -2.7642867909
     19  C         2.8832196882    1.0606550694   -2.2246177899
     20  H         3.1686399153    1.9314720548   -2.8029677551
     21  C         1.6949751683    1.0684766809   -1.5017201377
     22  H         1.0555526085    1.9436256076   -1.5164903717
   Point Group: c1    Number of degrees of freedom:    60


   Energy is  -1842.280986755

 Hessian updated using BFGS update

 60 Hessian modes will be used to form the next step
  Hessian Eigenvalues:
     0.001339    0.016355    0.018409    0.020311    0.020929    0.021435
     0.022734    0.023621    0.023841    0.023880    0.024078    0.024091
     0.024108    0.024116    0.024131    0.024142    0.024145    0.024149
     0.027466    0.070981    0.159795    0.159985    0.159996    0.160009
     0.160012    0.160092    0.160223    0.204629    0.220021    0.221137
     0.224886    0.226998    0.236486    0.243983    0.246538    0.249928
     0.287520    0.289031    0.301214    0.308708    0.353015    0.356664
     0.356664    0.356665    0.356668    0.356674    0.356731    0.366086
     0.412411    0.423971    0.429237    0.456430    0.462137    0.468592
     0.471889    0.477340    0.478320    0.479077    0.479571    0.536933

 Minimum search - taking simple RFO step
 Searching for Lamda that Minimizes Along All modes
 Value Taken    Lamda =  -0.00000186
 Step Taken.  Stepsize is  0.017636

                             Maximum     Tolerance    Cnvgd?
         Gradient           0.000261      0.000300     YES
         Displacement       0.011023      0.001200      NO
         Energy change     -0.000006      0.000001      NO


 New Cartesian Coordinates Obtained by Inverse Iteration

 Displacement from previous Coordinates is:  0.038731
 ----------------------------------------------------------------
             Standard Nuclear Orientation (Angstroms)
    I     Atom           X                Y                Z
 ----------------------------------------------------------------
    1      C       0.0154913716    -0.0096125837     0.0130008043
    2      C      -0.0473561647     0.4328072551     1.3423212142
    3      Cl      1.4225510828     0.9456153507     2.1565877583
    4      C      -1.2406150945     0.4812509977     2.0556338821
    5      H      -1.2389340072     0.8287948969     3.0804034546
    6      C      -2.4186273491     0.0791997303     1.4356498372
    7      H      -3.3534247378     0.1124792194     1.9827766904
    8      C      -2.4044108551    -0.3647439131     0.1178523349
    9      H      -3.3143667443    -0.6799335239    -0.3753540373
   10      C      -1.1971961731    -0.4028782794    -0.5717521856
   11      Cl     -1.2140063569    -0.9717115297    -2.2349960568
   12      C       1.2983922865    -0.0431061370    -0.7469656852
   13      C       2.1352870427    -1.1635521798    -0.7449875351
   14      Cl      1.6893697576    -2.5932003709     0.1770885345
   15      C       3.3273292737    -1.1845270955    -1.4632692428
   16      H       3.9499461873    -2.0696393038    -1.4387388778
   17      C       3.6998145872    -0.0669043700    -2.2037616840
   18      H       4.6270802693    -0.0821943489    -2.7647657325
   19      C       2.8835348216     1.0621176723    -2.2217231816
   20      H       3.1691230400     1.9343932124    -2.7977858612
   21      C       1.6954998122     1.0683322011    -1.4985550423
   22      H       1.0563602908     1.9437038134    -1.5108893168
 ----------------------------------------------------------------
 Nuclear Repulsion Energy =        1269.24473242 hartrees
 There are       65 alpha and       65 beta electrons
 Applying Cartesian multipole field
    Component          Value
    ---------          -----
     (2,0,0)        1.00000E-11
     (0,2,0)        2.00000E-11
     (0,0,2)       -3.00000E-11
 Nucleus-field energy     =    -0.0000000041 hartrees
 Requested basis set is 6-311++G(d,p)
 There are 146 shells and 403 basis functions
 A cutoff of  1.0D-15 yielded   8977 shell pairs
 There are     72252 function pairs (     77722 Cartesian)
 Smallest overlap matrix eigenvalue = 2.68E-07
 Linear dependence detected in AO basis
 Number of orthogonalized atomic orbitals = 399
 Maximum deviation from orthogonality = 1.491E-10
 Guess from superposition of atomic densities
 Warning:  Energy on first SCF cycle will be non-variational
 SAD guess density has 130.000000 electrons

 -----------------------------------------------------------------------
  General SCF calculation program by
  Eric Jon Sundstrom, Paul Horn, Yuezhi Mao, Dmitri Zuev, Alec White,
  David Stuck, Shaama M.S., Shane Yost, Joonho Lee, David Small,
  Daniel Levine, Susi Lehtola, Hugh Burton, Evgeny Epifanovsky,
  Bang C. Huynh
 -----------------------------------------------------------------------
 Exchange:     0.2000 Hartree-Fock + 0.0800 Slater + 0.7200 B88
 Correlation:  0.1900 VWN1RPA + 0.8100 LYP
 Using SG-1 standard quadrature grid
 A restricted SCF calculation will be
 performed using DIIS
 SCF converges when DIIS error is below 1.0e-08
 ---------------------------------------
  Cycle       Energy         DIIS error
 ---------------------------------------
    1   -1845.7936993705      3.14e-02  
    2   -1842.1044410163      2.87e-03  
    3   -1842.0079953221      3.53e-03  
    4   -1842.2698455906      7.00e-04  
    5   -1842.2776910063      3.85e-04  
    6   -1842.2807889356      1.01e-04  
    7   -1842.2809656167      3.23e-05  
    8   -1842.2809839048      1.36e-05  
    9   -1842.2809877933      2.24e-06  
   10   -1842.2809878778      1.06e-06  
   11   -1842.2809879012      2.40e-07  
   12   -1842.2809879021      9.20e-08  
   13   -1842.2809879023      3.00e-08  
   14   -1842.2809879025      5.91e-09  Convergence criterion met
 ---------------------------------------
 SCF time:   CPU 482.58s  wall 483.00s 
 SCF   energy in the final basis set =    -1842.2809879025
 Total energy in the final basis set =    -1842.2809879025

 --------------------------------------------------------------

                    Orbital Energies (a.u.)
 --------------------------------------------------------------

 Alpha MOs
 -- Occupied --
********-101.5616-101.5562 -10.2571 -10.2571 -10.2480 -10.2215 -10.2115
-10.2039 -10.2013 -10.2013 -10.1952 -10.1951 -10.1941 -10.1905  -9.4763
 -9.4763  -9.4710  -7.2410  -7.2409  -7.2356  -7.2312  -7.2312  -7.2308
 -7.2306  -7.2258  -7.2254  -0.9276  -0.8993  -0.8830  -0.8469  -0.8377
 -0.8011  -0.7546  -0.7475  -0.7395  -0.6518  -0.6237  -0.6181  -0.6038
 -0.5471  -0.5188  -0.5080  -0.4904  -0.4828  -0.4674  -0.4494  -0.4476
 -0.4418  -0.4207  -0.4080  -0.4038  -0.3876  -0.3746  -0.3734  -0.3731
 -0.3411  -0.3329  -0.3282  -0.3228  -0.3200  -0.2729  -0.2721  -0.2609
 -0.2577
 -- Virtual --
 -0.0424  -0.0412  -0.0341  -0.0284  -0.0165  -0.0096   0.0011   0.0103
  0.0134   0.0135   0.0221   0.0236   0.0354   0.0411   0.0503   0.0544
  0.0555   0.0659   0.0672   0.0697   0.0821   0.0879   0.0924   0.0945
  0.0979   0.1005   0.1031   0.1068   0.1081   0.1112   0.1120   0.1174
  0.1215   0.1276   0.1293   0.1331   0.1342   0.1394   0.1403   0.1408
  0.1411   0.1451   0.1492   0.1507   0.1633   0.1707   0.1730   0.1772
  0.1784   0.1814   0.1858   0.1874   0.1913   0.2032   0.2072   0.2130
  0.2230   0.2269   0.2281   0.2303   0.2358   0.2454   0.2457   0.2505
  0.2543   0.2636   0.2641   0.2700   0.2709   0.2727   0.2740   0.2743
  0.2803   0.2832   0.2965   0.2981   0.3021   0.3046   0.3088   0.3102
  0.3241   0.3376   0.3442   0.3471   0.3510   0.3583   0.3738   0.3912
  0.4267   0.4307   0.4558   0.4586   0.4677   0.4744   0.4938   0.5018
  0.5096   0.5116   0.5181   0.5228   0.5285   0.5407   0.5452   0.5535
  0.5540   0.5711   0.5717   0.5775   0.5792   0.5793   0.5925   0.5948
  0.6031   0.6202   0.6214   0.6223   0.6411   0.6454   0.6564   0.6587
  0.6655   0.6788   0.6892   0.6975   0.7034   0.7102   0.7125   0.7209
  0.7256   0.7478   0.7532   0.7657   0.8033   0.8081   0.8223   0.8234
  0.8393   0.8469   0.8477   0.8493   0.8574   0.8664   0.8686   0.8765
  0.8776   0.8834   0.8891   0.8957   0.9035   0.9067   0.9160   0.9163
  0.9368   0.9665   0.9701   0.9726   0.9759   0.9811   0.9866   0.9984
  1.0048   1.0075   1.0209   1.0304   1.0382   1.0401   1.0510   1.0519
  1.0765   1.0869   1.0996   1.1334   1.1604   1.2037   1.2207   1.2440
  1.2540   1.2649   1.3003   1.3160   1.3166   1.3228   1.3426   1.3550
  1.4099   1.4270   1.4506   1.4861   1.4902   1.4967   1.5072   1.5497
  1.5594   1.5598   1.5605   1.5831   1.5840   1.6021   1.6112   1.6436
  1.6569   1.6734   1.6829   1.6980   1.7030   1.7301   1.7388   1.7644
  1.7969   1.8177   1.8193   1.8384   1.8661   1.8726   1.8802   1.8959
  1.9035   1.9323   1.9484   1.9495   1.9584   1.9626   1.9720   1.9923
  2.0023   2.0302   2.0404   2.0414   2.0574   2.0625   2.1676   2.1915
  2.2007   2.2201   2.2704   2.2773   2.2954   2.3140   2.3227   2.3486
  2.3602   2.3750   2.4157   2.4333   2.4413   2.4470   2.4651   2.5041
  2.5191   2.5223   2.5314   2.5600   2.5645   2.5915   2.6002   2.6296
  2.6944   2.6988   2.7016   2.7073   2.7201   2.7259   2.7361   2.7555
  2.7598   2.7713   2.7758   2.7823   2.7936   2.7954   2.8106   2.8418
  2.8442   2.8493   2.8612   2.8853   2.9076   2.9813   3.0066   3.1070
  3.1090   3.1372   3.1476   3.1954   3.2284   3.2293   3.2802   3.3413
  3.3460   3.3902   3.4046   3.5305   3.5433   3.5819   3.6243   3.7139
  3.7324   3.8531   3.9830   4.0224   4.0399   4.0852   4.0976   4.1451
  4.3733   4.8166   4.8311   9.8089   9.8445   9.8650  23.4624  23.6107
 23.8593  23.9132  23.9138  23.9595  24.0001  24.0503  24.0700  24.1030
 24.1519  24.1763  25.8249  25.9369  25.9779  26.2436  26.3044  26.3171
 26.6283  26.6693  26.9253 215.8059 215.8518 215.8738
 --------------------------------------------------------------

          Ground-State Mulliken Net Atomic Charges

     Atom                 Charge (a.u.)
  ----------------------------------------
      1 C                    -0.045942
      2 C                    -0.168708
      3 Cl                    0.445247
      4 C                    -0.019878
      5 H                     0.200607
      6 C                    -0.480302
      7 H                     0.172525
      8 C                    -0.014792
      9 H                     0.201195
     10 C                    -0.166662
     11 Cl                    0.451925
     12 C                     0.514056
     13 C                    -1.111313
     14 Cl                    0.435162
     15 C                    -0.050270
     16 H                     0.203422
     17 C                    -0.242730
     18 H                     0.164010
     19 C                    -0.403352
     20 H                     0.171223
     21 C                    -0.438703
     22 H                     0.183280
  ----------------------------------------
  Sum of atomic charges =     0.000000

 -----------------------------------------------------------------
                    Cartesian Multipole Moments
 -----------------------------------------------------------------
    Charge (ESU x 10^10)
                 0.0000
    Dipole Moment (Debye)
         X      -0.6472      Y       1.3260      Z      -0.2258
       Tot       1.4927
    Quadrupole Moments (Debye-Ang)
        XX     -95.0909     XY       0.4256     YY    -109.1823
        XZ     -10.7270     YZ      -1.7375     ZZ    -105.1262
    Octopole Moments (Debye-Ang^2)
       XXX    -193.2410    XXY      24.7645    XYY     -62.8039
       YYY     104.9400    XXZ       5.5845    XYZ      -3.6742
       YYZ      18.1670    XZZ     -63.1193    YZZ      41.2515
       ZZZ      83.4826
    Hexadecapole Moments (Debye-Ang^3)
      XXXX   -2453.2117   XXXY      67.3163   XXYY    -609.4585
      XYYY      98.8637   YYYY   -1014.1113   XXXZ     174.8272
      XXYZ     -39.7832   XYYZ      91.8177   YYYZ    -174.6153
      XXZZ    -655.1748   XYZZ      40.8220   YYZZ    -448.4267
      XZZZ     274.4743   YZZZ    -148.7820   ZZZZ   -1723.6730
 -----------------------------------------------------------------
 Calculating analytic gradient of the SCF energy
 Gradient of SCF Energy
            1           2           3           4           5           6
    1   0.0000278   0.0000409  -0.0000163  -0.0000209   0.0000074   0.0000133
    2   0.0000255  -0.0000316   0.0000565  -0.0000010   0.0000157   0.0000239
    3   0.0000651  -0.0000409   0.0000244   0.0000029   0.0000020   0.0000270
            7           8           9          10          11          12
    1   0.0000085   0.0000126   0.0000018  -0.0000185   0.0000126  -0.0000387
    2   0.0000080  -0.0000064  -0.0000000   0.0000020   0.0000054   0.0000241
    3   0.0000128  -0.0000109   0.0000116   0.0000156  -0.0000055  -0.0000422
           13          14          15          16          17          18
    1   0.0000428  -0.0000133  -0.0000249  -0.0000006  -0.0000084  -0.0000054
    2  -0.0000553   0.0000286  -0.0000137  -0.0000032   0.0000073  -0.0000109
    3  -0.0000017  -0.0000079   0.0000102   0.0000006  -0.0000145  -0.0000084
           19          20          21          22
    1   0.0000119  -0.0000071  -0.0000142  -0.0000114
    2  -0.0000181  -0.0000123  -0.0000433  -0.0000010
    3  -0.0000135  -0.0000153   0.0000014  -0.0000129
 Max gradient component =       6.508E-05
 RMS gradient           =       2.222E-05
 Gradient time:  CPU 170.08 s  wall 170.10 s
 Geometry Optimization Parameters
   NAtoms,    NIC,     NZ,  NCons,   NDum,   NFix, NCnnct, MaxDiis
       22     163      22       0       0       0       0       0

 Cartesian Hessian Update
 Hessian updated using BFGS update


** GEOMETRY OPTIMIZATION IN DELOCALIZED INTERNAL COORDINATES **
   Searching for a Minimum

   Optimization Cycle:  15

                       Coordinates (Angstroms)
     ATOM                X               Y               Z
      1  C         0.0154913716   -0.0096125837    0.0130008043
      2  C        -0.0473561647    0.4328072551    1.3423212142
      3  Cl        1.4225510828    0.9456153507    2.1565877583
      4  C        -1.2406150945    0.4812509977    2.0556338821
      5  H        -1.2389340072    0.8287948969    3.0804034546
      6  C        -2.4186273491    0.0791997303    1.4356498372
      7  H        -3.3534247378    0.1124792194    1.9827766904
      8  C        -2.4044108551   -0.3647439131    0.1178523349
      9  H        -3.3143667443   -0.6799335239   -0.3753540373
     10  C        -1.1971961731   -0.4028782794   -0.5717521856
     11  Cl       -1.2140063569   -0.9717115297   -2.2349960568
     12  C         1.2983922865   -0.0431061370   -0.7469656852
     13  C         2.1352870427   -1.1635521798   -0.7449875351
     14  Cl        1.6893697576   -2.5932003709    0.1770885345
     15  C         3.3273292737   -1.1845270955   -1.4632692428
     16  H         3.9499461873   -2.0696393038   -1.4387388778
     17  C         3.6998145872   -0.0669043700   -2.2037616840
     18  H         4.6270802693   -0.0821943489   -2.7647657325
     19  C         2.8835348216    1.0621176723   -2.2217231816
     20  H         3.1691230400    1.9343932124   -2.7977858612
     21  C         1.6954998122    1.0683322011   -1.4985550423
     22  H         1.0563602908    1.9437038134   -1.5108893168
   Point Group: c1    Number of degrees of freedom:    60


   Energy is  -1842.280987902

 Hessian updated using BFGS update

 60 Hessian modes will be used to form the next step
  Hessian Eigenvalues:
     0.001509    0.013492    0.018399    0.019450    0.020955    0.021273
     0.022663    0.023618    0.023840    0.023884    0.024070    0.024091
     0.024114    0.024122    0.024132    0.024141    0.024146    0.024159
     0.026912    0.074790    0.159155    0.159985    0.159999    0.160008
     0.160017    0.160090    0.160220    0.183826    0.219063    0.220147
     0.222859    0.226442    0.236006    0.240135    0.246494    0.249972
     0.286336    0.289567    0.301127    0.308561    0.352717    0.356662
     0.356664    0.356665    0.356668    0.356675    0.356731    0.364839
     0.411952    0.423850    0.429127    0.454084    0.461222    0.468543
     0.471824    0.477347    0.478800    0.479104    0.479564    0.531232

 Minimum search - taking simple RFO step
 Searching for Lamda that Minimizes Along All modes
 Value Taken    Lamda =   0.00000000
 Step Taken.  Stepsize is  0.004174

                             Maximum     Tolerance    Cnvgd?
         Gradient           0.000111      0.000300     YES
         Displacement       0.002070      0.001200      NO
         Energy change     -0.000001      0.000001      NO


 New Cartesian Coordinates Obtained by Inverse Iteration

 Displacement from previous Coordinates is:  0.010912
 ----------------------------------------------------------------
             Standard Nuclear Orientation (Angstroms)
    I     Atom           X                Y                Z
 ----------------------------------------------------------------
    1      C       0.0153468025    -0.0106813537     0.0128259911
    2      C      -0.0472834005     0.4322847866     1.3419845854
    3      Cl      1.4233661481     0.9435768745     2.1559006420
    4      C      -1.2404751370     0.4819718023     2.0552580079
    5      H      -1.2385383758     0.8299965414     3.0798608922
    6      C      -2.4187388680     0.0804019574     1.4353757262
    7      H      -3.3535926213     0.1147011085     1.9823447436
    8      C      -2.4047020990    -0.3644484057     0.1178836118
    9      H      -3.3148285817    -0.6794640626    -0.3751268810
   10      C      -1.1974870463    -0.4037535508    -0.5717063116
   11      Cl     -1.2146297350    -0.9739887055    -2.2344469376
   12      C       1.2983306755    -0.0438612297    -0.7469572758
   13      C       2.1355571411    -1.1640083653    -0.7452940936
   14      Cl      1.6902864499    -2.5941038453     0.1765355018
   15      C       3.3277155531    -1.1842881305    -1.4634613632
   16      H       3.9506119001    -2.0692106668    -1.4391531766
   17      C       3.6999029615    -0.0662783619    -2.2034983968
   18      H       4.6272292743    -0.0810571161    -2.7644155674
   19      C       2.8832401812     1.0625115278    -2.2211361689
   20      H       3.1686401556     1.9351169100    -2.7967956461
   21      C       1.6951541405     1.0680545985    -1.4980939068
   22      H       1.0557368220     1.9432184003    -1.5101139050
 ----------------------------------------------------------------
 Nuclear Repulsion Energy =        1269.24121527 hartrees
 There are       65 alpha and       65 beta electrons
 Applying Cartesian multipole field
    Component          Value
    ---------          -----
     (2,0,0)        1.00000E-11
     (0,2,0)        2.00000E-11
     (0,0,2)       -3.00000E-11
 Nucleus-field energy     =    -0.0000000040 hartrees
 Requested basis set is 6-311++G(d,p)
 There are 146 shells and 403 basis functions
 A cutoff of  1.0D-15 yielded   8977 shell pairs
 There are     72252 function pairs (     77722 Cartesian)
 Smallest overlap matrix eigenvalue = 2.67E-07
 Linear dependence detected in AO basis
 Number of orthogonalized atomic orbitals = 399
 Maximum deviation from orthogonality = 4.190E-10
 Guess from superposition of atomic densities
 Warning:  Energy on first SCF cycle will be non-variational
 SAD guess density has 130.000000 electrons

 -----------------------------------------------------------------------
  General SCF calculation program by
  Eric Jon Sundstrom, Paul Horn, Yuezhi Mao, Dmitri Zuev, Alec White,
  David Stuck, Shaama M.S., Shane Yost, Joonho Lee, David Small,
  Daniel Levine, Susi Lehtola, Hugh Burton, Evgeny Epifanovsky,
  Bang C. Huynh
 -----------------------------------------------------------------------
 Exchange:     0.2000 Hartree-Fock + 0.0800 Slater + 0.7200 B88
 Correlation:  0.1900 VWN1RPA + 0.8100 LYP
 Using SG-1 standard quadrature grid
 A restricted SCF calculation will be
 performed using DIIS
 SCF converges when DIIS error is below 1.0e-08
 ---------------------------------------
  Cycle       Energy         DIIS error
 ---------------------------------------
    1   -1845.7935978671      3.14e-02  
    2   -1842.1044542012      2.87e-03  
    3   -1842.0080256107      3.53e-03  
    4   -1842.2698488766      7.00e-04  
    5   -1842.2776919809      3.85e-04  
    6   -1842.2807890630      1.01e-04  
    7   -1842.2809658190      3.23e-05  
    8   -1842.2809841155      1.36e-05  
    9   -1842.2809880058      2.24e-06  
   10   -1842.2809880904      1.06e-06  
   11   -1842.2809881136      2.40e-07  
   12   -1842.2809881147      9.20e-08  
   13   -1842.2809881151      3.00e-08  
   14   -1842.2809881150      5.89e-09  Convergence criterion met
 ---------------------------------------
 SCF time:   CPU 527.83s  wall 527.00s 
 SCF   energy in the final basis set =    -1842.2809881150
 Total energy in the final basis set =    -1842.2809881150

 --------------------------------------------------------------

                    Orbital Energies (a.u.)
 --------------------------------------------------------------

 Alpha MOs
 -- Occupied --
********-101.5616-101.5562 -10.2572 -10.2571 -10.2480 -10.2214 -10.2115
-10.2039 -10.2013 -10.2013 -10.1952 -10.1951 -10.1941 -10.1905  -9.4764
 -9.4763  -9.4710  -7.2410  -7.2409  -7.2356  -7.2312  -7.2312  -7.2308
 -7.2306  -7.2258  -7.2254  -0.9276  -0.8993  -0.8830  -0.8469  -0.8377
 -0.8011  -0.7546  -0.7475  -0.7395  -0.6518  -0.6237  -0.6181  -0.6038
 -0.5471  -0.5188  -0.5080  -0.4904  -0.4828  -0.4674  -0.4494  -0.4476
 -0.4418  -0.4207  -0.4080  -0.4038  -0.3876  -0.3746  -0.3734  -0.3731
 -0.3411  -0.3329  -0.3282  -0.3228  -0.3200  -0.2729  -0.2721  -0.2609
 -0.2577
 -- Virtual --
 -0.0424  -0.0412  -0.0341  -0.0284  -0.0165  -0.0096   0.0011   0.0102
  0.0134   0.0135   0.0221   0.0236   0.0354   0.0411   0.0502   0.0544
  0.0555   0.0659   0.0672   0.0697   0.0821   0.0879   0.0924   0.0946
  0.0979   0.1005   0.1031   0.1068   0.1081   0.1112   0.1120   0.1174
  0.1215   0.1276   0.1293   0.1331   0.1342   0.1394   0.1403   0.1408
  0.1411   0.1451   0.1492   0.1507   0.1634   0.1707   0.1730   0.1772
  0.1784   0.1814   0.1858   0.1874   0.1913   0.2032   0.2072   0.2131
  0.2230   0.2269   0.2281   0.2303   0.2358   0.2454   0.2457   0.2505
  0.2543   0.2636   0.2641   0.2700   0.2709   0.2727   0.2740   0.2743
  0.2803   0.2831   0.2965   0.2981   0.3021   0.3046   0.3088   0.3102
  0.3241   0.3376   0.3442   0.3471   0.3510   0.3583   0.3738   0.3911
  0.4267   0.4307   0.4559   0.4586   0.4678   0.4744   0.4938   0.5018
  0.5096   0.5116   0.5181   0.5228   0.5285   0.5407   0.5452   0.5535
  0.5540   0.5711   0.5717   0.5775   0.5792   0.5793   0.5925   0.5948
  0.6031   0.6202   0.6214   0.6223   0.6411   0.6454   0.6564   0.6587
  0.6656   0.6788   0.6892   0.6975   0.7034   0.7102   0.7125   0.7209
  0.7257   0.7478   0.7532   0.7656   0.8033   0.8081   0.8224   0.8234
  0.8393   0.8469   0.8476   0.8494   0.8574   0.8664   0.8686   0.8765
  0.8775   0.8834   0.8890   0.8957   0.9035   0.9067   0.9160   0.9163
  0.9368   0.9665   0.9700   0.9726   0.9759   0.9811   0.9867   0.9982
  1.0048   1.0075   1.0209   1.0304   1.0382   1.0400   1.0509   1.0520
  1.0765   1.0869   1.0996   1.1334   1.1604   1.2037   1.2207   1.2440
  1.2541   1.2649   1.3003   1.3160   1.3166   1.3227   1.3425   1.3550
  1.4099   1.4270   1.4507   1.4861   1.4902   1.4967   1.5072   1.5496
  1.5594   1.5598   1.5605   1.5831   1.5840   1.6021   1.6112   1.6435
  1.6569   1.6734   1.6829   1.6980   1.7031   1.7300   1.7388   1.7644
  1.7969   1.8177   1.8193   1.8384   1.8662   1.8726   1.8802   1.8958
  1.9035   1.9322   1.9484   1.9495   1.9584   1.9626   1.9720   1.9923
  2.0023   2.0301   2.0404   2.0414   2.0573   2.0626   2.1675   2.1915
  2.2007   2.2201   2.2704   2.2772   2.2955   2.3141   2.3227   2.3486
  2.3602   2.3750   2.4157   2.4333   2.4414   2.4470   2.4651   2.5041
  2.5192   2.5222   2.5314   2.5600   2.5646   2.5915   2.6001   2.6295
  2.6944   2.6988   2.7016   2.7073   2.7201   2.7259   2.7361   2.7555
  2.7598   2.7713   2.7758   2.7823   2.7936   2.7954   2.8106   2.8417
  2.8442   2.8493   2.8612   2.8853   2.9076   2.9813   3.0066   3.1070
  3.1090   3.1372   3.1475   3.1954   3.2284   3.2292   3.2802   3.3413
  3.3460   3.3903   3.4046   3.5305   3.5432   3.5819   3.6242   3.7139
  3.7324   3.8531   3.9830   4.0223   4.0399   4.0852   4.0976   4.1451
  4.3733   4.8166   4.8311   9.8089   9.8444   9.8651  23.4624  23.6107
 23.8592  23.9131  23.9138  23.9595  24.0001  24.0503  24.0700  24.1030
 24.1518  24.1763  25.8249  25.9369  25.9779  26.2436  26.3044  26.3172
 26.6282  26.6694  26.9252 215.8059 215.8517 215.8738
 --------------------------------------------------------------

          Ground-State Mulliken Net Atomic Charges

     Atom                 Charge (a.u.)
  ----------------------------------------
      1 C                    -0.046659
      2 C                    -0.169208
      3 Cl                    0.445223
      4 C                    -0.018824
      5 H                     0.200613
      6 C                    -0.480325
      7 H                     0.172536
      8 C                    -0.015381
      9 H                     0.201211
     10 C                    -0.166811
     11 Cl                    0.451818
     12 C                     0.513296
     13 C                    -1.108258
     14 Cl                    0.435210
     15 C                    -0.049949
     16 H                     0.203408
     17 C                    -0.242394
     18 H                     0.164009
     19 C                    -0.403703
     20 H                     0.171222
     21 C                    -0.440276
     22 H                     0.183243
  ----------------------------------------
  Sum of atomic charges =     0.000000

 -----------------------------------------------------------------
                    Cartesian Multipole Moments
 -----------------------------------------------------------------
    Charge (ESU x 10^10)
                 0.0000
    Dipole Moment (Debye)
         X      -0.6475      Y       1.3292      Z      -0.2255
       Tot       1.4957
    Quadrupole Moments (Debye-Ang)
        XX     -95.0893     XY       0.4233     YY    -109.1835
        XZ     -10.7250     YZ      -1.7346     ZZ    -105.1303
    Octopole Moments (Debye-Ang^2)
       XXX    -193.2633    XXY      24.8589    XYY     -62.8203
       YYY     105.1451    XXZ       5.5938    XYZ      -3.6887
       YYZ      18.1833    XZZ     -63.1345    YZZ      41.3239
       ZZZ      83.5170
    Hexadecapole Moments (Debye-Ang^3)
      XXXX   -2453.7305   XXXY      67.4552   XXYY    -609.6756
      XYYY      99.0411   YYYY   -1014.5748   XXXZ     174.7250
      XXYZ     -39.8147   XYYZ      91.7734   YYYZ    -174.7173
      XXZZ    -655.2102   XYZZ      40.8424   YYZZ    -448.3625
      XZZZ     274.4395   YZZZ    -148.8240   ZZZZ   -1723.0583
 -----------------------------------------------------------------
 Calculating analytic gradient of the SCF energy
 Gradient of SCF Energy
            1           2           3           4           5           6
    1   0.0000347   0.0000041   0.0000128  -0.0000112   0.0000126   0.0000064
    2  -0.0000015  -0.0000071   0.0000254   0.0000077   0.0000166   0.0000167
    3   0.0000320  -0.0000312  -0.0000081   0.0000018  -0.0000002   0.0000251
            7           8           9          10          11          12
    1   0.0000056   0.0000049   0.0000002  -0.0000170  -0.0000006  -0.0000131
    2   0.0000103  -0.0000030  -0.0000007   0.0000043  -0.0000070   0.0000263
    3   0.0000085  -0.0000120   0.0000115   0.0000106   0.0000012   0.0000190
           13          14          15          16          17          18
    1   0.0000147  -0.0000068  -0.0000093  -0.0000042   0.0000010  -0.0000058
    2  -0.0000355  -0.0000010  -0.0000060  -0.0000059  -0.0000033  -0.0000115
    3  -0.0000089   0.0000133   0.0000027   0.0000022  -0.0000103  -0.0000091
           19          20          21          22
    1  -0.0000066  -0.0000062  -0.0000088  -0.0000071
    2  -0.0000038  -0.0000103  -0.0000074  -0.0000031
    3  -0.0000155  -0.0000139  -0.0000060  -0.0000128
 Max gradient component =       3.550E-05
 RMS gradient           =       1.308E-05
 Gradient time:  CPU 179.96 s  wall 179.98 s
 Geometry Optimization Parameters
   NAtoms,    NIC,     NZ,  NCons,   NDum,   NFix, NCnnct, MaxDiis
       22     163      22       0       0       0       0       0

 Cartesian Hessian Update
 Hessian updated using BFGS update


** GEOMETRY OPTIMIZATION IN DELOCALIZED INTERNAL COORDINATES **
   Searching for a Minimum

   Optimization Cycle:  16

                       Coordinates (Angstroms)
     ATOM                X               Y               Z
      1  C         0.0153468025   -0.0106813537    0.0128259911
      2  C        -0.0472834005    0.4322847866    1.3419845854
      3  Cl        1.4233661481    0.9435768745    2.1559006420
      4  C        -1.2404751370    0.4819718023    2.0552580079
      5  H        -1.2385383758    0.8299965414    3.0798608922
      6  C        -2.4187388680    0.0804019574    1.4353757262
      7  H        -3.3535926213    0.1147011085    1.9823447436
      8  C        -2.4047020990   -0.3644484057    0.1178836118
      9  H        -3.3148285817   -0.6794640626   -0.3751268810
     10  C        -1.1974870463   -0.4037535508   -0.5717063116
     11  Cl       -1.2146297350   -0.9739887055   -2.2344469376
     12  C         1.2983306755   -0.0438612297   -0.7469572758
     13  C         2.1355571411   -1.1640083653   -0.7452940936
     14  Cl        1.6902864499   -2.5941038453    0.1765355018
     15  C         3.3277155531   -1.1842881305   -1.4634613632
     16  H         3.9506119001   -2.0692106668   -1.4391531766
     17  C         3.6999029615   -0.0662783619   -2.2034983968
     18  H         4.6272292743   -0.0810571161   -2.7644155674
     19  C         2.8832401812    1.0625115278   -2.2211361689
     20  H         3.1686401556    1.9351169100   -2.7967956461
     21  C         1.6951541405    1.0680545985   -1.4980939068
     22  H         1.0557368220    1.9432184003   -1.5101139050
   Point Group: c1    Number of degrees of freedom:    60


   Energy is  -1842.280988115

 Hessian updated using BFGS update

 60 Hessian modes will be used to form the next step
  Hessian Eigenvalues:
     0.001449    0.012123    0.018523    0.018951    0.020910    0.021500
     0.022863    0.023679    0.023848    0.023909    0.024084    0.024092
     0.024112    0.024128    0.024136    0.024144    0.024153    0.024175
     0.026547    0.077273    0.159709    0.159988    0.160000    0.160013
     0.160033    0.160211    0.160275    0.185098    0.217808    0.220081
     0.222789    0.226457    0.236193    0.239431    0.247664    0.250432
     0.286978    0.290146    0.301046    0.308523    0.352332    0.356663
     0.356665    0.356666    0.356668    0.356677    0.356731    0.363398
     0.412468    0.423982    0.428979    0.450066    0.461222    0.468556
     0.473523    0.476810    0.477626    0.479071    0.479611    0.529033

 Minimum search - taking simple RFO step
 Searching for Lamda that Minimizes Along All modes
 Value Taken    Lamda =   0.00000000
 Step Taken.  Stepsize is  0.004275

                             Maximum     Tolerance    Cnvgd?
         Gradient           0.000034      0.000300     YES
         Displacement       0.003402      0.001200      NO
         Energy change     -0.000000      0.000001     YES

 Final energy is   -1842.2809881150058     


 ******************************
 **  OPTIMIZATION CONVERGED  **
 ******************************

                       Coordinates (Angstroms)
     ATOM                X               Y               Z
      1  C         0.0153468025   -0.0106813537    0.0128259911
      2  C        -0.0472834005    0.4322847866    1.3419845854
      3  Cl        1.4233661481    0.9435768745    2.1559006420
      4  C        -1.2404751370    0.4819718023    2.0552580079
      5  H        -1.2385383758    0.8299965414    3.0798608922
      6  C        -2.4187388680    0.0804019574    1.4353757262
      7  H        -3.3535926213    0.1147011085    1.9823447436
      8  C        -2.4047020990   -0.3644484057    0.1178836118
      9  H        -3.3148285817   -0.6794640626   -0.3751268810
     10  C        -1.1974870463   -0.4037535508   -0.5717063116
     11  Cl       -1.2146297350   -0.9739887055   -2.2344469376
     12  C         1.2983306755   -0.0438612297   -0.7469572758
     13  C         2.1355571411   -1.1640083653   -0.7452940936
     14  Cl        1.6902864499   -2.5941038453    0.1765355018
     15  C         3.3277155531   -1.1842881305   -1.4634613632
     16  H         3.9506119001   -2.0692106668   -1.4391531766
     17  C         3.6999029615   -0.0662783619   -2.2034983968
     18  H         4.6272292743   -0.0810571161   -2.7644155674
     19  C         2.8832401812    1.0625115278   -2.2211361689
     20  H         3.1686401556    1.9351169100   -2.7967956461
     21  C         1.6951541405    1.0680545985   -1.4980939068
     22  H         1.0557368220    1.9432184003   -1.5101139050

Z-matrix Print:
$molecule
0 1
Cl
C  1 1.758752
C  2 1.391911 1 118.387180
H  3 1.082441 2 119.550869 1 -0.099746 0
C  3 1.391447 2 119.458959 1 179.823892 0
H  5 1.083873 3 119.546564 2 -179.911601 0
C  5 1.393347 3 120.058542 2 0.071465 0
H  7 1.083641 5 120.312571 3 -179.942747 0
C  7 1.390816 5 119.823485 3 -0.048643 0
H  9 1.083933 7 120.090763 5 -179.895009 0
C  2 1.398456 1 120.023916 3 179.877651 0
C  11 1.491449 2 122.155108 1 -0.158765 0
C  12 1.402428 11 121.887608 2 89.797726 0
C  13 1.391019 12 122.382605 11 179.246400 0
H  14 1.082098 13 119.701296 12 179.909599 0
C  14 1.390618 13 119.203128 12 -0.035626 0
H  16 1.083653 14 119.789534 13 179.966388 0
C  16 1.390638 14 120.406805 13 -0.054555 0
H  18 1.081954 16 121.087444 14 180.000000 0
C  18 1.390844 16 119.178302 14 0.051517 0
Cl 13 1.756898 12 119.577730 11 -0.916455 0
Cl 20 1.757887 18 118.013116 16 179.889774 0
$end


 --------------------------------------------------------------

                    Orbital Energies (a.u.)
 --------------------------------------------------------------

 Alpha MOs
 -- Occupied --
********-101.5616-101.5562 -10.2572 -10.2571 -10.2480 -10.2214 -10.2115
-10.2039 -10.2013 -10.2013 -10.1952 -10.1951 -10.1941 -10.1905  -9.4764
 -9.4763  -9.4710  -7.2410  -7.2409  -7.2356  -7.2312  -7.2312  -7.2308
 -7.2306  -7.2258  -7.2254  -0.9276  -0.8993  -0.8830  -0.8469  -0.8377
 -0.8011  -0.7546  -0.7475  -0.7395  -0.6518  -0.6237  -0.6181  -0.6038
 -0.5471  -0.5188  -0.5080  -0.4904  -0.4828  -0.4674  -0.4494  -0.4476
 -0.4418  -0.4207  -0.4080  -0.4038  -0.3876  -0.3746  -0.3734  -0.3731
 -0.3411  -0.3329  -0.3282  -0.3228  -0.3200  -0.2729  -0.2721  -0.2609
 -0.2577
 -- Virtual --
 -0.0424  -0.0412  -0.0341  -0.0284  -0.0165  -0.0096   0.0011   0.0102
  0.0134   0.0135   0.0221   0.0236   0.0354   0.0411   0.0502   0.0544
  0.0555   0.0659   0.0672   0.0697   0.0821   0.0879   0.0924   0.0946
  0.0979   0.1005   0.1031   0.1068   0.1081   0.1112   0.1120   0.1174
  0.1215   0.1276   0.1293   0.1331   0.1342   0.1394   0.1403   0.1408
  0.1411   0.1451   0.1492   0.1507   0.1634   0.1707   0.1730   0.1772
  0.1784   0.1814   0.1858   0.1874   0.1913   0.2032   0.2072   0.2131
  0.2230   0.2269   0.2281   0.2303   0.2358   0.2454   0.2457   0.2505
  0.2543   0.2636   0.2641   0.2700   0.2709   0.2727   0.2740   0.2743
  0.2803   0.2831   0.2965   0.2981   0.3021   0.3046   0.3088   0.3102
  0.3241   0.3376   0.3442   0.3471   0.3510   0.3583   0.3738   0.3911
  0.4267   0.4307   0.4559   0.4586   0.4678   0.4744   0.4938   0.5018
  0.5096   0.5116   0.5181   0.5228   0.5285   0.5407   0.5452   0.5535
  0.5540   0.5711   0.5717   0.5775   0.5792   0.5793   0.5925   0.5948
  0.6031   0.6202   0.6214   0.6223   0.6411   0.6454   0.6564   0.6587
  0.6656   0.6788   0.6892   0.6975   0.7034   0.7102   0.7125   0.7209
  0.7257   0.7478   0.7532   0.7656   0.8033   0.8081   0.8224   0.8234
  0.8393   0.8469   0.8476   0.8494   0.8574   0.8664   0.8686   0.8765
  0.8775   0.8834   0.8890   0.8957   0.9035   0.9067   0.9160   0.9163
  0.9368   0.9665   0.9700   0.9726   0.9759   0.9811   0.9867   0.9982
  1.0048   1.0075   1.0209   1.0304   1.0382   1.0400   1.0509   1.0520
  1.0765   1.0869   1.0996   1.1334   1.1604   1.2037   1.2207   1.2440
  1.2541   1.2649   1.3003   1.3160   1.3166   1.3227   1.3425   1.3550
  1.4099   1.4270   1.4507   1.4861   1.4902   1.4967   1.5072   1.5496
  1.5594   1.5598   1.5605   1.5831   1.5840   1.6021   1.6112   1.6435
  1.6569   1.6734   1.6829   1.6980   1.7031   1.7300   1.7388   1.7644
  1.7969   1.8177   1.8193   1.8384   1.8662   1.8726   1.8802   1.8958
  1.9035   1.9322   1.9484   1.9495   1.9584   1.9626   1.9720   1.9923
  2.0023   2.0301   2.0404   2.0414   2.0573   2.0626   2.1675   2.1915
  2.2007   2.2201   2.2704   2.2772   2.2955   2.3141   2.3227   2.3486
  2.3602   2.3750   2.4157   2.4333   2.4414   2.4470   2.4651   2.5041
  2.5192   2.5222   2.5314   2.5600   2.5646   2.5915   2.6001   2.6295
  2.6944   2.6988   2.7016   2.7073   2.7201   2.7259   2.7361   2.7555
  2.7598   2.7713   2.7758   2.7823   2.7936   2.7954   2.8106   2.8417
  2.8442   2.8493   2.8612   2.8853   2.9076   2.9813   3.0066   3.1070
  3.1090   3.1372   3.1475   3.1954   3.2284   3.2292   3.2802   3.3413
  3.3460   3.3903   3.4046   3.5305   3.5432   3.5819   3.6242   3.7139
  3.7324   3.8531   3.9830   4.0223   4.0399   4.0852   4.0976   4.1451
  4.3733   4.8166   4.8311   9.8089   9.8444   9.8651  23.4624  23.6107
 23.8592  23.9131  23.9138  23.9595  24.0001  24.0503  24.0700  24.1030
 24.1518  24.1763  25.8249  25.9369  25.9779  26.2436  26.3044  26.3172
 26.6282  26.6694  26.9252 215.8059 215.8517 215.8738
 --------------------------------------------------------------

          Ground-State Mulliken Net Atomic Charges

     Atom                 Charge (a.u.)
  ----------------------------------------
      1 C                    -0.046659
      2 C                    -0.169208
      3 Cl                    0.445223
      4 C                    -0.018824
      5 H                     0.200613
      6 C                    -0.480325
      7 H                     0.172536
      8 C                    -0.015381
      9 H                     0.201211
     10 C                    -0.166811
     11 Cl                    0.451818
     12 C                     0.513296
     13 C                    -1.108258
     14 Cl                    0.435210
     15 C                    -0.049949
     16 H                     0.203408
     17 C                    -0.242394
     18 H                     0.164009
     19 C                    -0.403703
     20 H                     0.171222
     21 C                    -0.440276
     22 H                     0.183243
  ----------------------------------------
  Sum of atomic charges =     0.000000

 -----------------------------------------------------------------
                    Cartesian Multipole Moments
 -----------------------------------------------------------------
    Charge (ESU x 10^10)
                 0.0000
    Dipole Moment (Debye)
         X      -0.6475      Y       1.3292      Z      -0.2255
       Tot       1.4957
    Quadrupole Moments (Debye-Ang)
        XX     -95.0893     XY       0.4233     YY    -109.1835
        XZ     -10.7250     YZ      -1.7346     ZZ    -105.1303
    Octopole Moments (Debye-Ang^2)
       XXX    -193.2633    XXY      24.8589    XYY     -62.8203
       YYY     105.1451    XXZ       5.5938    XYZ      -3.6887
       YYZ      18.1833    XZZ     -63.1345    YZZ      41.3239
       ZZZ      83.5170
    Hexadecapole Moments (Debye-Ang^3)
      XXXX   -2453.7305   XXXY      67.4552   XXYY    -609.6756
      XYYY      99.0411   YYYY   -1014.5748   XXXZ     174.7250
      XXYZ     -39.8147   XYYZ      91.7734   YYYZ    -174.7173
      XXZZ    -655.2102   XYZZ      40.8424   YYZZ    -448.3625
      XZZZ     274.4395   YZZZ    -148.8240   ZZZZ   -1723.0583
 -----------------------------------------------------------------
Archival summary:
1\1\november\OPT\ProcedureUnspecified\BasisUnspecified\l3127\taweetha\FriJan1703:09:542020FriJan1703:09:542020\0\\#,OPT,ProcedureUnspecified,BasisUnspecified,\\0,1\Cl\C,1,1.75875\C,2,1.39191,1,118.387\H,3,1.08244,2,119.551,1,-0.0997463,0\C,3,1.39145,2,119.459,1,179.824,0\H,5,1.08387,3,119.547,2,-179.912,0\C,5,1.39335,3,120.059,2,0.0714651,0\H,7,1.08364,5,120.313,3,-179.943,0\C,7,1.39082,5,119.823,3,-0.0486429,0\H,9,1.08393,7,120.091,5,-179.895,0\C,2,1.39846,1,120.024,3,179.878,0\C,11,1.49145,2,122.155,1,-0.158765,0\C,12,1.40243,11,121.888,2,89.7977,0\C,13,1.39102,12,122.383,11,179.246,0\H,14,1.0821,13,119.701,12,179.91,0\C,14,1.39062,13,119.203,12,-0.0356259,0\H,16,1.08365,14,119.79,13,179.966,0\C,16,1.39064,14,120.407,13,-0.0545554,0\H,18,1.08195,16,121.087,14,180,0\C,18,1.39084,16,119.178,14,0.0515169,0\Cl,13,1.7569,12,119.578,11,-0.916455,0\Cl,20,1.75789,18,118.013,16,179.89,0\\\@

 Total job time:  10910.53s(wall), 10909.38s(cpu) 
 Fri Jan 17 03:09:54 2020

        *************************************************************
        *                                                           *
        *  Thank you very much for using Q-Chem.  Have a nice day.  *
        *                                                           *
        *************************************************************


 
User input: 2 of 2 
 
                  Welcome to Q-Chem
     A Quantum Leap Into The Future Of Chemistry


 Q-Chem 5.2 (devel), Q-Chem, Inc., Pleasanton, CA (2019)

 Yihan Shao,  Zhengting Gan,  E. Epifanovsky,  A. T. B. Gilbert,  M. Wormit,  
 J. Kussmann,  A. W. Lange,  A. Behn,  Jia Deng,  Xintian Feng,  D. Ghosh,  
 M. Goldey,  P. R. Horn,  L. D. Jacobson,  I. Kaliman,  T. Kus,  A. Landau,  
 Jie Liu,  E. I. Proynov,  R. M. Richard,  R. P. Steele,  E. J. Sundstrom,  
 H. L. Woodcock III,  P. M. Zimmerman,  D. Zuev,  B. Albrecht,  E. Alguire,  
 S. A. Baeppler,  D. Barton,  Z. Benda,  Y. A. Bernard,  E. J. Berquist,  
 K. B. Bravaya,  H. Burton,  D. Casanova,  Chun-Min Chang,  Yunqing Chen,  
 A. Chien,  K. D. Closser,  M. P. Coons,  S. Coriani,  S. Dasgupta,  
 A. L. Dempwolff,  M. Diedenhofen,  Hainam Do,  R. G. Edgar,  Po-Tung Fang,  
 S. Faraji,  S. Fatehi,  Qingguo Feng,  K. D. Fenk,  J. Fosso-Tande,  
 J. Gayvert,  Qinghui Ge,  A. Ghysels,  G. Gidofalvi,  J. Gomes,  
 J. Gonthier,  A. Gunina,  D. Hait,  M. W. D. Hanson-Heine,  
 P. H. P. Harbach,  A. W. Hauser,  M. F. Herbst,  J. E. Herr,  
 E. G. Hohenstein,  Z. C. Holden,  Kerwin Hui,  B. C. Huynh,  T.-C. Jagau,  
 Hyunjun Ji,  B. Kaduk,  K. Khistyaev,  Jaehoon Kim,  P. Klunzinger,  K. Koh,  
 D. Kosenkov,  L. Koulias,  T. Kowalczyk,  C. M. Krauter,  A. Kunitsa,  
 Ka Un Lao,  A. Laurent,  K. V. Lawler,  Joonho Lee,  D. Lefrancois,  
 S. Lehtola,  D. S. Levine,  Yi-Pei Li,  You-Sheng Lin,  Fenglai Liu,  
 E. Livshits,  A. Luenser,  P. Manohar,  E. Mansoor,  S. F. Manzer,  
 Shan-Ping Mao,  Yuezhi Mao,  N. Mardirossian,  A. V. Marenich,  
 T. Markovich,  L. A. Martinez-Martinez,  S. A. Maurer,  N. J. Mayhall,  
 S. C. McKenzie,  J.-M. Mewes,  P. Morgante,  A. F. Morrison,  
 J. W. Mullinax,  K. Nanda,  T. S. Nguyen-Beck,  R. Olivares-Amaya,  
 J. A. Parkhill,  Zheng Pei,  T. M. Perrine,  F. Plasser,  P. Pokhilko,  
 S. Prager,  A. Prociuk,  E. Ramos,  D. R. Rehn,  F. Rob,  M. Scheurer,  
 M. Schneider,  N. Sergueev,  S. M. Sharada,  S. Sharma,  D. W. Small,  
 T. Stauch,  T. Stein,  Yu-Chuan Su,  A. J. W. Thom,  A. Tkatchenko,  
 T. Tsuchimochi,  N. M. Tubman,  L. Vogt,  M. L. Vidal,  O. Vydrov,  
 M. A. Watson,  J. Wenzel,  M. de Wergifosse,  T. A. Wesolowski,  A. White,  
 J. Witte,  A. Yamada,  Jun Yang,  K. Yao,  S. Yeganeh,  S. R. Yost,  
 Zhi-Qiang You,  A. Zech,  Igor Ying Zhang,  Xing Zhang,  Yan Zhao,  
 Ying Zhu,  B. R. Brooks,  G. K. L. Chan,  C. J. Cramer,  M. S. Gordon,  
 W. J. Hehre,  A. Klamt,  M. W. Schmidt,  C. D. Sherrill,  D. G. Truhlar,  
 A. Aspuru-Guzik,  R. Baer,  A. T. Bell,  N. A. Besley,  Jeng-Da Chai,  
 A. E. DePrince, III,  R. A. DiStasio Jr.,  A. Dreuw,  B. D. Dunietz,  
 T. R. Furlani,  Chao-Ping Hsu,  Yousung Jung,  Jing Kong,  D. S. Lambrecht,  
 WanZhen Liang,  C. Ochsenfeld,  V. A. Rassolov,  L. V. Slipchenko,  
 J. E. Subotnik,  T. Van Voorhis,  J. M. Herbert,  A. I. Krylov,  
 P. M. W. Gill,  M. Head-Gordon

 Contributors to earlier versions of Q-Chem not listed above: 
 R. D. Adamson,  B. Austin,  J. Baker,  G. J. O. Beran,  K. Brandhorst,  
 S. T. Brown,  E. F. C. Byrd,  A. K. Chakraborty,  C.-L. Cheng,  
 Siu Hung Chien,  D. M. Chipman,  D. L. Crittenden,  H. Dachsel,  
 R. J. Doerksen,  A. D. Dutoi,  L. Fusti-Molnar,  W. A. Goddard III,  
 A. Golubeva-Zadorozhnaya,  S. R. Gwaltney,  G. Hawkins,  A. Heyden,  
 S. Hirata,  G. Kedziora,  F. J. Keil,  C. Kelley,  Jihan Kim,  R. A. King,  
 R. Z. Khaliullin,  P. P. Korambath,  W. Kurlancheek,  A. M. Lee,  M. S. Lee,  
 S. V. Levchenko,  Ching Yeh Lin,  D. Liotard,  R. C. Lochan,  I. Lotan,  
 P. E. Maslen,  N. Nair,  D. P. O'Neill,  D. Neuhauser,  E. Neuscamman,  
 C. M. Oana,  R. Olson,  B. Peters,  R. Peverati,  P. A. Pieniazek,  
 Y. M. Rhee,  J. Ritchie,  M. A. Rohrdanz,  E. Rosta,  N. J. Russ,  
 H. F. Schaefer III,  N. E. Schultz,  N. Shenvi,  A. C. Simmonett,  A. Sodt,  
 D. Stuck,  K. S. Thanthiriwatte,  V. Vanovschi,  Tao Wang,  A. Warshel,  
 C. F. Williams,  Q. Wu,  X. Xu,  W. Zhang

 Please cite Q-Chem as follows:
 Y. Shao et al., Mol. Phys. 113, 184-215 (2015)
 DOI: 10.1080/00268976.2014.952696

 Q-Chem 5.2.1 for Intel X86 EM64T Linux

 Parts of Q-Chem use Armadillo 8.300.2 (Tropical Shenanigans).
 http://arma.sourceforge.net/

 Q-Chem begins on Fri Jan 17 03:09:54 2020  

Host: 
0

     Scratch files written to /scratch/taweetham/qchem32670//
NAlpha2: 130
NElect   130
Mult     1
The previous job contains 0 fragments, simply inherited here

 Q-Chem warning in module libgen/rem_setup.C, line 2168:

 Setting Thresh to 1e-14


Checking the input file for inconsistencies... 	...done.

--------------------------------------------------------------
User input:
--------------------------------------------------------------

$MOLECULE
READ
$END

$REM
   JOB_TYPE 	FREQUENCY
   BASIS 	6-311++G**
   METHOD	B3LYP
   SCF_GUESS_ALWAYS     TRUE
   S2THRESH     15
   THRESH       15
   MEM_TOTAL    10000
$END

--------------------------------------------------------------
 ----------------------------------------------------------------
             Standard Nuclear Orientation (Angstroms)
    I     Atom           X                Y                Z
 ----------------------------------------------------------------
    1      C       0.6948325307    -0.0072680942     0.2676100983
    2      C       1.4358513097     1.1828456561     0.2312158234
    3      Cl      0.6020597961     2.7266716526     0.3211160201
    4      C       2.8225422659     1.1939866859     0.1221361993
    5      H       3.3507684077     2.1380495403     0.0964747331
    6      C       3.5069191171    -0.0142115736     0.0466173645
    7      H       4.5871729494    -0.0166115997    -0.0391088025
    8      C       2.8135976082    -1.2192038078     0.0808715402
    9      H       3.3348886188    -2.1655216460     0.0228831261
   10      C       1.4272014307    -1.2009347626     0.1905037502
   11      Cl      0.5815887153    -2.7416148989     0.2280836126
   12      C      -0.7906032350    -0.0066955641     0.4013987115
   13      C      -1.6380266277     0.0278195358    -0.7105198233
   14      Cl     -0.9599549793     0.0766923165    -2.3325676537
   15      C      -3.0230310700     0.0220584570    -0.5721482945
   16      H      -3.6479228521     0.0491240889    -1.4555827033
   17      C      -3.5834084136    -0.0200544188     0.7007727004
   18      H      -4.6617345350    -0.0260482836     0.8101227062
   19      C      -2.7606396460    -0.0545565712     1.8247286423
   20      H      -3.1926500806    -0.0883408105     2.8179570861
   21      C      -1.3784086330    -0.0478058611     1.6705821763
   22      H      -0.7342723766    -0.0762635706     2.5418968781
 ----------------------------------------------------------------
 Molecular Point Group                 C1    NOp =  1
 Largest Abelian Subgroup              C1    NOp =  1
 Nuclear Repulsion Energy =        1269.24121527 hartrees
 There are       65 alpha and       65 beta electrons
 Requested basis set is 6-311++G(d,p)
 There are 146 shells and 403 basis functions

 Total QAlloc Memory Limit  10000 MB
 Mega-Array Size       188 MB
 MEM_STATIC part       192 MB
 A cutoff of  1.0D-15 yielded   8977 shell pairs
 There are     72252 function pairs (     77722 Cartesian)
 Smallest overlap matrix eigenvalue = 2.67E-07
 Linear dependence detected in AO basis
 Number of orthogonalized atomic orbitals = 399
 Maximum deviation from orthogonality = 5.040E-10
 Guess from superposition of atomic densities
 Warning:  Energy on first SCF cycle will be non-variational
 SAD guess density has 130.000000 electrons

 -----------------------------------------------------------------------
  General SCF calculation program by
  Eric Jon Sundstrom, Paul Horn, Yuezhi Mao, Dmitri Zuev, Alec White,
  David Stuck, Shaama M.S., Shane Yost, Joonho Lee, David Small,
  Daniel Levine, Susi Lehtola, Hugh Burton, Evgeny Epifanovsky,
  Bang C. Huynh
 -----------------------------------------------------------------------
 Exchange:     0.2000 Hartree-Fock + 0.0800 Slater + 0.7200 B88
 Correlation:  0.1900 VWN1RPA + 0.8100 LYP
 Using SG-1 standard quadrature grid
 A restricted SCF calculation will be
 performed using DIIS
 SCF converges when DIIS error is below 1.0e-08
 ---------------------------------------
  Cycle       Energy         DIIS error
 ---------------------------------------
    1   -1845.7938529864      3.14e-02  
    2   -1842.1044689295      2.87e-03  
    3   -1842.0080109200      3.53e-03  
    4   -1842.2698772432      7.00e-04  
    5   -1842.2777190822      3.85e-04  
    6   -1842.2808154378      1.01e-04  
    7   -1842.2809921807      3.23e-05  
    8   -1842.2810104774      1.36e-05  
    9   -1842.2810143664      2.24e-06  
   10   -1842.2810144510      1.06e-06  
   11   -1842.2810144742      2.40e-07  
   12   -1842.2810144754      9.20e-08  
   13   -1842.2810144756      3.00e-08  
   14   -1842.2810144755      5.90e-09  Convergence criterion met
 ---------------------------------------
 SCF time:   CPU 479.10s  wall 479.00s 
 SCF   energy in the final basis set =    -1842.2810144755
 Total energy in the final basis set =    -1842.2810144755

 --------------------------------------------------------------

                    Orbital Energies (a.u.)
 --------------------------------------------------------------

 Alpha MOs
 -- Occupied --
********-101.5617-101.5563 -10.2572 -10.2571 -10.2479 -10.2215 -10.2115
-10.2040 -10.2013 -10.2013 -10.1951 -10.1951 -10.1941 -10.1905  -9.4764
 -9.4764  -9.4710  -7.2410  -7.2410  -7.2355  -7.2314  -7.2314  -7.2307
 -7.2307  -7.2259  -7.2254  -0.9276  -0.8993  -0.8831  -0.8469  -0.8377
 -0.8011  -0.7545  -0.7476  -0.7395  -0.6518  -0.6237  -0.6181  -0.6038
 -0.5471  -0.5188  -0.5080  -0.4904  -0.4828  -0.4674  -0.4494  -0.4476
 -0.4418  -0.4207  -0.4080  -0.4038  -0.3877  -0.3746  -0.3734  -0.3731
 -0.3411  -0.3329  -0.3283  -0.3228  -0.3200  -0.2729  -0.2721  -0.2609
 -0.2576
 -- Virtual --
 -0.0424  -0.0412  -0.0340  -0.0284  -0.0165  -0.0096   0.0011   0.0103
  0.0134   0.0135   0.0222   0.0236   0.0354   0.0411   0.0503   0.0545
  0.0561   0.0658   0.0672   0.0697   0.0820   0.0879   0.0925   0.0945
  0.0979   0.1006   0.1030   0.1069   0.1081   0.1115   0.1123   0.1174
  0.1215   0.1276   0.1295   0.1331   0.1341   0.1395   0.1401   0.1409
  0.1412   0.1454   0.1492   0.1513   0.1634   0.1706   0.1733   0.1771
  0.1783   0.1819   0.1860   0.1875   0.1914   0.2040   0.2071   0.2130
  0.2227   0.2268   0.2282   0.2300   0.2359   0.2456   0.2460   0.2504
  0.2541   0.2634   0.2641   0.2703   0.2711   0.2730   0.2739   0.2742
  0.2803   0.2831   0.2966   0.2982   0.3022   0.3047   0.3089   0.3102
  0.3240   0.3376   0.3442   0.3471   0.3510   0.3584   0.3743   0.3910
  0.4267   0.4307   0.4560   0.4587   0.4678   0.4746   0.4937   0.5018
  0.5097   0.5116   0.5181   0.5228   0.5285   0.5407   0.5452   0.5536
  0.5541   0.5713   0.5717   0.5775   0.5793   0.5794   0.5928   0.5950
  0.6034   0.6201   0.6212   0.6225   0.6408   0.6453   0.6564   0.6589
  0.6656   0.6792   0.6894   0.6974   0.7034   0.7104   0.7124   0.7209
  0.7255   0.7478   0.7531   0.7656   0.8033   0.8081   0.8224   0.8234
  0.8394   0.8470   0.8477   0.8496   0.8575   0.8664   0.8686   0.8765
  0.8776   0.8835   0.8891   0.8957   0.9036   0.9067   0.9160   0.9163
  0.9368   0.9665   0.9701   0.9726   0.9759   0.9810   0.9867   0.9979
  1.0049   1.0076   1.0209   1.0303   1.0383   1.0400   1.0510   1.0520
  1.0764   1.0869   1.0996   1.1334   1.1604   1.2038   1.2207   1.2440
  1.2541   1.2649   1.3001   1.3159   1.3166   1.3227   1.3425   1.3551
  1.4099   1.4270   1.4507   1.4861   1.4901   1.4967   1.5072   1.5497
  1.5594   1.5598   1.5605   1.5831   1.5840   1.6021   1.6111   1.6435
  1.6569   1.6734   1.6828   1.6980   1.7031   1.7300   1.7389   1.7644
  1.7969   1.8177   1.8193   1.8384   1.8661   1.8726   1.8802   1.8958
  1.9035   1.9322   1.9484   1.9495   1.9584   1.9626   1.9720   1.9923
  2.0023   2.0301   2.0404   2.0414   2.0574   2.0625   2.1675   2.1915
  2.2007   2.2201   2.2704   2.2772   2.2955   2.3140   2.3227   2.3486
  2.3602   2.3750   2.4157   2.4332   2.4414   2.4471   2.4652   2.5041
  2.5192   2.5221   2.5314   2.5601   2.5646   2.5915   2.6001   2.6295
  2.6944   2.6987   2.7016   2.7073   2.7201   2.7259   2.7361   2.7556
  2.7598   2.7713   2.7758   2.7823   2.7936   2.7954   2.8106   2.8417
  2.8442   2.8493   2.8611   2.8853   2.9076   2.9813   3.0066   3.1071
  3.1090   3.1371   3.1476   3.1954   3.2284   3.2292   3.2801   3.3413
  3.3459   3.3903   3.4046   3.5306   3.5432   3.5819   3.6242   3.7139
  3.7324   3.8531   3.9830   4.0223   4.0399   4.0852   4.0976   4.1451
  4.3733   4.8166   4.8311   9.8089   9.8444   9.8650  23.4624  23.6107
 23.8592  23.9132  23.9138  23.9595  24.0001  24.0503  24.0701  24.1030
 24.1518  24.1763  25.8249  25.9368  25.9779  26.2436  26.3042  26.3174
 26.6280  26.6695  26.9252 215.8059 215.8517 215.8737
 --------------------------------------------------------------

          Ground-State Mulliken Net Atomic Charges

     Atom                 Charge (a.u.)
  ----------------------------------------
      1 C                    -0.062853
      2 C                    -0.156404
      3 Cl                    0.443398
      4 C                    -0.020100
      5 H                     0.200844
      6 C                    -0.484103
      7 H                     0.172524
      8 C                    -0.015082
      9 H                     0.201168
     10 C                    -0.155247
     11 Cl                    0.448654
     12 C                     0.514608
     13 C                    -1.101525
     14 Cl                    0.437042
     15 C                    -0.052007
     16 H                     0.203282
     17 C                    -0.241670
     18 H                     0.164112
     19 C                    -0.406847
     20 H                     0.170913
     21 C                    -0.444137
     22 H                     0.183432
  ----------------------------------------
  Sum of atomic charges =     0.000000

 -----------------------------------------------------------------
                    Cartesian Multipole Moments
 -----------------------------------------------------------------
    Charge (ESU x 10^10)
                -0.0000
    Dipole Moment (Debye)
         X       0.5969      Y      -0.0527      Z       1.3703
       Tot       1.4956
    Quadrupole Moments (Debye-Ang)
        XX     -88.0163     XY       0.0432     YY    -112.4196
        XZ      -2.5015     YZ      -0.1689     ZZ    -107.3494
    Octopole Moments (Debye-Ang^2)
       XXX       6.7524    XXY      -0.1977    XYY      10.9260
       YYY       0.5764    XXZ      -1.2812    XYZ       0.6501
       YYZ      -6.5820    XZZ     -13.0761    YZZ      -0.4525
       ZZZ       2.5861
    Hexadecapole Moments (Debye-Ang^3)
      XXXX   -2335.1693   XXXY       0.3731   XXYY    -695.9954
      XYYY      -0.5743   YYYY   -1472.8327   XXXZ     -12.4563
      XXYZ      -0.7670   XYYZ       5.6437   YYYZ       1.8360
      XXZZ    -595.8067   XYZZ       1.3198   YYZZ    -411.7954
      XZZZ     -21.8152   YZZZ      -2.5172   ZZZZ    -827.2562
 -----------------------------------------------------------------
 Calculating MO derivatives via CPSCF
    1     0    69    0.0209004  
    2     0    69    0.0063828  
    3     0    69    0.0005043  
    4     4    65    0.0000363  
    5    65     4    0.0000023  
    6    69     0    0.0000001  Converged
 Time for AOints: 777.8 s (CPU) 777.9 s (wall)
 ------------------------------------------------------------------------------
                     AOints        : Timing summary (seconds)
 ------------------------------------------------------------------------------
     job step          cpu (% of tot)      sys (% of tot)     wall (% of tot)
 ------------------------------------------------------------------------------
  AOints            0.7778E+03 ( 8.7)   0.4000E-05 ( 1.6)   0.7779E+03 ( 8.7)
 ------------------------------------------------------------------------------
   Grand Totals     0.8932E+04          0.2520E-03          0.8932E+04
 ------------------------------------------------------------------------------
 Polarizability Matrix (a.u.)
            1           2           3
    1-211.6405065  -0.3213632  10.2798186
    2  -0.3213632-163.3148496   0.3766289
    3  10.2798186   0.3766289-144.5756273
 Calculating analytic Hessian of the SCF energy

 Direct stationary perturbation theory relativistic correction:

 rels  =       2.432640945851
 relv  =      -9.355192859330
 rel2e =       2.564682755446
 E_rel =      -4.357869158033

 Hessian of the SCF Energy
            1           2           3           4           5           6
    1   0.6444387   0.0010960  -0.0379412  -0.1701624  -0.1167205   0.0059887
    2   0.0010960   0.6012685   0.0067541  -0.0568202  -0.2280318   0.0012002
    3  -0.0379412   0.0067541   0.1750198   0.0076414   0.0058838  -0.0609871
    4  -0.1701624  -0.0568202   0.0076414   0.6092570   0.0541384  -0.0367264
    5  -0.1167205  -0.2280318   0.0058838   0.0541384   0.5113750   0.0018790
    6   0.0059887   0.0012002  -0.0609871  -0.0367264   0.0018790   0.1241039
    7   0.0046581  -0.0024190  -0.0001536  -0.0656059   0.0468383   0.0043146
    8   0.0196850  -0.0385697  -0.0021139   0.0463704  -0.1240450  -0.0046644
    9   0.0004992  -0.0005319   0.0039098   0.0040212  -0.0044489  -0.0235889
   10  -0.0230520  -0.0714611   0.0007496  -0.3196858   0.0165767   0.0199002
   11  -0.0260744   0.0308796   0.0023514  -0.0486793  -0.1115643   0.0035704
   12   0.0017942   0.0062565   0.0060098   0.0193141  -0.0022315  -0.0625656
   13  -0.0049260   0.0013187   0.0008285  -0.0121481  -0.0280550   0.0006769
   14   0.0007564   0.0012846  -0.0001210   0.0032111   0.0016643  -0.0002541
   15   0.0008449  -0.0001765   0.0052841   0.0012740   0.0022001   0.0023890
   16   0.0006788  -0.0002630   0.0001339  -0.0283502   0.0269399   0.0031670
   17  -0.0002479  -0.0662340  -0.0011253   0.0844770   0.0311040  -0.0066868
   18  -0.0003440  -0.0011164  -0.0018299   0.0042416  -0.0016817   0.0056397
   19   0.0005042  -0.0000043  -0.0001174   0.0010114   0.0023027   0.0005234
   20  -0.0000051  -0.0012304  -0.0000052   0.0019770  -0.0033084  -0.0003413
   21  -0.0000819  -0.0000068  -0.0009980   0.0004668  -0.0003363   0.0068564
   22  -0.0222860   0.0718032   0.0032265  -0.0554515  -0.0297805   0.0041087
   23   0.0263608   0.0303880  -0.0015043  -0.0312004  -0.0155663   0.0022801
   24   0.0026543  -0.0053738   0.0057277   0.0035976   0.0022140  -0.0037247
   25  -0.0049305  -0.0013057   0.0007837  -0.0009666  -0.0010330   0.0000015
   26  -0.0007364   0.0012967  -0.0000170  -0.0009498   0.0001946   0.0000926
   27   0.0008137   0.0000360   0.0052919   0.0000277   0.0000898  -0.0007840
   28  -0.1685870   0.0558834   0.0096046   0.0680911   0.0306298  -0.0048929
   29   0.1158757  -0.2286270  -0.0116234  -0.0314267  -0.0655793   0.0016763
   30   0.0102586  -0.0070218  -0.0615363  -0.0060160  -0.0041544   0.0067552
   31   0.0044794   0.0020858  -0.0001057  -0.0020073   0.0012068   0.0005713
   32  -0.0199682  -0.0383984   0.0006486   0.0051367   0.0013600  -0.0005600
   33  -0.0001852  -0.0009063   0.0039198   0.0006779  -0.0000670   0.0041944
   34  -0.2171175   0.0001841   0.0108990  -0.0211320  -0.0114858   0.0029411
   35  -0.0000119  -0.0772268   0.0003756  -0.0267181   0.0046292   0.0017267
   36   0.0120037   0.0003738  -0.0796141   0.0010827   0.0017503   0.0035495
   37  -0.0248886   0.0007896  -0.0238427  -0.0008058   0.0033738  -0.0003820
   38   0.0004129   0.0034460  -0.0001266  -0.0004905  -0.0009701   0.0013174
   39  -0.0067948  -0.0000689   0.0079055   0.0032688  -0.0013268  -0.0012015
   40  -0.0014613   0.0001417  -0.0023454   0.0002561   0.0000343  -0.0011978
   41  -0.0000851  -0.0023639   0.0000050  -0.0005134  -0.0002157  -0.0004204
   42   0.0030284  -0.0000337  -0.0008384  -0.0013273   0.0008079  -0.0005546
   43   0.0006009   0.0000754  -0.0027528  -0.0005845   0.0004477   0.0001831
   44   0.0001107   0.0059706   0.0003095   0.0009930  -0.0003883  -0.0000315
   45  -0.0022112   0.0003041  -0.0039612  -0.0002348   0.0009176  -0.0000454
   46  -0.0002353   0.0000362  -0.0012367  -0.0002103   0.0003324   0.0000345
   47  -0.0000140   0.0002764  -0.0000066   0.0000756   0.0001608  -0.0001140
   48   0.0002771  -0.0000030   0.0003273   0.0000127   0.0000111   0.0000065
   49   0.0005394   0.0000127  -0.0001144  -0.0001685   0.0004445   0.0001235
   50   0.0000120  -0.0010630   0.0000161  -0.0001681   0.0000845   0.0000766
   51  -0.0007849   0.0000041  -0.0013470   0.0000748  -0.0001104   0.0002419
   52  -0.0000006   0.0000004   0.0000455  -0.0000045   0.0000822  -0.0000042
   53  -0.0000041  -0.0008509  -0.0000347  -0.0001401   0.0000742   0.0000258
   54   0.0000039  -0.0000325   0.0001475  -0.0000029   0.0000151  -0.0000057
   55   0.0025664  -0.0000791   0.0021256  -0.0005661   0.0004441  -0.0001980
   56  -0.0000278   0.0070256   0.0003630   0.0010129  -0.0003878  -0.0004422
   57   0.0016423   0.0003926  -0.0044300   0.0004315  -0.0006186   0.0000350
   58  -0.0000573  -0.0000435   0.0012156  -0.0002221   0.0003232   0.0000146
   59   0.0000085   0.0000870   0.0000131   0.0000444   0.0001613   0.0000317
   60  -0.0000989   0.0000060  -0.0000369   0.0000432  -0.0001188  -0.0000178
   61  -0.0216546  -0.0010051   0.0308085  -0.0007892   0.0033311   0.0007687
   62  -0.0004482   0.0045042   0.0000422   0.0003512  -0.0013187  -0.0006000
   63   0.0102225   0.0001022   0.0011668  -0.0022432  -0.0009021  -0.0003261
   64   0.0008982  -0.0000246   0.0005501   0.0002473  -0.0003705   0.0000828
   65   0.0000252  -0.0038302  -0.0000843  -0.0006812   0.0005678   0.0002376
   66  -0.0015864  -0.0001581   0.0008717   0.0003779   0.0002313   0.0000301
            7           8           9          10          11          12
    1   0.0046581   0.0196850   0.0004992  -0.0230520  -0.0260744   0.0017942
    2  -0.0024190  -0.0385697  -0.0005319  -0.0714611   0.0308796   0.0062565
    3  -0.0001536  -0.0021139   0.0039098   0.0007496   0.0023514   0.0060098
    4  -0.0656059   0.0463704   0.0040212  -0.3196858  -0.0486793   0.0193141
    5   0.0468383  -0.1240450  -0.0044489   0.0165767  -0.1115643  -0.0022315
    6   0.0043146  -0.0046644  -0.0235889   0.0199002   0.0035704  -0.0625656
    7   0.0847000  -0.0766166  -0.0071111  -0.0196548   0.0391775   0.0025106
    8  -0.0766166   0.1815986   0.0079181   0.0132319  -0.0181245  -0.0013586
    9  -0.0071111   0.0079181   0.0126731   0.0022662  -0.0035418   0.0041905
   10  -0.0196548   0.0132319   0.0022662   0.6668027   0.0354992  -0.0421295
   11   0.0391775  -0.0181245  -0.0035418   0.0354992   0.7379224   0.0079265
   12   0.0025106  -0.0013586   0.0041905  -0.0421295   0.0079265   0.1293087
   13   0.0008376  -0.0004459  -0.0002968  -0.1250945  -0.1213772   0.0050457
   14   0.0010199   0.0012771  -0.0000200  -0.1244407  -0.2731384   0.0056093
   15  -0.0002446   0.0000741  -0.0024857   0.0049290   0.0054015  -0.0346395
   16  -0.0037068   0.0012170   0.0006973  -0.1778233   0.1230995   0.0116523
   17  -0.0054192   0.0040702   0.0005106   0.0560418  -0.2875911  -0.0084950
   18   0.0005815  -0.0001396   0.0045257   0.0105715  -0.0139410  -0.0613259
   19  -0.0005773   0.0002432   0.0000568  -0.0109997  -0.0022804   0.0011130
   20   0.0013510  -0.0008324  -0.0001226   0.0284037   0.0038939  -0.0022638
   21   0.0000801  -0.0000386   0.0000554   0.0016251   0.0001584   0.0033998
   22   0.0012167   0.0009700  -0.0002394   0.0632504  -0.0233781  -0.0048197
   23   0.0022125  -0.0020826  -0.0002173   0.0226094  -0.0574878  -0.0027963
   24  -0.0001454  -0.0000513  -0.0008521  -0.0039983   0.0005824   0.0077545
   25   0.0001695   0.0000239  -0.0000559  -0.0009536  -0.0032520   0.0005488
   26   0.0001387   0.0000085  -0.0000021  -0.0036682  -0.0025779   0.0001290
   27  -0.0000507  -0.0000214  -0.0005064   0.0005494   0.0001273   0.0067377
   28  -0.0020640  -0.0051222   0.0005109  -0.0550012   0.0313499   0.0046596
   29  -0.0012000   0.0013809  -0.0000498   0.0298777  -0.0158899  -0.0026811
   30   0.0005102   0.0004409   0.0042280   0.0051286  -0.0027359  -0.0038953
   31   0.0004205   0.0000555  -0.0000446   0.0011867  -0.0022225  -0.0002231
   32  -0.0000745  -0.0022624  -0.0000480  -0.0009868  -0.0020561   0.0000158
   33  -0.0000475  -0.0000262   0.0001075  -0.0002640   0.0001766  -0.0008406
   34  -0.0018378   0.0028004  -0.0002586   0.0014843  -0.0011591   0.0006547
   35  -0.0028254  -0.0013711   0.0006238  -0.0019387  -0.0045336   0.0000198
   36  -0.0001362  -0.0005511  -0.0022575   0.0001706  -0.0005591   0.0060554
   37   0.0004397  -0.0011145  -0.0006888  -0.0004612  -0.0003323   0.0009939
   38  -0.0012247  -0.0007268  -0.0005482   0.0000942  -0.0000829   0.0001240
   39  -0.0000771   0.0009349  -0.0002634   0.0004524   0.0009962  -0.0004336
   40  -0.0001196   0.0001615  -0.0000222   0.0004298   0.0001578   0.0000023
   41  -0.0000502   0.0003571  -0.0000632   0.0001611  -0.0001035  -0.0000281
   42   0.0002045  -0.0001293   0.0003489   0.0000138  -0.0004207  -0.0000357
   43   0.0003695  -0.0000007   0.0001955   0.0000514  -0.0000146   0.0000533
   44   0.0000382   0.0000318   0.0000340   0.0000307   0.0002904  -0.0000924
   45   0.0001628  -0.0004144  -0.0001656  -0.0000123  -0.0000703   0.0002720
   46   0.0000607  -0.0001290  -0.0000337  -0.0000200  -0.0000628   0.0000763
   47   0.0000260  -0.0001299   0.0000345  -0.0000063  -0.0000072  -0.0000099
   48  -0.0000140  -0.0000039   0.0000102  -0.0000155  -0.0000125  -0.0000284
   49  -0.0001287  -0.0002515  -0.0000055  -0.0000241  -0.0002389   0.0000131
   50   0.0001805   0.0001910  -0.0000738   0.0000270  -0.0000341   0.0000094
   51  -0.0000499   0.0000317   0.0001876   0.0000280   0.0000404  -0.0000003
   52   0.0000008  -0.0000293   0.0000010   0.0000058  -0.0000011  -0.0000031
   53  -0.0000037  -0.0000415  -0.0000025  -0.0000076  -0.0000524  -0.0000133
   54   0.0000024  -0.0000059   0.0000122  -0.0000013  -0.0000032   0.0000014
   55   0.0004202   0.0001041  -0.0003141  -0.0000510  -0.0000190  -0.0000214
   56   0.0000394   0.0000023   0.0001328   0.0000773   0.0003236   0.0001741
   57  -0.0002082   0.0003029  -0.0001466  -0.0000392  -0.0000097   0.0002615
   58   0.0000704  -0.0001299   0.0000151  -0.0000128  -0.0000464  -0.0000796
   59   0.0000162  -0.0001250  -0.0000048  -0.0000060  -0.0000178   0.0000168
   60   0.0000040   0.0000412  -0.0000020   0.0000106   0.0000204   0.0000011
   61   0.0004251  -0.0011487   0.0007162  -0.0003135  -0.0001689  -0.0011135
   62  -0.0013360  -0.0003957   0.0004094   0.0000053   0.0001988  -0.0002276
   63  -0.0001922  -0.0002626   0.0000680   0.0000235  -0.0001634  -0.0001666
   64  -0.0000936   0.0001254   0.0000913  -0.0000642   0.0000238  -0.0000416
   65   0.0001310  -0.0002107   0.0000118  -0.0001209  -0.0002477  -0.0000837
   66   0.0000597   0.0000370  -0.0000488   0.0000381   0.0001070  -0.0000621
           13          14          15          16          17          18
    1  -0.0049260   0.0007564   0.0008449   0.0006788  -0.0002479  -0.0003440
    2   0.0013187   0.0012846  -0.0001765  -0.0002630  -0.0662340  -0.0011164
    3   0.0008285  -0.0001210   0.0052841   0.0001339  -0.0011253  -0.0018299
    4  -0.0121481   0.0032111   0.0012740  -0.0283502   0.0844770   0.0042416
    5  -0.0280550   0.0016643   0.0022001   0.0269399   0.0311040  -0.0016817
    6   0.0006769  -0.0002541   0.0023890   0.0031670  -0.0066868   0.0056397
    7   0.0008376   0.0010199  -0.0002446  -0.0037068  -0.0054192   0.0005815
    8  -0.0004459   0.0012771   0.0000741   0.0012170   0.0040702  -0.0001396
    9  -0.0002968  -0.0000200  -0.0024857   0.0006973   0.0005106   0.0045257
   10  -0.1250945  -0.1244407   0.0049290  -0.1778233   0.0560418   0.0105715
   11  -0.1213772  -0.2731384   0.0054015   0.1230995  -0.2875911  -0.0139410
   12   0.0050457   0.0056093  -0.0346395   0.0116523  -0.0084950  -0.0613259
   13   0.1304353   0.1301287  -0.0061053   0.0119849   0.0151042  -0.0004294
   14   0.1301287   0.2884091  -0.0056396  -0.0146526  -0.0174326   0.0008497
   15  -0.0061053  -0.0056396   0.0244523  -0.0009772  -0.0015572   0.0031879
   16   0.0119849  -0.0146526  -0.0009772   0.7341337   0.0005908  -0.0481117
   17   0.0151042  -0.0174326  -0.0015572   0.0005908   0.6637590   0.0092349
   18  -0.0004294   0.0008497   0.0031879  -0.0481117   0.0092349   0.1361032
   19   0.0006925   0.0001335  -0.0003894  -0.3365714   0.0005804   0.0237380
   20  -0.0004538   0.0008928   0.0001304   0.0005739  -0.0584319  -0.0004268
   21  -0.0003889   0.0000464  -0.0040988   0.0238043  -0.0004316  -0.0383044
   22  -0.0009009   0.0036343   0.0006688  -0.1791159  -0.0571104   0.0086379
   23   0.0032189  -0.0026088  -0.0004542  -0.1241863  -0.2867008   0.0060702
   24   0.0006572  -0.0004515   0.0067177   0.0074034   0.0006588  -0.0607543
   25   0.0004282  -0.0007350  -0.0000266   0.0119845  -0.0153086  -0.0009626
   26   0.0007264  -0.0007853  -0.0000772   0.0144620  -0.0174348  -0.0015515
   27  -0.0000012   0.0000429   0.0002068  -0.0004789   0.0008708   0.0031908
   28  -0.0009538   0.0009570   0.0000614  -0.0291877  -0.0841625   0.0013711
   29   0.0010434   0.0001876  -0.0000531  -0.0265896   0.0315988   0.0025800
   30   0.0000361  -0.0000568  -0.0007884   0.0022641   0.0075087   0.0059588
   31   0.0001677  -0.0001385  -0.0000571  -0.0036803   0.0054457   0.0007714
   32  -0.0000229   0.0000072   0.0000412  -0.0011940   0.0040476   0.0001217
   33  -0.0000565   0.0000203  -0.0005026   0.0006540  -0.0005274   0.0045130
   34  -0.0000639   0.0001909  -0.0000327   0.0003277   0.0000010  -0.0002500
   35  -0.0012508   0.0002360   0.0000983  -0.0000145  -0.0011030   0.0000145
   36  -0.0000997  -0.0000103   0.0002300   0.0001188   0.0000119  -0.0010972
   37  -0.0001777  -0.0000098   0.0000994  -0.0001089  -0.0000095  -0.0002238
   38  -0.0000113   0.0000166  -0.0000827  -0.0000178   0.0001902  -0.0000216
   39   0.0003566   0.0000390   0.0001210   0.0003593   0.0000037   0.0000170
   40   0.0000552  -0.0000086   0.0000037  -0.0000918   0.0000230   0.0002017
   41  -0.0000217   0.0000042   0.0000275   0.0000059   0.0001038  -0.0000040
   42  -0.0001414  -0.0000118  -0.0000971  -0.0002091   0.0000236   0.0001711
   43  -0.0000263  -0.0000113  -0.0000061  -0.0000570   0.0000045   0.0000676
   44   0.0000808  -0.0000130  -0.0000176   0.0000093   0.0000010   0.0000196
   45  -0.0000585  -0.0000214   0.0000003  -0.0002323   0.0000004  -0.0000170
   46  -0.0000281  -0.0000039   0.0000018  -0.0000459   0.0000005  -0.0000119
   47   0.0000002   0.0000006   0.0000065  -0.0000007  -0.0000151  -0.0000019
   48  -0.0000011   0.0000026   0.0000028   0.0000206  -0.0000013  -0.0000020
   49  -0.0000534   0.0000175  -0.0000047   0.0000670  -0.0000004  -0.0000519
   50  -0.0000244  -0.0000061  -0.0000004  -0.0000005  -0.0000016  -0.0000068
   51   0.0000145   0.0000048  -0.0000256   0.0000104   0.0000040   0.0000295
   52  -0.0000042  -0.0000019   0.0000012  -0.0000127  -0.0000002   0.0000024
   53  -0.0000121   0.0000005   0.0000014   0.0000010   0.0000089   0.0000008
   54  -0.0000021  -0.0000000  -0.0000037  -0.0000065   0.0000002  -0.0000066
   55  -0.0000387  -0.0000201   0.0000317  -0.0000251  -0.0000045  -0.0000210
   56   0.0001066  -0.0000173   0.0000099  -0.0000113   0.0000283   0.0000073
   57   0.0000289   0.0000105  -0.0000013   0.0001743  -0.0000007  -0.0000828
   58  -0.0000266  -0.0000052   0.0000029  -0.0000593  -0.0000007   0.0000165
   59  -0.0000038   0.0000021  -0.0000058  -0.0000018  -0.0000113  -0.0000003
   60   0.0000092  -0.0000005   0.0000004   0.0000044  -0.0000000  -0.0000010
   61  -0.0001716  -0.0000219  -0.0000740  -0.0003744  -0.0000079   0.0002139
   62   0.0000087   0.0000194   0.0000505   0.0000282   0.0000504  -0.0000077
   63  -0.0000877  -0.0000301   0.0000578  -0.0003884   0.0000027   0.0000875
   64   0.0000126   0.0000002  -0.0000012   0.0000344   0.0000035  -0.0000098
   65  -0.0000574  -0.0000006   0.0000227   0.0000045  -0.0000054   0.0000004
   66   0.0000151  -0.0000086  -0.0000073  -0.0000592  -0.0000046  -0.0000033
           19          20          21          22          23          24
    1   0.0005042  -0.0000051  -0.0000819  -0.0222860   0.0263608   0.0026543
    2  -0.0000043  -0.0012304  -0.0000068   0.0718032   0.0303880  -0.0053738
    3  -0.0001174  -0.0000052  -0.0009980   0.0032265  -0.0015043   0.0057277
    4   0.0010114   0.0019770   0.0004668  -0.0554515  -0.0312004   0.0035976
    5   0.0023027  -0.0033084  -0.0003363  -0.0297805  -0.0155663   0.0022140
    6   0.0005234  -0.0003413   0.0068564   0.0041087   0.0022801  -0.0037247
    7  -0.0005773   0.0013510   0.0000801   0.0012167   0.0022125  -0.0001454
    8   0.0002432  -0.0008324  -0.0000386   0.0009700  -0.0020826  -0.0000513
    9   0.0000568  -0.0001226   0.0000554  -0.0002394  -0.0002173  -0.0008521
   10  -0.0109997   0.0284037   0.0016251   0.0632504   0.0226094  -0.0039983
   11  -0.0022804   0.0038939   0.0001584  -0.0233781  -0.0574878   0.0005824
   12   0.0011130  -0.0022638   0.0033998  -0.0048197  -0.0027963   0.0077545
   13   0.0006925  -0.0004538  -0.0003889  -0.0009009   0.0032189   0.0006572
   14   0.0001335   0.0008928   0.0000464   0.0036343  -0.0026088  -0.0004515
   15  -0.0003894   0.0001304  -0.0040988   0.0006688  -0.0004542   0.0067177
   16  -0.3365714   0.0005739   0.0238043  -0.1791159  -0.1241863   0.0074034
   17   0.0005804  -0.0584319  -0.0004316  -0.0571104  -0.2867008   0.0006588
   18   0.0237380  -0.0004268  -0.0383044   0.0086379   0.0060702  -0.0607543
   19   0.3560563  -0.0006159  -0.0261752  -0.0111776   0.0023557   0.0012101
   20  -0.0006159   0.0581049   0.0006189  -0.0283272   0.0040137   0.0022681
   21  -0.0261752   0.0006189   0.0273911   0.0006603  -0.0001453   0.0034604
   22  -0.0111776  -0.0283272   0.0006603   0.6666887  -0.0338389  -0.0432706
   23   0.0023557   0.0040137  -0.0001453  -0.0338389   0.7384629   0.0131631
   24   0.0012101   0.0022681   0.0034604  -0.0432706   0.0131631   0.1294305
   25   0.0006950   0.0004714  -0.0003716  -0.1233681   0.1202044   0.0090636
   26  -0.0001178   0.0008923   0.0001277   0.1232527  -0.2746126  -0.0137792
   27  -0.0003925   0.0000454  -0.0040973   0.0090233  -0.0135690  -0.0353654
   28   0.0009785  -0.0020208   0.0003965  -0.3198420   0.0496442   0.0210578
   29  -0.0023518  -0.0032853  -0.0000132  -0.0155798  -0.1116447   0.0004522
   30   0.0004472  -0.0000083   0.0068694   0.0195161  -0.0053174  -0.0625627
   31  -0.0005886  -0.0013558   0.0000339  -0.0200199  -0.0391875   0.0011760
   32  -0.0002468  -0.0008278   0.0000068  -0.0132631  -0.0178851   0.0005732
   33   0.0000491   0.0000926   0.0000611   0.0018427   0.0027711   0.0043087
   34  -0.0000269   0.0000007  -0.0000470   0.0014787   0.0011109   0.0006800
   35   0.0000032   0.0001252   0.0000080   0.0018937  -0.0045635  -0.0003969
   36  -0.0000685   0.0000118  -0.0005750   0.0002056   0.0001946   0.0060465
   37  -0.0000074   0.0000006  -0.0000948  -0.0004312   0.0003315   0.0009966
   38  -0.0000029   0.0000022   0.0000032  -0.0000779  -0.0000307  -0.0000830
   39   0.0000693   0.0000010   0.0000645   0.0004389  -0.0009699  -0.0004556
   40   0.0000033   0.0000011  -0.0000103   0.0003710  -0.0001799   0.0000105
   41   0.0000007   0.0000088   0.0000005  -0.0001666  -0.0001278   0.0000300
   42  -0.0000278   0.0000001  -0.0000299  -0.0000383   0.0003789  -0.0000249
   43   0.0000076  -0.0000000  -0.0000136   0.0000368   0.0000072   0.0000556
   44   0.0000003  -0.0000020  -0.0000006  -0.0000345   0.0002964   0.0000458
   45  -0.0000033   0.0000004  -0.0000398  -0.0000056   0.0000802   0.0002853
   46  -0.0000031   0.0000001  -0.0000096  -0.0000200   0.0000609   0.0000790
   47   0.0000000  -0.0000047  -0.0000001   0.0000055  -0.0000080   0.0000152
   48  -0.0000013  -0.0000002   0.0000014  -0.0000132   0.0000133  -0.0000277
   49  -0.0000068  -0.0000001   0.0000118  -0.0000210   0.0002436   0.0000147
   50  -0.0000005  -0.0000033   0.0000004  -0.0000233  -0.0000324   0.0000085
   51   0.0000024  -0.0000002   0.0000020   0.0000136  -0.0000470   0.0000035
   52  -0.0000029  -0.0000000   0.0000004   0.0000062   0.0000014  -0.0000023
   53   0.0000000  -0.0000017  -0.0000002   0.0000059  -0.0000534   0.0000118
   54  -0.0000007  -0.0000001  -0.0000002   0.0000002  -0.0000009   0.0000029
   55   0.0000080   0.0000005   0.0000037  -0.0000393   0.0000275  -0.0000282
   56   0.0000017   0.0000084   0.0000013  -0.0000727   0.0003234  -0.0002091
   57  -0.0000171  -0.0000000  -0.0000159  -0.0000367   0.0000297   0.0002374
   58  -0.0000023  -0.0000001   0.0000097  -0.0000109   0.0000489  -0.0000771
   59  -0.0000002  -0.0000036  -0.0000000   0.0000073  -0.0000173  -0.0000175
   60   0.0000029  -0.0000001  -0.0000024   0.0000103  -0.0000227  -0.0000012
   61   0.0000062  -0.0000012   0.0000883  -0.0002921   0.0001799  -0.0010850
   62  -0.0000004   0.0000042   0.0000015  -0.0000313   0.0001754   0.0002533
   63  -0.0000131   0.0000009  -0.0000036   0.0000139   0.0001844  -0.0001491
   64   0.0000010  -0.0000001   0.0000119  -0.0000724  -0.0000251  -0.0000483
   65  -0.0000004  -0.0000150  -0.0000005   0.0001117  -0.0002388   0.0000859
   66  -0.0000057  -0.0000011   0.0000038   0.0000551  -0.0001235  -0.0000587
           25          26          27          28          29          30
    1  -0.0049305  -0.0007364   0.0008137  -0.1685870   0.1158757   0.0102586
    2  -0.0013057   0.0012967   0.0000360   0.0558834  -0.2286270  -0.0070218
    3   0.0007837  -0.0000170   0.0052919   0.0096046  -0.0116234  -0.0615363
    4  -0.0009666  -0.0009498   0.0000277   0.0680911  -0.0314267  -0.0060160
    5  -0.0010330   0.0001946   0.0000898   0.0306298  -0.0655793  -0.0041544
    6   0.0000015   0.0000926  -0.0007840  -0.0048929   0.0016763   0.0067552
    7   0.0001695   0.0001387  -0.0000507  -0.0020640  -0.0012000   0.0005102
    8   0.0000239   0.0000085  -0.0000214  -0.0051222   0.0013809   0.0004409
    9  -0.0000559  -0.0000021  -0.0005064   0.0005109  -0.0000498   0.0042280
   10  -0.0009536  -0.0036682   0.0005494  -0.0550012   0.0298777   0.0051286
   11  -0.0032520  -0.0025779   0.0001273   0.0313499  -0.0158899  -0.0027359
   12   0.0005488   0.0001290   0.0067377   0.0046596  -0.0026811  -0.0038953
   13   0.0004282   0.0007264  -0.0000012  -0.0009538   0.0010434   0.0000361
   14  -0.0007350  -0.0007853   0.0000429   0.0009570   0.0001876  -0.0000568
   15  -0.0000266  -0.0000772   0.0002068   0.0000614  -0.0000531  -0.0007884
   16   0.0119845   0.0144620  -0.0004789  -0.0291877  -0.0265896   0.0022641
   17  -0.0153086  -0.0174348   0.0008708  -0.0841625   0.0315988   0.0075087
   18  -0.0009626  -0.0015515   0.0031908   0.0013711   0.0025800   0.0059588
   19   0.0006950  -0.0001178  -0.0003925   0.0009785  -0.0023518   0.0004472
   20   0.0004714   0.0008923   0.0000454  -0.0020208  -0.0032853  -0.0000083
   21  -0.0003716   0.0001277  -0.0040973   0.0003965  -0.0000132   0.0068694
   22  -0.1233681   0.1232527   0.0090233  -0.3198420  -0.0155798   0.0195161
   23   0.1202044  -0.2746126  -0.0135690   0.0496442  -0.1116447  -0.0053174
   24   0.0090636  -0.0137792  -0.0353654   0.0210578   0.0004522  -0.0625627
   25   0.1285621  -0.1288017  -0.0103994  -0.0119510   0.0280993   0.0016233
   26  -0.1288017   0.2899373   0.0146864  -0.0031623   0.0015594   0.0002185
   27  -0.0103994   0.0146864   0.0252546   0.0011664  -0.0022426   0.0022863
   28  -0.0119510  -0.0031623   0.0011664   0.6089539  -0.0536926  -0.0387015
   29   0.0280993   0.0015594  -0.0022426  -0.0536926   0.5109114   0.0114590
   30   0.0016233   0.0002185   0.0022863  -0.0387015   0.0114590   0.1242160
   31   0.0008509  -0.0010210  -0.0002875  -0.0663927  -0.0472572   0.0026570
   32   0.0004499   0.0012840   0.0000524  -0.0467334  -0.1229173   0.0014674
   33  -0.0002724   0.0001494  -0.0024847   0.0023376   0.0012572  -0.0233432
   34  -0.0000636  -0.0001899  -0.0000289  -0.0211750   0.0116423   0.0030602
   35   0.0012536   0.0002296  -0.0000977   0.0269041   0.0045368  -0.0017632
   36  -0.0000615   0.0000097   0.0002248   0.0020062  -0.0016998   0.0035241
   37  -0.0001824   0.0000098   0.0000998  -0.0009406  -0.0033606  -0.0004545
   38  -0.0000012   0.0000168   0.0000670   0.0002792  -0.0009247  -0.0012175
   39   0.0003544  -0.0000431   0.0001196   0.0032861   0.0011683  -0.0011853
   40   0.0000535   0.0000081   0.0000020   0.0003113  -0.0000770  -0.0011503
   41   0.0000302   0.0000037  -0.0000177   0.0005677  -0.0001474   0.0004162
   42  -0.0001368   0.0000151  -0.0000979  -0.0011960  -0.0007654  -0.0005054
   43  -0.0000266   0.0000093  -0.0000044  -0.0005661  -0.0004370   0.0001339
   44  -0.0000789  -0.0000146   0.0000218  -0.0009938  -0.0003289   0.0000180
   45  -0.0000629   0.0000217   0.0000032  -0.0003216  -0.0009266  -0.0000708
   46  -0.0000282   0.0000039   0.0000021  -0.0002183  -0.0003310   0.0000190
   47  -0.0000007   0.0000008  -0.0000067  -0.0000756   0.0001536   0.0001152
   48  -0.0000012  -0.0000025   0.0000020   0.0000066  -0.0000007   0.0000127
   49  -0.0000543  -0.0000171  -0.0000063  -0.0001761  -0.0004545   0.0001281
   50   0.0000231  -0.0000061  -0.0000005   0.0001706   0.0000893  -0.0001041
   51   0.0000159  -0.0000069  -0.0000267   0.0001192   0.0001218   0.0002320
   52  -0.0000042   0.0000019   0.0000012  -0.0000053  -0.0000818  -0.0000081
   53   0.0000125   0.0000005  -0.0000014   0.0001426   0.0000769  -0.0000188
   54  -0.0000011   0.0000001  -0.0000037   0.0000083  -0.0000062  -0.0000086
   55  -0.0000387   0.0000227   0.0000349  -0.0006116  -0.0004684  -0.0002470
   56  -0.0001089  -0.0000153  -0.0000080  -0.0010524  -0.0004790   0.0004378
   57   0.0000200  -0.0000108  -0.0000012   0.0003254   0.0005893   0.0000853
   58  -0.0000262   0.0000053   0.0000032  -0.0002193  -0.0003244   0.0000028
   59   0.0000035   0.0000023   0.0000062  -0.0000476   0.0001570  -0.0000294
   60   0.0000095   0.0000005   0.0000008   0.0000411   0.0001320  -0.0000134
   61  -0.0001619   0.0000236  -0.0000741  -0.0006936  -0.0032887   0.0006907
   62  -0.0000039   0.0000209  -0.0000575  -0.0001688  -0.0014424   0.0005875
   63  -0.0000881   0.0000306   0.0000570  -0.0022763   0.0007972  -0.0002724
   64   0.0000125  -0.0000006   0.0000002   0.0002506   0.0003798   0.0001005
   65   0.0000579  -0.0000008  -0.0000237   0.0007032   0.0006147  -0.0002418
   66   0.0000195   0.0000090  -0.0000081   0.0004308  -0.0001716   0.0000142
           31          32          33          34          35          36
    1   0.0044794  -0.0199682  -0.0001852  -0.2171175  -0.0000119   0.0120037
    2   0.0020858  -0.0383984  -0.0009063   0.0001841  -0.0772268   0.0003738
    3  -0.0001057   0.0006486   0.0039198   0.0108990   0.0003756  -0.0796141
    4  -0.0020073   0.0051367   0.0006779  -0.0211320  -0.0267181   0.0010827
    5   0.0012068   0.0013600  -0.0000670  -0.0114858   0.0046292   0.0017503
    6   0.0005713  -0.0005600   0.0041944   0.0029411   0.0017267   0.0035495
    7   0.0004205  -0.0000745  -0.0000475  -0.0018378  -0.0028254  -0.0001362
    8   0.0000555  -0.0022624  -0.0000262   0.0028004  -0.0013711  -0.0005511
    9  -0.0000446  -0.0000480   0.0001075  -0.0002586   0.0006238  -0.0022575
   10   0.0011867  -0.0009868  -0.0002640   0.0014843  -0.0019387   0.0001706
   11  -0.0022225  -0.0020561   0.0001766  -0.0011591  -0.0045336  -0.0005591
   12  -0.0002231   0.0000158  -0.0008406   0.0006547   0.0000198   0.0060554
   13   0.0001677  -0.0000229  -0.0000565  -0.0000639  -0.0012508  -0.0000997
   14  -0.0001385   0.0000072   0.0000203   0.0001909   0.0002360  -0.0000103
   15  -0.0000571   0.0000412  -0.0005026  -0.0000327   0.0000983   0.0002300
   16  -0.0036803  -0.0011940   0.0006540   0.0003277  -0.0000145   0.0001188
   17   0.0054457   0.0040476  -0.0005274   0.0000010  -0.0011030   0.0000119
   18   0.0007714   0.0001217   0.0045130  -0.0002500   0.0000145  -0.0010972
   19  -0.0005886  -0.0002468   0.0000491  -0.0000269   0.0000032  -0.0000685
   20  -0.0013558  -0.0008278   0.0000926   0.0000007   0.0001252   0.0000118
   21   0.0000339   0.0000068   0.0000611  -0.0000470   0.0000080  -0.0005750
   22  -0.0200199  -0.0132631   0.0018427   0.0014787   0.0018937   0.0002056
   23  -0.0391875  -0.0178851   0.0027711   0.0011109  -0.0045635   0.0001946
   24   0.0011760   0.0005732   0.0043087   0.0006800  -0.0003969   0.0060465
   25   0.0008509   0.0004499  -0.0002724  -0.0000636   0.0012536  -0.0000615
   26  -0.0010210   0.0012840   0.0001494  -0.0001899   0.0002296   0.0000097
   27  -0.0002875   0.0000524  -0.0024847  -0.0000289  -0.0000977   0.0002248
   28  -0.0663927  -0.0467334   0.0023376  -0.0211750   0.0269041   0.0020062
   29  -0.0472572  -0.1229173   0.0012572   0.0116423   0.0045368  -0.0016998
   30   0.0026570   0.0014674  -0.0233432   0.0030602  -0.0017632   0.0035241
   31   0.0860202   0.0772342  -0.0045022  -0.0019571   0.0029926  -0.0000404
   32   0.0772342   0.1802171  -0.0022806  -0.0026891  -0.0015620   0.0006004
   33  -0.0045022  -0.0022806   0.0123218  -0.0002959  -0.0005937  -0.0022640
   34  -0.0019571  -0.0026891  -0.0002959   0.6438075  -0.0005568  -0.0018090
   35   0.0029926  -0.0015620  -0.0005937  -0.0005568   0.1783467  -0.0147607
   36  -0.0000404   0.0006004  -0.0022640  -0.0018090  -0.0147607   0.6216276
   37   0.0005148   0.0010244  -0.0006798  -0.1898035   0.0020187  -0.0630271
   38   0.0011688  -0.0006768   0.0005316   0.0037095  -0.0652543   0.0047592
   39   0.0000616  -0.0009334  -0.0002439  -0.1253203   0.0048780  -0.2162758
   40  -0.0000738  -0.0001673   0.0000097   0.0060241   0.0002409  -0.0068041
   41   0.0000208   0.0004026  -0.0000113  -0.0005199   0.0039617   0.0013051
   42   0.0001859   0.0000963   0.0003535   0.0174132   0.0012905  -0.0390884
   43   0.0003052   0.0000526   0.0002146  -0.0341982   0.0020097  -0.0667715
   44  -0.0000589   0.0000086  -0.0000086   0.0005674   0.0086423  -0.0010942
   45   0.0001815   0.0003785  -0.0001591  -0.0193707  -0.0009807   0.0420453
   46   0.0000594   0.0001288  -0.0000310  -0.0048553  -0.0000690   0.0019767
   47  -0.0000251  -0.0001308  -0.0000392  -0.0000451   0.0055491   0.0001447
   48  -0.0000153  -0.0000059   0.0000082   0.0013747   0.0001370   0.0012108
   49  -0.0001283   0.0002564   0.0000038  -0.0004263   0.0002435  -0.0085084
   50  -0.0001845   0.0001999   0.0000681   0.0002561  -0.0054499   0.0019790
   51  -0.0001268   0.0000394   0.0002100  -0.0079840   0.0019314  -0.0681300
   52  -0.0000002   0.0000294   0.0000025   0.0006221   0.0000082  -0.0001332
   53   0.0000030  -0.0000430  -0.0000002   0.0000149  -0.0009307   0.0000168
   54   0.0000007   0.0000014   0.0000124  -0.0000969   0.0000109  -0.0012819
   55   0.0005133  -0.0001686  -0.0003368  -0.0142026  -0.0025940   0.0823250
   56   0.0000043   0.0000370  -0.0001347  -0.0011298   0.0075225  -0.0003165
   57  -0.0001912  -0.0003375  -0.0001734   0.0341446  -0.0003950   0.0201441
   58   0.0000738   0.0001314   0.0000181  -0.0051260  -0.0000028  -0.0001240
   59  -0.0000187  -0.0001226   0.0000019  -0.0000148   0.0069172   0.0001515
   60   0.0000029  -0.0000515  -0.0000032  -0.0000514   0.0001690   0.0019834
   61   0.0003530   0.0011989   0.0007653  -0.1512505  -0.0012122   0.0354750
   62   0.0014214  -0.0004850  -0.0004810  -0.0032925  -0.0623057   0.0069649
   63  -0.0000805   0.0002306   0.0000463   0.1019473   0.0069564  -0.2769036
   64  -0.0000965  -0.0001277   0.0000960   0.0094953  -0.0003729   0.0122253
   65  -0.0001691  -0.0001967   0.0000075   0.0006043   0.0036038   0.0007180
   66   0.0000324  -0.0000569  -0.0000422  -0.0175770   0.0007455  -0.0191531
           37          38          39          40          41          42
    1  -0.0248886   0.0004129  -0.0067948  -0.0014613  -0.0000851   0.0030284
    2   0.0007896   0.0034460  -0.0000689   0.0001417  -0.0023639  -0.0000337
    3  -0.0238427  -0.0001266   0.0079055  -0.0023454   0.0000050  -0.0008384
    4  -0.0008058  -0.0004905   0.0032688   0.0002561  -0.0005134  -0.0013273
    5   0.0033738  -0.0009701  -0.0013268   0.0000343  -0.0002157   0.0008079
    6  -0.0003820   0.0013174  -0.0012015  -0.0011978  -0.0004204  -0.0005546
    7   0.0004397  -0.0012247  -0.0000771  -0.0001196  -0.0000502   0.0002045
    8  -0.0011145  -0.0007268   0.0009349   0.0001615   0.0003571  -0.0001293
    9  -0.0006888  -0.0005482  -0.0002634  -0.0000222  -0.0000632   0.0003489
   10  -0.0004612   0.0000942   0.0004524   0.0004298   0.0001611   0.0000138
   11  -0.0003323  -0.0000829   0.0009962   0.0001578  -0.0001035  -0.0004207
   12   0.0009939   0.0001240  -0.0004336   0.0000023  -0.0000281  -0.0000357
   13  -0.0001777  -0.0000113   0.0003566   0.0000552  -0.0000217  -0.0001414
   14  -0.0000098   0.0000166   0.0000390  -0.0000086   0.0000042  -0.0000118
   15   0.0000994  -0.0000827   0.0001210   0.0000037   0.0000275  -0.0000971
   16  -0.0001089  -0.0000178   0.0003593  -0.0000918   0.0000059  -0.0002091
   17  -0.0000095   0.0001902   0.0000037   0.0000230   0.0001038   0.0000236
   18  -0.0002238  -0.0000216   0.0000170   0.0002017  -0.0000040   0.0001711
   19  -0.0000074  -0.0000029   0.0000693   0.0000033   0.0000007  -0.0000278
   20   0.0000006   0.0000022   0.0000010   0.0000011   0.0000088   0.0000001
   21  -0.0000948   0.0000032   0.0000645  -0.0000103   0.0000005  -0.0000299
   22  -0.0004312  -0.0000779   0.0004389   0.0003710  -0.0001666  -0.0000383
   23   0.0003315  -0.0000307  -0.0009699  -0.0001799  -0.0001278   0.0003789
   24   0.0009966  -0.0000830  -0.0004556   0.0000105   0.0000300  -0.0000249
   25  -0.0001824  -0.0000012   0.0003544   0.0000535   0.0000302  -0.0001368
   26   0.0000098   0.0000168  -0.0000431   0.0000081   0.0000037   0.0000151
   27   0.0000998   0.0000670   0.0001196   0.0000020  -0.0000177  -0.0000979
   28  -0.0009406   0.0002792   0.0032861   0.0003113   0.0005677  -0.0011960
   29  -0.0033606  -0.0009247   0.0011683  -0.0000770  -0.0001474  -0.0007654
   30  -0.0004545  -0.0012175  -0.0011853  -0.0011503   0.0004162  -0.0005054
   31   0.0005148   0.0011688   0.0000616  -0.0000738   0.0000208   0.0001859
   32   0.0010244  -0.0006768  -0.0009334  -0.0001673   0.0004026   0.0000963
   33  -0.0006798   0.0005316  -0.0002439   0.0000097  -0.0000113   0.0003535
   34  -0.1898035   0.0037095  -0.1253203   0.0060241  -0.0005199   0.0174132
   35   0.0020187  -0.0652543   0.0048780   0.0002409   0.0039617   0.0012905
   36  -0.0630271   0.0047592  -0.2162758  -0.0068041   0.0013051  -0.0390884
   37   0.6197946  -0.0007099   0.0482969  -0.0556995  -0.0015421   0.0374991
   38  -0.0007099   0.1251418  -0.0122415  -0.0015998  -0.0226148   0.0034814
   39   0.0482969  -0.0122415   0.5041123   0.0383375   0.0034817  -0.1294077
   40  -0.0556995  -0.0015998   0.0383375   0.0682854   0.0024290  -0.0643453
   41  -0.0015421  -0.0226148   0.0034817   0.0024290   0.0112337  -0.0057217
   42   0.0374991   0.0034814  -0.1294077  -0.0643453  -0.0057217   0.1921231
   43  -0.3200621  -0.0015217   0.0386669  -0.0143093  -0.0004211   0.0125270
   44   0.0005171  -0.0633541   0.0015709  -0.0011876   0.0041720   0.0008249
   45  -0.0273097   0.0014842  -0.1097225   0.0388723   0.0008627  -0.0232101
   46  -0.0143076   0.0008115  -0.0264729   0.0007377   0.0000175  -0.0005312
   47  -0.0001952   0.0028216  -0.0001072  -0.0000243  -0.0025377  -0.0001052
   48   0.0047686  -0.0000335   0.0038320   0.0007639  -0.0001230   0.0011459
   49  -0.0159152  -0.0010452   0.0326611  -0.0039870  -0.0000643   0.0018855
   50  -0.0028694   0.0074343  -0.0003194   0.0001501   0.0047954   0.0000084
   51   0.0897349  -0.0002800   0.0201855  -0.0047643   0.0000037   0.0044382
   52   0.0014525  -0.0000758   0.0017580  -0.0004420  -0.0000079   0.0002530
   53  -0.0000443   0.0073522   0.0003535  -0.0000497   0.0000707   0.0000379
   54   0.0014000   0.0003561  -0.0036495   0.0013364   0.0000309  -0.0009972
   55  -0.0620906   0.0007921  -0.0272064   0.0013945  -0.0000133   0.0008138
   56   0.0008234  -0.0069260   0.0001161  -0.0000601  -0.0006367   0.0000385
   57  -0.0278722   0.0001052  -0.0110657   0.0018705   0.0000425  -0.0019701
   58  -0.0012732   0.0000285  -0.0009396   0.0001973   0.0000007   0.0000723
   59   0.0000263  -0.0005464  -0.0000341  -0.0000024  -0.0008106  -0.0000236
   60  -0.0009002  -0.0000331   0.0004283   0.0001465  -0.0000257  -0.0000329
   61   0.0651594  -0.0004551   0.0162715  -0.0021001   0.0002079  -0.0071128
   62   0.0013775   0.0093178   0.0022384   0.0000028   0.0042667   0.0001495
   63  -0.0413370   0.0021478  -0.0605611  -0.0006901   0.0001575  -0.0001580
   64  -0.0002164  -0.0000651   0.0021656   0.0001654  -0.0000358   0.0011698
   65  -0.0001045   0.0063677   0.0002629   0.0000067   0.0001777   0.0000582
   66   0.0029242   0.0002904  -0.0023238  -0.0002265   0.0000520  -0.0015321
           43          44          45          46          47          48
    1   0.0006009   0.0001107  -0.0022112  -0.0002353  -0.0000140   0.0002771
    2   0.0000754   0.0059706   0.0003041   0.0000362   0.0002764  -0.0000030
    3  -0.0027528   0.0003095  -0.0039612  -0.0012367  -0.0000066   0.0003273
    4  -0.0005845   0.0009930  -0.0002348  -0.0002103   0.0000756   0.0000127
    5   0.0004477  -0.0003883   0.0009176   0.0003324   0.0001608   0.0000111
    6   0.0001831  -0.0000315  -0.0000454   0.0000345  -0.0001140   0.0000065
    7   0.0003695   0.0000382   0.0001628   0.0000607   0.0000260  -0.0000140
    8  -0.0000007   0.0000318  -0.0004144  -0.0001290  -0.0001299  -0.0000039
    9   0.0001955   0.0000340  -0.0001656  -0.0000337   0.0000345   0.0000102
   10   0.0000514   0.0000307  -0.0000123  -0.0000200  -0.0000063  -0.0000155
   11  -0.0000146   0.0002904  -0.0000703  -0.0000628  -0.0000072  -0.0000125
   12   0.0000533  -0.0000924   0.0002720   0.0000763  -0.0000099  -0.0000284
   13  -0.0000263   0.0000808  -0.0000585  -0.0000281   0.0000002  -0.0000011
   14  -0.0000113  -0.0000130  -0.0000214  -0.0000039   0.0000006   0.0000026
   15  -0.0000061  -0.0000176   0.0000003   0.0000018   0.0000065   0.0000028
   16  -0.0000570   0.0000093  -0.0002323  -0.0000459  -0.0000007   0.0000206
   17   0.0000045   0.0000010   0.0000004   0.0000005  -0.0000151  -0.0000013
   18   0.0000676   0.0000196  -0.0000170  -0.0000119  -0.0000019  -0.0000020
   19   0.0000076   0.0000003  -0.0000033  -0.0000031   0.0000000  -0.0000013
   20  -0.0000000  -0.0000020   0.0000004   0.0000001  -0.0000047  -0.0000002
   21  -0.0000136  -0.0000006  -0.0000398  -0.0000096  -0.0000001   0.0000014
   22   0.0000368  -0.0000345  -0.0000056  -0.0000200   0.0000055  -0.0000132
   23   0.0000072   0.0002964   0.0000802   0.0000609  -0.0000080   0.0000133
   24   0.0000556   0.0000458   0.0002853   0.0000790   0.0000152  -0.0000277
   25  -0.0000266  -0.0000789  -0.0000629  -0.0000282  -0.0000007  -0.0000012
   26   0.0000093  -0.0000146   0.0000217   0.0000039   0.0000008  -0.0000025
   27  -0.0000044   0.0000218   0.0000032   0.0000021  -0.0000067   0.0000020
   28  -0.0005661  -0.0009938  -0.0003216  -0.0002183  -0.0000756   0.0000066
   29  -0.0004370  -0.0003289  -0.0009266  -0.0003310   0.0001536  -0.0000007
   30   0.0001339   0.0000180  -0.0000708   0.0000190   0.0001152   0.0000127
   31   0.0003052  -0.0000589   0.0001815   0.0000594  -0.0000251  -0.0000153
   32   0.0000526   0.0000086   0.0003785   0.0001288  -0.0001308  -0.0000059
   33   0.0002146  -0.0000086  -0.0001591  -0.0000310  -0.0000392   0.0000082
   34  -0.0341982   0.0005674  -0.0193707  -0.0048553  -0.0000451   0.0013747
   35   0.0020097   0.0086423  -0.0009807  -0.0000690   0.0055491   0.0001370
   36  -0.0667715  -0.0010942   0.0420453   0.0019767   0.0001447   0.0012108
   37  -0.3200621   0.0005171  -0.0273097  -0.0143076  -0.0001952   0.0047686
   38  -0.0015217  -0.0633541   0.0014842   0.0008115   0.0028216  -0.0000335
   39   0.0386669   0.0015709  -0.1097225  -0.0264729  -0.0001072   0.0038320
   40  -0.0143093  -0.0011876   0.0388723   0.0007377  -0.0000243   0.0007639
   41  -0.0004211   0.0041720   0.0008627   0.0000175  -0.0025377  -0.0001230
   42   0.0125270   0.0008249  -0.0232101  -0.0005312  -0.0001052   0.0011459
   43   0.6761125  -0.0004606   0.0418595  -0.1529285   0.0041455  -0.1364546
   44  -0.0004606   0.1300635  -0.0188488   0.0040221  -0.0353646   0.0062991
   45   0.0418595  -0.0188488   0.7242659  -0.1335399   0.0062994  -0.2448468
   46  -0.1529285   0.0040221  -0.1335399   0.1598633  -0.0043230   0.1434620
   47   0.0041455  -0.0353646   0.0062994  -0.0043230   0.0244863  -0.0070688
   48  -0.1364546   0.0062991  -0.2448468   0.1434620  -0.0070688   0.2589088
   49  -0.1612753  -0.0038016   0.1094368   0.0117822   0.0005771  -0.0178843
   50  -0.0016601  -0.0621715   0.0079562  -0.0003584   0.0034898   0.0006292
   51   0.0427138   0.0079146  -0.3035189   0.0120724   0.0006997  -0.0172651
   52  -0.0085305   0.0000203  -0.0011163   0.0007310   0.0000091   0.0002042
   53  -0.0010049   0.0034601   0.0000768   0.0000247  -0.0042044  -0.0001575
   54   0.0298626   0.0001389   0.0007421  -0.0004700  -0.0001762   0.0009690
   55   0.0630200   0.0011616  -0.0347292  -0.0002555  -0.0001252   0.0035578
   56  -0.0002740   0.0085362   0.0020665  -0.0001136   0.0070152   0.0003393
   57   0.0107995   0.0020852  -0.0566285   0.0030075   0.0003384  -0.0033604
   58  -0.0015541   0.0000879  -0.0034115   0.0004014   0.0000273  -0.0008750
   59   0.0001140   0.0067695   0.0002788  -0.0000211   0.0001826   0.0000331
   60  -0.0040307   0.0002917  -0.0021733   0.0006546   0.0000345  -0.0008791
   61  -0.0459403  -0.0009965   0.0311518  -0.0005175  -0.0000339   0.0009140
   62  -0.0010478  -0.0056832   0.0005686  -0.0000316  -0.0010302  -0.0000297
   63   0.0318529   0.0005521  -0.0230323   0.0010264  -0.0000294  -0.0000140
   64  -0.0004467  -0.0000274   0.0009546   0.0000377   0.0000027  -0.0000867
   65  -0.0000117  -0.0009222  -0.0000342   0.0000049  -0.0007042  -0.0000223
   66   0.0008487  -0.0000319  -0.0000230  -0.0000754  -0.0000230  -0.0000140
           49          50          51          52          53          54
    1   0.0005394   0.0000120  -0.0007849  -0.0000006  -0.0000041   0.0000039
    2   0.0000127  -0.0010630   0.0000041   0.0000004  -0.0008509  -0.0000325
    3  -0.0001144   0.0000161  -0.0013470   0.0000455  -0.0000347   0.0001475
    4  -0.0001685  -0.0001681   0.0000748  -0.0000045  -0.0001401  -0.0000029
    5   0.0004445   0.0000845  -0.0001104   0.0000822   0.0000742   0.0000151
    6   0.0001235   0.0000766   0.0002419  -0.0000042   0.0000258  -0.0000057
    7  -0.0001287   0.0001805  -0.0000499   0.0000008  -0.0000037   0.0000024
    8  -0.0002515   0.0001910   0.0000317  -0.0000293  -0.0000415  -0.0000059
    9  -0.0000055  -0.0000738   0.0001876   0.0000010  -0.0000025   0.0000122
   10  -0.0000241   0.0000270   0.0000280   0.0000058  -0.0000076  -0.0000013
   11  -0.0002389  -0.0000341   0.0000404  -0.0000011  -0.0000524  -0.0000032
   12   0.0000131   0.0000094  -0.0000003  -0.0000031  -0.0000133   0.0000014
   13  -0.0000534  -0.0000244   0.0000145  -0.0000042  -0.0000121  -0.0000021
   14   0.0000175  -0.0000061   0.0000048  -0.0000019   0.0000005  -0.0000000
   15  -0.0000047  -0.0000004  -0.0000256   0.0000012   0.0000014  -0.0000037
   16   0.0000670  -0.0000005   0.0000104  -0.0000127   0.0000010  -0.0000065
   17  -0.0000004  -0.0000016   0.0000040  -0.0000002   0.0000089   0.0000002
   18  -0.0000519  -0.0000068   0.0000295   0.0000024   0.0000008  -0.0000066
   19  -0.0000068  -0.0000005   0.0000024  -0.0000029   0.0000000  -0.0000007
   20  -0.0000001  -0.0000033  -0.0000002  -0.0000000  -0.0000017  -0.0000001
   21   0.0000118   0.0000004   0.0000020   0.0000004  -0.0000002  -0.0000002
   22  -0.0000210  -0.0000233   0.0000136   0.0000062   0.0000059   0.0000002
   23   0.0002436  -0.0000324  -0.0000470   0.0000014  -0.0000534  -0.0000009
   24   0.0000147   0.0000085   0.0000035  -0.0000023   0.0000118   0.0000029
   25  -0.0000543   0.0000231   0.0000159  -0.0000042   0.0000125  -0.0000011
   26  -0.0000171  -0.0000061  -0.0000069   0.0000019   0.0000005   0.0000001
   27  -0.0000063  -0.0000005  -0.0000267   0.0000012  -0.0000014  -0.0000037
   28  -0.0001761   0.0001706   0.0001192  -0.0000053   0.0001426   0.0000083
   29  -0.0004545   0.0000893   0.0001218  -0.0000818   0.0000769  -0.0000062
   30   0.0001281  -0.0001041   0.0002320  -0.0000081  -0.0000188  -0.0000086
   31  -0.0001283  -0.0001845  -0.0001268  -0.0000002   0.0000030   0.0000007
   32   0.0002564   0.0001999   0.0000394   0.0000294  -0.0000430   0.0000014
   33   0.0000038   0.0000681   0.0002100   0.0000025  -0.0000002   0.0000124
   34  -0.0004263   0.0002561  -0.0079840   0.0006221   0.0000149  -0.0000969
   35   0.0002435  -0.0054499   0.0019314   0.0000082  -0.0009307   0.0000109
   36  -0.0085084   0.0019790  -0.0681300  -0.0001332   0.0000168  -0.0012819
   37  -0.0159152  -0.0028694   0.0897349   0.0014525  -0.0000443   0.0014000
   38  -0.0010452   0.0074343  -0.0002800  -0.0000758   0.0073522   0.0003561
   39   0.0326611  -0.0003194   0.0201855   0.0017580   0.0003535  -0.0036495
   40  -0.0039870   0.0001501  -0.0047643  -0.0004420  -0.0000497   0.0013364
   41  -0.0000643   0.0047954   0.0000037  -0.0000079   0.0000707   0.0000309
   42   0.0018855   0.0000084   0.0044382   0.0002530   0.0000379  -0.0009972
   43  -0.1612753  -0.0016601   0.0427138  -0.0085305  -0.0010049   0.0298626
   44  -0.0038016  -0.0621715   0.0079146   0.0000203   0.0034601   0.0001389
   45   0.1094368   0.0079562  -0.3035189  -0.0011163   0.0000768   0.0007421
   46   0.0117822  -0.0003584   0.0120724   0.0007310   0.0000247  -0.0004700
   47   0.0005771   0.0034898   0.0006997   0.0000091  -0.0042044  -0.0001762
   48  -0.0178843   0.0006292  -0.0172651   0.0002042  -0.0001575   0.0009690
   49   0.7376602   0.0014633  -0.0077357  -0.3346994  -0.0015099   0.0279362
   50   0.0014633   0.1348903  -0.0169851  -0.0015466  -0.0365879   0.0008632
   51  -0.0077357  -0.0169851   0.6594999   0.0280626   0.0008594  -0.0617447
   52  -0.3346994  -0.0015466   0.0280626   0.3543161   0.0016644  -0.0302048
   53  -0.0015099  -0.0365879   0.0008594   0.0016644   0.0251810  -0.0012017
   54   0.0279362   0.0008632  -0.0617447  -0.0302048  -0.0012017   0.0612033
   55  -0.1996970   0.0018566  -0.0656706  -0.0134130   0.0007949  -0.0260876
   56   0.0038892  -0.0637983   0.0062462  -0.0001861   0.0034363  -0.0001878
   57  -0.1288236   0.0061696  -0.2608672   0.0047663  -0.0001227   0.0073681
   58   0.0114264   0.0006295  -0.0184420   0.0007929  -0.0000193   0.0005875
   59  -0.0003828   0.0028362   0.0006425   0.0000245  -0.0038669  -0.0001408
   60   0.0125930   0.0007028  -0.0179748  -0.0002328  -0.0001581   0.0008671
   61  -0.0393360   0.0021439  -0.0692179  -0.0000724   0.0000952  -0.0029818
   62   0.0006654   0.0082780  -0.0013147   0.0000993   0.0068905   0.0003418
   63  -0.0228808  -0.0011843   0.0444590  -0.0036909   0.0003281  -0.0038068
   64  -0.0053754  -0.0000767   0.0019114  -0.0007355   0.0000365  -0.0012825
   65  -0.0000468   0.0068653   0.0002003  -0.0000105   0.0000808  -0.0000032
   66   0.0012082   0.0001867   0.0014121   0.0002974  -0.0000012   0.0001826
           55          56          57          58          59          60
    1   0.0025664  -0.0000278   0.0016423  -0.0000573   0.0000085  -0.0000989
    2  -0.0000791   0.0070256   0.0003926  -0.0000435   0.0000870   0.0000060
    3   0.0021256   0.0003630  -0.0044300   0.0012156   0.0000131  -0.0000369
    4  -0.0005661   0.0010129   0.0004315  -0.0002221   0.0000444   0.0000432
    5   0.0004441  -0.0003878  -0.0006186   0.0003232   0.0001613  -0.0001188
    6  -0.0001980  -0.0004422   0.0000350   0.0000146   0.0000317  -0.0000178
    7   0.0004202   0.0000394  -0.0002082   0.0000704   0.0000162   0.0000040
    8   0.0001041   0.0000023   0.0003029  -0.0001299  -0.0001250   0.0000412
    9  -0.0003141   0.0001328  -0.0001466   0.0000151  -0.0000048  -0.0000020
   10  -0.0000510   0.0000773  -0.0000392  -0.0000128  -0.0000060   0.0000106
   11  -0.0000190   0.0003236  -0.0000097  -0.0000464  -0.0000178   0.0000204
   12  -0.0000214   0.0001741   0.0002615  -0.0000796   0.0000168   0.0000011
   13  -0.0000387   0.0001066   0.0000289  -0.0000266  -0.0000038   0.0000092
   14  -0.0000201  -0.0000173   0.0000105  -0.0000052   0.0000021  -0.0000005
   15   0.0000317   0.0000099  -0.0000013   0.0000029  -0.0000058   0.0000004
   16  -0.0000251  -0.0000113   0.0001743  -0.0000593  -0.0000018   0.0000044
   17  -0.0000045   0.0000283  -0.0000007  -0.0000007  -0.0000113  -0.0000000
   18  -0.0000210   0.0000073  -0.0000828   0.0000165  -0.0000003  -0.0000010
   19   0.0000080   0.0000017  -0.0000171  -0.0000023  -0.0000002   0.0000029
   20   0.0000005   0.0000084  -0.0000000  -0.0000001  -0.0000036  -0.0000001
   21   0.0000037   0.0000013  -0.0000159   0.0000097  -0.0000000  -0.0000024
   22  -0.0000393  -0.0000727  -0.0000367  -0.0000109   0.0000073   0.0000103
   23   0.0000275   0.0003234   0.0000297   0.0000489  -0.0000173  -0.0000227
   24  -0.0000282  -0.0002091   0.0002374  -0.0000771  -0.0000175  -0.0000012
   25  -0.0000387  -0.0001089   0.0000200  -0.0000262   0.0000035   0.0000095
   26   0.0000227  -0.0000153  -0.0000108   0.0000053   0.0000023   0.0000005
   27   0.0000349  -0.0000080  -0.0000012   0.0000032   0.0000062   0.0000008
   28  -0.0006116  -0.0010524   0.0003254  -0.0002193  -0.0000476   0.0000411
   29  -0.0004684  -0.0004790   0.0005893  -0.0003244   0.0001570   0.0001320
   30  -0.0002470   0.0004378   0.0000853   0.0000028  -0.0000294  -0.0000134
   31   0.0005133   0.0000043  -0.0001912   0.0000738  -0.0000187   0.0000029
   32  -0.0001686   0.0000370  -0.0003375   0.0001314  -0.0001226  -0.0000515
   33  -0.0003368  -0.0001347  -0.0001734   0.0000181   0.0000019  -0.0000032
   34  -0.0142026  -0.0011298   0.0341446  -0.0051260  -0.0000148  -0.0000514
   35  -0.0025940   0.0075225  -0.0003950  -0.0000028   0.0069172   0.0001690
   36   0.0823250  -0.0003165   0.0201441  -0.0001240   0.0001515   0.0019834
   37  -0.0620906   0.0008234  -0.0278722  -0.0012732   0.0000263  -0.0009002
   38   0.0007921  -0.0069260   0.0001052   0.0000285  -0.0005464  -0.0000331
   39  -0.0272064   0.0001161  -0.0110657  -0.0009396  -0.0000341   0.0004283
   40   0.0013945  -0.0000601   0.0018705   0.0001973  -0.0000024   0.0001465
   41  -0.0000133  -0.0006367   0.0000425   0.0000007  -0.0008106  -0.0000257
   42   0.0008138   0.0000385  -0.0019701   0.0000723  -0.0000236  -0.0000329
   43   0.0630200  -0.0002740   0.0107995  -0.0015541   0.0001140  -0.0040307
   44   0.0011616   0.0085362   0.0020852   0.0000879   0.0067695   0.0002917
   45  -0.0347292   0.0020665  -0.0566285  -0.0034115   0.0002788  -0.0021733
   46  -0.0002555  -0.0001136   0.0030075   0.0004014  -0.0000211   0.0006546
   47  -0.0001252   0.0070152   0.0003384   0.0000273   0.0001826   0.0000345
   48   0.0035578   0.0003393  -0.0033604  -0.0008750   0.0000331  -0.0008791
   49  -0.1996970   0.0038892  -0.1288236   0.0114264  -0.0003828   0.0125930
   50   0.0018566  -0.0637983   0.0061696   0.0006295   0.0028362   0.0007028
   51  -0.0656706   0.0062462  -0.2608672  -0.0184420   0.0006425  -0.0179748
   52  -0.0134130  -0.0001861   0.0047663   0.0007929   0.0000245  -0.0002328
   53   0.0007949   0.0034363  -0.0001227  -0.0000193  -0.0038669  -0.0001581
   54  -0.0260876  -0.0001878   0.0073681   0.0005875  -0.0001408   0.0008671
   55   0.6727971   0.0019044  -0.0302730  -0.1031245  -0.0034613   0.1021892
   56   0.0019044   0.1327505  -0.0196634  -0.0034871  -0.0360067   0.0088179
   57  -0.0302730  -0.0196634   0.7266988   0.1021274   0.0088107  -0.2930520
   58  -0.1031245  -0.0034871   0.1021274   0.1057428   0.0037269  -0.1096288
   59  -0.0034613  -0.0360067   0.0088107   0.0037269   0.0255359  -0.0097202
   60   0.1021892   0.0088179  -0.2930520  -0.1096288  -0.0097202   0.3096275
   61  -0.3337557  -0.0022162   0.0546891  -0.0078923   0.0000053  -0.0010846
   62   0.0000614  -0.0626090   0.0024067  -0.0009808   0.0029733   0.0000771
   63  -0.0101860   0.0023084  -0.1297558   0.0298496   0.0001551   0.0005754
   64  -0.0128100   0.0008807  -0.0265666   0.0009022  -0.0000164   0.0003062
   65  -0.0002166   0.0038669  -0.0001249   0.0000305  -0.0040960  -0.0001621
   66   0.0042368  -0.0000972   0.0067215  -0.0003578  -0.0001649   0.0007060
           61          62          63          64          65          66
    1  -0.0216546  -0.0004482   0.0102225   0.0008982   0.0000252  -0.0015864
    2  -0.0010051   0.0045042   0.0001022  -0.0000246  -0.0038302  -0.0001581
    3   0.0308085   0.0000422   0.0011668   0.0005501  -0.0000843   0.0008717
    4  -0.0007892   0.0003512  -0.0022432   0.0002473  -0.0006812   0.0003779
    5   0.0033311  -0.0013187  -0.0009021  -0.0003705   0.0005678   0.0002313
    6   0.0007687  -0.0006000  -0.0003261   0.0000828   0.0002376   0.0000301
    7   0.0004251  -0.0013360  -0.0001922  -0.0000936   0.0001310   0.0000597
    8  -0.0011487  -0.0003957  -0.0002626   0.0001254  -0.0002107   0.0000370
    9   0.0007162   0.0004094   0.0000680   0.0000913   0.0000118  -0.0000488
   10  -0.0003135   0.0000053   0.0000235  -0.0000642  -0.0001209   0.0000381
   11  -0.0001689   0.0001988  -0.0001634   0.0000238  -0.0002477   0.0001070
   12  -0.0011135  -0.0002276  -0.0001666  -0.0000416  -0.0000837  -0.0000621
   13  -0.0001716   0.0000087  -0.0000877   0.0000126  -0.0000574   0.0000151
   14  -0.0000219   0.0000194  -0.0000301   0.0000002  -0.0000006  -0.0000086
   15  -0.0000740   0.0000505   0.0000578  -0.0000012   0.0000227  -0.0000073
   16  -0.0003744   0.0000282  -0.0003884   0.0000344   0.0000045  -0.0000592
   17  -0.0000079   0.0000504   0.0000027   0.0000035  -0.0000054  -0.0000046
   18   0.0002139  -0.0000077   0.0000875  -0.0000098   0.0000004  -0.0000033
   19   0.0000062  -0.0000004  -0.0000131   0.0000010  -0.0000004  -0.0000057
   20  -0.0000012   0.0000042   0.0000009  -0.0000001  -0.0000150  -0.0000011
   21   0.0000883   0.0000015  -0.0000036   0.0000119  -0.0000005   0.0000038
   22  -0.0002921  -0.0000313   0.0000139  -0.0000724   0.0001117   0.0000551
   23   0.0001799   0.0001754   0.0001844  -0.0000251  -0.0002388  -0.0001235
   24  -0.0010850   0.0002533  -0.0001491  -0.0000483   0.0000859  -0.0000587
   25  -0.0001619  -0.0000039  -0.0000881   0.0000125   0.0000579   0.0000195
   26   0.0000236   0.0000209   0.0000306  -0.0000006  -0.0000008   0.0000090
   27  -0.0000741  -0.0000575   0.0000570   0.0000002  -0.0000237  -0.0000081
   28  -0.0006936  -0.0001688  -0.0022763   0.0002506   0.0007032   0.0004308
   29  -0.0032887  -0.0014424   0.0007972   0.0003798   0.0006147  -0.0001716
   30   0.0006907   0.0005875  -0.0002724   0.0001005  -0.0002418   0.0000142
   31   0.0003530   0.0014214  -0.0000805  -0.0000965  -0.0001691   0.0000324
   32   0.0011989  -0.0004850   0.0002306  -0.0001277  -0.0001967  -0.0000569
   33   0.0007653  -0.0004810   0.0000463   0.0000960   0.0000075  -0.0000422
   34  -0.1512505  -0.0032925   0.1019473   0.0094953   0.0006043  -0.0175770
   35  -0.0012122  -0.0623057   0.0069564  -0.0003729   0.0036038   0.0007455
   36   0.0354750   0.0069649  -0.2769036   0.0122253   0.0007180  -0.0191531
   37   0.0651594   0.0013775  -0.0413370  -0.0002164  -0.0001045   0.0029242
   38  -0.0004551   0.0093178   0.0021478  -0.0000651   0.0063677   0.0002904
   39   0.0162715   0.0022384  -0.0605611   0.0021656   0.0002629  -0.0023238
   40  -0.0021001   0.0000028  -0.0006901   0.0001654   0.0000067  -0.0002265
   41   0.0002079   0.0042667   0.0001575  -0.0000358   0.0001777   0.0000520
   42  -0.0071128   0.0001495  -0.0001580   0.0011698   0.0000582  -0.0015321
   43  -0.0459403  -0.0010478   0.0318529  -0.0004467  -0.0000117   0.0008487
   44  -0.0009965  -0.0056832   0.0005521  -0.0000274  -0.0009222  -0.0000319
   45   0.0311518   0.0005686  -0.0230323   0.0009546  -0.0000342  -0.0000230
   46  -0.0005175  -0.0000316   0.0010264   0.0000377   0.0000049  -0.0000754
   47  -0.0000339  -0.0010302  -0.0000294   0.0000027  -0.0007042  -0.0000230
   48   0.0009140  -0.0000297  -0.0000140  -0.0000867  -0.0000223  -0.0000140
   49  -0.0393360   0.0006654  -0.0228808  -0.0053754  -0.0000468   0.0012082
   50   0.0021439   0.0082780  -0.0011843  -0.0000767   0.0068653   0.0001867
   51  -0.0692179  -0.0013147   0.0444590   0.0019114   0.0002003   0.0014121
   52  -0.0000724   0.0000993  -0.0036909  -0.0007355  -0.0000105   0.0002974
   53   0.0000952   0.0068905   0.0003281   0.0000365   0.0000808  -0.0000012
   54  -0.0029818   0.0003418  -0.0038068  -0.0012825  -0.0000032   0.0001826
   55  -0.3337557   0.0000614  -0.0101860  -0.0128100  -0.0002166   0.0042368
   56  -0.0022162  -0.0626090   0.0023084   0.0008807   0.0038669  -0.0000972
   57   0.0546891   0.0024067  -0.1297558  -0.0265666  -0.0001249   0.0067215
   58  -0.0078923  -0.0009808   0.0298496   0.0009022   0.0000305  -0.0003578
   59   0.0000053   0.0029733   0.0001551  -0.0000164  -0.0040960  -0.0001649
   60  -0.0010846   0.0000771   0.0005754   0.0003062  -0.0001621   0.0007060
   61   0.6954929  -0.0010698   0.0431878  -0.1561210   0.0044399  -0.1329954
   62  -0.0010698   0.1355996  -0.0178063   0.0043912  -0.0370293   0.0064328
   63   0.0431878  -0.0178063   0.6871554  -0.1339685   0.0064244  -0.2385233
   64  -0.1561210   0.0043912  -0.1339685   0.1639748  -0.0047010   0.1423395
   65   0.0044399  -0.0370293   0.0064244  -0.0047010   0.0253529  -0.0072491
   66  -0.1329954   0.0064328  -0.2385233   0.1423395  -0.0072491   0.2518578
 **********************************************************************
 **                                                                  **
 **                       VIBRATIONAL ANALYSIS                       **
 **                       --------------------                       **
 **                                                                  **
 **        VIBRATIONAL FREQUENCIES (CM**-1) AND NORMAL MODES         **
 **     FORCE CONSTANTS (mDYN/ANGSTROM) AND REDUCED MASSES (AMU)     **
 **                  INFRARED INTENSITIES (KM/MOL)                   **
 **                                                                  **
 **********************************************************************


 Mode:                 1                      2                      3
 Frequency:        24.84                  60.98                  65.07
 Force Cnst:      0.0046                 0.0161                 0.0175
 Red. Mass:      12.6791                 7.3383                 6.9958
 IR Active:          YES                    YES                    YES
 IR Intens:        0.122                  1.289                  0.999
 Raman Active:       YES                    YES                    YES
               X      Y      Z        X      Y      Z        X      Y      Z
 C          0.000 -0.049 -0.002    0.017 -0.004 -0.053   -0.001 -0.100  0.000
 C         -0.012 -0.044 -0.104    0.020 -0.003  0.015   -0.067 -0.057  0.000
 Cl        -0.031 -0.048 -0.229    0.000 -0.003 -0.180   -0.167 -0.111  0.014
 C         -0.013 -0.038 -0.105    0.037 -0.003  0.234   -0.070  0.028 -0.009
 H         -0.023 -0.035 -0.185    0.040 -0.003  0.304   -0.126  0.059 -0.009
 C          0.001 -0.038  0.001    0.051 -0.004  0.366   -0.002  0.066 -0.016
 H          0.001 -0.033  0.001    0.066 -0.004  0.553   -0.003  0.128 -0.024
 C          0.014 -0.042  0.105    0.043 -0.003  0.233    0.067  0.027 -0.013
 H          0.024 -0.041  0.186    0.051 -0.003  0.301    0.122  0.058 -0.018
 C          0.013 -0.048  0.103    0.026 -0.003  0.013    0.065 -0.057 -0.005
 Cl         0.033 -0.057  0.228    0.016 -0.002 -0.182    0.165 -0.112 -0.002
 C          0.000 -0.057 -0.003    0.016 -0.005 -0.044   -0.001 -0.099 -0.001
 C          0.000  0.118  0.003   -0.045  0.001  0.005    0.003  0.046  0.001
 Cl        -0.003  0.392  0.010   -0.144  0.001 -0.035    0.009 -0.021  0.001
 C         -0.000  0.090  0.002   -0.038  0.012  0.087    0.002  0.284  0.003
 H          0.000  0.227  0.006   -0.088  0.018  0.123    0.005  0.419  0.005
 C         -0.000 -0.115 -0.005    0.032  0.016  0.118   -0.003  0.360  0.004
 H          0.000 -0.138 -0.006    0.038  0.026  0.177   -0.003  0.564  0.006
 C          0.000 -0.285 -0.010    0.095  0.009  0.071   -0.006  0.168  0.000
 H          0.000 -0.440 -0.016    0.153  0.012  0.097   -0.010  0.212  0.000
 C         -0.000 -0.257 -0.009    0.085 -0.002 -0.011   -0.005 -0.061 -0.002
 H         -0.000 -0.394 -0.014    0.135 -0.005 -0.048   -0.009 -0.174 -0.003
 TransDip   0.000 -0.011 -0.000    0.008  0.001  0.035   -0.001  0.032 -0.001

 Mode:                 4                      5                      6
 Frequency:       102.25                 147.45                 173.57
 Force Cnst:      0.1165                 0.0666                 0.2372
 Red. Mass:      18.9147                 5.1956                13.3640
 IR Active:          YES                    YES                    YES
 IR Intens:        0.216                  0.130                  0.468
 Raman Active:       YES                    YES                    YES
               X      Y      Z        X      Y      Z        X      Y      Z
 C         -0.025 -0.002  0.218    0.001 -0.042 -0.000   -0.081 -0.002  0.130
 C         -0.050  0.004  0.044   -0.005 -0.042  0.010   -0.005 -0.017  0.058
 Cl        -0.110 -0.009 -0.305   -0.059 -0.074  0.002    0.296  0.158 -0.061
 C         -0.059  0.006 -0.056   -0.006 -0.023  0.014   -0.007 -0.030 -0.015
 H         -0.065  0.006 -0.176   -0.014 -0.018  0.023   -0.036 -0.016 -0.070
 C         -0.064  0.002 -0.062   -0.000 -0.019 -0.002    0.017  0.001 -0.044
 H         -0.070  0.003 -0.140   -0.000 -0.013 -0.002    0.011  0.003 -0.111
 C         -0.060 -0.002 -0.054    0.006 -0.023 -0.017   -0.006  0.031 -0.008
 H         -0.065  0.002 -0.172    0.014 -0.018 -0.026   -0.033  0.020 -0.059
 C         -0.050 -0.002  0.046    0.005 -0.041 -0.012   -0.004  0.015  0.062
 Cl        -0.111  0.023 -0.300    0.054 -0.072 -0.006    0.296 -0.159 -0.069
 C         -0.013 -0.003  0.256    0.001  0.011  0.001   -0.136 -0.003  0.097
 C          0.094 -0.000  0.184    0.002 -0.111 -0.004   -0.116 -0.004  0.063
 Cl         0.369 -0.008  0.307    0.002  0.164  0.005   -0.120 -0.001  0.076
 C          0.086  0.001  0.039    0.002 -0.262 -0.009   -0.131 -0.003 -0.042
 H          0.166  0.004 -0.017    0.002 -0.442 -0.014   -0.047 -0.004 -0.101
 C         -0.022 -0.004 -0.004    0.001 -0.079 -0.003   -0.241  0.003 -0.096
 H         -0.031 -0.004 -0.098    0.002 -0.163 -0.006   -0.248  0.005 -0.171
 C         -0.125 -0.009  0.073    0.000  0.277  0.009   -0.300  0.007 -0.054
 H         -0.224 -0.014  0.030    0.000  0.511  0.017   -0.357  0.012 -0.078
 C         -0.105 -0.008  0.210    0.001  0.271  0.009   -0.276  0.003  0.047
 H         -0.183 -0.012  0.268    0.001  0.474  0.015   -0.366  0.004  0.114
 TransDip  -0.010  0.000 -0.011    0.000  0.012 -0.000   -0.019  0.001 -0.010

 Mode:                 7                      8                      9
 Frequency:       200.92                 254.12                 270.40
 Force Cnst:      0.1100                 0.3629                 0.2512
 Red. Mass:       4.6256                 9.5384                 5.8310
 IR Active:          YES                    YES                    YES
 IR Intens:        0.000                  0.638                  0.405
 Raman Active:       YES                    YES                    YES
               X      Y      Z        X      Y      Z        X      Y      Z
 C          0.000 -0.002  0.000   -0.132  0.004 -0.281   -0.001  0.045  0.002
 C         -0.013  0.001 -0.156   -0.153  0.036 -0.194    0.054  0.002 -0.006
 Cl         0.004 -0.003  0.089    0.045  0.182  0.043   -0.071 -0.077  0.006
 C         -0.028  0.005 -0.337   -0.148  0.004  0.006    0.053 -0.019 -0.005
 H         -0.048  0.010 -0.591   -0.117 -0.010  0.149    0.086 -0.037 -0.008
 C         -0.000 -0.001  0.000   -0.153 -0.001  0.138   -0.003 -0.054 -0.001
 H         -0.000 -0.000 -0.000   -0.135 -0.004  0.371   -0.003 -0.111 -0.002
 C          0.027 -0.007  0.338   -0.146 -0.003  0.007   -0.058 -0.019  0.005
 H          0.047 -0.011  0.590   -0.114  0.007  0.149   -0.090 -0.036  0.007
 C          0.013 -0.004  0.157   -0.152 -0.029 -0.194   -0.058  0.001  0.008
 Cl        -0.007  0.000 -0.089    0.042 -0.182  0.038    0.072 -0.084 -0.008
 C          0.001 -0.000 -0.000   -0.071 -0.001 -0.118    0.000  0.283  0.008
 C          0.001 -0.002 -0.000   -0.104 -0.001 -0.061    0.000  0.306  0.008
 Cl         0.000  0.004 -0.000    0.201 -0.000  0.064   -0.000 -0.059 -0.005
 C          0.001 -0.013 -0.000   -0.094 -0.004  0.042    0.001  0.193  0.006
 H          0.000 -0.025 -0.000   -0.203 -0.008  0.118   -0.001  0.189  0.007
 C          0.001 -0.003  0.000    0.057 -0.003  0.128    0.003 -0.197 -0.006
 H          0.001 -0.007  0.000    0.068 -0.003  0.238    0.004 -0.534 -0.015
 C          0.001  0.013  0.001    0.142  0.000  0.071    0.003 -0.122 -0.004
 H          0.002  0.026  0.001    0.214  0.004  0.103    0.004 -0.376 -0.012
 C          0.001  0.008  0.000    0.119 -0.001 -0.051    0.002  0.270  0.008
 H          0.002  0.015 -0.000    0.230  0.003 -0.133    0.004  0.352  0.009
 TransDip  -0.000  0.000 -0.000   -0.012 -0.000  0.023   -0.000 -0.020 -0.000

 Mode:                10                     11                     12
 Frequency:       297.87                 378.67                 396.37
 Force Cnst:      0.5526                 0.5803                 0.5097
 Red. Mass:      10.5718                 6.8685                 5.5065
 IR Active:          YES                    YES                    YES
 IR Intens:        0.403                  2.273                  2.990
 Raman Active:       YES                    YES                    YES
               X      Y      Z        X      Y      Z        X      Y      Z
 C         -0.006  0.005 -0.290   -0.097  0.003  0.059   -0.002 -0.143 -0.002
 C          0.081 -0.064 -0.269   -0.021 -0.066  0.190   -0.099 -0.094  0.007
 Cl         0.033 -0.197  0.036    0.064 -0.112 -0.026    0.134 -0.073 -0.012
 C          0.112 -0.028 -0.041   -0.034 -0.040  0.069   -0.132  0.157  0.014
 H          0.074 -0.002  0.125   -0.087 -0.014 -0.001   -0.317  0.259  0.029
 C          0.171 -0.004  0.153   -0.020 -0.002 -0.164    0.000  0.274  0.003
 H          0.197 -0.010  0.471   -0.044  0.001 -0.461    0.000  0.396  0.001
 C          0.112  0.028 -0.037   -0.040  0.034  0.070    0.131  0.158 -0.006
 H          0.073 -0.004  0.130   -0.099  0.007 -0.000    0.315  0.258 -0.020
 C          0.081  0.073 -0.266   -0.025  0.063  0.192    0.097 -0.093 -0.006
 Cl         0.037  0.194  0.043    0.069  0.113 -0.023   -0.133 -0.069  0.009
 C         -0.069  0.006 -0.044   -0.134  0.006 -0.145   -0.002 -0.087 -0.003
 C         -0.173  0.006  0.044   -0.184  0.004 -0.128   -0.001  0.020 -0.001
 Cl         0.039 -0.007  0.210    0.140  0.004 -0.096    0.002 -0.002 -0.004
 C         -0.190  0.005 -0.016   -0.202 -0.005  0.077   -0.002  0.118  0.005
 H         -0.155  0.005 -0.041   -0.361 -0.012  0.187   -0.004  0.242  0.011
 C         -0.190 -0.005 -0.018   -0.056 -0.004  0.186    0.000 -0.107 -0.000
 H         -0.186 -0.016  0.023   -0.046 -0.004  0.295    0.000 -0.243 -0.004
 C         -0.124  0.000 -0.061    0.041 -0.003  0.112   -0.000 -0.010  0.003
 H         -0.090 -0.004 -0.045    0.168 -0.003  0.167    0.000 -0.024  0.003
 C         -0.101  0.009 -0.052    0.005 -0.000 -0.096   -0.001  0.130  0.005
 H         -0.146  0.010 -0.018    0.139  0.001 -0.196    0.001  0.278  0.008
 TransDip  -0.010 -0.001  0.018   -0.048 -0.001 -0.006   -0.001  0.055  0.002

 Mode:                13                     14                     15
 Frequency:       424.84                 437.63                 462.93
 Force Cnst:      0.8837                 0.5741                 1.1962
 Red. Mass:       8.3100                 5.0875                 9.4743
 IR Active:          YES                    YES                    YES
 IR Intens:        6.813                  0.304                  3.310
 Raman Active:       YES                    YES                    YES
               X      Y      Z        X      Y      Z        X      Y      Z
 C          0.100  0.002 -0.070   -0.000  0.097  0.003   -0.129  0.001 -0.024
 C          0.096  0.053  0.165    0.101  0.043 -0.011   -0.161 -0.063  0.045
 Cl        -0.068  0.092 -0.009    0.046 -0.118 -0.005    0.107 -0.130 -0.014
 C          0.110  0.034  0.094    0.094  0.156 -0.005   -0.217 -0.034  0.049
 H          0.146  0.015  0.066    0.066  0.172  0.003   -0.251 -0.019  0.059
 C          0.068  0.007 -0.201    0.000  0.123  0.005   -0.237  0.002 -0.032
 H          0.043  0.011 -0.533    0.000 -0.001  0.009   -0.247  0.003 -0.115
 C          0.107 -0.030  0.093   -0.094  0.157  0.007   -0.217  0.035  0.050
 H          0.146 -0.008  0.065   -0.067  0.173 -0.000   -0.250  0.020  0.059
 C          0.092 -0.058  0.164   -0.102  0.045  0.008   -0.160  0.062  0.048
 Cl        -0.072 -0.097 -0.012   -0.046 -0.116  0.002    0.108  0.129 -0.009
 C          0.049  0.006 -0.199    0.000  0.207  0.008    0.026 -0.000 -0.013
 C         -0.137  0.000 -0.036    0.001  0.145  0.005    0.084 -0.004  0.004
 Cl        -0.050 -0.007  0.237   -0.000 -0.011 -0.001   -0.114 -0.005  0.170
 C         -0.153  0.003 -0.088    0.001 -0.198 -0.006    0.133  0.006 -0.167
 H         -0.130  0.004 -0.104    0.002 -0.546 -0.017    0.190  0.010 -0.204
 C         -0.054  0.002 -0.065   -0.000  0.117  0.004    0.219  0.007 -0.181
 H         -0.037 -0.003  0.099   -0.000  0.183  0.005    0.227  0.009 -0.128
 C          0.121  0.006 -0.192   -0.001  0.059  0.002    0.192  0.003 -0.152
 H          0.228  0.005 -0.146   -0.001  0.048  0.002    0.086  0.004 -0.201
 C          0.112  0.008 -0.229   -0.000 -0.192 -0.005    0.175  0.001 -0.008
 H          0.112  0.008 -0.230   -0.001 -0.541 -0.016    0.187  0.005 -0.019
 TransDip   0.050  0.003 -0.067   -0.000  0.018  0.000   -0.033  0.002 -0.048

 Mode:                16                     17                     18
 Frequency:       482.27                 537.96                 570.27
 Force Cnst:      0.5998                 0.9189                 0.7295
 Red. Mass:       4.3769                 5.3891                 3.8074
 IR Active:          YES                    YES                    YES
 IR Intens:        7.584                  0.105                  2.244
 Raman Active:       YES                    YES                    YES
               X      Y      Z        X      Y      Z        X      Y      Z
 C         -0.000 -0.101 -0.003    0.000 -0.003 -0.000    0.021 -0.006  0.253
 C         -0.098 -0.062 -0.005    0.027 -0.009  0.420    0.000 -0.002  0.055
 Cl        -0.008  0.055  0.001   -0.002  0.002 -0.030    0.001 -0.000  0.005
 C         -0.106 -0.080  0.016   -0.016 -0.001 -0.136   -0.021  0.002 -0.196
 H         -0.134 -0.065  0.037   -0.050  0.007 -0.548   -0.044  0.007 -0.476
 C         -0.001 -0.023 -0.003   -0.000  0.001 -0.000    0.016 -0.004  0.252
 H         -0.001  0.108 -0.005   -0.000  0.008 -0.002    0.033 -0.003  0.471
 C          0.105 -0.081 -0.015    0.016 -0.006  0.137   -0.014  0.000 -0.197
 H          0.134 -0.065 -0.035    0.050 -0.012  0.545   -0.033  0.007 -0.475
 C          0.098 -0.063  0.006   -0.028  0.005 -0.420    0.006 -0.004  0.054
 Cl         0.009  0.055  0.000    0.002  0.001  0.030    0.001  0.001  0.005
 C          0.001  0.000 -0.001   -0.000  0.007  0.000   -0.003  0.006 -0.071
 C         -0.001  0.361  0.011   -0.000  0.014  0.000   -0.058  0.002 -0.054
 Cl        -0.001 -0.029 -0.000   -0.000 -0.002 -0.000   -0.003 -0.001  0.031
 C          0.000 -0.057 -0.003   -0.000 -0.000 -0.000   -0.074 -0.001 -0.026
 H          0.001 -0.411 -0.014   -0.000 -0.012 -0.000   -0.108 -0.005 -0.003
 C          0.001 -0.110 -0.004    0.000 -0.005 -0.000   -0.002  0.003  0.012
 H          0.002 -0.410 -0.013    0.000 -0.021 -0.001    0.008  0.002  0.105
 C          0.001  0.208  0.005    0.000  0.008  0.000    0.075 -0.001 -0.052
 H          0.001  0.332  0.010   -0.000  0.000 -0.000    0.143 -0.006 -0.024
 C          0.001 -0.149 -0.006    0.000 -0.008 -0.000    0.048  0.005 -0.105
 H          0.000 -0.449 -0.015    0.000 -0.042 -0.001    0.085  0.003 -0.135
 TransDip  -0.001 -0.088 -0.003   -0.001 -0.010 -0.000    0.013  0.000 -0.046

 Mode:                19                     20                     21
 Frequency:       579.45                 647.40                 700.58
 Force Cnst:      0.7904                 1.7676                 2.0556
 Red. Mass:       3.9955                 7.1580                 7.1084
 IR Active:          YES                    YES                    YES
 IR Intens:        2.497                  2.043                 15.412
 Raman Active:       YES                    YES                    YES
               X      Y      Z        X      Y      Z        X      Y      Z
 C         -0.001 -0.075 -0.006   -0.169  0.001  0.014   -0.164  0.001  0.009
 C         -0.101 -0.071  0.004    0.008 -0.089  0.008   -0.031 -0.104  0.004
 Cl         0.001  0.022  0.000   -0.030  0.035  0.002   -0.020  0.026  0.002
 C         -0.127 -0.072  0.013    0.073 -0.096 -0.011    0.016 -0.123 -0.011
 H         -0.179 -0.045  0.025   -0.064 -0.017 -0.014   -0.149 -0.030 -0.004
 C          0.000  0.008 -0.005    0.272 -0.001 -0.015    0.245 -0.001 -0.013
 H          0.001  0.178 -0.007    0.274 -0.001 -0.022    0.247  0.000 -0.010
 C          0.128 -0.073 -0.008    0.073  0.096 -0.008    0.018  0.122 -0.007
 H          0.181 -0.046 -0.006   -0.065  0.018 -0.013   -0.147  0.030 -0.002
 C          0.100 -0.072 -0.008    0.008  0.090  0.011   -0.029  0.104  0.007
 Cl        -0.001  0.022  0.000   -0.031 -0.035  0.001   -0.021 -0.026  0.001
 C          0.000  0.245  0.009   -0.221 -0.005  0.133   -0.129  0.007 -0.171
 C         -0.000  0.003  0.001   -0.166  0.001 -0.034    0.150  0.007 -0.231
 Cl         0.000  0.009 -0.000   -0.005  0.001 -0.022   -0.041 -0.003  0.101
 C          0.000 -0.161 -0.005   -0.162  0.009 -0.278    0.271 -0.002  0.084
 H          0.000 -0.391 -0.012   -0.278  0.005 -0.197    0.123 -0.009  0.191
 C         -0.001  0.227  0.007    0.237  0.004 -0.112    0.180 -0.001  0.042
 H         -0.001  0.403  0.013    0.257 -0.004  0.097    0.146  0.009 -0.315
 C         -0.000 -0.192 -0.006    0.114  0.000  0.028   -0.115 -0.007  0.209
 H         -0.001 -0.559 -0.019   -0.231  0.003 -0.122   -0.043 -0.008  0.237
 C         -0.000  0.122  0.005    0.116 -0.011  0.318   -0.187  0.006 -0.204
 H         -0.001 -0.033  0.000    0.191 -0.008  0.264    0.031  0.013 -0.369
 TransDip  -0.000 -0.051 -0.000   -0.046  0.000  0.005    0.035  0.004 -0.121

 Mode:                22                     23                     24
 Frequency:       748.99                 752.69                 763.33
 Force Cnst:      0.8761                 0.9083                 0.5406
 Red. Mass:       2.6506                 2.7212                 1.5748
 IR Active:          YES                    YES                    YES
 IR Intens:       17.097                  4.351                 87.443
 Raman Active:       YES                    YES                    YES
               X      Y      Z        X      Y      Z        X      Y      Z
 C          0.015 -0.000  0.289    0.002 -0.039  0.027   -0.001  0.055 -0.004
 C         -0.018 -0.001 -0.131    0.034 -0.024 -0.011   -0.038  0.040  0.005
 Cl        -0.000 -0.000  0.002   -0.005  0.012  0.000    0.007 -0.017 -0.001
 C         -0.005 -0.013  0.033    0.052  0.033 -0.002   -0.055 -0.039  0.004
 H          0.028 -0.016  0.580    0.050  0.037  0.047   -0.042 -0.047 -0.009
 C          0.002  0.002 -0.140   -0.001  0.001 -0.013    0.003 -0.004  0.002
 H          0.044  0.005  0.399    0.003 -0.096  0.041    0.002  0.102 -0.009
 C          0.008  0.003  0.033   -0.052  0.034  0.007    0.054 -0.035 -0.005
 H          0.039 -0.013  0.572   -0.042  0.037  0.068    0.035 -0.046 -0.015
 C         -0.009  0.012 -0.131   -0.036 -0.024 -0.014    0.038  0.042 -0.000
 Cl        -0.001 -0.003  0.002    0.005  0.012  0.001   -0.007 -0.017  0.000
 C         -0.001  0.022 -0.007   -0.001 -0.207 -0.008    0.001  0.123  0.005
 C         -0.017 -0.021 -0.028   -0.002  0.231  0.004    0.001 -0.006  0.002
 Cl        -0.001  0.001  0.006   -0.000 -0.008  0.001    0.000 -0.003 -0.001
 C         -0.031  0.011 -0.010   -0.002 -0.119 -0.005    0.001 -0.030  0.001
 H         -0.052  0.024  0.004   -0.005 -0.092 -0.003    0.004  0.501  0.014
 C          0.000 -0.009  0.012    0.001  0.060  0.003   -0.003 -0.099 -0.003
 H          0.006 -0.035  0.067    0.000  0.501  0.021   -0.004  0.542  0.017
 C          0.036  0.015 -0.027    0.003 -0.155 -0.006    0.000 -0.025 -0.003
 H          0.080 -0.012 -0.010    0.006  0.337  0.012    0.002  0.589  0.019
 C          0.013 -0.005 -0.051    0.001  0.048 -0.003    0.001 -0.070 -0.002
 H          0.029 -0.054 -0.066    0.005  0.668  0.014   -0.000  0.198  0.008
 TransDip   0.028 -0.002  0.129    0.002  0.065  0.016   -0.001  0.299  0.007

 Mode:                25                     26                     27
 Frequency:       778.57                 788.03                 788.42
 Force Cnst:      2.1084                 0.6919                 1.9030
 Red. Mass:       5.9035                 1.8910                 5.1961
 IR Active:          YES                    YES                    YES
 IR Intens:        2.271                 34.277                 44.628
 Raman Active:       YES                    YES                    YES
               X      Y      Z        X      Y      Z        X      Y      Z
 C         -0.111 -0.001 -0.002   -0.011  0.039 -0.111    0.006  0.238  0.052
 C         -0.080 -0.127 -0.002   -0.010  0.036  0.127   -0.108  0.271 -0.040
 Cl        -0.014  0.023  0.002    0.004 -0.011 -0.006    0.033 -0.078 -0.001
 C         -0.063 -0.195  0.015   -0.031 -0.020 -0.109   -0.118 -0.092  0.055
 H         -0.311 -0.061 -0.071    0.030 -0.038  0.469    0.019 -0.174 -0.204
 C          0.259 -0.001 -0.006    0.004 -0.006 -0.048   -0.004 -0.044  0.019
 H          0.248 -0.003 -0.143    0.062  0.024  0.681   -0.027  0.233 -0.282
 C         -0.066  0.197  0.022    0.008 -0.006 -0.111    0.127 -0.100  0.034
 H         -0.315  0.068 -0.066    0.021 -0.033  0.466   -0.040 -0.177 -0.194
 C         -0.082  0.126  0.003    0.024  0.043  0.123    0.105  0.267 -0.057
 Cl        -0.014 -0.022  0.001   -0.006 -0.013 -0.006   -0.032 -0.077  0.004
 C          0.125 -0.010  0.053    0.006 -0.028  0.002   -0.003 -0.190 -0.008
 C          0.059 -0.004  0.193    0.007  0.010  0.019   -0.003  0.071 -0.005
 Cl         0.019  0.002 -0.046    0.001 -0.000 -0.004   -0.001 -0.001  0.002
 C          0.029 -0.005  0.154    0.011  0.001  0.011   -0.005  0.009 -0.004
 H          0.275 -0.018 -0.018    0.031 -0.064 -0.004   -0.013 -0.430 -0.012
 C         -0.237  0.004  0.018   -0.012  0.013 -0.003    0.005  0.086  0.004
 H         -0.224 -0.023  0.130   -0.013 -0.046 -0.019    0.007 -0.308 -0.004
 C          0.096  0.007 -0.239   -0.007 -0.003 -0.003    0.002 -0.022  0.001
 H          0.302 -0.015 -0.153   -0.013 -0.038 -0.006    0.004 -0.247 -0.006
 C          0.108  0.006 -0.059    0.002  0.005  0.015   -0.001  0.040 -0.004
 H         -0.065 -0.006  0.063   -0.012  0.024  0.026    0.005  0.173 -0.005
 TransDip  -0.010 -0.007  0.047    0.008  0.051  0.180   -0.000  0.210 -0.042

 Mode:                28                     29                     30
 Frequency:       877.42                 905.33                 961.13
 Force Cnst:      0.6493                 0.6564                 0.7461
 Red. Mass:       1.4315                 1.3593                 1.3708
 IR Active:          YES                    YES                    YES
 IR Intens:        1.083                  0.001                  0.171
 Raman Active:       YES                    YES                    YES
               X      Y      Z        X      Y      Z        X      Y      Z
 C          0.000  0.003  0.000   -0.000 -0.000  0.000    0.000  0.004  0.000
 C         -0.002  0.020 -0.000   -0.002  0.001 -0.036    0.001 -0.010  0.000
 Cl         0.001 -0.003 -0.000    0.000 -0.000  0.003   -0.000  0.001 -0.000
 C          0.004  0.002 -0.001    0.009 -0.002  0.121   -0.003 -0.003 -0.000
 H          0.021 -0.007  0.004   -0.055  0.012 -0.693   -0.013  0.003  0.005
 C         -0.000 -0.005 -0.000   -0.000  0.000 -0.001    0.000  0.003  0.000
 H         -0.000 -0.014 -0.000    0.000  0.001  0.007    0.000  0.014 -0.001
 C         -0.004  0.002  0.001   -0.009  0.002 -0.120    0.003 -0.003  0.000
 H         -0.021 -0.006 -0.004    0.055 -0.012  0.694    0.013  0.003 -0.004
 C          0.002  0.020  0.001    0.003 -0.001  0.036   -0.001 -0.010 -0.001
 Cl        -0.001 -0.003  0.000   -0.000  0.000 -0.003    0.000  0.001  0.000
 C         -0.000 -0.072 -0.003   -0.000  0.000  0.000    0.000  0.032  0.001
 C         -0.000  0.058  0.001   -0.000  0.000  0.000    0.000  0.018  0.001
 Cl        -0.000 -0.003 -0.000   -0.000 -0.000  0.000   -0.000 -0.002 -0.000
 C          0.000 -0.118 -0.004    0.000 -0.001 -0.000    0.000 -0.095 -0.003
 H         -0.000  0.632  0.019   -0.000  0.006  0.000    0.001  0.531  0.015
 C          0.001 -0.035 -0.001    0.000 -0.000  0.000   -0.001  0.079  0.002
 H          0.000  0.277  0.009    0.000  0.000  0.000    0.001 -0.450 -0.014
 C         -0.000  0.055  0.002    0.000  0.001  0.000   -0.000  0.062  0.003
 H          0.000 -0.418 -0.014   -0.000 -0.006 -0.000   -0.001 -0.338 -0.011
 C         -0.000  0.104  0.003   -0.000 -0.000 -0.000    0.000 -0.110 -0.004
 H         -0.002 -0.555 -0.017   -0.000 -0.003 -0.000    0.004  0.605  0.017
 TransDip   0.000  0.033 -0.000    0.000 -0.000  0.001   -0.000  0.013  0.001

 Mode:                31                     32                     33
 Frequency:       984.72                 996.28                1019.18
 Force Cnst:      0.7470                 0.7689                 4.6187
 Red. Mass:       1.3074                 1.3148                 7.5468
 IR Active:          YES                    YES                    YES
 IR Intens:        0.312                  0.070                  5.287
 Raman Active:       YES                    YES                    YES
               X      Y      Z        X      Y      Z        X      Y      Z
 C         -0.003  0.000 -0.015   -0.000 -0.001 -0.000    0.298 -0.001 -0.022
 C          0.000 -0.001 -0.000   -0.000  0.002 -0.000   -0.042  0.103  0.004
 Cl        -0.000  0.000  0.001    0.000 -0.000  0.000    0.001 -0.005 -0.000
 C          0.006 -0.001  0.073    0.001  0.001  0.000   -0.144 -0.249  0.009
 H         -0.035  0.009 -0.441    0.003 -0.001 -0.002   -0.124 -0.272 -0.006
 C         -0.011  0.002 -0.127   -0.000 -0.001 -0.000    0.084 -0.000 -0.010
 H          0.059 -0.013  0.755   -0.000 -0.003  0.001    0.077  0.000  0.015
 C          0.006 -0.002  0.074   -0.000  0.001 -0.000   -0.142  0.250  0.018
 H         -0.035  0.006 -0.449   -0.003 -0.001  0.001   -0.122  0.273  0.004
 C          0.001  0.001 -0.000    0.000  0.002  0.000   -0.043 -0.102  0.001
 Cl        -0.000 -0.000  0.001   -0.000 -0.000 -0.000    0.001  0.005  0.000
 C         -0.001  0.000 -0.002   -0.000  0.000  0.000    0.295  0.001 -0.029
 C          0.000  0.000  0.001    0.000 -0.003 -0.000   -0.036 -0.004  0.124
 Cl         0.000 -0.000 -0.000   -0.000 -0.001  0.000    0.001  0.000 -0.005
 C          0.002 -0.000  0.002    0.000 -0.049 -0.002   -0.173  0.008 -0.246
 H          0.006  0.000 -0.000   -0.000  0.307  0.009   -0.138  0.006 -0.283
 C         -0.002 -0.000 -0.001    0.000  0.103  0.003    0.088  0.000 -0.013
 H         -0.003  0.001 -0.007    0.002 -0.601 -0.019    0.075  0.003 -0.034
 C         -0.001  0.000  0.000    0.000 -0.107 -0.003   -0.116 -0.009  0.283
 H         -0.004 -0.001 -0.001    0.001  0.619  0.022   -0.103 -0.010  0.300
 C          0.002 -0.000  0.003   -0.000  0.059  0.002   -0.052  0.003 -0.091
 H          0.003  0.001  0.003   -0.002 -0.364 -0.010    0.003  0.002 -0.119
 TransDip  -0.004  0.000 -0.017   -0.000  0.008  0.000    0.031 -0.002  0.067

 Mode:                34                     35                     36
 Frequency:      1052.97                1077.77                1099.11
 Force Cnst:      2.5676                 1.7509                 2.7611
 Red. Mass:       3.9306                 2.5583                 3.8793
 IR Active:          YES                    YES                    YES
 IR Intens:       25.076                 13.704                 14.630
 Raman Active:       YES                    YES                    YES
               X      Y      Z        X      Y      Z        X      Y      Z
 C         -0.015  0.000 -0.020   -0.087 -0.000  0.007    0.034  0.000 -0.001
 C         -0.005  0.008  0.004    0.000 -0.068 -0.001   -0.147  0.207  0.014
 Cl         0.001 -0.001 -0.000   -0.000  0.004 -0.000    0.018 -0.024 -0.002
 C          0.007  0.014  0.001    0.030  0.122 -0.000   -0.036  0.146  0.006
 H         -0.000  0.020 -0.007   -0.179  0.246  0.021   -0.404  0.378  0.036
 C          0.009 -0.000 -0.002    0.018 -0.000 -0.001    0.271 -0.000 -0.022
 H          0.011 -0.001  0.009    0.025 -0.001 -0.004    0.293  0.001 -0.021
 C          0.007 -0.014  0.000    0.028 -0.122 -0.005   -0.037 -0.146  0.001
 H         -0.001 -0.020 -0.008   -0.181 -0.245  0.012   -0.408 -0.377  0.023
 C         -0.005 -0.008  0.004    0.001  0.068  0.001   -0.148 -0.206  0.007
 Cl         0.001  0.001 -0.000   -0.000 -0.004 -0.000    0.018  0.024 -0.001
 C          0.006 -0.002  0.061   -0.003 -0.001  0.018    0.015  0.000 -0.012
 C         -0.099 -0.007  0.212   -0.031 -0.007  0.209    0.011  0.002 -0.054
 Cl         0.013  0.001 -0.027    0.005  0.001 -0.020   -0.001 -0.000  0.006
 C         -0.030 -0.003  0.088   -0.003  0.004 -0.118   -0.001 -0.001  0.024
 H         -0.293 -0.008  0.295    0.420  0.010 -0.418   -0.108 -0.003  0.099
 C          0.310 -0.000  0.024   -0.012  0.000 -0.019   -0.006 -0.000  0.001
 H          0.357 -0.008  0.270   -0.023  0.003 -0.072   -0.007  0.000 -0.013
 C          0.029  0.005 -0.157    0.009 -0.004  0.132   -0.008  0.001 -0.019
 H         -0.077  0.008 -0.228    0.298 -0.009  0.261   -0.100  0.002 -0.059
 C         -0.212  0.004 -0.165   -0.013  0.004 -0.120    0.016 -0.001  0.034
 H         -0.548  0.003  0.061    0.245  0.007 -0.315   -0.022 -0.003  0.066
 TransDip  -0.056 -0.004  0.150    0.007 -0.004  0.118   -0.122  0.001 -0.014

 Mode:                37                     38                     39
 Frequency:      1120.33                1148.29                1176.83
 Force Cnst:      1.6262                 1.2556                 1.1092
 Red. Mass:       2.1991                 1.6162                 1.3594
 IR Active:          YES                    YES                    YES
 IR Intens:        9.185                  2.233                  8.044
 Raman Active:       YES                    YES                    YES
               X      Y      Z        X      Y      Z        X      Y      Z
 C         -0.078  0.001  0.011   -0.027 -0.000 -0.021   -0.000  0.046  0.001
 C         -0.058  0.157  0.006   -0.014  0.025  0.005    0.077 -0.044 -0.007
 Cl         0.006 -0.016 -0.001    0.001 -0.003 -0.000   -0.005  0.005  0.000
 C          0.040 -0.061 -0.004    0.009 -0.001  0.000    0.007 -0.055 -0.002
 H          0.478 -0.304 -0.042    0.084 -0.042 -0.013    0.180 -0.159 -0.016
 C          0.017  0.000 -0.001    0.006 -0.000 -0.001    0.000  0.085  0.001
 H          0.017  0.000 -0.001    0.008 -0.003  0.003    0.003  0.923  0.016
 C          0.040  0.061 -0.002    0.009  0.002  0.000   -0.008 -0.055 -0.000
 H          0.481  0.302 -0.031    0.082  0.041 -0.012   -0.181 -0.158  0.011
 C         -0.059 -0.157  0.001   -0.014 -0.024  0.004   -0.077 -0.043  0.005
 Cl         0.006  0.016 -0.000    0.001  0.003 -0.000    0.005  0.005 -0.000
 C         -0.123 -0.000  0.008   -0.011 -0.002  0.059   -0.000 -0.019 -0.001
 C         -0.049 -0.003  0.094    0.099  0.003 -0.083    0.000  0.003  0.000
 Cl         0.004  0.000 -0.011   -0.008 -0.000  0.009    0.000 -0.000 -0.000
 C          0.059 -0.000  0.022   -0.012  0.004 -0.108    0.000  0.001 -0.000
 H          0.304  0.004 -0.144    0.136  0.006 -0.227    0.002 -0.004 -0.001
 C         -0.011  0.001 -0.020   -0.036 -0.002  0.070    0.000 -0.000  0.000
 H         -0.021  0.004 -0.133    0.012 -0.018  0.591    0.000  0.001  0.002
 C          0.028  0.000 -0.003    0.065  0.001 -0.005    0.000  0.000  0.000
 H          0.114 -0.001  0.033    0.505 -0.008  0.184    0.002 -0.002  0.001
 C          0.011  0.001 -0.033   -0.095 -0.000 -0.007   -0.000  0.005  0.000
 H          0.240  0.004 -0.208   -0.413 -0.004  0.221   -0.002 -0.021  0.001
 TransDip  -0.078 -0.002  0.057    0.023  0.002 -0.042   -0.000 -0.091 -0.001

 Mode:                40                     41                     42
 Frequency:      1185.24                1215.67                1265.80
 Force Cnst:      0.9184                 1.3915                 1.8509
 Red. Mass:       1.1096                 1.5981                 1.9607
 IR Active:          YES                    YES                    YES
 IR Intens:        0.294                 21.668                  1.797
 Raman Active:       YES                    YES                    YES
               X      Y      Z        X      Y      Z        X      Y      Z
 C          0.006 -0.000 -0.001    0.000  0.126  0.002    0.130 -0.002  0.005
 C          0.002 -0.002 -0.000    0.115 -0.032 -0.009    0.058  0.018 -0.007
 Cl        -0.000  0.000  0.000   -0.005  0.004  0.000   -0.001  0.001  0.000
 C         -0.002 -0.001  0.000   -0.047 -0.040  0.003   -0.043 -0.035  0.002
 H         -0.013  0.005  0.001   -0.626  0.279  0.054   -0.270  0.087  0.025
 C         -0.001 -0.000  0.000   -0.000 -0.025 -0.000   -0.011 -0.001  0.001
 H         -0.001  0.000  0.000   -0.000 -0.031 -0.000   -0.016 -0.001  0.000
 C         -0.002  0.001  0.000    0.047 -0.040 -0.004   -0.042  0.036  0.003
 H         -0.014 -0.005  0.000    0.628  0.275 -0.045   -0.274 -0.087  0.022
 C          0.002  0.002  0.000   -0.115 -0.031  0.008    0.058 -0.017 -0.007
 Cl        -0.000 -0.000  0.000    0.005  0.003 -0.000   -0.002 -0.001  0.000
 C         -0.001  0.000 -0.006    0.000 -0.030 -0.002   -0.117  0.003 -0.066
 C          0.001  0.000 -0.007    0.000  0.004  0.000   -0.156  0.000 -0.017
 Cl        -0.001 -0.000  0.001    0.000 -0.000 -0.000    0.004  0.000 -0.002
 C          0.026  0.001 -0.015    0.000  0.001  0.000    0.075 -0.002  0.054
 H          0.293  0.006 -0.205    0.003 -0.004 -0.002    0.651  0.011 -0.343
 C          0.006 -0.002  0.063    0.000 -0.000 -0.000    0.025 -0.001  0.019
 H          0.064 -0.020  0.631    0.000  0.001  0.002    0.016  0.004 -0.134
 C         -0.054  0.000 -0.024    0.000  0.001  0.000    0.034  0.001 -0.017
 H         -0.563  0.010 -0.245    0.001 -0.002  0.000    0.147 -0.001  0.030
 C          0.020  0.001 -0.015   -0.000  0.007  0.001   -0.011 -0.002  0.044
 H          0.231  0.004 -0.170   -0.004 -0.029  0.002   -0.311 -0.007  0.265
 TransDip   0.017 -0.000  0.005   -0.000 -0.149 -0.002   -0.003 -0.001  0.043

 Mode:                43                     44                     45
 Frequency:      1292.26                1294.61                1312.94
 Force Cnst:      8.4857                 2.4860                 4.0970
 Red. Mass:       8.6246                 2.5175                 4.0339
 IR Active:          YES                    YES                    YES
 IR Intens:        3.803                  2.055                  0.323
 Raman Active:       YES                    YES                    YES
               X      Y      Z        X      Y      Z        X      Y      Z
 C         -0.035  0.431  0.021    0.099  0.048 -0.036    0.091  0.002 -0.003
 C         -0.311 -0.214  0.018    0.026  0.004  0.002    0.060  0.031 -0.007
 Cl        -0.002  0.000  0.000   -0.002  0.001 -0.000   -0.001  0.000  0.000
 C          0.268 -0.114 -0.023   -0.005 -0.049  0.001   -0.028 -0.038  0.001
 H         -0.042  0.063  0.004   -0.255  0.086  0.018   -0.245  0.078  0.023
 C          0.005  0.266  0.004   -0.013  0.029  0.001   -0.018  0.001  0.002
 H          0.005 -0.361 -0.007   -0.018 -0.036  0.001   -0.024 -0.002  0.002
 C         -0.244 -0.138  0.016   -0.060  0.021  0.007   -0.030  0.037  0.002
 H          0.216  0.116 -0.012   -0.220 -0.062  0.013   -0.244 -0.077  0.020
 C          0.269 -0.196 -0.025    0.087 -0.048 -0.003    0.063 -0.033 -0.008
 Cl         0.003  0.001 -0.000   -0.001 -0.000 -0.000   -0.001 -0.000  0.000
 C          0.044 -0.033 -0.090   -0.116 -0.012  0.242   -0.167  0.005 -0.141
 C          0.010  0.006  0.017   -0.035  0.002 -0.048    0.226 -0.003  0.110
 Cl         0.001 -0.000  0.000   -0.003 -0.000 -0.001   -0.000  0.000 -0.002
 C         -0.030  0.002  0.020    0.088  0.002 -0.057   -0.123 -0.003  0.096
 H          0.119 -0.003 -0.086   -0.307 -0.007  0.222   -0.103 -0.003  0.082
 C          0.005 -0.000 -0.019   -0.011 -0.002  0.057   -0.032  0.006 -0.187
 H          0.006 -0.001 -0.009   -0.014 -0.001  0.020    0.027 -0.012  0.376
 C          0.020  0.001  0.031   -0.058  0.003 -0.084    0.167 -0.000  0.019
 H         -0.135 -0.003 -0.034    0.368 -0.004  0.094    0.058  0.002 -0.034
 C         -0.002  0.009  0.027    0.011  0.004 -0.072   -0.198 -0.004  0.117
 H         -0.194 -0.054  0.171    0.500  0.007 -0.444    0.506  0.009 -0.413
 TransDip  -0.004 -0.062  0.007    0.022 -0.011 -0.039    0.017 -0.001 -0.007

 Mode:                46                     47                     48
 Frequency:      1456.63                1458.33                1466.50
 Force Cnst:      2.7184                 3.0161                 3.0983
 Red. Mass:       2.1745                 2.4071                 2.4452
 IR Active:          YES                    YES                    YES
 IR Intens:       70.312                 13.227                 37.047
 Raman Active:       YES                    YES                    YES
               X      Y      Z        X      Y      Z        X      Y      Z
 C          0.006 -0.137 -0.003    0.141  0.002 -0.001   -0.119 -0.005  0.029
 C         -0.082  0.082  0.008   -0.079 -0.101  0.004    0.053  0.076 -0.005
 Cl         0.003 -0.003 -0.000    0.002  0.004  0.000   -0.001 -0.003  0.000
 C          0.152 -0.016 -0.012   -0.052  0.071  0.005    0.049 -0.053 -0.006
 H         -0.361  0.293  0.034    0.359 -0.155 -0.030   -0.272  0.124  0.025
 C          0.003 -0.104 -0.002    0.075  0.002 -0.006   -0.059 -0.005  0.005
 H          0.006  0.654  0.011    0.089 -0.015 -0.007   -0.070  0.024  0.006
 C         -0.156 -0.021  0.012   -0.046 -0.070  0.002    0.039  0.053 -0.003
 H          0.394  0.304 -0.026    0.344  0.140 -0.024   -0.248 -0.102  0.020
 C          0.076  0.091 -0.004   -0.082  0.098  0.007    0.058 -0.070 -0.008
 Cl        -0.003 -0.003  0.000    0.002 -0.004 -0.000   -0.001  0.003  0.000
 C         -0.000  0.021  0.003    0.016  0.002 -0.067    0.012  0.005 -0.132
 C         -0.000 -0.002 -0.003   -0.096 -0.000  0.003   -0.052 -0.003  0.096
 Cl        -0.000  0.000  0.000    0.003  0.000 -0.000    0.002  0.000 -0.003
 C         -0.003 -0.001  0.003    0.071 -0.001  0.038    0.142  0.002 -0.051
 H          0.012  0.002 -0.008   -0.009 -0.003  0.113   -0.364 -0.010  0.325
 C          0.001  0.000  0.000    0.029  0.003 -0.097   -0.027  0.003 -0.085
 H          0.001  0.001 -0.009    0.093 -0.014  0.435    0.034 -0.017  0.548
 C          0.002 -0.001 -0.001   -0.109  0.001 -0.037   -0.121 -0.001  0.025
 H          0.001  0.002 -0.002    0.491 -0.008  0.228    0.235 -0.007  0.197
 C         -0.003 -0.003  0.001   -0.020 -0.003  0.097    0.095 -0.001  0.029
 H          0.008  0.017 -0.007    0.249  0.002 -0.085   -0.141 -0.006  0.220
 TransDip   0.006  0.268  0.001    0.101 -0.008  0.057   -0.115  0.004  0.157

 Mode:                49                     50                     51
 Frequency:      1511.31                1592.56                1604.62
 Force Cnst:      3.9860                 9.0718                 8.6008
 Red. Mass:       2.9620                 6.0709                 5.6695
 IR Active:          YES                    YES                    YES
 IR Intens:        9.367                 37.178                  5.841
 Raman Active:       YES                    YES                    YES
               X      Y      Z        X      Y      Z        X      Y      Z
 C         -0.143  0.000  0.004   -0.002 -0.255 -0.004    0.004 -0.003  0.018
 C          0.018  0.050  0.000    0.098  0.163 -0.005   -0.002 -0.000 -0.002
 Cl        -0.001 -0.002 -0.000   -0.004  0.001  0.000   -0.000  0.000  0.000
 C          0.059 -0.041 -0.005    0.061 -0.235 -0.009    0.003 -0.002 -0.002
 H         -0.184  0.094  0.015   -0.212 -0.109  0.015   -0.002  0.001  0.002
 C         -0.053 -0.001  0.004    0.001  0.453  0.008   -0.001  0.004  0.001
 H         -0.062  0.002  0.005   -0.003 -0.653 -0.011   -0.001 -0.005  0.001
 C          0.059  0.041 -0.004   -0.062 -0.234  0.001    0.002 -0.002 -0.002
 H         -0.184 -0.093  0.012    0.208 -0.112 -0.018    0.002 -0.002  0.001
 C          0.017 -0.050 -0.001   -0.097  0.162  0.011   -0.004  0.004 -0.002
 Cl        -0.001  0.002  0.000    0.004  0.001 -0.000    0.000 -0.000  0.000
 C          0.206 -0.001  0.035    0.001  0.019  0.002   -0.025  0.009 -0.262
 C         -0.051  0.004 -0.124   -0.001 -0.002 -0.001    0.123 -0.005  0.147
 Cl         0.002 -0.000  0.004    0.000  0.000 -0.000   -0.003 -0.000  0.001
 C         -0.125 -0.004  0.127   -0.000 -0.001  0.002    0.010  0.006 -0.201
 H          0.430  0.008 -0.262    0.002  0.002  0.001   -0.165  0.003 -0.102
 C          0.107  0.001 -0.039   -0.000  0.001 -0.004    0.061 -0.013  0.403
 H          0.129  0.001 -0.024    0.001  0.002  0.007   -0.034  0.018 -0.579
 C         -0.101  0.002 -0.078    0.001 -0.002  0.002   -0.124  0.007 -0.228
 H          0.436 -0.005  0.145   -0.002  0.002  0.002    0.287  0.003 -0.075
 C         -0.077 -0.003  0.098    0.001 -0.003 -0.002   -0.072 -0.006  0.194
 H          0.429  0.007 -0.260   -0.003  0.018  0.002    0.325  0.003 -0.087
 TransDip   0.045  0.003 -0.087    0.000  0.195  0.003   -0.015 -0.000  0.076

 Mode:                52                     53                     54
 Frequency:      1620.45                1634.78                3173.59
 Force Cnst:     10.6940                10.1353                 6.4450
 Red. Mass:       6.9122                 6.4368                 1.0861
 IR Active:          YES                    YES                    YES
 IR Intens:       11.441                  1.724                  0.244
 Raman Active:       YES                    YES                    YES
               X      Y      Z        X      Y      Z        X      Y      Z
 C          0.210  0.000 -0.018    0.116  0.000 -0.007   -0.000 -0.000  0.000
 C         -0.296 -0.064  0.022   -0.076 -0.019  0.005   -0.000 -0.000 -0.000
 Cl         0.002  0.002 -0.000    0.001  0.000 -0.000    0.000 -0.000  0.000
 C          0.325 -0.110 -0.028    0.071 -0.025 -0.006   -0.000 -0.000  0.000
 H         -0.333  0.272  0.030   -0.072  0.059  0.007    0.000  0.001 -0.000
 C         -0.174  0.001  0.014   -0.037 -0.000  0.003    0.000  0.000 -0.000
 H         -0.197 -0.000  0.015   -0.042  0.000  0.003   -0.002  0.000  0.000
 C          0.326  0.109 -0.024    0.072  0.025 -0.005   -0.000  0.000  0.000
 H         -0.336 -0.272  0.021   -0.073 -0.059  0.005    0.000 -0.001 -0.000
 C         -0.297  0.065  0.024   -0.075  0.019  0.006   -0.000  0.000 -0.000
 Cl         0.002 -0.002 -0.000    0.001 -0.000 -0.000    0.000  0.000  0.000
 C          0.004 -0.000  0.002   -0.247 -0.000  0.018    0.001  0.000 -0.001
 C         -0.078  0.000 -0.008    0.273 -0.001  0.046   -0.000 -0.000 -0.000
 Cl         0.000 -0.000  0.001   -0.002  0.000 -0.003   -0.000 -0.000  0.000
 C          0.090  0.001 -0.042   -0.263 -0.004  0.124    0.008 -0.000  0.009
 H         -0.088 -0.003  0.088    0.242  0.007 -0.245   -0.085  0.004 -0.118
 C         -0.052 -0.000  0.010    0.146  0.002 -0.038   -0.045 -0.000  0.006
 H         -0.061  0.000 -0.008    0.173 -0.001  0.036    0.532  0.003 -0.056
 C          0.107 -0.000  0.016   -0.308  0.001 -0.038    0.022  0.002 -0.050
 H         -0.113  0.003 -0.083    0.294 -0.008  0.237   -0.257 -0.020  0.590
 C         -0.091 -0.001  0.030    0.311  0.004 -0.130    0.025 -0.001  0.036
 H          0.062  0.002 -0.088   -0.294 -0.009  0.329   -0.307  0.014 -0.420
 TransDip  -0.105 -0.001  0.026   -0.006  0.001 -0.042    0.005  0.000 -0.015

 Mode:                55                     56                     57
 Frequency:      3183.34                3184.01                3195.31
 Force Cnst:      6.5102                 6.4991                 6.5885
 Red. Mass:       1.0904                 1.0881                 1.0952
 IR Active:          YES                    YES                    YES
 IR Intens:        8.324                  4.161                 10.494
 Raman Active:       YES                    YES                    YES
               X      Y      Z        X      Y      Z        X      Y      Z
 C         -0.000  0.000 -0.000   -0.000 -0.000 -0.000    0.000  0.000 -0.000
 C          0.000 -0.000  0.000   -0.000  0.000  0.000    0.000 -0.000  0.000
 Cl        -0.000  0.000 -0.000   -0.000 -0.000  0.000   -0.000  0.000 -0.000
 C          0.000  0.001 -0.000    0.014  0.020 -0.001    0.000  0.000  0.000
 H         -0.004 -0.006  0.000   -0.149 -0.259  0.007   -0.000 -0.001  0.000
 C         -0.002  0.000  0.000   -0.078  0.000  0.006    0.000 -0.000 -0.000
 H          0.022 -0.000 -0.002    0.905 -0.002 -0.072   -0.003  0.000  0.000
 C          0.000 -0.000 -0.000    0.013 -0.019 -0.001    0.000 -0.000  0.000
 H         -0.003  0.006  0.000   -0.137  0.242  0.015   -0.000  0.001  0.000
 C          0.000  0.000  0.000   -0.000 -0.000  0.000    0.000  0.000  0.000
 Cl        -0.000 -0.000 -0.000   -0.000  0.000  0.000   -0.000 -0.000 -0.000
 C         -0.001 -0.000  0.002    0.000  0.000 -0.000   -0.001 -0.000  0.002
 C          0.000 -0.000  0.001    0.000  0.000 -0.000    0.001  0.000 -0.000
 Cl         0.000  0.000 -0.000    0.000 -0.000  0.000   -0.000 -0.000  0.000
 C          0.013 -0.000  0.014   -0.000  0.000 -0.000   -0.019  0.001 -0.024
 H         -0.135  0.006 -0.186    0.004 -0.000  0.005    0.206 -0.009  0.287
 C         -0.058 -0.000  0.006    0.001  0.000 -0.000    0.029  0.000  0.000
 H          0.671  0.004 -0.068   -0.016 -0.000  0.002   -0.317 -0.002  0.028
 C          0.002 -0.000  0.006    0.000  0.000 -0.000    0.027  0.002 -0.060
 H          0.016  0.002 -0.049   -0.001 -0.000  0.004   -0.293 -0.023  0.670
 C         -0.036  0.002 -0.049    0.001 -0.000  0.001   -0.028  0.001 -0.033
 H          0.411 -0.018  0.559   -0.010  0.000 -0.014    0.287 -0.012  0.384
 TransDip  -0.091  0.000 -0.014   -0.065  0.001  0.006    0.042  0.003 -0.095

 Mode:                58                     59                     60
 Frequency:      3206.38                3206.44                3211.21
 Force Cnst:      6.6158                 6.6348                 6.6607
 Red. Mass:       1.0922                 1.0953                 1.0963
 IR Active:          YES                    YES                    YES
 IR Intens:        0.539                  3.988                  2.304
 Raman Active:       YES                    YES                    YES
               X      Y      Z        X      Y      Z        X      Y      Z
 C          0.000  0.001  0.000    0.000 -0.000 -0.000   -0.000  0.000  0.000
 C          0.003 -0.001 -0.000   -0.000  0.000  0.000   -0.002  0.001  0.000
 Cl        -0.000  0.000  0.000    0.000 -0.000 -0.000    0.000 -0.000 -0.000
 C         -0.034 -0.060  0.002    0.002  0.004 -0.000    0.022  0.042 -0.001
 H          0.387  0.687 -0.018   -0.023 -0.041  0.001   -0.257 -0.461  0.012
 C         -0.007  0.004  0.001    0.000 -0.000 -0.000    0.037  0.001 -0.003
 H          0.075 -0.005 -0.006   -0.003  0.000  0.000   -0.398  0.000  0.032
 C          0.026 -0.045 -0.003   -0.002  0.003  0.000    0.031 -0.059 -0.003
 H         -0.291  0.524  0.032    0.020 -0.036 -0.002   -0.359  0.651  0.039
 C         -0.002 -0.001  0.000    0.000 -0.000 -0.000   -0.003 -0.001  0.000
 Cl         0.000  0.000  0.000   -0.000 -0.000  0.000    0.000  0.000 -0.000
 C          0.000 -0.000  0.000    0.000 -0.000  0.000   -0.000 -0.000  0.000
 C          0.000  0.000 -0.000    0.003  0.000 -0.001    0.000  0.000 -0.000
 Cl        -0.000 -0.000  0.000   -0.000 -0.000  0.000    0.000 -0.000  0.000
 C         -0.003  0.000 -0.004   -0.045  0.002 -0.065   -0.000  0.000 -0.000
 H          0.032 -0.001  0.046    0.515 -0.022  0.726    0.002 -0.000  0.003
 C         -0.002 -0.000  0.000   -0.035 -0.000  0.006   -0.000 -0.000  0.000
 H          0.024  0.000 -0.003    0.382  0.002 -0.041    0.003  0.000 -0.000
 C         -0.000 -0.000  0.001   -0.006 -0.001  0.017   -0.000 -0.000  0.000
 H          0.005  0.000 -0.011    0.077  0.006 -0.181    0.001  0.000 -0.002
 C          0.000 -0.000  0.000    0.006 -0.000  0.007    0.000 -0.000  0.000
 H         -0.003  0.000 -0.005   -0.058  0.002 -0.076   -0.001  0.000 -0.001
 TransDip  -0.013 -0.020  0.000   -0.064  0.001  0.004    0.048 -0.003 -0.002

 STANDARD THERMODYNAMIC QUANTITIES AT   298.15 K  AND     1.00 ATM

   This Molecule has  0 Imaginary Frequencies
   Zero point vibrational energy:       95.105 kcal/mol

   Atom    1 Element C  Has Mass   12.00000
   Atom    2 Element C  Has Mass   12.00000
   Atom    3 Element Cl Has Mass   34.96885
   Atom    4 Element C  Has Mass   12.00000
   Atom    5 Element H  Has Mass    1.00783
   Atom    6 Element C  Has Mass   12.00000
   Atom    7 Element H  Has Mass    1.00783
   Atom    8 Element C  Has Mass   12.00000
   Atom    9 Element H  Has Mass    1.00783
   Atom   10 Element C  Has Mass   12.00000
   Atom   11 Element Cl Has Mass   34.96885
   Atom   12 Element C  Has Mass   12.00000
   Atom   13 Element C  Has Mass   12.00000
   Atom   14 Element Cl Has Mass   34.96885
   Atom   15 Element C  Has Mass   12.00000
   Atom   16 Element H  Has Mass    1.00783
   Atom   17 Element C  Has Mass   12.00000
   Atom   18 Element H  Has Mass    1.00783
   Atom   19 Element C  Has Mass   12.00000
   Atom   20 Element H  Has Mass    1.00783
   Atom   21 Element C  Has Mass   12.00000
   Atom   22 Element H  Has Mass    1.00783
   Molecular Mass:   255.961360 amu
   Principal axes and moments of inertia in amu*Bohr^2:
                             1           2           3
    Eigenvalues --     3241.19800  4512.99416  5567.86021
          X               0.99984     0.00043    -0.01774
          Y              -0.00046     1.00000    -0.00153
          Z               0.01774     0.00154     0.99984
   Rotational Symmetry Number is   1
   The Molecule is an Asymmetric Top
   Translational Enthalpy:        0.889 kcal/mol
   Rotational Enthalpy:           0.889 kcal/mol
   Vibrational Enthalpy:        101.346 kcal/mol
   gas constant (RT):             0.592 kcal/mol
   Translational Entropy:        42.519  cal/mol.K
   Rotational Entropy:           32.765  cal/mol.K
   Vibrational Entropy:          40.439  cal/mol.K

   Total Enthalpy:              103.716 kcal/mol
   Total Entropy:               115.724  cal/mol.K

 ======================================================================

 STANDARD THERMODYNAMIC QUANTITIES FOR ANHARMONIC VIBRATION -- TOSH

   Zero point vibrational energy: ************ kcal/mol

   Vibrational Enthalpy:       Infinity kcal/mol
   Vibrational Entropy:             NaN  cal/mol.K

   Total Enthalpy:             Infinity kcal/mol
   Total Entropy:                   NaN  cal/mol.K

 ======================================================================

 STANDARD THERMODYNAMIC QUANTITIES FOR ANHARMONIC VIBRATION -- VPT2

   Zero point vibrational energy: ************ kcal/mol

   Vibrational Enthalpy:       Infinity kcal/mol
   Vibrational Entropy:             NaN  cal/mol.K

   Total Enthalpy:             Infinity kcal/mol
   Total Entropy:                   NaN  cal/mol.K

 ======================================================================

Archival summary:
1\1\november\FREQ\ProcedureUnspecified\BasisUnspecified\l3127\taweetha\FriJan1706:09:302020FriJan1706:09:302020\0\\#,FREQ,ProcedureUnspecified,BasisUnspecified,\\0,1\Cl\C,1,1.75875\C,2,1.39191,1,118.387\H,3,1.08244,2,119.551,1,-0.0997463,0\C,3,1.39145,2,119.459,1,179.824,0\H,5,1.08387,3,119.547,2,-179.912,0\C,5,1.39335,3,120.059,2,0.0714651,0\H,7,1.08364,5,120.313,3,-179.943,0\C,7,1.39082,5,119.823,3,-0.0486429,0\H,9,1.08393,7,120.091,5,-179.895,0\C,2,1.39846,1,120.024,3,179.878,0\C,11,1.49145,2,122.155,1,-0.158765,0\C,12,1.40243,11,121.888,2,89.7977,0\C,13,1.39102,12,122.383,11,179.246,0\H,14,1.0821,13,119.701,12,179.91,0\C,14,1.39062,13,119.203,12,-0.0356259,0\H,16,1.08365,14,119.79,13,179.966,0\C,16,1.39064,14,120.407,13,-0.0545554,0\H,18,1.08195,16,121.087,14,180,0\C,18,1.39084,16,119.178,14,0.0515169,0\Cl,13,1.7569,12,119.578,11,-0.916455,0\Cl,20,1.75789,18,118.013,16,179.89,0\\\@

 Total job time:  10776.25s(wall), 10775.68s(cpu) 
 Fri Jan 17 06:09:30 2020

        *************************************************************
        *                                                           *
        *  Thank you very much for using Q-Chem.  Have a nice day.  *
        *                                                           *
        *************************************************************
