# Supplementary material for: Quantum Chemical Investigation of Polychlorinated Dibenzodioxins, Dibenzofurans and Biphenyls: Relative Stability and Planarity Analysis
Source: Molecules. 2020 Dec 3;25(23):5697. doi: 10.3390/molecules25235697 (PMC7730433; doi:10.3390/molecules25235697)
Supplement: Supplementary file 1 [file molecules-25-05697-s001.zip › PCB/B3LYP/ClHHHClHClClHH.out]

                  Welcome to Q-Chem
     A Quantum Leap Into The Future Of Chemistry


 Q-Chem 5.2 (devel), Q-Chem, Inc., Pleasanton, CA (2019)

 Yihan Shao,  Zhengting Gan,  E. Epifanovsky,  A. T. B. Gilbert,  M. Wormit,  
 J. Kussmann,  A. W. Lange,  A. Behn,  Jia Deng,  Xintian Feng,  D. Ghosh,  
 M. Goldey,  P. R. Horn,  L. D. Jacobson,  I. Kaliman,  T. Kus,  A. Landau,  
 Jie Liu,  E. I. Proynov,  R. M. Richard,  R. P. Steele,  E. J. Sundstrom,  
 H. L. Woodcock III,  P. M. Zimmerman,  D. Zuev,  B. Albrecht,  E. Alguire,  
 S. A. Baeppler,  D. Barton,  Z. Benda,  Y. A. Bernard,  E. J. Berquist,  
 K. B. Bravaya,  H. Burton,  D. Casanova,  Chun-Min Chang,  Yunqing Chen,  
 A. Chien,  K. D. Closser,  M. P. Coons,  S. Coriani,  S. Dasgupta,  
 A. L. Dempwolff,  M. Diedenhofen,  Hainam Do,  R. G. Edgar,  Po-Tung Fang,  
 S. Faraji,  S. Fatehi,  Qingguo Feng,  K. D. Fenk,  J. Fosso-Tande,  
 J. Gayvert,  Qinghui Ge,  A. Ghysels,  G. Gidofalvi,  J. Gomes,  
 J. Gonthier,  A. Gunina,  D. Hait,  M. W. D. Hanson-Heine,  
 P. H. P. Harbach,  A. W. Hauser,  M. F. Herbst,  J. E. Herr,  
 E. G. Hohenstein,  Z. C. Holden,  Kerwin Hui,  B. C. Huynh,  T.-C. Jagau,  
 Hyunjun Ji,  B. Kaduk,  K. Khistyaev,  Jaehoon Kim,  P. Klunzinger,  K. Koh,  
 D. Kosenkov,  L. Koulias,  T. Kowalczyk,  C. M. Krauter,  A. Kunitsa,  
 Ka Un Lao,  A. Laurent,  K. V. Lawler,  Joonho Lee,  D. Lefrancois,  
 S. Lehtola,  D. S. Levine,  Yi-Pei Li,  You-Sheng Lin,  Fenglai Liu,  
 E. Livshits,  A. Luenser,  P. Manohar,  E. Mansoor,  S. F. Manzer,  
 Shan-Ping Mao,  Yuezhi Mao,  N. Mardirossian,  A. V. Marenich,  
 T. Markovich,  L. A. Martinez-Martinez,  S. A. Maurer,  N. J. Mayhall,  
 S. C. McKenzie,  J.-M. Mewes,  P. Morgante,  A. F. Morrison,  
 J. W. Mullinax,  K. Nanda,  T. S. Nguyen-Beck,  R. Olivares-Amaya,  
 J. A. Parkhill,  Zheng Pei,  T. M. Perrine,  F. Plasser,  P. Pokhilko,  
 S. Prager,  A. Prociuk,  E. Ramos,  D. R. Rehn,  F. Rob,  M. Scheurer,  
 M. Schneider,  N. Sergueev,  S. M. Sharada,  S. Sharma,  D. W. Small,  
 T. Stauch,  T. Stein,  Yu-Chuan Su,  A. J. W. Thom,  A. Tkatchenko,  
 T. Tsuchimochi,  N. M. Tubman,  L. Vogt,  M. L. Vidal,  O. Vydrov,  
 M. A. Watson,  J. Wenzel,  M. de Wergifosse,  T. A. Wesolowski,  A. White,  
 J. Witte,  A. Yamada,  Jun Yang,  K. Yao,  S. Yeganeh,  S. R. Yost,  
 Zhi-Qiang You,  A. Zech,  Igor Ying Zhang,  Xing Zhang,  Yan Zhao,  
 Ying Zhu,  B. R. Brooks,  G. K. L. Chan,  C. J. Cramer,  M. S. Gordon,  
 W. J. Hehre,  A. Klamt,  M. W. Schmidt,  C. D. Sherrill,  D. G. Truhlar,  
 A. Aspuru-Guzik,  R. Baer,  A. T. Bell,  N. A. Besley,  Jeng-Da Chai,  
 A. E. DePrince, III,  R. A. DiStasio Jr.,  A. Dreuw,  B. D. Dunietz,  
 T. R. Furlani,  Chao-Ping Hsu,  Yousung Jung,  Jing Kong,  D. S. Lambrecht,  
 WanZhen Liang,  C. Ochsenfeld,  V. A. Rassolov,  L. V. Slipchenko,  
 J. E. Subotnik,  T. Van Voorhis,  J. M. Herbert,  A. I. Krylov,  
 P. M. W. Gill,  M. Head-Gordon

 Contributors to earlier versions of Q-Chem not listed above: 
 R. D. Adamson,  B. Austin,  J. Baker,  G. J. O. Beran,  K. Brandhorst,  
 S. T. Brown,  E. F. C. Byrd,  A. K. Chakraborty,  C.-L. Cheng,  
 Siu Hung Chien,  D. M. Chipman,  D. L. Crittenden,  H. Dachsel,  
 R. J. Doerksen,  A. D. Dutoi,  L. Fusti-Molnar,  W. A. Goddard III,  
 A. Golubeva-Zadorozhnaya,  S. R. Gwaltney,  G. Hawkins,  A. Heyden,  
 S. Hirata,  G. Kedziora,  F. J. Keil,  C. Kelley,  Jihan Kim,  R. A. King,  
 R. Z. Khaliullin,  P. P. Korambath,  W. Kurlancheek,  A. M. Lee,  M. S. Lee,  
 S. V. Levchenko,  Ching Yeh Lin,  D. Liotard,  R. C. Lochan,  I. Lotan,  
 P. E. Maslen,  N. Nair,  D. P. O'Neill,  D. Neuhauser,  E. Neuscamman,  
 C. M. Oana,  R. Olson,  B. Peters,  R. Peverati,  P. A. Pieniazek,  
 Y. M. Rhee,  J. Ritchie,  M. A. Rohrdanz,  E. Rosta,  N. J. Russ,  
 H. F. Schaefer III,  N. E. Schultz,  N. Shenvi,  A. C. Simmonett,  A. Sodt,  
 D. Stuck,  K. S. Thanthiriwatte,  V. Vanovschi,  Tao Wang,  A. Warshel,  
 C. F. Williams,  Q. Wu,  X. Xu,  W. Zhang

 Please cite Q-Chem as follows:
 Y. Shao et al., Mol. Phys. 113, 184-215 (2015)
 DOI: 10.1080/00268976.2014.952696

 Q-Chem 5.2.1 for Intel X86 EM64T Linux

 Parts of Q-Chem use Armadillo 8.300.2 (Tropical Shenanigans).
 http://arma.sourceforge.net/

 Q-Chem begins on Fri Jan 17 00:28:11 2020  

Host: 
0

     Scratch files written to /scratch/taweetham/qchem389//
NAlpha2: 146
NElect   146
Mult     1

 Q-Chem warning in module libgen/rem_setup.C, line 2168:

 Setting Thresh to 1e-14


Checking the input file for inconsistencies... 	...done.

--------------------------------------------------------------
User input:
--------------------------------------------------------------
$MOLECULE
0 1
C 
C  1 1.394960
Cl  2 CCl 1 119.528007
C  2 1.386606 1 120.846377 3 178.766605 0
H  4 CH 2 119.698148 1 -179.612229 0
C  4 1.387279 2 120.235871 1 -0.083363 0
H  6 CH 4 120.254637 2 -179.958574 0
C  6 1.387279 4 119.490737 2 0.041992 0
H  8 CH 6 120.064298 4 179.568218 0
C  8 1.386606 6 120.235863 4 0.041336 0
Cl  10 CCl 8 119.614146 6 178.681836 0
C  1 1.488550 2 120.827489 3 1.275929 0
C  12 1.394960 1 120.827496 2 44.635695 0
H  13 CH 12 119.528011 1 1.275194 0
C  13 1.386606 12 120.846392 1 -179.957497 0
Cl  15 CCl 13 119.698155 12 -179.612829 0
C  15 1.387278 13 120.235860 12 -0.083872 0
Cl  17 CCl 15 120.254633 13 -179.958492 0
C  17 1.387279 15 119.490737 13 0.041666 0
H  19 CH 17 120.064293 15 179.568399 0
C  19 1.386606 17 120.235874 15 0.041790 0
H  21 CH 19 119.614152 17 178.681599 0

CH=1.08273
CCl=1.75400
$END

$REM
   JOB_TYPE	OPTIMIZATION
   BASIS	6-311++G**
   METHOD	B3LYP
   SYM_IGNORE	TRUE
   SCF_GUESS_ALWAYS     TRUE
   SYM_IGNORE   TRUE
   S2THRESH     15
   THRESH       15
$END

--------------------------------------------------------------
 ----------------------------------------------------------------
             Standard Nuclear Orientation (Angstroms)
    I     Atom           X                Y                Z
 ----------------------------------------------------------------
    1      C       0.0000000000     0.0000000000     0.0000000000
    2      C       0.0000000000     0.0000000000     1.3949600000
    3      Cl      1.5261815140     0.0000000000     2.2594170471
    4      C      -1.1901880373     0.0256249026     2.1059255403
    5      H      -1.1683702292     0.0315218534     3.1884196336
    6      C      -2.4041742747     0.0535064326     1.4351028665
    7      H      -3.3336980403     0.0741960811     1.9899557843
    8      C      -2.4180259722     0.0546630380     0.0478935036
    9      H      -3.3603520375     0.0692493833    -0.4851290834
   10      C      -1.2274122092     0.0272853135    -0.6622934626
   11      Cl     -1.2645630159    -0.0058824468    -2.4155862839
   12      C       1.2779219872    -0.0284629571    -0.7628147595
   13      C       2.3095886281    -0.8932703637    -0.3971844912
   14      H       2.1704206894    -1.5663256744     0.4394355459
   15      C       3.5004827568    -0.9194878930    -1.1069450245
   16      Cl      4.7739092873    -2.0261183446    -0.6270805489
   17      C       3.6821124948    -0.0819958503    -2.1978886372
   18      Cl      5.1879324501    -0.1155248115    -3.0967201401
   19      C       2.6636000698     0.7822218600    -2.5724593424
   20      H       2.7980411655     1.4448431951    -3.4181323354
   21      C       1.4736782845     0.8090230106    -1.8610916159
   22      H       0.6936781770     1.5025559907    -2.1490431582
 ----------------------------------------------------------------
 Nuclear Repulsion Energy =        1472.99615092 hartrees
 There are       73 alpha and       73 beta electrons
 Requested basis set is 6-311++G(d,p)
 There are 154 shells and 426 basis functions

 Total QAlloc Memory Limit   2000 MB
 Mega-Array Size       188 MB
 MEM_STATIC part       192 MB
 A cutoff of  1.0D-15 yielded   9523 shell pairs
 There are     77829 function pairs (     83640 Cartesian)
 Smallest overlap matrix eigenvalue = 3.76E-07
 Linear dependence detected in AO basis
 Number of orthogonalized atomic orbitals = 422
 Maximum deviation from orthogonality = 2.306E-10

 Scale SEOQF with 1.000000e-02/1.000000e-01/1.000000e-01

 Standard Electronic Orientation quadrupole field applied
 Nucleus-field energy     =    -0.0000000466 hartrees
 Guess from superposition of atomic densities
 Warning:  Energy on first SCF cycle will be non-variational
 SAD guess density has 146.000000 electrons

 -----------------------------------------------------------------------
  General SCF calculation program by
  Eric Jon Sundstrom, Paul Horn, Yuezhi Mao, Dmitri Zuev, Alec White,
  David Stuck, Shaama M.S., Shane Yost, Joonho Lee, David Small,
  Daniel Levine, Susi Lehtola, Hugh Burton, Evgeny Epifanovsky,
  Bang C. Huynh
 -----------------------------------------------------------------------
 Exchange:     0.2000 Hartree-Fock + 0.0800 Slater + 0.7200 B88
 Correlation:  0.1900 VWN1RPA + 0.8100 LYP
 Using SG-1 standard quadrature grid
 A restricted SCF calculation will be
 performed using DIIS
 SCF converges when DIIS error is below 1.0e-08
 ---------------------------------------
  Cycle       Energy         DIIS error
 ---------------------------------------
    1   -2305.7697882954      3.05e-02  
    2   -2301.7186661980      2.68e-03  
    3   -2301.6094555573      3.36e-03  
    4   -2301.8799060176      5.63e-04  
    5   -2301.8859632586      2.83e-04  
    6   -2301.8876034495      1.09e-04  
    7   -2301.8878476690      3.12e-05  
    8   -2301.8878668090      1.35e-05  
    9   -2301.8878708491      2.63e-06  
   10   -2301.8878709890      1.14e-06  
   11   -2301.8878710180      3.34e-07  
   12   -2301.8878710203      1.11e-07  
   13   -2301.8878710206      4.11e-08  
   14   -2301.8878710207      1.65e-08  
   15   -2301.8878710206      5.09e-09  Convergence criterion met
 ---------------------------------------
 SCF time:   CPU 578.76s  wall 579.00s 
 SCF   energy in the final basis set =    -2301.8878710206
 Total energy in the final basis set =    -2301.8878710206

 --------------------------------------------------------------

                    Orbital Energies (a.u.)
 --------------------------------------------------------------

 Alpha MOs
 -- Occupied --
********-101.5705-101.5637-101.5622 -10.2637 -10.2634 -10.2565 -10.2550
-10.2275 -10.2133 -10.2100 -10.2087 -10.2085 -10.2038 -10.2023 -10.1988
 -9.4863  -9.4858  -9.4782  -9.4768  -7.2507  -7.2504  -7.2430  -7.2417
 -7.2412  -7.2407  -7.2406  -7.2399  -7.2331  -7.2324  -7.2316  -7.2310
 -0.9392  -0.9246  -0.8954  -0.8645  -0.8599  -0.8480  -0.7973  -0.7641
 -0.7572  -0.7410  -0.6551  -0.6441  -0.6249  -0.6070  -0.5511  -0.5253
 -0.5230  -0.4981  -0.4889  -0.4761  -0.4596  -0.4562  -0.4540  -0.4361
 -0.4264  -0.4165  -0.3984  -0.3944  -0.3901  -0.3793  -0.3567  -0.3542
 -0.3428  -0.3384  -0.3353  -0.3239  -0.3124  -0.2931  -0.2714  -0.2666
 -0.2508
 -- Virtual --
 -0.0664  -0.0483  -0.0378  -0.0223  -0.0179  -0.0155  -0.0094   0.0043
  0.0086   0.0115   0.0204   0.0231   0.0318   0.0369   0.0424   0.0495
  0.0525   0.0567   0.0615   0.0695   0.0731   0.0786   0.0833   0.0840
  0.0864   0.0910   0.1009   0.1018   0.1030   0.1069   0.1112   0.1131
  0.1181   0.1195   0.1239   0.1247   0.1265   0.1309   0.1316   0.1353
  0.1375   0.1383   0.1462   0.1494   0.1565   0.1607   0.1624   0.1675
  0.1714   0.1733   0.1762   0.1803   0.1890   0.1903   0.2023   0.2045
  0.2066   0.2118   0.2180   0.2213   0.2237   0.2263   0.2309   0.2350
  0.2380   0.2434   0.2450   0.2516   0.2554   0.2607   0.2632   0.2667
  0.2707   0.2725   0.2757   0.2820   0.2863   0.2900   0.2951   0.3008
  0.3044   0.3091   0.3184   0.3196   0.3275   0.3297   0.3360   0.3396
  0.3486   0.3657   0.3844   0.4215   0.4225   0.4341   0.4459   0.4525
  0.4591   0.4658   0.4718   0.4772   0.4819   0.4881   0.4944   0.5136
  0.5152   0.5232   0.5294   0.5310   0.5441   0.5512   0.5527   0.5688
  0.5721   0.5763   0.5781   0.5859   0.5922   0.6061   0.6080   0.6152
  0.6220   0.6248   0.6335   0.6380   0.6478   0.6518   0.6689   0.6779
  0.6808   0.6851   0.6946   0.7063   0.7093   0.7204   0.7290   0.7474
  0.7558   0.7711   0.7941   0.8097   0.8146   0.8222   0.8366   0.8401
  0.8413   0.8467   0.8505   0.8560   0.8589   0.8618   0.8698   0.8731
  0.8780   0.8857   0.8928   0.9008   0.9071   0.9108   0.9160   0.9237
  0.9246   0.9401   0.9456   0.9499   0.9560   0.9655   0.9681   0.9710
  0.9843   0.9953   1.0002   1.0089   1.0144   1.0333   1.0617   1.0685
  1.0796   1.0902   1.0941   1.1156   1.1304   1.1452   1.1822   1.2184
  1.2314   1.2495   1.2566   1.2675   1.2727   1.2875   1.3017   1.3028
  1.3128   1.3465   1.3483   1.3600   1.4047   1.4649   1.4824   1.4936
  1.5132   1.5179   1.5436   1.5529   1.5616   1.5708   1.5805   1.5911
  1.6240   1.6411   1.6484   1.6747   1.6834   1.6974   1.7074   1.7363
  1.7459   1.7599   1.8024   1.8371   1.8483   1.8721   1.8777   1.8894
  1.8976   1.9069   1.9098   1.9298   1.9365   1.9390   1.9509   1.9722
  1.9787   1.9887   2.0115   2.0275   2.0528   2.0859   2.0991   2.1505
  2.1690   2.1863   2.2067   2.2501   2.2682   2.2758   2.2841   2.3005
  2.3078   2.3182   2.3257   2.3412   2.3666   2.3939   2.4263   2.4336
  2.4414   2.4669   2.4885   2.5092   2.5301   2.5404   2.5537   2.5736
  2.6031   2.6135   2.6349   2.6513   2.6645   2.6876   2.7188   2.7216
  2.7300   2.7356   2.7466   2.7547   2.7760   2.7784   2.7949   2.7975
  2.8119   2.8298   2.8455   2.8550   2.8689   2.8854   2.9380   2.9617
  2.9813   3.0778   3.0977   3.1336   3.1635   3.1741   3.2010   3.2077
  3.2471   3.2514   3.3539   3.3700   3.3834   3.4403   3.5140   3.5433
  3.5944   3.7035   3.7216   3.7606   3.8772   3.9821   4.0283   4.0832
  4.0910   4.1374   4.4174   4.8151   4.8427   9.7606   9.8093   9.8147
  9.8208  23.4117  23.5632  23.8709  23.8994  23.9234  23.9315  23.9968
 24.0505  24.0569  24.0838  24.1531  24.1671  25.7953  25.8722  25.9092
 25.9331  26.1331  26.1613  26.2530  26.3522  26.5247  26.6644  26.7894
 26.8232 215.7510 215.8071 215.8182 215.8236
 --------------------------------------------------------------

          Ground-State Mulliken Net Atomic Charges

     Atom                 Charge (a.u.)
  ----------------------------------------
      1 C                    -0.432994
      2 C                     0.041626
      3 Cl                    0.487804
      4 C                    -0.135709
      5 H                     0.206910
      6 C                    -0.704708
      7 H                     0.164978
      8 C                    -0.125819
      9 H                     0.209293
     10 C                    -0.004363
     11 Cl                    0.476236
     12 C                     0.796886
     13 C                    -1.348883
     14 H                     0.212378
     15 C                     0.008224
     16 Cl                    0.608070
     17 C                     0.338773
     18 Cl                    0.487013
     19 C                    -0.927774
     20 H                     0.198805
     21 C                    -0.727803
     22 H                     0.171057
  ----------------------------------------
  Sum of atomic charges =     0.000000

 -----------------------------------------------------------------
                    Cartesian Multipole Moments
 -----------------------------------------------------------------
    Charge (ESU x 10^10)
                 0.0000
    Dipole Moment (Debye)
         X      -3.7157      Y       1.0296      Z       1.1572
       Tot       4.0256
    Quadrupole Moments (Debye-Ang)
        XX    -126.4699     XY       2.4780     YY    -121.6195
        XZ      -0.9761     YZ      -4.3941     ZZ    -117.6855
    Octopole Moments (Debye-Ang^2)
       XXX    -597.0784    XXY      37.6676    XYY    -170.0819
       YYY      84.5527    XXZ     105.0076    XYZ      -9.9056
       YYZ      71.2692    XZZ    -183.4609    YZZ      39.3110
       ZZZ     229.3039
    Hexadecapole Moments (Debye-Ang^3)
      XXXX   -6370.3132   XXXY     457.5182   XXYY   -1154.5330
      XYYY     436.7777   YYYY    -580.7762   XXXZ    1057.7972
      XXYZ     -32.1047   XYYZ     336.1102   YYYZ     -29.4385
      XXZZ   -1495.4366   XYZZ     170.1413   YYZZ    -541.9894
      XZZZ     960.0147   YZZZ     -52.1169   ZZZZ   -2620.0493
 -----------------------------------------------------------------
 Calculating analytic gradient of the SCF energy
 Gradient of SCF Energy
            1           2           3           4           5           6
    1  -0.0208280   0.0052516   0.0053529  -0.0007962  -0.0008930  -0.0028879
    2   0.0011222   0.0000099  -0.0053559  -0.0004129   0.0000385   0.0000880
    3   0.0114306  -0.0009944  -0.0136866  -0.0119334  -0.0002007   0.0017836
            7           8           9          10          11          12
    1   0.0000227   0.0100850  -0.0002857   0.0031386   0.0151265  -0.0000503
    2   0.0000059   0.0001016  -0.0000108  -0.0002447   0.0051112  -0.0003625
    3  -0.0000092   0.0064397   0.0008775  -0.0045145   0.0020709   0.0003042
           13          14          15          16          17          18
    1   0.0025298  -0.0034900  -0.0034372   0.0031943  -0.0069402   0.0035595
    2   0.0075779   0.0008400   0.0064021   0.0008296  -0.0009809  -0.0032040
    3   0.0009371   0.0049535  -0.0035529  -0.0029391   0.0057101   0.0014141
           19          20          21          22
    1   0.0015880  -0.0015106  -0.0034053  -0.0053244
    2  -0.0050078   0.0005596  -0.0066209  -0.0004860
    3   0.0030274  -0.0000158  -0.0011861   0.0000839
 Max gradient component =       2.083E-02
 RMS gradient           =       5.290E-03
 Gradient time:  CPU 192.92 s  wall 192.94 s
 Geometry Optimization Parameters
   NAtoms,    NIC,     NZ,  NCons,   NDum,   NFix, NCnnct, MaxDiis
       22     155      22       0       0       0       0       0


** GEOMETRY OPTIMIZATION IN DELOCALIZED INTERNAL COORDINATES **
   Searching for a Minimum

   Optimization Cycle:   1

                       Coordinates (Angstroms)
     ATOM                X               Y               Z
      1  C         0.0000000000    0.0000000000    0.0000000000
      2  C         0.0000000000    0.0000000000    1.3949600000
      3  Cl        1.5261815140    0.0000000000    2.2594170471
      4  C        -1.1901880373    0.0256249026    2.1059255403
      5  H        -1.1683702292    0.0315218534    3.1884196336
      6  C        -2.4041742747    0.0535064326    1.4351028665
      7  H        -3.3336980403    0.0741960811    1.9899557843
      8  C        -2.4180259722    0.0546630380    0.0478935036
      9  H        -3.3603520375    0.0692493833   -0.4851290834
     10  C        -1.2274122092    0.0272853135   -0.6622934626
     11  Cl       -1.2645630159   -0.0058824468   -2.4155862839
     12  C         1.2779219872   -0.0284629571   -0.7628147595
     13  C         2.3095886281   -0.8932703637   -0.3971844912
     14  H         2.1704206894   -1.5663256744    0.4394355459
     15  C         3.5004827568   -0.9194878930   -1.1069450245
     16  Cl        4.7739092873   -2.0261183446   -0.6270805489
     17  C         3.6821124948   -0.0819958503   -2.1978886372
     18  Cl        5.1879324501   -0.1155248115   -3.0967201401
     19  C         2.6636000698    0.7822218600   -2.5724593424
     20  H         2.7980411655    1.4448431951   -3.4181323354
     21  C         1.4736782845    0.8090230106   -1.8610916159
     22  H         0.6936781770    1.5025559907   -2.1490431582
   Point Group: c1    Number of degrees of freedom:    60


   Energy is  -2301.887871021


 Attempting to generate delocalized internal coordinates
 Initial Hessian constructed with Jon Baker's OPTIMIZE code

 60 Hessian modes will be used to form the next step
  Hessian Eigenvalues:
     0.010693    0.019215    0.019215    0.023207    0.023207    0.023578
     0.023582    0.023676    0.023681    0.023938    0.023938    0.024090
     0.024090    0.024114    0.024114    0.024135    0.024135    0.024142
     0.024143    0.159962    0.159969    0.159994    0.159995    0.159995
     0.160000    0.220852    0.223726    0.234799    0.234830    0.246104
     0.249087    0.249938    0.249949    0.249992    0.250000    0.250000
     0.250000    0.301033    0.301033    0.301033    0.301033    0.336089
     0.356665    0.356665    0.356665    0.356665    0.356665    0.356665
     0.428972    0.429778    0.431281    0.432120    0.467773    0.467798
     0.472128    0.472159    0.478203    0.478204    0.479142    0.479142

 Minimum search - taking simple RFO step
 Searching for Lamda that Minimizes Along All modes
 Value Taken    Lamda =  -0.03558151
 Calculated Step too Large.  Step scaled by  0.450492
 Step Taken.  Stepsize is  0.300000

                             Maximum     Tolerance    Cnvgd?
         Gradient           0.051192      0.000300      NO
         Displacement       0.265008      0.001200      NO
         Energy change     *********      0.000001      NO


 New Cartesian Coordinates Obtained by Inverse Iteration

 Displacement from previous Coordinates is:  1.099444
 ----------------------------------------------------------------
             Standard Nuclear Orientation (Angstroms)
    I     Atom           X                Y                Z
 ----------------------------------------------------------------
    1      C       0.0068585589     0.0007061798    -0.0047994959
    2      C      -0.0132393955     0.0707411467     1.4016272575
    3      Cl      1.4707075987     0.2117863584     2.3288337215
    4      C      -1.2053542739     0.0978347919     2.1120896216
    5      H      -1.1818117482     0.1671224027     3.1924767200
    6      C      -2.4185107766     0.0513790138     1.4436294434
    7      H      -3.3479796873     0.0707553212     1.9986501782
    8      C      -2.4334319117    -0.0203037404     0.0596693580
    9      H      -3.3752560777    -0.0707472942    -0.4722788995
   10      C      -1.2426661558    -0.0431978736    -0.6531274853
   11      Cl     -1.3617273467    -0.2146367007    -2.3964381528
   12      C       1.2937870158    -0.0258340940    -0.7724641354
   13      C       2.2967677196    -0.9502941399    -0.4647362621
   14      H       2.1366439930    -1.6781230514     0.3175640699
   15      C       3.4899681685    -0.9802855135    -1.1730819865
   16      Cl      4.7021944989    -2.1741680509    -0.7497573685
   17      C       3.7119036059    -0.0780676236    -2.2093256292
   18      Cl      5.2119276568    -0.0945161724    -3.1149924436
   19      C       2.7273755490     0.8477408919    -2.5261384781
   20      H       2.8949530863     1.5594281236    -3.3245768235
   21      C       1.5339385443     0.8713313981    -1.8187487059
   22      H       0.7937150663     1.6189713461    -2.0653334658
 ----------------------------------------------------------------
 Nuclear Repulsion Energy =        1459.86183993 hartrees
 There are       73 alpha and       73 beta electrons
 Applying Cartesian multipole field
    Component          Value
    ---------          -----
     (2,0,0)        1.00000E-12
     (0,2,0)        2.00000E-11
     (0,0,2)       -3.00000E-11
 Nucleus-field energy     =    -0.0000000463 hartrees
 Requested basis set is 6-311++G(d,p)
 There are 154 shells and 426 basis functions
 A cutoff of  1.0D-15 yielded   9481 shell pairs
 There are     77503 function pairs (     83290 Cartesian)
 Smallest overlap matrix eigenvalue = 3.97E-07
 Linear dependence detected in AO basis
 Number of orthogonalized atomic orbitals = 422
 Maximum deviation from orthogonality = 4.048E-10
 Guess from superposition of atomic densities
 Warning:  Energy on first SCF cycle will be non-variational
 SAD guess density has 146.000000 electrons

 -----------------------------------------------------------------------
  General SCF calculation program by
  Eric Jon Sundstrom, Paul Horn, Yuezhi Mao, Dmitri Zuev, Alec White,
  David Stuck, Shaama M.S., Shane Yost, Joonho Lee, David Small,
  Daniel Levine, Susi Lehtola, Hugh Burton, Evgeny Epifanovsky,
  Bang C. Huynh
 -----------------------------------------------------------------------
 Exchange:     0.2000 Hartree-Fock + 0.0800 Slater + 0.7200 B88
 Correlation:  0.1900 VWN1RPA + 0.8100 LYP
 Using SG-1 standard quadrature grid
 A restricted SCF calculation will be
 performed using DIIS
 SCF converges when DIIS error is below 1.0e-08
 ---------------------------------------
  Cycle       Energy         DIIS error
 ---------------------------------------
    1   -2305.6702916570      3.03e-02  
    2   -2301.7299012292      2.66e-03  
    3   -2301.6213450243      3.34e-03  
    4   -2301.8885620584      5.65e-04  
    5   -2301.8948540162      2.70e-04  
    6   -2301.8963764954      1.03e-04  
    7   -2301.8965917157      2.70e-05  
    8   -2301.8966045539      1.37e-05  
    9   -2301.8966088608      2.59e-06  
   10   -2301.8966089962      1.19e-06  
   11   -2301.8966090280      3.31e-07  
   12   -2301.8966090304      1.09e-07  
   13   -2301.8966090308      4.04e-08  
   14   -2301.8966090306      1.72e-08  
   15   -2301.8966090307      4.94e-09  Convergence criterion met
 ---------------------------------------
 SCF time:   CPU 577.15s  wall 577.00s 
 SCF   energy in the final basis set =    -2301.8966090307
 Total energy in the final basis set =    -2301.8966090307

 --------------------------------------------------------------

                    Orbital Energies (a.u.)
 --------------------------------------------------------------

 Alpha MOs
 -- Occupied --
********-101.5699-101.5653-101.5639 -10.2650 -10.2647 -10.2585 -10.2575
-10.2321 -10.2175 -10.2090 -10.2074 -10.2072 -10.2061 -10.2043 -10.2015
 -9.4852  -9.4848  -9.4798  -9.4784  -7.2498  -7.2495  -7.2446  -7.2433
 -7.2402  -7.2397  -7.2396  -7.2389  -7.2347  -7.2340  -7.2332  -7.2327
 -0.9355  -0.9246  -0.8928  -0.8669  -0.8595  -0.8462  -0.7966  -0.7641
 -0.7549  -0.7407  -0.6553  -0.6424  -0.6229  -0.6076  -0.5512  -0.5234
 -0.5212  -0.5005  -0.4896  -0.4753  -0.4569  -0.4565  -0.4533  -0.4334
 -0.4270  -0.4166  -0.3980  -0.3923  -0.3886  -0.3797  -0.3564  -0.3538
 -0.3415  -0.3382  -0.3357  -0.3265  -0.3154  -0.2911  -0.2711  -0.2676
 -0.2539
 -- Virtual --
 -0.0654  -0.0482  -0.0394  -0.0233  -0.0217  -0.0169  -0.0095   0.0039
  0.0082   0.0129   0.0194   0.0218   0.0309   0.0362   0.0416   0.0496
  0.0519   0.0560   0.0618   0.0684   0.0722   0.0791   0.0822   0.0828
  0.0864   0.0912   0.0987   0.1011   0.1031   0.1064   0.1099   0.1140
  0.1169   0.1182   0.1215   0.1245   0.1257   0.1307   0.1316   0.1336
  0.1355   0.1367   0.1433   0.1455   0.1561   0.1594   0.1615   0.1667
  0.1678   0.1735   0.1750   0.1794   0.1852   0.1879   0.1987   0.2015
  0.2066   0.2107   0.2180   0.2196   0.2238   0.2254   0.2299   0.2334
  0.2377   0.2429   0.2449   0.2485   0.2551   0.2615   0.2639   0.2661
  0.2668   0.2735   0.2745   0.2813   0.2845   0.2877   0.2970   0.2984
  0.3032   0.3044   0.3097   0.3199   0.3241   0.3330   0.3342   0.3391
  0.3497   0.3612   0.3811   0.4226   0.4261   0.4321   0.4440   0.4506
  0.4575   0.4615   0.4751   0.4770   0.4800   0.4871   0.4939   0.5097
  0.5125   0.5186   0.5260   0.5331   0.5436   0.5536   0.5570   0.5720
  0.5731   0.5781   0.5789   0.5831   0.5870   0.6030   0.6091   0.6137
  0.6162   0.6199   0.6379   0.6381   0.6515   0.6564   0.6673   0.6724
  0.6846   0.6877   0.6969   0.7066   0.7120   0.7150   0.7318   0.7436
  0.7536   0.7654   0.7922   0.8038   0.8116   0.8234   0.8329   0.8387
  0.8450   0.8495   0.8509   0.8546   0.8560   0.8628   0.8651   0.8710
  0.8807   0.8842   0.8922   0.8943   0.9039   0.9078   0.9180   0.9257
  0.9318   0.9368   0.9431   0.9487   0.9541   0.9556   0.9682   0.9714
  0.9759   0.9801   0.9927   0.9976   1.0104   1.0247   1.0455   1.0560
  1.0680   1.0828   1.0949   1.1157   1.1194   1.1387   1.1741   1.2121
  1.2244   1.2491   1.2537   1.2633   1.2659   1.2770   1.2952   1.3066
  1.3129   1.3371   1.3526   1.3586   1.4130   1.4589   1.4790   1.4876
  1.5124   1.5184   1.5434   1.5530   1.5623   1.5638   1.5800   1.5842
  1.6180   1.6402   1.6493   1.6740   1.6825   1.6954   1.7033   1.7352
  1.7446   1.7469   1.7948   1.8263   1.8450   1.8647   1.8745   1.8917
  1.8989   1.9043   1.9096   1.9228   1.9300   1.9373   1.9487   1.9716
  1.9731   1.9823   2.0028   2.0187   2.0474   2.0778   2.0954   2.1429
  2.1553   2.1845   2.2010   2.2475   2.2693   2.2714   2.2844   2.2985
  2.3045   2.3092   2.3218   2.3402   2.3557   2.4055   2.4227   2.4295
  2.4359   2.4616   2.4861   2.5068   2.5218   2.5340   2.5452   2.5685
  2.5960   2.6025   2.6247   2.6561   2.6691   2.6873   2.7107   2.7178
  2.7248   2.7320   2.7445   2.7492   2.7683   2.7765   2.7841   2.7982
  2.8027   2.8090   2.8393   2.8475   2.8648   2.8818   2.9216   2.9556
  2.9829   3.0730   3.0865   3.1242   3.1500   3.1578   3.1901   3.1938
  3.2306   3.2374   3.3459   3.3598   3.3759   3.4357   3.5104   3.5347
  3.5871   3.6968   3.7155   3.7583   3.8716   3.9680   4.0265   4.0788
  4.0880   4.1309   4.4002   4.8047   4.8378   9.7615   9.8019   9.8072
  9.8149  23.4162  23.5556  23.8490  23.8848  23.9126  23.9260  23.9726
 24.0331  24.0549  24.0744  24.1498  24.1605  25.7913  25.8720  25.8983
 25.9099  26.1117  26.1609  26.2146  26.3224  26.5140  26.6184  26.7766
 26.7896 215.7526 215.8010 215.8058 215.8144
 --------------------------------------------------------------

          Ground-State Mulliken Net Atomic Charges

     Atom                 Charge (a.u.)
  ----------------------------------------
      1 C                    -0.414335
      2 C                     0.034303
      3 Cl                    0.472173
      4 C                    -0.136032
      5 H                     0.207117
      6 C                    -0.722500
      7 H                     0.165539
      8 C                    -0.130599
      9 H                     0.208955
     10 C                     0.004504
     11 Cl                    0.454712
     12 C                     0.717011
     13 C                    -1.310268
     14 H                     0.216029
     15 C                     0.038434
     16 Cl                    0.599199
     17 C                     0.286463
     18 Cl                    0.487887
     19 C                    -0.901162
     20 H                     0.200748
     21 C                    -0.654162
     22 H                     0.175984
  ----------------------------------------
  Sum of atomic charges =     0.000000

 -----------------------------------------------------------------
                    Cartesian Multipole Moments
 -----------------------------------------------------------------
    Charge (ESU x 10^10)
                -0.0000
    Dipole Moment (Debye)
         X      -3.5276      Y       1.0833      Z       1.1429
       Tot       3.8631
    Quadrupole Moments (Debye-Ang)
        XX    -125.7296     XY       2.7719     YY    -121.1727
        XZ      -1.3985     YZ      -4.5141     ZZ    -118.2310
    Octopole Moments (Debye-Ang^2)
       XXX    -588.3776    XXY      39.4028    XYY    -166.7007
       YYY      89.2663    XXZ     103.8568    XYZ     -11.1786
       YYZ      71.2637    XZZ    -181.3420    YZZ      41.5822
       ZZZ     234.0560
    Hexadecapole Moments (Debye-Ang^3)
      XXXX   -6365.0692   XXXY     453.5555   XXYY   -1163.1468
      XYYY     423.2928   YYYY    -648.7295   XXXZ    1081.7360
      XXYZ     -52.2145   XYYZ     344.6607   YYYZ     -88.6664
      XXZZ   -1495.9542   XYZZ     170.0342   YYZZ    -557.8985
      XZZZ     995.3121   YZZZ    -100.4014   ZZZZ   -2659.8050
 -----------------------------------------------------------------
 Calculating analytic gradient of the SCF energy
 Gradient of SCF Energy
            1           2           3           4           5           6
    1  -0.0109619   0.0040406  -0.0005506   0.0002830  -0.0009367  -0.0014112
    2   0.0007233  -0.0024071  -0.0004991  -0.0004181   0.0001026   0.0000008
    3   0.0060030   0.0036444  -0.0013010  -0.0080017   0.0001783   0.0008784
            7           8           9          10          11          12
    1   0.0001787   0.0071669  -0.0005847  -0.0013858   0.0007469   0.0004498
    2  -0.0000218   0.0002133  -0.0000707   0.0022003   0.0006548  -0.0003015
    3  -0.0001094   0.0035716   0.0007558  -0.0055274   0.0011612   0.0003117
           13          14          15          16          17          18
    1   0.0053942  -0.0012878  -0.0029320   0.0022202  -0.0051219   0.0026077
    2   0.0033810   0.0004877   0.0039908  -0.0001081   0.0000860  -0.0016583
    3  -0.0007610  -0.0005377  -0.0015643  -0.0010958   0.0030038  -0.0000197
           19          20          21          22
    1   0.0017693  -0.0009010   0.0005816   0.0006347
    2  -0.0032758   0.0005319  -0.0031039  -0.0005082
    3   0.0014899   0.0000344  -0.0031787   0.0010642
 Max gradient component =       1.096E-02
 RMS gradient           =       2.828E-03
 Gradient time:  CPU 190.72 s  wall 190.73 s
 Geometry Optimization Parameters
   NAtoms,    NIC,     NZ,  NCons,   NDum,   NFix, NCnnct, MaxDiis
       22     155      22       0       0       0       0       0

 Cartesian Hessian Update
 Hessian updated using BFGS update


** GEOMETRY OPTIMIZATION IN DELOCALIZED INTERNAL COORDINATES **
   Searching for a Minimum

   Optimization Cycle:   2

                       Coordinates (Angstroms)
     ATOM                X               Y               Z
      1  C         0.0068585589    0.0007061798   -0.0047994959
      2  C        -0.0132393955    0.0707411467    1.4016272575
      3  Cl        1.4707075987    0.2117863584    2.3288337215
      4  C        -1.2053542739    0.0978347919    2.1120896216
      5  H        -1.1818117482    0.1671224027    3.1924767200
      6  C        -2.4185107766    0.0513790138    1.4436294434
      7  H        -3.3479796873    0.0707553212    1.9986501782
      8  C        -2.4334319117   -0.0203037404    0.0596693580
      9  H        -3.3752560777   -0.0707472942   -0.4722788995
     10  C        -1.2426661558   -0.0431978736   -0.6531274853
     11  Cl       -1.3617273467   -0.2146367007   -2.3964381528
     12  C         1.2937870158   -0.0258340940   -0.7724641354
     13  C         2.2967677196   -0.9502941399   -0.4647362621
     14  H         2.1366439930   -1.6781230514    0.3175640699
     15  C         3.4899681685   -0.9802855135   -1.1730819865
     16  Cl        4.7021944989   -2.1741680509   -0.7497573685
     17  C         3.7119036059   -0.0780676236   -2.2093256292
     18  Cl        5.2119276568   -0.0945161724   -3.1149924436
     19  C         2.7273755490    0.8477408919   -2.5261384781
     20  H         2.8949530863    1.5594281236   -3.3245768235
     21  C         1.5339385443    0.8713313981   -1.8187487059
     22  H         0.7937150663    1.6189713461   -2.0653334658
   Point Group: c1    Number of degrees of freedom:    60


   Energy is  -2301.896609031

 Hessian updated using BFGS update

 53 Hessian modes will be used to form the next step
  Hessian Eigenvalues:
     0.017466    0.019215    0.019216    0.023206    0.023207    0.023569
     0.023676    0.023681    0.023931    0.023938    0.024090    0.024090
     0.024114    0.024114    0.024135    0.024135    0.024142    0.024142
     0.031514    0.159384    0.159970    0.159995    0.159995    0.160000
     0.160411    0.219259    0.223633    0.233971    0.234800    0.242250
     0.246532    0.249619    0.249949    0.249996    0.250000    0.297082
     0.300903    0.302784    0.352786    0.356653    0.365314    0.428975
     0.430621    0.432118    0.463605    0.467730    0.467823    0.470354
     0.477360    0.478061    0.478203    0.479129    0.536585

 Minimum search - taking simple RFO step
 Searching for Lamda that Minimizes Along All modes
 Value Taken    Lamda =  -0.00285820
 Step Taken.  Stepsize is  0.289960

                             Maximum     Tolerance    Cnvgd?
         Gradient           0.007495      0.000300      NO
         Displacement       0.227569      0.001200      NO
         Energy change     -0.008738      0.000001      NO


 New Cartesian Coordinates Obtained by Inverse Iteration

 Displacement from previous Coordinates is:  0.916519
 ----------------------------------------------------------------
             Standard Nuclear Orientation (Angstroms)
    I     Atom           X                Y                Z
 ----------------------------------------------------------------
    1      C       0.0168014664    -0.0000266138    -0.0066439271
    2      C      -0.0117761889     0.1490075366     1.3904949125
    3      Cl      1.4818441642     0.3635427784     2.2911415985
    4      C      -1.2019393648     0.1729083846     2.1101757778
    5      H      -1.1732773130     0.2962281763     3.1852593386
    6      C      -2.4131711788     0.0515693901     1.4386513573
    7      H      -3.3438999677     0.0714587285     1.9922545606
    8      C      -2.4291676864    -0.0966031814     0.0565037478
    9      H      -3.3635790615    -0.2021614213    -0.4798022271
   10      C      -1.2285226664    -0.1236308462    -0.6451705596
   11      Cl     -1.3124505970    -0.3746009860    -2.3827354939
   12      C       1.2932352633    -0.0232316790    -0.7697148745
   13      C       2.2544412933    -1.0031916164    -0.5095093392
   14      H       2.0734661007    -1.7616215191     0.2412668645
   15      C       3.4492741667    -1.0349241312    -1.2191166634
   16      Cl      4.6043287461    -2.2994241138    -0.8555629480
   17      C       3.7056492955    -0.0732627846    -2.2007364683
   18      Cl      5.1973417967    -0.0704897032    -3.1126488866
   19      C       2.7528094618     0.9074381876    -2.4629878193
   20      H       2.9518548456     1.6536288928    -3.2213209733
   21      C       1.5567352756     0.9299363119    -1.7584040672
   22      H       0.8307658369     1.7050729288    -1.9726528718
 ----------------------------------------------------------------
 Nuclear Repulsion Energy =        1460.86561761 hartrees
 There are       73 alpha and       73 beta electrons
 Applying Cartesian multipole field
    Component          Value
    ---------          -----
     (2,0,0)        1.00000E-12
     (0,2,0)        2.00000E-11
     (0,0,2)       -3.00000E-11
 Nucleus-field energy     =    -0.0000000446 hartrees
 Requested basis set is 6-311++G(d,p)
 There are 154 shells and 426 basis functions
 A cutoff of  1.0D-15 yielded   9489 shell pairs
 There are     77564 function pairs (     83352 Cartesian)
 Smallest overlap matrix eigenvalue = 3.75E-07
 Linear dependence detected in AO basis
 Number of orthogonalized atomic orbitals = 422
 Maximum deviation from orthogonality = 4.699E-10
 Guess from superposition of atomic densities
 Warning:  Energy on first SCF cycle will be non-variational
 SAD guess density has 146.000000 electrons

 -----------------------------------------------------------------------
  General SCF calculation program by
  Eric Jon Sundstrom, Paul Horn, Yuezhi Mao, Dmitri Zuev, Alec White,
  David Stuck, Shaama M.S., Shane Yost, Joonho Lee, David Small,
  Daniel Levine, Susi Lehtola, Hugh Burton, Evgeny Epifanovsky,
  Bang C. Huynh
 -----------------------------------------------------------------------
 Exchange:     0.2000 Hartree-Fock + 0.0800 Slater + 0.7200 B88
 Correlation:  0.1900 VWN1RPA + 0.8100 LYP
 Using SG-1 standard quadrature grid
 A restricted SCF calculation will be
 performed using DIIS
 SCF converges when DIIS error is below 1.0e-08
 ---------------------------------------
  Cycle       Energy         DIIS error
 ---------------------------------------
    1   -2305.6524347203      3.02e-02  
    2   -2301.7337149904      2.64e-03  
    3   -2301.6266914841      3.32e-03  
    4   -2301.8899969245      5.81e-04  
    5   -2301.8965703334      2.85e-04  
    6   -2301.8982419567      1.07e-04  
    7   -2301.8984724862      3.29e-05  
    8   -2301.8984947511      1.36e-05  
    9   -2301.8984988632      2.64e-06  
   10   -2301.8984990021      1.18e-06  
   11   -2301.8984990337      3.29e-07  
   12   -2301.8984990363      1.07e-07  
   13   -2301.8984990363      3.97e-08  
   14   -2301.8984990363      1.73e-08  
   15   -2301.8984990364      5.13e-09  Convergence criterion met
 ---------------------------------------
 SCF time:   CPU 576.79s  wall 576.00s 
 SCF   energy in the final basis set =    -2301.8984990364
 Total energy in the final basis set =    -2301.8984990364

 --------------------------------------------------------------

                    Orbital Energies (a.u.)
 --------------------------------------------------------------

 Alpha MOs
 -- Occupied --
********-101.5688-101.5657-101.5648 -10.2645 -10.2644 -10.2595 -10.2587
-10.2295 -10.2164 -10.2102 -10.2082 -10.2081 -10.2067 -10.2051 -10.2023
 -9.4840  -9.4836  -9.4803  -9.4793  -7.2485  -7.2484  -7.2451  -7.2442
 -7.2389  -7.2386  -7.2384  -7.2378  -7.2351  -7.2346  -7.2341  -7.2335
 -0.9353  -0.9240  -0.8912  -0.8687  -0.8597  -0.8446  -0.7966  -0.7641
 -0.7542  -0.7396  -0.6552  -0.6416  -0.6231  -0.6074  -0.5514  -0.5224
 -0.5199  -0.5029  -0.4898  -0.4754  -0.4562  -0.4561  -0.4540  -0.4321
 -0.4267  -0.4163  -0.3983  -0.3919  -0.3892  -0.3790  -0.3572  -0.3529
 -0.3405  -0.3374  -0.3352  -0.3257  -0.3172  -0.2882  -0.2716  -0.2673
 -0.2551
 -- Virtual --
 -0.0622  -0.0486  -0.0395  -0.0272  -0.0219  -0.0166  -0.0089   0.0041
  0.0084   0.0133   0.0187   0.0210   0.0306   0.0354   0.0414   0.0503
  0.0517   0.0558   0.0625   0.0675   0.0714   0.0797   0.0817   0.0825
  0.0865   0.0912   0.0974   0.1009   0.1032   0.1060   0.1102   0.1144
  0.1159   0.1181   0.1209   0.1237   0.1260   0.1303   0.1311   0.1329
  0.1343   0.1363   0.1412   0.1439   0.1549   0.1582   0.1618   0.1643
  0.1686   0.1733   0.1752   0.1795   0.1837   0.1888   0.1966   0.2006
  0.2072   0.2111   0.2171   0.2200   0.2245   0.2260   0.2279   0.2345
  0.2393   0.2435   0.2454   0.2479   0.2551   0.2628   0.2639   0.2652
  0.2685   0.2721   0.2754   0.2803   0.2827   0.2881   0.2893   0.2968
  0.3015   0.3027   0.3070   0.3207   0.3257   0.3323   0.3340   0.3404
  0.3496   0.3582   0.3815   0.4235   0.4257   0.4322   0.4425   0.4508
  0.4585   0.4628   0.4756   0.4786   0.4813   0.4864   0.4942   0.5055
  0.5091   0.5167   0.5234   0.5348   0.5446   0.5549   0.5578   0.5701
  0.5743   0.5803   0.5864   0.5868   0.5907   0.6014   0.6096   0.6123
  0.6169   0.6249   0.6326   0.6420   0.6545   0.6610   0.6650   0.6705
  0.6849   0.6911   0.6956   0.7015   0.7122   0.7172   0.7310   0.7388
  0.7541   0.7658   0.7884   0.8060   0.8163   0.8316   0.8347   0.8362
  0.8456   0.8490   0.8513   0.8537   0.8591   0.8633   0.8662   0.8732
  0.8790   0.8831   0.8893   0.8962   0.9007   0.9119   0.9144   0.9265
  0.9282   0.9392   0.9410   0.9458   0.9492   0.9580   0.9692   0.9741
  0.9756   0.9797   0.9905   0.9996   1.0103   1.0247   1.0443   1.0521
  1.0647   1.0778   1.1038   1.1144   1.1234   1.1442   1.1680   1.2183
  1.2326   1.2467   1.2541   1.2663   1.2682   1.2783   1.2983   1.3085
  1.3146   1.3293   1.3529   1.3643   1.4198   1.4542   1.4778   1.4862
  1.5115   1.5223   1.5472   1.5527   1.5583   1.5649   1.5799   1.5847
  1.6184   1.6403   1.6448   1.6776   1.6803   1.6941   1.6982   1.7347
  1.7469   1.7500   1.7922   1.8238   1.8433   1.8588   1.8724   1.8875
  1.8929   1.9100   1.9156   1.9251   1.9327   1.9413   1.9487   1.9705
  1.9738   1.9810   2.0042   2.0165   2.0459   2.0774   2.1007   2.1411
  2.1521   2.1852   2.1963   2.2461   2.2686   2.2737   2.2830   2.2926
  2.2998   2.3069   2.3197   2.3471   2.3550   2.4204   2.4249   2.4324
  2.4363   2.4601   2.4873   2.5048   2.5200   2.5288   2.5458   2.5642
  2.5932   2.5963   2.6212   2.6633   2.6750   2.6867   2.7118   2.7146
  2.7289   2.7299   2.7426   2.7495   2.7712   2.7749   2.7877   2.7906
  2.7947   2.8010   2.8358   2.8448   2.8606   2.8767   2.9179   2.9661
  2.9933   3.0776   3.0855   3.1320   3.1402   3.1546   3.1889   3.1939
  3.2321   3.2392   3.3411   3.3566   3.3755   3.4361   3.5116   3.5302
  3.5884   3.6993   3.7101   3.7612   3.8685   3.9728   4.0245   4.0772
  4.0901   4.1308   4.3839   4.8035   4.8363   9.7652   9.8009   9.8053
  9.8197  23.4197  23.5643  23.8511  23.8922  23.9027  23.9225  23.9700
 24.0327  24.0446  24.0743  24.1409  24.1550  25.7888  25.8723  25.8979
 25.9036  26.0970  26.1741  26.2104  26.3274  26.5114  26.6161  26.7743
 26.7903 215.7569 215.7996 215.8030 215.8198
 --------------------------------------------------------------

          Ground-State Mulliken Net Atomic Charges

     Atom                 Charge (a.u.)
  ----------------------------------------
      1 C                    -0.341380
      2 C                    -0.004289
      3 Cl                    0.452732
      4 C                    -0.169173
      5 H                     0.207098
      6 C                    -0.685219
      7 H                     0.168353
      8 C                    -0.161601
      9 H                     0.208269
     10 C                    -0.027761
     11 Cl                    0.435113
     12 C                     0.755372
     13 C                    -1.328527
     14 H                     0.221166
     15 C                     0.060468
     16 Cl                    0.591354
     17 C                     0.224555
     18 Cl                    0.489985
     19 C                    -0.833092
     20 H                     0.204038
     21 C                    -0.646831
     22 H                     0.179369
  ----------------------------------------
  Sum of atomic charges =     0.000000

 -----------------------------------------------------------------
                    Cartesian Multipole Moments
 -----------------------------------------------------------------
    Charge (ESU x 10^10)
                -0.0000
    Dipole Moment (Debye)
         X      -3.4504      Y       1.1255      Z       1.1772
       Tot       3.8155
    Quadrupole Moments (Debye-Ang)
        XX    -125.3162     XY       2.9372     YY    -120.8221
        XZ      -1.4961     YZ      -4.6232     ZZ    -118.7383
    Octopole Moments (Debye-Ang^2)
       XXX    -584.0341    XXY      40.7994    XYY    -165.2216
       YYY      93.3471    XXZ     104.0959    XYZ     -12.0626
       YYZ      72.2433    XZZ    -180.9178    YZZ      43.3604
       ZZZ     240.0615
    Hexadecapole Moments (Debye-Ang^3)
      XXXX   -6256.5921   XXXY     447.3297   XXYY   -1155.8557
      XYYY     408.4998   YYYY    -720.4634   XXXZ    1097.2909
      XXYZ     -68.2501   XYYZ     349.5421   YYYZ    -135.9161
      XXZZ   -1474.7312   XYZZ     166.4356   YYZZ    -565.1889
      XZZZ    1014.9068   YZZZ    -139.2765   ZZZZ   -2642.0662
 -----------------------------------------------------------------
 Calculating analytic gradient of the SCF energy
 Gradient of SCF Energy
            1           2           3           4           5           6
    1  -0.0021294   0.0023769  -0.0002436   0.0003625  -0.0001438  -0.0016855
    2   0.0001749  -0.0007925  -0.0004264  -0.0004090  -0.0000107   0.0000155
    3   0.0010917   0.0000029  -0.0012127  -0.0015975   0.0002186   0.0009128
            7           8           9          10          11          12
    1   0.0001261   0.0016445  -0.0002683   0.0012177   0.0012230  -0.0020688
    2  -0.0000434   0.0003637   0.0000049   0.0007223   0.0004905   0.0002111
    3  -0.0000878   0.0005723   0.0000170  -0.0020804   0.0007807   0.0012173
           13          14          15          16          17          18
    1   0.0023371  -0.0002860  -0.0018192   0.0005728  -0.0011137   0.0006249
    2   0.0008361  -0.0005122   0.0007593  -0.0006454   0.0005318  -0.0000118
    3   0.0006280   0.0002115   0.0007394   0.0001901   0.0001576  -0.0003619
           19          20          21          22
    1   0.0007551  -0.0006382  -0.0005994  -0.0002445
    2  -0.0006284   0.0002312  -0.0014503   0.0005889
    3   0.0000496   0.0000678  -0.0014166  -0.0001003
 Max gradient component =       2.377E-03
 RMS gradient           =       9.425E-04
 Gradient time:  CPU 191.94 s  wall 191.96 s
 Geometry Optimization Parameters
   NAtoms,    NIC,     NZ,  NCons,   NDum,   NFix, NCnnct, MaxDiis
       22     155      22       0       0       0       0       0

 Cartesian Hessian Update
 Hessian updated using BFGS update


** GEOMETRY OPTIMIZATION IN DELOCALIZED INTERNAL COORDINATES **
   Searching for a Minimum

   Optimization Cycle:   3

                       Coordinates (Angstroms)
     ATOM                X               Y               Z
      1  C         0.0168014664   -0.0000266138   -0.0066439271
      2  C        -0.0117761889    0.1490075366    1.3904949125
      3  Cl        1.4818441642    0.3635427784    2.2911415985
      4  C        -1.2019393648    0.1729083846    2.1101757778
      5  H        -1.1732773130    0.2962281763    3.1852593386
      6  C        -2.4131711788    0.0515693901    1.4386513573
      7  H        -3.3438999677    0.0714587285    1.9922545606
      8  C        -2.4291676864   -0.0966031814    0.0565037478
      9  H        -3.3635790615   -0.2021614213   -0.4798022271
     10  C        -1.2285226664   -0.1236308462   -0.6451705596
     11  Cl       -1.3124505970   -0.3746009860   -2.3827354939
     12  C         1.2932352633   -0.0232316790   -0.7697148745
     13  C         2.2544412933   -1.0031916164   -0.5095093392
     14  H         2.0734661007   -1.7616215191    0.2412668645
     15  C         3.4492741667   -1.0349241312   -1.2191166634
     16  Cl        4.6043287461   -2.2994241138   -0.8555629480
     17  C         3.7056492955   -0.0732627846   -2.2007364683
     18  Cl        5.1973417967   -0.0704897032   -3.1126488866
     19  C         2.7528094618    0.9074381876   -2.4629878193
     20  H         2.9518548456    1.6536288928   -3.2213209733
     21  C         1.5567352756    0.9299363119   -1.7584040672
     22  H         0.8307658369    1.7050729288   -1.9726528718
   Point Group: c1    Number of degrees of freedom:    60


   Energy is  -2301.898499036

 Hessian updated using BFGS update

 55 Hessian modes will be used to form the next step
  Hessian Eigenvalues:
     0.012838    0.019215    0.019250    0.023195    0.023210    0.023437
     0.023680    0.023683    0.023911    0.024030    0.024089    0.024091
     0.024113    0.024114    0.024132    0.024138    0.024142    0.024175
     0.030220    0.157239    0.159970    0.160000    0.160131    0.161344
     0.209873    0.223537    0.231486    0.234820    0.238807    0.246471
     0.249909    0.249961    0.249996    0.250000    0.255317    0.293202
     0.300898    0.301235    0.303511    0.353571    0.356620    0.356729
     0.370438    0.426323    0.430618    0.432164    0.465434    0.467748
     0.468680    0.469701    0.476681    0.478203    0.478678    0.482616
     0.565199

 Minimum search - taking simple RFO step
 Searching for Lamda that Minimizes Along All modes
 Value Taken    Lamda =  -0.00090681
 Step Taken.  Stepsize is  0.226084

                             Maximum     Tolerance    Cnvgd?
         Gradient           0.005374      0.000300      NO
         Displacement       0.179089      0.001200      NO
         Energy change     -0.001890      0.000001      NO


 New Cartesian Coordinates Obtained by Inverse Iteration

 Displacement from previous Coordinates is:  0.712703
 ----------------------------------------------------------------
             Standard Nuclear Orientation (Angstroms)
    I     Atom           X                Y                Z
 ----------------------------------------------------------------
    1      C       0.0153623566    -0.0025435075    -0.0125822450
    2      C      -0.0163332511     0.2064948953     1.3761500256
    3      Cl      1.4853702023     0.4724053187     2.2539443203
    4      C      -1.2023691802     0.2350953900     2.1031747252
    5      H      -1.1703195142     0.4039958824     3.1713239233
    6      C      -2.4105833663     0.0526831081     1.4393676678
    7      H      -3.3400934604     0.0748930716     1.9957913495
    8      C      -2.4311711777    -0.1600168766     0.0651785539
    9      H      -3.3625913754    -0.3106676411    -0.4642683533
   10      C      -1.2298579054    -0.1862755040    -0.6363612009
   11      Cl     -1.3043440966    -0.4954006774    -2.3673118379
   12      C       1.2914127717    -0.0241617927    -0.7763775947
   13      C       2.2213654078    -1.0404170447    -0.5557161688
   14      H       2.0207119697    -1.8170273047     0.1712101136
   15      C       3.4214881313    -1.0710982265    -1.2610661088
   16      Cl      4.5425552369    -2.3757111997    -0.9502848271
   17      C       3.7085531727    -0.0696069380    -2.1924256898
   18      Cl      5.2041383302    -0.0618209226    -3.0931238742
   19      C       2.7829613947     0.9494581261    -2.4118822970
   20      H       3.0129672500     1.7220916114    -3.1340819673
   21      C       1.5825512115     0.9706062263    -1.7131070767
   22      H       0.8689895805     1.7646467253    -1.8988103995
 ----------------------------------------------------------------
 Nuclear Repulsion Energy =        1460.71832753 hartrees
 There are       73 alpha and       73 beta electrons
 Applying Cartesian multipole field
    Component          Value
    ---------          -----
     (2,0,0)        1.00000E-12
     (0,2,0)        2.00000E-11
     (0,0,2)       -3.00000E-11
 Nucleus-field energy     =    -0.0000000431 hartrees
 Requested basis set is 6-311++G(d,p)
 There are 154 shells and 426 basis functions
 A cutoff of  1.0D-15 yielded   9495 shell pairs
 There are     77648 function pairs (     83434 Cartesian)
 Smallest overlap matrix eigenvalue = 3.49E-07
 Linear dependence detected in AO basis
 Number of orthogonalized atomic orbitals = 422
 Maximum deviation from orthogonality = 4.243E-10
 Guess from superposition of atomic densities
 Warning:  Energy on first SCF cycle will be non-variational
 SAD guess density has 146.000000 electrons

 -----------------------------------------------------------------------
  General SCF calculation program by
  Eric Jon Sundstrom, Paul Horn, Yuezhi Mao, Dmitri Zuev, Alec White,
  David Stuck, Shaama M.S., Shane Yost, Joonho Lee, David Small,
  Daniel Levine, Susi Lehtola, Hugh Burton, Evgeny Epifanovsky,
  Bang C. Huynh
 -----------------------------------------------------------------------
 Exchange:     0.2000 Hartree-Fock + 0.0800 Slater + 0.7200 B88
 Correlation:  0.1900 VWN1RPA + 0.8100 LYP
 Using SG-1 standard quadrature grid
 A restricted SCF calculation will be
 performed using DIIS
 SCF converges when DIIS error is below 1.0e-08
 ---------------------------------------
  Cycle       Energy         DIIS error
 ---------------------------------------
    1   -2305.6463758000      3.02e-02  
    2   -2301.7350155371      2.63e-03  
    3   -2301.6289973383      3.31e-03  
    4   -2301.8904794067      5.86e-04  
    5   -2301.8971672068      2.87e-04  
    6   -2301.8988607834      1.08e-04  
    7   -2301.8990958288      3.39e-05  
    8   -2301.8991200463      1.35e-05  
    9   -2301.8991240697      2.63e-06  
   10   -2301.8991242074      1.18e-06  
   11   -2301.8991242390      3.20e-07  
   12   -2301.8991242412      1.05e-07  
   13   -2301.8991242413      3.74e-08  
   14   -2301.8991242415      1.70e-08  
   15   -2301.8991242414      5.16e-09  Convergence criterion met
 ---------------------------------------
 SCF time:   CPU 575.66s  wall 577.00s 
 SCF   energy in the final basis set =    -2301.8991242414
 Total energy in the final basis set =    -2301.8991242414

 --------------------------------------------------------------

                    Orbital Energies (a.u.)
 --------------------------------------------------------------

 Alpha MOs
 -- Occupied --
********-101.5682-101.5658-101.5651 -10.2645 -10.2644 -10.2594 -10.2589
-10.2290 -10.2162 -10.2105 -10.2084 -10.2083 -10.2068 -10.2055 -10.2025
 -9.4833  -9.4830  -9.4804  -9.4797  -7.2478  -7.2477  -7.2452  -7.2445
 -7.2382  -7.2379  -7.2377  -7.2372  -7.2353  -7.2347  -7.2345  -7.2339
 -0.9351  -0.9242  -0.8900  -0.8693  -0.8601  -0.8440  -0.7963  -0.7640
 -0.7542  -0.7395  -0.6550  -0.6412  -0.6234  -0.6072  -0.5516  -0.5223
 -0.5187  -0.5050  -0.4895  -0.4754  -0.4560  -0.4558  -0.4541  -0.4317
 -0.4269  -0.4163  -0.3984  -0.3918  -0.3888  -0.3787  -0.3573  -0.3521
 -0.3400  -0.3375  -0.3349  -0.3254  -0.3174  -0.2859  -0.2720  -0.2674
 -0.2567
 -- Virtual --
 -0.0591  -0.0492  -0.0392  -0.0307  -0.0221  -0.0165  -0.0087   0.0042
  0.0084   0.0134   0.0181   0.0207   0.0307   0.0349   0.0414   0.0504
  0.0522   0.0559   0.0630   0.0668   0.0706   0.0793   0.0817   0.0828
  0.0867   0.0914   0.0963   0.1005   0.1028   0.1057   0.1105   0.1142
  0.1151   0.1182   0.1212   0.1240   0.1262   0.1302   0.1308   0.1325
  0.1336   0.1364   0.1398   0.1434   0.1539   0.1569   0.1614   0.1624
  0.1695   0.1731   0.1759   0.1801   0.1824   0.1896   0.1954   0.2002
  0.2069   0.2112   0.2168   0.2207   0.2244   0.2265   0.2272   0.2345
  0.2393   0.2432   0.2446   0.2488   0.2556   0.2626   0.2632   0.2668
  0.2701   0.2719   0.2756   0.2796   0.2810   0.2837   0.2894   0.2967
  0.3020   0.3032   0.3066   0.3204   0.3242   0.3314   0.3326   0.3414
  0.3507   0.3564   0.3813   0.4235   0.4256   0.4333   0.4422   0.4509
  0.4585   0.4639   0.4743   0.4775   0.4826   0.4866   0.4937   0.5042
  0.5075   0.5173   0.5209   0.5357   0.5447   0.5535   0.5572   0.5694
  0.5748   0.5799   0.5855   0.5889   0.5952   0.6010   0.6088   0.6108
  0.6190   0.6265   0.6336   0.6442   0.6570   0.6603   0.6653   0.6724
  0.6863   0.6900   0.6955   0.7002   0.7133   0.7202   0.7300   0.7375
  0.7550   0.7692   0.7878   0.8070   0.8198   0.8314   0.8369   0.8407
  0.8457   0.8491   0.8511   0.8534   0.8602   0.8642   0.8680   0.8744
  0.8770   0.8842   0.8890   0.8903   0.8992   0.9119   0.9165   0.9215
  0.9254   0.9350   0.9418   0.9486   0.9507   0.9587   0.9672   0.9742
  0.9807   0.9822   0.9944   1.0029   1.0093   1.0271   1.0448   1.0486
  1.0618   1.0748   1.1035   1.1175   1.1275   1.1483   1.1651   1.2235
  1.2376   1.2456   1.2511   1.2683   1.2719   1.2841   1.3000   1.3091
  1.3155   1.3251   1.3498   1.3735   1.4240   1.4424   1.4770   1.4847
  1.5085   1.5268   1.5496   1.5526   1.5561   1.5644   1.5769   1.5863
  1.6187   1.6406   1.6443   1.6770   1.6810   1.6898   1.6996   1.7334
  1.7465   1.7527   1.7903   1.8212   1.8400   1.8533   1.8683   1.8843
  1.8880   1.9148   1.9170   1.9294   1.9329   1.9450   1.9550   1.9679
  1.9734   1.9818   2.0089   2.0180   2.0439   2.0781   2.1054   2.1406
  2.1489   2.1882   2.1937   2.2460   2.2691   2.2733   2.2796   2.2888
  2.2982   2.3043   2.3188   2.3523   2.3554   2.4239   2.4269   2.4353
  2.4391   2.4622   2.4896   2.5081   2.5198   2.5289   2.5469   2.5628
  2.5892   2.5918   2.6194   2.6701   2.6776   2.6864   2.7107   2.7136
  2.7261   2.7322   2.7390   2.7520   2.7721   2.7767   2.7825   2.7876
  2.7947   2.7981   2.8348   2.8450   2.8614   2.8713   2.9145   2.9698
  2.9988   3.0822   3.0875   3.1341   3.1365   3.1531   3.1877   3.1942
  3.2322   3.2407   3.3398   3.3541   3.3768   3.4368   3.5157   3.5282
  3.5917   3.7013   3.7070   3.7652   3.8692   3.9739   4.0229   4.0775
  4.0919   4.1309   4.3724   4.8029   4.8349   9.7663   9.8007   9.8056
  9.8196  23.4223  23.5652  23.8508  23.8909  23.9041  23.9224  23.9688
 24.0326  24.0433  24.0757  24.1400  24.1572  25.7886  25.8714  25.8951
 25.9026  26.0978  26.1757  26.2095  26.3319  26.5150  26.6208  26.7744
 26.7878 215.7581 215.8003 215.8023 215.8199
 --------------------------------------------------------------

          Ground-State Mulliken Net Atomic Charges

     Atom                 Charge (a.u.)
  ----------------------------------------
      1 C                    -0.319603
      2 C                    -0.026309
      3 Cl                    0.449375
      4 C                    -0.172521
      5 H                     0.206468
      6 C                    -0.655242
      7 H                     0.170302
      8 C                    -0.186163
      9 H                     0.206842
     10 C                    -0.036404
     11 Cl                    0.428998
     12 C                     0.804760
     13 C                    -1.314011
     14 H                     0.222348
     15 C                     0.013302
     16 Cl                    0.588491
     17 C                     0.216382
     18 Cl                    0.490154
     19 C                    -0.780484
     20 H                     0.205504
     21 C                    -0.692301
     22 H                     0.180110
  ----------------------------------------
  Sum of atomic charges =     0.000000

 -----------------------------------------------------------------
                    Cartesian Multipole Moments
 -----------------------------------------------------------------
    Charge (ESU x 10^10)
                 0.0000
    Dipole Moment (Debye)
         X      -3.4009      Y       1.1564      Z       1.2257
       Tot       3.7955
    Quadrupole Moments (Debye-Ang)
        XX    -124.9624     XY       3.0778     YY    -120.5566
        XZ      -1.6111     YZ      -4.5983     ZZ    -119.1620
    Octopole Moments (Debye-Ang^2)
       XXX    -580.2243    XXY      41.6943    XYY    -164.0736
       YYY      96.5103    XXZ     104.5181    XYZ     -12.5802
       YYZ      73.1443    XZZ    -180.7244    YZZ      44.5390
       ZZZ     245.1663
    Hexadecapole Moments (Debye-Ang^3)
      XXXX   -6206.7962   XXXY     439.8201   XXYY   -1155.8858
      XYYY     396.6135   YYYY    -775.3854   XXXZ    1109.9518
      XXYZ     -80.1166   XYYZ     353.2340   YYYZ    -173.3700
      XXZZ   -1463.6386   XYZZ     162.3841   YYZZ    -569.2101
      XZZZ    1033.6518   YZZZ    -170.1811   ZZZZ   -2620.0760
 -----------------------------------------------------------------
 Calculating analytic gradient of the SCF energy
 Gradient of SCF Energy
            1           2           3           4           5           6
    1   0.0015757  -0.0002070   0.0005119  -0.0002202   0.0001450  -0.0000587
    2   0.0000105  -0.0000906  -0.0006744   0.0000363  -0.0000740   0.0000576
    3  -0.0005398  -0.0007706  -0.0009591   0.0007050  -0.0000635  -0.0000162
            7           8           9          10          11          12
    1   0.0000127  -0.0007706   0.0001246   0.0004100   0.0008151  -0.0012550
    2  -0.0000267  -0.0000949   0.0000392   0.0001686   0.0003389   0.0003419
    3  -0.0000034  -0.0001785  -0.0001006   0.0004687  -0.0001070   0.0002887
           13          14          15          16          17          18
    1  -0.0002080  -0.0000278  -0.0000115   0.0000575   0.0006218  -0.0002902
    2   0.0003374  -0.0000078   0.0001141   0.0001095  -0.0002522  -0.0000860
    3   0.0006833   0.0006048  -0.0000746  -0.0001796  -0.0001832   0.0003288
           19          20          21          22
    1   0.0001070  -0.0000263  -0.0006730  -0.0006330
    2   0.0001396  -0.0000857  -0.0004120   0.0001108
    3  -0.0001724   0.0000326   0.0004823  -0.0002457
 Max gradient component =       1.576E-03
 RMS gradient           =       4.339E-04
 Gradient time:  CPU 192.71 s  wall 192.72 s
 Geometry Optimization Parameters
   NAtoms,    NIC,     NZ,  NCons,   NDum,   NFix, NCnnct, MaxDiis
       22     155      22       0       0       0       0       0

 Cartesian Hessian Update
 Hessian updated using BFGS update


** GEOMETRY OPTIMIZATION IN DELOCALIZED INTERNAL COORDINATES **
   Searching for a Minimum

   Optimization Cycle:   4

                       Coordinates (Angstroms)
     ATOM                X               Y               Z
      1  C         0.0153623566   -0.0025435075   -0.0125822450
      2  C        -0.0163332511    0.2064948953    1.3761500256
      3  Cl        1.4853702023    0.4724053187    2.2539443203
      4  C        -1.2023691802    0.2350953900    2.1031747252
      5  H        -1.1703195142    0.4039958824    3.1713239233
      6  C        -2.4105833663    0.0526831081    1.4393676678
      7  H        -3.3400934604    0.0748930716    1.9957913495
      8  C        -2.4311711777   -0.1600168766    0.0651785539
      9  H        -3.3625913754   -0.3106676411   -0.4642683533
     10  C        -1.2298579054   -0.1862755040   -0.6363612009
     11  Cl       -1.3043440966   -0.4954006774   -2.3673118379
     12  C         1.2914127717   -0.0241617927   -0.7763775947
     13  C         2.2213654078   -1.0404170447   -0.5557161688
     14  H         2.0207119697   -1.8170273047    0.1712101136
     15  C         3.4214881313   -1.0710982265   -1.2610661088
     16  Cl        4.5425552369   -2.3757111997   -0.9502848271
     17  C         3.7085531727   -0.0696069380   -2.1924256898
     18  Cl        5.2041383302   -0.0618209226   -3.0931238742
     19  C         2.7829613947    0.9494581261   -2.4118822970
     20  H         3.0129672500    1.7220916114   -3.1340819673
     21  C         1.5825512115    0.9706062263   -1.7131070767
     22  H         0.8689895805    1.7646467253   -1.8988103995
   Point Group: c1    Number of degrees of freedom:    60


   Energy is  -2301.899124241

 Hessian updated using BFGS update

 58 Hessian modes will be used to form the next step
  Hessian Eigenvalues:
     0.007832    0.019215    0.019462    0.023208    0.023267    0.023584
     0.023682    0.023862    0.024020    0.024027    0.024090    0.024104
     0.024114    0.024126    0.024135    0.024142    0.024163    0.024283
     0.029369    0.158076    0.159971    0.159995    0.160000    0.160189
     0.161823    0.212275    0.223508    0.230906    0.234875    0.238274
     0.246596    0.249960    0.249994    0.249997    0.250331    0.264518
     0.290525    0.300978    0.301082    0.301173    0.307215    0.353148
     0.356643    0.356679    0.356926    0.368031    0.425464    0.430680
     0.432725    0.462484    0.468016    0.468932    0.469984    0.476956
     0.478203    0.478678    0.488376    0.533551

 Minimum search - taking simple RFO step
 Searching for Lamda that Minimizes Along All modes
 Value Taken    Lamda =  -0.00048419
 Step Taken.  Stepsize is  0.213833

                             Maximum     Tolerance    Cnvgd?
         Gradient           0.003963      0.000300      NO
         Displacement       0.186235      0.001200      NO
         Energy change     -0.000625      0.000001      NO


 New Cartesian Coordinates Obtained by Inverse Iteration

 Displacement from previous Coordinates is:  0.743823
 ----------------------------------------------------------------
             Standard Nuclear Orientation (Angstroms)
    I     Atom           X                Y                Z
 ----------------------------------------------------------------
    1      C       0.0175404856    -0.0029169159    -0.0064551702
    2      C      -0.0233075717     0.2658824720     1.3713718430
    3      Cl      1.4721765970     0.6111449206     2.2349463512
    4      C      -1.2112055186     0.2950221226     2.0947786804
    5      H      -1.1872440081     0.5130234349     3.1539933022
    6      C      -2.4109491511     0.0486077144     1.4366179392
    7      H      -3.3426688782     0.0704099799     1.9899389159
    8      C      -2.4234067458    -0.2228512776     0.0727823714
    9      H      -3.3487630830    -0.4196172731    -0.4517343738
   10      C      -1.2194991044    -0.2440407431    -0.6237543031
   11      Cl     -1.2710491958    -0.6090409993    -2.3455794950
   12      C       1.2961066126    -0.0229976084    -0.7711409138
   13      C       2.1937484364    -1.0755093753    -0.6011530648
   14      H       1.9708888593    -1.8775150692     0.0908200403
   15      C       3.3934785755    -1.1065590668    -1.3090289777
   16      Cl      4.4769236665    -2.4538037716    -1.0606645199
   17      C       3.7068876177    -0.0695432372    -2.1918806977
   18      Cl      5.1996231016    -0.0605913186    -3.0968378160
   19      C       2.8098311360     0.9847132212    -2.3616713515
   20      H       3.0639470724     1.7825151661    -3.0478069972
   21      C       1.6112098693     1.0065334710    -1.6607768179
   22      H       0.9164949150     1.8247568732    -1.8080239067
 ----------------------------------------------------------------
 Nuclear Repulsion Energy =        1460.15009310 hartrees
 There are       73 alpha and       73 beta electrons
 Applying Cartesian multipole field
    Component          Value
    ---------          -----
     (2,0,0)        1.00000E-12
     (0,2,0)        2.00000E-11
     (0,0,2)       -3.00000E-11
 Nucleus-field energy     =    -0.0000000419 hartrees
 Requested basis set is 6-311++G(d,p)
 There are 154 shells and 426 basis functions
 A cutoff of  1.0D-15 yielded   9483 shell pairs
 There are     77478 function pairs (     83240 Cartesian)
 Smallest overlap matrix eigenvalue = 3.14E-07
 Linear dependence detected in AO basis
 Number of orthogonalized atomic orbitals = 422
 Maximum deviation from orthogonality = 2.795E-10
 Guess from superposition of atomic densities
 Warning:  Energy on first SCF cycle will be non-variational
 SAD guess density has 146.000000 electrons

 -----------------------------------------------------------------------
  General SCF calculation program by
  Eric Jon Sundstrom, Paul Horn, Yuezhi Mao, Dmitri Zuev, Alec White,
  David Stuck, Shaama M.S., Shane Yost, Joonho Lee, David Small,
  Daniel Levine, Susi Lehtola, Hugh Burton, Evgeny Epifanovsky,
  Bang C. Huynh
 -----------------------------------------------------------------------
 Exchange:     0.2000 Hartree-Fock + 0.0800 Slater + 0.7200 B88
 Correlation:  0.1900 VWN1RPA + 0.8100 LYP
 Using SG-1 standard quadrature grid
 A restricted SCF calculation will be
 performed using DIIS
 SCF converges when DIIS error is below 1.0e-08
 ---------------------------------------
  Cycle       Energy         DIIS error
 ---------------------------------------
    1   -2305.6431211178      3.02e-02  
    2   -2301.7354051287      2.63e-03  
    3   -2301.6298261860      3.30e-03  
    4   -2301.8907252509      5.89e-04  
    5   -2301.8974786960      2.89e-04  
    6   -2301.8991951922      1.09e-04  
    7   -2301.8994337496      3.45e-05  
    8   -2301.8994591055      1.34e-05  
    9   -2301.8994630786      2.62e-06  
   10   -2301.8994632150      1.17e-06  
   11   -2301.8994632467      3.13e-07  
   12   -2301.8994632487      1.03e-07  
   13   -2301.8994632490      3.46e-08  
   14   -2301.8994632490      1.63e-08  
   15   -2301.8994632491      5.16e-09  Convergence criterion met
 ---------------------------------------
 SCF time:   CPU 575.08s  wall 576.00s 
 SCF   energy in the final basis set =    -2301.8994632491
 Total energy in the final basis set =    -2301.8994632491

 --------------------------------------------------------------

                    Orbital Energies (a.u.)
 --------------------------------------------------------------

 Alpha MOs
 -- Occupied --
********-101.5680-101.5658-101.5654 -10.2645 -10.2643 -10.2595 -10.2590
-10.2285 -10.2161 -10.2106 -10.2084 -10.2082 -10.2067 -10.2057 -10.2024
 -9.4829  -9.4827  -9.4804  -9.4800  -7.2474  -7.2474  -7.2451  -7.2448
 -7.2378  -7.2376  -7.2373  -7.2369  -7.2352  -7.2348  -7.2347  -7.2342
 -0.9349  -0.9243  -0.8892  -0.8696  -0.8602  -0.8438  -0.7960  -0.7640
 -0.7544  -0.7394  -0.6548  -0.6406  -0.6238  -0.6071  -0.5516  -0.5222
 -0.5175  -0.5070  -0.4892  -0.4753  -0.4558  -0.4557  -0.4543  -0.4311
 -0.4273  -0.4165  -0.3982  -0.3918  -0.3879  -0.3787  -0.3573  -0.3514
 -0.3398  -0.3375  -0.3346  -0.3251  -0.3175  -0.2839  -0.2727  -0.2676
 -0.2581
 -- Virtual --
 -0.0559  -0.0497  -0.0386  -0.0342  -0.0222  -0.0166  -0.0086   0.0042
  0.0086   0.0133   0.0174   0.0204   0.0306   0.0344   0.0414   0.0504
  0.0528   0.0563   0.0634   0.0660   0.0696   0.0786   0.0819   0.0831
  0.0871   0.0917   0.0953   0.0999   0.1023   0.1054   0.1112   0.1131
  0.1151   0.1180   0.1212   0.1249   0.1265   0.1301   0.1304   0.1325
  0.1331   0.1365   0.1392   0.1432   0.1530   0.1550   0.1600   0.1619
  0.1702   0.1729   0.1766   0.1803   0.1810   0.1902   0.1948   0.1994
  0.2066   0.2114   0.2163   0.2216   0.2240   0.2261   0.2284   0.2343
  0.2388   0.2419   0.2445   0.2493   0.2568   0.2619   0.2643   0.2670
  0.2708   0.2715   0.2754   0.2785   0.2807   0.2847   0.2904   0.2958
  0.3020   0.3050   0.3077   0.3163   0.3208   0.3312   0.3339   0.3424
  0.3509   0.3579   0.3815   0.4230   0.4245   0.4362   0.4418   0.4505
  0.4588   0.4642   0.4694   0.4758   0.4821   0.4886   0.4928   0.5048
  0.5083   0.5186   0.5192   0.5361   0.5452   0.5514   0.5571   0.5688
  0.5736   0.5770   0.5847   0.5889   0.5970   0.6028   0.6050   0.6137
  0.6207   0.6242   0.6393   0.6453   0.6582   0.6596   0.6669   0.6750
  0.6823   0.6924   0.6952   0.7021   0.7143   0.7224   0.7302   0.7378
  0.7555   0.7715   0.7882   0.8071   0.8229   0.8285   0.8388   0.8434
  0.8469   0.8500   0.8521   0.8539   0.8607   0.8638   0.8688   0.8727
  0.8761   0.8814   0.8846   0.8882   0.8993   0.9120   0.9149   0.9177
  0.9255   0.9353   0.9441   0.9513   0.9535   0.9603   0.9655   0.9768
  0.9822   0.9830   1.0018   1.0083   1.0095   1.0292   1.0433   1.0476
  1.0608   1.0747   1.1028   1.1177   1.1305   1.1556   1.1633   1.2272
  1.2381   1.2459   1.2489   1.2701   1.2734   1.2896   1.3028   1.3090
  1.3176   1.3236   1.3474   1.3837   1.4234   1.4292   1.4773   1.4832
  1.5044   1.5311   1.5505   1.5553   1.5564   1.5641   1.5731   1.5892
  1.6181   1.6402   1.6461   1.6746   1.6838   1.6865   1.6998   1.7318
  1.7471   1.7559   1.7892   1.8179   1.8347   1.8466   1.8654   1.8798
  1.8863   1.9153   1.9181   1.9326   1.9345   1.9475   1.9607   1.9667
  1.9729   1.9833   2.0136   2.0216   2.0420   2.0798   2.1090   2.1410
  2.1467   2.1899   2.1923   2.2457   2.2691   2.2718   2.2775   2.2854
  2.2973   2.3042   2.3192   2.3543   2.3580   2.4220   2.4278   2.4373
  2.4398   2.4652   2.4905   2.5115   2.5205   2.5306   2.5479   2.5614
  2.5808   2.5893   2.6198   2.6774   2.6793   2.6866   2.7092   2.7142
  2.7233   2.7329   2.7374   2.7528   2.7685   2.7762   2.7812   2.7852
  2.7946   2.8108   2.8363   2.8474   2.8600   2.8660   2.9113   2.9715
  3.0026   3.0881   3.0916   3.1340   3.1356   3.1505   3.1874   3.1956
  3.2295   3.2454   3.3393   3.3495   3.3803   3.4390   3.5208   3.5277
  3.5964   3.7026   3.7060   3.7712   3.8695   3.9752   4.0223   4.0780
  4.0924   4.1315   4.3618   4.8046   4.8323   9.7681   9.8042   9.8063
  9.8150  23.4250  23.5652  23.8512  23.8892  23.9034  23.9237  23.9686
 24.0329  24.0439  24.0794  24.1409  24.1609  25.7884  25.8705  25.8893
 25.9060  26.0957  26.1758  26.2177  26.3291  26.5179  26.6249  26.7757
 26.7893 215.7600 215.8011 215.8065 215.8148
 --------------------------------------------------------------

          Ground-State Mulliken Net Atomic Charges

     Atom                 Charge (a.u.)
  ----------------------------------------
      1 C                    -0.332889
      2 C                    -0.030168
      3 Cl                    0.445476
      4 C                    -0.164898
      5 H                     0.205137
      6 C                    -0.616388
      7 H                     0.171891
      8 C                    -0.172730
      9 H                     0.205242
     10 C                    -0.033011
     11 Cl                    0.429513
     12 C                     0.844050
     13 C                    -1.368667
     14 H                     0.222840
     15 C                    -0.036327
     16 Cl                    0.585498
     17 C                     0.205394
     18 Cl                    0.490607
     19 C                    -0.735734
     20 H                     0.206716
     21 C                    -0.703356
     22 H                     0.181803
  ----------------------------------------
  Sum of atomic charges =     0.000000

 -----------------------------------------------------------------
                    Cartesian Multipole Moments
 -----------------------------------------------------------------
    Charge (ESU x 10^10)
                 0.0000
    Dipole Moment (Debye)
         X      -3.3801      Y       1.1790      Z       1.2731
       Tot       3.7994
    Quadrupole Moments (Debye-Ang)
        XX    -124.7208     XY       3.2665     YY    -120.2563
        XZ      -1.6104     YZ      -4.5471     ZZ    -119.6448
    Octopole Moments (Debye-Ang^2)
       XXX    -577.3577    XXY      42.4711    XYY    -162.9989
       YYY      98.7674    XXZ     105.5649    XYZ     -13.0313
       YYZ      74.2055    XZZ    -180.8882    YZZ      45.3342
       ZZZ     250.2930
    Hexadecapole Moments (Debye-Ang^3)
      XXXX   -6142.3193   XXXY     434.5844   XXYY   -1153.7729
      XYYY     386.1406   YYYY    -838.0461   XXXZ    1133.5262
      XXYZ     -93.6021   XYYZ     360.0826   YYYZ    -215.8558
      XXZZ   -1453.4394   XYZZ     158.7265   YYZZ    -578.1551
      XZZZ    1062.4094   YZZZ    -206.6412   ZZZZ   -2618.1726
 -----------------------------------------------------------------
 Calculating analytic gradient of the SCF energy
 Gradient of SCF Energy
            1           2           3           4           5           6
    1   0.0012217  -0.0015477   0.0009330  -0.0003694   0.0001829   0.0007409
    2  -0.0003844  -0.0002802  -0.0001717   0.0002619  -0.0000007  -0.0000472
    3  -0.0010310  -0.0006198  -0.0000741   0.0008698  -0.0001942  -0.0003492
            7           8           9          10          11          12
    1  -0.0001176  -0.0008607   0.0002453   0.0000263   0.0010072   0.0001830
    2   0.0000435  -0.0001591  -0.0000021   0.0003294   0.0003331   0.0003086
    3   0.0000621  -0.0001334  -0.0000955   0.0017897  -0.0006592  -0.0003068
           13          14          15          16          17          18
    1  -0.0009563   0.0000096   0.0006369  -0.0002973   0.0009287  -0.0005416
    2  -0.0001100   0.0001424  -0.0004555   0.0003870  -0.0001668  -0.0000151
    3   0.0002214   0.0004820  -0.0001323  -0.0001370  -0.0002012   0.0003485
           19          20          21          22
    1  -0.0005662   0.0002702  -0.0005274  -0.0006017
    2   0.0003437  -0.0001033  -0.0001074  -0.0001460
    3   0.0000200   0.0000035   0.0003556  -0.0002191
 Max gradient component =       1.790E-03
 RMS gradient           =       5.362E-04
 Gradient time:  CPU 192.71 s  wall 192.72 s
 Geometry Optimization Parameters
   NAtoms,    NIC,     NZ,  NCons,   NDum,   NFix, NCnnct, MaxDiis
       22     155      22       0       0       0       0       0

 Cartesian Hessian Update
 Hessian updated using BFGS update


** GEOMETRY OPTIMIZATION IN DELOCALIZED INTERNAL COORDINATES **
   Searching for a Minimum

   Optimization Cycle:   5

                       Coordinates (Angstroms)
     ATOM                X               Y               Z
      1  C         0.0175404856   -0.0029169159   -0.0064551702
      2  C        -0.0233075717    0.2658824720    1.3713718430
      3  Cl        1.4721765970    0.6111449206    2.2349463512
      4  C        -1.2112055186    0.2950221226    2.0947786804
      5  H        -1.1872440081    0.5130234349    3.1539933022
      6  C        -2.4109491511    0.0486077144    1.4366179392
      7  H        -3.3426688782    0.0704099799    1.9899389159
      8  C        -2.4234067458   -0.2228512776    0.0727823714
      9  H        -3.3487630830   -0.4196172731   -0.4517343738
     10  C        -1.2194991044   -0.2440407431   -0.6237543031
     11  Cl       -1.2710491958   -0.6090409993   -2.3455794950
     12  C         1.2961066126   -0.0229976084   -0.7711409138
     13  C         2.1937484364   -1.0755093753   -0.6011530648
     14  H         1.9708888593   -1.8775150692    0.0908200403
     15  C         3.3934785755   -1.1065590668   -1.3090289777
     16  Cl        4.4769236665   -2.4538037716   -1.0606645199
     17  C         3.7068876177   -0.0695432372   -2.1918806977
     18  Cl        5.1996231016   -0.0605913186   -3.0968378160
     19  C         2.8098311360    0.9847132212   -2.3616713515
     20  H         3.0639470724    1.7825151661   -3.0478069972
     21  C         1.6112098693    1.0065334710   -1.6607768179
     22  H         0.9164949150    1.8247568732   -1.8080239067
   Point Group: c1    Number of degrees of freedom:    60


   Energy is  -2301.899463249

 Hessian updated using BFGS update

 59 Hessian modes will be used to form the next step
  Hessian Eigenvalues:
     0.004866    0.019257    0.019859    0.023225    0.023339    0.023681
     0.023763    0.023986    0.024020    0.024063    0.024093    0.024112
     0.024122    0.024127    0.024142    0.024155    0.024245    0.024707
     0.027862    0.158615    0.159971    0.159996    0.160000    0.160143
     0.162174    0.214744    0.223500    0.231070    0.234980    0.238038
     0.246619    0.249961    0.249995    0.249997    0.255192    0.271477
     0.286734    0.301070    0.301086    0.301866    0.309753    0.348847
     0.356661    0.356665    0.356701    0.357076    0.361090    0.426040
     0.430592    0.434116    0.455298    0.468362    0.469047    0.471855
     0.477858    0.478350    0.478679    0.485692    0.504722

 Minimum search - taking simple RFO step
 Searching for Lamda that Minimizes Along All modes
 Value Taken    Lamda =  -0.00028044
 Step Taken.  Stepsize is  0.199208

                             Maximum     Tolerance    Cnvgd?
         Gradient           0.002799      0.000300      NO
         Displacement       0.174320      0.001200      NO
         Energy change     -0.000339      0.000001      NO


 New Cartesian Coordinates Obtained by Inverse Iteration

 Displacement from previous Coordinates is:  0.695399
 ----------------------------------------------------------------
             Standard Nuclear Orientation (Angstroms)
    I     Atom           X                Y                Z
 ----------------------------------------------------------------
    1      C       0.0130093437     0.0040688093    -0.0101802225
    2      C      -0.0295741688     0.3238470602     1.3553992322
    3      Cl      1.4619901257     0.7348476260     2.1946341128
    4      C      -1.2155182907     0.3461534083     2.0818518740
    5      H      -1.1958168802     0.6024219183     3.1327274967
    6      C      -2.4099211453     0.0424055864     1.4377987050
    7      H      -3.3401095256     0.0576872645     1.9937976785
    8      C      -2.4189811144    -0.2799745427     0.0849963962
    9      H      -3.3409212364    -0.5223469823    -0.4265967850
   10      C      -1.2172762356    -0.2952758711    -0.6153555690
   11      Cl     -1.2628154897    -0.7271304616    -2.3210501545
   12      C       1.2954911144    -0.0176460058    -0.7729204033
   13      C       2.1637393533    -1.0992426973    -0.6434197890
   14      H       1.9149954824    -1.9243024498     0.0117371284
   15      C       3.3653345407    -1.1334861736    -1.3485877231
   16      Cl      4.4116980780    -2.5180598093    -1.1513506319
   17      C       3.7083155376    -0.0706320030    -2.1883679164
   18      Cl      5.2035991020    -0.0654618994    -3.0912672880
   19      C       2.8427237389     1.0155040670    -2.3137179265
   20      H       3.1214461519     1.8346482739    -2.9644135614
   21      C       1.6437792689     1.0419915502    -1.6139765640
   22      H       0.9755759378     1.8876060514    -1.7229970511
 ----------------------------------------------------------------
 Nuclear Repulsion Energy =        1459.67258039 hartrees
 There are       73 alpha and       73 beta electrons
 Applying Cartesian multipole field
    Component          Value
    ---------          -----
     (2,0,0)        1.00000E-12
     (0,2,0)        2.00000E-11
     (0,0,2)       -3.00000E-11
 Nucleus-field energy     =    -0.0000000404 hartrees
 Requested basis set is 6-311++G(d,p)
 There are 154 shells and 426 basis functions
 A cutoff of  1.0D-15 yielded   9490 shell pairs
 There are     77587 function pairs (     83362 Cartesian)
 Smallest overlap matrix eigenvalue = 2.70E-07
 Linear dependence detected in AO basis
 Number of orthogonalized atomic orbitals = 422
 Maximum deviation from orthogonality = 3.367E-10
 Guess from superposition of atomic densities
 Warning:  Energy on first SCF cycle will be non-variational
 SAD guess density has 146.000000 electrons

 -----------------------------------------------------------------------
  General SCF calculation program by
  Eric Jon Sundstrom, Paul Horn, Yuezhi Mao, Dmitri Zuev, Alec White,
  David Stuck, Shaama M.S., Shane Yost, Joonho Lee, David Small,
  Daniel Levine, Susi Lehtola, Hugh Burton, Evgeny Epifanovsky,
  Bang C. Huynh
 -----------------------------------------------------------------------
 Exchange:     0.2000 Hartree-Fock + 0.0800 Slater + 0.7200 B88
 Correlation:  0.1900 VWN1RPA + 0.8100 LYP
 Using SG-1 standard quadrature grid
 A restricted SCF calculation will be
 performed using DIIS
 SCF converges when DIIS error is below 1.0e-08
 ---------------------------------------
  Cycle       Energy         DIIS error
 ---------------------------------------
    1   -2305.6407067694      3.02e-02  
    2   -2301.7355307865      2.63e-03  
    3   -2301.6301873512      3.30e-03  
    4   -2301.8908669719      5.90e-04  
    5   -2301.8976317324      2.90e-04  
    6   -2301.8993604418      1.09e-04  
    7   -2301.8996011629      3.48e-05  
    8   -2301.8996271282      1.34e-05  
    9   -2301.8996310773      2.60e-06  
   10   -2301.8996312111      1.17e-06  
   11   -2301.8996312426      3.04e-07  
   12   -2301.8996312446      1.03e-07  
   13   -2301.8996312447      3.16e-08  
   14   -2301.8996312449      1.48e-08  
   15   -2301.8996312449      5.11e-09  Convergence criterion met
 ---------------------------------------
 SCF time:   CPU 577.51s  wall 578.00s 
 SCF   energy in the final basis set =    -2301.8996312449
 Total energy in the final basis set =    -2301.8996312449

 --------------------------------------------------------------

                    Orbital Energies (a.u.)
 --------------------------------------------------------------

 Alpha MOs
 -- Occupied --
********-101.5679-101.5656-101.5655 -10.2643 -10.2642 -10.2596 -10.2591
-10.2281 -10.2162 -10.2105 -10.2082 -10.2081 -10.2067 -10.2059 -10.2024
 -9.4828  -9.4826  -9.4802  -9.4801  -7.2473  -7.2473  -7.2450  -7.2449
 -7.2377  -7.2376  -7.2372  -7.2369  -7.2350  -7.2349  -7.2345  -7.2343
 -0.9348  -0.9243  -0.8892  -0.8694  -0.8601  -0.8438  -0.7957  -0.7640
 -0.7544  -0.7393  -0.6547  -0.6401  -0.6242  -0.6070  -0.5515  -0.5222
 -0.5162  -0.5087  -0.4889  -0.4752  -0.4558  -0.4554  -0.4543  -0.4304
 -0.4278  -0.4166  -0.3981  -0.3917  -0.3870  -0.3789  -0.3572  -0.3508
 -0.3396  -0.3375  -0.3345  -0.3251  -0.3176  -0.2821  -0.2734  -0.2676
 -0.2593
 -- Virtual --
 -0.0529  -0.0501  -0.0387  -0.0368  -0.0222  -0.0167  -0.0086   0.0043
  0.0087   0.0132   0.0172   0.0201   0.0305   0.0341   0.0415   0.0504
  0.0531   0.0571   0.0638   0.0655   0.0687   0.0781   0.0818   0.0834
  0.0877   0.0918   0.0949   0.0991   0.1019   0.1052   0.1112   0.1127
  0.1152   0.1178   0.1210   0.1257   0.1268   0.1296   0.1307   0.1321
  0.1330   0.1364   0.1392   0.1436   0.1523   0.1530   0.1591   0.1614
  0.1705   0.1725   0.1772   0.1792   0.1808   0.1909   0.1946   0.1989
  0.2059   0.2116   0.2159   0.2226   0.2234   0.2261   0.2294   0.2341
  0.2381   0.2410   0.2443   0.2489   0.2578   0.2616   0.2654   0.2656
  0.2703   0.2720   0.2759   0.2777   0.2821   0.2874   0.2912   0.2965
  0.3013   0.3061   0.3090   0.3116   0.3211   0.3311   0.3358   0.3436
  0.3491   0.3632   0.3828   0.4222   0.4236   0.4399   0.4420   0.4499
  0.4595   0.4634   0.4640   0.4745   0.4818   0.4894   0.4930   0.5064
  0.5101   0.5174   0.5208   0.5364   0.5457   0.5501   0.5572   0.5686
  0.5718   0.5745   0.5839   0.5881   0.5979   0.6001   0.6058   0.6177
  0.6203   0.6271   0.6439   0.6453   0.6579   0.6601   0.6683   0.6747
  0.6779   0.6951   0.6985   0.7046   0.7132   0.7236   0.7339   0.7394
  0.7558   0.7718   0.7900   0.8082   0.8253   0.8285   0.8399   0.8425
  0.8475   0.8523   0.8530   0.8542   0.8589   0.8635   0.8676   0.8699
  0.8726   0.8783   0.8820   0.8890   0.8990   0.9119   0.9144   0.9163
  0.9276   0.9363   0.9468   0.9538   0.9563   0.9611   0.9656   0.9805
  0.9812   0.9836   1.0017   1.0117   1.0153   1.0313   1.0409   1.0498
  1.0613   1.0759   1.0999   1.1154   1.1311   1.1572   1.1740   1.2296
  1.2379   1.2456   1.2483   1.2725   1.2745   1.2902   1.3087   1.3102
  1.3202   1.3234   1.3465   1.3921   1.4167   1.4252   1.4777   1.4825
  1.4997   1.5339   1.5506   1.5550   1.5613   1.5643   1.5694   1.5916
  1.6177   1.6399   1.6485   1.6727   1.6831   1.6880   1.6986   1.7306
  1.7493   1.7612   1.7892   1.8147   1.8291   1.8404   1.8648   1.8751
  1.8862   1.9125   1.9204   1.9344   1.9358   1.9495   1.9591   1.9685
  1.9735   1.9858   2.0171   2.0263   2.0408   2.0811   2.1146   2.1411
  2.1456   2.1882   2.1941   2.2457   2.2678   2.2706   2.2764   2.2812
  2.2974   2.3060   2.3204   2.3519   2.3613   2.4199   2.4270   2.4354
  2.4378   2.4682   2.4899   2.5152   2.5212   2.5312   2.5479   2.5603
  2.5743   2.5869   2.6215   2.6801   2.6844   2.6870   2.7085   2.7142
  2.7215   2.7303   2.7367   2.7543   2.7649   2.7709   2.7808   2.7851
  2.7927   2.8299   2.8389   2.8484   2.8581   2.8632   2.9085   2.9717
  3.0045   3.0934   3.0964   3.1321   3.1365   3.1473   3.1875   3.1977
  3.2254   3.2552   3.3385   3.3448   3.3839   3.4402   3.5246   3.5294
  3.6023   3.7032   3.7061   3.7772   3.8700   3.9768   4.0224   4.0788
  4.0917   4.1323   4.3539   4.8067   4.8287   9.7694   9.8042   9.8092
  9.8170  23.4277  23.5657  23.8512  23.8881  23.9027  23.9251  23.9685
 24.0337  24.0437  24.0822  24.1408  24.1633  25.7884  25.8674  25.8806
 25.9118  26.0936  26.1745  26.2308  26.3157  26.5201  26.6206  26.7793
 26.7949 215.7612 215.8002 215.8078 215.8199
 --------------------------------------------------------------

          Ground-State Mulliken Net Atomic Charges

     Atom                 Charge (a.u.)
  ----------------------------------------
      1 C                    -0.382054
      2 C                    -0.026740
      3 Cl                    0.434358
      4 C                    -0.126134
      5 H                     0.203562
      6 C                    -0.573133
      7 H                     0.173245
      8 C                    -0.137448
      9 H                     0.203361
     10 C                    -0.031589
     11 Cl                    0.423197
     12 C                     0.887873
     13 C                    -1.386099
     14 H                     0.223317
     15 C                    -0.066374
     16 Cl                    0.584472
     17 C                     0.203568
     18 Cl                    0.491267
     19 C                    -0.734367
     20 H                     0.207311
     21 C                    -0.756285
     22 H                     0.184691
  ----------------------------------------
  Sum of atomic charges =     0.000000

 -----------------------------------------------------------------
                    Cartesian Multipole Moments
 -----------------------------------------------------------------
    Charge (ESU x 10^10)
                 0.0000
    Dipole Moment (Debye)
         X      -3.3534      Y       1.2014      Z       1.3304
       Tot       3.8025
    Quadrupole Moments (Debye-Ang)
        XX    -124.5697     XY       3.5383     YY    -119.9817
        XZ      -1.5896     YZ      -4.4953     ZZ    -120.0391
    Octopole Moments (Debye-Ang^2)
       XXX    -574.1933    XXY      43.3841    XYY    -161.8228
       YYY     101.1944    XXZ     106.7486    XYZ     -13.3725
       YYZ      75.2293    XZZ    -180.8469    YZZ      45.8834
       ZZZ     255.3299
    Hexadecapole Moments (Debye-Ang^3)
      XXXX   -6095.6974   XXXY     427.7455   XXYY   -1154.3271
      XYYY     374.1568   YYYY    -899.0568   XXXZ    1151.2967
      XXYZ    -106.1832   XYYZ     365.0514   YYYZ    -253.7667
      XXZZ   -1443.4327   XYZZ     154.3535   YYZZ    -584.4408
      XZZZ    1085.5871   YZZZ    -239.5137   ZZZZ   -2601.3403
 -----------------------------------------------------------------
 Calculating analytic gradient of the SCF energy
 Gradient of SCF Energy
            1           2           3           4           5           6
    1   0.0003322  -0.0013149   0.0009474  -0.0000569   0.0000831   0.0004667
    2   0.0001342  -0.0003849  -0.0000312  -0.0000079   0.0000220   0.0000294
    3   0.0000066  -0.0006292  -0.0002055   0.0003113  -0.0001172  -0.0002548
            7           8           9          10          11          12
    1  -0.0000943  -0.0004008   0.0001056  -0.0002446   0.0002749   0.0008704
    2   0.0000018  -0.0000657  -0.0000722   0.0003718  -0.0001105  -0.0004949
    3   0.0000451  -0.0001963  -0.0000383   0.0012836  -0.0006211  -0.0003671
           13          14          15          16          17          18
    1  -0.0007797  -0.0000695   0.0007442  -0.0002746   0.0003305  -0.0002057
    2   0.0002768   0.0000947  -0.0004689   0.0003332  -0.0002295   0.0000306
    3   0.0004363   0.0002791  -0.0001902  -0.0000205  -0.0001372   0.0001551
           19          20          21          22
    1  -0.0007218   0.0002582   0.0000082  -0.0002586
    2   0.0002948  -0.0000565   0.0004567  -0.0001239
    3   0.0001778  -0.0000088   0.0001168  -0.0000253
 Max gradient component =       1.315E-03
 RMS gradient           =       4.019E-04
 Gradient time:  CPU 189.87 s  wall 189.87 s
 Geometry Optimization Parameters
   NAtoms,    NIC,     NZ,  NCons,   NDum,   NFix, NCnnct, MaxDiis
       22     155      22       0       0       0       0       0

 Cartesian Hessian Update
 Hessian updated using BFGS update


** GEOMETRY OPTIMIZATION IN DELOCALIZED INTERNAL COORDINATES **
   Searching for a Minimum

   Optimization Cycle:   6

                       Coordinates (Angstroms)
     ATOM                X               Y               Z
      1  C         0.0130093437    0.0040688093   -0.0101802225
      2  C        -0.0295741688    0.3238470602    1.3553992322
      3  Cl        1.4619901257    0.7348476260    2.1946341128
      4  C        -1.2155182907    0.3461534083    2.0818518740
      5  H        -1.1958168802    0.6024219183    3.1327274967
      6  C        -2.4099211453    0.0424055864    1.4377987050
      7  H        -3.3401095256    0.0576872645    1.9937976785
      8  C        -2.4189811144   -0.2799745427    0.0849963962
      9  H        -3.3409212364   -0.5223469823   -0.4265967850
     10  C        -1.2172762356   -0.2952758711   -0.6153555690
     11  Cl       -1.2628154897   -0.7271304616   -2.3210501545
     12  C         1.2954911144   -0.0176460058   -0.7729204033
     13  C         2.1637393533   -1.0992426973   -0.6434197890
     14  H         1.9149954824   -1.9243024498    0.0117371284
     15  C         3.3653345407   -1.1334861736   -1.3485877231
     16  Cl        4.4116980780   -2.5180598093   -1.1513506319
     17  C         3.7083155376   -0.0706320030   -2.1883679164
     18  Cl        5.2035991020   -0.0654618994   -3.0912672880
     19  C         2.8427237389    1.0155040670   -2.3137179265
     20  H         3.1214461519    1.8346482739   -2.9644135614
     21  C         1.6437792689    1.0419915502   -1.6139765640
     22  H         0.9755759378    1.8876060514   -1.7229970511
   Point Group: c1    Number of degrees of freedom:    60


   Energy is  -2301.899631245

 Hessian updated using BFGS update

 60 Hessian modes will be used to form the next step
  Hessian Eigenvalues:
     0.003832    0.019233    0.020396    0.023235    0.023347    0.023681
     0.023693    0.023969    0.024020    0.024064    0.024090    0.024111
     0.024119    0.024130    0.024140    0.024150    0.024214    0.025070
     0.027939    0.158606    0.159893    0.159995    0.160000    0.160035
     0.161013    0.214901    0.223595    0.231359    0.234984    0.237514
     0.246665    0.249642    0.249977    0.249998    0.253831    0.271585
     0.291252    0.299751    0.301229    0.301723    0.302061    0.347934
     0.356656    0.356663    0.356675    0.356701    0.356780    0.360433
     0.426042    0.430487    0.436082    0.443320    0.467930    0.470496
     0.475357    0.476151    0.478325    0.478885    0.483357    0.498948

 Minimum search - taking simple RFO step
 Searching for Lamda that Minimizes Along All modes
 Value Taken    Lamda =  -0.00007455
 Step Taken.  Stepsize is  0.099599

                             Maximum     Tolerance    Cnvgd?
         Gradient           0.001582      0.000300      NO
         Displacement       0.082910      0.001200      NO
         Energy change     -0.000168      0.000001      NO


 New Cartesian Coordinates Obtained by Inverse Iteration

 Displacement from previous Coordinates is:  0.341094
 ----------------------------------------------------------------
             Standard Nuclear Orientation (Angstroms)
    I     Atom           X                Y                Z
 ----------------------------------------------------------------
    1      C       0.0154282934     0.0074135476    -0.0041191397
    2      C      -0.0347804565     0.3539888465     1.3553117263
    3      Cl      1.4449590515     0.7998589395     2.1939858835
    4      C      -1.2237883450     0.3720243735     2.0773166342
    5      H      -1.2120835343     0.6468812347     3.1238055285
    6      C      -2.4119102663     0.0389137493     1.4360873552
    7      H      -3.3437681763     0.0511948968     1.9890204876
    8      C      -2.4120037698    -0.3077353411     0.0893030023
    9      H      -3.3299395278    -0.5697847290    -0.4199943562
   10      C      -1.2082632945    -0.3203369310    -0.6078951603
   11      Cl     -1.2440905751    -0.7768840787    -2.3058156200
   12      C       1.2995061858    -0.0136247877    -0.7657959457
   13      C       2.1532574409    -1.1100163720    -0.6627681203
   14      H       1.8942472986    -1.9473514614    -0.0275734120
   15      C       3.3524292267    -1.1459954714    -1.3715689893
   16      Cl      4.3800814482    -2.5495495997    -1.2063575215
   17      C       3.7076350924    -0.0723170855    -2.1918591077
   18      Cl      5.1989562208    -0.0720291943    -3.1026585122
   19      C       2.8567530729     1.0271784942    -2.2932199260
   20      H       3.1417847889     1.8546583701    -2.9304614607
   21      C       1.6606722486     1.0565248814    -1.5880382036
   22      H       1.0056812653     1.9146104378    -1.6779641042
 ----------------------------------------------------------------
 Nuclear Repulsion Energy =        1459.11917998 hartrees
 There are       73 alpha and       73 beta electrons
 Applying Cartesian multipole field
    Component          Value
    ---------          -----
     (2,0,0)        1.00000E-12
     (0,2,0)        2.00000E-11
     (0,0,2)       -3.00000E-11
 Nucleus-field energy     =    -0.0000000400 hartrees
 Requested basis set is 6-311++G(d,p)
 There are 154 shells and 426 basis functions
 A cutoff of  1.0D-15 yielded   9488 shell pairs
 There are     77560 function pairs (     83336 Cartesian)
 Smallest overlap matrix eigenvalue = 2.46E-07
 Linear dependence detected in AO basis
 Number of orthogonalized atomic orbitals = 423
 Maximum deviation from orthogonality = 5.388E-10
 Guess from superposition of atomic densities
 Warning:  Energy on first SCF cycle will be non-variational
 SAD guess density has 146.000000 electrons

 -----------------------------------------------------------------------
  General SCF calculation program by
  Eric Jon Sundstrom, Paul Horn, Yuezhi Mao, Dmitri Zuev, Alec White,
  David Stuck, Shaama M.S., Shane Yost, Joonho Lee, David Small,
  Daniel Levine, Susi Lehtola, Hugh Burton, Evgeny Epifanovsky,
  Bang C. Huynh
 -----------------------------------------------------------------------
 Exchange:     0.2000 Hartree-Fock + 0.0800 Slater + 0.7200 B88
 Correlation:  0.1900 VWN1RPA + 0.8100 LYP
 Using SG-1 standard quadrature grid
 A restricted SCF calculation will be
 performed using DIIS
 SCF converges when DIIS error is below 1.0e-08
 ---------------------------------------
  Cycle       Energy         DIIS error
 ---------------------------------------
    1   -2305.6394193439      3.01e-02  
    2   -2301.7356508198      2.63e-03  
    3   -2301.6302668778      3.29e-03  
    4   -2301.8910787033      5.88e-04  
    5   -2301.8978231049      2.89e-04  
    6   -2301.8995470882      1.09e-04  
    7   -2301.8997875735      3.47e-05  
    8   -2301.8998134612      1.34e-05  
    9   -2301.8998174245      2.59e-06  
   10   -2301.8998175572      1.17e-06  
   11   -2301.8998175889      3.00e-07  
   12   -2301.8998175908      1.02e-07  
   13   -2301.8998175909      3.03e-08  
   14   -2301.8998175909      1.39e-08  
   15   -2301.8998175911      4.97e-09  Convergence criterion met
 ---------------------------------------
 SCF time:   CPU 578.40s  wall 579.00s 
 SCF   energy in the final basis set =    -2301.8998175911
 Total energy in the final basis set =    -2301.8998175911

 --------------------------------------------------------------

                    Orbital Energies (a.u.)
 --------------------------------------------------------------

 Alpha MOs
 -- Occupied --
********-101.5681-101.5656-101.5654 -10.2642 -10.2642 -10.2597 -10.2591
-10.2281 -10.2163 -10.2104 -10.2081 -10.2080 -10.2067 -10.2059 -10.2024
 -9.4829  -9.4828  -9.4802  -9.4800  -7.2475  -7.2474  -7.2450  -7.2448
 -7.2378  -7.2377  -7.2373  -7.2370  -7.2350  -7.2348  -7.2345  -7.2343
 -0.9347  -0.9242  -0.8895  -0.8693  -0.8599  -0.8439  -0.7957  -0.7640
 -0.7542  -0.7393  -0.6547  -0.6398  -0.6243  -0.6070  -0.5514  -0.5221
 -0.5156  -0.5094  -0.4889  -0.4753  -0.4559  -0.4554  -0.4541  -0.4301
 -0.4280  -0.4166  -0.3981  -0.3916  -0.3868  -0.3792  -0.3571  -0.3505
 -0.3396  -0.3376  -0.3344  -0.3252  -0.3175  -0.2813  -0.2738  -0.2674
 -0.2598
 -- Virtual --
 -0.0515  -0.0502  -0.0396  -0.0372  -0.0222  -0.0168  -0.0087   0.0043
  0.0088   0.0131   0.0173   0.0198   0.0305   0.0340   0.0414   0.0505
  0.0530   0.0560   0.0636   0.0651   0.0683   0.0780   0.0817   0.0823
  0.0880   0.0915   0.0947   0.0987   0.1016   0.1047   0.1109   0.1127
  0.1153   0.1175   0.1206   0.1259   0.1269   0.1276   0.1296   0.1317
  0.1330   0.1358   0.1388   0.1430   0.1502   0.1520   0.1580   0.1589
  0.1687   0.1725   0.1767   0.1787   0.1797   0.1910   0.1938   0.1982
  0.2056   0.2114   0.2142   0.2208   0.2236   0.2249   0.2297   0.2299
  0.2374   0.2390   0.2439   0.2481   0.2549   0.2605   0.2628   0.2658
  0.2703   0.2714   0.2750   0.2761   0.2828   0.2874   0.2893   0.2957
  0.3004   0.3066   0.3072   0.3122   0.3212   0.3300   0.3339   0.3394
  0.3444   0.3485   0.3667   0.3848   0.4226   0.4233   0.4434   0.4480
  0.4497   0.4598   0.4605   0.4634   0.4746   0.4819   0.4899   0.4942
  0.5072   0.5107   0.5177   0.5227   0.5443   0.5471   0.5515   0.5575
  0.5685   0.5719   0.5756   0.5835   0.5884   0.5988   0.6031   0.6138
  0.6197   0.6249   0.6395   0.6459   0.6482   0.6592   0.6608   0.6684
  0.6734   0.6795   0.6955   0.7017   0.7083   0.7123   0.7234   0.7390
  0.7537   0.7576   0.7883   0.7921   0.8175   0.8275   0.8291   0.8404
  0.8419   0.8492   0.8530   0.8545   0.8552   0.8575   0.8640   0.8659
  0.8699   0.8710   0.8783   0.8813   0.8903   0.9012   0.9117   0.9145
  0.9202   0.9299   0.9441   0.9542   0.9555   0.9579   0.9640   0.9672
  0.9797   0.9829   0.9845   1.0009   1.0127   1.0175   1.0321   1.0407
  1.0507   1.0642   1.0773   1.0978   1.1134   1.1349   1.1585   1.1831
  1.2302   1.2390   1.2455   1.2489   1.2723   1.2769   1.2892   1.3101
  1.3130   1.3238   1.3250   1.3502   1.3953   1.4137   1.4270   1.4804
  1.4823   1.4979   1.5348   1.5510   1.5548   1.5608   1.5683   1.5773
  1.5926   1.6176   1.6421   1.6498   1.6730   1.6824   1.6914   1.6976
  1.7307   1.7507   1.7654   1.7900   1.8125   1.8275   1.8371   1.8650
  1.8731   1.8869   1.9110   1.9216   1.9345   1.9365   1.9520   1.9593
  1.9691   1.9742   1.9870   2.0179   2.0312   2.0404   2.0825   2.1171
  2.1420   2.1450   2.1879   2.1947   2.2456   2.2666   2.2716   2.2766
  2.2815   2.2976   2.3089   2.3225   2.3497   2.3625   2.4230   2.4314
  2.4337   2.4438   2.4700   2.4896   2.5167   2.5258   2.5330   2.5483
  2.5632   2.5743   2.5860   2.6247   2.6808   2.6870   2.6882   2.7104
  2.7141   2.7226   2.7287   2.7383   2.7557   2.7631   2.7679   2.7796
  2.7863   2.7924   2.8375   2.8413   2.8490   2.8566   2.8756   2.9074
  2.9715   3.0047   3.0956   3.0983   3.1313   3.1376   3.1457   3.1903
  3.2015   3.2237   3.2620   3.3383   3.3423   3.3864   3.4439   3.5279
  3.5366   3.6100   3.7048   3.7065   3.7799   3.8704   3.9779   4.0229
  4.0790   4.0912   4.1326   4.3544   4.8075   4.8271   9.7701   9.8037
  9.8068   9.8326  23.4295  23.5660  23.8501  23.8877  23.9028  23.9260
 23.9684  24.0344  24.0432  24.0824  24.1408  24.1635  25.7882  25.8641
 25.8769  25.9148  26.0948  26.1930  26.2573  26.3081  26.5218  26.6164
 26.7964  26.8186 215.7618 215.7996 215.8048 215.8388
 --------------------------------------------------------------

          Ground-State Mulliken Net Atomic Charges

     Atom                 Charge (a.u.)
  ----------------------------------------
      1 C                    -0.199547
      2 C                     0.061453
      3 Cl                    0.496049
      4 C                    -0.161017
      5 H                     0.205883
      6 C                    -0.533430
      7 H                     0.176931
      8 C                    -0.164109
      9 H                     0.206093
     10 C                     0.063257
     11 Cl                    0.494002
     12 C                     0.390377
     13 C                    -1.376462
     14 H                     0.220150
     15 C                     0.164622
     16 Cl                    0.563032
     17 C                     0.396635
     18 Cl                    0.501353
     19 C                    -1.192372
     20 H                     0.203510
     21 C                    -0.704694
     22 H                     0.188282
  ----------------------------------------
  Sum of atomic charges =     0.000000

 -----------------------------------------------------------------
                    Cartesian Multipole Moments
 -----------------------------------------------------------------
    Charge (ESU x 10^10)
                 0.0000
    Dipole Moment (Debye)
         X      -3.3477      Y       1.2128      Z       1.3467
       Tot       3.8068
    Quadrupole Moments (Debye-Ang)
        XX    -124.5222     XY       3.6831     YY    -119.8734
        XZ      -1.5288     YZ      -4.4654     ZZ    -120.2213
    Octopole Moments (Debye-Ang^2)
       XXX    -573.0041    XXY      43.8976    XYY    -161.4142
       YYY     102.1108    XXZ     107.4080    XYZ     -13.5526
       YYZ      75.7363    XZZ    -180.8815    YZZ      46.0997
       ZZZ     257.4193
    Hexadecapole Moments (Debye-Ang^3)
      XXXX   -6064.8981   XXXY     427.0939   XXYY   -1153.7734
      XYYY     370.8749   YYYY    -930.4887   XXXZ    1166.4382
      XXYZ    -113.0064   XYYZ     369.5485   YYYZ    -274.0678
      XXZZ   -1439.4463   XYZZ     152.9610   YYZZ    -590.5043
      XZZZ    1102.5931   YZZZ    -258.0429   ZZZZ   -2608.4423
 -----------------------------------------------------------------
 Calculating analytic gradient of the SCF energy
 Gradient of SCF Energy
            1           2           3           4           5           6
    1  -0.0002482  -0.0003819   0.0002141   0.0001106  -0.0000206   0.0001060
    2  -0.0000451  -0.0000457   0.0000424   0.0000129   0.0000010  -0.0000281
    3  -0.0001707  -0.0000269   0.0000371   0.0001318   0.0000020  -0.0000015
            7           8           9          10          11          12
    1  -0.0000100  -0.0000331  -0.0000002  -0.0000467   0.0001627   0.0005119
    2   0.0000067   0.0000466  -0.0000130  -0.0000045   0.0000565  -0.0003141
    3  -0.0000007  -0.0001535   0.0000094   0.0003493  -0.0001104  -0.0000775
           13          14          15          16          17          18
    1  -0.0003974  -0.0000467   0.0004840  -0.0000891  -0.0000402   0.0000078
    2   0.0001723   0.0000324  -0.0001360   0.0001473  -0.0000781  -0.0000468
    3   0.0001487   0.0000526  -0.0002146   0.0000134   0.0001406  -0.0000160
           19          20          21          22
    1  -0.0002656   0.0001025  -0.0000214  -0.0000984
    2   0.0001503  -0.0000392   0.0001596  -0.0000772
    3   0.0000724  -0.0000292  -0.0001841   0.0000276
 Max gradient component =       5.119E-04
 RMS gradient           =       1.583E-04
 Gradient time:  CPU 190.44 s  wall 190.45 s
 Geometry Optimization Parameters
   NAtoms,    NIC,     NZ,  NCons,   NDum,   NFix, NCnnct, MaxDiis
       22     155      22       0       0       0       0       0

 Cartesian Hessian Update
 Hessian updated using BFGS update


** GEOMETRY OPTIMIZATION IN DELOCALIZED INTERNAL COORDINATES **
   Searching for a Minimum

   Optimization Cycle:   7

                       Coordinates (Angstroms)
     ATOM                X               Y               Z
      1  C         0.0154282934    0.0074135476   -0.0041191397
      2  C        -0.0347804565    0.3539888465    1.3553117263
      3  Cl        1.4449590515    0.7998589395    2.1939858835
      4  C        -1.2237883450    0.3720243735    2.0773166342
      5  H        -1.2120835343    0.6468812347    3.1238055285
      6  C        -2.4119102663    0.0389137493    1.4360873552
      7  H        -3.3437681763    0.0511948968    1.9890204876
      8  C        -2.4120037698   -0.3077353411    0.0893030023
      9  H        -3.3299395278   -0.5697847290   -0.4199943562
     10  C        -1.2082632945   -0.3203369310   -0.6078951603
     11  Cl       -1.2440905751   -0.7768840787   -2.3058156200
     12  C         1.2995061858   -0.0136247877   -0.7657959457
     13  C         2.1532574409   -1.1100163720   -0.6627681203
     14  H         1.8942472986   -1.9473514614   -0.0275734120
     15  C         3.3524292267   -1.1459954714   -1.3715689893
     16  Cl        4.3800814482   -2.5495495997   -1.2063575215
     17  C         3.7076350924   -0.0723170855   -2.1918591077
     18  Cl        5.1989562208   -0.0720291943   -3.1026585122
     19  C         2.8567530729    1.0271784942   -2.2932199260
     20  H         3.1417847889    1.8546583701   -2.9304614607
     21  C         1.6606722486    1.0565248814   -1.5880382036
     22  H         1.0056812653    1.9146104378   -1.6779641042
   Point Group: c1    Number of degrees of freedom:    60


   Energy is  -2301.899817591

 Hessian updated using BFGS update

 60 Hessian modes will be used to form the next step
  Hessian Eigenvalues:
     0.002270    0.019252    0.020514    0.023235    0.023346    0.023622
     0.023686    0.023938    0.024044    0.024065    0.024094    0.024113
     0.024124    0.024138    0.024144    0.024204    0.024616    0.025894
     0.027896    0.158107    0.158740    0.159995    0.160002    0.160025
     0.160390    0.214594    0.223652    0.230884    0.234853    0.236159
     0.242716    0.248268    0.249979    0.250169    0.253143    0.268353
     0.297092    0.299469    0.301324    0.301926    0.309061    0.349808
     0.356659    0.356663    0.356689    0.356722    0.356940    0.361202
     0.426050    0.430186    0.437783    0.441198    0.466087    0.470462
     0.473981    0.478103    0.478652    0.482558    0.487366    0.502394

 Minimum search - taking simple RFO step
 Searching for Lamda that Minimizes Along All modes
 Value Taken    Lamda =  -0.00003040
 Step Taken.  Stepsize is  0.106514

                             Maximum     Tolerance    Cnvgd?
         Gradient           0.000350      0.000300      NO
         Displacement       0.093288      0.001200      NO
         Energy change     -0.000186      0.000001      NO


 New Cartesian Coordinates Obtained by Inverse Iteration

 Displacement from previous Coordinates is:  0.373431
 ----------------------------------------------------------------
             Standard Nuclear Orientation (Angstroms)
    I     Atom           X                Y                Z
 ----------------------------------------------------------------
    1      C       0.0161986970     0.0104000147    -0.0014718107
    2      C      -0.0396445566     0.3849206621     1.3499647579
    3      Cl      1.4324758685     0.8642779037     2.1807717799
    4      C      -1.2303241879     0.4012490647     2.0696524777
    5      H      -1.2242785476     0.6973483494     3.1104350086
    6      C      -2.4127261369     0.0368433163     1.4348580753
    7      H      -3.3452023831     0.0466195474     1.9866823299
    8      C      -2.4057924114    -0.3386517720     0.0959635183
    9      H      -3.3195439584    -0.6240843842    -0.4083171597
   10      C      -1.2013477173    -0.3476548997    -0.6004041184
   11      Cl     -1.2286528240    -0.8369080157    -2.2884290835
   12      C       1.3011813536    -0.0103876505    -0.7617962011
   13      C       2.1390134147    -1.1215204038    -0.6850641198
   14      H       1.8682296299    -1.9703661396    -0.0703533786
   15      C       3.3365681399    -1.1590332855    -1.3958162004
   16      Cl      4.3433530140    -2.5818535178    -1.2643422566
   17      C       3.7070518848    -0.0732180752    -2.1930223789
   18      Cl      5.1971866297    -0.0746325399    -3.1063393918
   19      C       2.8729484650     1.0406217530    -2.2679674662
   20      H       3.1676899751     1.8782022541    -2.8873242270
   21      C       1.6784516555     1.0722759508    -1.5597362565
   22      H       1.0379276836     1.9431745872    -1.6292028603
 ----------------------------------------------------------------
 Nuclear Repulsion Energy =        1459.00477637 hartrees
 There are       73 alpha and       73 beta electrons
 Applying Cartesian multipole field
    Component          Value
    ---------          -----
     (2,0,0)        1.00000E-12
     (0,2,0)        2.00000E-11
     (0,0,2)       -3.00000E-11
 Nucleus-field energy     =    -0.0000000393 hartrees
 Requested basis set is 6-311++G(d,p)
 There are 154 shells and 426 basis functions
 A cutoff of  1.0D-15 yielded   9489 shell pairs
 There are     77554 function pairs (     83330 Cartesian)
 Smallest overlap matrix eigenvalue = 2.18E-07
 Linear dependence detected in AO basis
 Number of orthogonalized atomic orbitals = 423
 Maximum deviation from orthogonality = 4.258E-10
 Guess from superposition of atomic densities
 Warning:  Energy on first SCF cycle will be non-variational
 SAD guess density has 146.000000 electrons

 -----------------------------------------------------------------------
  General SCF calculation program by
  Eric Jon Sundstrom, Paul Horn, Yuezhi Mao, Dmitri Zuev, Alec White,
  David Stuck, Shaama M.S., Shane Yost, Joonho Lee, David Small,
  Daniel Levine, Susi Lehtola, Hugh Burton, Evgeny Epifanovsky,
  Bang C. Huynh
 -----------------------------------------------------------------------
 Exchange:     0.2000 Hartree-Fock + 0.0800 Slater + 0.7200 B88
 Correlation:  0.1900 VWN1RPA + 0.8100 LYP
 Using SG-1 standard quadrature grid
 A restricted SCF calculation will be
 performed using DIIS
 SCF converges when DIIS error is below 1.0e-08
 ---------------------------------------
  Cycle       Energy         DIIS error
 ---------------------------------------
    1   -2305.6405388794      3.02e-02  
    2   -2301.7355486820      2.63e-03  
    3   -2301.6300489282      3.29e-03  
    4   -2301.8910960868      5.88e-04  
    5   -2301.8978381699      2.90e-04  
    6   -2301.8995678005      1.09e-04  
    7   -2301.8998090742      3.48e-05  
    8   -2301.8998351940      1.33e-05  
    9   -2301.8998391481      2.58e-06  
   10   -2301.8998392800      1.16e-06  
   11   -2301.8998393116      2.97e-07  
   12   -2301.8998393134      1.02e-07  
   13   -2301.8998393137      2.92e-08  
   14   -2301.8998393136      1.27e-08  
   15   -2301.8998393136      4.65e-09  Convergence criterion met
 ---------------------------------------
 SCF time:   CPU 579.29s  wall 579.00s 
 SCF   energy in the final basis set =    -2301.8998393136
 Total energy in the final basis set =    -2301.8998393136

 --------------------------------------------------------------

                    Orbital Energies (a.u.)
 --------------------------------------------------------------

 Alpha MOs
 -- Occupied --
********-101.5682-101.5656-101.5654 -10.2641 -10.2641 -10.2597 -10.2591
-10.2280 -10.2164 -10.2103 -10.2080 -10.2079 -10.2067 -10.2059 -10.2024
 -9.4829  -9.4829  -9.4802  -9.4800  -7.2476  -7.2475  -7.2449  -7.2448
 -7.2378  -7.2378  -7.2373  -7.2371  -7.2350  -7.2348  -7.2345  -7.2342
 -0.9347  -0.9242  -0.8898  -0.8692  -0.8599  -0.8440  -0.7957  -0.7639
 -0.7541  -0.7393  -0.6547  -0.6396  -0.6245  -0.6070  -0.5513  -0.5221
 -0.5150  -0.5101  -0.4888  -0.4753  -0.4559  -0.4554  -0.4540  -0.4299
 -0.4282  -0.4167  -0.3981  -0.3916  -0.3865  -0.3794  -0.3570  -0.3503
 -0.3395  -0.3376  -0.3344  -0.3253  -0.3175  -0.2805  -0.2741  -0.2674
 -0.2602
 -- Virtual --
 -0.0506  -0.0497  -0.0411  -0.0371  -0.0221  -0.0168  -0.0087   0.0043
  0.0089   0.0131   0.0173   0.0198   0.0304   0.0339   0.0414   0.0506
  0.0531   0.0563   0.0638   0.0649   0.0680   0.0780   0.0816   0.0824
  0.0885   0.0912   0.0948   0.0984   0.1014   0.1047   0.1107   0.1129
  0.1154   0.1173   0.1204   0.1261   0.1269   0.1276   0.1297   0.1317
  0.1333   0.1354   0.1388   0.1431   0.1497   0.1518   0.1579   0.1586
  0.1685   0.1725   0.1767   0.1783   0.1801   0.1914   0.1938   0.1980
  0.2052   0.2113   0.2140   0.2207   0.2239   0.2249   0.2294   0.2303
  0.2374   0.2386   0.2443   0.2472   0.2552   0.2608   0.2628   0.2662
  0.2705   0.2711   0.2743   0.2760   0.2835   0.2889   0.2898   0.2961
  0.2991   0.3059   0.3072   0.3128   0.3227   0.3309   0.3343   0.3400
  0.3451   0.3474   0.3692   0.3866   0.4221   0.4230   0.4455   0.4487
  0.4495   0.4577   0.4603   0.4627   0.4742   0.4819   0.4897   0.4948
  0.5080   0.5111   0.5179   0.5241   0.5458   0.5471   0.5520   0.5578
  0.5681   0.5718   0.5754   0.5831   0.5879   0.5979   0.6036   0.6151
  0.6197   0.6253   0.6416   0.6477   0.6479   0.6582   0.6612   0.6678
  0.6723   0.6802   0.6957   0.7032   0.7100   0.7128   0.7237   0.7405
  0.7543   0.7603   0.7886   0.7930   0.8200   0.8289   0.8302   0.8383
  0.8411   0.8496   0.8531   0.8543   0.8555   0.8571   0.8632   0.8652
  0.8683   0.8721   0.8791   0.8805   0.8913   0.9009   0.9112   0.9132
  0.9206   0.9312   0.9444   0.9551   0.9573   0.9594   0.9641   0.9670
  0.9780   0.9840   0.9874   0.9990   1.0135   1.0187   1.0323   1.0404
  1.0525   1.0660   1.0776   1.0944   1.1110   1.1351   1.1582   1.1910
  1.2300   1.2406   1.2454   1.2493   1.2719   1.2802   1.2881   1.3104
  1.3165   1.3247   1.3284   1.3506   1.3981   1.4116   1.4271   1.4808
  1.4827   1.4955   1.5354   1.5512   1.5545   1.5593   1.5698   1.5790
  1.5932   1.6179   1.6420   1.6510   1.6728   1.6817   1.6937   1.6963
  1.7307   1.7522   1.7714   1.7903   1.8104   1.8261   1.8341   1.8653
  1.8715   1.8873   1.9096   1.9233   1.9346   1.9369   1.9530   1.9584
  1.9695   1.9750   1.9882   2.0185   2.0336   2.0401   2.0839   2.1200
  2.1432   2.1447   2.1874   2.1952   2.2455   2.2657   2.2717   2.2742
  2.2814   2.2976   2.3105   2.3231   2.3474   2.3637   2.4224   2.4299
  2.4328   2.4437   2.4712   2.4892   2.5185   2.5259   2.5336   2.5493
  2.5608   2.5747   2.5849   2.6254   2.6814   2.6881   2.6904   2.7106
  2.7140   2.7216   2.7276   2.7382   2.7573   2.7610   2.7642   2.7786
  2.7860   2.7926   2.8383   2.8407   2.8491   2.8554   2.8829   2.9062
  2.9717   3.0053   3.0977   3.1000   3.1311   3.1376   3.1450   3.1904
  3.2027   3.2223   3.2697   3.3383   3.3406   3.3881   3.4443   3.5280
  3.5398   3.6137   3.7051   3.7068   3.7826   3.8709   3.9792   4.0232
  4.0794   4.0907   4.1331   4.3523   4.8085   4.8255   9.7705   9.8032
  9.8047   9.8403  23.4310  23.5669  23.8501  23.8881  23.9026  23.9264
 23.9688  24.0354  24.0428  24.0829  24.1408  24.1643  25.7881  25.8577
 25.8747  25.9175  26.0941  26.1927  26.2656  26.3000  26.5231  26.6119
 26.8014  26.8225 215.7622 215.7992 215.8020 215.8474
 --------------------------------------------------------------

          Ground-State Mulliken Net Atomic Charges

     Atom                 Charge (a.u.)
  ----------------------------------------
      1 C                    -0.262255
      2 C                     0.058854
      3 Cl                    0.484531
      4 C                    -0.127206
      5 H                     0.204644
      6 C                    -0.512335
      7 H                     0.177577
      8 C                    -0.145277
      9 H                     0.205325
     10 C                     0.058353
     11 Cl                    0.487393
     12 C                     0.420912
     13 C                    -1.366455
     14 H                     0.220459
     15 C                     0.144393
     16 Cl                    0.562228
     17 C                     0.407435
     18 Cl                    0.501538
     19 C                    -1.217882
     20 H                     0.203444
     21 C                    -0.695825
     22 H                     0.190149
  ----------------------------------------
  Sum of atomic charges =     0.000000

 -----------------------------------------------------------------
                    Cartesian Multipole Moments
 -----------------------------------------------------------------
    Charge (ESU x 10^10)
                -0.0000
    Dipole Moment (Debye)
         X      -3.3345      Y       1.2272      Z       1.3720
       Tot       3.8089
    Quadrupole Moments (Debye-Ang)
        XX    -124.4314     XY       3.8292     YY    -119.7520
        XZ      -1.4857     YZ      -4.4179     ZZ    -120.4273
    Octopole Moments (Debye-Ang^2)
       XXX    -571.3078    XXY      44.4316    XYY    -160.8961
       YYY     103.3102    XXZ     108.0896    XYZ     -13.7285
       YYZ      76.3601    XZZ    -180.8716    YZZ      46.3616
       ZZZ     259.9083
    Hexadecapole Moments (Debye-Ang^3)
      XXXX   -6031.8850   XXXY     424.0893   XXYY   -1153.3019
      XYYY     365.4167   YYYY    -965.3374   XXXZ    1179.3574
      XXYZ    -120.0031   XYYZ     373.4598   YYYZ    -294.9256
      XXZZ   -1433.8960   XYZZ     150.6078   YYZZ    -595.5991
      XZZZ    1118.4712   YZZZ    -276.8634   ZZZZ   -2606.9061
 -----------------------------------------------------------------
 Calculating analytic gradient of the SCF energy
 Gradient of SCF Energy
            1           2           3           4           5           6
    1  -0.0004374   0.0002965  -0.0001349   0.0000829  -0.0000467  -0.0001290
    2   0.0000051   0.0000113  -0.0000185   0.0000004  -0.0000143  -0.0000017
    3   0.0000874   0.0001210  -0.0001007  -0.0000868   0.0000126   0.0000449
            7           8           9          10          11          12
    1   0.0000159   0.0001121  -0.0000378   0.0001014   0.0000795   0.0002032
    2  -0.0000108  -0.0000126   0.0000197   0.0000024   0.0000682  -0.0001354
    3  -0.0000124   0.0000615   0.0000315  -0.0002894   0.0001649   0.0000299
           13          14          15          16          17          18
    1  -0.0001030   0.0000172   0.0000541   0.0000523  -0.0002617   0.0001208
    2   0.0001246  -0.0000117   0.0000918   0.0000038  -0.0000620   0.0000024
    3   0.0000401  -0.0000091  -0.0000713   0.0000071   0.0001607  -0.0000936
           19          20          21          22
    1   0.0000755  -0.0000358  -0.0000103  -0.0000150
    2  -0.0000399   0.0000024  -0.0000090  -0.0000161
    3   0.0000198  -0.0000162  -0.0001224   0.0000202
 Max gradient component =       4.374E-04
 RMS gradient           =       1.082E-04
 Gradient time:  CPU 191.25 s  wall 191.26 s
 Geometry Optimization Parameters
   NAtoms,    NIC,     NZ,  NCons,   NDum,   NFix, NCnnct, MaxDiis
       22     155      22       0       0       0       0       0

 Cartesian Hessian Update
 Hessian updated using BFGS update


** GEOMETRY OPTIMIZATION IN DELOCALIZED INTERNAL COORDINATES **
   Searching for a Minimum

   Optimization Cycle:   8

                       Coordinates (Angstroms)
     ATOM                X               Y               Z
      1  C         0.0161986970    0.0104000147   -0.0014718107
      2  C        -0.0396445566    0.3849206621    1.3499647579
      3  Cl        1.4324758685    0.8642779037    2.1807717799
      4  C        -1.2303241879    0.4012490647    2.0696524777
      5  H        -1.2242785476    0.6973483494    3.1104350086
      6  C        -2.4127261369    0.0368433163    1.4348580753
      7  H        -3.3452023831    0.0466195474    1.9866823299
      8  C        -2.4057924114   -0.3386517720    0.0959635183
      9  H        -3.3195439584   -0.6240843842   -0.4083171597
     10  C        -1.2013477173   -0.3476548997   -0.6004041184
     11  Cl       -1.2286528240   -0.8369080157   -2.2884290835
     12  C         1.3011813536   -0.0103876505   -0.7617962011
     13  C         2.1390134147   -1.1215204038   -0.6850641198
     14  H         1.8682296299   -1.9703661396   -0.0703533786
     15  C         3.3365681399   -1.1590332855   -1.3958162004
     16  Cl        4.3433530140   -2.5818535178   -1.2643422566
     17  C         3.7070518848   -0.0732180752   -2.1930223789
     18  Cl        5.1971866297   -0.0746325399   -3.1063393918
     19  C         2.8729484650    1.0406217530   -2.2679674662
     20  H         3.1676899751    1.8782022541   -2.8873242270
     21  C         1.6784516555    1.0722759508   -1.5597362565
     22  H         1.0379276836    1.9431745872   -1.6292028603
   Point Group: c1    Number of degrees of freedom:    60


   Energy is  -2301.899839314

 Hessian updated using BFGS update

 60 Hessian modes will be used to form the next step
  Hessian Eigenvalues:
     0.000936    0.019284    0.020641    0.023252    0.023366    0.023658
     0.023688    0.023979    0.024044    0.024090    0.024108    0.024122
     0.024134    0.024138    0.024194    0.024441    0.024585    0.025761
     0.028182    0.158338    0.159362    0.159998    0.160006    0.160116
     0.162201    0.218422    0.223700    0.228878    0.235061    0.236240
     0.245134    0.249086    0.250039    0.251233    0.257520    0.268258
     0.298100    0.300655    0.301901    0.304536    0.320828    0.349392
     0.356656    0.356675    0.356699    0.356749    0.357058    0.361080
     0.426807    0.430688    0.436967    0.441020    0.465968    0.470595
     0.476735    0.478507    0.479424    0.482318    0.487100    0.502301

 Minimum search - taking simple RFO step
 Searching for Lamda that Minimizes Along All modes
 Value Taken    Lamda =  -0.00002706
 Step Taken.  Stepsize is  0.160761

                             Maximum     Tolerance    Cnvgd?
         Gradient           0.000227      0.000300     YES
         Displacement       0.140430      0.001200      NO
         Energy change     -0.000022      0.000001      NO


 New Cartesian Coordinates Obtained by Inverse Iteration

 Displacement from previous Coordinates is:  0.559351
 ----------------------------------------------------------------
             Standard Nuclear Orientation (Angstroms)
    I     Atom           X                Y                Z
 ----------------------------------------------------------------
    1      C       0.0169039392     0.0136080300     0.0007702945
    2      C      -0.0478683238     0.4305956196     1.3390504596
    3      Cl      1.4142210211     0.9584807598     2.1562209313
    4      C      -1.2398128920     0.4447611869     2.0570900679
    5      H      -1.2411613441     0.7731648066     3.0882234545
    6      C      -2.4132385822     0.0342243061     1.4339130846
    7      H      -3.3462012649     0.0414167750     1.9849361473
    8      C      -2.3968589147    -0.3843841841     0.1079619680
    9      H      -3.3038599248    -0.7048560326    -0.3873663924
   10      C      -1.1917034595    -0.3899391185    -0.5874209743
   11      Cl     -1.2072880995    -0.9268668157    -2.2605560578
   12      C       1.3028402709    -0.0067060147    -0.7583592000
   13      C       2.1164037413    -1.1380617525    -0.7205929434
   14      H       1.8266274039    -2.0023223441    -0.1367086748
   15      C       3.3129317214    -1.1771855413    -1.4324975831
   16      Cl      4.2870609828    -2.6266800710    -1.3514460487
   17      C       3.7076452976    -0.0732985073    -2.1927200854
   18      Cl      5.1970997771    -0.0762200250    -3.1070111429
   19      C       2.8980012505     1.0601365537    -2.2289181795
   20      H       3.2098558366     1.9119766640    -2.8198089994
   21      C       1.7044616639     1.0939974633    -1.5184881815
   22      H       1.0847035875     1.9817809614    -1.5575309064
 ----------------------------------------------------------------
 Nuclear Repulsion Energy =        1458.92013385 hartrees
 There are       73 alpha and       73 beta electrons
 Applying Cartesian multipole field
    Component          Value
    ---------          -----
     (2,0,0)        1.00000E-12
     (0,2,0)        2.00000E-11
     (0,0,2)       -3.00000E-11
 Nucleus-field energy     =    -0.0000000383 hartrees
 Requested basis set is 6-311++G(d,p)
 There are 154 shells and 426 basis functions
 A cutoff of  1.0D-15 yielded   9496 shell pairs
 There are     77636 function pairs (     83415 Cartesian)
 Smallest overlap matrix eigenvalue = 1.90E-07
 Linear dependence detected in AO basis
 Number of orthogonalized atomic orbitals = 423
 Maximum deviation from orthogonality = 4.637E-10
 Guess from superposition of atomic densities
 Warning:  Energy on first SCF cycle will be non-variational
 SAD guess density has 146.000000 electrons

 -----------------------------------------------------------------------
  General SCF calculation program by
  Eric Jon Sundstrom, Paul Horn, Yuezhi Mao, Dmitri Zuev, Alec White,
  David Stuck, Shaama M.S., Shane Yost, Joonho Lee, David Small,
  Daniel Levine, Susi Lehtola, Hugh Burton, Evgeny Epifanovsky,
  Bang C. Huynh
 -----------------------------------------------------------------------
 Exchange:     0.2000 Hartree-Fock + 0.0800 Slater + 0.7200 B88
 Correlation:  0.1900 VWN1RPA + 0.8100 LYP
 Using SG-1 standard quadrature grid
 A restricted SCF calculation will be
 performed using DIIS
 SCF converges when DIIS error is below 1.0e-08
 ---------------------------------------
  Cycle       Energy         DIIS error
 ---------------------------------------
    1   -2305.6403932491      3.02e-02  
    2   -2301.7355234227      2.63e-03  
    3   -2301.6299462122      3.29e-03  
    4   -2301.8910986525      5.89e-04  
    5   -2301.8978454200      2.90e-04  
    6   -2301.8995807129      1.09e-04  
    7   -2301.8998225586      3.49e-05  
    8   -2301.8998489112      1.33e-05  
    9   -2301.8998528537      2.57e-06  
   10   -2301.8998529851      1.16e-06  
   11   -2301.8998530164      2.95e-07  
   12   -2301.8998530181      1.02e-07  
   13   -2301.8998530185      2.81e-08  
   14   -2301.8998530185      1.14e-08  
   15   -2301.8998530185      3.84e-09  Convergence criterion met
 ---------------------------------------
 SCF time:   CPU 572.91s  wall 573.00s 
 SCF   energy in the final basis set =    -2301.8998530185
 Total energy in the final basis set =    -2301.8998530185

 --------------------------------------------------------------

                    Orbital Energies (a.u.)
 --------------------------------------------------------------

 Alpha MOs
 -- Occupied --
********-101.5682-101.5656-101.5653 -10.2640 -10.2640 -10.2597 -10.2591
-10.2278 -10.2164 -10.2103 -10.2079 -10.2079 -10.2067 -10.2059 -10.2024
 -9.4830  -9.4829  -9.4802  -9.4799  -7.2477  -7.2474  -7.2450  -7.2447
 -7.2379  -7.2377  -7.2373  -7.2372  -7.2350  -7.2348  -7.2345  -7.2341
 -0.9347  -0.9242  -0.8899  -0.8692  -0.8598  -0.8440  -0.7956  -0.7638
 -0.7541  -0.7393  -0.6547  -0.6394  -0.6246  -0.6069  -0.5513  -0.5221
 -0.5143  -0.5108  -0.4888  -0.4753  -0.4559  -0.4554  -0.4539  -0.4296
 -0.4284  -0.4167  -0.3981  -0.3915  -0.3863  -0.3796  -0.3570  -0.3501
 -0.3395  -0.3376  -0.3344  -0.3253  -0.3175  -0.2798  -0.2745  -0.2673
 -0.2605
 -- Virtual --
 -0.0506  -0.0479  -0.0428  -0.0370  -0.0220  -0.0168  -0.0087   0.0043
  0.0089   0.0131   0.0174   0.0197   0.0304   0.0338   0.0415   0.0507
  0.0531   0.0567   0.0639   0.0647   0.0677   0.0779   0.0815   0.0825
  0.0892   0.0908   0.0949   0.0981   0.1012   0.1047   0.1105   0.1131
  0.1155   0.1171   0.1203   0.1262   0.1269   0.1277   0.1298   0.1316
  0.1339   0.1349   0.1389   0.1433   0.1492   0.1516   0.1578   0.1585
  0.1684   0.1725   0.1765   0.1781   0.1804   0.1918   0.1938   0.1979
  0.2049   0.2112   0.2137   0.2206   0.2241   0.2252   0.2291   0.2308
  0.2373   0.2382   0.2450   0.2459   0.2554   0.2610   0.2627   0.2665
  0.2702   0.2711   0.2738   0.2760   0.2840   0.2897   0.2913   0.2963
  0.2974   0.3052   0.3078   0.3132   0.3241   0.3316   0.3353   0.3404
  0.3460   0.3462   0.3712   0.3887   0.4218   0.4229   0.4467   0.4491
  0.4514   0.4542   0.4611   0.4618   0.4740   0.4818   0.4896   0.4952
  0.5088   0.5111   0.5182   0.5254   0.5468   0.5476   0.5527   0.5579
  0.5676   0.5720   0.5754   0.5827   0.5875   0.5972   0.6039   0.6163
  0.6198   0.6255   0.6434   0.6474   0.6503   0.6560   0.6623   0.6662
  0.6719   0.6808   0.6960   0.7049   0.7080   0.7154   0.7245   0.7419
  0.7546   0.7634   0.7895   0.7936   0.8224   0.8309   0.8319   0.8365
  0.8389   0.8504   0.8521   0.8534   0.8561   0.8573   0.8610   0.8657
  0.8673   0.8735   0.8795   0.8808   0.8923   0.9007   0.9107   0.9120
  0.9210   0.9325   0.9450   0.9562   0.9591   0.9602   0.9640   0.9675
  0.9760   0.9848   0.9919   0.9962   1.0140   1.0197   1.0320   1.0402
  1.0549   1.0678   1.0775   1.0906   1.1086   1.1353   1.1580   1.1982
  1.2294   1.2431   1.2447   1.2497   1.2716   1.2843   1.2869   1.3106
  1.3193   1.3249   1.3333   1.3512   1.4005   1.4098   1.4275   1.4810
  1.4834   1.4930   1.5358   1.5513   1.5535   1.5579   1.5709   1.5812
  1.5934   1.6183   1.6418   1.6519   1.6725   1.6811   1.6950   1.6959
  1.7307   1.7535   1.7795   1.7906   1.8084   1.8248   1.8311   1.8654
  1.8701   1.8876   1.9085   1.9251   1.9346   1.9372   1.9538   1.9578
  1.9697   1.9758   1.9892   2.0189   2.0359   2.0398   2.0850   2.1228
  2.1438   2.1451   2.1870   2.1956   2.2454   2.2649   2.2714   2.2720
  2.2816   2.2975   2.3120   2.3236   2.3450   2.3645   2.4218   2.4276
  2.4326   2.4438   2.4720   2.4890   2.5204   2.5258   2.5336   2.5523
  2.5563   2.5755   2.5840   2.6260   2.6817   2.6883   2.6932   2.7108
  2.7137   2.7201   2.7270   2.7377   2.7585   2.7589   2.7609   2.7781
  2.7853   2.7934   2.8374   2.8403   2.8491   2.8543   2.8904   2.9050
  2.9718   3.0057   3.0995   3.1012   3.1316   3.1357   3.1455   3.1905
  3.2036   3.2211   3.2775   3.3383   3.3391   3.3895   3.4446   3.5278
  3.5433   3.6176   3.7053   3.7069   3.7848   3.8714   3.9803   4.0233
  4.0800   4.0903   4.1337   4.3507   4.8091   4.8239   9.7710   9.8022
  9.8036   9.8480  23.4325  23.5676  23.8499  23.8881  23.9021  23.9267
 23.9690  24.0361  24.0424  24.0830  24.1407  24.1647  25.7879  25.8505
 25.8735  25.9200  26.0933  26.1929  26.2725  26.2924  26.5242  26.6075
 26.8050  26.8265 215.7628 215.7988 215.7997 215.8558
 --------------------------------------------------------------

          Ground-State Mulliken Net Atomic Charges

     Atom                 Charge (a.u.)
  ----------------------------------------
      1 C                    -0.312068
      2 C                     0.055270
      3 Cl                    0.472568
      4 C                    -0.095524
      5 H                     0.203433
      6 C                    -0.492542
      7 H                     0.178281
      8 C                    -0.124819
      9 H                     0.204559
     10 C                     0.056017
     11 Cl                    0.479737
     12 C                     0.444252
     13 C                    -1.359998
     14 H                     0.220716
     15 C                     0.121842
     16 Cl                    0.561895
     17 C                     0.419037
     18 Cl                    0.501629
     19 C                    -1.235317
     20 H                     0.203435
     21 C                    -0.694213
     22 H                     0.191809
  ----------------------------------------
  Sum of atomic charges =     0.000000

 -----------------------------------------------------------------
                    Cartesian Multipole Moments
 -----------------------------------------------------------------
    Charge (ESU x 10^10)
                -0.0000
    Dipole Moment (Debye)
         X      -3.3105      Y       1.2463      Z       1.4098
       Tot       3.8079
    Quadrupole Moments (Debye-Ang)
        XX    -124.2698     XY       4.0301     YY    -119.5812
        XZ      -1.4479     YZ      -4.3341     ZZ    -120.7354
    Octopole Moments (Debye-Ang^2)
       XXX    -568.5283    XXY      45.2030    XYY    -160.1090
       YYY     104.9760    XXZ     109.0559    XYZ     -13.9552
       YYZ      77.3263    XZZ    -180.8135    YZZ      46.6919
       ZZZ     263.5865
    Hexadecapole Moments (Debye-Ang^3)
      XXXX   -5983.9440   XXXY     418.2870   XXYY   -1152.9710
      XYYY     356.1719   YYYY   -1018.4556   XXXZ    1197.4016
      XXYZ    -130.2573   XYYZ     378.9738   YYYZ    -325.0495
      XXZZ   -1425.3321   XYZZ     146.4137   YYZZ    -602.8744
      XZZZ    1141.2093   YZZZ    -304.3848   ZZZZ   -2601.1046
 -----------------------------------------------------------------
 Calculating analytic gradient of the SCF energy
 Gradient of SCF Energy
            1           2           3           4           5           6
    1  -0.0004991   0.0006772  -0.0003484  -0.0000140  -0.0000352  -0.0001283
    2   0.0000616   0.0001821  -0.0001163  -0.0000435  -0.0000048  -0.0000138
    3   0.0002982   0.0002319  -0.0002514  -0.0001000   0.0000359   0.0000458
            7           8           9          10          11          12
    1   0.0000324   0.0000480  -0.0000388   0.0001664   0.0000372   0.0000946
    2  -0.0000122   0.0000308   0.0000255  -0.0001852   0.0001203   0.0000285
    3  -0.0000014   0.0001196   0.0000243  -0.0006363   0.0003263  -0.0000137
           13          14          15          16          17          18
    1   0.0000562   0.0000403  -0.0002156   0.0000894  -0.0001890   0.0001082
    2   0.0000298  -0.0000496   0.0001852  -0.0001284   0.0000334   0.0000343
    3  -0.0000352  -0.0000176   0.0000905  -0.0000245   0.0000909  -0.0001158
           19          20          21          22
    1   0.0003259  -0.0001104  -0.0001439   0.0000470
    2  -0.0001208   0.0000420  -0.0001695   0.0000705
    3  -0.0001013  -0.0000044   0.0000089   0.0000291
 Max gradient component =       6.772E-04
 RMS gradient           =       1.800E-04
 Gradient time:  CPU 191.40 s  wall 191.41 s
 Geometry Optimization Parameters
   NAtoms,    NIC,     NZ,  NCons,   NDum,   NFix, NCnnct, MaxDiis
       22     155      22       0       0       0       0       0

 Cartesian Hessian Update
 Hessian updated using BFGS update


** GEOMETRY OPTIMIZATION IN DELOCALIZED INTERNAL COORDINATES **
   Searching for a Minimum

   Optimization Cycle:   9

                       Coordinates (Angstroms)
     ATOM                X               Y               Z
      1  C         0.0169039392    0.0136080300    0.0007702945
      2  C        -0.0478683238    0.4305956196    1.3390504596
      3  Cl        1.4142210211    0.9584807598    2.1562209313
      4  C        -1.2398128920    0.4447611869    2.0570900679
      5  H        -1.2411613441    0.7731648066    3.0882234545
      6  C        -2.4132385822    0.0342243061    1.4339130846
      7  H        -3.3462012649    0.0414167750    1.9849361473
      8  C        -2.3968589147   -0.3843841841    0.1079619680
      9  H        -3.3038599248   -0.7048560326   -0.3873663924
     10  C        -1.1917034595   -0.3899391185   -0.5874209743
     11  Cl       -1.2072880995   -0.9268668157   -2.2605560578
     12  C         1.3028402709   -0.0067060147   -0.7583592000
     13  C         2.1164037413   -1.1380617525   -0.7205929434
     14  H         1.8266274039   -2.0023223441   -0.1367086748
     15  C         3.3129317214   -1.1771855413   -1.4324975831
     16  Cl        4.2870609828   -2.6266800710   -1.3514460487
     17  C         3.7076452976   -0.0732985073   -2.1927200854
     18  Cl        5.1970997771   -0.0762200250   -3.1070111429
     19  C         2.8980012505    1.0601365537   -2.2289181795
     20  H         3.2098558366    1.9119766640   -2.8198089994
     21  C         1.7044616639    1.0939974633   -1.5184881815
     22  H         1.0847035875    1.9817809614   -1.5575309064
   Point Group: c1    Number of degrees of freedom:    60


   Energy is  -2301.899853018

 Hessian updated using BFGS update

 60 Hessian modes will be used to form the next step
  Hessian Eigenvalues:
     0.001006    0.019274    0.020624    0.023177    0.023389    0.023682
     0.023722    0.023990    0.024044    0.024092    0.024107    0.024118
     0.024135    0.024171    0.024248    0.024356    0.024592    0.025709
     0.028216    0.158070    0.159508    0.159999    0.160011    0.160108
     0.162499    0.216409    0.223575    0.227506    0.235062    0.236307
     0.245854    0.249330    0.250028    0.251315    0.257890    0.267836
     0.298182    0.300662    0.302099    0.305503    0.320545    0.349172
     0.356654    0.356675    0.356703    0.356748    0.357042    0.361008
     0.425847    0.430648    0.436998    0.441313    0.466455    0.470624
     0.477297    0.478843    0.479117    0.482338    0.486933    0.503482

 Minimum search - taking simple RFO step
 Searching for Lamda that Minimizes Along All modes
 Value Taken    Lamda =  -0.00000315
 Step Taken.  Stepsize is  0.006414

                             Maximum     Tolerance    Cnvgd?
         Gradient           0.000335      0.000300      NO
         Displacement       0.002534      0.001200      NO
         Energy change     -0.000014      0.000001      NO


 New Cartesian Coordinates Obtained by Inverse Iteration

 Displacement from previous Coordinates is:  0.016417
 ----------------------------------------------------------------
             Standard Nuclear Orientation (Angstroms)
    I     Atom           X                Y                Z
 ----------------------------------------------------------------
    1      C       0.0168551363     0.0131303531    -0.0002401404
    2      C      -0.0479235148     0.4307644321     1.3379755761
    3      Cl      1.4148145849     0.9583841408     2.1556348003
    4      C      -1.2394010235     0.4457614540     2.0566553171
    5      H      -1.2398681533     0.7749221429     3.0875100752
    6      C      -2.4130796387     0.0347994858     1.4343541339
    7      H      -3.3458355369     0.0424789079     1.9857939659
    8      C      -2.3972432258    -0.3851199208     0.1088234885
    9      H      -3.3041937518    -0.7065070601    -0.3859555896
   10      C      -1.1924249768    -0.3908813325    -0.5869853199
   11      Cl     -1.2096325353    -0.9294778856    -2.2601276581
   12      C       1.3022910449    -0.0070682600    -0.7597976984
   13      C       2.1155348570    -1.1386703056    -0.7224043482
   14      H       1.8251073415    -2.0029867175    -0.1389834753
   15      C       3.3126750623    -1.1775257092    -1.4333939729
   16      Cl      4.2867094048    -2.6267674664    -1.3517273830
   17      C       3.7082136060    -0.0728194392    -2.1920632818
   18      Cl      5.1988669979    -0.0748141363    -3.1039223071
   19      C       2.8985607086     1.0608178007    -2.2280644019
   20      H       3.2118219853     1.9129890376    -2.8177251470
   21      C       1.7044951973     1.0943490669    -1.5186984908
   22      H       1.0844201184     1.9818641311    -1.5579171046
 ----------------------------------------------------------------
 Nuclear Repulsion Energy =        1458.83401810 hartrees
 There are       73 alpha and       73 beta electrons
 Applying Cartesian multipole field
    Component          Value
    ---------          -----
     (2,0,0)        1.00000E-12
     (0,2,0)        2.00000E-11
     (0,0,2)       -3.00000E-11
 Nucleus-field energy     =    -0.0000000382 hartrees
 Requested basis set is 6-311++G(d,p)
 There are 154 shells and 426 basis functions
 A cutoff of  1.0D-15 yielded   9494 shell pairs
 There are     77604 function pairs (     83383 Cartesian)
 Smallest overlap matrix eigenvalue = 1.89E-07
 Linear dependence detected in AO basis
 Number of orthogonalized atomic orbitals = 423
 Maximum deviation from orthogonality = 5.130E-10
 Guess from superposition of atomic densities
 Warning:  Energy on first SCF cycle will be non-variational
 SAD guess density has 146.000000 electrons

 -----------------------------------------------------------------------
  General SCF calculation program by
  Eric Jon Sundstrom, Paul Horn, Yuezhi Mao, Dmitri Zuev, Alec White,
  David Stuck, Shaama M.S., Shane Yost, Joonho Lee, David Small,
  Daniel Levine, Susi Lehtola, Hugh Burton, Evgeny Epifanovsky,
  Bang C. Huynh
 -----------------------------------------------------------------------
 Exchange:     0.2000 Hartree-Fock + 0.0800 Slater + 0.7200 B88
 Correlation:  0.1900 VWN1RPA + 0.8100 LYP
 Using SG-1 standard quadrature grid
 A restricted SCF calculation will be
 performed using DIIS
 SCF converges when DIIS error is below 1.0e-08
 ---------------------------------------
  Cycle       Energy         DIIS error
 ---------------------------------------
    1   -2305.6395792636      3.02e-02  
    2   -2301.7355653278      2.63e-03  
    3   -2301.6300376440      3.29e-03  
    4   -2301.8910992808      5.89e-04  
    5   -2301.8978500147      2.90e-04  
    6   -2301.8995830387      1.09e-04  
    7   -2301.8998247225      3.49e-05  
    8   -2301.8998510573      1.33e-05  
    9   -2301.8998550028      2.58e-06  
   10   -2301.8998551341      1.16e-06  
   11   -2301.8998551655      2.95e-07  
   12   -2301.8998551673      1.01e-07  
   13   -2301.8998551678      2.81e-08  
   14   -2301.8998551679      1.14e-08  
   15   -2301.8998551678      3.83e-09  Convergence criterion met
 ---------------------------------------
 SCF time:   CPU 575.87s  wall 576.00s 
 SCF   energy in the final basis set =    -2301.8998551678
 Total energy in the final basis set =    -2301.8998551678

 --------------------------------------------------------------

                    Orbital Energies (a.u.)
 --------------------------------------------------------------

 Alpha MOs
 -- Occupied --
********-101.5681-101.5656-101.5654 -10.2641 -10.2641 -10.2597 -10.2591
-10.2279 -10.2164 -10.2103 -10.2080 -10.2079 -10.2067 -10.2059 -10.2024
 -9.4829  -9.4828  -9.4802  -9.4799  -7.2476  -7.2474  -7.2450  -7.2447
 -7.2378  -7.2377  -7.2372  -7.2371  -7.2350  -7.2348  -7.2346  -7.2342
 -0.9346  -0.9242  -0.8897  -0.8692  -0.8598  -0.8440  -0.7956  -0.7639
 -0.7541  -0.7393  -0.6547  -0.6395  -0.6246  -0.6070  -0.5513  -0.5221
 -0.5143  -0.5108  -0.4888  -0.4753  -0.4558  -0.4554  -0.4539  -0.4296
 -0.4284  -0.4167  -0.3981  -0.3915  -0.3864  -0.3795  -0.3570  -0.3501
 -0.3395  -0.3376  -0.3343  -0.3253  -0.3175  -0.2799  -0.2745  -0.2673
 -0.2605
 -- Virtual --
 -0.0506  -0.0480  -0.0429  -0.0370  -0.0221  -0.0168  -0.0087   0.0043
  0.0089   0.0131   0.0173   0.0197   0.0304   0.0338   0.0415   0.0506
  0.0531   0.0567   0.0639   0.0646   0.0677   0.0779   0.0815   0.0825
  0.0892   0.0908   0.0949   0.0981   0.1012   0.1047   0.1104   0.1131
  0.1155   0.1171   0.1203   0.1262   0.1269   0.1277   0.1298   0.1316
  0.1339   0.1349   0.1389   0.1433   0.1492   0.1516   0.1578   0.1585
  0.1684   0.1725   0.1765   0.1781   0.1804   0.1919   0.1938   0.1979
  0.2049   0.2112   0.2137   0.2206   0.2241   0.2253   0.2291   0.2308
  0.2373   0.2382   0.2450   0.2459   0.2554   0.2610   0.2627   0.2665
  0.2702   0.2712   0.2738   0.2760   0.2841   0.2897   0.2914   0.2962
  0.2974   0.3052   0.3078   0.3133   0.3241   0.3316   0.3354   0.3404
  0.3460   0.3461   0.3712   0.3888   0.4218   0.4230   0.4467   0.4491
  0.4514   0.4542   0.4610   0.4618   0.4740   0.4818   0.4896   0.4952
  0.5087   0.5111   0.5182   0.5254   0.5468   0.5475   0.5527   0.5579
  0.5676   0.5720   0.5754   0.5827   0.5874   0.5972   0.6039   0.6162
  0.6198   0.6255   0.6434   0.6475   0.6503   0.6560   0.6624   0.6660
  0.6719   0.6807   0.6960   0.7050   0.7080   0.7153   0.7245   0.7419
  0.7546   0.7633   0.7895   0.7936   0.8223   0.8309   0.8319   0.8366
  0.8390   0.8504   0.8521   0.8534   0.8561   0.8573   0.8611   0.8657
  0.8672   0.8736   0.8795   0.8808   0.8924   0.9006   0.9107   0.9120
  0.9211   0.9325   0.9450   0.9562   0.9591   0.9602   0.9640   0.9674
  0.9760   0.9846   0.9920   0.9962   1.0140   1.0197   1.0319   1.0401
  1.0549   1.0677   1.0774   1.0905   1.1085   1.1353   1.1579   1.1982
  1.2295   1.2431   1.2446   1.2496   1.2716   1.2843   1.2870   1.3105
  1.3192   1.3247   1.3333   1.3512   1.4003   1.4098   1.4277   1.4809
  1.4835   1.4929   1.5357   1.5513   1.5534   1.5579   1.5709   1.5810
  1.5932   1.6184   1.6418   1.6518   1.6724   1.6811   1.6950   1.6958
  1.7306   1.7535   1.7795   1.7905   1.8083   1.8247   1.8310   1.8654
  1.8700   1.8876   1.9086   1.9250   1.9347   1.9372   1.9537   1.9578
  1.9698   1.9757   1.9892   2.0189   2.0359   2.0396   2.0850   2.1229
  2.1439   2.1450   2.1871   2.1957   2.2453   2.2648   2.2714   2.2719
  2.2816   2.2975   2.3120   2.3236   2.3451   2.3645   2.4218   2.4276
  2.4327   2.4437   2.4721   2.4891   2.5205   2.5258   2.5333   2.5522
  2.5559   2.5756   2.5839   2.6259   2.6816   2.6883   2.6932   2.7108
  2.7137   2.7201   2.7270   2.7377   2.7585   2.7588   2.7608   2.7780
  2.7853   2.7933   2.8374   2.8403   2.8491   2.8544   2.8904   2.9050
  2.9717   3.0058   3.0995   3.1012   3.1316   3.1356   3.1456   3.1906
  3.2034   3.2208   3.2776   3.3383   3.3390   3.3895   3.4447   3.5278
  3.5434   3.6176   3.7054   3.7066   3.7846   3.8714   3.9801   4.0233
  4.0800   4.0903   4.1337   4.3509   4.8088   4.8239   9.7711   9.8020
  9.8036   9.8478  23.4325  23.5677  23.8498  23.8881  23.9020  23.9267
 23.9688  24.0359  24.0426  24.0829  24.1408  24.1646  25.7879  25.8504
 25.8735  25.9200  26.0933  26.1930  26.2723  26.2920  26.5242  26.6070
 26.8042  26.8267 215.7629 215.7986 215.7997 215.8556
 --------------------------------------------------------------

          Ground-State Mulliken Net Atomic Charges

     Atom                 Charge (a.u.)
  ----------------------------------------
      1 C                    -0.309930
      2 C                     0.057336
      3 Cl                    0.473005
      4 C                    -0.097131
      5 H                     0.203491
      6 C                    -0.493411
      7 H                     0.178342
      8 C                    -0.121123
      9 H                     0.204471
     10 C                     0.056917
     11 Cl                    0.479190
     12 C                     0.440892
     13 C                    -1.363122
     14 H                     0.220698
     15 C                     0.121619
     16 Cl                    0.561968
     17 C                     0.420195
     18 Cl                    0.501472
     19 C                    -1.233245
     20 H                     0.203425
     21 C                    -0.696749
     22 H                     0.191691
  ----------------------------------------
  Sum of atomic charges =     0.000000

 -----------------------------------------------------------------
                    Cartesian Multipole Moments
 -----------------------------------------------------------------
    Charge (ESU x 10^10)
                -0.0000
    Dipole Moment (Debye)
         X      -3.3085      Y       1.2460      Z       1.4094
       Tot       3.8059
    Quadrupole Moments (Debye-Ang)
        XX    -124.2555     XY       4.0237     YY    -119.5764
        XZ      -1.4671     YZ      -4.3318     ZZ    -120.7429
    Octopole Moments (Debye-Ang^2)
       XXX    -568.3965    XXY      45.2062    XYY    -160.0829
       YYY     105.0190    XXZ     109.0011    XYZ     -13.9557
       YYZ      77.3068    XZZ    -180.7895    YZZ      46.7100
       ZZZ     263.5620
    Hexadecapole Moments (Debye-Ang^3)
      XXXX   -5985.0931   XXXY     417.6624   XXYY   -1153.2542
      XYYY     355.5342   YYYY   -1019.0567   XXXZ    1196.6403
      XXYZ    -130.3198   XYYZ     378.7678   YYYZ    -325.1935
      XXZZ   -1425.2726   XYZZ     146.1675   YYZZ    -602.6619
      XZZZ    1140.7601   YZZZ    -304.4321   ZZZZ   -2599.3884
 -----------------------------------------------------------------
 Calculating analytic gradient of the SCF energy
 Gradient of SCF Energy
            1           2           3           4           5           6
    1  -0.0001593   0.0003440  -0.0001748  -0.0000326  -0.0000095  -0.0000258
    2   0.0000208   0.0001064  -0.0000541  -0.0000183  -0.0000056   0.0000034
    3   0.0001185   0.0001480  -0.0000830  -0.0000346   0.0000201   0.0000074
            7           8           9          10          11          12
    1   0.0000141   0.0000065  -0.0000175   0.0000607  -0.0000210   0.0000198
    2  -0.0000080   0.0000015   0.0000094  -0.0000985   0.0000527   0.0000441
    3   0.0000094   0.0000730   0.0000131  -0.0003545   0.0001685  -0.0000238
           13          14          15          16          17          18
    1   0.0000448   0.0000278  -0.0001252   0.0000372  -0.0000636   0.0000326
    2  -0.0000297  -0.0000178   0.0000585  -0.0000591   0.0000234   0.0000248
    3  -0.0000157  -0.0000107   0.0000291   0.0000062   0.0000086  -0.0000438
           19          20          21          22
    1   0.0001508  -0.0000540  -0.0000789   0.0000240
    2  -0.0000356   0.0000182  -0.0000683   0.0000317
    3  -0.0000620   0.0000021   0.0000221   0.0000020
 Max gradient component =       3.545E-04
 RMS gradient           =       8.678E-05
 Gradient time:  CPU 188.83 s  wall 188.85 s
 Geometry Optimization Parameters
   NAtoms,    NIC,     NZ,  NCons,   NDum,   NFix, NCnnct, MaxDiis
       22     155      22       0       0       0       0       0

 Cartesian Hessian Update
 Hessian updated using BFGS update


** GEOMETRY OPTIMIZATION IN DELOCALIZED INTERNAL COORDINATES **
   Searching for a Minimum

   Optimization Cycle:  10

                       Coordinates (Angstroms)
     ATOM                X               Y               Z
      1  C         0.0168551363    0.0131303531   -0.0002401404
      2  C        -0.0479235148    0.4307644321    1.3379755761
      3  Cl        1.4148145849    0.9583841408    2.1556348003
      4  C        -1.2394010235    0.4457614540    2.0566553171
      5  H        -1.2398681533    0.7749221429    3.0875100752
      6  C        -2.4130796387    0.0347994858    1.4343541339
      7  H        -3.3458355369    0.0424789079    1.9857939659
      8  C        -2.3972432258   -0.3851199208    0.1088234885
      9  H        -3.3041937518   -0.7065070601   -0.3859555896
     10  C        -1.1924249768   -0.3908813325   -0.5869853199
     11  Cl       -1.2096325353   -0.9294778856   -2.2601276581
     12  C         1.3022910449   -0.0070682600   -0.7597976984
     13  C         2.1155348570   -1.1386703056   -0.7224043482
     14  H         1.8251073415   -2.0029867175   -0.1389834753
     15  C         3.3126750623   -1.1775257092   -1.4333939729
     16  Cl        4.2867094048   -2.6267674664   -1.3517273830
     17  C         3.7082136060   -0.0728194392   -2.1920632818
     18  Cl        5.1988669979   -0.0748141363   -3.1039223071
     19  C         2.8985607086    1.0608178007   -2.2280644019
     20  H         3.2118219853    1.9129890376   -2.8177251470
     21  C         1.7044951973    1.0943490669   -1.5186984908
     22  H         1.0844201184    1.9818641311   -1.5579171046
   Point Group: c1    Number of degrees of freedom:    60


   Energy is  -2301.899855168

 Hessian updated using BFGS update

 60 Hessian modes will be used to form the next step
  Hessian Eigenvalues:
     0.000989    0.019002    0.020394    0.022229    0.023355    0.023572
     0.023701    0.023990    0.024045    0.024063    0.024108    0.024120
     0.024133    0.024160    0.024189    0.024426    0.024762    0.026445
     0.028485    0.144840    0.158789    0.159590    0.159999    0.160037
     0.160117    0.193163    0.221067    0.224923    0.234957    0.236124
     0.238343    0.246855    0.249966    0.250908    0.253016    0.271627
     0.278045    0.298310    0.300692    0.302365    0.306383    0.348817
     0.356674    0.356695    0.356724    0.356737    0.356812    0.361052
     0.430389    0.431240    0.437726    0.446874    0.465493    0.470496
     0.473807    0.477992    0.478933    0.481687    0.487485    0.503984

 Minimum search - taking simple RFO step
 Searching for Lamda that Minimizes Along All modes
 Value Taken    Lamda =  -0.00000122
 Step Taken.  Stepsize is  0.011130

                             Maximum     Tolerance    Cnvgd?
         Gradient           0.000182      0.000300     YES
         Displacement       0.009479      0.001200      NO
         Energy change     -0.000002      0.000001      NO


 New Cartesian Coordinates Obtained by Inverse Iteration

 Displacement from previous Coordinates is:  0.037841
 ----------------------------------------------------------------
             Standard Nuclear Orientation (Angstroms)
    I     Atom           X                Y                Z
 ----------------------------------------------------------------
    1      C       0.0168161252     0.0127187069    -0.0007507019
    2      C      -0.0485344809     0.4330848669     1.3364954067
    3      Cl      1.4144837418     0.9636099320     2.1530615216
    4      C      -1.2396561217     0.4487429930     2.0555964965
    5      H      -1.2398650817     0.7804103010     3.0856146439
    6      C      -2.4130773804     0.0351193469     1.4345917100
    7      H      -3.3457702493     0.0432562907     1.9861686153
    8      C      -2.3970155537    -0.3879611175     0.1100511270
    9      H      -3.3035138153    -0.7117749285    -0.3839209778
   10      C      -1.1923211978    -0.3938786491    -0.5857909028
   11      Cl     -1.2092376649    -0.9362415597    -2.2582508916
   12      C       1.3020330823    -0.0072734411    -0.7603587315
   13      C       2.1138399119    -1.1399099050    -0.7253248014
   14      H       1.8216959933    -2.0051518329    -0.1441569984
   15      C       3.3114226830    -1.1785314013    -1.4357273933
   16      Cl      4.2834127822    -2.6290899345    -1.3575412472
   17      C       3.7086350922    -0.0723420647    -2.1912503393
   18      Cl      5.1997544733    -0.0741146530    -3.1020416492
   19      C       2.9001739394     1.0623458053    -2.2250025822
   20      H       3.2153208204     1.9153742983    -2.8124328454
   21      C       1.7058214109     1.0956283070    -1.5163159424
   22      H       1.0863451781     1.9836013589    -1.5539724786
 ----------------------------------------------------------------
 Nuclear Repulsion Energy =        1458.84372876 hartrees
 There are       73 alpha and       73 beta electrons
 Applying Cartesian multipole field
    Component          Value
    ---------          -----
     (2,0,0)        1.00000E-12
     (0,2,0)        2.00000E-11
     (0,0,2)       -3.00000E-11
 Nucleus-field energy     =    -0.0000000381 hartrees
 Requested basis set is 6-311++G(d,p)
 There are 154 shells and 426 basis functions
 A cutoff of  1.0D-15 yielded   9495 shell pairs
 There are     77607 function pairs (     83386 Cartesian)
 Smallest overlap matrix eigenvalue = 1.88E-07
 Linear dependence detected in AO basis
 Number of orthogonalized atomic orbitals = 423
 Maximum deviation from orthogonality = 8.826E-10
 Guess from superposition of atomic densities
 Warning:  Energy on first SCF cycle will be non-variational
 SAD guess density has 146.000000 electrons

 -----------------------------------------------------------------------
  General SCF calculation program by
  Eric Jon Sundstrom, Paul Horn, Yuezhi Mao, Dmitri Zuev, Alec White,
  David Stuck, Shaama M.S., Shane Yost, Joonho Lee, David Small,
  Daniel Levine, Susi Lehtola, Hugh Burton, Evgeny Epifanovsky,
  Bang C. Huynh
 -----------------------------------------------------------------------
 Exchange:     0.2000 Hartree-Fock + 0.0800 Slater + 0.7200 B88
 Correlation:  0.1900 VWN1RPA + 0.8100 LYP
 Using SG-1 standard quadrature grid
 A restricted SCF calculation will be
 performed using DIIS
 SCF converges when DIIS error is below 1.0e-08
 ---------------------------------------
  Cycle       Energy         DIIS error
 ---------------------------------------
    1   -2305.6394940614      3.02e-02  
    2   -2301.7356079886      2.63e-03  
    3   -2301.6301831753      3.29e-03  
    4   -2301.8910977699      5.89e-04  
    5   -2301.8978511639      2.90e-04  
    6   -2301.8995834991      1.09e-04  
    7   -2301.8998252680      3.49e-05  
    8   -2301.8998516028      1.33e-05  
    9   -2301.8998555491      2.58e-06  
   10   -2301.8998556806      1.16e-06  
   11   -2301.8998557121      2.95e-07  
   12   -2301.8998557139      1.01e-07  
   13   -2301.8998557143      2.81e-08  
   14   -2301.8998557141      1.14e-08  
   15   -2301.8998557142      3.79e-09  Convergence criterion met
 ---------------------------------------
 SCF time:   CPU 572.30s  wall 572.00s 
 SCF   energy in the final basis set =    -2301.8998557142
 Total energy in the final basis set =    -2301.8998557142

 --------------------------------------------------------------

                    Orbital Energies (a.u.)
 --------------------------------------------------------------

 Alpha MOs
 -- Occupied --
********-101.5681-101.5657-101.5654 -10.2641 -10.2641 -10.2597 -10.2591
-10.2279 -10.2164 -10.2103 -10.2080 -10.2079 -10.2067 -10.2059 -10.2024
 -9.4829  -9.4828  -9.4802  -9.4800  -7.2475  -7.2474  -7.2450  -7.2448
 -7.2378  -7.2377  -7.2372  -7.2371  -7.2350  -7.2348  -7.2346  -7.2342
 -0.9346  -0.9242  -0.8896  -0.8693  -0.8599  -0.8439  -0.7957  -0.7639
 -0.7541  -0.7394  -0.6547  -0.6395  -0.6246  -0.6070  -0.5513  -0.5221
 -0.5143  -0.5109  -0.4888  -0.4753  -0.4558  -0.4554  -0.4539  -0.4296
 -0.4284  -0.4167  -0.3980  -0.3915  -0.3864  -0.3794  -0.3571  -0.3501
 -0.3395  -0.3376  -0.3343  -0.3252  -0.3175  -0.2799  -0.2745  -0.2674
 -0.2605
 -- Virtual --
 -0.0506  -0.0479  -0.0429  -0.0370  -0.0221  -0.0168  -0.0087   0.0043
  0.0089   0.0130   0.0173   0.0197   0.0304   0.0339   0.0415   0.0506
  0.0531   0.0567   0.0639   0.0646   0.0677   0.0779   0.0815   0.0825
  0.0892   0.0907   0.0949   0.0981   0.1011   0.1047   0.1104   0.1131
  0.1155   0.1171   0.1203   0.1262   0.1269   0.1277   0.1298   0.1315
  0.1339   0.1349   0.1389   0.1433   0.1492   0.1516   0.1578   0.1585
  0.1684   0.1725   0.1765   0.1781   0.1804   0.1919   0.1938   0.1979
  0.2049   0.2112   0.2137   0.2206   0.2241   0.2253   0.2291   0.2308
  0.2373   0.2382   0.2451   0.2458   0.2555   0.2610   0.2627   0.2665
  0.2702   0.2712   0.2738   0.2760   0.2841   0.2897   0.2914   0.2962
  0.2973   0.3052   0.3078   0.3133   0.3241   0.3317   0.3355   0.3404
  0.3460   0.3461   0.3712   0.3888   0.4219   0.4230   0.4468   0.4491
  0.4516   0.4540   0.4610   0.4617   0.4740   0.4818   0.4896   0.4953
  0.5086   0.5111   0.5182   0.5254   0.5468   0.5475   0.5527   0.5579
  0.5676   0.5720   0.5754   0.5826   0.5874   0.5972   0.6039   0.6162
  0.6199   0.6255   0.6434   0.6476   0.6504   0.6559   0.6625   0.6657
  0.6719   0.6808   0.6961   0.7050   0.7079   0.7153   0.7246   0.7419
  0.7546   0.7634   0.7896   0.7935   0.8223   0.8310   0.8319   0.8367
  0.8390   0.8505   0.8519   0.8533   0.8561   0.8574   0.8611   0.8656
  0.8672   0.8736   0.8796   0.8808   0.8924   0.9006   0.9106   0.9119
  0.9211   0.9325   0.9451   0.9563   0.9593   0.9602   0.9640   0.9674
  0.9759   0.9846   0.9922   0.9961   1.0139   1.0198   1.0319   1.0401
  1.0550   1.0678   1.0773   1.0903   1.1085   1.1353   1.1579   1.1986
  1.2294   1.2433   1.2445   1.2496   1.2717   1.2845   1.2870   1.3105
  1.3193   1.3246   1.3334   1.3512   1.4003   1.4098   1.4278   1.4808
  1.4836   1.4928   1.5358   1.5513   1.5534   1.5578   1.5709   1.5810
  1.5931   1.6184   1.6417   1.6519   1.6723   1.6810   1.6951   1.6958
  1.7305   1.7535   1.7798   1.7904   1.8083   1.8247   1.8309   1.8653
  1.8700   1.8876   1.9088   1.9251   1.9348   1.9372   1.9537   1.9578
  1.9699   1.9757   1.9893   2.0190   2.0359   2.0394   2.0851   2.1230
  2.1439   2.1449   2.1871   2.1957   2.2453   2.2648   2.2713   2.2719
  2.2817   2.2975   2.3121   2.3236   2.3451   2.3646   2.4218   2.4275
  2.4327   2.4438   2.4722   2.4892   2.5205   2.5257   2.5331   2.5524
  2.5555   2.5758   2.5838   2.6259   2.6815   2.6883   2.6933   2.7108
  2.7137   2.7201   2.7271   2.7377   2.7584   2.7588   2.7608   2.7780
  2.7853   2.7934   2.8373   2.8403   2.8491   2.8545   2.8907   2.9049
  2.9717   3.0059   3.0995   3.1013   3.1317   3.1355   3.1457   3.1906
  3.2033   3.2206   3.2779   3.3383   3.3389   3.3896   3.4448   3.5277
  3.5436   3.6179   3.7055   3.7064   3.7846   3.8714   3.9800   4.0233
  4.0801   4.0903   4.1338   4.3511   4.8087   4.8238   9.7712   9.8018
  9.8037   9.8479  23.4326  23.5677  23.8500  23.8883  23.9021  23.9268
 23.9688  24.0359  24.0428  24.0831  24.1408  24.1648  25.7879  25.8501
 25.8735  25.9200  26.0936  26.1929  26.2724  26.2916  26.5244  26.6066
 26.8036  26.8269 215.7629 215.7984 215.7998 215.8558
 --------------------------------------------------------------

          Ground-State Mulliken Net Atomic Charges

     Atom                 Charge (a.u.)
  ----------------------------------------
      1 C                    -0.309262
      2 C                     0.058693
      3 Cl                    0.472874
      4 C                    -0.096907
      5 H                     0.203504
      6 C                    -0.493391
      7 H                     0.178415
      8 C                    -0.118299
      9 H                     0.204396
     10 C                     0.057774
     11 Cl                    0.478696
     12 C                     0.438251
     13 C                    -1.363408
     14 H                     0.220658
     15 C                     0.119760
     16 Cl                    0.561997
     17 C                     0.421336
     18 Cl                    0.501389
     19 C                    -1.232895
     20 H                     0.203404
     21 C                    -0.698619
     22 H                     0.191633
  ----------------------------------------
  Sum of atomic charges =     0.000000

 -----------------------------------------------------------------
                    Cartesian Multipole Moments
 -----------------------------------------------------------------
    Charge (ESU x 10^10)
                 0.0000
    Dipole Moment (Debye)
         X      -3.3071      Y       1.2467      Z       1.4118
       Tot       3.8059
    Quadrupole Moments (Debye-Ang)
        XX    -124.2345     XY       4.0257     YY    -119.5649
        XZ      -1.4800     YZ      -4.3241     ZZ    -120.7681
    Octopole Moments (Debye-Ang^2)
       XXX    -568.1887    XXY      45.2457    XYY    -160.0317
       YYY     105.1327    XXZ     109.0344    XYZ     -13.9586
       YYZ      77.3610    XZZ    -180.7827    YZZ      46.7365
       ZZZ     263.7825
    Hexadecapole Moments (Debye-Ang^3)
      XXXX   -5982.9531   XXXY     416.8649   XXYY   -1153.3747
      XYYY     354.5967   YYYY   -1022.3835   XXXZ    1197.2386
      XXYZ    -130.8862   XYYZ     378.9520   YYYZ    -326.9666
      XXZZ   -1424.7059   XYZZ     145.7233   YYZZ    -602.8853
      XZZZ    1141.7927   YZZZ    -306.0405   ZZZZ   -2597.7366
 -----------------------------------------------------------------
 Calculating analytic gradient of the SCF energy
 Gradient of SCF Energy
            1           2           3           4           5           6
    1   0.0000059   0.0000239   0.0000034  -0.0000209   0.0000101   0.0000162
    2  -0.0000060  -0.0000145   0.0000021  -0.0000066  -0.0000012  -0.0000004
    3   0.0000156  -0.0000020  -0.0000054  -0.0000069   0.0000019   0.0000041
            7           8           9          10          11          12
    1   0.0000016  -0.0000013   0.0000029   0.0000134  -0.0000032  -0.0000273
    2  -0.0000005   0.0000047  -0.0000020   0.0000046   0.0000026   0.0000363
    3   0.0000130   0.0000298   0.0000091  -0.0000236   0.0000185  -0.0000134
           13          14          15          16          17          18
    1   0.0000137  -0.0000034  -0.0000047   0.0000036   0.0000108  -0.0000196
    2  -0.0000147   0.0000046   0.0000142   0.0000066   0.0000071  -0.0000137
    3  -0.0000080  -0.0000064  -0.0000056  -0.0000172  -0.0000143   0.0000017
           19          20          21          22
    1  -0.0000030  -0.0000045  -0.0000148  -0.0000028
    2  -0.0000087  -0.0000007  -0.0000104  -0.0000036
    3  -0.0000047  -0.0000031   0.0000209  -0.0000039
 Max gradient component =       3.635E-05
 RMS gradient           =       1.208E-05
 Gradient time:  CPU 189.49 s  wall 189.53 s
 Geometry Optimization Parameters
   NAtoms,    NIC,     NZ,  NCons,   NDum,   NFix, NCnnct, MaxDiis
       22     155      22       0       0       0       0       0

 Cartesian Hessian Update
 Hessian updated using BFGS update


** GEOMETRY OPTIMIZATION IN DELOCALIZED INTERNAL COORDINATES **
   Searching for a Minimum

   Optimization Cycle:  11

                       Coordinates (Angstroms)
     ATOM                X               Y               Z
      1  C         0.0168161252    0.0127187069   -0.0007507019
      2  C        -0.0485344809    0.4330848669    1.3364954067
      3  Cl        1.4144837418    0.9636099320    2.1530615216
      4  C        -1.2396561217    0.4487429930    2.0555964965
      5  H        -1.2398650817    0.7804103010    3.0856146439
      6  C        -2.4130773804    0.0351193469    1.4345917100
      7  H        -3.3457702493    0.0432562907    1.9861686153
      8  C        -2.3970155537   -0.3879611175    0.1100511270
      9  H        -3.3035138153   -0.7117749285   -0.3839209778
     10  C        -1.1923211978   -0.3938786491   -0.5857909028
     11  Cl       -1.2092376649   -0.9362415597   -2.2582508916
     12  C         1.3020330823   -0.0072734411   -0.7603587315
     13  C         2.1138399119   -1.1399099050   -0.7253248014
     14  H         1.8216959933   -2.0051518329   -0.1441569984
     15  C         3.3114226830   -1.1785314013   -1.4357273933
     16  Cl        4.2834127822   -2.6290899345   -1.3575412472
     17  C         3.7086350922   -0.0723420647   -2.1912503393
     18  Cl        5.1997544733   -0.0741146530   -3.1020416492
     19  C         2.9001739394    1.0623458053   -2.2250025822
     20  H         3.2153208204    1.9153742983   -2.8124328454
     21  C         1.7058214109    1.0956283070   -1.5163159424
     22  H         1.0863451781    1.9836013589   -1.5539724786
   Point Group: c1    Number of degrees of freedom:    60


   Energy is  -2301.899855714

 Hessian updated using BFGS update

 60 Hessian modes will be used to form the next step
  Hessian Eigenvalues:
     0.001027    0.019147    0.020495    0.022488    0.023365    0.023638
     0.023708    0.023985    0.024039    0.024060    0.024109    0.024121
     0.024138    0.024145    0.024194    0.024477    0.024788    0.026438
     0.028558    0.140954    0.158846    0.159723    0.160000    0.160051
     0.160145    0.185324    0.222234    0.224749    0.234966    0.236501
     0.240282    0.248001    0.249997    0.252239    0.255611    0.271204
     0.276285    0.298505    0.300688    0.303158    0.306317    0.349393
     0.356675    0.356689    0.356713    0.356744    0.356933    0.361056
     0.430442    0.431236    0.437695    0.446610    0.464679    0.471977
     0.473265    0.477995    0.479063    0.481707    0.488757    0.504097

 Minimum search - taking simple RFO step
 Searching for Lamda that Minimizes Along All modes
 Value Taken    Lamda =   0.00000000
 Step Taken.  Stepsize is  0.002307

                             Maximum     Tolerance    Cnvgd?
         Gradient           0.000046      0.000300     YES
         Displacement       0.002077      0.001200      NO
         Energy change     -0.000001      0.000001     YES

 Final energy is   -2301.8998557142177     


 ******************************
 **  OPTIMIZATION CONVERGED  **
 ******************************

                       Coordinates (Angstroms)
     ATOM                X               Y               Z
      1  C         0.0168161252    0.0127187069   -0.0007507019
      2  C        -0.0485344809    0.4330848669    1.3364954067
      3  Cl        1.4144837418    0.9636099320    2.1530615216
      4  C        -1.2396561217    0.4487429930    2.0555964965
      5  H        -1.2398650817    0.7804103010    3.0856146439
      6  C        -2.4130773804    0.0351193469    1.4345917100
      7  H        -3.3457702493    0.0432562907    1.9861686153
      8  C        -2.3970155537   -0.3879611175    0.1100511270
      9  H        -3.3035138153   -0.7117749285   -0.3839209778
     10  C        -1.1923211978   -0.3938786491   -0.5857909028
     11  Cl       -1.2092376649   -0.9362415597   -2.2582508916
     12  C         1.3020330823   -0.0072734411   -0.7603587315
     13  C         2.1138399119   -1.1399099050   -0.7253248014
     14  H         1.8216959933   -2.0051518329   -0.1441569984
     15  C         3.3114226830   -1.1785314013   -1.4357273933
     16  Cl        4.2834127822   -2.6290899345   -1.3575412472
     17  C         3.7086350922   -0.0723420647   -2.1912503393
     18  Cl        5.1997544733   -0.0741146530   -3.1020416492
     19  C         2.9001739394    1.0623458053   -2.2250025822
     20  H         3.2153208204    1.9153742983   -2.8124328454
     21  C         1.7058214109    1.0956283070   -1.5163159424
     22  H         1.0863451781    1.9836013589   -1.5539724786

Z-matrix Print:
$molecule
0 1
Cl
C  1 1.758285
C  2 1.391230 1 117.951922
H  3 1.081944 2 119.727616 1 0.008214 0
C  3 1.390562 2 119.190341 1 179.950719 0
H  5 1.083614 3 119.806696 2 -179.967089 0
C  5 1.390557 3 120.406860 2 0.075573 0
H  7 1.082100 5 121.070985 3 179.975439 0
C  7 1.391446 5 119.223519 3 -0.066107 0
C  9 1.403284 7 122.392552 5 -0.030159 0
C  10 1.493046 9 121.932533 7 -179.645323 0
C  11 1.393959 10 119.960488 9 88.630566 0
H  12 1.082473 11 120.383911 10 -0.425237 0
C  12 1.392971 11 120.690310 10 179.550204 0
C  11 1.396749 10 120.906173 9 -91.653409 0
H  15 1.083358 11 120.047520 10 0.284904 0
C  15 1.389180 11 120.380114 10 -179.632805 0
H  17 1.082612 15 120.544238 11 179.950157 0
C  17 1.393652 15 120.390895 11 0.074802 0
Cl 19 1.747278 17 118.898456 15 179.772151 0
Cl 14 1.747855 12 118.574302 11 -179.767445 0
Cl 9 1.757458 7 117.975652 5 179.959535 0
$end


 --------------------------------------------------------------

                    Orbital Energies (a.u.)
 --------------------------------------------------------------

 Alpha MOs
 -- Occupied --
********-101.5681-101.5657-101.5654 -10.2641 -10.2641 -10.2597 -10.2591
-10.2279 -10.2164 -10.2103 -10.2080 -10.2079 -10.2067 -10.2059 -10.2024
 -9.4829  -9.4828  -9.4802  -9.4800  -7.2475  -7.2474  -7.2450  -7.2448
 -7.2378  -7.2377  -7.2372  -7.2371  -7.2350  -7.2348  -7.2346  -7.2342
 -0.9346  -0.9242  -0.8896  -0.8693  -0.8599  -0.8439  -0.7957  -0.7639
 -0.7541  -0.7394  -0.6547  -0.6395  -0.6246  -0.6070  -0.5513  -0.5221
 -0.5143  -0.5109  -0.4888  -0.4753  -0.4558  -0.4554  -0.4539  -0.4296
 -0.4284  -0.4167  -0.3980  -0.3915  -0.3864  -0.3794  -0.3571  -0.3501
 -0.3395  -0.3376  -0.3343  -0.3252  -0.3175  -0.2799  -0.2745  -0.2674
 -0.2605
 -- Virtual --
 -0.0506  -0.0479  -0.0429  -0.0370  -0.0221  -0.0168  -0.0087   0.0043
  0.0089   0.0130   0.0173   0.0197   0.0304   0.0339   0.0415   0.0506
  0.0531   0.0567   0.0639   0.0646   0.0677   0.0779   0.0815   0.0825
  0.0892   0.0907   0.0949   0.0981   0.1011   0.1047   0.1104   0.1131
  0.1155   0.1171   0.1203   0.1262   0.1269   0.1277   0.1298   0.1315
  0.1339   0.1349   0.1389   0.1433   0.1492   0.1516   0.1578   0.1585
  0.1684   0.1725   0.1765   0.1781   0.1804   0.1919   0.1938   0.1979
  0.2049   0.2112   0.2137   0.2206   0.2241   0.2253   0.2291   0.2308
  0.2373   0.2382   0.2451   0.2458   0.2555   0.2610   0.2627   0.2665
  0.2702   0.2712   0.2738   0.2760   0.2841   0.2897   0.2914   0.2962
  0.2973   0.3052   0.3078   0.3133   0.3241   0.3317   0.3355   0.3404
  0.3460   0.3461   0.3712   0.3888   0.4219   0.4230   0.4468   0.4491
  0.4516   0.4540   0.4610   0.4617   0.4740   0.4818   0.4896   0.4953
  0.5086   0.5111   0.5182   0.5254   0.5468   0.5475   0.5527   0.5579
  0.5676   0.5720   0.5754   0.5826   0.5874   0.5972   0.6039   0.6162
  0.6199   0.6255   0.6434   0.6476   0.6504   0.6559   0.6625   0.6657
  0.6719   0.6808   0.6961   0.7050   0.7079   0.7153   0.7246   0.7419
  0.7546   0.7634   0.7896   0.7935   0.8223   0.8310   0.8319   0.8367
  0.8390   0.8505   0.8519   0.8533   0.8561   0.8574   0.8611   0.8656
  0.8672   0.8736   0.8796   0.8808   0.8924   0.9006   0.9106   0.9119
  0.9211   0.9325   0.9451   0.9563   0.9593   0.9602   0.9640   0.9674
  0.9759   0.9846   0.9922   0.9961   1.0139   1.0198   1.0319   1.0401
  1.0550   1.0678   1.0773   1.0903   1.1085   1.1353   1.1579   1.1986
  1.2294   1.2433   1.2445   1.2496   1.2717   1.2845   1.2870   1.3105
  1.3193   1.3246   1.3334   1.3512   1.4003   1.4098   1.4278   1.4808
  1.4836   1.4928   1.5358   1.5513   1.5534   1.5578   1.5709   1.5810
  1.5931   1.6184   1.6417   1.6519   1.6723   1.6810   1.6951   1.6958
  1.7305   1.7535   1.7798   1.7904   1.8083   1.8247   1.8309   1.8653
  1.8700   1.8876   1.9088   1.9251   1.9348   1.9372   1.9537   1.9578
  1.9699   1.9757   1.9893   2.0190   2.0359   2.0394   2.0851   2.1230
  2.1439   2.1449   2.1871   2.1957   2.2453   2.2648   2.2713   2.2719
  2.2817   2.2975   2.3121   2.3236   2.3451   2.3646   2.4218   2.4275
  2.4327   2.4438   2.4722   2.4892   2.5205   2.5257   2.5331   2.5524
  2.5555   2.5758   2.5838   2.6259   2.6815   2.6883   2.6933   2.7108
  2.7137   2.7201   2.7271   2.7377   2.7584   2.7588   2.7608   2.7780
  2.7853   2.7934   2.8373   2.8403   2.8491   2.8545   2.8907   2.9049
  2.9717   3.0059   3.0995   3.1013   3.1317   3.1355   3.1457   3.1906
  3.2033   3.2206   3.2779   3.3383   3.3389   3.3896   3.4448   3.5277
  3.5436   3.6179   3.7055   3.7064   3.7846   3.8714   3.9800   4.0233
  4.0801   4.0903   4.1338   4.3511   4.8087   4.8238   9.7712   9.8018
  9.8037   9.8479  23.4326  23.5677  23.8500  23.8883  23.9021  23.9268
 23.9688  24.0359  24.0428  24.0831  24.1408  24.1648  25.7879  25.8501
 25.8735  25.9200  26.0936  26.1929  26.2724  26.2916  26.5244  26.6066
 26.8036  26.8269 215.7629 215.7984 215.7998 215.8558
 --------------------------------------------------------------

          Ground-State Mulliken Net Atomic Charges

     Atom                 Charge (a.u.)
  ----------------------------------------
      1 C                    -0.309262
      2 C                     0.058693
      3 Cl                    0.472874
      4 C                    -0.096907
      5 H                     0.203504
      6 C                    -0.493391
      7 H                     0.178415
      8 C                    -0.118299
      9 H                     0.204396
     10 C                     0.057774
     11 Cl                    0.478696
     12 C                     0.438251
     13 C                    -1.363408
     14 H                     0.220658
     15 C                     0.119760
     16 Cl                    0.561997
     17 C                     0.421336
     18 Cl                    0.501389
     19 C                    -1.232895
     20 H                     0.203404
     21 C                    -0.698619
     22 H                     0.191633
  ----------------------------------------
  Sum of atomic charges =     0.000000

 -----------------------------------------------------------------
                    Cartesian Multipole Moments
 -----------------------------------------------------------------
    Charge (ESU x 10^10)
                 0.0000
    Dipole Moment (Debye)
         X      -3.3071      Y       1.2467      Z       1.4118
       Tot       3.8059
    Quadrupole Moments (Debye-Ang)
        XX    -124.2345     XY       4.0257     YY    -119.5649
        XZ      -1.4800     YZ      -4.3241     ZZ    -120.7681
    Octopole Moments (Debye-Ang^2)
       XXX    -568.1887    XXY      45.2457    XYY    -160.0317
       YYY     105.1327    XXZ     109.0344    XYZ     -13.9586
       YYZ      77.3610    XZZ    -180.7827    YZZ      46.7365
       ZZZ     263.7825
    Hexadecapole Moments (Debye-Ang^3)
      XXXX   -5982.9531   XXXY     416.8649   XXYY   -1153.3747
      XYYY     354.5967   YYYY   -1022.3835   XXXZ    1197.2386
      XXYZ    -130.8862   XYYZ     378.9520   YYYZ    -326.9666
      XXZZ   -1424.7059   XYZZ     145.7233   YYZZ    -602.8853
      XZZZ    1141.7927   YZZZ    -306.0405   ZZZZ   -2597.7366
 -----------------------------------------------------------------
Archival summary:
1\1\november\OPT\ProcedureUnspecified\BasisUnspecified\l4126\taweetha\FriJan1702:49:032020FriJan1702:49:032020\0\\#,OPT,ProcedureUnspecified,BasisUnspecified,\\0,1\Cl\C,1,1.75828\C,2,1.39123,1,117.952\H,3,1.08194,2,119.728,1,0.00821408,0\C,3,1.39056,2,119.19,1,179.951,0\H,5,1.08361,3,119.807,2,-179.967,0\C,5,1.39056,3,120.407,2,0.0755729,0\H,7,1.0821,5,121.071,3,179.975,0\C,7,1.39145,5,119.224,3,-0.0661066,0\C,9,1.40328,7,122.393,5,-0.0301589,0\C,10,1.49305,9,121.933,7,-179.645,0\C,11,1.39396,10,119.96,9,88.6306,0\H,12,1.08247,11,120.384,10,-0.425237,0\C,12,1.39297,11,120.69,10,179.55,0\C,11,1.39675,10,120.906,9,-91.6534,0\H,15,1.08336,11,120.048,10,0.284904,0\C,15,1.38918,11,120.38,10,-179.633,0\H,17,1.08261,15,120.544,11,179.95,0\C,17,1.39365,15,120.391,11,0.0748019,0\Cl,19,1.74728,17,118.898,15,179.772,0\Cl,14,1.74786,12,118.574,11,-179.767,0\Cl,9,1.75746,7,117.976,5,179.96,0\\\@

 Total job time:  8452.53s(wall), 8450.78s(cpu) 
 Fri Jan 17 02:49:03 2020

        *************************************************************
        *                                                           *
        *  Thank you very much for using Q-Chem.  Have a nice day.  *
        *                                                           *
        *************************************************************


 
User input: 2 of 2 
 
                  Welcome to Q-Chem
     A Quantum Leap Into The Future Of Chemistry


 Q-Chem 5.2 (devel), Q-Chem, Inc., Pleasanton, CA (2019)

 Yihan Shao,  Zhengting Gan,  E. Epifanovsky,  A. T. B. Gilbert,  M. Wormit,  
 J. Kussmann,  A. W. Lange,  A. Behn,  Jia Deng,  Xintian Feng,  D. Ghosh,  
 M. Goldey,  P. R. Horn,  L. D. Jacobson,  I. Kaliman,  T. Kus,  A. Landau,  
 Jie Liu,  E. I. Proynov,  R. M. Richard,  R. P. Steele,  E. J. Sundstrom,  
 H. L. Woodcock III,  P. M. Zimmerman,  D. Zuev,  B. Albrecht,  E. Alguire,  
 S. A. Baeppler,  D. Barton,  Z. Benda,  Y. A. Bernard,  E. J. Berquist,  
 K. B. Bravaya,  H. Burton,  D. Casanova,  Chun-Min Chang,  Yunqing Chen,  
 A. Chien,  K. D. Closser,  M. P. Coons,  S. Coriani,  S. Dasgupta,  
 A. L. Dempwolff,  M. Diedenhofen,  Hainam Do,  R. G. Edgar,  Po-Tung Fang,  
 S. Faraji,  S. Fatehi,  Qingguo Feng,  K. D. Fenk,  J. Fosso-Tande,  
 J. Gayvert,  Qinghui Ge,  A. Ghysels,  G. Gidofalvi,  J. Gomes,  
 J. Gonthier,  A. Gunina,  D. Hait,  M. W. D. Hanson-Heine,  
 P. H. P. Harbach,  A. W. Hauser,  M. F. Herbst,  J. E. Herr,  
 E. G. Hohenstein,  Z. C. Holden,  Kerwin Hui,  B. C. Huynh,  T.-C. Jagau,  
 Hyunjun Ji,  B. Kaduk,  K. Khistyaev,  Jaehoon Kim,  P. Klunzinger,  K. Koh,  
 D. Kosenkov,  L. Koulias,  T. Kowalczyk,  C. M. Krauter,  A. Kunitsa,  
 Ka Un Lao,  A. Laurent,  K. V. Lawler,  Joonho Lee,  D. Lefrancois,  
 S. Lehtola,  D. S. Levine,  Yi-Pei Li,  You-Sheng Lin,  Fenglai Liu,  
 E. Livshits,  A. Luenser,  P. Manohar,  E. Mansoor,  S. F. Manzer,  
 Shan-Ping Mao,  Yuezhi Mao,  N. Mardirossian,  A. V. Marenich,  
 T. Markovich,  L. A. Martinez-Martinez,  S. A. Maurer,  N. J. Mayhall,  
 S. C. McKenzie,  J.-M. Mewes,  P. Morgante,  A. F. Morrison,  
 J. W. Mullinax,  K. Nanda,  T. S. Nguyen-Beck,  R. Olivares-Amaya,  
 J. A. Parkhill,  Zheng Pei,  T. M. Perrine,  F. Plasser,  P. Pokhilko,  
 S. Prager,  A. Prociuk,  E. Ramos,  D. R. Rehn,  F. Rob,  M. Scheurer,  
 M. Schneider,  N. Sergueev,  S. M. Sharada,  S. Sharma,  D. W. Small,  
 T. Stauch,  T. Stein,  Yu-Chuan Su,  A. J. W. Thom,  A. Tkatchenko,  
 T. Tsuchimochi,  N. M. Tubman,  L. Vogt,  M. L. Vidal,  O. Vydrov,  
 M. A. Watson,  J. Wenzel,  M. de Wergifosse,  T. A. Wesolowski,  A. White,  
 J. Witte,  A. Yamada,  Jun Yang,  K. Yao,  S. Yeganeh,  S. R. Yost,  
 Zhi-Qiang You,  A. Zech,  Igor Ying Zhang,  Xing Zhang,  Yan Zhao,  
 Ying Zhu,  B. R. Brooks,  G. K. L. Chan,  C. J. Cramer,  M. S. Gordon,  
 W. J. Hehre,  A. Klamt,  M. W. Schmidt,  C. D. Sherrill,  D. G. Truhlar,  
 A. Aspuru-Guzik,  R. Baer,  A. T. Bell,  N. A. Besley,  Jeng-Da Chai,  
 A. E. DePrince, III,  R. A. DiStasio Jr.,  A. Dreuw,  B. D. Dunietz,  
 T. R. Furlani,  Chao-Ping Hsu,  Yousung Jung,  Jing Kong,  D. S. Lambrecht,  
 WanZhen Liang,  C. Ochsenfeld,  V. A. Rassolov,  L. V. Slipchenko,  
 J. E. Subotnik,  T. Van Voorhis,  J. M. Herbert,  A. I. Krylov,  
 P. M. W. Gill,  M. Head-Gordon

 Contributors to earlier versions of Q-Chem not listed above: 
 R. D. Adamson,  B. Austin,  J. Baker,  G. J. O. Beran,  K. Brandhorst,  
 S. T. Brown,  E. F. C. Byrd,  A. K. Chakraborty,  C.-L. Cheng,  
 Siu Hung Chien,  D. M. Chipman,  D. L. Crittenden,  H. Dachsel,  
 R. J. Doerksen,  A. D. Dutoi,  L. Fusti-Molnar,  W. A. Goddard III,  
 A. Golubeva-Zadorozhnaya,  S. R. Gwaltney,  G. Hawkins,  A. Heyden,  
 S. Hirata,  G. Kedziora,  F. J. Keil,  C. Kelley,  Jihan Kim,  R. A. King,  
 R. Z. Khaliullin,  P. P. Korambath,  W. Kurlancheek,  A. M. Lee,  M. S. Lee,  
 S. V. Levchenko,  Ching Yeh Lin,  D. Liotard,  R. C. Lochan,  I. Lotan,  
 P. E. Maslen,  N. Nair,  D. P. O'Neill,  D. Neuhauser,  E. Neuscamman,  
 C. M. Oana,  R. Olson,  B. Peters,  R. Peverati,  P. A. Pieniazek,  
 Y. M. Rhee,  J. Ritchie,  M. A. Rohrdanz,  E. Rosta,  N. J. Russ,  
 H. F. Schaefer III,  N. E. Schultz,  N. Shenvi,  A. C. Simmonett,  A. Sodt,  
 D. Stuck,  K. S. Thanthiriwatte,  V. Vanovschi,  Tao Wang,  A. Warshel,  
 C. F. Williams,  Q. Wu,  X. Xu,  W. Zhang

 Please cite Q-Chem as follows:
 Y. Shao et al., Mol. Phys. 113, 184-215 (2015)
 DOI: 10.1080/00268976.2014.952696

 Q-Chem 5.2.1 for Intel X86 EM64T Linux

 Parts of Q-Chem use Armadillo 8.300.2 (Tropical Shenanigans).
 http://arma.sourceforge.net/

 Q-Chem begins on Fri Jan 17 02:49:03 2020  

Host: 
0

     Scratch files written to /scratch/taweetham/qchem389//
NAlpha2: 146
NElect   146
Mult     1
The previous job contains 0 fragments, simply inherited here

 Q-Chem warning in module libgen/rem_setup.C, line 2168:

 Setting Thresh to 1e-14


Checking the input file for inconsistencies... 	...done.

--------------------------------------------------------------
User input:
--------------------------------------------------------------

$MOLECULE
READ
$END

$REM
   JOB_TYPE 	FREQUENCY
   BASIS 	6-311++G**
   METHOD	B3LYP
   SCF_GUESS_ALWAYS     TRUE
   S2THRESH     15
   THRESH       15
   MEM_TOTAL    10000
$END

--------------------------------------------------------------
 ----------------------------------------------------------------
             Standard Nuclear Orientation (Angstroms)
    I     Atom           X                Y                Z
 ----------------------------------------------------------------
    1      C       1.6162495376    -0.0018711141     0.0958993277
    2      C       2.3524791940     1.1903965050     0.0206040250
    3      Cl      1.5254447963     2.7334970457     0.1739474670
    4      C       3.7303190877     1.2047013595    -0.1729803638
    5      H       4.2546486109     2.1498260438    -0.2255019128
    6      C       4.4110444940    -0.0015036109    -0.2968004218
    7      H       5.4840311892    -0.0009977537    -0.4481892455
    8      C       3.7234499116    -1.2081337296    -0.2266558255
    9      H       4.2421289814    -2.1529179783    -0.3213007873
   10      C       2.3458861502    -1.1938057319    -0.0326650256
   11      Cl      1.5090842167    -2.7380035261     0.0496866847
   12      C       0.1366955361    -0.0050649240     0.2961402520
   13      C      -0.7150856806     0.0467597639    -0.8060875035
   14      H      -0.3104538249     0.0963555042    -1.8088641497
   15      C      -2.0977423367     0.0351699335    -0.6372852430
   16      Cl     -3.1139415006     0.0959326200    -2.0580755302
   17      C      -2.6416056633    -0.0269558514     0.6482498740
   18      Cl     -4.3688927885    -0.0476557546     0.9109886456
   19      C      -1.7918706546    -0.0754548910     1.7518183902
   20      H      -2.2212336404    -0.1230069814     2.7445095333
   21      C      -0.4135801535    -0.0654378834     1.5785053936
   22      H       0.2346318425    -0.1061543332     2.4455857462
 ----------------------------------------------------------------
 Molecular Point Group                 C1    NOp =  1
 Largest Abelian Subgroup              C1    NOp =  1
 Nuclear Repulsion Energy =        1458.84372876 hartrees
 There are       73 alpha and       73 beta electrons
 Requested basis set is 6-311++G(d,p)
 There are 154 shells and 426 basis functions

 Total QAlloc Memory Limit  10000 MB
 Mega-Array Size       188 MB
 MEM_STATIC part       192 MB
 A cutoff of  1.0D-15 yielded   9495 shell pairs
 There are     77607 function pairs (     83386 Cartesian)
 Smallest overlap matrix eigenvalue = 1.88E-07
 Linear dependence detected in AO basis
 Number of orthogonalized atomic orbitals = 423
 Maximum deviation from orthogonality = 6.617E-10
 Guess from superposition of atomic densities
 Warning:  Energy on first SCF cycle will be non-variational
 SAD guess density has 146.000000 electrons

 -----------------------------------------------------------------------
  General SCF calculation program by
  Eric Jon Sundstrom, Paul Horn, Yuezhi Mao, Dmitri Zuev, Alec White,
  David Stuck, Shaama M.S., Shane Yost, Joonho Lee, David Small,
  Daniel Levine, Susi Lehtola, Hugh Burton, Evgeny Epifanovsky,
  Bang C. Huynh
 -----------------------------------------------------------------------
 Exchange:     0.2000 Hartree-Fock + 0.0800 Slater + 0.7200 B88
 Correlation:  0.1900 VWN1RPA + 0.8100 LYP
 Using SG-1 standard quadrature grid
 A restricted SCF calculation will be
 performed using DIIS
 SCF converges when DIIS error is below 1.0e-08
 ---------------------------------------
  Cycle       Energy         DIIS error
 ---------------------------------------
    1   -2305.6396643037      3.02e-02  
    2   -2301.7356490533      2.63e-03  
    3   -2301.6301867907      3.29e-03  
    4   -2301.8911539276      5.88e-04  
    5   -2301.8979034244      2.90e-04  
    6   -2301.8996353162      1.09e-04  
    7   -2301.8998767944      3.49e-05  
    8   -2301.8999030867      1.33e-05  
    9   -2301.8999070357      2.58e-06  
   10   -2301.8999071672      1.16e-06  
   11   -2301.8999071985      2.95e-07  
   12   -2301.8999072004      1.01e-07  
   13   -2301.8999072008      2.81e-08  
   14   -2301.8999072007      1.14e-08  
   15   -2301.8999072007      3.79e-09  Convergence criterion met
 ---------------------------------------
 SCF time:   CPU 577.76s  wall 578.00s 
 SCF   energy in the final basis set =    -2301.8999072007
 Total energy in the final basis set =    -2301.8999072007

 --------------------------------------------------------------

                    Orbital Energies (a.u.)
 --------------------------------------------------------------

 Alpha MOs
 -- Occupied --
********-101.5682-101.5657-101.5653 -10.2642 -10.2641 -10.2597 -10.2591
-10.2280 -10.2164 -10.2104 -10.2080 -10.2080 -10.2066 -10.2059 -10.2024
 -9.4830  -9.4828  -9.4803  -9.4799  -7.2476  -7.2475  -7.2449  -7.2447
 -7.2379  -7.2378  -7.2372  -7.2371  -7.2352  -7.2348  -7.2346  -7.2341
 -0.9347  -0.9243  -0.8896  -0.8693  -0.8599  -0.8440  -0.7957  -0.7638
 -0.7542  -0.7394  -0.6547  -0.6395  -0.6246  -0.6070  -0.5514  -0.5221
 -0.5143  -0.5108  -0.4888  -0.4753  -0.4558  -0.4554  -0.4539  -0.4296
 -0.4284  -0.4167  -0.3981  -0.3915  -0.3864  -0.3794  -0.3571  -0.3501
 -0.3395  -0.3376  -0.3344  -0.3253  -0.3175  -0.2799  -0.2745  -0.2674
 -0.2605
 -- Virtual --
 -0.0506  -0.0480  -0.0429  -0.0370  -0.0221  -0.0169  -0.0087   0.0043
  0.0089   0.0130   0.0174   0.0196   0.0304   0.0338   0.0415   0.0506
  0.0534   0.0565   0.0639   0.0648   0.0678   0.0779   0.0815   0.0825
  0.0891   0.0906   0.0948   0.0981   0.1013   0.1046   0.1106   0.1131
  0.1155   0.1171   0.1206   0.1262   0.1269   0.1276   0.1298   0.1315
  0.1342   0.1348   0.1387   0.1434   0.1494   0.1517   0.1577   0.1585
  0.1684   0.1726   0.1762   0.1778   0.1807   0.1922   0.1941   0.1977
  0.2054   0.2111   0.2134   0.2197   0.2238   0.2253   0.2289   0.2310
  0.2372   0.2381   0.2452   0.2456   0.2554   0.2608   0.2621   0.2666
  0.2704   0.2712   0.2737   0.2756   0.2841   0.2895   0.2913   0.2965
  0.2973   0.3050   0.3076   0.3133   0.3243   0.3317   0.3352   0.3403
  0.3459   0.3461   0.3712   0.3890   0.4219   0.4229   0.4467   0.4492
  0.4519   0.4540   0.4611   0.4617   0.4740   0.4817   0.4897   0.4951
  0.5087   0.5111   0.5184   0.5255   0.5470   0.5475   0.5527   0.5577
  0.5675   0.5720   0.5754   0.5828   0.5874   0.5973   0.6040   0.6164
  0.6200   0.6255   0.6434   0.6467   0.6504   0.6562   0.6628   0.6659
  0.6719   0.6813   0.6961   0.7048   0.7082   0.7153   0.7246   0.7419
  0.7546   0.7634   0.7896   0.7936   0.8223   0.8311   0.8319   0.8367
  0.8390   0.8505   0.8519   0.8534   0.8560   0.8573   0.8612   0.8655
  0.8673   0.8735   0.8795   0.8808   0.8924   0.9006   0.9106   0.9119
  0.9211   0.9326   0.9449   0.9563   0.9592   0.9601   0.9639   0.9674
  0.9757   0.9847   0.9921   0.9959   1.0139   1.0198   1.0319   1.0400
  1.0549   1.0677   1.0773   1.0903   1.1085   1.1352   1.1578   1.1985
  1.2295   1.2433   1.2445   1.2495   1.2716   1.2844   1.2870   1.3104
  1.3193   1.3244   1.3335   1.3512   1.4003   1.4099   1.4279   1.4808
  1.4835   1.4928   1.5358   1.5513   1.5533   1.5578   1.5710   1.5809
  1.5931   1.6185   1.6417   1.6519   1.6723   1.6810   1.6951   1.6958
  1.7305   1.7535   1.7797   1.7904   1.8083   1.8247   1.8308   1.8654
  1.8700   1.8876   1.9087   1.9251   1.9348   1.9372   1.9536   1.9578
  1.9699   1.9757   1.9892   2.0190   2.0359   2.0394   2.0851   2.1230
  2.1439   2.1449   2.1871   2.1957   2.2453   2.2648   2.2713   2.2720
  2.2817   2.2974   2.3120   2.3236   2.3451   2.3646   2.4219   2.4275
  2.4329   2.4438   2.4723   2.4892   2.5205   2.5257   2.5331   2.5524
  2.5555   2.5759   2.5837   2.6260   2.6815   2.6883   2.6934   2.7108
  2.7137   2.7202   2.7271   2.7377   2.7584   2.7587   2.7608   2.7780
  2.7853   2.7933   2.8373   2.8403   2.8491   2.8545   2.8906   2.9049
  2.9717   3.0059   3.0995   3.1013   3.1317   3.1355   3.1457   3.1906
  3.2033   3.2206   3.2779   3.3383   3.3389   3.3895   3.4449   3.5277
  3.5436   3.6178   3.7055   3.7064   3.7846   3.8714   3.9800   4.0232
  4.0802   4.0903   4.1338   4.3510   4.8087   4.8238   9.7712   9.8018
  9.8038   9.8479  23.4326  23.5677  23.8499  23.8883  23.9021  23.9268
 23.9688  24.0359  24.0427  24.0831  24.1408  24.1648  25.7880  25.8502
 25.8736  25.9201  26.0939  26.1932  26.2724  26.2915  26.5246  26.6065
 26.8034  26.8270 215.7629 215.7984 215.7998 215.8557
 --------------------------------------------------------------

          Ground-State Mulliken Net Atomic Charges

     Atom                 Charge (a.u.)
  ----------------------------------------
      1 C                    -0.317438
      2 C                     0.072996
      3 Cl                    0.471348
      4 C                    -0.099625
      5 H                     0.203726
      6 C                    -0.494856
      7 H                     0.178422
      8 C                    -0.119672
      9 H                     0.204352
     10 C                     0.071324
     11 Cl                    0.474939
     12 C                     0.440801
     13 C                    -1.368691
     14 H                     0.221042
     15 C                     0.123106
     16 Cl                    0.561447
     17 C                     0.427349
     18 Cl                    0.500924
     19 C                    -1.234406
     20 H                     0.203375
     21 C                    -0.711975
     22 H                     0.191514
  ----------------------------------------
  Sum of atomic charges =     0.000000

 -----------------------------------------------------------------
                    Cartesian Multipole Moments
 -----------------------------------------------------------------
    Charge (ESU x 10^10)
                 0.0000
    Dipole Moment (Debye)
         X       3.7235      Y      -0.0437      Z       0.7943
       Tot       3.8075
    Quadrupole Moments (Debye-Ang)
        XX    -111.6104     XY       0.1017     YY    -123.6279
        XZ      -3.7614     YZ      -0.3087     ZZ    -117.0694
    Octopole Moments (Debye-Ang^2)
       XXX      83.7957    XXY      -0.0971    XYY      -2.5175
       YYY       0.4284    XXZ      -7.7466    XYZ       0.5076
       YYZ      -4.0003    XZZ     -18.0389    YZZ      -0.5888
       ZZZ       7.0146
    Hexadecapole Moments (Debye-Ang^3)
      XXXX   -4986.6624   XXXY       0.9334   XXYY   -1122.7077
      XYYY      -0.1127   YYYY   -1481.7211   XXXZ     -43.9227
      XXYZ       0.7375   XYYZ      -1.1385   YYYZ       2.4694
      XXZZ   -1058.4627   XYZZ      -0.0182   YYZZ    -404.5113
      XZZZ      12.8005   YZZZ      -3.5925   ZZZZ    -780.6867
 -----------------------------------------------------------------
 Calculating MO derivatives via CPSCF
    1     0    69    0.0205285  
    2     0    69    0.0065941  
    3     0    69    0.0006341  
    4     2    67    0.0000526  
    5    65     4    0.0000033  
    6    69     0    0.0000002  Converged
 Time for AOints: 890.3 s (CPU) 890.3 s (wall)
 ------------------------------------------------------------------------------
                     AOints        : Timing summary (seconds)
 ------------------------------------------------------------------------------
     job step          cpu (% of tot)      sys (% of tot)     wall (% of tot)
 ------------------------------------------------------------------------------
  AOints            0.8903E+03 ( 8.9)   0.6000E-05 ( 2.1)   0.8903E+03 ( 8.9)
 ------------------------------------------------------------------------------
   Grand Totals     0.9999E+04          0.2880E-03          0.1000E+05
 ------------------------------------------------------------------------------
 Polarizability Matrix (a.u.)
            1           2           3
    1-252.2770905  -0.1929619   3.7756921
    2  -0.1929619-168.7600825   0.6002205
    3   3.7756921   0.6002205-147.2585383
 Calculating analytic Hessian of the SCF energy

 Direct stationary perturbation theory relativistic correction:

 rels  =       3.208926318852
 relv  =     -12.272744001893
 rel2e =       3.310532928804
 E_rel =      -5.753284754237

 Hessian of the SCF Energy
            1           2           3           4           5           6
    1   0.6375205   0.0021431  -0.0632679  -0.1685002  -0.1148414   0.0118599
    2   0.0021431   0.5992670   0.0084624  -0.0566221  -0.2273657   0.0042640
    3  -0.0632679   0.0084624   0.1804203   0.0133516   0.0126814  -0.0624988
    4  -0.1685002  -0.0566221   0.0133516   0.6006201   0.0548072  -0.0661547
    5  -0.1148414  -0.2273657   0.0126814   0.0548072   0.5098573   0.0003425
    6   0.0118599   0.0042640  -0.0624988  -0.0661547   0.0003425   0.1286811
    7   0.0046220  -0.0023689  -0.0001042  -0.0643094   0.0456858   0.0072322
    8   0.0193429  -0.0384010  -0.0037668   0.0455869  -0.1235606  -0.0080697
    9   0.0003571  -0.0006783   0.0040039   0.0072948  -0.0081585  -0.0237313
   10  -0.0225578  -0.0706557   0.0023159  -0.3154663   0.0156337   0.0359646
   11  -0.0263221   0.0304613   0.0041380  -0.0488180  -0.1117205   0.0060362
   12   0.0034107   0.0103971   0.0054739   0.0345436  -0.0032861  -0.0659316
   13  -0.0048299   0.0012946   0.0014431  -0.0119474  -0.0277839   0.0013831
   14   0.0007383   0.0012784  -0.0002021   0.0031531   0.0016888  -0.0004639
   15   0.0014562  -0.0002640   0.0051497   0.0020611   0.0038849   0.0021317
   16   0.0007831  -0.0001956  -0.0002808  -0.0278977   0.0268283   0.0054440
   17  -0.0001880  -0.0659121  -0.0014212   0.0836996   0.0313147  -0.0111439
   18  -0.0003557  -0.0014586  -0.0014191   0.0065522  -0.0032100   0.0048201
   19   0.0004673  -0.0000003  -0.0002183   0.0010735   0.0022644   0.0008916
   20  -0.0000009  -0.0012141  -0.0000052   0.0019602  -0.0033001  -0.0005190
   21  -0.0002137  -0.0000079  -0.0010292   0.0008553  -0.0005511   0.0068080
   22  -0.0219634   0.0707825   0.0054106  -0.0547452  -0.0296682   0.0065332
   23   0.0263863   0.0304900  -0.0030798  -0.0310003  -0.0156940   0.0041147
   24   0.0045307  -0.0092300   0.0048788   0.0065273   0.0038692  -0.0043951
   25  -0.0048304  -0.0013227   0.0013889  -0.0009567  -0.0010143  -0.0000122
   26  -0.0007641   0.0012770   0.0000251  -0.0009400   0.0001811   0.0001498
   27   0.0014052   0.0000945   0.0051690  -0.0000004   0.0001626  -0.0008483
   28  -0.1670109   0.0553441   0.0159447   0.0672087   0.0303316  -0.0076772
   29   0.1136980  -0.2270220  -0.0199115  -0.0308137  -0.0653342   0.0025380
   30   0.0173523  -0.0116162  -0.0637787  -0.0090666  -0.0058531   0.0085184
   31   0.0044792   0.0020933  -0.0000233  -0.0019866   0.0011455   0.0008847
   32  -0.0195622  -0.0383380   0.0017998   0.0050867   0.0013351  -0.0007683
   33  -0.0005191  -0.0012367   0.0041050   0.0009741  -0.0002039   0.0038780
   34  -0.2155779  -0.0001671   0.0183851  -0.0205539  -0.0117085   0.0032441
   35  -0.0004511  -0.0766326   0.0007304  -0.0266434   0.0044235   0.0036529
   36   0.0185392   0.0009318  -0.0827882   0.0027058   0.0014565   0.0032142
   37  -0.0287064   0.0011374  -0.0235310  -0.0003324   0.0035387  -0.0008396
   38   0.0004417   0.0036996  -0.0001084  -0.0000204  -0.0014585   0.0008115
   39  -0.0022665  -0.0002450   0.0082461   0.0020716   0.0000970  -0.0005674
   40   0.0011273  -0.0000017  -0.0005431   0.0001224  -0.0003995  -0.0000458
   41  -0.0001620  -0.0040484  -0.0002306  -0.0007138   0.0006418  -0.0000088
   42   0.0014170  -0.0003145   0.0006667  -0.0004778  -0.0000950   0.0000993
   43   0.0005487   0.0001334  -0.0029404  -0.0005012   0.0001781   0.0004321
   44   0.0001744   0.0069764   0.0002406   0.0011014  -0.0002695   0.0002552
   45  -0.0033904   0.0004235  -0.0021441   0.0002096  -0.0002670  -0.0001904
   46   0.0000952   0.0000596  -0.0012326  -0.0002403   0.0006297   0.0000635
   47  -0.0000224   0.0000731   0.0000395   0.0000710  -0.0000256  -0.0000896
   48   0.0005061   0.0000206  -0.0004842  -0.0001479   0.0005496   0.0000545
   49  -0.0009565   0.0000091  -0.0002371   0.0003041  -0.0001654  -0.0000065
   50   0.0000000  -0.0009530   0.0001963  -0.0002644   0.0002175  -0.0000828
   51   0.0002951   0.0000685  -0.0017228  -0.0000990   0.0001880   0.0004035
   52   0.0014018   0.0000102  -0.0000571  -0.0004750   0.0006715   0.0000746
   53   0.0000145  -0.0005206  -0.0000494  -0.0000449  -0.0000191   0.0000366
   54  -0.0002215  -0.0000399   0.0002471   0.0000706  -0.0001033  -0.0000119
   55   0.0020258  -0.0001443   0.0022489  -0.0006053   0.0004520  -0.0002958
   56  -0.0000799   0.0064405   0.0003788   0.0009775  -0.0003135  -0.0004188
   57   0.0014942   0.0005337  -0.0044206   0.0004489  -0.0007091  -0.0001115
   58  -0.0000232  -0.0000633   0.0011621  -0.0002226   0.0003187   0.0000403
   59   0.0000102   0.0000768   0.0000169   0.0000580   0.0001684   0.0000810
   60  -0.0001019   0.0000055   0.0000158   0.0000275  -0.0000669  -0.0000153
   61  -0.0191772  -0.0014552   0.0306747  -0.0008119   0.0034401   0.0009560
   62  -0.0005989   0.0039757   0.0002267   0.0000202  -0.0013187  -0.0009447
   63   0.0092787   0.0001178   0.0008160  -0.0021083  -0.0009584  -0.0003032
   64   0.0010505  -0.0000019   0.0001164   0.0002244  -0.0003507   0.0000315
   65   0.0000361  -0.0036067  -0.0001571  -0.0006368   0.0005473   0.0002292
   66  -0.0015797  -0.0002286   0.0010925   0.0003656   0.0002252  -0.0000068
            7           8           9          10          11          12
    1   0.0046220   0.0193429   0.0003571  -0.0225578  -0.0263221   0.0034107
    2  -0.0023689  -0.0384010  -0.0006783  -0.0706557   0.0304613   0.0103971
    3  -0.0001042  -0.0037668   0.0040039   0.0023159   0.0041380   0.0054739
    4  -0.0643094   0.0455869   0.0072948  -0.3154663  -0.0488180   0.0345436
    5   0.0456858  -0.1235606  -0.0081585   0.0156337  -0.1117205  -0.0032861
    6   0.0072322  -0.0080697  -0.0237313   0.0359646   0.0060362  -0.0659316
    7   0.0830319  -0.0752477  -0.0121294  -0.0193303   0.0388734   0.0042575
    8  -0.0752477   0.1811054   0.0139742   0.0130052  -0.0179697  -0.0023747
    9  -0.0121294   0.0139742   0.0134496   0.0036646  -0.0059992   0.0036856
   10  -0.0193303   0.0130052   0.0036646   0.6589704   0.0361457  -0.0740634
   11   0.0388734  -0.0179697  -0.0059992   0.0361457   0.7384941   0.0093080
   12   0.0042575  -0.0023747   0.0036856  -0.0740634   0.0093080   0.1370941
   13   0.0007665  -0.0004516  -0.0005012  -0.1239616  -0.1207768   0.0097368
   14   0.0010501   0.0012558  -0.0000669  -0.1237240  -0.2738827   0.0118019
   15  -0.0004150   0.0001455  -0.0024361   0.0096343   0.0113788  -0.0357477
   16  -0.0036087   0.0011843   0.0011843  -0.1765150   0.1222018   0.0191491
   17  -0.0053969   0.0039811   0.0007720   0.0555648  -0.2872482  -0.0132884
   18   0.0010318  -0.0001938   0.0044605   0.0177973  -0.0227776  -0.0634634
   19  -0.0005598   0.0002290   0.0000916  -0.0107612  -0.0022705   0.0019671
   20   0.0013392  -0.0008249  -0.0002074   0.0281994   0.0039501  -0.0039891
   21   0.0001178  -0.0000558   0.0000310   0.0026518   0.0003155   0.0032102
   22   0.0012075   0.0009822  -0.0002963   0.0627770  -0.0229753  -0.0082358
   23   0.0021927  -0.0020466  -0.0003504   0.0225468  -0.0573968  -0.0045506
   24  -0.0002413  -0.0001438  -0.0007962  -0.0072144   0.0016761   0.0086069
   25   0.0001619   0.0000256  -0.0000919  -0.0008491  -0.0032569   0.0010088
   26   0.0001373   0.0000144  -0.0000078  -0.0036433  -0.0025898   0.0003113
   27  -0.0000870   0.0000115  -0.0004792   0.0010081   0.0002461   0.0066749
   28  -0.0020318  -0.0051183   0.0007474  -0.0543543   0.0309503   0.0079060
   29  -0.0011663   0.0013368   0.0000790   0.0295987  -0.0157129  -0.0044344
   30   0.0008055   0.0006074   0.0039236   0.0079087  -0.0046508  -0.0048030
   31   0.0004271   0.0000891  -0.0000397   0.0011827  -0.0021932  -0.0003448
   32  -0.0001010  -0.0022128  -0.0000414  -0.0009736  -0.0020458   0.0000952
   33  -0.0000448  -0.0000561   0.0001253  -0.0003492   0.0002999  -0.0007741
   34  -0.0018665   0.0027298  -0.0000734   0.0016066  -0.0007214   0.0006266
   35  -0.0030563  -0.0015137   0.0003443  -0.0018670  -0.0045715   0.0000386
   36  -0.0001876  -0.0003196  -0.0022227   0.0006433  -0.0001691   0.0061696
   37   0.0002776  -0.0010923  -0.0008174  -0.0000938  -0.0001746   0.0010708
   38  -0.0013936  -0.0004528  -0.0002766   0.0001910   0.0001100   0.0002072
   39   0.0000789   0.0004534   0.0001138  -0.0000465   0.0002517  -0.0003705
   40  -0.0000839   0.0001266  -0.0000432  -0.0000785  -0.0000082   0.0000593
   41   0.0002519  -0.0001252   0.0000565  -0.0000851  -0.0002523   0.0000989
   42   0.0000333  -0.0000591   0.0000276  -0.0000334  -0.0001135  -0.0000480
   43   0.0005219   0.0002212   0.0002704   0.0000018  -0.0000170   0.0000509
   44   0.0000288  -0.0000717  -0.0000890  -0.0000002   0.0002527  -0.0002553
   45   0.0000875  -0.0000080  -0.0002731   0.0001166   0.0001911   0.0001569
   46   0.0000372  -0.0002618  -0.0000476  -0.0000118  -0.0000830   0.0000909
   47  -0.0000200  -0.0000105   0.0000110  -0.0000191   0.0000309   0.0000039
   48  -0.0000293  -0.0002330  -0.0000007  -0.0000427  -0.0000895   0.0000121
   49  -0.0000022   0.0000251   0.0000312   0.0000874   0.0000277  -0.0000139
   50   0.0002118   0.0000909  -0.0000178   0.0000626  -0.0000810   0.0000566
   51   0.0000699  -0.0000357   0.0002894  -0.0000001  -0.0000728   0.0000470
   52  -0.0000554  -0.0002734   0.0000011  -0.0000886  -0.0002332  -0.0000128
   53  -0.0000146   0.0000120  -0.0000034  -0.0000121  -0.0000077  -0.0000192
   54   0.0000126   0.0000401  -0.0000041   0.0000113   0.0000387  -0.0000079
   55   0.0002444   0.0000176  -0.0003823  -0.0000654  -0.0000301  -0.0000014
   56   0.0000338  -0.0000057   0.0000791   0.0000647   0.0003028   0.0001388
   57  -0.0002275   0.0003071  -0.0001252  -0.0000107   0.0000387   0.0002415
   58   0.0000687  -0.0001251   0.0000043  -0.0000182  -0.0000510  -0.0000807
   59   0.0000141  -0.0001410  -0.0000200  -0.0000187  -0.0000131   0.0000175
   60  -0.0000001   0.0000180  -0.0000030   0.0000045   0.0000173  -0.0000066
   61   0.0005546  -0.0011115   0.0007047  -0.0004125  -0.0002799  -0.0011066
   62  -0.0011973  -0.0002571   0.0006288   0.0001024   0.0001330  -0.0002137
   63  -0.0003080  -0.0002680  -0.0000185   0.0000271  -0.0001573  -0.0001582
   64  -0.0000738   0.0001172   0.0000722  -0.0000602   0.0000156  -0.0000216
   65   0.0001428  -0.0002035  -0.0000278  -0.0001183  -0.0002399  -0.0000635
   66   0.0000464   0.0000264  -0.0000204   0.0000139   0.0000948  -0.0000585
           13          14          15          16          17          18
    1  -0.0048299   0.0007383   0.0014562   0.0007831  -0.0001880  -0.0003557
    2   0.0012946   0.0012784  -0.0002640  -0.0001956  -0.0659121  -0.0014586
    3   0.0014431  -0.0002021   0.0051497  -0.0002808  -0.0014212  -0.0014191
    4  -0.0119474   0.0031531   0.0020611  -0.0278977   0.0836996   0.0065522
    5  -0.0277839   0.0016888   0.0038849   0.0268283   0.0313147  -0.0032100
    6   0.0013831  -0.0004639   0.0021317   0.0054440  -0.0111439   0.0048201
    7   0.0007665   0.0010501  -0.0004150  -0.0036087  -0.0053969   0.0010318
    8  -0.0004516   0.0012558   0.0001455   0.0011843   0.0039811  -0.0001938
    9  -0.0005012  -0.0000669  -0.0024361   0.0011843   0.0007720   0.0044605
   10  -0.1239616  -0.1237240   0.0096343  -0.1765150   0.0555648   0.0177973
   11  -0.1207768  -0.2738827   0.0113788   0.1222018  -0.2872482  -0.0227776
   12   0.0097368   0.0118019  -0.0357477   0.0191491  -0.0132884  -0.0634634
   13   0.1290953   0.1293475  -0.0116704   0.0118961   0.0150514  -0.0008651
   14   0.1293475   0.2891173  -0.0120208  -0.0144960  -0.0174080   0.0016045
   15  -0.0116704  -0.0120208   0.0257904  -0.0015621  -0.0025730   0.0033579
   16   0.0118961  -0.0144960  -0.0015621   0.7264978   0.0017531  -0.0838950
   17   0.0150514  -0.0174080  -0.0025730   0.0017531   0.6638257   0.0117281
   18  -0.0008651   0.0016045   0.0033579  -0.0838950   0.0117281   0.1451271
   19   0.0006180   0.0001455  -0.0006683  -0.3328267  -0.0002166   0.0417938
   20  -0.0004281   0.0008856   0.0001828  -0.0002221  -0.0583738  -0.0004644
   21  -0.0006856   0.0000789  -0.0040327   0.0418428  -0.0004781  -0.0427969
   22  -0.0008106   0.0035826   0.0011470  -0.1775267  -0.0568659   0.0154834
   23   0.0031954  -0.0025905  -0.0006787  -0.1234964  -0.2873503   0.0127512
   24   0.0011516  -0.0007286   0.0066359   0.0137110   0.0032287  -0.0622271
   25   0.0004271  -0.0007295  -0.0000498   0.0119013  -0.0151774  -0.0015538
   26   0.0007237  -0.0007779  -0.0001254   0.0143752  -0.0174011  -0.0025296
   27  -0.0000176   0.0000827   0.0001953  -0.0008979   0.0016999   0.0033685
   28  -0.0009458   0.0009473   0.0000523  -0.0285201  -0.0836016   0.0028200
   29   0.0010235   0.0001875  -0.0001174  -0.0267234   0.0312582   0.0043742
   30   0.0000312  -0.0001015  -0.0008616   0.0042645   0.0122829   0.0055448
   31   0.0001605  -0.0001345  -0.0000952  -0.0035900   0.0053833   0.0012764
   32  -0.0000210   0.0000134   0.0000159  -0.0012018   0.0039994   0.0001594
   33  -0.0000922   0.0000308  -0.0004764   0.0011286  -0.0008158   0.0044356
   34   0.0000054   0.0001857   0.0000309  -0.0000399   0.0000014  -0.0001689
   35  -0.0011972   0.0002293   0.0001727  -0.0000090  -0.0010015   0.0000001
   36   0.0000033  -0.0000195   0.0002178  -0.0001288   0.0000213  -0.0011755
   37  -0.0001148  -0.0000199   0.0001376  -0.0002420  -0.0000027  -0.0001601
   38  -0.0000398   0.0000278  -0.0000602  -0.0000397   0.0001443  -0.0000142
   39   0.0001063   0.0000261   0.0000184   0.0003696   0.0000020   0.0000115
   40   0.0000047   0.0000021  -0.0000029   0.0000313  -0.0000061  -0.0000032
   41  -0.0000568  -0.0000011  -0.0000097  -0.0000065  -0.0000142   0.0000048
   42  -0.0000173   0.0000089  -0.0000001   0.0000375  -0.0000061  -0.0000238
   43  -0.0000213  -0.0000099  -0.0000403   0.0000295   0.0000168   0.0000345
   44   0.0001232  -0.0000249  -0.0000259   0.0000218   0.0000495   0.0000490
   45   0.0000732   0.0000039   0.0000370  -0.0000378  -0.0000103  -0.0000771
   46  -0.0000459  -0.0000100   0.0000028  -0.0001038   0.0000002  -0.0000205
   47   0.0000032   0.0000017   0.0000063   0.0000024  -0.0000315  -0.0000073
   48  -0.0000478  -0.0000078  -0.0000061  -0.0000758  -0.0000014   0.0000444
   49   0.0000355   0.0000177  -0.0000095   0.0000919   0.0000006   0.0000045
   50  -0.0000554   0.0000023  -0.0000033  -0.0000057   0.0000078  -0.0000444
   51  -0.0000357  -0.0000041  -0.0000611  -0.0000263   0.0000174   0.0000227
   52  -0.0000845  -0.0000058   0.0000161  -0.0000674  -0.0000013   0.0000297
   53  -0.0000044  -0.0000006   0.0000030   0.0000001  -0.0000055   0.0000048
   54   0.0000135   0.0000005  -0.0000027   0.0000076  -0.0000008  -0.0000076
   55  -0.0000365  -0.0000125   0.0000563  -0.0000248  -0.0000164  -0.0000520
   56   0.0001206  -0.0000217   0.0000088  -0.0000128   0.0000355   0.0000273
   57   0.0000439   0.0000112   0.0000145   0.0001587  -0.0000047  -0.0000366
   58  -0.0000264  -0.0000050   0.0000050  -0.0000496  -0.0000011   0.0000219
   59  -0.0000050   0.0000025  -0.0000099  -0.0000020  -0.0000274  -0.0000014
   60   0.0000055  -0.0000017   0.0000019  -0.0000051  -0.0000009   0.0000019
   61  -0.0001937  -0.0000227  -0.0000816  -0.0002489  -0.0000034   0.0002495
   62  -0.0000125   0.0000199   0.0000638   0.0000412   0.0001647  -0.0000012
   63  -0.0000723  -0.0000260   0.0000808  -0.0003549  -0.0000005   0.0000283
   64   0.0000095  -0.0000003  -0.0000048   0.0000303   0.0000068  -0.0000204
   65  -0.0000507  -0.0000028   0.0000260   0.0000041  -0.0000073  -0.0000007
   66   0.0000138  -0.0000063  -0.0000069  -0.0000349  -0.0000077   0.0000003
           19          20          21          22          23          24
    1   0.0004673  -0.0000009  -0.0002137  -0.0219634   0.0263863   0.0045307
    2  -0.0000003  -0.0012141  -0.0000079   0.0707825   0.0304900  -0.0092300
    3  -0.0002183  -0.0000052  -0.0010292   0.0054106  -0.0030798   0.0048788
    4   0.0010735   0.0019602   0.0008553  -0.0547452  -0.0310003   0.0065273
    5   0.0022644  -0.0033001  -0.0005511  -0.0296682  -0.0156940   0.0038692
    6   0.0008916  -0.0005190   0.0068080   0.0065332   0.0041147  -0.0043951
    7  -0.0005598   0.0013392   0.0001178   0.0012075   0.0021927  -0.0002413
    8   0.0002290  -0.0008249  -0.0000558   0.0009822  -0.0020466  -0.0001438
    9   0.0000916  -0.0002074   0.0000310  -0.0002963  -0.0003504  -0.0007962
   10  -0.0107612   0.0281994   0.0026518   0.0627770   0.0225468  -0.0072144
   11  -0.0022705   0.0039501   0.0003155  -0.0229753  -0.0573968   0.0016761
   12   0.0019671  -0.0039891   0.0032102  -0.0082358  -0.0045506   0.0086069
   13   0.0006180  -0.0004281  -0.0006856  -0.0008106   0.0031954   0.0011516
   14   0.0001455   0.0008856   0.0000789   0.0035826  -0.0025905  -0.0007286
   15  -0.0006683   0.0001828  -0.0040327   0.0011470  -0.0006787   0.0066359
   16  -0.3328267  -0.0002221   0.0418428  -0.1775267  -0.1234964   0.0137110
   17  -0.0002166  -0.0583738  -0.0004781  -0.0568659  -0.2873503   0.0032287
   18   0.0417938  -0.0004644  -0.0427969   0.0154834   0.0127512  -0.0622271
   19   0.3517925   0.0002526  -0.0460613  -0.0108905   0.0022671   0.0020886
   20   0.0002526   0.0580754   0.0007158  -0.0282095   0.0039341   0.0039947
   21  -0.0460613   0.0007158   0.0321707   0.0014058  -0.0002964   0.0033619
   22  -0.0108905  -0.0282095   0.0014058   0.6591297  -0.0326482  -0.0756130
   23   0.0022671   0.0039341  -0.0002964  -0.0326482   0.7388943   0.0178902
   24   0.0020886   0.0039947   0.0033619  -0.0756130   0.0178902   0.1374742
   25   0.0006194   0.0004717  -0.0006609  -0.1225969   0.1194759   0.0149929
   26  -0.0001146   0.0008943   0.0001482   0.1223946  -0.2742184  -0.0224938
   27  -0.0006802   0.0000444  -0.0040364   0.0150268  -0.0221116  -0.0373925
   28   0.0010485  -0.0020182   0.0007585  -0.3158136   0.0485500   0.0368594
   29  -0.0023241  -0.0033017   0.0000986  -0.0158701  -0.1116906   0.0010899
   30   0.0007931   0.0000669   0.0068317   0.0352588  -0.0082195  -0.0660813
   31  -0.0005679  -0.0013458   0.0000601  -0.0196406  -0.0389931   0.0024873
   32  -0.0002343  -0.0008281   0.0000152  -0.0131522  -0.0180064   0.0013579
   33   0.0000827   0.0001678   0.0000421   0.0031320   0.0049888   0.0040070
   34  -0.0000182   0.0000010  -0.0000751   0.0015831   0.0006868   0.0006445
   35   0.0000022   0.0001353   0.0000151   0.0018168  -0.0045719  -0.0005433
   36  -0.0000801   0.0000150  -0.0005512   0.0006699  -0.0002959   0.0061436
   37  -0.0000143   0.0000020  -0.0000908  -0.0000729   0.0001883   0.0010877
   38  -0.0000004  -0.0000103  -0.0000004  -0.0001145   0.0001275  -0.0001168
   39   0.0000138   0.0000004   0.0000170  -0.0000581  -0.0002164  -0.0004051
   40  -0.0000001  -0.0000003  -0.0000080  -0.0000620   0.0000119   0.0000492
   41   0.0000000  -0.0000167  -0.0000009   0.0000912  -0.0002624  -0.0001104
   42   0.0000077  -0.0000019   0.0000080  -0.0000134   0.0000850  -0.0000571
   43   0.0000246  -0.0000009  -0.0000036  -0.0000357  -0.0000097   0.0000482
   44  -0.0000031   0.0000274   0.0000022  -0.0000411   0.0002799   0.0000985
   45   0.0000447   0.0000016  -0.0000050   0.0001518  -0.0001515   0.0001772
   46  -0.0000173   0.0000001  -0.0000081  -0.0000099   0.0000806   0.0000974
   47   0.0000013  -0.0000046   0.0000002   0.0000220   0.0000237   0.0000135
   48  -0.0000280  -0.0000003  -0.0000137  -0.0000412   0.0000862   0.0000192
   49   0.0000375   0.0000004  -0.0000096   0.0000828  -0.0000329  -0.0000135
   50   0.0000010  -0.0000189  -0.0000014  -0.0000425  -0.0000842   0.0000625
   51  -0.0000128  -0.0000013   0.0000010  -0.0000445   0.0000400   0.0000643
   52  -0.0000352   0.0000002   0.0000031  -0.0000871   0.0002377  -0.0000114
   53  -0.0000004  -0.0000007   0.0000001   0.0000090  -0.0000023   0.0000120
   54   0.0000050  -0.0000001  -0.0000035   0.0000153  -0.0000397  -0.0000078
   55   0.0000027   0.0000009   0.0000086  -0.0000316   0.0000559  -0.0000176
   56   0.0000014   0.0000106   0.0000031  -0.0000692   0.0002946  -0.0002453
   57  -0.0000109   0.0000005  -0.0000245  -0.0000051  -0.0000097   0.0002036
   58  -0.0000008  -0.0000000   0.0000086  -0.0000158   0.0000539  -0.0000783
   59  -0.0000002  -0.0000030  -0.0000000   0.0000217  -0.0000127  -0.0000168
   60   0.0000007  -0.0000002  -0.0000009   0.0000056  -0.0000193  -0.0000097
   61   0.0000073  -0.0000016   0.0000934  -0.0004006   0.0002743  -0.0010614
   62   0.0000007   0.0000004  -0.0000000  -0.0001559   0.0001112   0.0002637
   63  -0.0000158   0.0000007   0.0000072   0.0000261   0.0001821  -0.0001396
   64   0.0000006  -0.0000001   0.0000110  -0.0000751  -0.0000201  -0.0000279
   65  -0.0000005  -0.0000162  -0.0000009   0.0001083  -0.0002292   0.0000715
   66  -0.0000046  -0.0000016   0.0000050   0.0000426  -0.0001166  -0.0000571
           25          26          27          28          29          30
    1  -0.0048304  -0.0007641   0.0014052  -0.1670109   0.1136980   0.0173523
    2  -0.0013227   0.0012770   0.0000945   0.0553441  -0.2270220  -0.0116162
    3   0.0013889   0.0000251   0.0051690   0.0159447  -0.0199115  -0.0637787
    4  -0.0009567  -0.0009400  -0.0000004   0.0672087  -0.0308137  -0.0090666
    5  -0.0010143   0.0001811   0.0001626   0.0303316  -0.0653342  -0.0058531
    6  -0.0000122   0.0001498  -0.0008483  -0.0076772   0.0025380   0.0085184
    7   0.0001619   0.0001373  -0.0000870  -0.0020318  -0.0011663   0.0008055
    8   0.0000256   0.0000144   0.0000115  -0.0051183   0.0013368   0.0006074
    9  -0.0000919  -0.0000078  -0.0004792   0.0007474   0.0000790   0.0039236
   10  -0.0008491  -0.0036433   0.0010081  -0.0543543   0.0295987   0.0079087
   11  -0.0032569  -0.0025898   0.0002461   0.0309503  -0.0157129  -0.0046508
   12   0.0010088   0.0003113   0.0066749   0.0079060  -0.0044344  -0.0048030
   13   0.0004271   0.0007237  -0.0000176  -0.0009458   0.0010235   0.0000312
   14  -0.0007295  -0.0007779   0.0000827   0.0009473   0.0001875  -0.0001015
   15  -0.0000498  -0.0001254   0.0001953   0.0000523  -0.0001174  -0.0008616
   16   0.0119013   0.0143752  -0.0008979  -0.0285201  -0.0267234   0.0042645
   17  -0.0151774  -0.0174011   0.0016999  -0.0836016   0.0312582   0.0122829
   18  -0.0015538  -0.0025296   0.0033685   0.0028200   0.0043742   0.0055448
   19   0.0006194  -0.0001146  -0.0006802   0.0010485  -0.0023241   0.0007931
   20   0.0004717   0.0008943   0.0000444  -0.0020182  -0.0033017   0.0000669
   21  -0.0006609   0.0001482  -0.0040364   0.0007585   0.0000986   0.0068317
   22  -0.1225969   0.1223946   0.0150268  -0.3158136  -0.0158701   0.0352588
   23   0.1194759  -0.2742184  -0.0221116   0.0485500  -0.1116906  -0.0082195
   24   0.0149929  -0.0224938  -0.0373925   0.0368594   0.0010899  -0.0660813
   25   0.1275933  -0.1278491  -0.0173120  -0.0117835   0.0277382   0.0026348
   26  -0.1278491   0.2894426   0.0238460  -0.0031730   0.0016935   0.0004307
   27  -0.0173120   0.0238460   0.0275646   0.0019065  -0.0039146   0.0019426
   28  -0.0117835  -0.0031730   0.0019065   0.6009721  -0.0520425  -0.0684407
   29   0.0277382   0.0016935  -0.0039146  -0.0520425   0.5090373   0.0168418
   30   0.0026348   0.0004307   0.0019426  -0.0684407   0.0168418   0.1297254
   31   0.0007796  -0.0010262  -0.0004799  -0.0653775  -0.0465855   0.0050189
   32   0.0004710   0.0012513   0.0000263  -0.0464029  -0.1230817   0.0037482
   33  -0.0004701   0.0002340  -0.0024385   0.0049940   0.0037733  -0.0235024
   34   0.0000020  -0.0001869   0.0000412  -0.0208078   0.0117774   0.0033312
   35   0.0011959   0.0002261  -0.0001782   0.0267884   0.0045592  -0.0035699
   36   0.0000428   0.0000172   0.0002067   0.0038510  -0.0014249   0.0031195
   37  -0.0001250   0.0000182   0.0001374  -0.0005061  -0.0035993  -0.0008760
   38   0.0000364   0.0000283   0.0000547  -0.0002280  -0.0012710  -0.0009250
   39   0.0001131  -0.0000249   0.0000197   0.0021038  -0.0002631  -0.0006029
   40   0.0000058  -0.0000021  -0.0000007   0.0000846   0.0004126  -0.0000432
   41   0.0000552   0.0000001   0.0000087   0.0007390   0.0005652   0.0000376
   42  -0.0000121  -0.0000080  -0.0000004  -0.0004047   0.0001905   0.0000934
   43  -0.0000206   0.0000066  -0.0000373  -0.0004432  -0.0001607   0.0003673
   44  -0.0001285  -0.0000274   0.0000248  -0.0010820  -0.0002215   0.0000053
   45   0.0000597  -0.0000051   0.0000378   0.0000445   0.0002331  -0.0001576
   46  -0.0000466   0.0000100   0.0000034  -0.0002568  -0.0006260   0.0000292
   47   0.0000005   0.0000017  -0.0000059  -0.0000639   0.0000079   0.0000501
   48  -0.0000473   0.0000083  -0.0000067  -0.0001574  -0.0005325   0.0000257
   49   0.0000348  -0.0000179  -0.0000119   0.0003188   0.0001704   0.0000386
   50   0.0000583   0.0000018   0.0000083   0.0002495   0.0002196  -0.0001811
   51  -0.0000307   0.0000017  -0.0000603   0.0000016  -0.0001463   0.0003652
   52  -0.0000848   0.0000056   0.0000166  -0.0004848  -0.0006794   0.0000393
   53   0.0000022  -0.0000004  -0.0000031   0.0000322  -0.0000330  -0.0000223
   54   0.0000141  -0.0000004  -0.0000032   0.0000772   0.0001076  -0.0000068
   55  -0.0000366   0.0000166   0.0000605  -0.0007003  -0.0004947  -0.0003584
   56  -0.0001253  -0.0000203  -0.0000105  -0.0009891  -0.0004325   0.0005900
   57   0.0000299  -0.0000124   0.0000138   0.0002894   0.0006801  -0.0000227
   58  -0.0000257   0.0000051   0.0000055  -0.0002148  -0.0003224   0.0000257
   59   0.0000053   0.0000026   0.0000102  -0.0000621   0.0001676  -0.0000797
   60   0.0000062   0.0000018   0.0000030   0.0000227   0.0000847  -0.0000175
   61  -0.0001789   0.0000238  -0.0000832  -0.0006079  -0.0033781   0.0008402
   62   0.0000180   0.0000230  -0.0000695   0.0001938  -0.0015536   0.0007850
   63  -0.0000702   0.0000266   0.0000791  -0.0021490   0.0007942  -0.0002126
   64   0.0000099   0.0000002  -0.0000030   0.0002264   0.0003629   0.0000488
   65   0.0000492  -0.0000026  -0.0000275   0.0006578   0.0006246  -0.0002244
   66   0.0000197   0.0000066  -0.0000096   0.0004538  -0.0001369  -0.0000462
           31          32          33          34          35          36
    1   0.0044792  -0.0195622  -0.0005191  -0.2155779  -0.0004511   0.0185392
    2   0.0020933  -0.0383380  -0.0012367  -0.0001671  -0.0766326   0.0009318
    3  -0.0000233   0.0017998   0.0041050   0.0183851   0.0007304  -0.0827882
    4  -0.0019866   0.0050867   0.0009741  -0.0205539  -0.0266434   0.0027058
    5   0.0011455   0.0013351  -0.0002039  -0.0117085   0.0044235   0.0014565
    6   0.0008847  -0.0007683   0.0038780   0.0032441   0.0036529   0.0032142
    7   0.0004271  -0.0001010  -0.0000448  -0.0018665  -0.0030563  -0.0001876
    8   0.0000891  -0.0022128  -0.0000561   0.0027298  -0.0015137  -0.0003196
    9  -0.0000397  -0.0000414   0.0001253  -0.0000734   0.0003443  -0.0022227
   10   0.0011827  -0.0009736  -0.0003492   0.0016066  -0.0018670   0.0006433
   11  -0.0021932  -0.0020458   0.0002999  -0.0007214  -0.0045715  -0.0001691
   12  -0.0003448   0.0000952  -0.0007741   0.0006266   0.0000386   0.0061696
   13   0.0001605  -0.0000210  -0.0000922   0.0000054  -0.0011972   0.0000033
   14  -0.0001345   0.0000134   0.0000308   0.0001857   0.0002293  -0.0000195
   15  -0.0000952   0.0000159  -0.0004764   0.0000309   0.0001727   0.0002178
   16  -0.0035900  -0.0012018   0.0011286  -0.0000399  -0.0000090  -0.0001288
   17   0.0053833   0.0039994  -0.0008158   0.0000014  -0.0010015   0.0000213
   18   0.0012764   0.0001594   0.0044356  -0.0001689   0.0000001  -0.0011755
   19  -0.0005679  -0.0002343   0.0000827  -0.0000182   0.0000022  -0.0000801
   20  -0.0013458  -0.0008281   0.0001678   0.0000010   0.0001353   0.0000150
   21   0.0000601   0.0000152   0.0000421  -0.0000751   0.0000151  -0.0005512
   22  -0.0196406  -0.0131522   0.0031320   0.0015831   0.0018168   0.0006699
   23  -0.0389931  -0.0180064   0.0049888   0.0006868  -0.0045719  -0.0002959
   24   0.0024873   0.0013579   0.0040070   0.0006445  -0.0005433   0.0061436
   25   0.0007796   0.0004710  -0.0004701   0.0000020   0.0011959   0.0000428
   26  -0.0010262   0.0012513   0.0002340  -0.0001869   0.0002261   0.0000172
   27  -0.0004799   0.0000263  -0.0024385   0.0000412  -0.0001782   0.0002067
   28  -0.0653775  -0.0464029   0.0049940  -0.0208078   0.0267884   0.0038510
   29  -0.0465855  -0.1230817   0.0037733   0.0117774   0.0045592  -0.0014249
   30   0.0050189   0.0037482  -0.0235024   0.0033312  -0.0035699   0.0031195
   31   0.0846249   0.0763298  -0.0086201  -0.0020166   0.0032058  -0.0000634
   32   0.0763298   0.1808325  -0.0064215  -0.0025962  -0.0017410   0.0004197
   33  -0.0086201  -0.0064215   0.0129191  -0.0000980  -0.0003837  -0.0022399
   34  -0.0020166  -0.0025962  -0.0000980   0.6395964  -0.0010193   0.0008890
   35   0.0032058  -0.0017410  -0.0003837  -0.0010193   0.1795603  -0.0228762
   36  -0.0000634   0.0004197  -0.0022399   0.0008890  -0.0228762   0.6420336
   37   0.0004330   0.0009812  -0.0007956  -0.1905721   0.0031720  -0.0620308
   38   0.0012895  -0.0003358   0.0002539   0.0056611  -0.0623314   0.0090269
   39   0.0002109  -0.0004549   0.0000782  -0.1269679   0.0091326  -0.2498274
   40  -0.0000972  -0.0001189  -0.0000512   0.0099488   0.0008514  -0.0182281
   41  -0.0001619  -0.0001890  -0.0000137  -0.0004887   0.0036383   0.0008059
   42  -0.0000103   0.0000343   0.0000215   0.0102402   0.0009372  -0.0170389
   43   0.0003829  -0.0001113   0.0002762  -0.0408063   0.0031711  -0.0733840
   44  -0.0000807  -0.0000823   0.0000903   0.0007397   0.0073052  -0.0017903
   45   0.0001457  -0.0000569  -0.0002758  -0.0169878  -0.0016674   0.0459698
   46   0.0000396   0.0002525  -0.0000335  -0.0019949  -0.0002867   0.0056360
   47   0.0000251  -0.0000309  -0.0000100  -0.0000522   0.0047252   0.0000678
   48  -0.0000276   0.0002142   0.0000161   0.0008672   0.0000641   0.0031948
   49  -0.0000154  -0.0000080   0.0000275   0.0007998   0.0004129  -0.0090208
   50  -0.0002177   0.0000977   0.0000205   0.0004229  -0.0065799   0.0030642
   51  -0.0000813   0.0001553   0.0003166  -0.0082541   0.0029535  -0.0729000
   52  -0.0000491   0.0002705   0.0000130  -0.0016884  -0.0000838   0.0011890
   53   0.0000137   0.0000174   0.0000043  -0.0000107  -0.0005978  -0.0001019
   54   0.0000135  -0.0000453  -0.0000066   0.0001334  -0.0000721   0.0012654
   55   0.0004111  -0.0001328  -0.0004069  -0.0147451  -0.0037960   0.0827972
   56   0.0000303   0.0000337  -0.0001102  -0.0016347   0.0090972  -0.0003213
   57  -0.0001909  -0.0003649  -0.0001596   0.0354369  -0.0003966   0.0193156
   58   0.0000722   0.0001276   0.0000076  -0.0051859  -0.0000005  -0.0000451
   59  -0.0000153  -0.0001376   0.0000142  -0.0000094   0.0066746   0.0002419
   60   0.0000001  -0.0000334  -0.0000025  -0.0000784   0.0002285   0.0019306
   61   0.0004274   0.0012114   0.0007692  -0.1475539  -0.0017293   0.0349185
   62   0.0013398  -0.0003558  -0.0006719  -0.0045377  -0.0642898   0.0102391
   63  -0.0001297   0.0002080  -0.0000594   0.0971642   0.0104329  -0.2863489
   64  -0.0000786  -0.0001160   0.0000769   0.0098805  -0.0004790   0.0112857
   65  -0.0001917  -0.0001949   0.0000461   0.0009276   0.0032565   0.0010035
   66   0.0000085  -0.0000626  -0.0000094  -0.0183303   0.0009846  -0.0176811
           37          38          39          40          41          42
    1  -0.0287064   0.0004417  -0.0022665   0.0011273  -0.0001620   0.0014170
    2   0.0011374   0.0036996  -0.0002450  -0.0000017  -0.0040484  -0.0003145
    3  -0.0235310  -0.0001084   0.0082461  -0.0005431  -0.0002306   0.0006667
    4  -0.0003324  -0.0000204   0.0020716   0.0001224  -0.0007138  -0.0004778
    5   0.0035387  -0.0014585   0.0000970  -0.0003995   0.0006418  -0.0000950
    6  -0.0008396   0.0008115  -0.0005674  -0.0000458  -0.0000088   0.0000993
    7   0.0002776  -0.0013936   0.0000789  -0.0000839   0.0002519   0.0000333
    8  -0.0010923  -0.0004528   0.0004534   0.0001266  -0.0001252  -0.0000591
    9  -0.0008174  -0.0002766   0.0001138  -0.0000432   0.0000565   0.0000276
   10  -0.0000938   0.0001910  -0.0000465  -0.0000785  -0.0000851  -0.0000334
   11  -0.0001746   0.0001100   0.0002517  -0.0000082  -0.0002523  -0.0001135
   12   0.0010708   0.0002072  -0.0003705   0.0000593   0.0000989  -0.0000480
   13  -0.0001148  -0.0000398   0.0001063   0.0000047  -0.0000568  -0.0000173
   14  -0.0000199   0.0000278   0.0000261   0.0000021  -0.0000011   0.0000089
   15   0.0001376  -0.0000602   0.0000184  -0.0000029  -0.0000097  -0.0000001
   16  -0.0002420  -0.0000397   0.0003696   0.0000313  -0.0000065   0.0000375
   17  -0.0000027   0.0001443   0.0000020  -0.0000061  -0.0000142  -0.0000061
   18  -0.0001601  -0.0000142   0.0000115  -0.0000032   0.0000048  -0.0000238
   19  -0.0000143  -0.0000004   0.0000138  -0.0000001   0.0000000   0.0000077
   20   0.0000020  -0.0000103   0.0000004  -0.0000003  -0.0000167  -0.0000019
   21  -0.0000908  -0.0000004   0.0000170  -0.0000080  -0.0000009   0.0000080
   22  -0.0000729  -0.0001145  -0.0000581  -0.0000620   0.0000912  -0.0000134
   23   0.0001883   0.0001275  -0.0002164   0.0000119  -0.0002624   0.0000850
   24   0.0010877  -0.0001168  -0.0004051   0.0000492  -0.0001104  -0.0000571
   25  -0.0001250   0.0000364   0.0001131   0.0000058   0.0000552  -0.0000121
   26   0.0000182   0.0000283  -0.0000249  -0.0000021   0.0000001  -0.0000080
   27   0.0001374   0.0000547   0.0000197  -0.0000007   0.0000087  -0.0000004
   28  -0.0005061  -0.0002280   0.0021038   0.0000846   0.0007390  -0.0004047
   29  -0.0035993  -0.0012710  -0.0002631   0.0004126   0.0005652   0.0001905
   30  -0.0008760  -0.0009250  -0.0006029  -0.0000432   0.0000376   0.0000934
   31   0.0004330   0.0012895   0.0002109  -0.0000972  -0.0001619  -0.0000103
   32   0.0009812  -0.0003358  -0.0004549  -0.0001189  -0.0001890   0.0000343
   33  -0.0007956   0.0002539   0.0000782  -0.0000512  -0.0000137   0.0000215
   34  -0.1905721   0.0056611  -0.1269679   0.0099488  -0.0004887   0.0102402
   35   0.0031720  -0.0623314   0.0091326   0.0008514   0.0036383   0.0009372
   36  -0.0620308   0.0090269  -0.2498274  -0.0182281   0.0008059  -0.0170389
   37   0.6622982   0.0025038  -0.0274709  -0.0967846  -0.0049574   0.1012266
   38   0.0025038   0.1310847  -0.0293166  -0.0048746  -0.0357880   0.0132764
   39  -0.0274709  -0.0293166   0.7288473   0.0990875   0.0132162  -0.3005778
   40  -0.0967846  -0.0048746   0.0990875   0.1018472   0.0052222  -0.1051531
   41  -0.0049574  -0.0357880   0.0132162   0.0052222   0.0249840  -0.0145229
   42   0.1012266   0.0132764  -0.3005778  -0.1051531  -0.0145229   0.3175666
   43  -0.3107002  -0.0041663   0.0710630  -0.0091416   0.0000527  -0.0017852
   44  -0.0011013  -0.0621327   0.0027833  -0.0013549   0.0028397   0.0001893
   45   0.0038055   0.0027645  -0.1172153   0.0289083   0.0003114  -0.0010929
   46  -0.0269313   0.0016090  -0.0371919   0.0008728   0.0000581  -0.0012319
   47   0.0005716   0.0044632   0.0005860  -0.0000282  -0.0025911  -0.0001796
   48  -0.0133814   0.0006945  -0.0111007   0.0006596  -0.0001889   0.0012463
   49  -0.0135075  -0.0014357   0.0293538  -0.0042024  -0.0000290   0.0001973
   50  -0.0040006   0.0102518  -0.0003719   0.0000044   0.0055065   0.0002247
   51   0.0840237  -0.0003926   0.0213506  -0.0007947   0.0001869   0.0011575
   52   0.0024833  -0.0001809   0.0036011  -0.0011939   0.0000119  -0.0002449
   53   0.0001116   0.0036841   0.0004130  -0.0000576   0.0001687  -0.0000042
   54  -0.0018247   0.0003867  -0.0046223   0.0011278  -0.0000043   0.0002506
   55  -0.0564095   0.0009786  -0.0229673  -0.0008668   0.0000585  -0.0006424
   56   0.0009828  -0.0056231   0.0002400   0.0000241  -0.0009223  -0.0000757
   57  -0.0229972   0.0002083  -0.0116437  -0.0005864  -0.0000718   0.0004689
   58  -0.0009098   0.0000396  -0.0007669   0.0000529  -0.0000035   0.0000749
   59   0.0000133  -0.0010386  -0.0000688   0.0000001  -0.0003697  -0.0000162
   60  -0.0006870  -0.0000651   0.0003663   0.0000379  -0.0000163  -0.0000407
   61   0.0607444  -0.0001210   0.0066028  -0.0021336   0.0001548  -0.0037742
   62   0.0019292   0.0109844   0.0033232   0.0001542   0.0059761   0.0004005
   63  -0.0393916   0.0031149  -0.0582150  -0.0034501   0.0004000  -0.0019015
   64  -0.0002029  -0.0001384   0.0029421   0.0005467  -0.0000308   0.0005659
   65  -0.0001914   0.0058355   0.0004332   0.0000422   0.0002599   0.0000495
   66   0.0034026   0.0004766  -0.0039495  -0.0009759   0.0000512  -0.0008254
           43          44          45          46          47          48
    1   0.0005487   0.0001744  -0.0033904   0.0000952  -0.0000224   0.0005061
    2   0.0001334   0.0069764   0.0004235   0.0000596   0.0000731   0.0000206
    3  -0.0029404   0.0002406  -0.0021441  -0.0012326   0.0000395  -0.0004842
    4  -0.0005012   0.0011014   0.0002096  -0.0002403   0.0000710  -0.0001479
    5   0.0001781  -0.0002695  -0.0002670   0.0006297  -0.0000256   0.0005496
    6   0.0004321   0.0002552  -0.0001904   0.0000635  -0.0000896   0.0000545
    7   0.0005219   0.0000288   0.0000875   0.0000372  -0.0000200  -0.0000293
    8   0.0002212  -0.0000717  -0.0000080  -0.0002618  -0.0000105  -0.0002330
    9   0.0002704  -0.0000890  -0.0002731  -0.0000476   0.0000110  -0.0000007
   10   0.0000018  -0.0000002   0.0001166  -0.0000118  -0.0000191  -0.0000427
   11  -0.0000170   0.0002527   0.0001911  -0.0000830   0.0000309  -0.0000895
   12   0.0000509  -0.0002553   0.0001569   0.0000909   0.0000039   0.0000121
   13  -0.0000213   0.0001232   0.0000732  -0.0000459   0.0000032  -0.0000478
   14  -0.0000099  -0.0000249   0.0000039  -0.0000100   0.0000017  -0.0000078
   15  -0.0000403  -0.0000259   0.0000370   0.0000028   0.0000063  -0.0000061
   16   0.0000295   0.0000218  -0.0000378  -0.0001038   0.0000024  -0.0000758
   17   0.0000168   0.0000495  -0.0000103   0.0000002  -0.0000315  -0.0000014
   18   0.0000345   0.0000490  -0.0000771  -0.0000205  -0.0000073   0.0000444
   19   0.0000246  -0.0000031   0.0000447  -0.0000173   0.0000013  -0.0000280
   20  -0.0000009   0.0000274   0.0000016   0.0000001  -0.0000046  -0.0000003
   21  -0.0000036   0.0000022  -0.0000050  -0.0000081   0.0000002  -0.0000137
   22  -0.0000357  -0.0000411   0.0001518  -0.0000099   0.0000220  -0.0000412
   23  -0.0000097   0.0002799  -0.0001515   0.0000806   0.0000237   0.0000862
   24   0.0000482   0.0000985   0.0001772   0.0000974   0.0000135   0.0000192
   25  -0.0000206  -0.0001285   0.0000597  -0.0000466   0.0000005  -0.0000473
   26   0.0000066  -0.0000274  -0.0000051   0.0000100   0.0000017   0.0000083
   27  -0.0000373   0.0000248   0.0000378   0.0000034  -0.0000059  -0.0000067
   28  -0.0004432  -0.0010820   0.0000445  -0.0002568  -0.0000639  -0.0001574
   29  -0.0001607  -0.0002215   0.0002331  -0.0006260   0.0000079  -0.0005325
   30   0.0003673   0.0000053  -0.0001576   0.0000292   0.0000501   0.0000257
   31   0.0003829  -0.0000807   0.0001457   0.0000396   0.0000251  -0.0000276
   32  -0.0001113  -0.0000823  -0.0000569   0.0002525  -0.0000309   0.0002142
   33   0.0002762   0.0000903  -0.0002758  -0.0000335  -0.0000100   0.0000161
   34  -0.0408063   0.0007397  -0.0169878  -0.0019949  -0.0000522   0.0008672
   35   0.0031711   0.0073052  -0.0016674  -0.0002867   0.0047252   0.0000641
   36  -0.0733840  -0.0017903   0.0459698   0.0056360   0.0000678   0.0031948
   37  -0.3107002  -0.0011013   0.0038055  -0.0269313   0.0005716  -0.0133814
   38  -0.0041663  -0.0621327   0.0027645   0.0016090   0.0044632   0.0006945
   39   0.0710630   0.0027833  -0.1172153  -0.0371919   0.0005860  -0.0111007
   40  -0.0091416  -0.0013549   0.0289083   0.0008728  -0.0000282   0.0006596
   41   0.0000527   0.0028397   0.0003114   0.0000581  -0.0025911  -0.0001889
   42  -0.0017852   0.0001893  -0.0010929  -0.0012319  -0.0001796   0.0012463
   43   0.5868074   0.0045406  -0.0539423  -0.0803891   0.0018104  -0.0548309
   44   0.0045406   0.1234720  -0.0201159   0.0020663  -0.0236016   0.0041172
   45  -0.0539423  -0.0201159   0.5489009  -0.0587697   0.0040768  -0.1185450
   46  -0.0803891   0.0020663  -0.0587697   0.1089261  -0.0033312   0.0899915
   47   0.0018104  -0.0236016   0.0040768  -0.0033312   0.0118002  -0.0067638
   48  -0.0548309   0.0041172  -0.1185450   0.0899915  -0.0067638   0.1669649
   49  -0.1272802  -0.0051877   0.1064168  -0.0022637   0.0012188  -0.0272275
   50  -0.0020938  -0.0670976   0.0097936   0.0000317   0.0037526   0.0016052
   51   0.0415286   0.0098256  -0.2714087  -0.0018641   0.0016951  -0.0332952
   52  -0.0327312  -0.0002925   0.0024331   0.0022570  -0.0000044   0.0004173
   53  -0.0015014   0.0034808   0.0003527  -0.0002620  -0.0011070   0.0001434
   54   0.0278136   0.0004097  -0.0030826   0.0059374   0.0001706  -0.0040931
   55   0.0606069   0.0021196  -0.0436444  -0.0001030  -0.0002967   0.0066044
   56  -0.0004491   0.0108912   0.0029211  -0.0000480   0.0034328   0.0002642
   57   0.0110797   0.0029802  -0.0530161   0.0009396   0.0002661  -0.0018647
   58  -0.0016863   0.0000715  -0.0022139  -0.0000531   0.0000687  -0.0014541
   59   0.0001269   0.0052941   0.0002980  -0.0000014   0.0002048   0.0000489
   60  -0.0031974   0.0003009  -0.0013265  -0.0000351   0.0000551  -0.0009647
   61  -0.0444453  -0.0016724   0.0355965   0.0001133   0.0000397  -0.0014336
   62  -0.0017345  -0.0068664   0.0009707   0.0001010  -0.0004986   0.0000268
   63   0.0361438   0.0009306  -0.0265193  -0.0021990   0.0000452  -0.0012242
   64  -0.0007216  -0.0000411   0.0009058   0.0001265   0.0000036  -0.0000743
   65  -0.0000131  -0.0004726  -0.0000541   0.0000117  -0.0006165  -0.0000261
   66   0.0010522  -0.0000252   0.0000545  -0.0001586  -0.0000312   0.0000210
           49          50          51          52          53          54
    1  -0.0009565   0.0000000   0.0002951   0.0014018   0.0000145  -0.0002215
    2   0.0000091  -0.0009530   0.0000685   0.0000102  -0.0005206  -0.0000399
    3  -0.0002371   0.0001963  -0.0017228  -0.0000571  -0.0000494   0.0002471
    4   0.0003041  -0.0002644  -0.0000990  -0.0004750  -0.0000449   0.0000706
    5  -0.0001654   0.0002175   0.0001880   0.0006715  -0.0000191  -0.0001033
    6  -0.0000065  -0.0000828   0.0004035   0.0000746   0.0000366  -0.0000119
    7  -0.0000022   0.0002118   0.0000699  -0.0000554  -0.0000146   0.0000126
    8   0.0000251   0.0000909  -0.0000357  -0.0002734   0.0000120   0.0000401
    9   0.0000312  -0.0000178   0.0002894   0.0000011  -0.0000034  -0.0000041
   10   0.0000874   0.0000626  -0.0000001  -0.0000886  -0.0000121   0.0000113
   11   0.0000277  -0.0000810  -0.0000728  -0.0002332  -0.0000077   0.0000387
   12  -0.0000139   0.0000566   0.0000470  -0.0000128  -0.0000192  -0.0000079
   13   0.0000355  -0.0000554  -0.0000357  -0.0000845  -0.0000044   0.0000135
   14   0.0000177   0.0000023  -0.0000041  -0.0000058  -0.0000006   0.0000005
   15  -0.0000095  -0.0000033  -0.0000611   0.0000161   0.0000030  -0.0000027
   16   0.0000919  -0.0000057  -0.0000263  -0.0000674   0.0000001   0.0000076
   17   0.0000006   0.0000078   0.0000174  -0.0000013  -0.0000055  -0.0000008
   18   0.0000045  -0.0000444   0.0000227   0.0000297   0.0000048  -0.0000076
   19   0.0000375   0.0000010  -0.0000128  -0.0000352  -0.0000004   0.0000050
   20   0.0000004  -0.0000189  -0.0000013   0.0000002  -0.0000007  -0.0000001
   21  -0.0000096  -0.0000014   0.0000010   0.0000031   0.0000001  -0.0000035
   22   0.0000828  -0.0000425  -0.0000445  -0.0000871   0.0000090   0.0000153
   23  -0.0000329  -0.0000842   0.0000400   0.0002377  -0.0000023  -0.0000397
   24  -0.0000135   0.0000625   0.0000643  -0.0000114   0.0000120  -0.0000078
   25   0.0000348   0.0000583  -0.0000307  -0.0000848   0.0000022   0.0000141
   26  -0.0000179   0.0000018   0.0000017   0.0000056  -0.0000004  -0.0000004
   27  -0.0000119   0.0000083  -0.0000603   0.0000166  -0.0000031  -0.0000032
   28   0.0003188   0.0002495   0.0000016  -0.0004848   0.0000322   0.0000772
   29   0.0001704   0.0002196  -0.0001463  -0.0006794  -0.0000330   0.0001076
   30   0.0000386  -0.0001811   0.0003652   0.0000393  -0.0000223  -0.0000068
   31  -0.0000154  -0.0002177  -0.0000813  -0.0000491   0.0000137   0.0000135
   32  -0.0000080   0.0000977   0.0001553   0.0002705   0.0000174  -0.0000453
   33   0.0000275   0.0000205   0.0003166   0.0000130   0.0000043  -0.0000066
   34   0.0007998   0.0004229  -0.0082541  -0.0016884  -0.0000107   0.0001334
   35   0.0004129  -0.0065799   0.0029535  -0.0000838  -0.0005978  -0.0000721
   36  -0.0090208   0.0030642  -0.0729000   0.0011890  -0.0001019   0.0012654
   37  -0.0135075  -0.0040006   0.0840237   0.0024833   0.0001116  -0.0018247
   38  -0.0014357   0.0102518  -0.0003926  -0.0001809   0.0036841   0.0003867
   39   0.0293538  -0.0003719   0.0213506   0.0036011   0.0004130  -0.0046223
   40  -0.0042024   0.0000044  -0.0007947  -0.0011939  -0.0000576   0.0011278
   41  -0.0000290   0.0055065   0.0001869   0.0000119   0.0001687  -0.0000043
   42   0.0001973   0.0002247   0.0011575  -0.0002449  -0.0000042   0.0002506
   43  -0.1272802  -0.0020938   0.0415286  -0.0327312  -0.0015014   0.0278136
   44  -0.0051877  -0.0670976   0.0098256  -0.0002925   0.0034808   0.0004097
   45   0.1064168   0.0097936  -0.2714087   0.0024331   0.0003527  -0.0030826
   46  -0.0022637   0.0000317  -0.0018641   0.0022570  -0.0002620   0.0059374
   47   0.0012188   0.0037526   0.0016951  -0.0000044  -0.0011070   0.0001706
   48  -0.0272275   0.0016052  -0.0332952   0.0004173   0.0001434  -0.0040931
   49   0.5153559   0.0004671   0.0174774  -0.1567773  -0.0012242   0.0154872
   50   0.0004671   0.1235104  -0.0230888  -0.0013643  -0.0231800   0.0009040
   51   0.0174774  -0.0230888   0.6206855   0.0193369   0.0008553  -0.0418212
   52  -0.1567773  -0.0013643   0.0193369   0.2286305   0.0021202  -0.0266101
   53  -0.0012242  -0.0231800   0.0008553   0.0021202   0.0116447  -0.0017198
   54   0.0154872   0.0009040  -0.0418212  -0.0266101  -0.0017198   0.0469057
   55  -0.1756162   0.0024439  -0.0615817  -0.0436867   0.0007688  -0.0203831
   56   0.0057228  -0.0645871   0.0084346  -0.0004352   0.0044453  -0.0001784
   57  -0.1287325   0.0082905  -0.2521590   0.0042823  -0.0000602   0.0063671
   58   0.0084766   0.0009221  -0.0193692   0.0008409   0.0000404  -0.0010583
   59  -0.0005137   0.0028747   0.0010347  -0.0000248  -0.0026693  -0.0001892
   60   0.0115940   0.0010649  -0.0190815   0.0007241  -0.0001671   0.0012618
   61  -0.0413575   0.0032539  -0.0722021   0.0033528   0.0000003  -0.0000066
   62   0.0006224   0.0091256  -0.0020208   0.0002629   0.0046026   0.0003372
   63  -0.0167592  -0.0017715   0.0464705  -0.0055887   0.0003235  -0.0027599
   64  -0.0036403  -0.0000849   0.0016475  -0.0013769   0.0000195  -0.0006360
   65  -0.0000786   0.0069224   0.0003031  -0.0000118   0.0000884  -0.0000015
   66   0.0014237   0.0002700   0.0013527   0.0003469   0.0000017   0.0001428
           55          56          57          58          59          60
    1   0.0020258  -0.0000799   0.0014942  -0.0000232   0.0000102  -0.0001019
    2  -0.0001443   0.0064405   0.0005337  -0.0000633   0.0000768   0.0000055
    3   0.0022489   0.0003788  -0.0044206   0.0011621   0.0000169   0.0000158
    4  -0.0006053   0.0009775   0.0004489  -0.0002226   0.0000580   0.0000275
    5   0.0004520  -0.0003135  -0.0007091   0.0003187   0.0001684  -0.0000669
    6  -0.0002958  -0.0004188  -0.0001115   0.0000403   0.0000810  -0.0000153
    7   0.0002444   0.0000338  -0.0002275   0.0000687   0.0000141  -0.0000001
    8   0.0000176  -0.0000057   0.0003071  -0.0001251  -0.0001410   0.0000180
    9  -0.0003823   0.0000791  -0.0001252   0.0000043  -0.0000200  -0.0000030
   10  -0.0000654   0.0000647  -0.0000107  -0.0000182  -0.0000187   0.0000045
   11  -0.0000301   0.0003028   0.0000387  -0.0000510  -0.0000131   0.0000173
   12  -0.0000014   0.0001388   0.0002415  -0.0000807   0.0000175  -0.0000066
   13  -0.0000365   0.0001206   0.0000439  -0.0000264  -0.0000050   0.0000055
   14  -0.0000125  -0.0000217   0.0000112  -0.0000050   0.0000025  -0.0000017
   15   0.0000563   0.0000088   0.0000145   0.0000050  -0.0000099   0.0000019
   16  -0.0000248  -0.0000128   0.0001587  -0.0000496  -0.0000020  -0.0000051
   17  -0.0000164   0.0000355  -0.0000047  -0.0000011  -0.0000274  -0.0000009
   18  -0.0000520   0.0000273  -0.0000366   0.0000219  -0.0000014   0.0000019
   19   0.0000027   0.0000014  -0.0000109  -0.0000008  -0.0000002   0.0000007
   20   0.0000009   0.0000106   0.0000005  -0.0000000  -0.0000030  -0.0000002
   21   0.0000086   0.0000031  -0.0000245   0.0000086  -0.0000000  -0.0000009
   22  -0.0000316  -0.0000692  -0.0000051  -0.0000158   0.0000217   0.0000056
   23   0.0000559   0.0002946  -0.0000097   0.0000539  -0.0000127  -0.0000193
   24  -0.0000176  -0.0002453   0.0002036  -0.0000783  -0.0000168  -0.0000097
   25  -0.0000366  -0.0001253   0.0000299  -0.0000257   0.0000053   0.0000062
   26   0.0000166  -0.0000203  -0.0000124   0.0000051   0.0000026   0.0000018
   27   0.0000605  -0.0000105   0.0000138   0.0000055   0.0000102   0.0000030
   28  -0.0007003  -0.0009891   0.0002894  -0.0002148  -0.0000621   0.0000227
   29  -0.0004947  -0.0004325   0.0006801  -0.0003224   0.0001676   0.0000847
   30  -0.0003584   0.0005900  -0.0000227   0.0000257  -0.0000797  -0.0000175
   31   0.0004111   0.0000303  -0.0001909   0.0000722  -0.0000153   0.0000001
   32  -0.0001328   0.0000337  -0.0003649   0.0001276  -0.0001376  -0.0000334
   33  -0.0004069  -0.0001102  -0.0001596   0.0000076   0.0000142  -0.0000025
   34  -0.0147451  -0.0016347   0.0354369  -0.0051859  -0.0000094  -0.0000784
   35  -0.0037960   0.0090972  -0.0003966  -0.0000005   0.0066746   0.0002285
   36   0.0827972  -0.0003213   0.0193156  -0.0000451   0.0002419   0.0019306
   37  -0.0564095   0.0009828  -0.0229972  -0.0009098   0.0000133  -0.0006870
   38   0.0009786  -0.0056231   0.0002083   0.0000396  -0.0010386  -0.0000651
   39  -0.0229673   0.0002400  -0.0116437  -0.0007669  -0.0000688   0.0003663
   40  -0.0008668   0.0000241  -0.0005864   0.0000529   0.0000001   0.0000379
   41   0.0000585  -0.0009223  -0.0000718  -0.0000035  -0.0003697  -0.0000163
   42  -0.0006424  -0.0000757   0.0004689   0.0000749  -0.0000162  -0.0000407
   43   0.0606069  -0.0004491   0.0110797  -0.0016863   0.0001269  -0.0031974
   44   0.0021196   0.0108912   0.0029802   0.0000715   0.0052941   0.0003009
   45  -0.0436444   0.0029211  -0.0530161  -0.0022139   0.0002980  -0.0013265
   46  -0.0001030  -0.0000480   0.0009396  -0.0000531  -0.0000014  -0.0000351
   47  -0.0002967   0.0034328   0.0002661   0.0000687   0.0002048   0.0000551
   48   0.0066044   0.0002642  -0.0018647  -0.0014541   0.0000489  -0.0009647
   49  -0.1756162   0.0057228  -0.1287325   0.0084766  -0.0005137   0.0115940
   50   0.0024439  -0.0645871   0.0082905   0.0009221   0.0028747   0.0010649
   51  -0.0615817   0.0084346  -0.2521590  -0.0193692   0.0010347  -0.0190815
   52  -0.0436867  -0.0004352   0.0042823   0.0008409  -0.0000248   0.0007241
   53   0.0007688   0.0044453  -0.0000602   0.0000404  -0.0026693  -0.0001671
   54  -0.0203831  -0.0001784   0.0063671  -0.0010583  -0.0001892   0.0012618
   55   0.6805695   0.0030732  -0.0404253  -0.0999301  -0.0048889   0.1017439
   56   0.0030732   0.1315573  -0.0275898  -0.0050450  -0.0357768   0.0126492
   57  -0.0404253  -0.0275898   0.7171213   0.1046975   0.0126196  -0.2970634
   58  -0.0999301  -0.0050450   0.1046975   0.1049782   0.0052846  -0.1095482
   59  -0.0048889  -0.0357768   0.0126196   0.0052846   0.0252381  -0.0139311
   60   0.1017439   0.0126492  -0.2970634  -0.1095482  -0.0139311   0.3129521
   61  -0.3366962  -0.0033803   0.0602035  -0.0070352   0.0000301  -0.0007271
   62   0.0001720  -0.0622084   0.0034816  -0.0013534   0.0037443   0.0001107
   63  -0.0071544   0.0033801  -0.1299197   0.0288545   0.0001910   0.0013183
   64  -0.0143128   0.0012378  -0.0259154   0.0009077  -0.0000227   0.0002070
   65  -0.0003443   0.0033702  -0.0001985   0.0000380  -0.0042592  -0.0002346
   66   0.0047863  -0.0001652   0.0068249  -0.0002924  -0.0002408   0.0006807
           61          62          63          64          65          66
    1  -0.0191772  -0.0005989   0.0092787   0.0010505   0.0000361  -0.0015797
    2  -0.0014552   0.0039757   0.0001178  -0.0000019  -0.0036067  -0.0002286
    3   0.0306747   0.0002267   0.0008160   0.0001164  -0.0001571   0.0010925
    4  -0.0008119   0.0000202  -0.0021083   0.0002244  -0.0006368   0.0003656
    5   0.0034401  -0.0013187  -0.0009584  -0.0003507   0.0005473   0.0002252
    6   0.0009560  -0.0009447  -0.0003032   0.0000315   0.0002292  -0.0000068
    7   0.0005546  -0.0011973  -0.0003080  -0.0000738   0.0001428   0.0000464
    8  -0.0011115  -0.0002571  -0.0002680   0.0001172  -0.0002035   0.0000264
    9   0.0007047   0.0006288  -0.0000185   0.0000722  -0.0000278  -0.0000204
   10  -0.0004125   0.0001024   0.0000271  -0.0000602  -0.0001183   0.0000139
   11  -0.0002799   0.0001330  -0.0001573   0.0000156  -0.0002399   0.0000948
   12  -0.0011066  -0.0002137  -0.0001582  -0.0000216  -0.0000635  -0.0000585
   13  -0.0001937  -0.0000125  -0.0000723   0.0000095  -0.0000507   0.0000138
   14  -0.0000227   0.0000199  -0.0000260  -0.0000003  -0.0000028  -0.0000063
   15  -0.0000816   0.0000638   0.0000808  -0.0000048   0.0000260  -0.0000069
   16  -0.0002489   0.0000412  -0.0003549   0.0000303   0.0000041  -0.0000349
   17  -0.0000034   0.0001647  -0.0000005   0.0000068  -0.0000073  -0.0000077
   18   0.0002495  -0.0000012   0.0000283  -0.0000204  -0.0000007   0.0000003
   19   0.0000073   0.0000007  -0.0000158   0.0000006  -0.0000005  -0.0000046
   20  -0.0000016   0.0000004   0.0000007  -0.0000001  -0.0000162  -0.0000016
   21   0.0000934  -0.0000000   0.0000072   0.0000110  -0.0000009   0.0000050
   22  -0.0004006  -0.0001559   0.0000261  -0.0000751   0.0001083   0.0000426
   23   0.0002743   0.0001112   0.0001821  -0.0000201  -0.0002292  -0.0001166
   24  -0.0010614   0.0002637  -0.0001396  -0.0000279   0.0000715  -0.0000571
   25  -0.0001789   0.0000180  -0.0000702   0.0000099   0.0000492   0.0000197
   26   0.0000238   0.0000230   0.0000266   0.0000002  -0.0000026   0.0000066
   27  -0.0000832  -0.0000695   0.0000791  -0.0000030  -0.0000275  -0.0000096
   28  -0.0006079   0.0001938  -0.0021490   0.0002264   0.0006578   0.0004538
   29  -0.0033781  -0.0015536   0.0007942   0.0003629   0.0006246  -0.0001369
   30   0.0008402   0.0007850  -0.0002126   0.0000488  -0.0002244  -0.0000462
   31   0.0004274   0.0013398  -0.0001297  -0.0000786  -0.0001917   0.0000085
   32   0.0012114  -0.0003558   0.0002080  -0.0001160  -0.0001949  -0.0000626
   33   0.0007692  -0.0006719  -0.0000594   0.0000769   0.0000461  -0.0000094
   34  -0.1475539  -0.0045377   0.0971642   0.0098805   0.0009276  -0.0183303
   35  -0.0017293  -0.0642898   0.0104329  -0.0004790   0.0032565   0.0009846
   36   0.0349185   0.0102391  -0.2863489   0.0112857   0.0010035  -0.0176811
   37   0.0607444   0.0019292  -0.0393916  -0.0002029  -0.0001914   0.0034026
   38  -0.0001210   0.0109844   0.0031149  -0.0001384   0.0058355   0.0004766
   39   0.0066028   0.0033232  -0.0582150   0.0029421   0.0004332  -0.0039495
   40  -0.0021336   0.0001542  -0.0034501   0.0005467   0.0000422  -0.0009759
   41   0.0001548   0.0059761   0.0004000  -0.0000308   0.0002599   0.0000512
   42  -0.0037742   0.0004005  -0.0019015   0.0005659   0.0000495  -0.0008254
   43  -0.0444453  -0.0017345   0.0361438  -0.0007216  -0.0000131   0.0010522
   44  -0.0016724  -0.0068664   0.0009306  -0.0000411  -0.0004726  -0.0000252
   45   0.0355965   0.0009707  -0.0265193   0.0009058  -0.0000541   0.0000545
   46   0.0001133   0.0001010  -0.0021990   0.0001265   0.0000117  -0.0001586
   47   0.0000397  -0.0004986   0.0000452   0.0000036  -0.0006165  -0.0000312
   48  -0.0014336   0.0000268  -0.0012242  -0.0000743  -0.0000261   0.0000210
   49  -0.0413575   0.0006224  -0.0167592  -0.0036403  -0.0000786   0.0014237
   50   0.0032539   0.0091256  -0.0017715  -0.0000849   0.0069224   0.0002700
   51  -0.0722021  -0.0020208   0.0464705   0.0016475   0.0003031   0.0013527
   52   0.0033528   0.0002629  -0.0055887  -0.0013769  -0.0000118   0.0003469
   53   0.0000003   0.0046026   0.0003235   0.0000195   0.0000884   0.0000017
   54  -0.0000066   0.0003372  -0.0027599  -0.0006360  -0.0000015   0.0001428
   55  -0.3366962   0.0001720  -0.0071544  -0.0143128  -0.0003443   0.0047863
   56  -0.0033803  -0.0622084   0.0033801   0.0012378   0.0033702  -0.0001652
   57   0.0602035   0.0034816  -0.1299197  -0.0259154  -0.0001985   0.0068249
   58  -0.0070352  -0.0013534   0.0288545   0.0009077   0.0000380  -0.0002924
   59   0.0000301   0.0037443   0.0001910  -0.0000227  -0.0042592  -0.0002408
   60  -0.0007271   0.0001107   0.0013183   0.0002070  -0.0002346   0.0006807
   61   0.6942792  -0.0017536   0.0431991  -0.1582236   0.0064813  -0.1343258
   62  -0.0017536   0.1350278  -0.0262247   0.0063845  -0.0365412   0.0092888
   63   0.0431991  -0.0262247   0.6975076  -0.1349333   0.0092577  -0.2385276
   64  -0.1582236   0.0063845  -0.1349333   0.1657523  -0.0068621   0.1437262
   65   0.0064813  -0.0365412   0.0092577  -0.0068621   0.0254877  -0.0104033
   66  -0.1343258   0.0092888  -0.2385276   0.1437262  -0.0104033   0.2510240
 **********************************************************************
 **                                                                  **
 **                       VIBRATIONAL ANALYSIS                       **
 **                       --------------------                       **
 **                                                                  **
 **        VIBRATIONAL FREQUENCIES (CM**-1) AND NORMAL MODES         **
 **     FORCE CONSTANTS (mDYN/ANGSTROM) AND REDUCED MASSES (AMU)     **
 **                  INFRARED INTENSITIES (KM/MOL)                   **
 **                                                                  **
 **********************************************************************


 Mode:                 1                      2                      3
 Frequency:        18.37                  44.30                  58.66
 Force Cnst:      0.0024                 0.0200                 0.0154
 Red. Mass:      12.2851                17.2584                 7.6189
 IR Active:          YES                    YES                    YES
 IR Intens:        0.068                  0.052                  0.631
 Raman Active:       YES                    YES                    YES
               X      Y      Z        X      Y      Z        X      Y      Z
 C          0.000 -0.032  0.001    0.001 -0.133 -0.007    0.006  0.004 -0.063
 C         -0.036 -0.016 -0.100   -0.122 -0.053  0.021    0.020  0.001  0.019
 Cl        -0.082 -0.030 -0.217   -0.294 -0.146  0.034   -0.006  0.007 -0.190
 C         -0.036  0.010 -0.099   -0.123  0.098  0.037    0.053 -0.008  0.251
 H         -0.064  0.021 -0.174   -0.222  0.154  0.059    0.066 -0.011  0.325
 C          0.001  0.020  0.004    0.005  0.171  0.023    0.069 -0.013  0.386
 H          0.001  0.039  0.006    0.006  0.286  0.035    0.096 -0.021  0.579
 C          0.037  0.005  0.105    0.130  0.098 -0.007    0.046 -0.008  0.247
 H          0.065  0.013  0.179    0.231  0.154 -0.019    0.053 -0.011  0.317
 C          0.036 -0.021  0.102    0.125 -0.053 -0.022    0.014  0.001  0.016
 Cl         0.081 -0.040  0.208    0.292 -0.145 -0.058   -0.020  0.008 -0.191
 C          0.000 -0.057 -0.001    0.000 -0.220 -0.013    0.001  0.007 -0.090
 C          0.001  0.129  0.008   -0.000 -0.202 -0.012   -0.037  0.003 -0.059
 H          0.001  0.290  0.016   -0.001 -0.260 -0.015   -0.076  0.004 -0.075
 C          0.001  0.116  0.006   -0.001 -0.049 -0.003   -0.032 -0.000 -0.003
 Cl        -0.001  0.367  0.017   -0.002  0.004 -0.000   -0.096 -0.002  0.042
 C          0.000 -0.091 -0.004   -0.000  0.091  0.004    0.015 -0.001  0.017
 Cl         0.000 -0.121 -0.008   -0.002  0.418  0.019    0.026 -0.011  0.090
 C         -0.001 -0.277 -0.012    0.001  0.004 -0.001    0.055  0.004 -0.015
 H         -0.001 -0.432 -0.020    0.002  0.092  0.003    0.093  0.004  0.002
 C         -0.001 -0.260 -0.010    0.001 -0.153 -0.010    0.046  0.008 -0.069
 H         -0.002 -0.406 -0.016    0.001 -0.177 -0.011    0.080  0.012 -0.094
 TransDip  -0.000 -0.008 -0.000    0.000  0.007  0.001    0.008 -0.001  0.024

 Mode:                 4                      5                      6
 Frequency:       109.43                 123.73                 161.29
 Force Cnst:      0.0929                 0.0630                 0.3120
 Red. Mass:      13.1637                 6.9830                20.3577
 IR Active:          YES                    YES                    YES
 IR Intens:        0.061                  0.555                  0.251
 Raman Active:       YES                    YES                    YES
               X      Y      Z        X      Y      Z        X      Y      Z
 C          0.003 -0.005  0.248    0.000 -0.063 -0.003   -0.028 -0.003  0.131
 C         -0.032  0.002  0.075   -0.018 -0.052  0.011    0.056 -0.022  0.048
 Cl        -0.106 -0.008 -0.233   -0.084 -0.088  0.008    0.363  0.157 -0.093
 C         -0.048  0.005 -0.038   -0.020 -0.016  0.015    0.052 -0.033 -0.021
 H         -0.062  0.006 -0.153   -0.039 -0.005  0.025    0.015 -0.016 -0.070
 C         -0.054  0.002 -0.054   -0.000 -0.004 -0.001    0.080  0.002 -0.046
 H         -0.066  0.004 -0.140   -0.000  0.015 -0.001    0.072  0.005 -0.104
 C         -0.049 -0.002 -0.042    0.020 -0.016 -0.018    0.055  0.036 -0.015
 H         -0.062  0.003 -0.159    0.039 -0.005 -0.027    0.019  0.022 -0.062
 C         -0.032 -0.004  0.072    0.018 -0.052 -0.015    0.058  0.020  0.051
 Cl        -0.104  0.018 -0.234    0.079 -0.086 -0.012    0.362 -0.153 -0.103
 C          0.020 -0.005  0.308    0.001  0.005 -0.000   -0.097 -0.006  0.138
 C          0.103  0.000  0.257    0.001 -0.100 -0.006   -0.117 -0.010  0.127
 H          0.181  0.003  0.290    0.002 -0.244 -0.013   -0.113 -0.014  0.127
 C          0.103  0.000  0.143    0.001  0.027  0.000   -0.137 -0.005  0.082
 Cl         0.292 -0.007  0.020    0.000  0.138  0.006   -0.173 -0.003  0.103
 C         -0.002 -0.001  0.098    0.001  0.131  0.005   -0.221 -0.000  0.045
 Cl        -0.028  0.004 -0.080    0.003 -0.182 -0.009   -0.279  0.004 -0.154
 C         -0.083 -0.005  0.165    0.000  0.373  0.017   -0.241  0.004  0.062
 H         -0.161 -0.007  0.132    0.000  0.534  0.024   -0.253  0.009  0.058
 C         -0.062 -0.009  0.274    0.001  0.337  0.015   -0.212  0.003  0.109
 H         -0.128 -0.015  0.323    0.001  0.524  0.023   -0.279  0.006  0.160
 TransDip  -0.005 -0.000  0.006    0.001  0.024  0.001   -0.016  0.000  0.002

 Mode:                 7                      8                      9
 Frequency:       194.63                 201.05                 202.65
 Force Cnst:      0.1562                 0.1168                 0.6756
 Red. Mass:       6.9997                 4.9062                27.9232
 IR Active:          YES                    YES                    YES
 IR Intens:        0.008                  0.000                  0.021
 Raman Active:       YES                    YES                    YES
               X      Y      Z        X      Y      Z        X      Y      Z
 C         -0.003 -0.019 -0.006    0.001  0.003  0.001   -0.098  0.002 -0.041
 C         -0.002 -0.029 -0.079   -0.026  0.011 -0.150   -0.068  0.004 -0.025
 Cl        -0.052 -0.072  0.047    0.028  0.019  0.083    0.126  0.118 -0.005
 C         -0.015 -0.015 -0.149   -0.050  0.014 -0.320   -0.064 -0.011  0.006
 H         -0.029 -0.012 -0.252   -0.084  0.020 -0.557   -0.069 -0.008  0.026
 C         -0.000 -0.023  0.003   -0.000  0.008  0.001   -0.051  0.003  0.030
 H          0.000 -0.033  0.007   -0.000  0.013  0.001   -0.046  0.004  0.065
 C          0.012 -0.021  0.151    0.049 -0.001  0.321   -0.059  0.016  0.019
 H          0.027 -0.023  0.259    0.084 -0.006  0.555   -0.061  0.012  0.048
 C         -0.002 -0.032  0.072    0.026  0.004  0.152   -0.063  0.004 -0.020
 Cl         0.061 -0.078 -0.049   -0.033  0.026 -0.084    0.111 -0.101 -0.010
 C         -0.003  0.123  0.001    0.001 -0.043 -0.000   -0.105 -0.017 -0.026
 C         -0.006  0.433  0.017    0.003 -0.144 -0.006   -0.135 -0.055  0.013
 H         -0.008  0.562  0.023    0.003 -0.192 -0.008   -0.140 -0.073  0.011
 C         -0.007  0.321  0.011    0.003 -0.106 -0.003   -0.162 -0.034 -0.071
 Cl         0.006 -0.135 -0.018   -0.002  0.044  0.008    0.335  0.041 -0.467
 C         -0.005  0.200  0.007    0.003 -0.059 -0.001   -0.187 -0.020 -0.049
 Cl        -0.002 -0.042  0.013    0.002  0.010 -0.006   -0.133 -0.024  0.578
 C         -0.002  0.062 -0.002    0.002 -0.003  0.002   -0.116 -0.000 -0.087
 H         -0.001 -0.061 -0.007    0.001  0.048  0.004   -0.117  0.016 -0.087
 C         -0.002 -0.060 -0.008    0.002  0.027  0.003   -0.122  0.009 -0.035
 H         -0.003 -0.300 -0.018    0.002  0.113  0.007   -0.154  0.038 -0.011
 TransDip  -0.000  0.003  0.000   -0.000 -0.001  0.000    0.000 -0.000  0.005

 Mode:                10                     11                     12
 Frequency:       266.56                 289.69                 317.66
 Force Cnst:      0.6872                 0.4097                 0.4143
 Red. Mass:      16.4158                 8.2855                 6.9689
 IR Active:          YES                    YES                    YES
 IR Intens:        0.310                  1.451                  0.308
 Raman Active:       YES                    YES                    YES
               X      Y      Z        X      Y      Z        X      Y      Z
 C          0.167 -0.001  0.033    0.046 -0.004  0.342    0.001 -0.104  0.009
 C          0.243 -0.078  0.010    0.047 -0.007  0.304   -0.093 -0.036  0.025
 Cl        -0.036 -0.336 -0.009   -0.009 -0.004 -0.048    0.077  0.069 -0.012
 C          0.258 -0.018 -0.037    0.008 -0.003  0.025   -0.098  0.026  0.021
 H          0.201  0.013 -0.060   -0.016 -0.000 -0.163   -0.167  0.064  0.030
 C          0.297  0.001 -0.073   -0.029  0.000 -0.207   -0.001  0.091 -0.007
 H          0.290  0.002 -0.125   -0.081  0.004 -0.576   -0.003  0.194 -0.021
 C          0.258  0.019 -0.031   -0.001 -0.002  0.028    0.098  0.026 -0.016
 H          0.203 -0.011 -0.051   -0.030  0.001 -0.156    0.166  0.064 -0.037
 C          0.244  0.076  0.014    0.038 -0.005  0.304    0.096 -0.036 -0.001
 Cl        -0.035  0.338  0.005   -0.001 -0.002 -0.051   -0.078  0.070  0.012
 C          0.052 -0.000  0.014    0.004  0.013  0.054   -0.000 -0.308 -0.011
 C         -0.045 -0.001  0.055    0.085  0.009 -0.059    0.004 -0.153 -0.008
 H         -0.100  0.003  0.031    0.191  0.013 -0.018    0.008 -0.245 -0.011
 C         -0.087  0.000  0.026    0.044  0.000 -0.171    0.001  0.157  0.002
 Cl        -0.028  0.002 -0.046   -0.183  0.004 -0.086   -0.006 -0.021 -0.003
 C         -0.184  0.001 -0.001    0.055 -0.006 -0.159    0.001  0.353  0.011
 Cl        -0.256 -0.005  0.075    0.131 -0.000  0.089    0.006 -0.075 -0.001
 C         -0.115  0.003 -0.045   -0.043 -0.003 -0.105   -0.003  0.183  0.006
 H         -0.070  0.002 -0.024   -0.146 -0.005 -0.152   -0.007  0.244  0.007
 C         -0.084  0.001 -0.023   -0.058  0.011  0.012   -0.003 -0.304 -0.012
 H         -0.166 -0.004  0.040   -0.106  0.017  0.047   -0.006 -0.541 -0.021
 TransDip   0.018 -0.000 -0.001   -0.006  0.002 -0.038   -0.001 -0.018 -0.002

 Mode:                13                     14                     15
 Frequency:       382.82                 404.85                 420.76
 Force Cnst:      0.7299                 0.6520                 0.9387
 Red. Mass:       8.4533                 6.7514                 8.9999
 IR Active:          YES                    YES                    YES
 IR Intens:        5.137                  5.867                  8.196
 Raman Active:       YES                    YES                    YES
               X      Y      Z        X      Y      Z        X      Y      Z
 C         -0.108 -0.005 -0.027    0.004 -0.108 -0.003    0.195 -0.002  0.013
 C         -0.073 -0.063 -0.194   -0.061 -0.080  0.008    0.122  0.103 -0.143
 Cl         0.072 -0.111  0.007    0.144 -0.118 -0.024   -0.124  0.173  0.034
 C         -0.062 -0.030 -0.065   -0.097  0.214  0.021    0.163  0.056 -0.095
 H         -0.106 -0.002  0.015   -0.291  0.321  0.052    0.239  0.018 -0.086
 C          0.013  0.004  0.184    0.002  0.321  0.004    0.160 -0.008  0.123
 H          0.057  0.002  0.503    0.002  0.405  0.002    0.197 -0.012  0.364
 C         -0.052  0.042 -0.066    0.104  0.211 -0.010    0.164 -0.062 -0.098
 H         -0.085  0.017  0.009    0.301  0.320 -0.038    0.237 -0.026 -0.086
 C         -0.065  0.065 -0.192    0.065 -0.085 -0.007    0.124 -0.097 -0.148
 Cl         0.065  0.108  0.014   -0.150 -0.126  0.018   -0.121 -0.166  0.025
 C         -0.085 -0.010  0.242    0.003  0.019 -0.003    0.145 -0.008  0.171
 C         -0.008 -0.002  0.156    0.002  0.121  0.003    0.140 -0.003  0.124
 H          0.174 -0.001  0.229   -0.000  0.221  0.006    0.244  0.001  0.163
 C         -0.023  0.001 -0.067    0.002 -0.028 -0.002    0.071  0.001 -0.074
 Cl        -0.128  0.006 -0.136    0.001 -0.000  0.003   -0.112  0.002 -0.053
 C          0.062 -0.004 -0.039   -0.001 -0.142 -0.008   -0.023  0.004 -0.103
 Cl         0.197  0.002 -0.010   -0.005  0.020  0.002   -0.073 -0.002  0.041
 C         -0.088 -0.004  0.080    0.001 -0.010 -0.004   -0.054  0.007 -0.074
 H         -0.277  0.001 -0.002    0.004  0.043 -0.001   -0.146  0.012 -0.113
 C         -0.078 -0.009  0.263    0.001  0.097 -0.001   -0.008 -0.008  0.126
 H         -0.134 -0.008  0.305    0.001  0.183  0.004   -0.162 -0.018  0.242
 TransDip  -0.045 -0.000  0.057    0.002  0.078  0.001    0.088 -0.002  0.025

 Mode:                16                     17                     18
 Frequency:       447.09                 449.42                 481.34
 Force Cnst:      0.4230                 0.9598                 0.8237
 Red. Mass:       3.5913                 8.0658                 6.0341
 IR Active:          YES                    YES                    YES
 IR Intens:        1.017                  2.678                  2.055
 Raman Active:       YES                    YES                    YES
               X      Y      Z        X      Y      Z        X      Y      Z
 C         -0.002 -0.053 -0.002   -0.030  0.000  0.060   -0.000 -0.176 -0.008
 C         -0.056 -0.029  0.006   -0.052 -0.016 -0.083   -0.172 -0.109  0.020
 Cl        -0.013  0.047  0.003    0.030 -0.038  0.003   -0.012  0.096  0.004
 C         -0.055 -0.065  0.009   -0.061 -0.008 -0.058   -0.187 -0.143  0.027
 H         -0.054 -0.066  0.014   -0.073 -0.002 -0.056   -0.237 -0.117  0.036
 C         -0.002 -0.041 -0.001   -0.038 -0.002  0.117   -0.001 -0.041 -0.005
 H         -0.002  0.026 -0.000   -0.012 -0.008  0.303   -0.001  0.193 -0.007
 C          0.050 -0.064 -0.011   -0.064  0.014 -0.057    0.187 -0.144 -0.028
 H          0.048 -0.065 -0.016   -0.077  0.008 -0.057    0.239 -0.117 -0.033
 C          0.052 -0.027 -0.007   -0.055  0.022 -0.080    0.172 -0.110 -0.021
 Cl         0.016  0.049 -0.001    0.030  0.035  0.005    0.013  0.096 -0.000
 C         -0.001 -0.098 -0.006   -0.003  0.005  0.006   -0.000 -0.064 -0.004
 C          0.003  0.211  0.006    0.202 -0.005 -0.120   -0.001  0.040  0.001
 H          0.003  0.614  0.026    0.287 -0.025 -0.088   -0.002 -0.096 -0.007
 C          0.005 -0.207 -0.012    0.197  0.016 -0.146   -0.001  0.228  0.010
 Cl         0.003  0.015  0.006    0.090 -0.011  0.234    0.000 -0.023 -0.001
 C         -0.000 -0.197 -0.014   -0.040  0.022 -0.273    0.000 -0.095 -0.005
 Cl        -0.000  0.014  0.002   -0.004 -0.005  0.092   -0.000  0.016  0.001
 C         -0.004  0.215  0.006   -0.215  0.001 -0.238    0.001 -0.185 -0.009
 H         -0.005  0.612  0.024   -0.325 -0.017 -0.290    0.002 -0.358 -0.017
 C         -0.004 -0.096 -0.008   -0.222  0.009 -0.088    0.000  0.258  0.011
 H         -0.006 -0.095 -0.007   -0.357  0.000  0.010    0.002  0.515  0.021
 TransDip  -0.003  0.032  0.001   -0.044 -0.000 -0.028    0.000 -0.046 -0.002

 Mode:                19                     20                     21
 Frequency:       534.19                 535.19                 570.48
 Force Cnst:      0.9148                 1.4284                 0.7500
 Red. Mass:       5.4414                 8.4641                 3.9116
 IR Active:          YES                    YES                    YES
 IR Intens:        0.110                  8.326                  0.885
 Raman Active:       YES                    YES                    YES
               X      Y      Z        X      Y      Z        X      Y      Z
 C          0.004  0.002  0.010   -0.046  0.004 -0.114    0.022 -0.007  0.247
 C         -0.063  0.010 -0.415    0.086 -0.009 -0.060    0.014 -0.008  0.046
 Cl         0.007 -0.006  0.029   -0.052  0.057  0.009   -0.005  0.007  0.006
 C          0.011 -0.000  0.137    0.165 -0.017  0.075   -0.010 -0.002 -0.193
 H          0.069 -0.011  0.532    0.152  0.001  0.215   -0.057  0.010 -0.452
 C         -0.017 -0.000  0.010    0.211  0.003 -0.138    0.069 -0.005  0.237
 H         -0.016 -0.005  0.020    0.196  0.001 -0.262    0.100 -0.007  0.456
 C         -0.036  0.004 -0.146    0.154  0.018  0.041   -0.005  0.008 -0.194
 H         -0.091  0.014 -0.549    0.124 -0.006  0.077   -0.049  0.009 -0.452
 C          0.048 -0.010  0.417    0.095  0.011  0.048    0.019  0.003  0.047
 Cl         0.001  0.005 -0.030   -0.053 -0.058 -0.001   -0.006 -0.007  0.006
 C          0.016 -0.000  0.005   -0.183 -0.001 -0.054   -0.043  0.004 -0.095
 C          0.018 -0.004  0.001   -0.214  0.000 -0.014   -0.075  0.004 -0.089
 H          0.026 -0.018  0.003   -0.309  0.002 -0.049   -0.181  0.007 -0.132
 C          0.013 -0.000 -0.005   -0.155 -0.002  0.062   -0.057 -0.003  0.056
 Cl        -0.007  0.000 -0.005    0.078 -0.002  0.059    0.015  0.001 -0.013
 C          0.009 -0.000 -0.001   -0.113 -0.005  0.014   -0.014 -0.005  0.087
 Cl        -0.019 -0.000  0.002    0.232  0.002 -0.020    0.032  0.001 -0.014
 C          0.022  0.001 -0.004   -0.261 -0.003  0.051    0.007 -0.003  0.064
 H          0.025  0.013 -0.002   -0.301  0.002  0.032    0.102 -0.003  0.105
 C          0.025  0.001  0.004   -0.297  0.003 -0.045   -0.029  0.005 -0.111
 H          0.025  0.018  0.005   -0.302  0.010 -0.042    0.062  0.010 -0.179
 TransDip   0.011 -0.001  0.001   -0.092  0.000 -0.007   -0.018  0.001 -0.024

 Mode:                22                     23                     24
 Frequency:       626.72                 679.94                 708.78
 Force Cnst:      1.1284                 1.8995                 2.1497
 Red. Mass:       4.8760                 6.9733                 7.2626
 IR Active:          YES                    YES                    YES
 IR Intens:        4.723                 14.171                  9.944
 Raman Active:       YES                    YES                    YES
               X      Y      Z        X      Y      Z        X      Y      Z
 C         -0.001 -0.044 -0.003   -0.102 -0.001  0.057   -0.246  0.003 -0.038
 C         -0.087 -0.058  0.007   -0.021 -0.062 -0.071   -0.045 -0.159  0.072
 Cl         0.002  0.011  0.000   -0.015  0.019  0.004   -0.029  0.038  0.004
 C         -0.117 -0.067  0.018    0.031 -0.073  0.041    0.007 -0.192 -0.042
 H         -0.164 -0.043  0.034   -0.047 -0.020  0.201   -0.266 -0.046 -0.157
 C          0.002  0.010 -0.003    0.153  0.001 -0.087    0.371 -0.001  0.006
 H          0.002  0.180 -0.000    0.162 -0.001 -0.031    0.360  0.002 -0.087
 C          0.119 -0.066 -0.017    0.030  0.072  0.045    0.010  0.192 -0.034
 H          0.166 -0.043 -0.023   -0.047  0.013  0.201   -0.265  0.053 -0.153
 C          0.087 -0.057 -0.011   -0.022  0.065 -0.069   -0.043  0.157  0.079
 Cl        -0.002  0.010  0.000   -0.015 -0.018  0.003   -0.029 -0.038  0.002
 C         -0.000  0.373  0.016   -0.122  0.002 -0.049   -0.140 -0.004  0.056
 C         -0.002  0.015 -0.000    0.222  0.015 -0.313   -0.088 -0.002  0.031
 H         -0.004 -0.153 -0.010    0.324  0.013 -0.275    0.074 -0.002  0.098
 C         -0.000 -0.308 -0.013    0.237  0.003 -0.023   -0.066  0.006 -0.145
 Cl         0.001  0.021  0.001   -0.033  0.002 -0.053    0.036 -0.002  0.056
 C         -0.002  0.231  0.012    0.178 -0.005  0.120    0.086  0.007 -0.129
 Cl         0.001 -0.011 -0.001   -0.079 -0.001  0.022   -0.053 -0.000  0.003
 C         -0.000 -0.009 -0.000   -0.088 -0.018  0.370    0.172  0.007 -0.152
 H          0.002 -0.447 -0.020   -0.090 -0.015  0.374    0.023  0.010 -0.219
 C         -0.000 -0.017 -0.003   -0.120 -0.002  0.023    0.189 -0.006  0.142
 H         -0.002 -0.577 -0.028    0.124  0.013 -0.156    0.218 -0.002  0.118
 TransDip  -0.001 -0.070 -0.003    0.108 -0.002  0.054   -0.032  0.005 -0.096

 Mode:                25                     26                     27
 Frequency:       742.89                 754.39                 782.53
 Force Cnst:      1.0937                 1.0120                 2.7145
 Red. Mass:       3.3634                 3.0180                 7.5238
 IR Active:          YES                    YES                    YES
 IR Intens:        0.816                 12.992                101.814
 Raman Active:       YES                    YES                    YES
               X      Y      Z        X      Y      Z        X      Y      Z
 C         -0.001 -0.020 -0.022    0.017 -0.007  0.306    0.001  0.326  0.005
 C          0.029 -0.006  0.007   -0.031 -0.020 -0.136   -0.154  0.340  0.027
 Cl        -0.002  0.006  0.000   -0.003  0.004  0.003    0.043 -0.104 -0.008
 C          0.043  0.030 -0.010   -0.001 -0.032  0.037   -0.191 -0.144  0.025
 H          0.047  0.027 -0.039    0.033 -0.022  0.563   -0.009 -0.246 -0.011
 C         -0.003 -0.001  0.010    0.027  0.003 -0.143   -0.002 -0.054  0.000
 H         -0.007 -0.077 -0.018    0.100 -0.012  0.376   -0.002  0.359 -0.002
 C         -0.043  0.024  0.002   -0.004  0.032  0.040    0.192 -0.146 -0.030
 H         -0.048  0.025 -0.028    0.028 -0.002  0.558    0.010 -0.247 -0.015
 C         -0.024 -0.010  0.015   -0.032  0.027 -0.137    0.157  0.338 -0.013
 Cl         0.003  0.007 -0.000   -0.003 -0.004  0.003   -0.043 -0.104  0.004
 C         -0.001 -0.232 -0.011    0.011 -0.016 -0.004    0.000 -0.070 -0.003
 C          0.003  0.092  0.003   -0.047  0.003  0.022    0.001 -0.010 -0.000
 H          0.007  0.678  0.033   -0.098  0.050  0.004    0.002  0.237  0.012
 C          0.005 -0.209 -0.011   -0.050 -0.013  0.016    0.001 -0.001 -0.000
 Cl        -0.000  0.003 -0.000    0.005 -0.000  0.004   -0.000 -0.001 -0.000
 C          0.001  0.253  0.011   -0.030  0.015  0.006   -0.000  0.047  0.002
 Cl        -0.001 -0.007  0.000    0.008 -0.000 -0.006    0.000 -0.003  0.000
 C         -0.004 -0.138 -0.001    0.058 -0.005 -0.077   -0.002 -0.044 -0.000
 H         -0.009 -0.328 -0.012    0.122 -0.014 -0.052   -0.004  0.184  0.010
 C         -0.003  0.125  0.010    0.040  0.010 -0.059   -0.002 -0.019  0.000
 H         -0.001  0.450  0.024    0.036  0.038 -0.057   -0.000  0.345  0.016
 TransDip   0.002  0.028 -0.005   -0.008  0.002  0.115    0.002  0.323  0.008

 Mode:                28                     29                     30
 Frequency:       791.86                 833.01                 835.08
 Force Cnst:      0.6175                 2.9857                 0.5854
 Red. Mass:       1.6714                 7.3029                 1.4248
 IR Active:          YES                    YES                    YES
 IR Intens:       32.139                 21.103                  8.507
 Raman Active:       YES                    YES                    YES
               X      Y      Z        X      Y      Z        X      Y      Z
 C         -0.009  0.003 -0.092   -0.021  0.005 -0.111   -0.001 -0.013 -0.004
 C          0.019  0.005  0.110   -0.068 -0.081  0.055    0.002 -0.035  0.002
 Cl         0.000 -0.001 -0.006   -0.007  0.013 -0.001   -0.003  0.007  0.000
 C         -0.011  0.012 -0.105   -0.096 -0.179 -0.014   -0.004 -0.005  0.000
 H          0.084 -0.008  0.484   -0.284 -0.075  0.052   -0.033  0.011  0.001
 C         -0.019  0.001 -0.050    0.181 -0.002 -0.013    0.005  0.007 -0.000
 H          0.083 -0.015  0.675    0.182 -0.002  0.010    0.005  0.009 -0.000
 C         -0.010 -0.008 -0.103   -0.096  0.180 -0.005   -0.001  0.005 -0.001
 H          0.083 -0.015  0.475   -0.293  0.070  0.055    0.018  0.014  0.002
 C          0.020 -0.008  0.109   -0.067  0.090  0.058   -0.006 -0.030  0.000
 Cl        -0.000  0.001 -0.005   -0.008 -0.015 -0.001    0.002  0.006 -0.000
 C         -0.010  0.001  0.001    0.249 -0.014 -0.003    0.007  0.087  0.004
 C          0.003  0.000 -0.007    0.198 -0.008  0.189    0.005  0.007  0.006
 H          0.021 -0.007 -0.000    0.049 -0.003  0.135    0.002 -0.090 -0.000
 C          0.005  0.002 -0.013    0.169 -0.011  0.276    0.004 -0.007  0.007
 Cl         0.001 -0.000  0.002   -0.059  0.003 -0.067   -0.002  0.001 -0.002
 C          0.013 -0.001 -0.007   -0.203 -0.015  0.114   -0.006  0.063  0.005
 Cl        -0.003 -0.000  0.001    0.049  0.001 -0.006    0.001 -0.005 -0.000
 C         -0.010 -0.000  0.017   -0.052  0.018 -0.093   -0.001 -0.110 -0.008
 H         -0.039  0.002  0.005    0.313 -0.101  0.056    0.008  0.732  0.037
 C         -0.003 -0.002  0.024   -0.091  0.028 -0.251   -0.003 -0.104 -0.012
 H          0.000 -0.004  0.021   -0.284 -0.087 -0.118   -0.004  0.644  0.024
 TransDip   0.031 -0.003  0.179    0.017 -0.012  0.146   -0.000  0.092  0.015

 Mode:                31                     32                     33
 Frequency:       902.98                 910.92                 971.15
 Force Cnst:      0.7278                 0.6605                 0.7531
 Red. Mass:       1.5149                 1.3509                 1.3553
 IR Active:          YES                    YES                    YES
 IR Intens:        3.017                  0.007                  0.862
 Raman Active:       YES                    YES                    YES
               X      Y      Z        X      Y      Z        X      Y      Z
 C         -0.000  0.001 -0.002   -0.000  0.000 -0.000    0.000  0.003 -0.000
 C          0.002 -0.024  0.001   -0.005 -0.000 -0.034    0.001 -0.007  0.000
 Cl        -0.001  0.003  0.000    0.000  0.000  0.003   -0.000  0.001 -0.000
 C         -0.007 -0.005 -0.005    0.017 -0.003  0.119   -0.002 -0.002 -0.001
 H         -0.024  0.006  0.038   -0.097  0.016 -0.688   -0.010  0.002  0.006
 C          0.000  0.007  0.000   -0.000  0.001 -0.002    0.000  0.002  0.000
 H          0.000  0.022 -0.000    0.002  0.001  0.011    0.000  0.010 -0.001
 C          0.007 -0.004  0.004   -0.016  0.002 -0.118    0.002 -0.002  0.000
 H          0.023  0.008 -0.038    0.098 -0.015  0.689    0.010  0.002 -0.005
 C         -0.002 -0.024 -0.000    0.005 -0.002  0.034   -0.001 -0.007 -0.000
 Cl         0.001  0.003 -0.000   -0.000  0.000 -0.003    0.000  0.001  0.000
 C          0.001  0.085  0.004    0.000  0.003  0.000    0.000  0.022  0.001
 C          0.001 -0.181 -0.009    0.000 -0.007 -0.000    0.000  0.016  0.002
 H          0.001  0.972  0.049    0.000  0.043  0.002    0.000 -0.091 -0.003
 C         -0.000  0.063  0.003    0.000  0.002  0.000    0.000 -0.005  0.000
 Cl        -0.000 -0.004 -0.000   -0.000 -0.000 -0.000   -0.000  0.000 -0.000
 C         -0.000 -0.010  0.000   -0.000 -0.001  0.000   -0.000 -0.019 -0.001
 Cl         0.000 -0.000 -0.000    0.000  0.000  0.000    0.000  0.002  0.000
 C         -0.000  0.018  0.001   -0.000  0.002  0.000   -0.001  0.118  0.006
 H          0.001 -0.025 -0.000    0.000 -0.008 -0.000   -0.002 -0.667 -0.033
 C         -0.000 -0.019 -0.002   -0.000 -0.002 -0.000   -0.000 -0.128 -0.006
 H         -0.000  0.033  0.001   -0.000  0.003  0.000    0.005  0.716  0.029
 TransDip  -0.000  0.055  0.005    0.000  0.002  0.002    0.001 -0.030 -0.000

 Mode:                34                     35                     36
 Frequency:       990.24                1036.35                1048.30
 Force Cnst:      0.7537                 5.1204                 2.7049
 Red. Mass:       1.3045                 8.0917                 4.1776
 IR Active:          YES                    YES                    YES
 IR Intens:        0.266                 35.545                 17.212
 Raman Active:       YES                    YES                    YES
               X      Y      Z        X      Y      Z        X      Y      Z
 C         -0.001  0.000 -0.017   -0.264  0.000  0.022   -0.163  0.000  0.010
 C         -0.000  0.000  0.001    0.035 -0.121 -0.004    0.013 -0.074 -0.001
 Cl         0.000 -0.000  0.001   -0.002  0.007  0.000   -0.001  0.004  0.000
 C          0.009 -0.003  0.071    0.117  0.225 -0.010    0.069  0.145 -0.006
 H         -0.062  0.008 -0.436    0.028  0.285 -0.007   -0.025  0.205  0.002
 C         -0.017  0.003 -0.125   -0.065 -0.000  0.007   -0.022 -0.000  0.002
 H          0.106 -0.017  0.750   -0.054 -0.001  0.021   -0.014 -0.001  0.010
 C          0.009 -0.000  0.073    0.115 -0.225 -0.020    0.068 -0.145 -0.012
 H         -0.064  0.011 -0.448    0.027 -0.284 -0.020   -0.026 -0.204 -0.007
 C         -0.000 -0.000  0.000    0.036  0.121  0.001    0.014  0.074  0.002
 Cl         0.000 -0.000  0.001   -0.002 -0.007 -0.000   -0.001 -0.004 -0.000
 C          0.002  0.000 -0.002   -0.212 -0.002  0.052   -0.088 -0.002  0.042
 C          0.001 -0.000  0.002    0.123  0.009 -0.196   -0.008 -0.012  0.255
 H          0.002  0.000  0.002    0.120  0.012 -0.195    0.363 -0.021  0.422
 C          0.001 -0.000  0.001    0.172 -0.012  0.286    0.034  0.004 -0.077
 Cl        -0.000  0.000 -0.000   -0.022  0.001 -0.032   -0.005 -0.000  0.000
 C         -0.000  0.000 -0.001   -0.280 -0.006  0.096    0.178  0.001 -0.018
 Cl         0.000 -0.000  0.000    0.029  0.000 -0.006   -0.025 -0.000  0.003
 C         -0.002 -0.000  0.002    0.097  0.012 -0.251    0.052 -0.002  0.031
 H         -0.006 -0.000  0.000    0.243  0.007 -0.192    0.366 -0.007  0.155
 C         -0.000 -0.000  0.002    0.087 -0.007  0.144   -0.115  0.012 -0.255
 H         -0.002  0.001  0.004   -0.013 -0.006  0.214    0.045  0.015 -0.396
 TransDip  -0.001  0.000 -0.017   -0.105 -0.007  0.159    0.122  0.002 -0.052

 Mode:                37                     38                     39
 Frequency:      1098.47                1118.67                1143.67
 Force Cnst:      2.6451                 1.7061                 1.8925
 Red. Mass:       3.7205                 2.3140                 2.4558
 IR Active:          YES                    YES                    YES
 IR Intens:       13.563                  6.226                 60.090
 Raman Active:       YES                    YES                    YES
               X      Y      Z        X      Y      Z        X      Y      Z
 C          0.019  0.000 -0.001   -0.072 -0.000  0.004   -0.014  0.000  0.007
 C         -0.144  0.192  0.024   -0.061  0.173  0.013   -0.002  0.004 -0.000
 Cl         0.017 -0.023 -0.003    0.006 -0.017 -0.001    0.000 -0.000  0.000
 C         -0.030  0.159  0.008    0.038 -0.075 -0.007    0.006 -0.002 -0.001
 H         -0.411  0.399  0.066    0.507 -0.336 -0.080    0.041 -0.021 -0.005
 C          0.266  0.000 -0.038    0.017 -0.000 -0.002   -0.003  0.000  0.001
 H          0.288 -0.001 -0.040    0.016 -0.002 -0.001   -0.004  0.001  0.000
 C         -0.031 -0.159  0.001    0.038  0.075 -0.003    0.007  0.001 -0.001
 H         -0.414 -0.399  0.049    0.506  0.336 -0.066    0.043  0.021 -0.005
 C         -0.144 -0.192  0.015   -0.061 -0.172  0.005   -0.002 -0.005 -0.000
 Cl         0.017  0.023 -0.002    0.007  0.017 -0.001    0.000  0.001  0.000
 C          0.018  0.000 -0.006   -0.126 -0.002  0.036   -0.007  0.001 -0.018
 C         -0.002  0.000 -0.011    0.015 -0.001  0.012   -0.083 -0.002  0.032
 H         -0.040  0.002 -0.029    0.235 -0.004  0.107   -0.656  0.011 -0.188
 C         -0.002 -0.000  0.004    0.043 -0.002  0.036    0.122 -0.007  0.172
 Cl         0.000 -0.000  0.000   -0.004  0.000 -0.005   -0.014  0.001 -0.021
 C         -0.003  0.000 -0.002   -0.004 -0.001  0.024    0.250  0.001 -0.011
 Cl         0.001  0.000 -0.000   -0.002  0.000 -0.001   -0.029 -0.000  0.004
 C         -0.007 -0.000  0.002    0.056  0.003 -0.059    0.002  0.004 -0.094
 H         -0.054  0.001 -0.018    0.250 -0.001  0.018   -0.490  0.017 -0.320
 C          0.009 -0.000  0.013   -0.031  0.001 -0.031   -0.045 -0.000 -0.001
 H          0.007 -0.002  0.018   -0.008  0.001 -0.057   -0.212 -0.004  0.116
 TransDip  -0.116  0.000  0.020   -0.051 -0.002  0.062    0.239 -0.002  0.066

 Mode:                40                     41                     42
 Frequency:      1166.71                1176.74                1216.19
 Force Cnst:      1.1014                 1.1242                 1.3795
 Red. Mass:       1.3733                 1.3779                 1.5830
 IR Active:          YES                    YES                    YES
 IR Intens:        0.467                  9.164                 21.929
 Raman Active:       YES                    YES                    YES
               X      Y      Z        X      Y      Z        X      Y      Z
 C         -0.028  0.000  0.012   -0.000  0.049  0.001   -0.000  0.124  0.003
 C         -0.008  0.007  0.000    0.080 -0.044 -0.012    0.112 -0.030 -0.016
 Cl         0.000 -0.001  0.000   -0.005  0.005  0.001   -0.005  0.003  0.001
 C          0.011  0.001 -0.002    0.006 -0.056 -0.002   -0.048 -0.038  0.006
 H          0.070 -0.031 -0.009    0.166 -0.154 -0.026   -0.620  0.278  0.093
 C         -0.002  0.000  0.000    0.000  0.084  0.002    0.000 -0.027 -0.001
 H         -0.001  0.002 -0.001    0.003  0.928  0.021    0.000 -0.058 -0.001
 C          0.011 -0.001 -0.002   -0.006 -0.056 -0.000    0.048 -0.037 -0.008
 H          0.071  0.031 -0.008   -0.166 -0.153  0.020    0.623  0.279 -0.082
 C         -0.008 -0.008  0.000   -0.080 -0.045  0.010   -0.112 -0.031  0.015
 Cl         0.000  0.001  0.000    0.005  0.005 -0.001    0.005  0.003 -0.001
 C         -0.013  0.001 -0.021   -0.000 -0.020 -0.001   -0.000 -0.030 -0.003
 C          0.003 -0.003  0.061    0.000  0.004  0.000    0.001  0.006  0.001
 H         -0.020 -0.003  0.058    0.003 -0.021  0.000    0.004 -0.028  0.001
 C          0.056 -0.001  0.025   -0.000  0.000  0.000   -0.000  0.000  0.000
 Cl        -0.005  0.000 -0.002   -0.000 -0.000 -0.000   -0.000 -0.000 -0.000
 C         -0.065  0.002 -0.044   -0.000 -0.000 -0.000   -0.000 -0.000 -0.001
 Cl         0.007 -0.000  0.002    0.000  0.000 -0.000    0.000  0.000  0.000
 C         -0.083 -0.002  0.034    0.000  0.000  0.000    0.000  0.000  0.000
 H         -0.520  0.009 -0.145    0.002 -0.002  0.001    0.001 -0.002  0.000
 C          0.095  0.002 -0.017   -0.000  0.005  0.001   -0.000  0.006  0.001
 H          0.678  0.013 -0.447   -0.002 -0.020  0.001   -0.003 -0.027  0.002
 TransDip  -0.020 -0.002  0.008   -0.000 -0.097 -0.002   -0.000 -0.150 -0.003

 Mode:                43                     44                     45
 Frequency:      1270.16                1290.24                1291.79
 Force Cnst:      1.5230                 3.9979                 6.7971
 Red. Mass:       1.6023                 4.0761                 6.9134
 IR Active:          YES                    YES                    YES
 IR Intens:        7.765                  2.667                  3.982
 Raman Active:       YES                    YES                    YES
               X      Y      Z        X      Y      Z        X      Y      Z
 C          0.096 -0.002 -0.011    0.121 -0.147 -0.041    0.088  0.347 -0.020
 C          0.046  0.014 -0.007    0.166  0.101 -0.018   -0.178 -0.143  0.025
 Cl        -0.001  0.001  0.000   -0.001  0.001  0.000   -0.003  0.001  0.000
 C         -0.032 -0.027  0.004   -0.127  0.001  0.019    0.172 -0.131 -0.026
 H         -0.206  0.066  0.030   -0.246  0.062  0.032   -0.319  0.142  0.046
 C         -0.009 -0.001  0.001   -0.015 -0.091 -0.000   -0.011  0.211  0.006
 H         -0.013  0.000  0.002   -0.020  0.126  0.007   -0.016 -0.282 -0.004
 C         -0.030  0.028  0.005    0.046  0.083 -0.003   -0.231 -0.071  0.032
 H         -0.208 -0.067  0.028   -0.327 -0.120  0.039   -0.101  0.008  0.011
 C          0.044 -0.012 -0.007   -0.032  0.041  0.009    0.276 -0.186 -0.040
 Cl        -0.001 -0.001  0.000   -0.002 -0.001  0.000    0.001 -0.000 -0.000
 C         -0.097  0.001 -0.014   -0.125  0.001  0.228   -0.090 -0.037  0.164
 C          0.004  0.002 -0.027   -0.148 -0.001 -0.050   -0.110  0.009 -0.037
 H          0.732 -0.013  0.268   -0.297  0.020 -0.103   -0.195 -0.039 -0.070
 C         -0.061 -0.003  0.069    0.190  0.004 -0.090    0.139  0.006 -0.066
 Cl         0.001  0.000 -0.004   -0.001 -0.000 -0.001   -0.001 -0.000 -0.000
 C          0.053 -0.004  0.091   -0.008 -0.004  0.099   -0.004 -0.005  0.078
 Cl        -0.004  0.000 -0.002    0.001 -0.000  0.001    0.000 -0.000  0.001
 C          0.031  0.003 -0.069   -0.088  0.003 -0.089   -0.067  0.005 -0.066
 H         -0.410  0.014 -0.268    0.493 -0.006  0.154    0.346 -0.008  0.107
 C         -0.020  0.001 -0.021    0.039 -0.001 -0.056    0.031  0.010 -0.042
 H         -0.003  0.001 -0.042    0.293  0.027 -0.253    0.202 -0.030 -0.177
 TransDip   0.089  0.001  0.008    0.014  0.032  0.039    0.008 -0.060  0.020

 Mode:                46                     47                     48
 Frequency:      1297.91                1402.25                1456.13
 Force Cnst:      3.8536                 3.3861                 2.6907
 Red. Mass:       3.8826                 2.9228                 2.1538
 IR Active:          YES                    YES                    YES
 IR Intens:        6.088                 20.051                 70.615
 Raman Active:       YES                    YES                    YES
               X      Y      Z        X      Y      Z        X      Y      Z
 C         -0.122 -0.002  0.003    0.003 -0.001  0.036    0.003 -0.135 -0.003
 C         -0.067 -0.032  0.012    0.017  0.014 -0.005   -0.079  0.084  0.013
 Cl         0.001 -0.001 -0.000   -0.000 -0.000  0.000    0.002 -0.003 -0.000
 C          0.038  0.043 -0.003   -0.003 -0.009 -0.002    0.152 -0.018 -0.022
 H          0.287 -0.091 -0.046   -0.051  0.016  0.011   -0.372  0.297  0.059
 C          0.017 -0.002 -0.003   -0.009 -0.000  0.002    0.001 -0.103 -0.002
 H          0.023  0.005 -0.002   -0.011 -0.008  0.001    0.003  0.650  0.015
 C          0.041 -0.042 -0.006    0.003  0.012 -0.002   -0.153 -0.020  0.021
 H          0.290  0.092 -0.042   -0.067 -0.026  0.012    0.386  0.302 -0.047
 C         -0.071  0.034  0.014    0.015 -0.015 -0.006    0.076  0.087 -0.009
 Cl         0.001  0.001 -0.000   -0.000  0.000  0.000   -0.002 -0.003  0.000
 C          0.187 -0.007  0.130   -0.062  0.009 -0.198   -0.001  0.021 -0.001
 C         -0.087  0.005 -0.095   -0.168 -0.004  0.080   -0.003 -0.003  0.000
 H          0.242 -0.002  0.024    0.367 -0.015  0.323    0.007  0.016  0.005
 C         -0.013  0.007 -0.153    0.215  0.001 -0.007    0.002 -0.001  0.001
 Cl         0.008 -0.000  0.006   -0.007  0.000 -0.003   -0.000  0.000 -0.000
 C          0.029 -0.013  0.275   -0.059  0.003 -0.068   -0.000  0.001 -0.002
 Cl         0.003  0.000 -0.003    0.002 -0.000  0.004   -0.000 -0.000  0.000
 C         -0.136  0.002 -0.051   -0.081 -0.004  0.078   -0.001 -0.001  0.001
 H         -0.512  0.010 -0.212    0.043 -0.008  0.153    0.002  0.002  0.002
 C          0.145  0.006 -0.127    0.163 -0.000 -0.001    0.001 -0.003 -0.000
 H         -0.352 -0.006  0.246   -0.523 -0.021  0.528   -0.004  0.015  0.005
 TransDip  -0.060  0.003 -0.051    0.004 -0.009  0.143    0.003  0.269  0.009

 Mode:                49                     50                     51
 Frequency:      1462.80                1505.53                1586.73
 Force Cnst:      3.6743                 4.1503                10.9447
 Red. Mass:       2.9144                 3.1078                 7.3781
 IR Active:          YES                    YES                    YES
 IR Intens:       52.574                 34.757                 14.984
 Raman Active:       YES                    YES                    YES
               X      Y      Z        X      Y      Z        X      Y      Z
 C          0.210  0.002 -0.026    0.132  0.001 -0.020    0.005 -0.013 -0.030
 C         -0.106 -0.137  0.012   -0.020 -0.048  0.002    0.012  0.008  0.002
 Cl         0.002  0.005 -0.000    0.001  0.002 -0.000   -0.000  0.000 -0.000
 C         -0.074  0.096  0.012   -0.055  0.039  0.009   -0.006 -0.011  0.003
 H          0.481 -0.210 -0.072    0.179 -0.091 -0.027    0.001 -0.017 -0.002
 C          0.104  0.003 -0.015    0.051  0.001 -0.007    0.006  0.029 -0.001
 H          0.123 -0.011 -0.017    0.060 -0.003 -0.008    0.006 -0.044 -0.003
 C         -0.070 -0.096  0.008   -0.055 -0.040  0.007   -0.012 -0.019  0.003
 H          0.472  0.200 -0.062    0.179  0.090 -0.023    0.025  0.001 -0.005
 C         -0.108  0.134  0.018   -0.020  0.048  0.004   -0.001  0.011  0.004
 Cl         0.002 -0.005 -0.000    0.001 -0.002 -0.000    0.000 -0.000 -0.000
 C         -0.019  0.000 -0.007   -0.170 -0.000  0.012    0.016 -0.018  0.385
 C         -0.082  0.002 -0.035    0.077 -0.004  0.085   -0.123  0.010 -0.203
 H          0.294 -0.006  0.120   -0.445  0.005 -0.117    0.286  0.003 -0.051
 C          0.016 -0.003  0.072    0.082  0.007 -0.150   -0.059 -0.011  0.239
 Cl        -0.001  0.000 -0.003   -0.001 -0.000  0.005    0.002  0.000 -0.001
 C          0.055  0.002 -0.039   -0.144 -0.004  0.079   -0.059  0.017 -0.376
 Cl        -0.003 -0.000  0.001    0.005  0.000 -0.002    0.000 -0.000  0.005
 C         -0.070  0.002 -0.045    0.210 -0.003  0.078    0.132 -0.011  0.236
 H          0.312 -0.005  0.115   -0.570  0.012 -0.252   -0.357 -0.003  0.050
 C         -0.016 -0.002  0.053   -0.029  0.003 -0.079    0.123  0.013 -0.278
 H          0.204  0.004 -0.104   -0.329 -0.005  0.121   -0.435 -0.003  0.116
 TransDip   0.231 -0.005  0.026   -0.186  0.000 -0.033    0.061  0.005  0.108

 Mode:                52                     53                     54
 Frequency:      1591.99                1618.79                1630.06
 Force Cnst:      9.0403                10.3114                 9.7706
 Red. Mass:       6.0541                 6.6786                 6.2411
 IR Active:          YES                    YES                    YES
 IR Intens:       36.747                  9.845                  4.575
 Raman Active:       YES                    YES                    YES
               X      Y      Z        X      Y      Z        X      Y      Z
 C         -0.002 -0.252 -0.004    0.178  0.001 -0.026    0.150  0.001 -0.018
 C          0.097  0.162 -0.010   -0.274 -0.058  0.037   -0.113 -0.028  0.015
 Cl        -0.004  0.001  0.001    0.002  0.002 -0.000    0.001  0.001 -0.000
 C          0.061 -0.235 -0.014    0.305 -0.104 -0.045    0.112 -0.039 -0.017
 H         -0.211 -0.109  0.027   -0.321  0.260  0.051   -0.115  0.094  0.018
 C          0.000  0.453  0.010   -0.165 -0.000  0.023   -0.059 -0.001  0.008
 H         -0.003 -0.653 -0.015   -0.187 -0.001  0.026   -0.067  0.000  0.009
 C         -0.060 -0.234  0.003    0.307  0.105 -0.041    0.113  0.039 -0.015
 H          0.206 -0.112 -0.031   -0.324 -0.262  0.040   -0.117 -0.094  0.014
 C         -0.097  0.160  0.017   -0.274  0.057  0.040   -0.113  0.027  0.016
 Cl         0.004  0.001 -0.001    0.002 -0.002 -0.000    0.001 -0.001 -0.000
 C         -0.001  0.019 -0.020    0.062 -0.000  0.007   -0.274 -0.000  0.015
 C          0.006 -0.003  0.010   -0.140  0.001 -0.035    0.297 -0.003  0.082
 H         -0.013  0.019  0.004    0.169 -0.005  0.092   -0.395  0.009 -0.200
 C          0.003 -0.001 -0.012    0.105  0.002 -0.030   -0.199 -0.003  0.054
 Cl        -0.000  0.000  0.000   -0.000 -0.000  0.001    0.001  0.000 -0.002
 C          0.003 -0.000  0.019   -0.062 -0.000  0.003    0.108  0.001 -0.009
 Cl        -0.000  0.000 -0.000   -0.000  0.000 -0.000    0.002  0.000  0.000
 C         -0.008 -0.001 -0.012    0.142 -0.001  0.018   -0.259  0.001 -0.025
 H          0.019  0.002 -0.001   -0.121  0.005 -0.101    0.198 -0.009  0.184
 C         -0.005 -0.004  0.014   -0.139 -0.002  0.052    0.291  0.006 -0.130
 H          0.021  0.017 -0.003    0.126  0.006 -0.150   -0.314 -0.013  0.325
 TransDip  -0.003  0.194 -0.001   -0.090 -0.002  0.045   -0.046  0.003 -0.051

 Mode:                55                     56                     57
 Frequency:      3184.87                3187.50                3201.86
 Force Cnst:      6.5031                 6.5181                 6.5960
 Red. Mass:       1.0881                 1.0888                 1.0920
 IR Active:          YES                    YES                    YES
 IR Intens:        4.216                  1.803                  0.139
 Raman Active:       YES                    YES                    YES
               X      Y      Z        X      Y      Z        X      Y      Z
 C         -0.000 -0.000  0.000    0.000  0.000 -0.000   -0.000 -0.000 -0.000
 C         -0.000  0.000  0.000    0.000 -0.000 -0.000   -0.000  0.000  0.000
 Cl        -0.000 -0.000  0.000   -0.000  0.000  0.000    0.000 -0.000  0.000
 C          0.014  0.020 -0.001   -0.000 -0.000  0.000    0.000  0.000  0.000
 H         -0.149 -0.260  0.015    0.002  0.003 -0.000   -0.000 -0.001  0.000
 C         -0.078 -0.000  0.011    0.001  0.000 -0.000   -0.000 -0.000  0.000
 H          0.900  0.001 -0.127   -0.012 -0.000  0.002    0.001  0.000 -0.000
 C          0.013 -0.019 -0.002   -0.000  0.000  0.000   -0.000  0.000  0.000
 H         -0.136  0.240  0.024    0.002 -0.003 -0.000    0.000 -0.000 -0.000
 C         -0.000 -0.000  0.000    0.000  0.000 -0.000   -0.000 -0.000  0.000
 Cl        -0.000  0.000  0.000   -0.000 -0.000 -0.000    0.000  0.000  0.000
 C         -0.000 -0.000  0.000   -0.002 -0.000  0.002    0.002 -0.000  0.003
 C         -0.000 -0.000  0.000    0.000 -0.000  0.001    0.032  0.004 -0.078
 H          0.001  0.000 -0.002    0.003  0.000 -0.009   -0.361 -0.044  0.886
 C          0.000 -0.000  0.000    0.000  0.000 -0.000   -0.003  0.000 -0.000
 Cl         0.000  0.000 -0.000    0.000  0.000  0.000    0.000 -0.000  0.000
 C         -0.000  0.000 -0.000   -0.001  0.000 -0.000    0.001 -0.000  0.001
 Cl        -0.000  0.000 -0.000    0.000  0.000 -0.000   -0.000 -0.000 -0.000
 C         -0.000 -0.000  0.000   -0.014 -0.002  0.039    0.008  0.001 -0.019
 H          0.002  0.000 -0.005    0.189  0.022 -0.447   -0.093 -0.010  0.215
 C         -0.001  0.000 -0.001   -0.044  0.003 -0.061   -0.009  0.000 -0.009
 H          0.007 -0.000  0.009    0.518 -0.032  0.697    0.085 -0.005  0.112
 TransDip  -0.065  0.000  0.009   -0.039  0.001 -0.018    0.009  0.000 -0.008

 Mode:                58                     59                     60
 Frequency:      3204.67                3207.19                3212.04
 Force Cnst:      6.6261                 6.6195                 6.6641
 Red. Mass:       1.0951                 1.0923                 1.0963
 IR Active:          YES                    YES                    YES
 IR Intens:        1.041                  0.309                  2.035
 Raman Active:       YES                    YES                    YES
               X      Y      Z        X      Y      Z        X      Y      Z
 C          0.000  0.000 -0.000    0.000  0.001  0.000   -0.000  0.000  0.000
 C          0.000 -0.000 -0.000    0.003 -0.001 -0.000   -0.002  0.001  0.000
 Cl        -0.000  0.000 -0.000   -0.000  0.000  0.000    0.000 -0.000 -0.000
 C          0.000  0.000 -0.000   -0.035 -0.061  0.003    0.021  0.041 -0.002
 H         -0.001 -0.002  0.000    0.390  0.698 -0.038   -0.248 -0.447  0.024
 C          0.000 -0.000 -0.000   -0.008  0.004  0.001    0.037  0.001 -0.005
 H         -0.003  0.000  0.000    0.084 -0.005 -0.012   -0.392 -0.001  0.055
 C          0.000 -0.000 -0.000    0.025 -0.044 -0.005    0.031 -0.059 -0.006
 H         -0.001  0.001  0.000   -0.283  0.511  0.051   -0.363  0.661  0.066
 C          0.000  0.000 -0.000   -0.002 -0.001  0.000   -0.003 -0.001  0.000
 Cl        -0.000 -0.000 -0.000    0.000  0.000 -0.000    0.000  0.000 -0.000
 C         -0.002 -0.000  0.001    0.000 -0.000  0.000   -0.000 -0.000 -0.000
 C         -0.009 -0.001  0.022    0.000  0.000 -0.000    0.000  0.000 -0.000
 H          0.103  0.013 -0.253   -0.000 -0.000  0.000   -0.001 -0.000  0.001
 C          0.001 -0.000  0.001   -0.000  0.000  0.000   -0.000  0.000 -0.000
 Cl        -0.000  0.000 -0.000   -0.000 -0.000 -0.000    0.000 -0.000  0.000
 C          0.003 -0.000  0.002    0.000 -0.000  0.000   -0.000 -0.000 -0.000
 Cl        -0.000  0.000  0.000   -0.000 -0.000  0.000    0.000  0.000 -0.000
 C          0.030  0.003 -0.068    0.000  0.000 -0.000   -0.000 -0.000  0.000
 H         -0.332 -0.037  0.769   -0.001 -0.000  0.001    0.001  0.000 -0.002
 C         -0.027  0.001 -0.032   -0.000  0.000 -0.000    0.000 -0.000  0.000
 H          0.279 -0.017  0.370    0.001 -0.000  0.001   -0.001  0.000 -0.002
 TransDip  -0.005  0.001 -0.032   -0.009 -0.015  0.001    0.045 -0.003 -0.005

 STANDARD THERMODYNAMIC QUANTITIES AT   298.15 K  AND     1.00 ATM

   This Molecule has  0 Imaginary Frequencies
   Zero point vibrational energy:       89.137 kcal/mol

   Atom    1 Element C  Has Mass   12.00000
   Atom    2 Element C  Has Mass   12.00000
   Atom    3 Element Cl Has Mass   34.96885
   Atom    4 Element C  Has Mass   12.00000
   Atom    5 Element H  Has Mass    1.00783
   Atom    6 Element C  Has Mass   12.00000
   Atom    7 Element H  Has Mass    1.00783
   Atom    8 Element C  Has Mass   12.00000
   Atom    9 Element H  Has Mass    1.00783
   Atom   10 Element C  Has Mass   12.00000
   Atom   11 Element Cl Has Mass   34.96885
   Atom   12 Element C  Has Mass   12.00000
   Atom   13 Element C  Has Mass   12.00000
   Atom   14 Element H  Has Mass    1.00783
   Atom   15 Element C  Has Mass   12.00000
   Atom   16 Element Cl Has Mass   34.96885
   Atom   17 Element C  Has Mass   12.00000
   Atom   18 Element Cl Has Mass   34.96885
   Atom   19 Element C  Has Mass   12.00000
   Atom   20 Element H  Has Mass    1.00783
   Atom   21 Element C  Has Mass   12.00000
   Atom   22 Element H  Has Mass    1.00783
   Molecular Mass:   289.922380 amu
   Principal axes and moments of inertia in amu*Bohr^2:
                             1           2           3
    Eigenvalues --     3162.19353  8698.33570  9838.64704
          X               0.99998     0.00016    -0.00651
          Y              -0.00017     1.00000    -0.00206
          Z               0.00651     0.00206     0.99998
   Rotational Symmetry Number is   1
   The Molecule is an Asymmetric Top
   Translational Enthalpy:        0.889 kcal/mol
   Rotational Enthalpy:           0.889 kcal/mol
   Vibrational Enthalpy:         96.143 kcal/mol
   gas constant (RT):             0.592 kcal/mol
   Translational Entropy:        42.891  cal/mol.K
   Rotational Entropy:           33.958  cal/mol.K
   Vibrational Entropy:          46.352  cal/mol.K

   Total Enthalpy:               98.513 kcal/mol
   Total Entropy:               123.201  cal/mol.K

 ======================================================================

 STANDARD THERMODYNAMIC QUANTITIES FOR ANHARMONIC VIBRATION -- TOSH

   Zero point vibrational energy: ************ kcal/mol

   Vibrational Enthalpy:       Infinity kcal/mol
   Vibrational Entropy:             NaN  cal/mol.K

   Total Enthalpy:             Infinity kcal/mol
   Total Entropy:                   NaN  cal/mol.K

 ======================================================================

 STANDARD THERMODYNAMIC QUANTITIES FOR ANHARMONIC VIBRATION -- VPT2

   Zero point vibrational energy: ************ kcal/mol

   Vibrational Enthalpy:       Infinity kcal/mol
   Vibrational Entropy:             NaN  cal/mol.K

   Total Enthalpy:             Infinity kcal/mol
   Total Entropy:                   NaN  cal/mol.K

 ======================================================================

Archival summary:
1\1\november\FREQ\ProcedureUnspecified\BasisUnspecified\l4126\taweetha\FriJan1706:10:132020FriJan1706:10:132020\0\\#,FREQ,ProcedureUnspecified,BasisUnspecified,\\0,1\Cl\C,1,1.75828\C,2,1.39123,1,117.952\H,3,1.08194,2,119.728,1,0.00821408,0\C,3,1.39056,2,119.19,1,179.951,0\H,5,1.08361,3,119.807,2,-179.967,0\C,5,1.39056,3,120.407,2,0.0755729,0\H,7,1.0821,5,121.071,3,179.975,0\C,7,1.39145,5,119.224,3,-0.0661066,0\C,9,1.40328,7,122.393,5,-0.0301589,0\C,10,1.49305,9,121.933,7,-179.645,0\C,11,1.39396,10,119.96,9,88.6306,0\H,12,1.08247,11,120.384,10,-0.425237,0\C,12,1.39297,11,120.69,10,179.55,0\C,11,1.39675,10,120.906,9,-91.6534,0\H,15,1.08336,11,120.048,10,0.284904,0\C,15,1.38918,11,120.38,10,-179.633,0\H,17,1.08261,15,120.544,11,179.95,0\C,17,1.39365,15,120.391,11,0.0748019,0\Cl,19,1.74728,17,118.898,15,179.772,0\Cl,14,1.74786,12,118.574,11,-179.767,0\Cl,9,1.75746,7,117.976,5,179.96,0\\\@

 Total job time:  12070.06s(wall), 12069.02s(cpu) 
 Fri Jan 17 06:10:13 2020

        *************************************************************
        *                                                           *
        *  Thank you very much for using Q-Chem.  Have a nice day.  *
        *                                                           *
        *************************************************************
