# Supplementary material for: Quantum Chemical Investigation of Polychlorinated Dibenzodioxins, Dibenzofurans and Biphenyls: Relative Stability and Planarity Analysis
Source: Molecules. 2020 Dec 3;25(23):5697. doi: 10.3390/molecules25235697 (PMC7730433; doi:10.3390/molecules25235697)
Supplement: Supplementary file 1 [file molecules-25-05697-s001.zip › PCB/B3LYP/ClHHHClHClHClH.out]

                  Welcome to Q-Chem
     A Quantum Leap Into The Future Of Chemistry


 Q-Chem 5.2 (devel), Q-Chem, Inc., Pleasanton, CA (2019)

 Yihan Shao,  Zhengting Gan,  E. Epifanovsky,  A. T. B. Gilbert,  M. Wormit,  
 J. Kussmann,  A. W. Lange,  A. Behn,  Jia Deng,  Xintian Feng,  D. Ghosh,  
 M. Goldey,  P. R. Horn,  L. D. Jacobson,  I. Kaliman,  T. Kus,  A. Landau,  
 Jie Liu,  E. I. Proynov,  R. M. Richard,  R. P. Steele,  E. J. Sundstrom,  
 H. L. Woodcock III,  P. M. Zimmerman,  D. Zuev,  B. Albrecht,  E. Alguire,  
 S. A. Baeppler,  D. Barton,  Z. Benda,  Y. A. Bernard,  E. J. Berquist,  
 K. B. Bravaya,  H. Burton,  D. Casanova,  Chun-Min Chang,  Yunqing Chen,  
 A. Chien,  K. D. Closser,  M. P. Coons,  S. Coriani,  S. Dasgupta,  
 A. L. Dempwolff,  M. Diedenhofen,  Hainam Do,  R. G. Edgar,  Po-Tung Fang,  
 S. Faraji,  S. Fatehi,  Qingguo Feng,  K. D. Fenk,  J. Fosso-Tande,  
 J. Gayvert,  Qinghui Ge,  A. Ghysels,  G. Gidofalvi,  J. Gomes,  
 J. Gonthier,  A. Gunina,  D. Hait,  M. W. D. Hanson-Heine,  
 P. H. P. Harbach,  A. W. Hauser,  M. F. Herbst,  J. E. Herr,  
 E. G. Hohenstein,  Z. C. Holden,  Kerwin Hui,  B. C. Huynh,  T.-C. Jagau,  
 Hyunjun Ji,  B. Kaduk,  K. Khistyaev,  Jaehoon Kim,  P. Klunzinger,  K. Koh,  
 D. Kosenkov,  L. Koulias,  T. Kowalczyk,  C. M. Krauter,  A. Kunitsa,  
 Ka Un Lao,  A. Laurent,  K. V. Lawler,  Joonho Lee,  D. Lefrancois,  
 S. Lehtola,  D. S. Levine,  Yi-Pei Li,  You-Sheng Lin,  Fenglai Liu,  
 E. Livshits,  A. Luenser,  P. Manohar,  E. Mansoor,  S. F. Manzer,  
 Shan-Ping Mao,  Yuezhi Mao,  N. Mardirossian,  A. V. Marenich,  
 T. Markovich,  L. A. Martinez-Martinez,  S. A. Maurer,  N. J. Mayhall,  
 S. C. McKenzie,  J.-M. Mewes,  P. Morgante,  A. F. Morrison,  
 J. W. Mullinax,  K. Nanda,  T. S. Nguyen-Beck,  R. Olivares-Amaya,  
 J. A. Parkhill,  Zheng Pei,  T. M. Perrine,  F. Plasser,  P. Pokhilko,  
 S. Prager,  A. Prociuk,  E. Ramos,  D. R. Rehn,  F. Rob,  M. Scheurer,  
 M. Schneider,  N. Sergueev,  S. M. Sharada,  S. Sharma,  D. W. Small,  
 T. Stauch,  T. Stein,  Yu-Chuan Su,  A. J. W. Thom,  A. Tkatchenko,  
 T. Tsuchimochi,  N. M. Tubman,  L. Vogt,  M. L. Vidal,  O. Vydrov,  
 M. A. Watson,  J. Wenzel,  M. de Wergifosse,  T. A. Wesolowski,  A. White,  
 J. Witte,  A. Yamada,  Jun Yang,  K. Yao,  S. Yeganeh,  S. R. Yost,  
 Zhi-Qiang You,  A. Zech,  Igor Ying Zhang,  Xing Zhang,  Yan Zhao,  
 Ying Zhu,  B. R. Brooks,  G. K. L. Chan,  C. J. Cramer,  M. S. Gordon,  
 W. J. Hehre,  A. Klamt,  M. W. Schmidt,  C. D. Sherrill,  D. G. Truhlar,  
 A. Aspuru-Guzik,  R. Baer,  A. T. Bell,  N. A. Besley,  Jeng-Da Chai,  
 A. E. DePrince, III,  R. A. DiStasio Jr.,  A. Dreuw,  B. D. Dunietz,  
 T. R. Furlani,  Chao-Ping Hsu,  Yousung Jung,  Jing Kong,  D. S. Lambrecht,  
 WanZhen Liang,  C. Ochsenfeld,  V. A. Rassolov,  L. V. Slipchenko,  
 J. E. Subotnik,  T. Van Voorhis,  J. M. Herbert,  A. I. Krylov,  
 P. M. W. Gill,  M. Head-Gordon

 Contributors to earlier versions of Q-Chem not listed above: 
 R. D. Adamson,  B. Austin,  J. Baker,  G. J. O. Beran,  K. Brandhorst,  
 S. T. Brown,  E. F. C. Byrd,  A. K. Chakraborty,  C.-L. Cheng,  
 Siu Hung Chien,  D. M. Chipman,  D. L. Crittenden,  H. Dachsel,  
 R. J. Doerksen,  A. D. Dutoi,  L. Fusti-Molnar,  W. A. Goddard III,  
 A. Golubeva-Zadorozhnaya,  S. R. Gwaltney,  G. Hawkins,  A. Heyden,  
 S. Hirata,  G. Kedziora,  F. J. Keil,  C. Kelley,  Jihan Kim,  R. A. King,  
 R. Z. Khaliullin,  P. P. Korambath,  W. Kurlancheek,  A. M. Lee,  M. S. Lee,  
 S. V. Levchenko,  Ching Yeh Lin,  D. Liotard,  R. C. Lochan,  I. Lotan,  
 P. E. Maslen,  N. Nair,  D. P. O'Neill,  D. Neuhauser,  E. Neuscamman,  
 C. M. Oana,  R. Olson,  B. Peters,  R. Peverati,  P. A. Pieniazek,  
 Y. M. Rhee,  J. Ritchie,  M. A. Rohrdanz,  E. Rosta,  N. J. Russ,  
 H. F. Schaefer III,  N. E. Schultz,  N. Shenvi,  A. C. Simmonett,  A. Sodt,  
 D. Stuck,  K. S. Thanthiriwatte,  V. Vanovschi,  Tao Wang,  A. Warshel,  
 C. F. Williams,  Q. Wu,  X. Xu,  W. Zhang

 Please cite Q-Chem as follows:
 Y. Shao et al., Mol. Phys. 113, 184-215 (2015)
 DOI: 10.1080/00268976.2014.952696

 Q-Chem 5.2.1 for Intel X86 EM64T Linux

 Parts of Q-Chem use Armadillo 8.300.2 (Tropical Shenanigans).
 http://arma.sourceforge.net/

 Q-Chem begins on Fri Jan 17 00:47:56 2020  

Host: 
0

     Scratch files written to /scratch/taweetham/qchem589//
NAlpha2: 146
NElect   146
Mult     1

 Q-Chem warning in module libgen/rem_setup.C, line 2168:

 Setting Thresh to 1e-14


Checking the input file for inconsistencies... 	...done.

--------------------------------------------------------------
User input:
--------------------------------------------------------------
$MOLECULE
0 1
C 
C  1 1.394960
Cl  2 CCl 1 119.528007
C  2 1.386606 1 120.846377 3 178.766605 0
H  4 CH 2 119.698148 1 -179.612229 0
C  4 1.387279 2 120.235871 1 -0.083363 0
H  6 CH 4 120.254637 2 -179.958574 0
C  6 1.387279 4 119.490737 2 0.041992 0
H  8 CH 6 120.064298 4 179.568218 0
C  8 1.386606 6 120.235863 4 0.041336 0
Cl  10 CCl 8 119.614146 6 178.681836 0
C  1 1.488550 2 120.827489 3 1.275929 0
C  12 1.394960 1 120.827496 2 44.635695 0
H  13 CH 12 119.528011 1 1.275194 0
C  13 1.386606 12 120.846392 1 -179.957497 0
Cl  15 CCl 13 119.698155 12 -179.612829 0
C  15 1.387278 13 120.235860 12 -0.083872 0
H  17 CH 15 120.254633 13 -179.958492 0
C  17 1.387279 15 119.490737 13 0.041666 0
Cl  19 CCl 17 120.064293 15 179.568399 0
C  19 1.386606 17 120.235874 15 0.041790 0
H  21 CH 19 119.614152 17 178.681599 0

CH=1.08273
CCl=1.75400
$END

$REM
   JOB_TYPE	OPTIMIZATION
   BASIS	6-311++G**
   METHOD	B3LYP
   SYM_IGNORE	TRUE
   SCF_GUESS_ALWAYS     TRUE
   SYM_IGNORE   TRUE
   S2THRESH     15
   THRESH       15
$END

--------------------------------------------------------------
 ----------------------------------------------------------------
             Standard Nuclear Orientation (Angstroms)
    I     Atom           X                Y                Z
 ----------------------------------------------------------------
    1      C       0.0000000000     0.0000000000     0.0000000000
    2      C       0.0000000000     0.0000000000     1.3949600000
    3      Cl      1.5261815140     0.0000000000     2.2594170471
    4      C      -1.1901880373     0.0256249026     2.1059255403
    5      H      -1.1683702292     0.0315218534     3.1884196336
    6      C      -2.4041742747     0.0535064326     1.4351028665
    7      H      -3.3336980403     0.0741960811     1.9899557843
    8      C      -2.4180259722     0.0546630380     0.0478935036
    9      H      -3.3603520375     0.0692493833    -0.4851290834
   10      C      -1.2274122092     0.0272853135    -0.6622934626
   11      Cl     -1.2645630159    -0.0058824468    -2.4155862839
   12      C       1.2779219872    -0.0284629571    -0.7628147595
   13      C       2.3095886281    -0.8932703637    -0.3971844912
   14      H       2.1704206894    -1.5663256744     0.4394355459
   15      C       3.5004827568    -0.9194878930    -1.1069450245
   16      Cl      4.7739092873    -2.0261183446    -0.6270805489
   17      C       3.6821124948    -0.0819958503    -2.1978886372
   18      H       4.6116429624    -0.1026930066    -2.7527300472
   19      C       2.6636000698     0.7822218600    -2.5724593424
   20      Cl      2.8813918386     1.8556545918    -3.9424319391
   21      C       1.4736782845     0.8090230106    -1.8610916159
   22      H       0.6936781770     1.5025559907    -2.1490431582
 ----------------------------------------------------------------
 Nuclear Repulsion Energy =        1468.99797518 hartrees
 There are       73 alpha and       73 beta electrons
 Requested basis set is 6-311++G(d,p)
 There are 154 shells and 426 basis functions

 Total QAlloc Memory Limit   2000 MB
 Mega-Array Size       188 MB
 MEM_STATIC part       192 MB
 A cutoff of  1.0D-15 yielded   9538 shell pairs
 There are     77952 function pairs (     83761 Cartesian)
 Smallest overlap matrix eigenvalue = 3.58E-07
 Linear dependence detected in AO basis
 Number of orthogonalized atomic orbitals = 421
 Maximum deviation from orthogonality = 2.221E-10

 Scale SEOQF with 1.000000e-01/1.000000e-01/1.000000e-01

 Standard Electronic Orientation quadrupole field applied
 Nucleus-field energy     =    -0.0000000224 hartrees
 Guess from superposition of atomic densities
 Warning:  Energy on first SCF cycle will be non-variational
 SAD guess density has 146.000000 electrons

 -----------------------------------------------------------------------
  General SCF calculation program by
  Eric Jon Sundstrom, Paul Horn, Yuezhi Mao, Dmitri Zuev, Alec White,
  David Stuck, Shaama M.S., Shane Yost, Joonho Lee, David Small,
  Daniel Levine, Susi Lehtola, Hugh Burton, Evgeny Epifanovsky,
  Bang C. Huynh
 -----------------------------------------------------------------------
 Exchange:     0.2000 Hartree-Fock + 0.0800 Slater + 0.7200 B88
 Correlation:  0.1900 VWN1RPA + 0.8100 LYP
 Using SG-1 standard quadrature grid
 A restricted SCF calculation will be
 performed using DIIS
 SCF converges when DIIS error is below 1.0e-08
 ---------------------------------------
  Cycle       Energy         DIIS error
 ---------------------------------------
    1   -2305.7631738378      3.06e-02  
    2   -2301.7200810965      2.71e-03  
    3   -2301.6250792493      3.33e-03  
    4   -2301.8860075895      4.63e-04  
    5   -2301.8902441097      1.90e-04  
    6   -2301.8908999689      9.19e-05  
    7   -2301.8910829029      2.05e-05  
    8   -2301.8910889877      1.11e-05  
    9   -2301.8910919151      2.18e-06  
   10   -2301.8910920124      1.00e-06  
   11   -2301.8910920327      1.39e-07  
   12   -2301.8910920331      8.16e-08  
   13   -2301.8910920331      2.22e-08  
   14   -2301.8910920332      5.51e-09  Convergence criterion met
 ---------------------------------------
 SCF time:   CPU 541.83s  wall 542.00s 
 SCF   energy in the final basis set =    -2301.8910920332
 Total energy in the final basis set =    -2301.8910920332

 --------------------------------------------------------------

                    Orbital Energies (a.u.)
 --------------------------------------------------------------

 Alpha MOs
 -- Occupied --
********-101.5711-101.5651-101.5651 -10.2646 -10.2646 -10.2544 -10.2544
-10.2291 -10.2180 -10.2110 -10.2094 -10.2093 -10.2058 -10.2007 -10.2007
 -9.4863  -9.4863  -9.4796  -9.4796  -7.2510  -7.2508  -7.2444  -7.2443
 -7.2413  -7.2412  -7.2406  -7.2404  -7.2343  -7.2343  -7.2341  -7.2340
 -0.9398  -0.9188  -0.8961  -0.8845  -0.8529  -0.8454  -0.7979  -0.7591
 -0.7558  -0.7506  -0.6645  -0.6357  -0.6163  -0.6139  -0.5493  -0.5330
 -0.5249  -0.4989  -0.4914  -0.4746  -0.4602  -0.4576  -0.4544  -0.4362
 -0.4238  -0.4145  -0.3988  -0.3957  -0.3931  -0.3792  -0.3745  -0.3475
 -0.3410  -0.3377  -0.3309  -0.3258  -0.3223  -0.2953  -0.2715  -0.2588
 -0.2587
 -- Virtual --
 -0.0686  -0.0489  -0.0372  -0.0226  -0.0186  -0.0125  -0.0065   0.0065
  0.0070   0.0107   0.0202   0.0203   0.0228   0.0358   0.0472   0.0481
  0.0491   0.0526   0.0594   0.0720   0.0749   0.0817   0.0821   0.0866
  0.0893   0.0938   0.0984   0.1025   0.1036   0.1076   0.1123   0.1167
  0.1168   0.1205   0.1217   0.1238   0.1261   0.1278   0.1339   0.1343
  0.1356   0.1361   0.1443   0.1476   0.1511   0.1557   0.1607   0.1673
  0.1691   0.1726   0.1770   0.1860   0.1888   0.1906   0.1971   0.2027
  0.2033   0.2116   0.2204   0.2215   0.2258   0.2299   0.2352   0.2369
  0.2404   0.2439   0.2466   0.2540   0.2624   0.2647   0.2654   0.2700
  0.2705   0.2763   0.2806   0.2808   0.2849   0.2912   0.2945   0.2990
  0.3053   0.3089   0.3173   0.3232   0.3271   0.3389   0.3394   0.3571
  0.3590   0.3724   0.4178   0.4263   0.4337   0.4383   0.4563   0.4592
  0.4637   0.4702   0.4775   0.4787   0.4890   0.4968   0.5029   0.5124
  0.5283   0.5309   0.5350   0.5399   0.5500   0.5513   0.5565   0.5727
  0.5743   0.5778   0.5825   0.5878   0.5948   0.6019   0.6104   0.6136
  0.6238   0.6315   0.6336   0.6413   0.6459   0.6641   0.6707   0.6777
  0.6900   0.6950   0.7077   0.7159   0.7193   0.7215   0.7335   0.7471
  0.7552   0.7980   0.8046   0.8136   0.8191   0.8336   0.8380   0.8431
  0.8444   0.8475   0.8512   0.8603   0.8684   0.8700   0.8759   0.8793
  0.8796   0.8892   0.8947   0.8975   0.9018   0.9117   0.9185   0.9301
  0.9370   0.9446   0.9574   0.9591   0.9636   0.9691   0.9723   0.9896
  0.9923   0.9944   1.0075   1.0091   1.0334   1.0627   1.0693   1.0879
  1.0916   1.0960   1.1161   1.1217   1.1607   1.1803   1.2134   1.2260
  1.2312   1.2361   1.2440   1.2678   1.2742   1.2775   1.3033   1.3203
  1.3414   1.3474   1.3640   1.4117   1.4592   1.4853   1.4882   1.5133
  1.5195   1.5469   1.5601   1.5621   1.5785   1.5971   1.5999   1.6134
  1.6253   1.6410   1.6495   1.6774   1.6853   1.6977   1.7149   1.7524
  1.7644   1.7735   1.8520   1.8620   1.8851   1.8884   1.8904   1.8966
  1.9079   1.9159   1.9376   1.9423   1.9493   1.9574   1.9720   1.9757
  1.9907   2.0232   2.0325   2.0458   2.0799   2.1079   2.1225   2.1537
  2.1891   2.1942   2.2333   2.2647   2.2733   2.2885   2.2946   2.3146
  2.3202   2.3244   2.3402   2.3662   2.3964   2.4210   2.4238   2.4455
  2.4827   2.4934   2.5180   2.5431   2.5475   2.5523   2.5591   2.5931
  2.6017   2.6424   2.6480   2.6624   2.6876   2.7178   2.7209   2.7300
  2.7463   2.7472   2.7505   2.7666   2.7768   2.7787   2.7848   2.7987
  2.8189   2.8439   2.8465   2.8550   2.8874   2.9386   2.9567   2.9778
  3.0763   3.0959   3.1545   3.1615   3.1782   3.2033   3.2237   3.2319
  3.2512   3.3549   3.3617   3.3905   3.3970   3.5078   3.5705   3.5981
  3.7198   3.7306   3.7374   3.8318   3.9836   4.0275   4.0850   4.1078
  4.1117   4.4248   4.8128   4.8395   9.7685   9.7935   9.8159   9.8188
 23.4190  23.5746  23.8650  23.8757  23.9129  23.9392  24.0191  24.0551
 24.0617  24.0700  24.1465  24.1615  25.8248  25.8397  25.9109  25.9307
 26.1079  26.1897  26.2523  26.3503  26.6091  26.6572  26.6622  26.8371
215.7597 215.7885 215.8204 215.8214
 --------------------------------------------------------------

          Ground-State Mulliken Net Atomic Charges

     Atom                 Charge (a.u.)
  ----------------------------------------
      1 C                    -0.178686
      2 C                    -0.005814
      3 Cl                    0.507092
      4 C                    -0.115890
      5 H                     0.209193
      6 C                    -0.711487
      7 H                     0.165597
      8 C                    -0.113651
      9 H                     0.209037
     10 C                    -0.012539
     11 Cl                    0.507864
     12 C                     0.096252
     13 C                    -0.938526
     14 H                     0.193818
     15 C                     0.364327
     16 Cl                    0.477137
     17 C                    -0.946686
     18 H                     0.195606
     19 C                     0.363817
     20 Cl                    0.477024
     21 C                    -0.937585
     22 H                     0.194100
  ----------------------------------------
  Sum of atomic charges =     0.000000

 -----------------------------------------------------------------
                    Cartesian Multipole Moments
 -----------------------------------------------------------------
    Charge (ESU x 10^10)
                 0.0000
    Dipole Moment (Debye)
         X      -2.8342      Y       0.0631      Z       1.6911
       Tot       3.3010
    Quadrupole Moments (Debye-Ang)
        XX    -117.8934     XY      -0.2167     YY    -123.9212
        XZ      -3.0481     YZ      -0.0671     ZZ    -121.1687
    Octopole Moments (Debye-Ang^2)
       XXX    -464.6913    XXY       7.1945    XYY    -148.7348
       YYY       9.9346    XXZ      92.6283    XYZ       1.7923
       YYZ      88.6002    XZZ    -155.0387    YZZ      -0.0226
       ZZZ     277.4444
    Hexadecapole Moments (Debye-Ang^3)
      XXXX   -4775.2648   XXXY     229.0839   XXYY    -989.3618
      XYYY     214.0976   YYYY    -840.2128   XXXZ     757.9436
      XXYZ      93.1685   XYYZ     295.7805   YYYZ     259.4197
      XXZZ   -1296.5273   XYZZ      57.8711   YYZZ    -673.5648
      XZZZ     804.4994   YZZZ     275.1014   ZZZZ   -3121.5804
 -----------------------------------------------------------------
 Calculating analytic gradient of the SCF energy
 Gradient of SCF Energy
            1           2           3           4           5           6
    1  -0.0200165   0.0045439   0.0055633  -0.0007340  -0.0009375  -0.0029806
    2   0.0004851  -0.0000997  -0.0054682  -0.0003702   0.0000440   0.0000850
    3   0.0117808  -0.0010151  -0.0137836  -0.0118701  -0.0001722   0.0018822
            7           8           9          10          11          12
    1   0.0000207   0.0101106  -0.0003309   0.0030895   0.0150404  -0.0050766
    2  -0.0000036   0.0001629  -0.0000180  -0.0001021   0.0049967  -0.0001831
    3  -0.0000138   0.0062832   0.0008993  -0.0037760   0.0017781   0.0031670
           13          14          15          16          17          18
    1   0.0008852  -0.0025496   0.0071508  -0.0002701  -0.0131480   0.0002302
    2   0.0126803   0.0006032  -0.0032524  -0.0005443   0.0004220   0.0000367
    3  -0.0034862   0.0047206   0.0010079   0.0007346   0.0077851  -0.0001523
           19          20          21          22
    1   0.0024235  -0.0005520   0.0028893  -0.0053516
    2   0.0029436   0.0004914  -0.0125777  -0.0003315
    3  -0.0066825  -0.0002317   0.0013100  -0.0001651
 Max gradient component =       2.002E-02
 RMS gradient           =       5.748E-03
 Gradient time:  CPU 195.82 s  wall 195.82 s
 Geometry Optimization Parameters
   NAtoms,    NIC,     NZ,  NCons,   NDum,   NFix, NCnnct, MaxDiis
       22     155      22       0       0       0       0       0


** GEOMETRY OPTIMIZATION IN DELOCALIZED INTERNAL COORDINATES **
   Searching for a Minimum

   Optimization Cycle:   1

                       Coordinates (Angstroms)
     ATOM                X               Y               Z
      1  C         0.0000000000    0.0000000000    0.0000000000
      2  C         0.0000000000    0.0000000000    1.3949600000
      3  Cl        1.5261815140    0.0000000000    2.2594170471
      4  C        -1.1901880373    0.0256249026    2.1059255403
      5  H        -1.1683702292    0.0315218534    3.1884196336
      6  C        -2.4041742747    0.0535064326    1.4351028665
      7  H        -3.3336980403    0.0741960811    1.9899557843
      8  C        -2.4180259722    0.0546630380    0.0478935036
      9  H        -3.3603520375    0.0692493833   -0.4851290834
     10  C        -1.2274122092    0.0272853135   -0.6622934626
     11  Cl       -1.2645630159   -0.0058824468   -2.4155862839
     12  C         1.2779219872   -0.0284629571   -0.7628147595
     13  C         2.3095886281   -0.8932703637   -0.3971844912
     14  H         2.1704206894   -1.5663256744    0.4394355459
     15  C         3.5004827568   -0.9194878930   -1.1069450245
     16  Cl        4.7739092873   -2.0261183446   -0.6270805489
     17  C         3.6821124948   -0.0819958503   -2.1978886372
     18  H         4.6116429624   -0.1026930066   -2.7527300472
     19  C         2.6636000698    0.7822218600   -2.5724593424
     20  Cl        2.8813918386    1.8556545918   -3.9424319391
     21  C         1.4736782845    0.8090230106   -1.8610916159
     22  H         0.6936781770    1.5025559907   -2.1490431582
   Point Group: c1    Number of degrees of freedom:    60


   Energy is  -2301.891092033


 Attempting to generate delocalized internal coordinates
 Initial Hessian constructed with Jon Baker's OPTIMIZE code

 60 Hessian modes will be used to form the next step
  Hessian Eigenvalues:
     0.010693    0.019215    0.019215    0.023207    0.023207    0.023578
     0.023582    0.023677    0.023681    0.023938    0.023938    0.024090
     0.024090    0.024114    0.024114    0.024135    0.024136    0.024142
     0.024143    0.159963    0.159969    0.159994    0.159995    0.160000
     0.160000    0.220852    0.234671    0.234791    0.234799    0.235016
     0.249087    0.249938    0.249949    0.249991    0.249992    0.250000
     0.250000    0.301033    0.301033    0.301033    0.301033    0.336089
     0.356665    0.356665    0.356665    0.356665    0.356665    0.356665
     0.428972    0.429162    0.432120    0.432123    0.467798    0.467799
     0.472128    0.472132    0.478203    0.478204    0.479142    0.479142

 Minimum search - taking simple RFO step
 Searching for Lamda that Minimizes Along All modes
 Value Taken    Lamda =  -0.03530496
 Calculated Step too Large.  Step scaled by  0.445729
 Step Taken.  Stepsize is  0.300000

                             Maximum     Tolerance    Cnvgd?
         Gradient           0.051233      0.000300      NO
         Displacement       0.265177      0.001200      NO
         Energy change     *********      0.000001      NO


 New Cartesian Coordinates Obtained by Inverse Iteration

 Displacement from previous Coordinates is:  1.126105
 ----------------------------------------------------------------
             Standard Nuclear Orientation (Angstroms)
    I     Atom           X                Y                Z
 ----------------------------------------------------------------
    1      C       0.0069335077    -0.0000548296    -0.0038755365
    2      C      -0.0128409751     0.0758312725     1.4021016908
    3      Cl      1.4706402386     0.2228402781     2.3289182271
    4      C      -1.2052672915     0.1043579024     2.1119236172
    5      H      -1.1821214336     0.1781214962     3.1920041143
    6      C      -2.4181955574     0.0537952226     1.4432697706
    7      H      -3.3478038443     0.0744363671     1.9980121517
    8      C      -2.4328742900    -0.0233052883     0.0596027303
    9      H      -3.3744935106    -0.0766367648    -0.4723911595
   10      C      -1.2419561796    -0.0476928716    -0.6527970722
   11      Cl     -1.3590234818    -0.2249656835    -2.3954333031
   12      C       1.2933638972    -0.0287618519    -0.7717434805
   13      C       2.2971497609    -0.9524330546    -0.4614897327
   14      H       2.1393501234    -1.6782129444     0.3233423442
   15      C       3.4860181074    -0.9764062512    -1.1769233929
   16      Cl      4.7159060259    -2.1586757286    -0.7703818192
   17      C       3.7096307042    -0.0828222204    -2.2145549189
   18      H       4.6389838551    -0.1036902905    -2.7693640811
   19      C       2.7200619415     0.8380283309    -2.5277238580
   20      Cl      2.9831254592     1.9876222603    -3.8256948419
   21      C       1.5264789446     0.8670698120    -1.8204811627
   22      H       0.7847588718     1.6128207586    -2.0678887596
 ----------------------------------------------------------------
 Nuclear Repulsion Energy =        1456.07804827 hartrees
 There are       73 alpha and       73 beta electrons
 Applying Cartesian multipole field
    Component          Value
    ---------          -----
     (2,0,0)        1.00000E-11
     (0,2,0)        2.00000E-11
     (0,0,2)       -3.00000E-11
 Nucleus-field energy     =    -0.0000000196 hartrees
 Requested basis set is 6-311++G(d,p)
 There are 154 shells and 426 basis functions
 A cutoff of  1.0D-15 yielded   9498 shell pairs
 There are     77582 function pairs (     83345 Cartesian)
 Smallest overlap matrix eigenvalue = 3.91E-07
 Linear dependence detected in AO basis
 Number of orthogonalized atomic orbitals = 422
 Maximum deviation from orthogonality = 7.421E-10
 Guess from superposition of atomic densities
 Warning:  Energy on first SCF cycle will be non-variational
 SAD guess density has 146.000000 electrons

 -----------------------------------------------------------------------
  General SCF calculation program by
  Eric Jon Sundstrom, Paul Horn, Yuezhi Mao, Dmitri Zuev, Alec White,
  David Stuck, Shaama M.S., Shane Yost, Joonho Lee, David Small,
  Daniel Levine, Susi Lehtola, Hugh Burton, Evgeny Epifanovsky,
  Bang C. Huynh
 -----------------------------------------------------------------------
 Exchange:     0.2000 Hartree-Fock + 0.0800 Slater + 0.7200 B88
 Correlation:  0.1900 VWN1RPA + 0.8100 LYP
 Using SG-1 standard quadrature grid
 A restricted SCF calculation will be
 performed using DIIS
 SCF converges when DIIS error is below 1.0e-08
 ---------------------------------------
  Cycle       Energy         DIIS error
 ---------------------------------------
    1   -2305.6706829531      3.03e-02  
    2   -2301.7315821244      2.68e-03  
    3   -2301.6377962621      3.30e-03  
    4   -2301.8941887011      4.84e-04  
    5   -2301.8986114114      2.24e-04  
    6   -2301.8995636008      1.07e-04  
    7   -2301.8998146623      2.88e-05  
    8   -2301.8998306463      1.21e-05  
    9   -2301.8998340522      1.84e-06  
   10   -2301.8998341175      9.84e-07  
   11   -2301.8998341372      1.29e-07  
   12   -2301.8998341376      7.37e-08  
   13   -2301.8998341377      2.21e-08  
   14   -2301.8998341377      4.90e-09  Convergence criterion met
 ---------------------------------------
 SCF time:   CPU 541.26s  wall 541.00s 
 SCF   energy in the final basis set =    -2301.8998341377
 Total energy in the final basis set =    -2301.8998341377

 --------------------------------------------------------------

                    Orbital Energies (a.u.)
 --------------------------------------------------------------

 Alpha MOs
 -- Occupied --
********-101.5706-101.5658-101.5658 -10.2660 -10.2660 -10.2566 -10.2565
-10.2336 -10.2224 -10.2099 -10.2081 -10.2080 -10.2074 -10.2035 -10.2035
 -9.4855  -9.4855  -9.4804  -9.4804  -7.2503  -7.2501  -7.2451  -7.2451
 -7.2404  -7.2404  -7.2399  -7.2397  -7.2351  -7.2351  -7.2349  -7.2348
 -0.9359  -0.9199  -0.8935  -0.8859  -0.8505  -0.8456  -0.7977  -0.7560
 -0.7557  -0.7516  -0.6648  -0.6322  -0.6162  -0.6144  -0.5498  -0.5319
 -0.5228  -0.5017  -0.4922  -0.4738  -0.4582  -0.4576  -0.4534  -0.4333
 -0.4249  -0.4152  -0.3984  -0.3934  -0.3913  -0.3801  -0.3750  -0.3448
 -0.3413  -0.3377  -0.3320  -0.3265  -0.3245  -0.2935  -0.2697  -0.2623
 -0.2612
 -- Virtual --
 -0.0675  -0.0489  -0.0390  -0.0244  -0.0225  -0.0133  -0.0068   0.0053
  0.0074   0.0128   0.0194   0.0196   0.0209   0.0347   0.0465   0.0467
  0.0492   0.0506   0.0597   0.0706   0.0742   0.0810   0.0811   0.0863
  0.0893   0.0941   0.0975   0.1011   0.1021   0.1077   0.1114   0.1148
  0.1159   0.1181   0.1205   0.1232   0.1268   0.1275   0.1297   0.1331
  0.1346   0.1360   0.1410   0.1446   0.1472   0.1559   0.1571   0.1623
  0.1672   0.1719   0.1731   0.1819   0.1853   0.1869   0.1937   0.1966
  0.2016   0.2120   0.2166   0.2185   0.2226   0.2258   0.2296   0.2353
  0.2374   0.2440   0.2462   0.2567   0.2608   0.2635   0.2651   0.2659
  0.2708   0.2728   0.2753   0.2795   0.2843   0.2932   0.2945   0.2975
  0.3055   0.3068   0.3078   0.3197   0.3205   0.3349   0.3374   0.3384
  0.3557   0.3574   0.3704   0.4263   0.4273   0.4359   0.4377   0.4532
  0.4631   0.4669   0.4673   0.4804   0.4804   0.4859   0.4932   0.5036
  0.5063   0.5270   0.5285   0.5362   0.5505   0.5523   0.5534   0.5632
  0.5728   0.5748   0.5772   0.5822   0.5870   0.6010   0.6071   0.6079
  0.6111   0.6243   0.6336   0.6431   0.6455   0.6590   0.6660   0.6724
  0.6816   0.6946   0.6968   0.7102   0.7135   0.7156   0.7246   0.7273
  0.7435   0.7450   0.8012   0.8075   0.8077   0.8261   0.8342   0.8396
  0.8406   0.8482   0.8501   0.8517   0.8612   0.8654   0.8714   0.8763
  0.8765   0.8821   0.8888   0.8948   0.9033   0.9057   0.9107   0.9145
  0.9303   0.9367   0.9458   0.9533   0.9594   0.9657   0.9698   0.9727
  0.9819   0.9846   0.9930   0.9960   1.0035   1.0268   1.0490   1.0533
  1.0788   1.0853   1.1046   1.1066   1.1141   1.1500   1.1820   1.2076
  1.2221   1.2258   1.2306   1.2423   1.2618   1.2659   1.2768   1.3055
  1.3146   1.3328   1.3562   1.3577   1.4244   1.4532   1.4824   1.4860
  1.5150   1.5202   1.5504   1.5539   1.5610   1.5697   1.5940   1.5973
  1.6103   1.6239   1.6401   1.6520   1.6751   1.6899   1.6957   1.7144
  1.7415   1.7615   1.7646   1.8377   1.8623   1.8823   1.8852   1.8906
  1.8999   1.9016   1.9190   1.9325   1.9439   1.9457   1.9601   1.9636
  1.9703   1.9839   2.0152   2.0342   2.0416   2.0753   2.0982   2.1187
  2.1420   2.1802   2.1884   2.2390   2.2643   2.2712   2.2870   2.2898
  2.3052   2.3171   2.3274   2.3398   2.3567   2.4105   2.4204   2.4279
  2.4372   2.4821   2.4896   2.5135   2.5338   2.5469   2.5507   2.5529
  2.5825   2.5963   2.6356   2.6580   2.6654   2.6873   2.7089   2.7168
  2.7260   2.7432   2.7440   2.7462   2.7606   2.7685   2.7772   2.7945
  2.8015   2.8037   2.8257   2.8388   2.8489   2.8845   2.9213   2.9518
  2.9815   3.0714   3.0846   3.1484   3.1493   3.1655   3.1908   3.2088
  3.2287   3.2374   3.3480   3.3562   3.3802   3.3900   3.5073   3.5662
  3.5908   3.7145   3.7286   3.7295   3.8220   3.9692   4.0255   4.0866
  4.1027   4.1039   4.4079   4.8045   4.8376   9.7668   9.7955   9.8047
  9.8158  23.4241  23.5675  23.8473  23.8712  23.8945  23.9356  23.9924
 24.0533  24.0569  24.0615  24.1400  24.1582  25.8243  25.8365  25.8973
 25.9079  26.0996  26.2020  26.2083  26.3257  26.6163  26.6281  26.6362
 26.7998 215.7582 215.7912 215.8059 215.8155
 --------------------------------------------------------------

          Ground-State Mulliken Net Atomic Charges

     Atom                 Charge (a.u.)
  ----------------------------------------
      1 C                    -0.267755
      2 C                     0.013960
      3 Cl                    0.490327
      4 C                    -0.122593
      5 H                     0.211193
      6 C                    -0.723547
      7 H                     0.165885
      8 C                    -0.119173
      9 H                     0.211106
     10 C                     0.006033
     11 Cl                    0.491512
     12 C                     0.342752
     13 C                    -1.149231
     14 H                     0.194642
     15 C                     0.456773
     16 Cl                    0.455298
     17 C                    -0.808427
     18 H                     0.193399
     19 C                     0.458260
     20 Cl                    0.455175
     21 C                    -1.150948
     22 H                     0.195359
  ----------------------------------------
  Sum of atomic charges =     0.000000

 -----------------------------------------------------------------
                    Cartesian Multipole Moments
 -----------------------------------------------------------------
    Charge (ESU x 10^10)
                -0.0000
    Dipole Moment (Debye)
         X      -2.7010      Y       0.0606      Z       1.6122
       Tot       3.1461
    Quadrupole Moments (Debye-Ang)
        XX    -117.4916     XY      -0.2002     YY    -123.8472
        XZ      -3.3948     YZ      -0.0188     ZZ    -121.1486
    Octopole Moments (Debye-Ang^2)
       XXX    -459.6953    XXY       6.4028    XYY    -147.7969
       YYY       9.8533    XXZ      90.7337    XYZ       1.4293
       YYZ      88.0806    XZZ    -153.2941    YZZ       0.6524
       ZZZ     275.2878
    Hexadecapole Moments (Debye-Ang^3)
      XXXX   -4798.8138   XXXY     201.7342   XXYY   -1013.6752
      XYYY     181.3633   YYYY    -942.2918   XXXZ     783.9974
      XXYZ      78.7220   XYYZ     306.9124   YYYZ     204.7816
      XXZZ   -1291.0593   XYZZ      49.4488   YYZZ    -684.6512
      XZZZ     835.7329   YZZZ     231.1657   ZZZZ   -3079.0543
 -----------------------------------------------------------------
 Calculating analytic gradient of the SCF energy
 Gradient of SCF Energy
            1           2           3           4           5           6
    1  -0.0103663   0.0036584  -0.0004596   0.0003405  -0.0009510  -0.0014773
    2   0.0003062  -0.0024530  -0.0005208  -0.0004229   0.0001048  -0.0000094
    3   0.0061137   0.0036162  -0.0012630  -0.0079749   0.0001815   0.0009197
            7           8           9          10          11          12
    1   0.0001744   0.0071844  -0.0006004  -0.0013725   0.0009024  -0.0032706
    2  -0.0000290   0.0003106  -0.0000763   0.0022423   0.0007136  -0.0000652
    3  -0.0001137   0.0034869   0.0007675  -0.0050577   0.0009873   0.0022580
           13          14          15          16          17          18
    1   0.0040015  -0.0006426   0.0050023  -0.0003671  -0.0091432   0.0004861
    2   0.0074246   0.0001682  -0.0026711  -0.0000692   0.0002510   0.0000200
    3  -0.0037128  -0.0006574   0.0001621   0.0003330   0.0053392  -0.0002742
           19          20          21          22
    1   0.0022132  -0.0003646   0.0047580   0.0002941
    2   0.0023564   0.0001889  -0.0075183  -0.0002512
    3  -0.0044535   0.0001424  -0.0016626   0.0008624
 Max gradient component =       1.037E-02
 RMS gradient           =       3.273E-03
 Gradient time:  CPU 192.00 s  wall 192.87 s
 Geometry Optimization Parameters
   NAtoms,    NIC,     NZ,  NCons,   NDum,   NFix, NCnnct, MaxDiis
       22     155      22       0       0       0       0       0

 Cartesian Hessian Update
 Hessian updated using BFGS update


** GEOMETRY OPTIMIZATION IN DELOCALIZED INTERNAL COORDINATES **
   Searching for a Minimum

   Optimization Cycle:   2

                       Coordinates (Angstroms)
     ATOM                X               Y               Z
      1  C         0.0069335077   -0.0000548296   -0.0038755365
      2  C        -0.0128409751    0.0758312725    1.4021016908
      3  Cl        1.4706402386    0.2228402781    2.3289182271
      4  C        -1.2052672915    0.1043579024    2.1119236172
      5  H        -1.1821214336    0.1781214962    3.1920041143
      6  C        -2.4181955574    0.0537952226    1.4432697706
      7  H        -3.3478038443    0.0744363671    1.9980121517
      8  C        -2.4328742900   -0.0233052883    0.0596027303
      9  H        -3.3744935106   -0.0766367648   -0.4723911595
     10  C        -1.2419561796   -0.0476928716   -0.6527970722
     11  Cl       -1.3590234818   -0.2249656835   -2.3954333031
     12  C         1.2933638972   -0.0287618519   -0.7717434805
     13  C         2.2971497609   -0.9524330546   -0.4614897327
     14  H         2.1393501234   -1.6782129444    0.3233423442
     15  C         3.4860181074   -0.9764062512   -1.1769233929
     16  Cl        4.7159060259   -2.1586757286   -0.7703818192
     17  C         3.7096307042   -0.0828222204   -2.2145549189
     18  H         4.6389838551   -0.1036902905   -2.7693640811
     19  C         2.7200619415    0.8380283309   -2.5277238580
     20  Cl        2.9831254592    1.9876222603   -3.8256948419
     21  C         1.5264789446    0.8670698120   -1.8204811627
     22  H         0.7847588718    1.6128207586   -2.0678887596
   Point Group: c1    Number of degrees of freedom:    60


   Energy is  -2301.899834138

 Hessian updated using BFGS update

 54 Hessian modes will be used to form the next step
  Hessian Eigenvalues:
     0.017635    0.019215    0.019215    0.023206    0.023207    0.023569
     0.023677    0.023681    0.023933    0.023938    0.024090    0.024090
     0.024114    0.024114    0.024135    0.024136    0.024142    0.024143
     0.031924    0.159630    0.159969    0.159995    0.160000    0.160000
     0.160438    0.217132    0.225381    0.234791    0.234799    0.235476
     0.247225    0.249948    0.249962    0.249992    0.250000    0.250000
     0.300308    0.300900    0.301783    0.352957    0.356643    0.364546
     0.429029    0.432120    0.432123    0.465363    0.467798    0.467800
     0.471083    0.477164    0.478203    0.478204    0.479112    0.538442

 Minimum search - taking simple RFO step
 Searching for Lamda that Minimizes Along All modes
 Value Taken    Lamda =  -0.00320025
 Step Taken.  Stepsize is  0.298171

                             Maximum     Tolerance    Cnvgd?
         Gradient           0.009690      0.000300      NO
         Displacement       0.231219      0.001200      NO
         Energy change     -0.008742      0.000001      NO


 New Cartesian Coordinates Obtained by Inverse Iteration

 Displacement from previous Coordinates is:  0.959589
 ----------------------------------------------------------------
             Standard Nuclear Orientation (Angstroms)
    I     Atom           X                Y                Z
 ----------------------------------------------------------------
    1      C       0.0150476324    -0.0000555414    -0.0091989713
    2      C      -0.0106901590     0.1594597677     1.3865930425
    3      Cl      1.4840221764     0.3840042496     2.2824784798
    4      C      -1.1997596954     0.1856201543     2.1078926408
    5      H      -1.1696481802     0.3171724190     3.1819386250
    6      C      -2.4116382035     0.0557201364     1.4391381101
    7      H      -3.3414557503     0.0773289764     1.9942066164
    8      C      -2.4298555998    -0.1039286047     0.0582875502
    9      H      -3.3648749912    -0.2168254202    -0.4754066247
   10      C      -1.2305863686    -0.1327473878    -0.6456898528
   11      Cl     -1.3173399801    -0.4007718365    -2.3801182678
   12      C       1.2917422676    -0.0280136299    -0.7717715126
   13      C       2.2513956129    -1.0091841235    -0.5031959460
   14      H       2.0711488745    -1.7632126778     0.2522253539
   15      C       3.4381201861    -1.0257537494    -1.2246315643
   16      Cl      4.6300691160    -2.2681790215    -0.8889661100
   17      C       3.7043926839    -0.0816297997    -2.2104191026
   18      H       4.6326961874    -0.1032107508    -2.7651660870
   19      C       2.7421255760     0.8902558413    -2.4632376266
   20      Cl      3.0502042783     2.0969974357    -3.6982008822
   21      C       1.5439210984     0.9267942846    -1.7618144493
   22      H       0.8187881117     1.7014251994    -1.9765118943
 ----------------------------------------------------------------
 Nuclear Repulsion Energy =        1457.24198589 hartrees
 There are       73 alpha and       73 beta electrons
 Applying Cartesian multipole field
    Component          Value
    ---------          -----
     (2,0,0)        1.00000E-11
     (0,2,0)        2.00000E-11
     (0,0,2)       -3.00000E-11
 Nucleus-field energy     =    -0.0000000161 hartrees
 Requested basis set is 6-311++G(d,p)
 There are 154 shells and 426 basis functions
 A cutoff of  1.0D-15 yielded   9502 shell pairs
 There are     77694 function pairs (     83467 Cartesian)
 Smallest overlap matrix eigenvalue = 3.74E-07
 Linear dependence detected in AO basis
 Number of orthogonalized atomic orbitals = 422
 Maximum deviation from orthogonality = 8.182E-10
 Guess from superposition of atomic densities
 Warning:  Energy on first SCF cycle will be non-variational
 SAD guess density has 146.000000 electrons

 -----------------------------------------------------------------------
  General SCF calculation program by
  Eric Jon Sundstrom, Paul Horn, Yuezhi Mao, Dmitri Zuev, Alec White,
  David Stuck, Shaama M.S., Shane Yost, Joonho Lee, David Small,
  Daniel Levine, Susi Lehtola, Hugh Burton, Evgeny Epifanovsky,
  Bang C. Huynh
 -----------------------------------------------------------------------
 Exchange:     0.2000 Hartree-Fock + 0.0800 Slater + 0.7200 B88
 Correlation:  0.1900 VWN1RPA + 0.8100 LYP
 Using SG-1 standard quadrature grid
 A restricted SCF calculation will be
 performed using DIIS
 SCF converges when DIIS error is below 1.0e-08
 ---------------------------------------
  Cycle       Energy         DIIS error
 ---------------------------------------
    1   -2305.6515427111      3.02e-02  
    2   -2301.7372218683      2.65e-03  
    3   -2301.6498069592      3.23e-03  
    4   -2301.8965413565      4.75e-04  
    5   -2301.9010068593      2.01e-04  
    6   -2301.9017620908      9.68e-05  
    7   -2301.9019653846      2.40e-05  
    8   -2301.9019747230      1.25e-05  
    9   -2301.9019785101      1.89e-06  
   10   -2301.9019785800      9.65e-07  
   11   -2301.9019785988      1.26e-07  
   12   -2301.9019785992      7.02e-08  
   13   -2301.9019785993      2.16e-08  
   14   -2301.9019785993      4.69e-09  Convergence criterion met
 ---------------------------------------
 SCF time:   CPU 541.84s  wall 542.00s 
 SCF   energy in the final basis set =    -2301.9019785993
 Total energy in the final basis set =    -2301.9019785993

 --------------------------------------------------------------

                    Orbital Energies (a.u.)
 --------------------------------------------------------------

 Alpha MOs
 -- Occupied --
********-101.5697-101.5655-101.5655 -10.2656 -10.2656 -10.2578 -10.2578
-10.2310 -10.2219 -10.2111 -10.2090 -10.2089 -10.2085 -10.2048 -10.2048
 -9.4845  -9.4845  -9.4801  -9.4801  -7.2493  -7.2490  -7.2448  -7.2448
 -7.2395  -7.2394  -7.2389  -7.2387  -7.2349  -7.2349  -7.2346  -7.2345
 -0.9359  -0.9197  -0.8921  -0.8860  -0.8505  -0.8446  -0.7977  -0.7553
 -0.7551  -0.7524  -0.6654  -0.6308  -0.6169  -0.6139  -0.5500  -0.5318
 -0.5214  -0.5046  -0.4921  -0.4738  -0.4581  -0.4570  -0.4538  -0.4320
 -0.4252  -0.4160  -0.3989  -0.3930  -0.3922  -0.3800  -0.3748  -0.3435
 -0.3407  -0.3373  -0.3319  -0.3261  -0.3236  -0.2906  -0.2693  -0.2646
 -0.2620
 -- Virtual --
 -0.0644  -0.0494  -0.0394  -0.0292  -0.0222  -0.0135  -0.0063   0.0054
  0.0075   0.0134   0.0184   0.0190   0.0203   0.0334   0.0462   0.0464
  0.0496   0.0503   0.0601   0.0702   0.0735   0.0809   0.0814   0.0862
  0.0890   0.0948   0.0965   0.1011   0.1019   0.1080   0.1099   0.1152
  0.1159   0.1167   0.1201   0.1225   0.1259   0.1282   0.1290   0.1317
  0.1344   0.1358   0.1381   0.1438   0.1458   0.1552   0.1553   0.1625
  0.1669   0.1720   0.1725   0.1808   0.1839   0.1889   0.1931   0.1954
  0.2013   0.2125   0.2131   0.2194   0.2231   0.2273   0.2319   0.2353
  0.2364   0.2438   0.2474   0.2550   0.2609   0.2619   0.2632   0.2674
  0.2699   0.2708   0.2748   0.2796   0.2842   0.2883   0.2920   0.3004
  0.3015   0.3058   0.3065   0.3191   0.3230   0.3354   0.3359   0.3391
  0.3525   0.3579   0.3716   0.4266   0.4268   0.4357   0.4423   0.4524
  0.4643   0.4677   0.4687   0.4794   0.4808   0.4826   0.4953   0.5001
  0.5079   0.5238   0.5256   0.5365   0.5488   0.5515   0.5560   0.5630
  0.5680   0.5777   0.5827   0.5851   0.5905   0.6034   0.6079   0.6095
  0.6180   0.6254   0.6383   0.6388   0.6526   0.6615   0.6642   0.6711
  0.6832   0.6950   0.6958   0.7050   0.7059   0.7080   0.7225   0.7280
  0.7394   0.7465   0.8011   0.8046   0.8113   0.8360   0.8363   0.8398
  0.8444   0.8485   0.8514   0.8539   0.8605   0.8678   0.8716   0.8746
  0.8759   0.8830   0.8866   0.8950   0.9013   0.9023   0.9154   0.9179
  0.9285   0.9365   0.9406   0.9497   0.9580   0.9647   0.9729   0.9737
  0.9798   0.9806   0.9961   0.9980   1.0051   1.0276   1.0443   1.0519
  1.0745   1.0808   1.1068   1.1074   1.1155   1.1511   1.1846   1.2115
  1.2256   1.2264   1.2339   1.2406   1.2573   1.2766   1.2841   1.3069
  1.3169   1.3286   1.3493   1.3672   1.4332   1.4474   1.4806   1.4852
  1.5123   1.5274   1.5493   1.5564   1.5570   1.5707   1.5879   1.5932
  1.6050   1.6229   1.6410   1.6472   1.6817   1.6864   1.6981   1.7088
  1.7438   1.7628   1.7688   1.8361   1.8586   1.8804   1.8806   1.8931
  1.8957   1.9086   1.9218   1.9337   1.9425   1.9504   1.9603   1.9629
  1.9683   1.9891   2.0136   2.0322   2.0445   2.0714   2.0959   2.1216
  2.1377   2.1697   2.1871   2.2463   2.2651   2.2744   2.2834   2.2904
  2.2951   2.3168   2.3245   2.3461   2.3553   2.4218   2.4253   2.4357
  2.4371   2.4805   2.4842   2.5083   2.5242   2.5477   2.5491   2.5538
  2.5783   2.5939   2.6356   2.6645   2.6713   2.6869   2.7129   2.7136
  2.7317   2.7325   2.7448   2.7471   2.7561   2.7716   2.7766   2.7900
  2.7945   2.7990   2.8152   2.8346   2.8482   2.8791   2.9176   2.9632
  2.9913   3.0757   3.0831   3.1395   3.1514   3.1643   3.1898   3.2183
  3.2250   3.2397   3.3428   3.3552   3.3725   3.3866   3.5093   3.5713
  3.5909   3.7097   3.7214   3.7380   3.8116   3.9715   4.0232   4.0891
  4.1015   4.1086   4.3912   4.8041   4.8373   9.7689   9.7954   9.8025
  9.8234  23.4291  23.5771  23.8493  23.8668  23.9037  23.9318  23.9981
 24.0431  24.0511  24.0595  24.1351  24.1492  25.8240  25.8337  25.8958
 25.9031  26.1014  26.1966  26.2049  26.3333  26.6117  26.6199  26.6318
 26.7977 215.7603 215.7910 215.8030 215.8244
 --------------------------------------------------------------

          Ground-State Mulliken Net Atomic Charges

     Atom                 Charge (a.u.)
  ----------------------------------------
      1 C                    -0.255880
      2 C                    -0.024147
      3 Cl                    0.467365
      4 C                    -0.135136
      5 H                     0.211033
      6 C                    -0.681538
      7 H                     0.168372
      8 C                    -0.135490
      9 H                     0.211004
     10 C                    -0.029289
     11 Cl                    0.468194
     12 C                     0.424160
     13 C                    -1.160421
     14 H                     0.197872
     15 C                     0.492257
     16 Cl                    0.443444
     17 C                    -0.812104
     18 H                     0.189853
     19 C                     0.498988
     20 Cl                    0.442560
     21 C                    -1.179631
     22 H                     0.198533
  ----------------------------------------
  Sum of atomic charges =     0.000000

 -----------------------------------------------------------------
                    Cartesian Multipole Moments
 -----------------------------------------------------------------
    Charge (ESU x 10^10)
                 0.0000
    Dipole Moment (Debye)
         X      -2.6851      Y       0.0654      Z       1.6040
       Tot       3.1284
    Quadrupole Moments (Debye-Ang)
        XX    -117.4900     XY      -0.2122     YY    -123.8853
        XZ      -3.4445     YZ      -0.0304     ZZ    -121.2064
    Octopole Moments (Debye-Ang^2)
       XXX    -459.6903    XXY       5.9534    XYY    -148.8318
       YYY      10.3068    XXZ      90.4671    XYZ       1.1454
       YYZ      88.7181    XZZ    -153.2499    YZZ       1.3171
       ZZZ     275.5295
    Hexadecapole Moments (Debye-Ang^3)
      XXXX   -4741.8626   XXXY     177.3640   XXYY   -1024.8351
      XYYY     151.7160   YYYY   -1046.1719   XXXZ     802.2473
      XXYZ      65.5838   XYYZ     314.2491   YYYZ     157.7458
      XXZZ   -1266.7543   XYZZ      39.6709   YYZZ    -686.7938
      XZZZ     851.1826   YZZZ     191.7893   ZZZZ   -2982.4332
 -----------------------------------------------------------------
 Calculating analytic gradient of the SCF energy
 Gradient of SCF Energy
            1           2           3           4           5           6
    1  -0.0014769   0.0022848  -0.0001746   0.0003900  -0.0001374  -0.0016784
    2   0.0001200  -0.0008463  -0.0005462  -0.0004340  -0.0000133   0.0000446
    3   0.0010031  -0.0000496  -0.0012685  -0.0015743   0.0002165   0.0009179
            7           8           9          10          11          12
    1   0.0001284   0.0015891  -0.0002621   0.0010486   0.0010136  -0.0033281
    2  -0.0000525   0.0003506  -0.0000079   0.0008348   0.0004021   0.0000527
    3  -0.0000875   0.0004470   0.0000201  -0.0019943   0.0007051   0.0020249
           13          14          15          16          17          18
    1   0.0013191  -0.0001636   0.0014546  -0.0006184  -0.0019173   0.0003548
    2   0.0026179  -0.0007481  -0.0014964   0.0004764   0.0000305  -0.0000181
    3   0.0000440   0.0004023   0.0006172  -0.0000461   0.0010717  -0.0001971
           19          20          21          22
    1   0.0002949  -0.0003587   0.0006577  -0.0004202
    2   0.0015918  -0.0004828  -0.0026791   0.0008033
    3  -0.0015778   0.0005984  -0.0011879  -0.0000852
 Max gradient component =       3.328E-03
 RMS gradient           =       1.091E-03
 Gradient time:  CPU 193.87 s  wall 193.89 s
 Geometry Optimization Parameters
   NAtoms,    NIC,     NZ,  NCons,   NDum,   NFix, NCnnct, MaxDiis
       22     155      22       0       0       0       0       0

 Cartesian Hessian Update
 Hessian updated using BFGS update


** GEOMETRY OPTIMIZATION IN DELOCALIZED INTERNAL COORDINATES **
   Searching for a Minimum

   Optimization Cycle:   3

                       Coordinates (Angstroms)
     ATOM                X               Y               Z
      1  C         0.0150476324   -0.0000555414   -0.0091989713
      2  C        -0.0106901590    0.1594597677    1.3865930425
      3  Cl        1.4840221764    0.3840042496    2.2824784798
      4  C        -1.1997596954    0.1856201543    2.1078926408
      5  H        -1.1696481802    0.3171724190    3.1819386250
      6  C        -2.4116382035    0.0557201364    1.4391381101
      7  H        -3.3414557503    0.0773289764    1.9942066164
      8  C        -2.4298555998   -0.1039286047    0.0582875502
      9  H        -3.3648749912   -0.2168254202   -0.4754066247
     10  C        -1.2305863686   -0.1327473878   -0.6456898528
     11  Cl       -1.3173399801   -0.4007718365   -2.3801182678
     12  C         1.2917422676   -0.0280136299   -0.7717715126
     13  C         2.2513956129   -1.0091841235   -0.5031959460
     14  H         2.0711488745   -1.7632126778    0.2522253539
     15  C         3.4381201861   -1.0257537494   -1.2246315643
     16  Cl        4.6300691160   -2.2681790215   -0.8889661100
     17  C         3.7043926839   -0.0816297997   -2.2104191026
     18  H         4.6326961874   -0.1032107508   -2.7651660870
     19  C         2.7421255760    0.8902558413   -2.4632376266
     20  Cl        3.0502042783    2.0969974357   -3.6982008822
     21  C         1.5439210984    0.9267942846   -1.7618144493
     22  H         0.8187881117    1.7014251994   -1.9765118943
   Point Group: c1    Number of degrees of freedom:    60


   Energy is  -2301.901978599

 Hessian updated using BFGS update

 56 Hessian modes will be used to form the next step
  Hessian Eigenvalues:
     0.013367    0.019215    0.019227    0.023205    0.023215    0.023443
     0.023677    0.023706    0.023923    0.024026    0.024090    0.024090
     0.024114    0.024114    0.024134    0.024138    0.024142    0.024175
     0.030506    0.159202    0.159971    0.159995    0.160000    0.160001
     0.161010    0.197662    0.223704    0.234796    0.234800    0.235461
     0.246171    0.249950    0.249962    0.249995    0.250000    0.250064
     0.299089    0.300856    0.301040    0.303820    0.353775    0.356611
     0.356695    0.371619    0.428646    0.432120    0.432123    0.467726
     0.467799    0.469218    0.471182    0.475981    0.478204    0.478207
     0.479278    0.559510

 Minimum search - taking simple RFO step
 Searching for Lamda that Minimizes Along All modes
 Value Taken    Lamda =  -0.00098256
 Step Taken.  Stepsize is  0.229630

                             Maximum     Tolerance    Cnvgd?
         Gradient           0.005065      0.000300      NO
         Displacement       0.180007      0.001200      NO
         Energy change     -0.002144      0.000001      NO


 New Cartesian Coordinates Obtained by Inverse Iteration

 Displacement from previous Coordinates is:  0.739654
 ----------------------------------------------------------------
             Standard Nuclear Orientation (Angstroms)
    I     Atom           X                Y                Z
 ----------------------------------------------------------------
    1      C       0.0163378445    -0.0055641065    -0.0102807217
    2      C      -0.0159083972     0.2200789825     1.3758304704
    3      Cl      1.4830199631     0.5065976161     2.2512715284
    4      C      -1.2030481083     0.2529853129     2.1007688535
    5      H      -1.1731363937     0.4353765860     3.1667421329
    6      C      -2.4097181660     0.0584406602     1.4378095434
    7      H      -3.3399213485     0.0848123051     1.9929013954
    8      C      -2.4284526518    -0.1696628974     0.0661853921
    9      H      -3.3590598152    -0.3278564236    -0.4624603402
   10      C      -1.2267041447    -0.1996887913    -0.6343783210
   11      Cl     -1.2965305259    -0.5246367754    -2.3619303739
   12      C       1.2935554470    -0.0324752068    -0.7745757097
   13      C       2.2213796205    -1.0520707129    -0.5473219513
   14      H       2.0228735918    -1.8239040253     0.1842433237
   15      C       3.4088088293    -1.0616189981    -1.2690391754
   16      Cl      4.5740942106    -2.3453758913    -0.9879765147
   17      C       3.7048504950    -0.0796884970    -2.2090745196
   18      H       4.6329611504    -0.0980260648    -2.7620865297
   19      C       2.7655383998     0.9259126102    -2.4151826864
   20      Cl      3.1102007397     2.1792560936    -3.5962551085
   21      C       1.5654915912     0.9636741318    -1.7153890687
   22      H       0.8511925422     1.7547000130    -1.9013700917
 ----------------------------------------------------------------
 Nuclear Repulsion Energy =        1456.44342464 hartrees
 There are       73 alpha and       73 beta electrons
 Applying Cartesian multipole field
    Component          Value
    ---------          -----
     (2,0,0)        1.00000E-11
     (0,2,0)        2.00000E-11
     (0,0,2)       -3.00000E-11
 Nucleus-field energy     =    -0.0000000132 hartrees
 Requested basis set is 6-311++G(d,p)
 There are 154 shells and 426 basis functions
 A cutoff of  1.0D-15 yielded   9505 shell pairs
 There are     77711 function pairs (     83486 Cartesian)
 Smallest overlap matrix eigenvalue = 3.52E-07
 Linear dependence detected in AO basis
 Number of orthogonalized atomic orbitals = 423
 Maximum deviation from orthogonality = 9.188E-10
 Guess from superposition of atomic densities
 Warning:  Energy on first SCF cycle will be non-variational
 SAD guess density has 146.000000 electrons

 -----------------------------------------------------------------------
  General SCF calculation program by
  Eric Jon Sundstrom, Paul Horn, Yuezhi Mao, Dmitri Zuev, Alec White,
  David Stuck, Shaama M.S., Shane Yost, Joonho Lee, David Small,
  Daniel Levine, Susi Lehtola, Hugh Burton, Evgeny Epifanovsky,
  Bang C. Huynh
 -----------------------------------------------------------------------
 Exchange:     0.2000 Hartree-Fock + 0.0800 Slater + 0.7200 B88
 Correlation:  0.1900 VWN1RPA + 0.8100 LYP
 Using SG-1 standard quadrature grid
 A restricted SCF calculation will be
 performed using DIIS
 SCF converges when DIIS error is below 1.0e-08
 ---------------------------------------
  Cycle       Energy         DIIS error
 ---------------------------------------
    1   -2305.6376273523      3.01e-02  
    2   -2301.7389425722      2.64e-03  
    3   -2301.6536125200      3.21e-03  
    4   -2301.8972758933      4.74e-04  
    5   -2301.9018184068      1.96e-04  
    6   -2301.9025475822      9.31e-05  
    7   -2301.9027374412      2.16e-05  
    8   -2301.9027441061      1.23e-05  
    9   -2301.9027478141      1.93e-06  
   10   -2301.9027478889      9.53e-07  
   11   -2301.9027479072      1.23e-07  
   12   -2301.9027479075      6.75e-08  
   13   -2301.9027479076      2.14e-08  
   14   -2301.9027479076      4.72e-09  Convergence criterion met
 ---------------------------------------
 SCF time:   CPU 540.27s  wall 540.00s 
 SCF   energy in the final basis set =    -2301.9027479076
 Total energy in the final basis set =    -2301.9027479076

 --------------------------------------------------------------

                    Orbital Energies (a.u.)
 --------------------------------------------------------------

 Alpha MOs
 -- Occupied --
********-101.5692-101.5655-101.5654 -10.2657 -10.2657 -10.2586 -10.2586
-10.2304 -10.2221 -10.2114 -10.2092 -10.2092 -10.2090 -10.2053 -10.2052
 -9.4840  -9.4840  -9.4800  -9.4800  -7.2487  -7.2485  -7.2447  -7.2447
 -7.2389  -7.2389  -7.2384  -7.2382  -7.2348  -7.2348  -7.2345  -7.2344
 -0.9356  -0.9196  -0.8910  -0.8856  -0.8506  -0.8442  -0.7975  -0.7553
 -0.7553  -0.7529  -0.6654  -0.6295  -0.6182  -0.6138  -0.5504  -0.5322
 -0.5203  -0.5069  -0.4917  -0.4737  -0.4581  -0.4568  -0.4540  -0.4314
 -0.4255  -0.4165  -0.3989  -0.3938  -0.3911  -0.3799  -0.3744  -0.3426
 -0.3405  -0.3369  -0.3318  -0.3260  -0.3233  -0.2884  -0.2693  -0.2672
 -0.2628
 -- Virtual --
 -0.0614  -0.0500  -0.0393  -0.0333  -0.0227  -0.0140  -0.0065   0.0052
  0.0077   0.0137   0.0176   0.0185   0.0198   0.0326   0.0458   0.0461
  0.0487   0.0516   0.0604   0.0697   0.0725   0.0807   0.0809   0.0848
  0.0885   0.0952   0.0955   0.1007   0.1013   0.1057   0.1087   0.1155
  0.1159   0.1164   0.1197   0.1222   0.1252   0.1276   0.1279   0.1301
  0.1329   0.1352   0.1373   0.1410   0.1461   0.1511   0.1538   0.1625
  0.1649   0.1704   0.1710   0.1805   0.1828   0.1896   0.1920   0.1971
  0.1998   0.2101   0.2131   0.2208   0.2233   0.2276   0.2317   0.2346
  0.2373   0.2427   0.2454   0.2509   0.2525   0.2614   0.2631   0.2637
  0.2695   0.2703   0.2753   0.2796   0.2804   0.2846   0.2899   0.3009
  0.3016   0.3058   0.3068   0.3108   0.3212   0.3243   0.3291   0.3352
  0.3406   0.3499   0.3620   0.3724   0.4262   0.4264   0.4367   0.4413
  0.4517   0.4647   0.4694   0.4702   0.4778   0.4834   0.4855   0.4972
  0.4984   0.5100   0.5223   0.5224   0.5390   0.5490   0.5498   0.5576
  0.5624   0.5665   0.5769   0.5824   0.5912   0.5989   0.6050   0.6066
  0.6209   0.6216   0.6261   0.6317   0.6438   0.6579   0.6582   0.6635
  0.6806   0.6863   0.6931   0.6979   0.7015   0.7084   0.7225   0.7310
  0.7414   0.7477   0.7678   0.7981   0.8067   0.8249   0.8383   0.8397
  0.8404   0.8483   0.8522   0.8526   0.8566   0.8599   0.8688   0.8702
  0.8741   0.8797   0.8830   0.8847   0.8936   0.9011   0.9033   0.9141
  0.9251   0.9262   0.9289   0.9458   0.9506   0.9621   0.9623   0.9730
  0.9752   0.9805   0.9856   0.9989   1.0031   1.0101   1.0293   1.0420
  1.0480   1.0727   1.0732   1.1032   1.1126   1.1264   1.1495   1.1854
  1.2151   1.2186   1.2344   1.2377   1.2400   1.2580   1.2819   1.2926
  1.3075   1.3182   1.3304   1.3457   1.3760   1.4333   1.4386   1.4817
  1.4846   1.5089   1.5350   1.5492   1.5551   1.5670   1.5711   1.5815
  1.5921   1.6024   1.6213   1.6423   1.6470   1.6847   1.6877   1.6988
  1.7028   1.7455   1.7630   1.7711   1.8339   1.8484   1.8760   1.8797
  1.8875   1.9005   1.9159   1.9229   1.9326   1.9432   1.9552   1.9616
  1.9634   1.9688   1.9942   2.0158   2.0322   2.0444   2.0722   2.0965
  2.1235   2.1325   2.1648   2.1881   2.2529   2.2680   2.2757   2.2802
  2.2899   2.2911   2.3166   2.3216   2.3508   2.3543   2.4242   2.4277
  2.4390   2.4424   2.4836   2.4889   2.5068   2.5231   2.5469   2.5533
  2.5552   2.5736   2.5941   2.6376   2.6662   2.6770   2.6868   2.7114
  2.7163   2.7279   2.7356   2.7466   2.7535   2.7562   2.7739   2.7768
  2.7896   2.7906   2.8088   2.8283   2.8330   2.8488   2.8751   2.9144
  2.9667   2.9964   3.0796   3.0848   3.1359   3.1515   3.1623   3.1927
  3.2221   3.2259   3.2366   3.3411   3.3565   3.3676   3.3871   3.5206
  3.5773   3.5974   3.7067   3.7184   3.7453   3.8083   3.9717   4.0216
  4.0900   4.1033   4.1127   4.3831   4.8035   4.8350   9.7706   9.7940
  9.8066   9.8232  23.4332  23.5789  23.8493  23.8659  23.9026  23.9325
 24.0000  24.0420  24.0496  24.0626  24.1365  24.1513  25.8254  25.8322
 25.8994  25.9041  26.1054  26.1919  26.2123  26.3377  26.6100  26.6385
 26.6554  26.7996 215.7626 215.7893 215.8081 215.8245
 --------------------------------------------------------------

          Ground-State Mulliken Net Atomic Charges

     Atom                 Charge (a.u.)
  ----------------------------------------
      1 C                    -0.030146
      2 C                     0.082573
      3 Cl                    0.490000
      4 C                    -0.242505
      5 H                     0.209937
      6 C                    -0.610890
      7 H                     0.174394
      8 C                    -0.236112
      9 H                     0.209738
     10 C                     0.086390
     11 Cl                    0.489522
     12 C                    -0.004181
     13 C                    -0.954943
     14 H                     0.209309
     15 C                     0.249210
     16 Cl                    0.486160
     17 C                    -0.795619
     18 H                     0.219505
     19 C                     0.258787
     20 Cl                    0.485848
     21 C                    -0.986512
     22 H                     0.209535
  ----------------------------------------
  Sum of atomic charges =     0.000000

 -----------------------------------------------------------------
                    Cartesian Multipole Moments
 -----------------------------------------------------------------
    Charge (ESU x 10^10)
                 0.0000
    Dipole Moment (Debye)
         X      -2.6924      Y       0.0711      Z       1.6075
       Tot       3.1366
    Quadrupole Moments (Debye-Ang)
        XX    -117.4876     XY      -0.2161     YY    -123.9217
        XZ      -3.5025     YZ       0.0128     ZZ    -121.2787
    Octopole Moments (Debye-Ang^2)
       XXX    -459.9491    XXY       5.5991    XYY    -149.7309
       YYY      10.4153    XXZ      90.5282    XYZ       0.8232
       YYZ      89.2908    XZZ    -153.3362    YZZ       1.9252
       ZZZ     275.5296
    Hexadecapole Moments (Debye-Ang^3)
      XXXX   -4718.8491   XXXY     157.9685   XXYY   -1037.2402
      XYYY     128.6138   YYYY   -1131.1749   XXXZ     820.6681
      XXYZ      54.5573   XYYZ     321.0933   YYYZ     120.0819
      XXZZ   -1251.9622   XYZZ      31.9201   YYZZ    -689.8101
      XZZZ     868.2597   YZZZ     159.2942   ZZZZ   -2911.6910
 -----------------------------------------------------------------
 Calculating analytic gradient of the SCF energy
 Gradient of SCF Energy
            1           2           3           4           5           6
    1   0.0013591  -0.0002119   0.0004409  -0.0002675   0.0001231   0.0000127
    2  -0.0001513  -0.0002172  -0.0005702   0.0000795  -0.0000653   0.0000328
    3  -0.0007354  -0.0005620  -0.0007338   0.0006190  -0.0000681  -0.0000257
            7           8           9          10          11          12
    1   0.0000010  -0.0006346   0.0001259   0.0003918   0.0010287  -0.0007902
    2   0.0000007  -0.0000784   0.0000642   0.0002514   0.0004742   0.0001956
    3   0.0000022  -0.0000505  -0.0000916   0.0004526  -0.0000639   0.0002292
           13          14          15          16          17          18
    1  -0.0003282  -0.0000509  -0.0002903  -0.0000368   0.0009641  -0.0001530
    2   0.0000484   0.0000225   0.0000057   0.0000904   0.0000057   0.0000015
    3   0.0008596   0.0005058   0.0001395  -0.0000349  -0.0004725   0.0000974
           19          20          21          22
    1  -0.0002560  -0.0000116  -0.0008684  -0.0005479
    2   0.0000741  -0.0001234  -0.0001799   0.0000391
    3   0.0000097   0.0001143  -0.0000020  -0.0001890
 Max gradient component =       1.359E-03
 RMS gradient           =       4.056E-04
 Gradient time:  CPU 195.33 s  wall 195.35 s
 Geometry Optimization Parameters
   NAtoms,    NIC,     NZ,  NCons,   NDum,   NFix, NCnnct, MaxDiis
       22     155      22       0       0       0       0       0

 Cartesian Hessian Update
 Hessian updated using BFGS update


** GEOMETRY OPTIMIZATION IN DELOCALIZED INTERNAL COORDINATES **
   Searching for a Minimum

   Optimization Cycle:   4

                       Coordinates (Angstroms)
     ATOM                X               Y               Z
      1  C         0.0163378445   -0.0055641065   -0.0102807217
      2  C        -0.0159083972    0.2200789825    1.3758304704
      3  Cl        1.4830199631    0.5065976161    2.2512715284
      4  C        -1.2030481083    0.2529853129    2.1007688535
      5  H        -1.1731363937    0.4353765860    3.1667421329
      6  C        -2.4097181660    0.0584406602    1.4378095434
      7  H        -3.3399213485    0.0848123051    1.9929013954
      8  C        -2.4284526518   -0.1696628974    0.0661853921
      9  H        -3.3590598152   -0.3278564236   -0.4624603402
     10  C        -1.2267041447   -0.1996887913   -0.6343783210
     11  Cl       -1.2965305259   -0.5246367754   -2.3619303739
     12  C         1.2935554470   -0.0324752068   -0.7745757097
     13  C         2.2213796205   -1.0520707129   -0.5473219513
     14  H         2.0228735918   -1.8239040253    0.1842433237
     15  C         3.4088088293   -1.0616189981   -1.2690391754
     16  Cl        4.5740942106   -2.3453758913   -0.9879765147
     17  C         3.7048504950   -0.0796884970   -2.2090745196
     18  H         4.6329611504   -0.0980260648   -2.7620865297
     19  C         2.7655383998    0.9259126102   -2.4151826864
     20  Cl        3.1102007397    2.1792560936   -3.5962551085
     21  C         1.5654915912    0.9636741318   -1.7153890687
     22  H         0.8511925422    1.7547000130   -1.9013700917
   Point Group: c1    Number of degrees of freedom:    60


   Energy is  -2301.902747908

 Hessian updated using BFGS update

 58 Hessian modes will be used to form the next step
  Hessian Eigenvalues:
     0.007936    0.019216    0.019266    0.023210    0.023223    0.023672
     0.023677    0.023735    0.023931    0.024027    0.024090    0.024091
     0.024114    0.024120    0.024135    0.024142    0.024160    0.024185
     0.029381    0.159835    0.159979    0.159995    0.160000    0.160009
     0.161363    0.208767    0.223718    0.234797    0.234815    0.235455
     0.247001    0.249958    0.249963    0.249995    0.250041    0.251069
     0.297899    0.300992    0.301034    0.301052    0.307312    0.354062
     0.356655    0.356670    0.357534    0.368810    0.430167    0.432122
     0.432165    0.467791    0.467858    0.469313    0.469722    0.475360
     0.478204    0.478209    0.479638    0.531093

 Minimum search - taking simple RFO step
 Searching for Lamda that Minimizes Along All modes
 Value Taken    Lamda =  -0.00053582
 Step Taken.  Stepsize is  0.227844

                             Maximum     Tolerance    Cnvgd?
         Gradient           0.003933      0.000300      NO
         Displacement       0.198747      0.001200      NO
         Energy change     -0.000769      0.000001      NO


 New Cartesian Coordinates Obtained by Inverse Iteration

 Displacement from previous Coordinates is:  0.813715
 ----------------------------------------------------------------
             Standard Nuclear Orientation (Angstroms)
    I     Atom           X                Y                Z
 ----------------------------------------------------------------
    1      C       0.0131928490    -0.0039062880    -0.0121026951
    2      C      -0.0216685189     0.2869608511     1.3601397617
    3      Cl      1.4782085380     0.6522059190     2.2064674151
    4      C      -1.2066423044     0.3197583134     2.0879565859
    5      H      -1.1798946107     0.5542692771     3.1435869655
    6      C      -2.4074519774     0.0553438725     1.4385068092
    7      H      -3.3370179281     0.0799038851     1.9952532382
    8      C      -2.4237890773    -0.2389396114     0.0793487959
    9      H      -3.3501621719    -0.4506459095    -0.4375725731
   10      C      -1.2229473336    -0.2644190977    -0.6224577263
   11      Cl     -1.2772373831    -0.6622755827    -2.3362394658
   12      C       1.2929272255    -0.0318348240    -0.7772261756
   13      C       2.1876135048    -1.0882362273    -0.5953746752
   14      H       1.9636586437    -1.8842589386     0.1019716308
   15      C       3.3764280448    -1.0971277774    -1.3147815546
   16      Cl      4.5045919718    -2.4268628107    -1.0938170250
   17      C       3.7035769481    -0.0802900495    -2.2057851738
   18      H       4.6324517917    -0.0987122751    -2.7572228698
   19      C       2.7951494242     0.9613089706    -2.3644569193
   20      Cl      3.1823817114     2.2598729591    -3.4843366438
   21      C       1.5939571709     1.0013495288    -1.6667792029
   22      H       0.9004983554     1.8178017364    -1.8166469746
 ----------------------------------------------------------------
 Nuclear Repulsion Energy =        1455.82291050 hartrees
 There are       73 alpha and       73 beta electrons
 Applying Cartesian multipole field
    Component          Value
    ---------          -----
     (2,0,0)        1.00000E-11
     (0,2,0)        2.00000E-11
     (0,0,2)       -3.00000E-11
 Nucleus-field energy     =    -0.0000000100 hartrees
 Requested basis set is 6-311++G(d,p)
 There are 154 shells and 426 basis functions
 A cutoff of  1.0D-15 yielded   9484 shell pairs
 There are     77578 function pairs (     83339 Cartesian)
 Smallest overlap matrix eigenvalue = 3.14E-07
 Linear dependence detected in AO basis
 Number of orthogonalized atomic orbitals = 423
 Maximum deviation from orthogonality = 7.799E-10
 Guess from superposition of atomic densities
 Warning:  Energy on first SCF cycle will be non-variational
 SAD guess density has 146.000000 electrons

 -----------------------------------------------------------------------
  General SCF calculation program by
  Eric Jon Sundstrom, Paul Horn, Yuezhi Mao, Dmitri Zuev, Alec White,
  David Stuck, Shaama M.S., Shane Yost, Joonho Lee, David Small,
  Daniel Levine, Susi Lehtola, Hugh Burton, Evgeny Epifanovsky,
  Bang C. Huynh
 -----------------------------------------------------------------------
 Exchange:     0.2000 Hartree-Fock + 0.0800 Slater + 0.7200 B88
 Correlation:  0.1900 VWN1RPA + 0.8100 LYP
 Using SG-1 standard quadrature grid
 A restricted SCF calculation will be
 performed using DIIS
 SCF converges when DIIS error is below 1.0e-08
 ---------------------------------------
  Cycle       Energy         DIIS error
 ---------------------------------------
    1   -2305.6328265115      3.01e-02  
    2   -2301.7394829880      2.64e-03  
    3   -2301.6551570419      3.20e-03  
    4   -2301.8976830314      4.73e-04  
    5   -2301.9022388163      1.92e-04  
    6   -2301.9029421710      9.06e-05  
    7   -2301.9031230252      1.92e-05  
    8   -2301.9031276874      1.16e-05  
    9   -2301.9031309854      2.00e-06  
   10   -2301.9031310678      9.45e-07  
   11   -2301.9031310856      1.21e-07  
   12   -2301.9031310860      6.51e-08  
   13   -2301.9031310860      2.14e-08  
   14   -2301.9031310861      5.26e-09  Convergence criterion met
 ---------------------------------------
 SCF time:   CPU 537.41s  wall 538.00s 
 SCF   energy in the final basis set =    -2301.9031310861
 Total energy in the final basis set =    -2301.9031310861

 --------------------------------------------------------------

                    Orbital Energies (a.u.)
 --------------------------------------------------------------

 Alpha MOs
 -- Occupied --
********-101.5690-101.5655-101.5655 -10.2655 -10.2655 -10.2590 -10.2590
-10.2298 -10.2221 -10.2116 -10.2093 -10.2092 -10.2091 -10.2054 -10.2053
 -9.4837  -9.4837  -9.4801  -9.4800  -7.2484  -7.2482  -7.2448  -7.2448
 -7.2386  -7.2386  -7.2381  -7.2379  -7.2349  -7.2348  -7.2345  -7.2345
 -0.9355  -0.9196  -0.8904  -0.8854  -0.8505  -0.8440  -0.7974  -0.7555
 -0.7553  -0.7533  -0.6652  -0.6283  -0.6196  -0.6137  -0.5505  -0.5322
 -0.5189  -0.5091  -0.4912  -0.4735  -0.4579  -0.4568  -0.4541  -0.4307
 -0.4261  -0.4167  -0.3986  -0.3941  -0.3897  -0.3800  -0.3742  -0.3418
 -0.3404  -0.3366  -0.3319  -0.3261  -0.3231  -0.2860  -0.2698  -0.2693
 -0.2634
 -- Virtual --
 -0.0578  -0.0505  -0.0387  -0.0372  -0.0230  -0.0142  -0.0067   0.0052
  0.0080   0.0139   0.0166   0.0181   0.0193   0.0321   0.0456   0.0460
  0.0480   0.0533   0.0609   0.0693   0.0713   0.0805   0.0809   0.0860
  0.0880   0.0941   0.0961   0.1003   0.1007   0.1053   0.1079   0.1150
  0.1167   0.1176   0.1194   0.1219   0.1247   0.1269   0.1273   0.1307
  0.1329   0.1345   0.1374   0.1389   0.1464   0.1499   0.1524   0.1619
  0.1644   0.1705   0.1718   0.1802   0.1818   0.1906   0.1923   0.1976
  0.1998   0.2073   0.2138   0.2212   0.2245   0.2279   0.2316   0.2344
  0.2401   0.2409   0.2447   0.2474   0.2529   0.2608   0.2619   0.2656
  0.2690   0.2715   0.2758   0.2787   0.2831   0.2860   0.2870   0.3001
  0.3046   0.3055   0.3107   0.3151   0.3171   0.3212   0.3283   0.3346
  0.3419   0.3476   0.3672   0.3734   0.4248   0.4254   0.4375   0.4384
  0.4507   0.4635   0.4643   0.4718   0.4748   0.4864   0.4889   0.4986
  0.4995   0.5121   0.5180   0.5214   0.5405   0.5476   0.5509   0.5583
  0.5600   0.5662   0.5755   0.5824   0.5961   0.5968   0.6043   0.6058
  0.6122   0.6239   0.6299   0.6364   0.6455   0.6555   0.6619   0.6638
  0.6813   0.6863   0.6921   0.6968   0.7000   0.7104   0.7238   0.7333
  0.7467   0.7483   0.7669   0.7974   0.8080   0.8282   0.8397   0.8408
  0.8412   0.8492   0.8532   0.8562   0.8577   0.8589   0.8650   0.8683
  0.8733   0.8787   0.8809   0.8870   0.8875   0.9012   0.9042   0.9086
  0.9234   0.9317   0.9319   0.9497   0.9530   0.9590   0.9625   0.9750
  0.9756   0.9818   0.9872   0.9986   1.0095   1.0189   1.0309   1.0425
  1.0447   1.0671   1.0727   1.1020   1.1170   1.1368   1.1525   1.1841
  1.2097   1.2151   1.2369   1.2416   1.2431   1.2649   1.2846   1.3017
  1.3074   1.3186   1.3279   1.3395   1.3859   1.4175   1.4402   1.4820
  1.4842   1.5046   1.5458   1.5492   1.5545   1.5683   1.5726   1.5770
  1.5921   1.6020   1.6183   1.6435   1.6452   1.6835   1.6910   1.6961
  1.6991   1.7481   1.7639   1.7733   1.8311   1.8366   1.8709   1.8783
  1.8828   1.9047   1.9232   1.9236   1.9326   1.9449   1.9564   1.9592
  1.9668   1.9693   1.9985   2.0202   2.0338   2.0432   2.0728   2.0967
  2.1270   2.1281   2.1601   2.1902   2.2579   2.2682   2.2766   2.2773
  2.2849   2.2924   2.3171   2.3199   2.3526   2.3563   2.4249   2.4268
  2.4401   2.4439   2.4897   2.4920   2.5042   2.5240   2.5414   2.5543
  2.5607   2.5681   2.5909   2.6399   2.6656   2.6851   2.6869   2.7108
  2.7163   2.7282   2.7387   2.7482   2.7511   2.7551   2.7696   2.7760
  2.7852   2.7865   2.8058   2.8341   2.8373   2.8500   2.8751   2.9109
  2.9689   3.0004   3.0855   3.0895   3.1345   3.1502   3.1592   3.1940
  3.2203   3.2310   3.2382   3.3402   3.3585   3.3618   3.3889   3.5261
  3.5802   3.6040   3.7056   3.7174   3.7522   3.8096   3.9731   4.0211
  4.0899   4.1044   4.1139   4.3723   4.8053   4.8320   9.7727   9.7925
  9.8141   9.8172  23.4361  23.5789  23.8507  23.8652  23.9015  23.9341
 24.0035  24.0424  24.0491  24.0674  24.1375  24.1551  25.8233  25.8328
 25.8893  25.9088  26.1053  26.1885  26.2246  26.3318  26.6083  26.6429
 26.6684  26.8018 215.7649 215.7873 215.8175 215.8177
 --------------------------------------------------------------

          Ground-State Mulliken Net Atomic Charges

     Atom                 Charge (a.u.)
  ----------------------------------------
      1 C                    -0.168858
      2 C                     0.082095
      3 Cl                    0.493780
      4 C                    -0.226364
      5 H                     0.208819
      6 C                    -0.561937
      7 H                     0.176435
      8 C                    -0.222742
      9 H                     0.208738
     10 C                     0.080741
     11 Cl                    0.493085
     12 C                    -0.042091
     13 C                    -0.870241
     14 H                     0.209910
     15 C                     0.192057
     16 Cl                    0.487002
     17 C                    -0.761536
     18 H                     0.222321
     19 C                     0.204710
     20 Cl                    0.487095
     21 C                    -0.903579
     22 H                     0.210559
  ----------------------------------------
  Sum of atomic charges =     0.000000

 -----------------------------------------------------------------
                    Cartesian Multipole Moments
 -----------------------------------------------------------------
    Charge (ESU x 10^10)
                 0.0000
    Dipole Moment (Debye)
         X      -2.6991      Y       0.0659      Z       1.6158
       Tot       3.1464
    Quadrupole Moments (Debye-Ang)
        XX    -117.4872     XY      -0.1842     YY    -123.8906
        XZ      -3.5379     YZ       0.0455     ZZ    -121.3123
    Octopole Moments (Debye-Ang^2)
       XXX    -459.8806    XXY       4.7892    XYY    -150.4554
       YYY      10.2103    XXZ      90.9065    XYZ       0.5491
       YYZ      89.7996    XZZ    -153.3810    YZZ       2.4117
       ZZZ     275.4564
    Hexadecapole Moments (Debye-Ang^3)
      XXXX   -4692.9498   XXXY     132.9414   XXYY   -1050.2262
      XYYY     100.5419   YYYY   -1228.0475   XXXZ     841.2308
      XXYZ      41.7774   XYYZ     328.1319   YYYZ      77.1244
      XXZZ   -1235.1570   XYZZ      23.0157   YYZZ    -692.8697
      XZZZ     887.5682   YZZZ     120.8013   ZZZZ   -2830.9328
 -----------------------------------------------------------------
 Calculating analytic gradient of the SCF energy
 Gradient of SCF Energy
            1           2           3           4           5           6
    1   0.0008102  -0.0014322   0.0011099  -0.0003591   0.0001772   0.0005961
    2  -0.0000446  -0.0003683  -0.0003277   0.0001450  -0.0000150   0.0000144
    3  -0.0003828  -0.0009059  -0.0005064   0.0006398  -0.0001929  -0.0002982
            7           8           9          10          11          12
    1  -0.0001144  -0.0007443   0.0002250   0.0000702   0.0008503   0.0007658
    2   0.0000246  -0.0001471  -0.0000158   0.0004331   0.0001846  -0.0000098
    3   0.0000647  -0.0000708  -0.0000987   0.0015473  -0.0006594  -0.0005469
           13          14          15          16          17          18
    1  -0.0004950  -0.0000877  -0.0008509   0.0003173   0.0009633  -0.0002314
    2  -0.0006092   0.0002528   0.0007672  -0.0003380  -0.0000361   0.0000202
    3   0.0006817   0.0004735   0.0000124   0.0000149  -0.0005012   0.0001414
           19          20          21          22
    1  -0.0004548   0.0001725  -0.0008521  -0.0004360
    2  -0.0006557   0.0002935   0.0006538  -0.0002218
    3   0.0007217  -0.0002836   0.0003353  -0.0001858
 Max gradient component =       1.547E-03
 RMS gradient           =       5.345E-04
 Gradient time:  CPU 195.84 s  wall 195.86 s
 Geometry Optimization Parameters
   NAtoms,    NIC,     NZ,  NCons,   NDum,   NFix, NCnnct, MaxDiis
       22     155      22       0       0       0       0       0

 Cartesian Hessian Update
 Hessian updated using BFGS update


** GEOMETRY OPTIMIZATION IN DELOCALIZED INTERNAL COORDINATES **
   Searching for a Minimum

   Optimization Cycle:   5

                       Coordinates (Angstroms)
     ATOM                X               Y               Z
      1  C         0.0131928490   -0.0039062880   -0.0121026951
      2  C        -0.0216685189    0.2869608511    1.3601397617
      3  Cl        1.4782085380    0.6522059190    2.2064674151
      4  C        -1.2066423044    0.3197583134    2.0879565859
      5  H        -1.1798946107    0.5542692771    3.1435869655
      6  C        -2.4074519774    0.0553438725    1.4385068092
      7  H        -3.3370179281    0.0799038851    1.9952532382
      8  C        -2.4237890773   -0.2389396114    0.0793487959
      9  H        -3.3501621719   -0.4506459095   -0.4375725731
     10  C        -1.2229473336   -0.2644190977   -0.6224577263
     11  Cl       -1.2772373831   -0.6622755827   -2.3362394658
     12  C         1.2929272255   -0.0318348240   -0.7772261756
     13  C         2.1876135048   -1.0882362273   -0.5953746752
     14  H         1.9636586437   -1.8842589386    0.1019716308
     15  C         3.3764280448   -1.0971277774   -1.3147815546
     16  Cl        4.5045919718   -2.4268628107   -1.0938170250
     17  C         3.7035769481   -0.0802900495   -2.2057851738
     18  H         4.6324517917   -0.0987122751   -2.7572228698
     19  C         2.7951494242    0.9613089706   -2.3644569193
     20  Cl        3.1823817114    2.2598729591   -3.4843366438
     21  C         1.5939571709    1.0013495288   -1.6667792029
     22  H         0.9004983554    1.8178017364   -1.8166469746
   Point Group: c1    Number of degrees of freedom:    60


   Energy is  -2301.903131086

 Hessian updated using BFGS update

 59 Hessian modes will be used to form the next step
  Hessian Eigenvalues:
     0.005191    0.019260    0.019297    0.023211    0.023217    0.023677
     0.023722    0.023809    0.023978    0.024064    0.024090    0.024094
     0.024114    0.024124    0.024140    0.024145    0.024172    0.024242
     0.028198    0.159916    0.159994    0.159996    0.160001    0.160008
     0.161260    0.209913    0.223691    0.234798    0.234833    0.235676
     0.247478    0.249955    0.249964    0.249996    0.250152    0.252825
     0.294334    0.301031    0.301035    0.301104    0.312219    0.350557
     0.356660    0.356665    0.356709    0.357487    0.362612    0.430175
     0.432122    0.432332    0.463116    0.467813    0.468039    0.469957
     0.474677    0.478204    0.478216    0.479615    0.496032

 Minimum search - taking simple RFO step
 Searching for Lamda that Minimizes Along All modes
 Value Taken    Lamda =  -0.00028561
 Step Taken.  Stepsize is  0.194007

                             Maximum     Tolerance    Cnvgd?
         Gradient           0.003375      0.000300      NO
         Displacement       0.169240      0.001200      NO
         Energy change     -0.000383      0.000001      NO


 New Cartesian Coordinates Obtained by Inverse Iteration

 Displacement from previous Coordinates is:  0.693902
 ----------------------------------------------------------------
             Standard Nuclear Orientation (Angstroms)
    I     Atom           X                Y                Z
 ----------------------------------------------------------------
    1      C       0.0131674896     0.0002437294    -0.0086234493
    2      C      -0.0292638825     0.3467371767     1.3506293025
    3      Cl      1.4590928240     0.7842626616     2.1807991104
    4      C      -1.2153523579     0.3743680949     2.0768075491
    5      H      -1.1975113213     0.6507731451     3.1226500419
    6      C      -2.4077169061     0.0502538707     1.4385464000
    7      H      -3.3379538090     0.0708050655     1.9941563210
    8      C      -2.4155049007    -0.2968989922     0.0917686374
    9      H      -3.3364772293    -0.5523223420    -0.4152245028
   10      C      -1.2139440962    -0.3182513985    -0.6088419334
   11      Cl     -1.2543030220    -0.7745259687    -2.3074164631
   12      C       1.2952377782    -0.0282112578    -0.7743150492
   13      C       2.1618742742    -1.1139872830    -0.6367665723
   14      H       1.9165573580    -1.9324097995     0.0267497919
   15      C       3.3498227751    -1.1257063726    -1.3580984589
   16      Cl      4.4425400519    -2.4921791264    -1.1920915570
   17      C       3.7020075504    -0.0835209878    -2.2090033665
   18      H       4.6297847794    -0.1043746093    -2.7627946065
   19      C       2.8213341316     0.9867503981    -2.3249370217
   20      Cl      3.2414539077     2.3179270704    -3.3933712860
   21      C       1.6220728317     1.0305455168    -1.6237075939
   22      H       0.9509066466     1.8709873297    -1.7384837664
 ----------------------------------------------------------------
 Nuclear Repulsion Energy =        1454.97415948 hartrees
 There are       73 alpha and       73 beta electrons
 Applying Cartesian multipole field
    Component          Value
    ---------          -----
     (2,0,0)        1.00000E-11
     (0,2,0)        2.00000E-11
     (0,0,2)       -3.00000E-11
 Nucleus-field energy     =    -0.0000000075 hartrees
 Requested basis set is 6-311++G(d,p)
 There are 154 shells and 426 basis functions
 A cutoff of  1.0D-15 yielded   9493 shell pairs
 There are     77721 function pairs (     83504 Cartesian)
 Smallest overlap matrix eigenvalue = 2.69E-07
 Linear dependence detected in AO basis
 Number of orthogonalized atomic orbitals = 423
 Maximum deviation from orthogonality = 4.988E-10
 Guess from superposition of atomic densities
 Warning:  Energy on first SCF cycle will be non-variational
 SAD guess density has 146.000000 electrons

 -----------------------------------------------------------------------
  General SCF calculation program by
  Eric Jon Sundstrom, Paul Horn, Yuezhi Mao, Dmitri Zuev, Alec White,
  David Stuck, Shaama M.S., Shane Yost, Joonho Lee, David Small,
  Daniel Levine, Susi Lehtola, Hugh Burton, Evgeny Epifanovsky,
  Bang C. Huynh
 -----------------------------------------------------------------------
 Exchange:     0.2000 Hartree-Fock + 0.0800 Slater + 0.7200 B88
 Correlation:  0.1900 VWN1RPA + 0.8100 LYP
 Using SG-1 standard quadrature grid
 A restricted SCF calculation will be
 performed using DIIS
 SCF converges when DIIS error is below 1.0e-08
 ---------------------------------------
  Cycle       Energy         DIIS error
 ---------------------------------------
    1   -2305.6300419337      3.01e-02  
    2   -2301.7395565768      2.64e-03  
    3   -2301.6551979438      3.20e-03  
    4   -2301.8978817871      4.73e-04  
    5   -2301.9024344997      1.91e-04  
    6   -2301.9031325060      9.00e-05  
    7   -2301.9033113797      1.85e-05  
    8   -2301.9033155442      1.13e-05  
    9   -2301.9033186686      2.01e-06  
   10   -2301.9033187523      9.38e-07  
   11   -2301.9033187701      1.19e-07  
   12   -2301.9033187703      6.30e-08  
   13   -2301.9033187705      2.11e-08  
   14   -2301.9033187705      5.02e-09  Convergence criterion met
 ---------------------------------------
 SCF time:   CPU 537.15s  wall 538.00s 
 SCF   energy in the final basis set =    -2301.9033187705
 Total energy in the final basis set =    -2301.9033187705

 --------------------------------------------------------------

                    Orbital Energies (a.u.)
 --------------------------------------------------------------

 Alpha MOs
 -- Occupied --
********-101.5690-101.5657-101.5656 -10.2654 -10.2653 -10.2591 -10.2591
-10.2296 -10.2222 -10.2114 -10.2091 -10.2091 -10.2090 -10.2053 -10.2053
 -9.4837  -9.4837  -9.4802  -9.4801  -7.2484  -7.2482  -7.2449  -7.2448
 -7.2386  -7.2386  -7.2381  -7.2379  -7.2350  -7.2349  -7.2346  -7.2346
 -0.9353  -0.9197  -0.8903  -0.8855  -0.8503  -0.8440  -0.7972  -0.7554
 -0.7552  -0.7532  -0.6650  -0.6272  -0.6206  -0.6135  -0.5504  -0.5321
 -0.5176  -0.5108  -0.4909  -0.4735  -0.4577  -0.4568  -0.4540  -0.4300
 -0.4266  -0.4168  -0.3984  -0.3942  -0.3889  -0.3803  -0.3742  -0.3412
 -0.3402  -0.3364  -0.3319  -0.3261  -0.3231  -0.2838  -0.2720  -0.2691
 -0.2636
 -- Virtual --
 -0.0546  -0.0509  -0.0406  -0.0382  -0.0230  -0.0143  -0.0067   0.0052
  0.0082   0.0141   0.0162   0.0180   0.0192   0.0318   0.0454   0.0462
  0.0475   0.0546   0.0613   0.0690   0.0704   0.0804   0.0808   0.0873
  0.0877   0.0933   0.0965   0.0999   0.1001   0.1051   0.1074   0.1149
  0.1174   0.1186   0.1192   0.1218   0.1247   0.1264   0.1270   0.1299
  0.1335   0.1343   0.1377   0.1379   0.1464   0.1489   0.1516   0.1613
  0.1638   0.1704   0.1731   0.1800   0.1809   0.1912   0.1932   0.1954
  0.2018   0.2053   0.2139   0.2218   0.2256   0.2276   0.2312   0.2341
  0.2389   0.2422   0.2438   0.2456   0.2531   0.2597   0.2630   0.2669
  0.2690   0.2732   0.2757   0.2787   0.2819   0.2838   0.2885   0.2976
  0.3045   0.3081   0.3121   0.3162   0.3178   0.3225   0.3293   0.3349
  0.3426   0.3461   0.3715   0.3774   0.4234   0.4247   0.4344   0.4406
  0.4500   0.4574   0.4634   0.4723   0.4731   0.4906   0.4916   0.4994
  0.5012   0.5141   0.5143   0.5215   0.5423   0.5472   0.5525   0.5585
  0.5587   0.5666   0.5742   0.5821   0.5943   0.5987   0.6016   0.6069
  0.6072   0.6241   0.6365   0.6409   0.6458   0.6546   0.6637   0.6658
  0.6749   0.6908   0.6922   0.6994   0.6995   0.7103   0.7252   0.7346
  0.7482   0.7526   0.7656   0.8006   0.8114   0.8308   0.8400   0.8411
  0.8417   0.8508   0.8511   0.8534   0.8579   0.8584   0.8616   0.8657
  0.8716   0.8766   0.8799   0.8832   0.8880   0.9020   0.9055   0.9073
  0.9209   0.9355   0.9378   0.9523   0.9559   0.9573   0.9624   0.9731
  0.9803   0.9831   0.9868   0.9975   1.0121   1.0231   1.0330   1.0429
  1.0457   1.0638   1.0742   1.1011   1.1164   1.1391   1.1642   1.1820
  1.2039   1.2152   1.2366   1.2427   1.2493   1.2779   1.2828   1.3078
  1.3093   1.3193   1.3256   1.3364   1.3925   1.4099   1.4411   1.4825
  1.4841   1.5003   1.5496   1.5540   1.5555   1.5691   1.5743   1.5746
  1.5910   1.6022   1.6136   1.6441   1.6447   1.6828   1.6921   1.6936
  1.6987   1.7541   1.7651   1.7741   1.8274   1.8291   1.8670   1.8767
  1.8798   1.9078   1.9237   1.9275   1.9328   1.9468   1.9566   1.9575
  1.9661   1.9681   2.0036   2.0242   2.0349   2.0421   2.0736   2.0967
  2.1253   2.1312   2.1583   2.1919   2.2600   2.2685   2.2747   2.2792
  2.2799   2.2932   2.3179   2.3194   2.3492   2.3596   2.4250   2.4252
  2.4398   2.4399   2.4895   2.5000   2.5033   2.5260   2.5340   2.5543
  2.5641   2.5671   2.5882   2.6428   2.6643   2.6869   2.6916   2.7109
  2.7153   2.7275   2.7409   2.7493   2.7518   2.7519   2.7653   2.7701
  2.7818   2.7843   2.8049   2.8360   2.8407   2.8495   2.8856   2.9082
  2.9690   3.0021   3.0901   3.0935   3.1337   3.1501   3.1542   3.1953
  3.2195   3.2254   3.2533   3.3391   3.3563   3.3596   3.3909   3.5308
  3.5811   3.6109   3.7056   3.7168   3.7572   3.8126   3.9741   4.0212
  4.0898   4.1041   4.1148   4.3656   4.8066   4.8286   9.7744   9.7918
  9.8102   9.8266  23.4390  23.5790  23.8501  23.8642  23.8995  23.9350
 24.0042  24.0422  24.0479  24.0703  24.1375  24.1567  25.8218  25.8337
 25.8762  25.9141  26.1038  26.1875  26.2375  26.3161  26.6080  26.6367
 26.6847  26.8081 215.7667 215.7864 215.8093 215.8324
 --------------------------------------------------------------

          Ground-State Mulliken Net Atomic Charges

     Atom                 Charge (a.u.)
  ----------------------------------------
      1 C                    -0.294369
      2 C                     0.079567
      3 Cl                    0.487266
      4 C                    -0.192042
      5 H                     0.207054
      6 C                    -0.519243
      7 H                     0.177958
      8 C                    -0.193959
      9 H                     0.207310
     10 C                     0.076675
     11 Cl                    0.490077
     12 C                    -0.036622
     13 C                    -0.859360
     14 H                     0.210088
     15 C                     0.155420
     16 Cl                    0.487393
     17 C                    -0.722707
     18 H                     0.223575
     19 C                     0.151959
     20 Cl                    0.488247
     21 C                    -0.835682
     22 H                     0.211392
  ----------------------------------------
  Sum of atomic charges =     0.000000

 -----------------------------------------------------------------
                    Cartesian Multipole Moments
 -----------------------------------------------------------------
    Charge (ESU x 10^10)
                 0.0000
    Dipole Moment (Debye)
         X      -2.6945      Y       0.0571      Z       1.6109
       Tot       3.1398
    Quadrupole Moments (Debye-Ang)
        XX    -117.4596     XY      -0.1486     YY    -123.8298
        XZ      -3.5620     YZ       0.0722     ZZ    -121.3093
    Octopole Moments (Debye-Ang^2)
       XXX    -459.5006    XXY       3.9343    XYY    -150.8399
       YYY       9.7878    XXZ      91.0821    XYZ       0.3353
       YYZ      90.0571    XZZ    -153.2153    YZZ       2.7117
       ZZZ     274.8882
    Hexadecapole Moments (Debye-Ang^3)
      XXXX   -4666.4150   XXXY     111.4541   XXYY   -1060.0179
      XYYY      77.4821   YYYY   -1311.8748   XXXZ     861.5235
      XXYZ      29.9188   XYYZ     334.9786   YYYZ      38.2398
      XXZZ   -1220.8500   XYZZ      15.7693   YYZZ    -697.3919
      XZZZ     907.3043   YZZZ      84.6450   ZZZZ   -2772.2699
 -----------------------------------------------------------------
 Calculating analytic gradient of the SCF energy
 Gradient of SCF Energy
            1           2           3           4           5           6
    1  -0.0000833  -0.0011488   0.0007964  -0.0000402   0.0000724   0.0004416
    2  -0.0001118  -0.0002699   0.0000546   0.0000677   0.0000278  -0.0000124
    3  -0.0003356  -0.0003494  -0.0000472   0.0004816  -0.0000763  -0.0001729
            7           8           9          10          11          12
    1  -0.0000619  -0.0004015   0.0000811  -0.0000302   0.0005549   0.0011593
    2   0.0000300  -0.0000077  -0.0000266   0.0001771   0.0001078  -0.0000729
    3   0.0000231  -0.0001990  -0.0000562   0.0011385  -0.0004445  -0.0006773
           13          14          15          16          17          18
    1  -0.0003539  -0.0001068  -0.0005987   0.0002686   0.0004801  -0.0000752
    2  -0.0005596   0.0001829   0.0006898  -0.0002908   0.0000179   0.0000184
    3   0.0003411   0.0002707  -0.0000934   0.0000159  -0.0002466   0.0000480
           19          20          21          22
    1  -0.0001715   0.0001559  -0.0006593  -0.0002791
    2  -0.0007351   0.0002978   0.0006047  -0.0001897
    3   0.0005868  -0.0002696   0.0001497  -0.0000873
 Max gradient component =       1.159E-03
 RMS gradient           =       4.017E-04
 Gradient time:  CPU 194.00 s  wall 194.02 s
 Geometry Optimization Parameters
   NAtoms,    NIC,     NZ,  NCons,   NDum,   NFix, NCnnct, MaxDiis
       22     155      22       0       0       0       0       0

 Cartesian Hessian Update
 Hessian updated using BFGS update


** GEOMETRY OPTIMIZATION IN DELOCALIZED INTERNAL COORDINATES **
   Searching for a Minimum

   Optimization Cycle:   6

                       Coordinates (Angstroms)
     ATOM                X               Y               Z
      1  C         0.0131674896    0.0002437294   -0.0086234493
      2  C        -0.0292638825    0.3467371767    1.3506293025
      3  Cl        1.4590928240    0.7842626616    2.1807991104
      4  C        -1.2153523579    0.3743680949    2.0768075491
      5  H        -1.1975113213    0.6507731451    3.1226500419
      6  C        -2.4077169061    0.0502538707    1.4385464000
      7  H        -3.3379538090    0.0708050655    1.9941563210
      8  C        -2.4155049007   -0.2968989922    0.0917686374
      9  H        -3.3364772293   -0.5523223420   -0.4152245028
     10  C        -1.2139440962   -0.3182513985   -0.6088419334
     11  Cl       -1.2543030220   -0.7745259687   -2.3074164631
     12  C         1.2952377782   -0.0282112578   -0.7743150492
     13  C         2.1618742742   -1.1139872830   -0.6367665723
     14  H         1.9165573580   -1.9324097995    0.0267497919
     15  C         3.3498227751   -1.1257063726   -1.3580984589
     16  Cl        4.4425400519   -2.4921791264   -1.1920915570
     17  C         3.7020075504   -0.0835209878   -2.2090033665
     18  H         4.6297847794   -0.1043746093   -2.7627946065
     19  C         2.8213341316    0.9867503981   -2.3249370217
     20  Cl        3.2414539077    2.3179270704   -3.3933712860
     21  C         1.6220728317    1.0305455168   -1.6237075939
     22  H         0.9509066466    1.8709873297   -1.7384837664
   Point Group: c1    Number of degrees of freedom:    60


   Energy is  -2301.903318771

 Hessian updated using BFGS update

 60 Hessian modes will be used to form the next step
  Hessian Eigenvalues:
     0.003937    0.019245    0.019330    0.023199    0.023272    0.023676
     0.023698    0.023870    0.023947    0.024090    0.024091    0.024109
     0.024118    0.024130    0.024142    0.024143    0.024181    0.024225
     0.027812    0.159896    0.159978    0.159996    0.160001    0.160013
     0.160344    0.210797    0.223610    0.234815    0.234843    0.235451
     0.247504    0.249883    0.249979    0.250018    0.250115    0.254651
     0.273396    0.300894    0.301035    0.301172    0.302230    0.350397
     0.356660    0.356664    0.356665    0.356701    0.357054    0.362422
     0.430083    0.432132    0.432599    0.443062    0.467836    0.468712
     0.470432    0.474626    0.478202    0.478221    0.479666    0.489159

 Minimum search - taking simple RFO step
 Searching for Lamda that Minimizes Along All modes
 Value Taken    Lamda =  -0.00008843
 Step Taken.  Stepsize is  0.118747

                             Maximum     Tolerance    Cnvgd?
         Gradient           0.001500      0.000300      NO
         Displacement       0.102661      0.001200      NO
         Energy change     -0.000188      0.000001      NO


 New Cartesian Coordinates Obtained by Inverse Iteration

 Displacement from previous Coordinates is:  0.421863
 ----------------------------------------------------------------
             Standard Nuclear Orientation (Angstroms)
    I     Atom           X                Y                Z
 ----------------------------------------------------------------
    1      C       0.0125088991     0.0048106689    -0.0080709075
    2      C      -0.0346009484     0.3836933735     1.3421033227
    3      Cl      1.4457285428     0.8576080039     2.1627107142
    4      C      -1.2214032815     0.4081801644     2.0674681919
    5      H      -1.2087816173     0.7079013927     3.1070635638
    6      C      -2.4082847106     0.0474321403     1.4387969960
    7      H      -3.3382475613     0.0638154991     1.9948196817
    8      C      -2.4099551183    -0.3325259021     0.1010860882
    9      H      -3.3271536568    -0.6159462621    -0.3978823096
   10      C      -1.2089060172    -0.3495303479    -0.6007661477
   11      Cl     -1.2448075710    -0.8455982472    -2.2871162049
   12      C       1.2957828635    -0.0243484651    -0.7725200363
   13      C       2.1460728493    -1.1260750722    -0.6615174933
   14      H       1.8876338537    -1.9580877213    -0.0201640836
   15      C       3.3337602303    -1.1410182233    -1.3835450673
   16      Cl      4.4029323094    -2.5285214148    -1.2502617397
   17      C       3.7012584085    -0.0857537923    -2.2113726162
   18      H       4.6279930865    -0.1093250294    -2.7670983348
   19      C       2.8387696574     1.0015837833    -2.3012953267
   20      Cl      3.2790365823     2.3500543775    -3.3381602356
   21      C       1.6415416732     1.0483524339    -1.5967590782
   22      H       0.9869464000     1.9045645615    -1.6890874496
 ----------------------------------------------------------------
 Nuclear Repulsion Energy =        1454.58200935 hartrees
 There are       73 alpha and       73 beta electrons
 Applying Cartesian multipole field
    Component          Value
    ---------          -----
     (2,0,0)        1.00000E-11
     (0,2,0)        2.00000E-11
     (0,0,2)       -3.00000E-11
 Nucleus-field energy     =    -0.0000000059 hartrees
 Requested basis set is 6-311++G(d,p)
 There are 154 shells and 426 basis functions
 A cutoff of  1.0D-15 yielded   9492 shell pairs
 There are     77684 function pairs (     83459 Cartesian)
 Smallest overlap matrix eigenvalue = 2.38E-07
 Linear dependence detected in AO basis
 Number of orthogonalized atomic orbitals = 423
 Maximum deviation from orthogonality = 5.107E-10
 Guess from superposition of atomic densities
 Warning:  Energy on first SCF cycle will be non-variational
 SAD guess density has 146.000000 electrons

 -----------------------------------------------------------------------
  General SCF calculation program by
  Eric Jon Sundstrom, Paul Horn, Yuezhi Mao, Dmitri Zuev, Alec White,
  David Stuck, Shaama M.S., Shane Yost, Joonho Lee, David Small,
  Daniel Levine, Susi Lehtola, Hugh Burton, Evgeny Epifanovsky,
  Bang C. Huynh
 -----------------------------------------------------------------------
 Exchange:     0.2000 Hartree-Fock + 0.0800 Slater + 0.7200 B88
 Correlation:  0.1900 VWN1RPA + 0.8100 LYP
 Using SG-1 standard quadrature grid
 A restricted SCF calculation will be
 performed using DIIS
 SCF converges when DIIS error is below 1.0e-08
 ---------------------------------------
  Cycle       Energy         DIIS error
 ---------------------------------------
    1   -2305.6323121425      3.01e-02  
    2   -2301.7393214123      2.64e-03  
    3   -2301.6544943279      3.20e-03  
    4   -2301.8979555763      4.72e-04  
    5   -2301.9024985239      1.91e-04  
    6   -2301.9031966248      9.00e-05  
    7   -2301.9033753020      1.83e-05  
    8   -2301.9033793498      1.13e-05  
    9   -2301.9033824424      2.00e-06  
   10   -2301.9033825256      9.35e-07  
   11   -2301.9033825432      1.18e-07  
   12   -2301.9033825435      6.20e-08  
   13   -2301.9033825435      2.09e-08  
   14   -2301.9033825434      4.77e-09  Convergence criterion met
 ---------------------------------------
 SCF time:   CPU 539.41s  wall 540.00s 
 SCF   energy in the final basis set =    -2301.9033825434
 Total energy in the final basis set =    -2301.9033825434

 --------------------------------------------------------------

                    Orbital Energies (a.u.)
 --------------------------------------------------------------

 Alpha MOs
 -- Occupied --
********-101.5690-101.5658-101.5657 -10.2653 -10.2652 -10.2590 -10.2590
-10.2295 -10.2222 -10.2112 -10.2090 -10.2089 -10.2088 -10.2052 -10.2052
 -9.4837  -9.4837  -9.4803  -9.4802  -7.2484  -7.2483  -7.2450  -7.2449
 -7.2386  -7.2386  -7.2381  -7.2380  -7.2351  -7.2350  -7.2347  -7.2347
 -0.9352  -0.9198  -0.8906  -0.8857  -0.8503  -0.8441  -0.7971  -0.7552
 -0.7551  -0.7531  -0.6649  -0.6265  -0.6211  -0.6134  -0.5503  -0.5320
 -0.5167  -0.5117  -0.4910  -0.4735  -0.4577  -0.4568  -0.4539  -0.4296
 -0.4268  -0.4168  -0.3983  -0.3942  -0.3886  -0.3806  -0.3743  -0.3409
 -0.3402  -0.3364  -0.3320  -0.3262  -0.3231  -0.2826  -0.2732  -0.2689
 -0.2637
 -- Virtual --
 -0.0527  -0.0510  -0.0426  -0.0379  -0.0227  -0.0143  -0.0066   0.0052
  0.0083   0.0142   0.0162   0.0179   0.0193   0.0317   0.0453   0.0464
  0.0473   0.0553   0.0615   0.0689   0.0700   0.0803   0.0808   0.0876
  0.0880   0.0929   0.0967   0.0997   0.0999   0.1051   0.1073   0.1149
  0.1179   0.1190   0.1191   0.1217   0.1247   0.1261   0.1269   0.1293
  0.1340   0.1344   0.1375   0.1380   0.1465   0.1484   0.1513   0.1610
  0.1635   0.1704   0.1739   0.1799   0.1805   0.1912   0.1937   0.1945
  0.2026   0.2044   0.2139   0.2225   0.2260   0.2272   0.2311   0.2338
  0.2379   0.2429   0.2436   0.2450   0.2531   0.2594   0.2642   0.2677
  0.2691   0.2741   0.2752   0.2792   0.2799   0.2840   0.2889   0.2954
  0.3041   0.3093   0.3108   0.3177   0.3199   0.3250   0.3295   0.3358
  0.3429   0.3456   0.3732   0.3817   0.4226   0.4244   0.4329   0.4421
  0.4497   0.4541   0.4627   0.4722   0.4724   0.4910   0.4956   0.4998
  0.5020   0.5128   0.5157   0.5221   0.5433   0.5472   0.5537   0.5585
  0.5588   0.5668   0.5736   0.5820   0.5934   0.5976   0.6018   0.6057
  0.6084   0.6241   0.6393   0.6434   0.6456   0.6537   0.6639   0.6682
  0.6715   0.6915   0.6925   0.6992   0.7034   0.7098   0.7261   0.7358
  0.7482   0.7563   0.7653   0.8034   0.8155   0.8321   0.8395   0.8401
  0.8417   0.8466   0.8510   0.8540   0.8575   0.8579   0.8614   0.8641
  0.8700   0.8766   0.8801   0.8823   0.8883   0.9023   0.9062   0.9068
  0.9197   0.9371   0.9414   0.9538   0.9570   0.9582   0.9620   0.9713
  0.9839   0.9845   0.9860   0.9966   1.0127   1.0236   1.0347   1.0419
  1.0480   1.0625   1.0753   1.1002   1.1147   1.1390   1.1727   1.1811
  1.2017   1.2157   1.2367   1.2430   1.2528   1.2814   1.2886   1.3079
  1.3132   1.3188   1.3259   1.3363   1.3949   1.4082   1.4414   1.4830
  1.4844   1.4977   1.5501   1.5541   1.5610   1.5697   1.5735   1.5768
  1.5898   1.6027   1.6107   1.6439   1.6457   1.6825   1.6909   1.6950
  1.6984   1.7606   1.7657   1.7744   1.8232   1.8275   1.8653   1.8754
  1.8790   1.9094   1.9241   1.9295   1.9329   1.9490   1.9567   1.9568
  1.9643   1.9666   2.0072   2.0265   2.0356   2.0418   2.0744   2.0973
  2.1242   2.1343   2.1586   2.1927   2.2603   2.2683   2.2743   2.2766
  2.2806   2.2934   2.3187   2.3196   2.3469   2.3612   2.4252   2.4253
  2.4365   2.4392   2.4893   2.5037   2.5053   2.5278   2.5292   2.5542
  2.5626   2.5709   2.5873   2.6446   2.6636   2.6871   2.6952   2.7114
  2.7146   2.7269   2.7420   2.7495   2.7501   2.7533   2.7626   2.7653
  2.7793   2.7832   2.8054   2.8371   2.8391   2.8488   2.8948   2.9068
  2.9692   3.0027   3.0925   3.0955   3.1338   3.1507   3.1509   3.1965
  3.2195   3.2231   3.2645   3.3389   3.3535   3.3601   3.3927   3.5337
  3.5811   3.6159   3.7061   3.7168   3.7602   3.8153   3.9752   4.0217
  4.0896   4.1035   4.1153   4.3630   4.8077   4.8268   9.7754   9.7918
  9.8066   9.8359  23.4408  23.5797  23.8498  23.8636  23.8991  23.9354
 24.0043  24.0421  24.0473  24.0716  24.1378  24.1574  25.8211  25.8342
 25.8668  25.9171  26.1027  26.1879  26.2445  26.3055  26.6089  26.6300
 26.6961  26.8132 215.7677 215.7864 215.8046 215.8429
 --------------------------------------------------------------

          Ground-State Mulliken Net Atomic Charges

     Atom                 Charge (a.u.)
  ----------------------------------------
      1 C                    -0.365134
      2 C                     0.078163
      3 Cl                    0.479939
      4 C                    -0.166569
      5 H                     0.205799
      6 C                    -0.494080
      7 H                     0.178780
      8 C                    -0.168663
      9 H                     0.206065
     10 C                     0.077486
     11 Cl                    0.483024
     12 C                    -0.030163
     13 C                    -0.851686
     14 H                     0.210236
     15 C                     0.137055
     16 Cl                    0.487573
     17 C                    -0.701196
     18 H                     0.223747
     19 C                     0.126773
     20 Cl                    0.488636
     21 C                    -0.817359
     22 H                     0.211575
  ----------------------------------------
  Sum of atomic charges =     0.000000

 -----------------------------------------------------------------
                    Cartesian Multipole Moments
 -----------------------------------------------------------------
    Charge (ESU x 10^10)
                 0.0000
    Dipole Moment (Debye)
         X      -2.6833      Y       0.0520      Z       1.6081
       Tot       3.1287
    Quadrupole Moments (Debye-Ang)
        XX    -117.4364     XY      -0.1135     YY    -123.7699
        XZ      -3.5788     YZ       0.0922     ZZ    -121.2910
    Octopole Moments (Debye-Ang^2)
       XXX    -458.9747    XXY       3.3950    XYY    -150.9460
       YYY       9.7329    XXZ      91.2035    XYZ       0.2160
       YYZ      90.1527    XZZ    -152.9961    YZZ       2.9255
       ZZZ     274.4875
    Hexadecapole Moments (Debye-Ang^3)
      XXXX   -4651.8183   XXXY      97.3313   XXYY   -1065.8563
      XYYY      62.8764   YYYY   -1362.5429   XXXZ     873.1990
      XXYZ      22.7258   XYYZ     338.7873   YYYZ      15.1334
      XXZZ   -1211.9163   XYZZ      11.1729   YYZZ    -699.7877
      XZZZ     918.9284   YZZZ      62.7037   ZZZZ   -2735.5226
 -----------------------------------------------------------------
 Calculating analytic gradient of the SCF energy
 Gradient of SCF Energy
            1           2           3           4           5           6
    1  -0.0002249  -0.0003102   0.0002388   0.0001126  -0.0000163   0.0000835
    2   0.0000444  -0.0000200  -0.0000684   0.0000341  -0.0000149  -0.0000108
    3   0.0000819  -0.0001383  -0.0001253   0.0000799  -0.0000234  -0.0000909
            7           8           9          10          11          12
    1  -0.0000204  -0.0000998   0.0000085  -0.0000545   0.0001430   0.0005786
    2  -0.0000060  -0.0000399   0.0000022   0.0000941   0.0000209  -0.0001192
    3   0.0000091  -0.0000483   0.0000322   0.0002594  -0.0001129  -0.0002474
           13          14          15          16          17          18
    1  -0.0001205  -0.0000315  -0.0001212   0.0000956   0.0000312  -0.0000160
    2  -0.0000996   0.0000873   0.0002531  -0.0001098  -0.0000095   0.0000093
    3   0.0002028   0.0001016  -0.0000453   0.0000095  -0.0000748   0.0000207
           19          20          21          22
    1  -0.0000479   0.0000545  -0.0001741  -0.0001091
    2  -0.0003073   0.0001192   0.0002587  -0.0001176
    3   0.0001953  -0.0001188   0.0000551  -0.0000221
 Max gradient component =       5.786E-04
 RMS gradient           =       1.411E-04
 Gradient time:  CPU 191.12 s  wall 191.14 s
 Geometry Optimization Parameters
   NAtoms,    NIC,     NZ,  NCons,   NDum,   NFix, NCnnct, MaxDiis
       22     155      22       0       0       0       0       0

 Cartesian Hessian Update
 Hessian updated using BFGS update


** GEOMETRY OPTIMIZATION IN DELOCALIZED INTERNAL COORDINATES **
   Searching for a Minimum

   Optimization Cycle:   7

                       Coordinates (Angstroms)
     ATOM                X               Y               Z
      1  C         0.0125088991    0.0048106689   -0.0080709075
      2  C        -0.0346009484    0.3836933735    1.3421033227
      3  Cl        1.4457285428    0.8576080039    2.1627107142
      4  C        -1.2214032815    0.4081801644    2.0674681919
      5  H        -1.2087816173    0.7079013927    3.1070635638
      6  C        -2.4082847106    0.0474321403    1.4387969960
      7  H        -3.3382475613    0.0638154991    1.9948196817
      8  C        -2.4099551183   -0.3325259021    0.1010860882
      9  H        -3.3271536568   -0.6159462621   -0.3978823096
     10  C        -1.2089060172   -0.3495303479   -0.6007661477
     11  Cl       -1.2448075710   -0.8455982472   -2.2871162049
     12  C         1.2957828635   -0.0243484651   -0.7725200363
     13  C         2.1460728493   -1.1260750722   -0.6615174933
     14  H         1.8876338537   -1.9580877213   -0.0201640836
     15  C         3.3337602303   -1.1410182233   -1.3835450673
     16  Cl        4.4029323094   -2.5285214148   -1.2502617397
     17  C         3.7012584085   -0.0857537923   -2.2113726162
     18  H         4.6279930865   -0.1093250294   -2.7670983348
     19  C         2.8387696574    1.0015837833   -2.3012953267
     20  Cl        3.2790365823    2.3500543775   -3.3381602356
     21  C         1.6415416732    1.0483524339   -1.5967590782
     22  H         0.9869464000    1.9045645615   -1.6890874496
   Point Group: c1    Number of degrees of freedom:    60


   Energy is  -2301.903382543

 Hessian updated using BFGS update

 60 Hessian modes will be used to form the next step
  Hessian Eigenvalues:
     0.001928    0.019259    0.019418    0.023220    0.023269    0.023613
     0.023687    0.023926    0.024040    0.024088    0.024095    0.024111
     0.024124    0.024133    0.024143    0.024162    0.024224    0.024919
     0.027395    0.159004    0.159985    0.159996    0.160003    0.160010
     0.160649    0.211429    0.223390    0.234432    0.234818    0.234907
     0.247014    0.248003    0.249962    0.250009    0.250112    0.253429
     0.272234    0.301032    0.301107    0.301355    0.303946    0.351009
     0.356661    0.356663    0.356673    0.356684    0.357071    0.363226
     0.430027    0.432132    0.433738    0.438543    0.467839    0.469579
     0.472029    0.474782    0.478217    0.478634    0.479705    0.489848

 Minimum search - taking simple RFO step
 Searching for Lamda that Minimizes Along All modes
 Value Taken    Lamda =  -0.00006283
 Step Taken.  Stepsize is  0.169282

                             Maximum     Tolerance    Cnvgd?
         Gradient           0.000528      0.000300      NO
         Displacement       0.148495      0.001200      NO
         Energy change     -0.000064      0.000001      NO


 New Cartesian Coordinates Obtained by Inverse Iteration

 Displacement from previous Coordinates is:  0.608781
 ----------------------------------------------------------------
             Standard Nuclear Orientation (Angstroms)
    I     Atom           X                Y                Z
 ----------------------------------------------------------------
    1      C       0.0135198800     0.0070409879    -0.0045795210
    2      C      -0.0427798565     0.4331300750     1.3309613348
    3      Cl      1.4246746882     0.9649197294     2.1357451121
    4      C      -1.2315470584     0.4565689106     2.0536842769
    5      H      -1.2277385959     0.7933705946     3.0820652653
    6      C      -2.4088805856     0.0453381880     1.4382715009
    7      H      -3.3395972340     0.0600838129     1.9929263472
    8      C      -2.3996704191    -0.3825635655     0.1151685944
    9      H      -3.3098786426    -0.7037680587    -0.3737037483
   10      C      -1.1979075024    -0.3965382518    -0.5856980124
   11      Cl     -1.2206644119    -0.9449085033    -2.2549230274
   12      C       1.2969898090    -0.0218262613    -0.7688840856
   13      C       2.1228636742    -1.1453387570    -0.6990232379
   14      H       1.8460624215    -1.9953983993    -0.0895373295
   15      C       3.3096414168    -1.1623641750    -1.4227981738
   16      Cl      4.3462906969    -2.5772277233    -1.3396267233
   17      C       3.6993866259    -0.0876240199    -2.2145702755
   18      H       4.6244816656    -0.1131326897    -2.7731857781
   19      C       2.8615550026     1.0213209227    -2.2655269434
   20      Cl      3.3300093747     2.3943670720    -3.2553696723
   21      C       1.6667904398     1.0700503107    -1.5567382947
   22      H       1.0342234850     1.9457657223    -1.6162260813
 ----------------------------------------------------------------
 Nuclear Repulsion Energy =        1454.44874483 hartrees
 There are       73 alpha and       73 beta electrons
 Applying Cartesian multipole field
    Component          Value
    ---------          -----
     (2,0,0)        1.00000E-11
     (0,2,0)        2.00000E-11
     (0,0,2)       -3.00000E-11
 Nucleus-field energy     =    -0.0000000037 hartrees
 Requested basis set is 6-311++G(d,p)
 There are 154 shells and 426 basis functions
 A cutoff of  1.0D-15 yielded   9498 shell pairs
 There are     77700 function pairs (     83475 Cartesian)
 Smallest overlap matrix eigenvalue = 1.99E-07
 Linear dependence detected in AO basis
 Number of orthogonalized atomic orbitals = 423
 Maximum deviation from orthogonality = 5.426E-10
 Guess from superposition of atomic densities
 Warning:  Energy on first SCF cycle will be non-variational
 SAD guess density has 146.000000 electrons

 -----------------------------------------------------------------------
  General SCF calculation program by
  Eric Jon Sundstrom, Paul Horn, Yuezhi Mao, Dmitri Zuev, Alec White,
  David Stuck, Shaama M.S., Shane Yost, Joonho Lee, David Small,
  Daniel Levine, Susi Lehtola, Hugh Burton, Evgeny Epifanovsky,
  Bang C. Huynh
 -----------------------------------------------------------------------
 Exchange:     0.2000 Hartree-Fock + 0.0800 Slater + 0.7200 B88
 Correlation:  0.1900 VWN1RPA + 0.8100 LYP
 Using SG-1 standard quadrature grid
 A restricted SCF calculation will be
 performed using DIIS
 SCF converges when DIIS error is below 1.0e-08
 ---------------------------------------
  Cycle       Energy         DIIS error
 ---------------------------------------
    1   -2305.6350058792      3.01e-02  
    2   -2301.7391338676      2.64e-03  
    3   -2301.6539431790      3.21e-03  
    4   -2301.8980145612      4.71e-04  
    5   -2301.9025476289      1.91e-04  
    6   -2301.9032427049      8.95e-05  
    7   -2301.9034199003      1.77e-05  
    8   -2301.9034236126      1.09e-05  
    9   -2301.9034265148      2.02e-06  
   10   -2301.9034265999      9.32e-07  
   11   -2301.9034266176      1.17e-07  
   12   -2301.9034266177      6.21e-08  
   13   -2301.9034266178      2.15e-08  
   14   -2301.9034266179      5.67e-09  Convergence criterion met
 ---------------------------------------
 SCF time:   CPU 537.19s  wall 537.00s 
 SCF   energy in the final basis set =    -2301.9034266179
 Total energy in the final basis set =    -2301.9034266179

 --------------------------------------------------------------

                    Orbital Energies (a.u.)
 --------------------------------------------------------------

 Alpha MOs
 -- Occupied --
********-101.5690-101.5658-101.5657 -10.2651 -10.2651 -10.2590 -10.2589
-10.2292 -10.2222 -10.2111 -10.2089 -10.2088 -10.2087 -10.2051 -10.2051
 -9.4838  -9.4837  -9.4804  -9.4803  -7.2485  -7.2483  -7.2451  -7.2450
 -7.2387  -7.2386  -7.2381  -7.2380  -7.2352  -7.2351  -7.2348  -7.2347
 -0.9352  -0.9198  -0.8908  -0.8859  -0.8502  -0.8442  -0.7971  -0.7550
 -0.7550  -0.7529  -0.6648  -0.6259  -0.6216  -0.6133  -0.5502  -0.5318
 -0.5157  -0.5128  -0.4910  -0.4736  -0.4576  -0.4568  -0.4538  -0.4293
 -0.4270  -0.4168  -0.3982  -0.3942  -0.3883  -0.3808  -0.3744  -0.3407
 -0.3401  -0.3363  -0.3320  -0.3262  -0.3232  -0.2811  -0.2745  -0.2687
 -0.2636
 -- Virtual --
 -0.0511  -0.0499  -0.0453  -0.0376  -0.0224  -0.0142  -0.0064   0.0052
  0.0085   0.0142   0.0162   0.0179   0.0194   0.0316   0.0453   0.0467
  0.0470   0.0559   0.0617   0.0687   0.0696   0.0803   0.0807   0.0875
  0.0889   0.0924   0.0969   0.0995   0.0997   0.1050   0.1071   0.1150
  0.1184   0.1189   0.1195   0.1217   0.1249   0.1257   0.1267   0.1287
  0.1344   0.1345   0.1373   0.1381   0.1465   0.1481   0.1510   0.1606
  0.1632   0.1704   0.1746   0.1798   0.1801   0.1908   0.1940   0.1945
  0.2033   0.2036   0.2137   0.2236   0.2258   0.2268   0.2311   0.2333
  0.2371   0.2429   0.2439   0.2445   0.2531   0.2591   0.2658   0.2688
  0.2689   0.2737   0.2749   0.2786   0.2800   0.2843   0.2892   0.2931
  0.3040   0.3100   0.3104   0.3180   0.3215   0.3281   0.3297   0.3378
  0.3432   0.3451   0.3748   0.3869   0.4220   0.4243   0.4317   0.4441
  0.4494   0.4506   0.4621   0.4713   0.4724   0.4912   0.4998   0.5004
  0.5028   0.5115   0.5174   0.5232   0.5441   0.5473   0.5553   0.5585
  0.5594   0.5668   0.5730   0.5819   0.5924   0.5962   0.6023   0.6050
  0.6103   0.6242   0.6415   0.6454   0.6470   0.6515   0.6643   0.6681
  0.6711   0.6915   0.6928   0.6991   0.7074   0.7091   0.7270   0.7374
  0.7481   0.7600   0.7659   0.8068   0.8225   0.8337   0.8344   0.8395
  0.8416   0.8452   0.8492   0.8537   0.8572   0.8574   0.8616   0.8636
  0.8689   0.8768   0.8806   0.8817   0.8883   0.9024   0.9067   0.9074
  0.9185   0.9383   0.9459   0.9556   0.9576   0.9607   0.9620   0.9681
  0.9850   0.9860   0.9895   0.9948   1.0128   1.0239   1.0366   1.0400
  1.0508   1.0618   1.0759   1.0980   1.1127   1.1388   1.1797   1.1823
  1.1998   1.2170   1.2371   1.2428   1.2566   1.2803   1.3019   1.3078
  1.3169   1.3171   1.3286   1.3368   1.3964   1.4079   1.4422   1.4837
  1.4853   1.4947   1.5505   1.5540   1.5659   1.5707   1.5725   1.5809
  1.5876   1.6031   1.6072   1.6435   1.6469   1.6821   1.6900   1.6969
  1.6984   1.7664   1.7715   1.7748   1.8197   1.8250   1.8643   1.8739
  1.8784   1.9107   1.9243   1.9314   1.9329   1.9524   1.9565   1.9572
  1.9621   1.9645   2.0107   2.0291   2.0364   2.0415   2.0751   2.0980
  2.1232   2.1373   2.1602   2.1933   2.2604   2.2680   2.2722   2.2748
  2.2821   2.2936   2.3193   2.3199   2.3441   2.3626   2.4254   2.4266
  2.4313   2.4390   2.4891   2.5048   2.5128   2.5225   2.5291   2.5542
  2.5612   2.5749   2.5869   2.6466   2.6630   2.6873   2.6993   2.7121
  2.7136   2.7264   2.7433   2.7468   2.7508   2.7553   2.7587   2.7595
  2.7775   2.7820   2.8065   2.8357   2.8382   2.8477   2.9043   2.9066
  2.9696   3.0034   3.0949   3.0971   3.1348   3.1467   3.1519   3.1978
  3.2195   3.2211   3.2784   3.3386   3.3511   3.3606   3.3948   3.5371
  3.5816   3.6222   3.7064   3.7167   3.7635   3.8182   3.9767   4.0222
  4.0896   4.1028   4.1164   4.3607   4.8088   4.8249   9.7763   9.7919
  9.8031   9.8473  23.4429  23.5808  23.8498  23.8630  23.8990  23.9358
 24.0048  24.0418  24.0468  24.0730  24.1378  24.1582  25.8201  25.8344
 25.8555  25.9201  26.1016  26.1887  26.2517  26.2939  26.6120  26.6205
 26.7090  26.8180 215.7688 215.7867 215.8001 215.8554
 --------------------------------------------------------------

          Ground-State Mulliken Net Atomic Charges

     Atom                 Charge (a.u.)
  ----------------------------------------
      1 C                    -0.432325
      2 C                     0.076104
      3 Cl                    0.469606
      4 C                    -0.135607
      5 H                     0.204290
      6 C                    -0.466044
      7 H                     0.179819
      8 C                    -0.137996
      9 H                     0.204657
     10 C                     0.080799
     11 Cl                    0.472750
     12 C                    -0.031614
     13 C                    -0.851308
     14 H                     0.210233
     15 C                     0.117308
     16 Cl                    0.488006
     17 C                    -0.678103
     18 H                     0.223810
     19 C                     0.100597
     20 Cl                    0.489302
     21 C                    -0.795973
     22 H                     0.211689
  ----------------------------------------
  Sum of atomic charges =     0.000000

 -----------------------------------------------------------------
                    Cartesian Multipole Moments
 -----------------------------------------------------------------
    Charge (ESU x 10^10)
                -0.0000
    Dipole Moment (Debye)
         X      -2.6764      Y       0.0498      Z       1.6025
       Tot       3.1199
    Quadrupole Moments (Debye-Ang)
        XX    -117.4187     XY      -0.0814     YY    -123.6995
        XZ      -3.5950     YZ       0.1312     ZZ    -121.2875
    Octopole Moments (Debye-Ang^2)
       XXX    -458.5515    XXY       2.7973    XYY    -151.2234
       YYY       9.6272    XXZ      91.3724    XYZ      -0.0117
       YYZ      90.3446    XZZ    -152.7793    YZZ       3.2980
       ZZZ     273.7760
    Hexadecapole Moments (Debye-Ang^3)
      XXXX   -4627.0035   XXXY      77.7807   XXYY   -1073.8192
      XYYY      42.8576   YYYY   -1437.0569   XXXZ     890.7147
      XXYZ      11.8602   XYYZ     344.4985   YYYZ     -18.8735
      XXZZ   -1198.5775   XYZZ       4.6203   YYZZ    -703.5806
      XZZZ     936.2714   YZZZ      29.7801   ZZZZ   -2683.2232
 -----------------------------------------------------------------
 Calculating analytic gradient of the SCF energy
 Gradient of SCF Energy
            1           2           3           4           5           6
    1  -0.0005574   0.0005071  -0.0002460   0.0000628  -0.0000595  -0.0001339
    2   0.0000238   0.0000303  -0.0000854   0.0000027   0.0000083  -0.0000092
    3   0.0002035   0.0001989  -0.0002467  -0.0001264   0.0000183   0.0000652
            7           8           9          10          11          12
    1   0.0000206   0.0001239  -0.0000283   0.0001578   0.0001155   0.0000997
    2   0.0000031   0.0000239   0.0000260  -0.0000942   0.0001478  -0.0000462
    3   0.0000039   0.0000711   0.0000519  -0.0003964   0.0002197   0.0000651
           13          14          15          16          17          18
    1  -0.0000957   0.0000119   0.0002127  -0.0000625  -0.0002140   0.0000154
    2   0.0002574  -0.0000383  -0.0001971   0.0000803   0.0000212  -0.0000089
    3  -0.0000072   0.0000092  -0.0000441   0.0000057   0.0001130  -0.0000215
           19          20          21          22
    1   0.0001167  -0.0000345  -0.0000082  -0.0000040
    2   0.0001607  -0.0000812  -0.0002529   0.0000282
    3  -0.0001475   0.0000352  -0.0001232   0.0000522
 Max gradient component =       5.574E-04
 RMS gradient           =       1.521E-04
 Gradient time:  CPU 191.35 s  wall 191.39 s
 Geometry Optimization Parameters
   NAtoms,    NIC,     NZ,  NCons,   NDum,   NFix, NCnnct, MaxDiis
       22     155      22       0       0       0       0       0

 Cartesian Hessian Update
 Hessian updated using BFGS update


** GEOMETRY OPTIMIZATION IN DELOCALIZED INTERNAL COORDINATES **
   Searching for a Minimum

   Optimization Cycle:   8

                       Coordinates (Angstroms)
     ATOM                X               Y               Z
      1  C         0.0135198800    0.0070409879   -0.0045795210
      2  C        -0.0427798565    0.4331300750    1.3309613348
      3  Cl        1.4246746882    0.9649197294    2.1357451121
      4  C        -1.2315470584    0.4565689106    2.0536842769
      5  H        -1.2277385959    0.7933705946    3.0820652653
      6  C        -2.4088805856    0.0453381880    1.4382715009
      7  H        -3.3395972340    0.0600838129    1.9929263472
      8  C        -2.3996704191   -0.3825635655    0.1151685944
      9  H        -3.3098786426   -0.7037680587   -0.3737037483
     10  C        -1.1979075024   -0.3965382518   -0.5856980124
     11  Cl       -1.2206644119   -0.9449085033   -2.2549230274
     12  C         1.2969898090   -0.0218262613   -0.7688840856
     13  C         2.1228636742   -1.1453387570   -0.6990232379
     14  H         1.8460624215   -1.9953983993   -0.0895373295
     15  C         3.3096414168   -1.1623641750   -1.4227981738
     16  Cl        4.3462906969   -2.5772277233   -1.3396267233
     17  C         3.6993866259   -0.0876240199   -2.2145702755
     18  H         4.6244816656   -0.1131326897   -2.7731857781
     19  C         2.8615550026    1.0213209227   -2.2655269434
     20  Cl        3.3300093747    2.3943670720   -3.2553696723
     21  C         1.6667904398    1.0700503107   -1.5567382947
     22  H         1.0342234850    1.9457657223   -1.6162260813
   Point Group: c1    Number of degrees of freedom:    60


   Energy is  -2301.903426618

 Hessian updated using BFGS update

 60 Hessian modes will be used to form the next step
  Hessian Eigenvalues:
     0.001086    0.019295    0.019518    0.023174    0.023279    0.023683
     0.023856    0.024008    0.024085    0.024094    0.024103    0.024117
     0.024127    0.024140    0.024162    0.024192    0.024279    0.025167
     0.027731    0.158503    0.159984    0.160000    0.160006    0.160018
     0.161115    0.216252    0.222835    0.234814    0.234838    0.235654
     0.245627    0.249818    0.250006    0.250092    0.250298    0.257684
     0.271204    0.301037    0.301062    0.301437    0.315224    0.351186
     0.356662    0.356664    0.356671    0.356707    0.357231    0.363196
     0.430177    0.432139    0.433355    0.436220    0.467900    0.469710
     0.472374    0.474874    0.478215    0.478607    0.479759    0.489734

 Minimum search - taking simple RFO step
 Searching for Lamda that Minimizes Along All modes
 Value Taken    Lamda =  -0.00002640
 Step Taken.  Stepsize is  0.142340

                             Maximum     Tolerance    Cnvgd?
         Gradient           0.000409      0.000300      NO
         Displacement       0.123789      0.001200      NO
         Energy change     -0.000044      0.000001      NO


 New Cartesian Coordinates Obtained by Inverse Iteration

 Displacement from previous Coordinates is:  0.506406
 ----------------------------------------------------------------
             Standard Nuclear Orientation (Angstroms)
    I     Atom           X                Y                Z
 ----------------------------------------------------------------
    1      C       0.0137363126     0.0088458763    -0.0040982655
    2      C      -0.0507767849     0.4742038298     1.3179148457
    3      Cl      1.4077147776     1.0487055065     2.1092306576
    4      C      -1.2399824108     0.4968425340     2.0402252663
    5      H      -1.2419938822     0.8631563983     3.0585154404
    6      C      -2.4091962093     0.0448544929     1.4381682781
    7      H      -3.3399307569     0.0582549366     1.9928214571
    8      C      -2.3918734284    -0.4231250441     0.1288257109
    9      H      -3.2957436243    -0.7763030557    -0.3496974111
   10      C      -1.1900346755    -0.4354654467    -0.5720040555
   11      Cl     -1.2041629495    -1.0313203460    -2.2249658798
   12      C       1.2974806493    -0.0201712918    -0.7681516285
   13      C       2.1027728040    -1.1602564284    -0.7313290341
   14      H       1.8098854925    -2.0233428963    -0.1481698485
   15      C       3.2894703534    -1.1779403088    -1.4553414352
   16      Cl      4.2992038030    -2.6137665919    -1.4140923879
   17      C       3.6991496518    -0.0882091933    -2.2159932153
   18      H       4.6235115299    -0.1147132188    -2.7758260148
   19      C       2.8818248871     1.0370574669    -2.2340159591
   20      Cl      3.3756009801     2.4295100621    -3.1833039822
   21      C       1.6882010269     1.0875157994    -1.5232517246
   22      H       1.0729673273     1.9769328402    -1.5570292865
 ----------------------------------------------------------------
 Nuclear Repulsion Energy =        1454.29657896 hartrees
 There are       73 alpha and       73 beta electrons
 Applying Cartesian multipole field
    Component          Value
    ---------          -----
     (2,0,0)        1.00000E-11
     (0,2,0)        2.00000E-11
     (0,0,2)       -3.00000E-11
 Nucleus-field energy     =    -0.0000000017 hartrees
 Requested basis set is 6-311++G(d,p)
 There are 154 shells and 426 basis functions
 A cutoff of  1.0D-15 yielded   9504 shell pairs
 There are     77757 function pairs (     83535 Cartesian)
 Smallest overlap matrix eigenvalue = 1.90E-07
 Linear dependence detected in AO basis
 Number of orthogonalized atomic orbitals = 423
 Maximum deviation from orthogonality = 1.138E-09
 Guess from superposition of atomic densities
 Warning:  Energy on first SCF cycle will be non-variational
 SAD guess density has 146.000000 electrons

 -----------------------------------------------------------------------
  General SCF calculation program by
  Eric Jon Sundstrom, Paul Horn, Yuezhi Mao, Dmitri Zuev, Alec White,
  David Stuck, Shaama M.S., Shane Yost, Joonho Lee, David Small,
  Daniel Levine, Susi Lehtola, Hugh Burton, Evgeny Epifanovsky,
  Bang C. Huynh
 -----------------------------------------------------------------------
 Exchange:     0.2000 Hartree-Fock + 0.0800 Slater + 0.7200 B88
 Correlation:  0.1900 VWN1RPA + 0.8100 LYP
 Using SG-1 standard quadrature grid
 A restricted SCF calculation will be
 performed using DIIS
 SCF converges when DIIS error is below 1.0e-08
 ---------------------------------------
  Cycle       Energy         DIIS error
 ---------------------------------------
    1   -2305.6340237966      3.01e-02  
    2   -2301.7391716668      2.64e-03  
    3   -2301.6539489673      3.21e-03  
    4   -2301.8980187700      4.72e-04  
    5   -2301.9025540951      1.91e-04  
    6   -2301.9032509947      8.97e-05  
    7   -2301.9034287281      1.79e-05  
    8   -2301.9034325166      1.11e-05  
    9   -2301.9034354865      2.00e-06  
   10   -2301.9034355703      9.31e-07  
   11   -2301.9034355880      1.17e-07  
   12   -2301.9034355881      6.23e-08  
   13   -2301.9034355883      2.18e-08  
   14   -2301.9034355881      6.07e-09  Convergence criterion met
 ---------------------------------------
 SCF time:   CPU 538.50s  wall 539.00s 
 SCF   energy in the final basis set =    -2301.9034355881
 Total energy in the final basis set =    -2301.9034355881

 --------------------------------------------------------------

                    Orbital Energies (a.u.)
 --------------------------------------------------------------

 Alpha MOs
 -- Occupied --
********-101.5690-101.5658-101.5657 -10.2651 -10.2651 -10.2590 -10.2590
-10.2293 -10.2222 -10.2111 -10.2089 -10.2088 -10.2087 -10.2052 -10.2051
 -9.4838  -9.4837  -9.4804  -9.4803  -7.2485  -7.2483  -7.2450  -7.2450
 -7.2387  -7.2385  -7.2381  -7.2380  -7.2352  -7.2351  -7.2348  -7.2347
 -0.9352  -0.9198  -0.8908  -0.8860  -0.8502  -0.8442  -0.7971  -0.7550
 -0.7550  -0.7528  -0.6648  -0.6257  -0.6217  -0.6133  -0.5502  -0.5318
 -0.5154  -0.5131  -0.4910  -0.4736  -0.4576  -0.4568  -0.4537  -0.4292
 -0.4271  -0.4168  -0.3982  -0.3942  -0.3882  -0.3808  -0.3744  -0.3406
 -0.3401  -0.3363  -0.3320  -0.3262  -0.3232  -0.2808  -0.2748  -0.2686
 -0.2636
 -- Virtual --
 -0.0511  -0.0488  -0.0464  -0.0376  -0.0224  -0.0142  -0.0064   0.0052
  0.0085   0.0142   0.0162   0.0179   0.0194   0.0316   0.0453   0.0468
  0.0469   0.0560   0.0617   0.0687   0.0695   0.0803   0.0807   0.0875
  0.0890   0.0923   0.0969   0.0994   0.0997   0.1050   0.1071   0.1151
  0.1186   0.1188   0.1195   0.1217   0.1250   0.1256   0.1266   0.1285
  0.1344   0.1345   0.1373   0.1381   0.1465   0.1481   0.1509   0.1606
  0.1631   0.1703   0.1747   0.1798   0.1799   0.1905   0.1940   0.1946
  0.2032   0.2036   0.2137   0.2243   0.2253   0.2267   0.2311   0.2332
  0.2369   0.2428   0.2439   0.2445   0.2531   0.2590   0.2663   0.2686
  0.2693   0.2732   0.2749   0.2785   0.2801   0.2844   0.2892   0.2926
  0.3039   0.3099   0.3107   0.3181   0.3219   0.3287   0.3298   0.3384
  0.3432   0.3449   0.3751   0.3881   0.4219   0.4243   0.4315   0.4447
  0.4494   0.4496   0.4619   0.4711   0.4723   0.4912   0.5004   0.5006
  0.5029   0.5112   0.5178   0.5236   0.5442   0.5473   0.5556   0.5584
  0.5594   0.5669   0.5729   0.5818   0.5922   0.5959   0.6023   0.6049
  0.6107   0.6241   0.6418   0.6453   0.6486   0.6500   0.6644   0.6674
  0.6718   0.6914   0.6930   0.6991   0.7082   0.7090   0.7271   0.7378
  0.7481   0.7606   0.7661   0.8077   0.8246   0.8330   0.8344   0.8393
  0.8415   0.8451   0.8480   0.8535   0.8573   0.8574   0.8616   0.8636
  0.8688   0.8769   0.8808   0.8818   0.8884   0.9022   0.9065   0.9077
  0.9182   0.9385   0.9469   0.9559   0.9584   0.9599   0.9636   0.9667
  0.9847   0.9862   0.9914   0.9936   1.0128   1.0239   1.0371   1.0392
  1.0514   1.0617   1.0760   1.0973   1.1121   1.1387   1.1797   1.1838
  1.1995   1.2172   1.2372   1.2427   1.2574   1.2800   1.3063   1.3069
  1.3160   1.3177   1.3293   1.3369   1.3964   1.4079   1.4425   1.4838
  1.4856   1.4939   1.5505   1.5539   1.5666   1.5708   1.5722   1.5819
  1.5868   1.6031   1.6063   1.6434   1.6470   1.6820   1.6899   1.6973
  1.6983   1.7664   1.7744   1.7749   1.8189   1.8242   1.8640   1.8735
  1.8782   1.9110   1.9242   1.9316   1.9328   1.9532   1.9566   1.9575
  1.9615   1.9639   2.0113   2.0295   2.0365   2.0414   2.0751   2.0981
  2.1229   2.1377   2.1608   2.1935   2.2603   2.2679   2.2714   2.2747
  2.2824   2.2936   2.3194   2.3199   2.3436   2.3627   2.4254   2.4279
  2.4292   2.4389   2.4891   2.5050   2.5161   2.5192   2.5290   2.5539
  2.5608   2.5755   2.5869   2.6469   2.6628   2.6873   2.7002   2.7124
  2.7130   2.7262   2.7435   2.7460   2.7509   2.7559   2.7572   2.7586
  2.7773   2.7816   2.8068   2.8348   2.8383   2.8475   2.9047   2.9078
  2.9695   3.0035   3.0953   3.0973   3.1351   3.1455   3.1520   3.1979
  3.2195   3.2204   3.2816   3.3385   3.3504   3.3605   3.3951   3.5379
  3.5816   3.6236   3.7064   3.7165   3.7640   3.8185   3.9768   4.0221
  4.0896   4.1026   4.1167   4.3604   4.8087   4.8243   9.7765   9.7920
  9.8022   9.8498  23.4434  23.5809  23.8496  23.8627  23.8987  23.9357
 24.0045  24.0416  24.0464  24.0730  24.1378  24.1580  25.8197  25.8342
 25.8529  25.9207  26.1014  26.1888  26.2528  26.2914  26.6143  26.6166
 26.7111  26.8183 215.7690 215.7868 215.7990 215.8580
 --------------------------------------------------------------

          Ground-State Mulliken Net Atomic Charges

     Atom                 Charge (a.u.)
  ----------------------------------------
      1 C                    -0.444016
      2 C                     0.075840
      3 Cl                    0.467318
      4 C                    -0.128736
      5 H                     0.203973
      6 C                    -0.461286
      7 H                     0.180060
      8 C                    -0.130186
      9 H                     0.204371
     10 C                     0.083165
     11 Cl                    0.469555
     12 C                    -0.031035
     13 C                    -0.850684
     14 H                     0.210404
     15 C                     0.112385
     16 Cl                    0.488369
     17 C                    -0.670148
     18 H                     0.223806
     19 C                     0.097300
     20 Cl                    0.489445
     21 C                    -0.801396
     22 H                     0.211496
  ----------------------------------------
  Sum of atomic charges =     0.000000

 -----------------------------------------------------------------
                    Cartesian Multipole Moments
 -----------------------------------------------------------------
    Charge (ESU x 10^10)
                 0.0000
    Dipole Moment (Debye)
         X      -2.6738      Y       0.0483      Z       1.6005
       Tot       3.1166
    Quadrupole Moments (Debye-Ang)
        XX    -117.4220     XY      -0.0593     YY    -123.6635
        XZ      -3.6141     YZ       0.1555     ZZ    -121.3029
    Octopole Moments (Debye-Ang^2)
       XXX    -458.2191    XXY       2.3693    XYY    -151.5292
       YYY       9.6980    XXZ      91.5656    XYZ      -0.1875
       YYZ      90.5220    XZZ    -152.6408    YZZ       3.6441
       ZZZ     273.2530
    Hexadecapole Moments (Debye-Ang^3)
      XXXX   -4610.6141   XXXY      60.5652   XXYY   -1081.4358
      XYYY      25.4434   YYYY   -1499.9213   XXXZ     904.6211
      XXYZ       2.6992   XYYZ     349.0730   YYYZ     -46.8038
      XXZZ   -1187.9427   XYZZ      -1.2806   YYZZ    -706.4930
      XZZZ     950.3146   YZZZ       2.1863   ZZZZ   -2637.6892
 -----------------------------------------------------------------
 Calculating analytic gradient of the SCF energy
 Gradient of SCF Energy
            1           2           3           4           5           6
    1  -0.0003999   0.0006440  -0.0003344  -0.0000118  -0.0000291  -0.0000740
    2   0.0000636   0.0002427  -0.0001262  -0.0000442   0.0000072  -0.0000194
    3   0.0002915   0.0002171  -0.0002223  -0.0000647   0.0000424   0.0000125
            7           8           9          10          11          12
    1   0.0000282   0.0000042  -0.0000286   0.0000882  -0.0000100   0.0000820
    2  -0.0000015   0.0000374   0.0000093  -0.0002180   0.0001370  -0.0000447
    3   0.0000077   0.0000631   0.0000426  -0.0005083   0.0002477   0.0000023
           13          14          15          16          17          18
    1  -0.0001277   0.0000283   0.0002673  -0.0001122  -0.0001253   0.0000184
    2   0.0002218  -0.0001002  -0.0002369   0.0001205  -0.0000204  -0.0000167
    3   0.0000183  -0.0000183  -0.0000288  -0.0000262   0.0000492  -0.0000315
           19          20          21          22
    1   0.0001006  -0.0000418  -0.0000013   0.0000349
    2   0.0002567  -0.0001500  -0.0002128   0.0000948
    3  -0.0001818   0.0000793  -0.0000362   0.0000441
 Max gradient component =       6.440E-04
 RMS gradient           =       1.663E-04
 Gradient time:  CPU 189.63 s  wall 189.64 s
 Geometry Optimization Parameters
   NAtoms,    NIC,     NZ,  NCons,   NDum,   NFix, NCnnct, MaxDiis
       22     155      22       0       0       0       0       0

 Cartesian Hessian Update
 Hessian updated using BFGS update


** GEOMETRY OPTIMIZATION IN DELOCALIZED INTERNAL COORDINATES **
   Searching for a Minimum

   Optimization Cycle:   9

                       Coordinates (Angstroms)
     ATOM                X               Y               Z
      1  C         0.0137363126    0.0088458763   -0.0040982655
      2  C        -0.0507767849    0.4742038298    1.3179148457
      3  Cl        1.4077147776    1.0487055065    2.1092306576
      4  C        -1.2399824108    0.4968425340    2.0402252663
      5  H        -1.2419938822    0.8631563983    3.0585154404
      6  C        -2.4091962093    0.0448544929    1.4381682781
      7  H        -3.3399307569    0.0582549366    1.9928214571
      8  C        -2.3918734284   -0.4231250441    0.1288257109
      9  H        -3.2957436243   -0.7763030557   -0.3496974111
     10  C        -1.1900346755   -0.4354654467   -0.5720040555
     11  Cl       -1.2041629495   -1.0313203460   -2.2249658798
     12  C         1.2974806493   -0.0201712918   -0.7681516285
     13  C         2.1027728040   -1.1602564284   -0.7313290341
     14  H         1.8098854925   -2.0233428963   -0.1481698485
     15  C         3.2894703534   -1.1779403088   -1.4553414352
     16  Cl        4.2992038030   -2.6137665919   -1.4140923879
     17  C         3.6991496518   -0.0882091933   -2.2159932153
     18  H         4.6235115299   -0.1147132188   -2.7758260148
     19  C         2.8818248871    1.0370574669   -2.2340159591
     20  Cl        3.3756009801    2.4295100621   -3.1833039822
     21  C         1.6882010269    1.0875157994   -1.5232517246
     22  H         1.0729673273    1.9769328402   -1.5570292865
   Point Group: c1    Number of degrees of freedom:    60


   Energy is  -2301.903435588

 Hessian updated using BFGS update

 60 Hessian modes will be used to form the next step
  Hessian Eigenvalues:
     0.001590    0.019249    0.019515    0.023079    0.023275    0.023683
     0.023806    0.023979    0.024035    0.024091    0.024096    0.024113
     0.024128    0.024142    0.024149    0.024210    0.024219    0.025162
     0.027721    0.158228    0.159983    0.160000    0.160006    0.160014
     0.160845    0.207121    0.222103    0.234824    0.234905    0.235491
     0.244591    0.249804    0.250004    0.250114    0.250381    0.257604
     0.270933    0.300861    0.301041    0.301427    0.307967    0.351088
     0.356660    0.356665    0.356666    0.356701    0.357173    0.363146
     0.430158    0.432140    0.433565    0.436801    0.467759    0.470017
     0.472625    0.474641    0.478225    0.478736    0.479669    0.489241

 Minimum search - taking simple RFO step
 Searching for Lamda that Minimizes Along All modes
 Value Taken    Lamda =  -0.00000479
 Step Taken.  Stepsize is  0.033545

                             Maximum     Tolerance    Cnvgd?
         Gradient           0.000471      0.000300      NO
         Displacement       0.028782      0.001200      NO
         Energy change     -0.000009      0.000001      NO


 New Cartesian Coordinates Obtained by Inverse Iteration

 Displacement from previous Coordinates is:  0.119186
 ----------------------------------------------------------------
             Standard Nuclear Orientation (Angstroms)
    I     Atom           X                Y                Z
 ----------------------------------------------------------------
    1      C       0.0139290058     0.0071195676    -0.0047020452
    2      C      -0.0488027262     0.4635914566     1.3206211084
    3      Cl      1.4126213188     1.0265956726     2.1164359227
    4      C      -1.2377251718     0.4880886107     2.0431564188
    5      H      -1.2374822822     0.8479445581     3.0636940110
    6      C      -2.4093578149     0.0467392317     1.4380410429
    7      H      -3.3401579437     0.0618239728     1.9925957986
    8      C      -2.3942744651    -0.4130030940     0.1257542111
    9      H      -3.2997395478    -0.7584753138    -0.3553450542
   10      C      -1.1924272314    -0.4272049314    -0.5749065136
   11      Cl     -1.2098723614    -1.0147900389    -2.2312967856
   12      C       1.2971838712    -0.0215681785    -0.7690924042
   13      C       2.1077078838    -1.1577215563    -0.7246577954
   14      H       1.8187342433    -2.0178223982    -0.1353337969
   15      C       3.2946584013    -1.1741236094    -1.4480748832
   16      Cl      4.3118338884    -2.6047122190    -1.3967575340
   17      C       3.6997979232    -0.0872111084    -2.2152053744
   18      H       4.6246693239    -0.1126669093    -2.7741507291
   19      C       2.8769126528     1.0338389480    -2.2407902890
   20      Cl      3.3644769987     2.4228283006    -3.1988661419
   21      C       1.6826846959     1.0832228848    -1.5311004647
   22      H       1.0624542109     1.9687720748    -1.5715871748
 ----------------------------------------------------------------
 Nuclear Repulsion Energy =        1454.18740222 hartrees
 There are       73 alpha and       73 beta electrons
 Applying Cartesian multipole field
    Component          Value
    ---------          -----
     (2,0,0)        1.00000E-11
     (0,2,0)        2.00000E-11
     (0,0,2)       -3.00000E-11
 Nucleus-field energy     =    -0.0000000021 hartrees
 Requested basis set is 6-311++G(d,p)
 There are 154 shells and 426 basis functions
 A cutoff of  1.0D-15 yielded   9505 shell pairs
 There are     77747 function pairs (     83522 Cartesian)
 Smallest overlap matrix eigenvalue = 1.89E-07
 Linear dependence detected in AO basis
 Number of orthogonalized atomic orbitals = 423
 Maximum deviation from orthogonality = 5.657E-10
 Guess from superposition of atomic densities
 Warning:  Energy on first SCF cycle will be non-variational
 SAD guess density has 146.000000 electrons

 -----------------------------------------------------------------------
  General SCF calculation program by
  Eric Jon Sundstrom, Paul Horn, Yuezhi Mao, Dmitri Zuev, Alec White,
  David Stuck, Shaama M.S., Shane Yost, Joonho Lee, David Small,
  Daniel Levine, Susi Lehtola, Hugh Burton, Evgeny Epifanovsky,
  Bang C. Huynh
 -----------------------------------------------------------------------
 Exchange:     0.2000 Hartree-Fock + 0.0800 Slater + 0.7200 B88
 Correlation:  0.1900 VWN1RPA + 0.8100 LYP
 Using SG-1 standard quadrature grid
 A restricted SCF calculation will be
 performed using DIIS
 SCF converges when DIIS error is below 1.0e-08
 ---------------------------------------
  Cycle       Energy         DIIS error
 ---------------------------------------
    1   -2305.6327538974      3.01e-02  
    2   -2301.7392507435      2.64e-03  
    3   -2301.6541721165      3.20e-03  
    4   -2301.8980148245      4.72e-04  
    5   -2301.9025555100      1.91e-04  
    6   -2301.9032531950      8.98e-05  
    7   -2301.9034313078      1.80e-05  
    8   -2301.9034351770      1.11e-05  
    9   -2301.9034382004      2.00e-06  
   10   -2301.9034382836      9.31e-07  
   11   -2301.9034383011      1.17e-07  
   12   -2301.9034383012      6.21e-08  
   13   -2301.9034383015      2.16e-08  
   14   -2301.9034383016      5.83e-09  Convergence criterion met
 ---------------------------------------
 SCF time:   CPU 536.27s  wall 536.00s 
 SCF   energy in the final basis set =    -2301.9034383016
 Total energy in the final basis set =    -2301.9034383016

 --------------------------------------------------------------

                    Orbital Energies (a.u.)
 --------------------------------------------------------------

 Alpha MOs
 -- Occupied --
********-101.5690-101.5658-101.5657 -10.2652 -10.2652 -10.2590 -10.2590
-10.2294 -10.2223 -10.2111 -10.2090 -10.2088 -10.2087 -10.2052 -10.2051
 -9.4837  -9.4836  -9.4804  -9.4803  -7.2484  -7.2483  -7.2450  -7.2450
 -7.2386  -7.2385  -7.2380  -7.2380  -7.2352  -7.2351  -7.2348  -7.2347
 -0.9352  -0.9198  -0.8906  -0.8859  -0.8502  -0.8441  -0.7971  -0.7551
 -0.7550  -0.7529  -0.6649  -0.6257  -0.6217  -0.6134  -0.5502  -0.5319
 -0.5153  -0.5132  -0.4910  -0.4736  -0.4577  -0.4567  -0.4538  -0.4292
 -0.4271  -0.4168  -0.3982  -0.3943  -0.3883  -0.3807  -0.3743  -0.3406
 -0.3401  -0.3363  -0.3320  -0.3262  -0.3232  -0.2808  -0.2749  -0.2687
 -0.2637
 -- Virtual --
 -0.0511  -0.0488  -0.0466  -0.0376  -0.0225  -0.0142  -0.0065   0.0052
  0.0085   0.0142   0.0161   0.0179   0.0194   0.0316   0.0453   0.0468
  0.0469   0.0560   0.0617   0.0687   0.0695   0.0803   0.0807   0.0875
  0.0890   0.0923   0.0969   0.0994   0.0996   0.1050   0.1071   0.1150
  0.1186   0.1188   0.1195   0.1217   0.1250   0.1255   0.1266   0.1285
  0.1344   0.1345   0.1373   0.1381   0.1465   0.1481   0.1509   0.1606
  0.1631   0.1703   0.1747   0.1798   0.1799   0.1905   0.1940   0.1946
  0.2032   0.2036   0.2137   0.2242   0.2254   0.2267   0.2311   0.2332
  0.2369   0.2429   0.2439   0.2444   0.2531   0.2590   0.2663   0.2686
  0.2693   0.2732   0.2749   0.2785   0.2800   0.2844   0.2892   0.2925
  0.3040   0.3099   0.3106   0.3181   0.3219   0.3288   0.3298   0.3385
  0.3433   0.3449   0.3751   0.3881   0.4219   0.4243   0.4315   0.4447
  0.4494   0.4496   0.4619   0.4711   0.4723   0.4912   0.5004   0.5006
  0.5029   0.5111   0.5177   0.5236   0.5441   0.5473   0.5556   0.5584
  0.5594   0.5668   0.5729   0.5817   0.5921   0.5958   0.6024   0.6049
  0.6106   0.6241   0.6418   0.6454   0.6488   0.6498   0.6644   0.6672
  0.6718   0.6913   0.6930   0.6991   0.7082   0.7090   0.7271   0.7378
  0.7481   0.7606   0.7660   0.8078   0.8246   0.8330   0.8345   0.8392
  0.8415   0.8451   0.8480   0.8535   0.8573   0.8573   0.8616   0.8636
  0.8689   0.8769   0.8809   0.8818   0.8884   0.9021   0.9064   0.9077
  0.9182   0.9385   0.9469   0.9559   0.9584   0.9598   0.9637   0.9665
  0.9847   0.9861   0.9915   0.9936   1.0127   1.0239   1.0371   1.0390
  1.0513   1.0616   1.0759   1.0971   1.1120   1.1386   1.1797   1.1839
  1.1995   1.2172   1.2372   1.2427   1.2574   1.2799   1.3062   1.3071
  1.3160   1.3177   1.3292   1.3369   1.3963   1.4079   1.4426   1.4837
  1.4857   1.4938   1.5505   1.5538   1.5666   1.5707   1.5720   1.5819
  1.5866   1.6030   1.6061   1.6433   1.6469   1.6820   1.6898   1.6973
  1.6982   1.7664   1.7745   1.7748   1.8189   1.8240   1.8640   1.8736
  1.8783   1.9111   1.9241   1.9315   1.9327   1.9531   1.9565   1.9576
  1.9617   1.9639   2.0113   2.0295   2.0363   2.0413   2.0750   2.0980
  2.1229   2.1376   2.1607   2.1935   2.2603   2.2679   2.2713   2.2748
  2.2824   2.2936   2.3195   2.3198   2.3436   2.3627   2.4254   2.4279
  2.4289   2.4388   2.4892   2.5051   2.5166   2.5186   2.5287   2.5536
  2.5607   2.5754   2.5868   2.6469   2.6627   2.6872   2.7002   2.7126
  2.7129   2.7262   2.7436   2.7460   2.7509   2.7559   2.7571   2.7585
  2.7772   2.7816   2.8067   2.8347   2.8383   2.8474   2.9046   2.9079
  2.9694   3.0036   3.0953   3.0973   3.1350   3.1455   3.1518   3.1976
  3.2194   3.2201   3.2818   3.3384   3.3503   3.3605   3.3951   3.5380
  3.5819   3.6237   3.7061   3.7165   3.7640   3.8183   3.9765   4.0221
  4.0896   4.1027   4.1169   4.3606   4.8085   4.8242   9.7764   9.7919
  9.8020   9.8497  23.4435  23.5810  23.8495  23.8627  23.8989  23.9358
 24.0046  24.0418  24.0466  24.0730  24.1378  24.1580  25.8197  25.8342
 25.8527  25.9206  26.1014  26.1887  26.2526  26.2910  26.6145  26.6157
 26.7110  26.8174 215.7689 215.7867 215.7987 215.8579
 --------------------------------------------------------------

          Ground-State Mulliken Net Atomic Charges

     Atom                 Charge (a.u.)
  ----------------------------------------
      1 C                    -0.441706
      2 C                     0.077499
      3 Cl                    0.467226
      4 C                    -0.128153
      5 H                     0.203967
      6 C                    -0.461908
      7 H                     0.180135
      8 C                    -0.128716
      9 H                     0.204324
     10 C                     0.082718
     11 Cl                    0.469506
     12 C                    -0.035869
     13 C                    -0.847693
     14 H                     0.210396
     15 C                     0.112621
     16 Cl                    0.488470
     17 C                    -0.672072
     18 H                     0.223833
     19 C                     0.099854
     20 Cl                    0.489370
     21 C                    -0.805205
     22 H                     0.211404
  ----------------------------------------
  Sum of atomic charges =     0.000000

 -----------------------------------------------------------------
                    Cartesian Multipole Moments
 -----------------------------------------------------------------
    Charge (ESU x 10^10)
                 0.0000
    Dipole Moment (Debye)
         X      -2.6764      Y       0.0509      Z       1.6004
       Tot       3.1188
    Quadrupole Moments (Debye-Ang)
        XX    -117.4198     XY      -0.0744     YY    -123.6799
        XZ      -3.6161     YZ       0.1491     ZZ    -121.3092
    Octopole Moments (Debye-Ang^2)
       XXX    -458.3120    XXY       2.5616    XYY    -151.4855
       YYY       9.8250    XXZ      91.4888    XYZ      -0.1673
       YYZ      90.4695    XZZ    -152.6846    YZZ       3.6338
       ZZZ     273.3159
    Hexadecapole Moments (Debye-Ang^3)
      XXXX   -4615.8567   XXXY      64.5096   XXYY   -1080.1149
      XYYY      29.3604   YYYY   -1485.6198   XXXZ     900.9986
      XXYZ       4.7832   XYYZ     347.9380   YYYZ     -40.3954
      XXZZ   -1190.6052   XYZZ       0.0551   YYZZ    -705.7368
      XZZZ     946.7714   YZZZ       8.6115   ZZZZ   -2647.6497
 -----------------------------------------------------------------
 Calculating analytic gradient of the SCF energy
 Gradient of SCF Energy
            1           2           3           4           5           6
    1  -0.0000865   0.0002652  -0.0001276  -0.0000264  -0.0000047   0.0000015
    2   0.0000080   0.0000991  -0.0000433  -0.0000228   0.0000048   0.0000193
    3   0.0000685   0.0001308  -0.0000515  -0.0000172   0.0000161   0.0000065
            7           8           9          10          11          12
    1   0.0000132   0.0000031  -0.0000153   0.0000177  -0.0000445   0.0000202
    2   0.0000017   0.0000056   0.0000075  -0.0000789   0.0000446  -0.0000033
    3   0.0000153   0.0000390   0.0000176  -0.0002504   0.0001162  -0.0000204
           13          14          15          16          17          18
    1  -0.0000656   0.0000138   0.0000834  -0.0000470  -0.0000189   0.0000020
    2   0.0000476  -0.0000225  -0.0001042   0.0000499  -0.0000192  -0.0000098
    3   0.0000256  -0.0000106  -0.0000274  -0.0000062   0.0000106  -0.0000186
           19          20          21          22
    1   0.0000174  -0.0000262   0.0000067   0.0000186
    2   0.0001080  -0.0000630  -0.0000506   0.0000215
    3  -0.0000660   0.0000279  -0.0000140   0.0000082
 Max gradient component =       2.652E-04
 RMS gradient           =       6.521E-05
 Gradient time:  CPU 189.34 s  wall 189.36 s
 Geometry Optimization Parameters
   NAtoms,    NIC,     NZ,  NCons,   NDum,   NFix, NCnnct, MaxDiis
       22     155      22       0       0       0       0       0

 Cartesian Hessian Update
 Hessian updated using BFGS update


** GEOMETRY OPTIMIZATION IN DELOCALIZED INTERNAL COORDINATES **
   Searching for a Minimum

   Optimization Cycle:  10

                       Coordinates (Angstroms)
     ATOM                X               Y               Z
      1  C         0.0139290058    0.0071195676   -0.0047020452
      2  C        -0.0488027262    0.4635914566    1.3206211084
      3  Cl        1.4126213188    1.0265956726    2.1164359227
      4  C        -1.2377251718    0.4880886107    2.0431564188
      5  H        -1.2374822822    0.8479445581    3.0636940110
      6  C        -2.4093578149    0.0467392317    1.4380410429
      7  H        -3.3401579437    0.0618239728    1.9925957986
      8  C        -2.3942744651   -0.4130030940    0.1257542111
      9  H        -3.2997395478   -0.7584753138   -0.3553450542
     10  C        -1.1924272314   -0.4272049314   -0.5749065136
     11  Cl       -1.2098723614   -1.0147900389   -2.2312967856
     12  C         1.2971838712   -0.0215681785   -0.7690924042
     13  C         2.1077078838   -1.1577215563   -0.7246577954
     14  H         1.8187342433   -2.0178223982   -0.1353337969
     15  C         3.2946584013   -1.1741236094   -1.4480748832
     16  Cl        4.3118338884   -2.6047122190   -1.3967575340
     17  C         3.6997979232   -0.0872111084   -2.2152053744
     18  H         4.6246693239   -0.1126669093   -2.7741507291
     19  C         2.8769126528    1.0338389480   -2.2407902890
     20  Cl        3.3644769987    2.4228283006   -3.1988661419
     21  C         1.6826846959    1.0832228848   -1.5311004647
     22  H         1.0624542109    1.9687720748   -1.5715871748
   Point Group: c1    Number of degrees of freedom:    60


   Energy is  -2301.903438302

 Hessian updated using BFGS update

 60 Hessian modes will be used to form the next step
  Hessian Eigenvalues:
     0.001768    0.018889    0.019529    0.021906    0.023277    0.023590
     0.023724    0.023932    0.024039    0.024088    0.024103    0.024113
     0.024126    0.024142    0.024148    0.024211    0.024451    0.025136
     0.027838    0.157216    0.158414    0.159987    0.160000    0.160019
     0.160049    0.198650    0.221066    0.233528    0.234839    0.235307
     0.237717    0.247169    0.249862    0.250007    0.250402    0.256542
     0.271657    0.280267    0.301040    0.301104    0.301582    0.350245
     0.356658    0.356664    0.356678    0.356699    0.356950    0.363134
     0.430632    0.432142    0.433915    0.437222    0.467512    0.469472
     0.472713    0.474443    0.478059    0.478728    0.479526    0.489365

 Minimum search - taking simple RFO step
 Searching for Lamda that Minimizes Along All modes
 Value Taken    Lamda =   0.00000000
 Step Taken.  Stepsize is  0.002852

                             Maximum     Tolerance    Cnvgd?
         Gradient           0.000185      0.000300     YES
         Displacement       0.001162      0.001200     YES
         Energy change     -0.000003      0.000001      NO

 Final energy is   -2301.9034383015669     


 ******************************
 **  OPTIMIZATION CONVERGED  **
 ******************************

                       Coordinates (Angstroms)
     ATOM                X               Y               Z
      1  C         0.0139290058    0.0071195676   -0.0047020452
      2  C        -0.0488027262    0.4635914566    1.3206211084
      3  Cl        1.4126213188    1.0265956726    2.1164359227
      4  C        -1.2377251718    0.4880886107    2.0431564188
      5  H        -1.2374822822    0.8479445581    3.0636940110
      6  C        -2.4093578149    0.0467392317    1.4380410429
      7  H        -3.3401579437    0.0618239728    1.9925957986
      8  C        -2.3942744651   -0.4130030940    0.1257542111
      9  H        -3.2997395478   -0.7584753138   -0.3553450542
     10  C        -1.1924272314   -0.4272049314   -0.5749065136
     11  Cl       -1.2098723614   -1.0147900389   -2.2312967856
     12  C         1.2971838712   -0.0215681785   -0.7690924042
     13  C         2.1077078838   -1.1577215563   -0.7246577954
     14  H         1.8187342433   -2.0178223982   -0.1353337969
     15  C         3.2946584013   -1.1741236094   -1.4480748832
     16  Cl        4.3118338884   -2.6047122190   -1.3967575340
     17  C         3.6997979232   -0.0872111084   -2.2152053744
     18  H         4.6246693239   -0.1126669093   -2.7741507291
     19  C         2.8769126528    1.0338389480   -2.2407902890
     20  Cl        3.3644769987    2.4228283006   -3.1988661419
     21  C         1.6826846959    1.0832228848   -1.5311004647
     22  H         1.0624542109    1.9687720748   -1.5715871748

Z-matrix Print:
$molecule
0 1
Cl
C  1 1.757609
C  2 1.391245 1 117.999029
H  3 1.081977 2 119.718631 1 0.017523 0
C  3 1.390571 2 119.210153 1 179.992362 0
H  5 1.083581 3 119.794359 2 -179.993581 0
C  5 1.390567 3 120.427877 2 0.045911 0
H  7 1.082124 5 121.072772 3 -180.000000 0
C  7 1.391472 5 119.233065 3 -0.048878 0
C  9 1.403133 7 122.302696 5 -0.012160 0
C  10 1.493941 9 121.866162 7 -179.676766 0
C  11 1.396341 10 119.864095 9 89.822229 0
H  12 1.081934 11 120.606117 10 -0.416968 0
C  12 1.390127 11 119.252842 10 179.564884 0
C  14 1.390685 12 121.774962 11 0.102922 0
H  15 1.080951 14 121.070289 12 -179.936793 0
C  15 1.390880 14 117.887300 12 0.046680 0
C  17 1.390064 15 121.838150 14 -0.143387 0
H  18 1.081907 17 120.164463 15 -179.903656 0
Cl 14 1.756093 12 119.273117 11 -179.801673 0
Cl 17 1.756394 15 118.894710 14 179.893066 0
Cl 9 1.756717 7 118.030179 5 -179.931158 0
$end


 --------------------------------------------------------------

                    Orbital Energies (a.u.)
 --------------------------------------------------------------

 Alpha MOs
 -- Occupied --
********-101.5690-101.5658-101.5657 -10.2652 -10.2652 -10.2590 -10.2590
-10.2294 -10.2223 -10.2111 -10.2090 -10.2088 -10.2087 -10.2052 -10.2051
 -9.4837  -9.4836  -9.4804  -9.4803  -7.2484  -7.2483  -7.2450  -7.2450
 -7.2386  -7.2385  -7.2380  -7.2380  -7.2352  -7.2351  -7.2348  -7.2347
 -0.9352  -0.9198  -0.8906  -0.8859  -0.8502  -0.8441  -0.7971  -0.7551
 -0.7550  -0.7529  -0.6649  -0.6257  -0.6217  -0.6134  -0.5502  -0.5319
 -0.5153  -0.5132  -0.4910  -0.4736  -0.4577  -0.4567  -0.4538  -0.4292
 -0.4271  -0.4168  -0.3982  -0.3943  -0.3883  -0.3807  -0.3743  -0.3406
 -0.3401  -0.3363  -0.3320  -0.3262  -0.3232  -0.2808  -0.2749  -0.2687
 -0.2637
 -- Virtual --
 -0.0511  -0.0488  -0.0466  -0.0376  -0.0225  -0.0142  -0.0065   0.0052
  0.0085   0.0142   0.0161   0.0179   0.0194   0.0316   0.0453   0.0468
  0.0469   0.0560   0.0617   0.0687   0.0695   0.0803   0.0807   0.0875
  0.0890   0.0923   0.0969   0.0994   0.0996   0.1050   0.1071   0.1150
  0.1186   0.1188   0.1195   0.1217   0.1250   0.1255   0.1266   0.1285
  0.1344   0.1345   0.1373   0.1381   0.1465   0.1481   0.1509   0.1606
  0.1631   0.1703   0.1747   0.1798   0.1799   0.1905   0.1940   0.1946
  0.2032   0.2036   0.2137   0.2242   0.2254   0.2267   0.2311   0.2332
  0.2369   0.2429   0.2439   0.2444   0.2531   0.2590   0.2663   0.2686
  0.2693   0.2732   0.2749   0.2785   0.2800   0.2844   0.2892   0.2925
  0.3040   0.3099   0.3106   0.3181   0.3219   0.3288   0.3298   0.3385
  0.3433   0.3449   0.3751   0.3881   0.4219   0.4243   0.4315   0.4447
  0.4494   0.4496   0.4619   0.4711   0.4723   0.4912   0.5004   0.5006
  0.5029   0.5111   0.5177   0.5236   0.5441   0.5473   0.5556   0.5584
  0.5594   0.5668   0.5729   0.5817   0.5921   0.5958   0.6024   0.6049
  0.6106   0.6241   0.6418   0.6454   0.6488   0.6498   0.6644   0.6672
  0.6718   0.6913   0.6930   0.6991   0.7082   0.7090   0.7271   0.7378
  0.7481   0.7606   0.7660   0.8078   0.8246   0.8330   0.8345   0.8392
  0.8415   0.8451   0.8480   0.8535   0.8573   0.8573   0.8616   0.8636
  0.8689   0.8769   0.8809   0.8818   0.8884   0.9021   0.9064   0.9077
  0.9182   0.9385   0.9469   0.9559   0.9584   0.9598   0.9637   0.9665
  0.9847   0.9861   0.9915   0.9936   1.0127   1.0239   1.0371   1.0390
  1.0513   1.0616   1.0759   1.0971   1.1120   1.1386   1.1797   1.1839
  1.1995   1.2172   1.2372   1.2427   1.2574   1.2799   1.3062   1.3071
  1.3160   1.3177   1.3292   1.3369   1.3963   1.4079   1.4426   1.4837
  1.4857   1.4938   1.5505   1.5538   1.5666   1.5707   1.5720   1.5819
  1.5866   1.6030   1.6061   1.6433   1.6469   1.6820   1.6898   1.6973
  1.6982   1.7664   1.7745   1.7748   1.8189   1.8240   1.8640   1.8736
  1.8783   1.9111   1.9241   1.9315   1.9327   1.9531   1.9565   1.9576
  1.9617   1.9639   2.0113   2.0295   2.0363   2.0413   2.0750   2.0980
  2.1229   2.1376   2.1607   2.1935   2.2603   2.2679   2.2713   2.2748
  2.2824   2.2936   2.3195   2.3198   2.3436   2.3627   2.4254   2.4279
  2.4289   2.4388   2.4892   2.5051   2.5166   2.5186   2.5287   2.5536
  2.5607   2.5754   2.5868   2.6469   2.6627   2.6872   2.7002   2.7126
  2.7129   2.7262   2.7436   2.7460   2.7509   2.7559   2.7571   2.7585
  2.7772   2.7816   2.8067   2.8347   2.8383   2.8474   2.9046   2.9079
  2.9694   3.0036   3.0953   3.0973   3.1350   3.1455   3.1518   3.1976
  3.2194   3.2201   3.2818   3.3384   3.3503   3.3605   3.3951   3.5380
  3.5819   3.6237   3.7061   3.7165   3.7640   3.8183   3.9765   4.0221
  4.0896   4.1027   4.1169   4.3606   4.8085   4.8242   9.7764   9.7919
  9.8020   9.8497  23.4435  23.5810  23.8495  23.8627  23.8989  23.9358
 24.0046  24.0418  24.0466  24.0730  24.1378  24.1580  25.8197  25.8342
 25.8527  25.9206  26.1014  26.1887  26.2526  26.2910  26.6145  26.6157
 26.7110  26.8174 215.7689 215.7867 215.7987 215.8579
 --------------------------------------------------------------

          Ground-State Mulliken Net Atomic Charges

     Atom                 Charge (a.u.)
  ----------------------------------------
      1 C                    -0.441706
      2 C                     0.077499
      3 Cl                    0.467226
      4 C                    -0.128153
      5 H                     0.203967
      6 C                    -0.461908
      7 H                     0.180135
      8 C                    -0.128716
      9 H                     0.204324
     10 C                     0.082718
     11 Cl                    0.469506
     12 C                    -0.035869
     13 C                    -0.847693
     14 H                     0.210396
     15 C                     0.112621
     16 Cl                    0.488470
     17 C                    -0.672072
     18 H                     0.223833
     19 C                     0.099854
     20 Cl                    0.489370
     21 C                    -0.805205
     22 H                     0.211404
  ----------------------------------------
  Sum of atomic charges =     0.000000

 -----------------------------------------------------------------
                    Cartesian Multipole Moments
 -----------------------------------------------------------------
    Charge (ESU x 10^10)
                 0.0000
    Dipole Moment (Debye)
         X      -2.6764      Y       0.0509      Z       1.6004
       Tot       3.1188
    Quadrupole Moments (Debye-Ang)
        XX    -117.4198     XY      -0.0744     YY    -123.6799
        XZ      -3.6161     YZ       0.1491     ZZ    -121.3092
    Octopole Moments (Debye-Ang^2)
       XXX    -458.3120    XXY       2.5616    XYY    -151.4855
       YYY       9.8250    XXZ      91.4888    XYZ      -0.1673
       YYZ      90.4695    XZZ    -152.6846    YZZ       3.6338
       ZZZ     273.3159
    Hexadecapole Moments (Debye-Ang^3)
      XXXX   -4615.8567   XXXY      64.5096   XXYY   -1080.1149
      XYYY      29.3604   YYYY   -1485.6198   XXXZ     900.9986
      XXYZ       4.7832   XYYZ     347.9380   YYYZ     -40.3954
      XXZZ   -1190.6052   XYZZ       0.0551   YYZZ    -705.7368
      XZZZ     946.7714   YZZZ       8.6115   ZZZZ   -2647.6497
 -----------------------------------------------------------------
Archival summary:
1\1\november\OPT\ProcedureUnspecified\BasisUnspecified\l4126\taweetha\FriJan1702:50:052020FriJan1702:50:052020\0\\#,OPT,ProcedureUnspecified,BasisUnspecified,\\0,1\Cl\C,1,1.75761\C,2,1.39125,1,117.999\H,3,1.08198,2,119.719,1,0.0175229,0\C,3,1.39057,2,119.21,1,179.992,0\H,5,1.08358,3,119.794,2,-179.994,0\C,5,1.39057,3,120.428,2,0.0459105,0\H,7,1.08212,5,121.073,3,-180,0\C,7,1.39147,5,119.233,3,-0.0488779,0\C,9,1.40313,7,122.303,5,-0.01216,0\C,10,1.49394,9,121.866,7,-179.677,0\C,11,1.39634,10,119.864,9,89.8222,0\H,12,1.08193,11,120.606,10,-0.416968,0\C,12,1.39013,11,119.253,10,179.565,0\C,14,1.39069,12,121.775,11,0.102922,0\H,15,1.08095,14,121.07,12,-179.937,0\C,15,1.39088,14,117.887,12,0.0466795,0\C,17,1.39006,15,121.838,14,-0.143387,0\H,18,1.08191,17,120.164,15,-179.904,0\Cl,14,1.75609,12,119.273,11,-179.802,0\Cl,17,1.75639,15,118.895,14,179.893,0\Cl,9,1.75672,7,118.03,5,-179.931,0\\\@

 Total job time:  7329.09s(wall), 7327.48s(cpu) 
 Fri Jan 17 02:50:05 2020

        *************************************************************
        *                                                           *
        *  Thank you very much for using Q-Chem.  Have a nice day.  *
        *                                                           *
        *************************************************************


 
User input: 2 of 2 
 
                  Welcome to Q-Chem
     A Quantum Leap Into The Future Of Chemistry


 Q-Chem 5.2 (devel), Q-Chem, Inc., Pleasanton, CA (2019)

 Yihan Shao,  Zhengting Gan,  E. Epifanovsky,  A. T. B. Gilbert,  M. Wormit,  
 J. Kussmann,  A. W. Lange,  A. Behn,  Jia Deng,  Xintian Feng,  D. Ghosh,  
 M. Goldey,  P. R. Horn,  L. D. Jacobson,  I. Kaliman,  T. Kus,  A. Landau,  
 Jie Liu,  E. I. Proynov,  R. M. Richard,  R. P. Steele,  E. J. Sundstrom,  
 H. L. Woodcock III,  P. M. Zimmerman,  D. Zuev,  B. Albrecht,  E. Alguire,  
 S. A. Baeppler,  D. Barton,  Z. Benda,  Y. A. Bernard,  E. J. Berquist,  
 K. B. Bravaya,  H. Burton,  D. Casanova,  Chun-Min Chang,  Yunqing Chen,  
 A. Chien,  K. D. Closser,  M. P. Coons,  S. Coriani,  S. Dasgupta,  
 A. L. Dempwolff,  M. Diedenhofen,  Hainam Do,  R. G. Edgar,  Po-Tung Fang,  
 S. Faraji,  S. Fatehi,  Qingguo Feng,  K. D. Fenk,  J. Fosso-Tande,  
 J. Gayvert,  Qinghui Ge,  A. Ghysels,  G. Gidofalvi,  J. Gomes,  
 J. Gonthier,  A. Gunina,  D. Hait,  M. W. D. Hanson-Heine,  
 P. H. P. Harbach,  A. W. Hauser,  M. F. Herbst,  J. E. Herr,  
 E. G. Hohenstein,  Z. C. Holden,  Kerwin Hui,  B. C. Huynh,  T.-C. Jagau,  
 Hyunjun Ji,  B. Kaduk,  K. Khistyaev,  Jaehoon Kim,  P. Klunzinger,  K. Koh,  
 D. Kosenkov,  L. Koulias,  T. Kowalczyk,  C. M. Krauter,  A. Kunitsa,  
 Ka Un Lao,  A. Laurent,  K. V. Lawler,  Joonho Lee,  D. Lefrancois,  
 S. Lehtola,  D. S. Levine,  Yi-Pei Li,  You-Sheng Lin,  Fenglai Liu,  
 E. Livshits,  A. Luenser,  P. Manohar,  E. Mansoor,  S. F. Manzer,  
 Shan-Ping Mao,  Yuezhi Mao,  N. Mardirossian,  A. V. Marenich,  
 T. Markovich,  L. A. Martinez-Martinez,  S. A. Maurer,  N. J. Mayhall,  
 S. C. McKenzie,  J.-M. Mewes,  P. Morgante,  A. F. Morrison,  
 J. W. Mullinax,  K. Nanda,  T. S. Nguyen-Beck,  R. Olivares-Amaya,  
 J. A. Parkhill,  Zheng Pei,  T. M. Perrine,  F. Plasser,  P. Pokhilko,  
 S. Prager,  A. Prociuk,  E. Ramos,  D. R. Rehn,  F. Rob,  M. Scheurer,  
 M. Schneider,  N. Sergueev,  S. M. Sharada,  S. Sharma,  D. W. Small,  
 T. Stauch,  T. Stein,  Yu-Chuan Su,  A. J. W. Thom,  A. Tkatchenko,  
 T. Tsuchimochi,  N. M. Tubman,  L. Vogt,  M. L. Vidal,  O. Vydrov,  
 M. A. Watson,  J. Wenzel,  M. de Wergifosse,  T. A. Wesolowski,  A. White,  
 J. Witte,  A. Yamada,  Jun Yang,  K. Yao,  S. Yeganeh,  S. R. Yost,  
 Zhi-Qiang You,  A. Zech,  Igor Ying Zhang,  Xing Zhang,  Yan Zhao,  
 Ying Zhu,  B. R. Brooks,  G. K. L. Chan,  C. J. Cramer,  M. S. Gordon,  
 W. J. Hehre,  A. Klamt,  M. W. Schmidt,  C. D. Sherrill,  D. G. Truhlar,  
 A. Aspuru-Guzik,  R. Baer,  A. T. Bell,  N. A. Besley,  Jeng-Da Chai,  
 A. E. DePrince, III,  R. A. DiStasio Jr.,  A. Dreuw,  B. D. Dunietz,  
 T. R. Furlani,  Chao-Ping Hsu,  Yousung Jung,  Jing Kong,  D. S. Lambrecht,  
 WanZhen Liang,  C. Ochsenfeld,  V. A. Rassolov,  L. V. Slipchenko,  
 J. E. Subotnik,  T. Van Voorhis,  J. M. Herbert,  A. I. Krylov,  
 P. M. W. Gill,  M. Head-Gordon

 Contributors to earlier versions of Q-Chem not listed above: 
 R. D. Adamson,  B. Austin,  J. Baker,  G. J. O. Beran,  K. Brandhorst,  
 S. T. Brown,  E. F. C. Byrd,  A. K. Chakraborty,  C.-L. Cheng,  
 Siu Hung Chien,  D. M. Chipman,  D. L. Crittenden,  H. Dachsel,  
 R. J. Doerksen,  A. D. Dutoi,  L. Fusti-Molnar,  W. A. Goddard III,  
 A. Golubeva-Zadorozhnaya,  S. R. Gwaltney,  G. Hawkins,  A. Heyden,  
 S. Hirata,  G. Kedziora,  F. J. Keil,  C. Kelley,  Jihan Kim,  R. A. King,  
 R. Z. Khaliullin,  P. P. Korambath,  W. Kurlancheek,  A. M. Lee,  M. S. Lee,  
 S. V. Levchenko,  Ching Yeh Lin,  D. Liotard,  R. C. Lochan,  I. Lotan,  
 P. E. Maslen,  N. Nair,  D. P. O'Neill,  D. Neuhauser,  E. Neuscamman,  
 C. M. Oana,  R. Olson,  B. Peters,  R. Peverati,  P. A. Pieniazek,  
 Y. M. Rhee,  J. Ritchie,  M. A. Rohrdanz,  E. Rosta,  N. J. Russ,  
 H. F. Schaefer III,  N. E. Schultz,  N. Shenvi,  A. C. Simmonett,  A. Sodt,  
 D. Stuck,  K. S. Thanthiriwatte,  V. Vanovschi,  Tao Wang,  A. Warshel,  
 C. F. Williams,  Q. Wu,  X. Xu,  W. Zhang

 Please cite Q-Chem as follows:
 Y. Shao et al., Mol. Phys. 113, 184-215 (2015)
 DOI: 10.1080/00268976.2014.952696

 Q-Chem 5.2.1 for Intel X86 EM64T Linux

 Parts of Q-Chem use Armadillo 8.300.2 (Tropical Shenanigans).
 http://arma.sourceforge.net/

 Q-Chem begins on Fri Jan 17 02:50:05 2020  

Host: 
0

     Scratch files written to /scratch/taweetham/qchem589//
NAlpha2: 146
NElect   146
Mult     1
The previous job contains 0 fragments, simply inherited here

 Q-Chem warning in module libgen/rem_setup.C, line 2168:

 Setting Thresh to 1e-14


Checking the input file for inconsistencies... 	...done.

--------------------------------------------------------------
User input:
--------------------------------------------------------------

$MOLECULE
READ
$END

$REM
   JOB_TYPE 	FREQUENCY
   BASIS 	6-311++G**
   METHOD	B3LYP
   SCF_GUESS_ALWAYS     TRUE
   S2THRESH     15
   THRESH       15
   MEM_TOTAL    10000
$END

--------------------------------------------------------------
 ----------------------------------------------------------------
             Standard Nuclear Orientation (Angstroms)
    I     Atom           X                Y                Z
 ----------------------------------------------------------------
    1      C       1.4198003504    -0.0000167626     0.0055462087
    2      C       2.1656719178     1.1783904715     0.1598683153
    3      Cl      1.3349735902     2.7125934712     0.3653352214
    4      C       3.5571264716     1.1836596915     0.1553487206
    5      H       4.0900430870     2.1175901640     0.2768686480
    6      C       4.2402548628    -0.0166144272    -0.0069922290
    7      H       5.3238069072    -0.0227018424    -0.0120238172
    8      C       3.5418586210    -1.2090405049    -0.1620727925
    9      H       4.0627760104    -2.1488608079    -0.2887907679
   10      C       2.1508095615    -1.1871447398    -0.1538870896
   11      Cl      1.3003937857    -2.7124263504    -0.3526289841
   12      C      -0.0741257087     0.0065437292     0.0048065148
   13      C      -0.7681214296     0.1697615521    -1.1958174849
   14      H      -0.2338506861     0.2986501945    -2.1277640976
   15      C      -2.1581806974     0.1647769470    -1.1830414466
   16      Cl     -3.0315038090     0.3647484915    -2.6933994624
   17      C      -2.8791220076     0.0034881842    -0.0048073570
   18      H      -3.9600632560     0.0003844312    -0.0081836360
   19      C      -2.1651201293    -0.1541007686     1.1783726905
   20      Cl     -3.0491062660    -0.3569910594     2.6824750118
   21      C      -0.7752478896    -0.1559625872     1.2014057995
   22      H      -0.2472097150    -0.2822242508     2.1372241978
 ----------------------------------------------------------------
 Molecular Point Group                 C1    NOp =  1
 Largest Abelian Subgroup              C1    NOp =  1
 Nuclear Repulsion Energy =        1454.18740222 hartrees
 There are       73 alpha and       73 beta electrons
 Requested basis set is 6-311++G(d,p)
 There are 154 shells and 426 basis functions

 Total QAlloc Memory Limit  10000 MB
 Mega-Array Size       188 MB
 MEM_STATIC part       192 MB
 A cutoff of  1.0D-15 yielded   9505 shell pairs
 There are     77747 function pairs (     83522 Cartesian)
 Smallest overlap matrix eigenvalue = 1.89E-07
 Linear dependence detected in AO basis
 Number of orthogonalized atomic orbitals = 423
 Maximum deviation from orthogonality = 8.396E-10
 Guess from superposition of atomic densities
 Warning:  Energy on first SCF cycle will be non-variational
 SAD guess density has 146.000000 electrons

 -----------------------------------------------------------------------
  General SCF calculation program by
  Eric Jon Sundstrom, Paul Horn, Yuezhi Mao, Dmitri Zuev, Alec White,
  David Stuck, Shaama M.S., Shane Yost, Joonho Lee, David Small,
  Daniel Levine, Susi Lehtola, Hugh Burton, Evgeny Epifanovsky,
  Bang C. Huynh
 -----------------------------------------------------------------------
 Exchange:     0.2000 Hartree-Fock + 0.0800 Slater + 0.7200 B88
 Correlation:  0.1900 VWN1RPA + 0.8100 LYP
 Using SG-1 standard quadrature grid
 A restricted SCF calculation will be
 performed using DIIS
 SCF converges when DIIS error is below 1.0e-08
 ---------------------------------------
  Cycle       Energy         DIIS error
 ---------------------------------------
    1   -2305.6328481051      3.01e-02  
    2   -2301.7390141709      2.64e-03  
    3   -2301.6539139731      3.20e-03  
    4   -2301.8978059363      4.72e-04  
    5   -2301.9023453998      1.91e-04  
    6   -2301.9030434210      8.98e-05  
    7   -2301.9032216917      1.81e-05  
    8   -2301.9032255799      1.12e-05  
    9   -2301.9032286171      1.99e-06  
   10   -2301.9032286999      9.31e-07  
   11   -2301.9032287174      1.17e-07  
   12   -2301.9032287176      6.21e-08  
   13   -2301.9032287177      2.17e-08  
   14   -2301.9032287177      5.93e-09  Convergence criterion met
 ---------------------------------------
 SCF time:   CPU 540.77s  wall 541.00s 
 SCF   energy in the final basis set =    -2301.9032287177
 Total energy in the final basis set =    -2301.9032287177

 --------------------------------------------------------------

                    Orbital Energies (a.u.)
 --------------------------------------------------------------

 Alpha MOs
 -- Occupied --
********-101.5690-101.5658-101.5657 -10.2652 -10.2652 -10.2590 -10.2590
-10.2294 -10.2222 -10.2111 -10.2090 -10.2088 -10.2087 -10.2052 -10.2051
 -9.4838  -9.4837  -9.4804  -9.4803  -7.2485  -7.2484  -7.2450  -7.2450
 -7.2387  -7.2386  -7.2381  -7.2379  -7.2352  -7.2351  -7.2347  -7.2346
 -0.9352  -0.9198  -0.8906  -0.8859  -0.8502  -0.8441  -0.7971  -0.7550
 -0.7550  -0.7529  -0.6649  -0.6257  -0.6217  -0.6134  -0.5502  -0.5319
 -0.5153  -0.5131  -0.4910  -0.4736  -0.4576  -0.4567  -0.4537  -0.4292
 -0.4271  -0.4168  -0.3982  -0.3943  -0.3883  -0.3807  -0.3743  -0.3406
 -0.3401  -0.3363  -0.3320  -0.3262  -0.3232  -0.2808  -0.2749  -0.2687
 -0.2637
 -- Virtual --
 -0.0511  -0.0488  -0.0465  -0.0376  -0.0225  -0.0142  -0.0064   0.0052
  0.0086   0.0142   0.0162   0.0180   0.0194   0.0317   0.0458   0.0469
  0.0470   0.0563   0.0618   0.0686   0.0696   0.0802   0.0807   0.0876
  0.0891   0.0923   0.0970   0.0992   0.1000   0.1050   0.1071   0.1150
  0.1186   0.1190   0.1198   0.1216   0.1252   0.1255   0.1267   0.1288
  0.1345   0.1346   0.1373   0.1385   0.1468   0.1483   0.1511   0.1610
  0.1634   0.1705   0.1751   0.1800   0.1802   0.1906   0.1939   0.1943
  0.2036   0.2041   0.2141   0.2250   0.2257   0.2267   0.2311   0.2330
  0.2369   0.2427   0.2440   0.2451   0.2532   0.2593   0.2663   0.2687
  0.2703   0.2733   0.2749   0.2783   0.2800   0.2845   0.2892   0.2928
  0.3040   0.3090   0.3103   0.3178   0.3214   0.3290   0.3296   0.3388
  0.3432   0.3448   0.3751   0.3889   0.4219   0.4242   0.4312   0.4448
  0.4494   0.4497   0.4618   0.4710   0.4722   0.4911   0.5004   0.5007
  0.5027   0.5112   0.5178   0.5237   0.5440   0.5475   0.5558   0.5584
  0.5593   0.5668   0.5730   0.5817   0.5920   0.5962   0.6022   0.6052
  0.6111   0.6241   0.6418   0.6456   0.6488   0.6500   0.6646   0.6674
  0.6722   0.6916   0.6931   0.6991   0.7082   0.7093   0.7271   0.7378
  0.7482   0.7605   0.7662   0.8078   0.8247   0.8330   0.8345   0.8392
  0.8416   0.8452   0.8479   0.8535   0.8573   0.8574   0.8616   0.8636
  0.8689   0.8768   0.8810   0.8819   0.8885   0.9021   0.9067   0.9076
  0.9181   0.9386   0.9469   0.9559   0.9585   0.9598   0.9636   0.9665
  0.9845   0.9861   0.9915   0.9937   1.0128   1.0240   1.0371   1.0389
  1.0513   1.0616   1.0759   1.0971   1.1120   1.1387   1.1797   1.1839
  1.1995   1.2173   1.2374   1.2427   1.2576   1.2800   1.3062   1.3072
  1.3160   1.3177   1.3291   1.3369   1.3963   1.4081   1.4427   1.4838
  1.4857   1.4938   1.5505   1.5538   1.5668   1.5708   1.5720   1.5819
  1.5866   1.6030   1.6062   1.6434   1.6470   1.6820   1.6898   1.6973
  1.6982   1.7664   1.7745   1.7749   1.8189   1.8241   1.8640   1.8735
  1.8783   1.9111   1.9241   1.9316   1.9328   1.9532   1.9565   1.9577
  1.9617   1.9639   2.0113   2.0295   2.0363   2.0412   2.0750   2.0980
  2.1229   2.1375   2.1608   2.1935   2.2603   2.2679   2.2713   2.2748
  2.2824   2.2936   2.3195   2.3198   2.3437   2.3628   2.4255   2.4280
  2.4289   2.4389   2.4892   2.5051   2.5166   2.5186   2.5287   2.5536
  2.5607   2.5754   2.5868   2.6470   2.6628   2.6873   2.7003   2.7126
  2.7129   2.7262   2.7436   2.7460   2.7510   2.7559   2.7571   2.7585
  2.7773   2.7816   2.8067   2.8347   2.8384   2.8475   2.9046   2.9078
  2.9694   3.0036   3.0953   3.0973   3.1350   3.1455   3.1519   3.1976
  3.2194   3.2201   3.2818   3.3384   3.3503   3.3606   3.3951   3.5381
  3.5819   3.6236   3.7061   3.7165   3.7640   3.8183   3.9765   4.0221
  4.0896   4.1027   4.1168   4.3606   4.8085   4.8242   9.7766   9.7920
  9.8020   9.8497  23.4435  23.5811  23.8495  23.8628  23.8990  23.9359
 24.0046  24.0418  24.0466  24.0730  24.1379  24.1580  25.8201  25.8346
 25.8531  25.9210  26.1019  26.1893  26.2527  26.2911  26.6144  26.6159
 26.7112  26.8173 215.7689 215.7867 215.7987 215.8578
 --------------------------------------------------------------

          Ground-State Mulliken Net Atomic Charges

     Atom                 Charge (a.u.)
  ----------------------------------------
      1 C                    -0.436111
      2 C                     0.085401
      3 Cl                    0.465204
      4 C                    -0.133478
      5 H                     0.204192
      6 C                    -0.463815
      7 H                     0.180106
      8 C                    -0.133142
      9 H                     0.204310
     10 C                     0.091706
     11 Cl                    0.465443
     12 C                    -0.016996
     13 C                    -0.856425
     14 H                     0.210913
     15 C                     0.103655
     16 Cl                    0.487671
     17 C                    -0.663450
     18 H                     0.223767
     19 C                     0.095056
     20 Cl                    0.488243
     21 C                    -0.813580
     22 H                     0.211328
  ----------------------------------------
  Sum of atomic charges =     0.000000

 -----------------------------------------------------------------
                    Cartesian Multipole Moments
 -----------------------------------------------------------------
    Charge (ESU x 10^10)
                -0.0000
    Dipole Moment (Debye)
         X       3.1190      Y      -0.0104      Z      -0.0085
       Tot       3.1191
    Quadrupole Moments (Debye-Ang)
        XX    -106.3152     XY      -0.0561     YY    -123.4405
        XZ      -0.0354     YZ       0.0269     ZZ    -123.7130
    Octopole Moments (Debye-Ang^2)
       XXX      57.4789    XXY      -0.3506    XYY       0.8133
       YYY      -0.0641    XXZ      -0.3924    XYZ       0.2308
       YYZ      -0.0549    XZZ      -1.1004    YZZ       0.0271
       ZZZ       0.0923
    Hexadecapole Moments (Debye-Ang^3)
      XXXX   -4006.1749   XXXY      -0.3730   XXYY    -967.3161
      XYYY       0.0326   YYYY   -1480.9231   XXXZ      -0.7572
      XXYZ      11.2686   XYYZ      -0.2422   YYYZ       9.9378
      XXZZ   -1046.7533   XYZZ       0.2514   YYZZ    -512.8647
      XZZZ       0.1081   YZZZ      -8.8358   ZZZZ   -1468.3424
 -----------------------------------------------------------------
 Calculating MO derivatives via CPSCF
    1     0    69    0.0202240  
    2     0    69    0.0067448  
    3     0    69    0.0005560  
    4     3    66    0.0000483  
    5    64     5    0.0000036  
    6    69     0    0.0000002  Converged
 Time for AOints: 892.5 s (CPU) 892.5 s (wall)
 ------------------------------------------------------------------------------
                     AOints        : Timing summary (seconds)
 ------------------------------------------------------------------------------
     job step          cpu (% of tot)      sys (% of tot)     wall (% of tot)
 ------------------------------------------------------------------------------
  AOints            0.8925E+03 ( 8.9)   0.7000E-05 ( 2.6)   0.8925E+03 ( 8.9)
 ------------------------------------------------------------------------------
   Grand Totals     0.1003E+05          0.2670E-03          0.1003E+05
 ------------------------------------------------------------------------------
 Polarizability Matrix (a.u.)
            1           2           3
    1-233.0350900  -0.1253678   0.1772644
    2  -0.1253678-168.5868173  -0.0587537
    3   0.1772644  -0.0587537-167.0747009
 Calculating analytic Hessian of the SCF energy

 Direct stationary perturbation theory relativistic correction:

 rels  =       3.208968193310
 relv  =     -12.260972429253
 rel2e =       3.298725846330
 E_rel =      -5.753278389613

 Hessian of the SCF Energy
            1           2           3           4           5           6
    1   0.6452738   0.0002725  -0.0004381  -0.1709065  -0.1150220  -0.0149236
    2   0.0002725   0.5927493   0.0562716  -0.0566001  -0.2238662  -0.0215193
    3  -0.0004381   0.0562716   0.1780169  -0.0074300  -0.0215685  -0.0638303
    4  -0.1709065  -0.0566001  -0.0074300   0.6095058   0.0533864   0.0053450
    5  -0.1150220  -0.2238662  -0.0215685   0.0533864   0.5026213   0.0501533
    6  -0.0149236  -0.0215193  -0.0638303   0.0053450   0.0501533   0.1250354
    7   0.0047711  -0.0025542  -0.0003518  -0.0645511   0.0455146   0.0064056
    8   0.0192335  -0.0377200  -0.0055793   0.0453873  -0.1224822  -0.0127349
    9   0.0025882  -0.0054722   0.0033604   0.0064578  -0.0127849  -0.0237908
   10  -0.0235515  -0.0705267  -0.0092799  -0.3203311   0.0170832   0.0029467
   11  -0.0262107   0.0305748   0.0033813  -0.0474505  -0.1105598  -0.0061428
   12  -0.0033729   0.0035145   0.0063479  -0.0052116  -0.0064336  -0.0615081
   13  -0.0050370   0.0013222   0.0002164  -0.0123070  -0.0277360  -0.0035902
   14   0.0007917   0.0013388  -0.0005219   0.0032750   0.0018584  -0.0000768
   15   0.0001384  -0.0005285   0.0052420   0.0004257   0.0000556   0.0024493
   16   0.0008045  -0.0004244  -0.0000352  -0.0280939   0.0272910   0.0038312
   17  -0.0004098  -0.0648783  -0.0084520   0.0839577   0.0303347   0.0028952
   18  -0.0000673  -0.0084487  -0.0027015   0.0113040   0.0032526   0.0064441
   19   0.0005037  -0.0000086  -0.0000083   0.0009747   0.0022646   0.0003285
   20  -0.0000090  -0.0012112  -0.0000264   0.0019755  -0.0031538  -0.0013471
   21  -0.0000118  -0.0000249  -0.0010281   0.0002771  -0.0013560   0.0067469
   22  -0.0223131   0.0711541   0.0096127  -0.0560152  -0.0294916  -0.0037723
   23   0.0267971   0.0294083   0.0031817  -0.0307459  -0.0150889  -0.0014625
   24   0.0036721   0.0029211   0.0062775  -0.0039324  -0.0014754  -0.0038862
   25  -0.0050532  -0.0012516  -0.0001447  -0.0009645  -0.0010072  -0.0001355
   26  -0.0007201   0.0013641  -0.0005170  -0.0009378   0.0001689   0.0001359
   27  -0.0000583  -0.0005126   0.0052497  -0.0001181   0.0001367  -0.0008153
   28  -0.1687650   0.0557813   0.0077398   0.0684387   0.0297413   0.0038520
   29   0.1140969  -0.2256315  -0.0223173  -0.0312950  -0.0640904  -0.0094336
   30   0.0154455  -0.0220113  -0.0640208  -0.0044932  -0.0096578   0.0063430
   31   0.0045175   0.0020202   0.0002626  -0.0021191   0.0011437   0.0001833
   32  -0.0196762  -0.0374398  -0.0054279   0.0050776   0.0013208  -0.0003508
   33  -0.0026586  -0.0054899   0.0033541   0.0007079  -0.0003444   0.0039610
   34  -0.2171193   0.0007539   0.0000499  -0.0210351  -0.0113612  -0.0014863
   35   0.0006584  -0.0773381   0.0003950  -0.0266284   0.0048527   0.0001402
   36  -0.0001696  -0.0001837  -0.0789386  -0.0033977   0.0001503   0.0035387
   37  -0.0238101   0.0038340  -0.0276464  -0.0006640   0.0037383  -0.0004051
   38   0.0008689   0.0044645  -0.0000255  -0.0001525  -0.0016579   0.0006638
   39  -0.0063076  -0.0000406   0.0044773   0.0019689   0.0005817  -0.0002531
   40   0.0011410   0.0001237  -0.0003276   0.0001044  -0.0003718  -0.0001615
   41  -0.0002053  -0.0038753  -0.0006625  -0.0007065   0.0006805  -0.0001246
   42   0.0014155  -0.0005805   0.0008245  -0.0005544  -0.0000716  -0.0000287
   43   0.0003450   0.0003483  -0.0025643  -0.0003434  -0.0002039   0.0003586
   44   0.0004383   0.0066549   0.0013101   0.0010059  -0.0003110   0.0003814
   45  -0.0029204   0.0013096  -0.0028477   0.0001614  -0.0001699  -0.0000824
   46   0.0002570   0.0001684  -0.0012489  -0.0002593   0.0006094   0.0000943
   47  -0.0000952   0.0000028   0.0000767   0.0000863  -0.0000777  -0.0000926
   48   0.0006953   0.0000817  -0.0006213  -0.0002021   0.0006139   0.0000886
   49   0.0009570  -0.0000039   0.0000080  -0.0003036   0.0007619   0.0000966
   50  -0.0000125  -0.0014650  -0.0000290  -0.0002650   0.0002043  -0.0000273
   51   0.0000033  -0.0000052  -0.0013387  -0.0000341  -0.0000262   0.0004007
   52  -0.0000756   0.0000021  -0.0000007   0.0000258   0.0000308   0.0000045
   53  -0.0000029  -0.0003456  -0.0000642  -0.0000398   0.0000507   0.0000072
   54  -0.0000010  -0.0000631   0.0001101  -0.0000054   0.0000082  -0.0000086
   55   0.0003040  -0.0003625   0.0025622  -0.0003439  -0.0001120  -0.0003961
   56  -0.0003601   0.0066541   0.0013327   0.0010245  -0.0002319  -0.0004140
   57   0.0029354   0.0013224  -0.0028086   0.0001179   0.0001286  -0.0001580
   58   0.0002636  -0.0001814   0.0012558  -0.0002658   0.0006190   0.0000694
   59   0.0000939   0.0000068   0.0000822   0.0000319   0.0000637   0.0000847
   60  -0.0006958   0.0000937  -0.0006179   0.0002190  -0.0006176  -0.0000546
   61  -0.0236576  -0.0037522   0.0274728  -0.0006632   0.0035027   0.0013465
   62  -0.0006838   0.0044386  -0.0001695   0.0003853  -0.0012178  -0.0009431
   63   0.0061323  -0.0000847   0.0046522  -0.0019530  -0.0008221  -0.0006575
   64   0.0011487  -0.0001133   0.0002971   0.0001158  -0.0003822  -0.0000021
   65   0.0001458  -0.0038858  -0.0006762  -0.0007707   0.0005780   0.0002026
   66  -0.0013981  -0.0005521   0.0008391   0.0003483   0.0002498   0.0000654
            7           8           9          10          11          12
    1   0.0047711   0.0192335   0.0025882  -0.0235515  -0.0262107  -0.0033729
    2  -0.0025542  -0.0377200  -0.0054722  -0.0705267   0.0305748   0.0035145
    3  -0.0003518  -0.0055793   0.0033604  -0.0092799   0.0033813   0.0063479
    4  -0.0645511   0.0453873   0.0064578  -0.3203311  -0.0474505  -0.0052116
    5   0.0455146  -0.1224822  -0.0127849   0.0170832  -0.1105598  -0.0064336
    6   0.0064056  -0.0127349  -0.0237908   0.0029467  -0.0061428  -0.0615081
    7   0.0837124  -0.0750012  -0.0104057  -0.0196553   0.0390371   0.0052521
    8  -0.0750012   0.1792914   0.0218430   0.0131197  -0.0178483  -0.0029975
    9  -0.0104057   0.0218430   0.0138672   0.0018007  -0.0030736   0.0039510
   10  -0.0196553   0.0131197   0.0018007   0.6696847   0.0349628   0.0022502
   11   0.0390371  -0.0178483  -0.0030736   0.0349628   0.7276158   0.0794348
   12   0.0052521  -0.0029975   0.0039510   0.0022502   0.0794348   0.1368229
   13   0.0008791  -0.0004480  -0.0000971  -0.1264603  -0.1211532  -0.0155586
   14   0.0010103   0.0011957   0.0004737  -0.1241209  -0.2685662  -0.0302841
   15   0.0001275   0.0004554  -0.0024060  -0.0158697  -0.0302517  -0.0387144
   16  -0.0037943   0.0012222   0.0001877  -0.1784381   0.1222813   0.0168103
   17  -0.0053833   0.0040254  -0.0000333   0.0556019  -0.2843569  -0.0300483
   18  -0.0006846  -0.0000784   0.0045872   0.0081445  -0.0304304  -0.0650516
   19  -0.0005633   0.0002263   0.0000316  -0.0109247  -0.0021699  -0.0002344
   20   0.0013409  -0.0008155  -0.0001173   0.0283160   0.0037868  -0.0001096
   21   0.0001836  -0.0001180   0.0000348   0.0038118   0.0000204   0.0036418
   22   0.0012855   0.0009420   0.0000953   0.0639471  -0.0234475  -0.0033711
   23   0.0021849  -0.0020463  -0.0001731   0.0219945  -0.0563023  -0.0086062
   24   0.0002800  -0.0001635  -0.0008382   0.0027825  -0.0084612   0.0067305
   25   0.0001766   0.0000215  -0.0000002  -0.0010288  -0.0032443  -0.0003976
   26   0.0001346   0.0000054   0.0000659  -0.0036239  -0.0023950  -0.0011984
   27   0.0000144   0.0000687  -0.0004858  -0.0004479  -0.0012107   0.0066390
   28  -0.0021990  -0.0050486  -0.0006364  -0.0552849   0.0311620   0.0043516
   29  -0.0011088   0.0014011  -0.0003634   0.0298842  -0.0158075  -0.0017590
   30  -0.0001246  -0.0003478   0.0039702   0.0041990  -0.0017815  -0.0039477
   31   0.0004272   0.0000781   0.0000106   0.0012427  -0.0022206  -0.0003039
   32  -0.0001116  -0.0021587  -0.0003031  -0.0009617  -0.0020111  -0.0001613
   33  -0.0000161  -0.0002993   0.0000821  -0.0001565  -0.0001391  -0.0008299
   34  -0.0019291   0.0026257   0.0003096   0.0015596  -0.0007333  -0.0001183
   35  -0.0030412  -0.0017444   0.0001041  -0.0018866  -0.0044195  -0.0013973
   36  -0.0004263   0.0001137  -0.0023116  -0.0001916  -0.0013993   0.0060573
   37   0.0003787  -0.0011057  -0.0009161  -0.0002697  -0.0004315   0.0010498
   38  -0.0013281  -0.0002843  -0.0005388   0.0001319   0.0001225   0.0002307
   39  -0.0000152   0.0001992   0.0000179  -0.0000276   0.0001890  -0.0001937
   40  -0.0001175   0.0000950  -0.0000641  -0.0000829  -0.0000013   0.0000409
   41   0.0001854  -0.0002119   0.0000207  -0.0001006  -0.0002455   0.0000635
   42   0.0000190  -0.0000746   0.0000210  -0.0000461  -0.0001294  -0.0000541
   43   0.0004730   0.0002793   0.0004156   0.0000145   0.0001016   0.0000335
   44   0.0000034  -0.0000175  -0.0001065   0.0000512   0.0002553  -0.0001960
   45   0.0001987   0.0000157  -0.0002390   0.0000949   0.0001286   0.0001777
   46   0.0000428  -0.0002368  -0.0000717  -0.0000217  -0.0000978   0.0000777
   47  -0.0000134   0.0000091   0.0000239  -0.0000140   0.0000422  -0.0000000
   48  -0.0000254  -0.0002550  -0.0000324  -0.0000495  -0.0001053   0.0000107
   49  -0.0001107  -0.0003302  -0.0000432  -0.0000402  -0.0002729  -0.0000342
   50   0.0001905   0.0001027  -0.0000259   0.0000229  -0.0000623  -0.0000062
   51   0.0000390  -0.0000158   0.0002889   0.0000069  -0.0000107   0.0000130
   52   0.0000062  -0.0000123  -0.0000015   0.0000087   0.0000099   0.0000009
   53   0.0000042  -0.0000517  -0.0000077   0.0000033  -0.0000258  -0.0000034
   54   0.0000004  -0.0000081   0.0000063   0.0000003  -0.0000042   0.0000050
   55   0.0004342   0.0003550  -0.0003279   0.0000113   0.0001067  -0.0000048
   56   0.0000575  -0.0000590   0.0001552   0.0000714   0.0002415   0.0001911
   57  -0.0001969   0.0000257  -0.0002008  -0.0000803  -0.0001074   0.0002003
   58   0.0000437  -0.0002486   0.0000064  -0.0000228  -0.0000772  -0.0001011
   59  -0.0000216  -0.0000523  -0.0000294  -0.0000259   0.0000127   0.0000037
   60   0.0000210   0.0002475   0.0000303   0.0000441   0.0001064   0.0000388
   61   0.0003622  -0.0012717   0.0006022  -0.0002803  -0.0001552  -0.0011258
   62  -0.0012795  -0.0003473   0.0003910   0.0001229   0.0002019  -0.0001209
   63  -0.0003218  -0.0003049   0.0000582   0.0000536  -0.0000884  -0.0002830
   64  -0.0000719   0.0001176   0.0000583  -0.0000742   0.0000069  -0.0000335
   65   0.0001795  -0.0001911  -0.0000487  -0.0001037  -0.0002531  -0.0001136
   66   0.0000275   0.0000083   0.0000291   0.0000144   0.0000722  -0.0000533
           13          14          15          16          17          18
    1  -0.0050370   0.0007917   0.0001384   0.0008045  -0.0004098  -0.0000673
    2   0.0013222   0.0013388  -0.0005285  -0.0004244  -0.0648783  -0.0084487
    3   0.0002164  -0.0005219   0.0052420  -0.0000352  -0.0084520  -0.0027015
    4  -0.0123070   0.0032750   0.0004257  -0.0280939   0.0839577   0.0113040
    5  -0.0277360   0.0018584   0.0000556   0.0272910   0.0303347   0.0032526
    6  -0.0035902  -0.0000768   0.0024493   0.0038312   0.0028952   0.0064441
    7   0.0008791   0.0010103   0.0001275  -0.0037943  -0.0053833  -0.0006846
    8  -0.0004480   0.0011957   0.0004554   0.0012222   0.0040254  -0.0000784
    9  -0.0000971   0.0004737  -0.0024060   0.0001877  -0.0000333   0.0045872
   10  -0.1264603  -0.1241209  -0.0158697  -0.1784381   0.0556019   0.0081445
   11  -0.1211532  -0.2685662  -0.0302517   0.1222813  -0.2843569  -0.0304304
   12  -0.0155586  -0.0302841  -0.0387144   0.0168103  -0.0300483  -0.0650516
   13   0.1318803   0.1297402   0.0166120   0.0120706   0.0149685   0.0019506
   14   0.1297402   0.2832382   0.0335679  -0.0146291  -0.0170420  -0.0026324
   15   0.0166120   0.0335679   0.0286572  -0.0019538  -0.0027634   0.0029669
   16   0.0120706  -0.0146291  -0.0019538   0.7385207  -0.0001064  -0.0024625
   17   0.0149685  -0.0170420  -0.0027634  -0.0001064   0.6544129   0.0693457
   18   0.0019506  -0.0026324   0.0029669  -0.0024625   0.0693457   0.1426480
   19   0.0007186   0.0001277  -0.0000138  -0.3386686   0.0015727   0.0013844
   20  -0.0004500   0.0008151   0.0006628   0.0015717  -0.0579622  -0.0027822
   21  -0.0000745   0.0006550  -0.0040342   0.0013650  -0.0028096  -0.0370147
   22  -0.0009393   0.0035988   0.0005029  -0.1806302  -0.0570581  -0.0073030
   23   0.0032152  -0.0024706  -0.0012507  -0.1237534  -0.2823734  -0.0290987
   24   0.0004635  -0.0012400   0.0066312  -0.0159722  -0.0291768  -0.0647923
   25   0.0004316  -0.0007356  -0.0000984   0.0120715  -0.0153349  -0.0020699
   26   0.0007204  -0.0007600  -0.0001307   0.0142706  -0.0170327  -0.0027520
   27   0.0000939  -0.0001242   0.0001770   0.0018264  -0.0026284   0.0029738
   28  -0.0009396   0.0009508   0.0001346  -0.0295378  -0.0832669  -0.0109570
   29   0.0010217   0.0001452   0.0001230  -0.0265806   0.0316126   0.0036324
   30   0.0001357   0.0001262  -0.0008185  -0.0034657   0.0037056   0.0065969
   31   0.0001742  -0.0001361  -0.0000214  -0.0037426   0.0054689   0.0007535
   32  -0.0000223   0.0000065   0.0000656  -0.0011406   0.0039980  -0.0000730
   33  -0.0000059   0.0000673  -0.0004849  -0.0001181  -0.0001201   0.0045737
   34   0.0000106   0.0001897   0.0000247  -0.0000012  -0.0000082   0.0000021
   35  -0.0012245   0.0002359   0.0000056  -0.0000093  -0.0010549   0.0000073
   36  -0.0001516  -0.0000005   0.0002485  -0.0000144   0.0000408  -0.0011873
   37  -0.0001810  -0.0000355   0.0001090  -0.0002649   0.0000250  -0.0002066
   38  -0.0000194   0.0000287  -0.0000677  -0.0000449   0.0001543   0.0000199
   39   0.0000668   0.0000220   0.0000419   0.0003222   0.0000143   0.0000220
   40   0.0000042  -0.0000001  -0.0000031   0.0000277  -0.0000048   0.0000120
   41  -0.0000556   0.0000004  -0.0000166  -0.0000072  -0.0000160   0.0000004
   42  -0.0000231   0.0000085  -0.0000032   0.0000407  -0.0000010  -0.0000200
   43   0.0000178  -0.0000014  -0.0000564   0.0000508  -0.0000036   0.0000543
   44   0.0001044  -0.0000218  -0.0000289   0.0000052   0.0000426   0.0000189
   45   0.0000568  -0.0000082   0.0000409  -0.0000151   0.0000146  -0.0000674
   46  -0.0000458  -0.0000087  -0.0000011  -0.0000877   0.0000035  -0.0000280
   47   0.0000079   0.0000016   0.0000088   0.0000112  -0.0000310  -0.0000106
   48  -0.0000526  -0.0000064  -0.0000103  -0.0000912  -0.0000087   0.0000301
   49  -0.0000774   0.0000140   0.0000031  -0.0000126  -0.0000011   0.0000002
   50  -0.0000402   0.0000028   0.0000107  -0.0000012   0.0000108  -0.0000033
   51  -0.0000057   0.0000098  -0.0000710  -0.0000003   0.0000001   0.0000313
   52   0.0000010  -0.0000008  -0.0000001  -0.0000101  -0.0000001   0.0000006
   53  -0.0000063  -0.0000010  -0.0000001   0.0000003   0.0000066   0.0000017
   54  -0.0000008  -0.0000000  -0.0000006  -0.0000001   0.0000020  -0.0000087
   55   0.0000193  -0.0000151   0.0000527   0.0000520   0.0000047  -0.0000538
   56   0.0001162  -0.0000264   0.0000092  -0.0000022   0.0000376   0.0000138
   57  -0.0000252  -0.0000098   0.0000476   0.0000154   0.0000131  -0.0000687
   58  -0.0000462  -0.0000087  -0.0000004  -0.0000876  -0.0000039   0.0000279
   59  -0.0000060   0.0000014  -0.0000058  -0.0000124  -0.0000316  -0.0000073
   60   0.0000524   0.0000096  -0.0000111   0.0000897  -0.0000077   0.0000316
   61  -0.0001811  -0.0000057  -0.0001133  -0.0002564  -0.0000259   0.0002112
   62  -0.0000013   0.0000197   0.0000628   0.0000492   0.0001575   0.0000243
   63  -0.0000706  -0.0000277   0.0000540  -0.0003207   0.0000180   0.0000248
   64   0.0000073  -0.0000001   0.0000010   0.0000281   0.0000039  -0.0000132
   65  -0.0000537  -0.0000006   0.0000167   0.0000071  -0.0000137  -0.0000022
   66   0.0000079  -0.0000080  -0.0000022  -0.0000399   0.0000002  -0.0000189
           19          20          21          22          23          24
    1   0.0005037  -0.0000090  -0.0000118  -0.0223131   0.0267971   0.0036721
    2  -0.0000086  -0.0012112  -0.0000249   0.0711541   0.0294083   0.0029211
    3  -0.0000083  -0.0000264  -0.0010281   0.0096127   0.0031817   0.0062775
    4   0.0009747   0.0019755   0.0002771  -0.0560152  -0.0307459  -0.0039324
    5   0.0022646  -0.0031538  -0.0013560  -0.0294916  -0.0150889  -0.0014754
    6   0.0003285  -0.0013471   0.0067469  -0.0037723  -0.0014625  -0.0038862
    7  -0.0005633   0.0013409   0.0001836   0.0012855   0.0021849   0.0002800
    8   0.0002263  -0.0008155  -0.0001180   0.0009420  -0.0020463  -0.0001635
    9   0.0000316  -0.0001173   0.0000348   0.0000953  -0.0001731  -0.0008382
   10  -0.0109247   0.0283160   0.0038118   0.0639471   0.0219945   0.0027825
   11  -0.0021699   0.0037868   0.0000204  -0.0234475  -0.0563023  -0.0084612
   12  -0.0002344  -0.0001096   0.0036418  -0.0033711  -0.0086062   0.0067305
   13   0.0007186  -0.0004500  -0.0000745  -0.0009393   0.0032152   0.0004635
   14   0.0001277   0.0008151   0.0006550   0.0035988  -0.0024706  -0.0012400
   15  -0.0000138   0.0006628  -0.0040342   0.0005029  -0.0012507   0.0066312
   16  -0.3386686   0.0015717   0.0013650  -0.1806302  -0.1237534  -0.0159722
   17   0.0015727  -0.0579622  -0.0028096  -0.0570581  -0.2823734  -0.0291768
   18   0.0013844  -0.0027822  -0.0370147  -0.0073030  -0.0290987  -0.0647923
   19   0.3581501  -0.0016854  -0.0015192  -0.0112455   0.0023499   0.0003691
   20  -0.0016854   0.0574699   0.0042494  -0.0281402   0.0040878   0.0001586
   21  -0.0015192   0.0042494   0.0257834  -0.0036316   0.0000666   0.0036755
   22  -0.0112455  -0.0281402  -0.0036316   0.6691119  -0.0337555  -0.0064091
   23   0.0023499   0.0040878   0.0000666  -0.0337555   0.7286823   0.0797819
   24   0.0003691   0.0001586   0.0036755  -0.0064091   0.0797819   0.1368496
   25   0.0007223   0.0004561   0.0000344  -0.1233230   0.1193020   0.0160693
   26  -0.0001200   0.0008047   0.0006584   0.1222906  -0.2716106  -0.0317387
   27  -0.0000243   0.0006503  -0.0040313   0.0163709  -0.0316861  -0.0390277
   28   0.0009176  -0.0020304  -0.0002617  -0.3204083   0.0498951   0.0075888
   29  -0.0023282  -0.0031054  -0.0013182  -0.0146243  -0.1108610  -0.0064031
   30  -0.0002841  -0.0013176   0.0067506  -0.0007345  -0.0066557  -0.0615226
   31  -0.0005826  -0.0013456  -0.0001728  -0.0203114  -0.0389951  -0.0050959
   32  -0.0002298  -0.0007992  -0.0001105  -0.0131357  -0.0172684  -0.0028292
   33  -0.0000273  -0.0001074   0.0000379  -0.0015600  -0.0027009   0.0040126
   34  -0.0000042   0.0000001   0.0000008   0.0015712   0.0006949   0.0000718
   35   0.0000009   0.0001083   0.0000903   0.0018158  -0.0044446  -0.0014137
   36  -0.0000021   0.0000883  -0.0005494   0.0002226  -0.0014570   0.0060340
   37  -0.0000136   0.0000124  -0.0000922  -0.0002565   0.0001495   0.0011180
   38  -0.0000019  -0.0000041  -0.0000022  -0.0001112   0.0002005  -0.0001302
   39   0.0000073  -0.0000012   0.0000073  -0.0000587  -0.0000778  -0.0002831
   40  -0.0000004   0.0000012  -0.0000114  -0.0000739  -0.0000080   0.0000365
   41  -0.0000009  -0.0000167  -0.0000032   0.0001054  -0.0002528  -0.0001203
   42   0.0000061  -0.0000037   0.0000078  -0.0000162   0.0000710  -0.0000536
   43   0.0000392  -0.0000006   0.0000013   0.0000046  -0.0001115   0.0000080
   44  -0.0000058   0.0000231   0.0000026  -0.0000769   0.0002381   0.0002070
   45   0.0000444   0.0000028   0.0000019   0.0000810  -0.0001125   0.0002006
   46  -0.0000166   0.0000016  -0.0000110  -0.0000194   0.0000760   0.0000995
   47   0.0000036  -0.0000029   0.0000025   0.0000260   0.0000126   0.0000060
   48  -0.0000274   0.0000025  -0.0000206  -0.0000410   0.0001076   0.0000404
   49  -0.0000163   0.0000005  -0.0000002  -0.0000373   0.0002775   0.0000362
   50  -0.0000001  -0.0000217  -0.0000022  -0.0000215  -0.0000591  -0.0000168
   51  -0.0000000  -0.0000023  -0.0000057  -0.0000050  -0.0000127   0.0000180
   52   0.0000006   0.0000000  -0.0000001   0.0000088  -0.0000097  -0.0000015
   53  -0.0000001  -0.0000027  -0.0000003  -0.0000039  -0.0000265  -0.0000041
   54   0.0000000  -0.0000003  -0.0000006  -0.0000004  -0.0000045   0.0000049
   55   0.0000392   0.0000001  -0.0000009   0.0000159  -0.0000973  -0.0000406
   56   0.0000062   0.0000227   0.0000032  -0.0000470   0.0002570  -0.0001777
   57  -0.0000439   0.0000029   0.0000020  -0.0000934   0.0001331   0.0001775
   58  -0.0000167  -0.0000014   0.0000109  -0.0000195   0.0001005  -0.0000753
   59  -0.0000037  -0.0000028   0.0000024   0.0000143   0.0000435  -0.0000059
   60   0.0000271   0.0000023  -0.0000206   0.0000454  -0.0001069   0.0000077
   61  -0.0000134  -0.0000121   0.0000909  -0.0002731   0.0004324  -0.0010333
   62   0.0000015  -0.0000038  -0.0000022  -0.0001294   0.0001202   0.0002199
   63  -0.0000077  -0.0000013   0.0000074   0.0000280   0.0001927  -0.0002003
   64  -0.0000003  -0.0000014   0.0000118  -0.0000803   0.0000041  -0.0000369
   65   0.0000008  -0.0000166  -0.0000036   0.0000977  -0.0002491   0.0000640
   66  -0.0000060  -0.0000035   0.0000078   0.0000394  -0.0001287  -0.0000559
           25          26          27          28          29          30
    1  -0.0050532  -0.0007201  -0.0000583  -0.1687650   0.1140969   0.0154455
    2  -0.0012516   0.0013641  -0.0005126   0.0557813  -0.2256315  -0.0220113
    3  -0.0001447  -0.0005170   0.0052497   0.0077398  -0.0223173  -0.0640208
    4  -0.0009645  -0.0009378  -0.0001181   0.0684387  -0.0312950  -0.0044932
    5  -0.0010072   0.0001689   0.0001367   0.0297413  -0.0640904  -0.0096578
    6  -0.0001355   0.0001359  -0.0008153   0.0038520  -0.0094336   0.0063430
    7   0.0001766   0.0001346   0.0000144  -0.0021990  -0.0011088  -0.0001246
    8   0.0000215   0.0000054   0.0000687  -0.0050486   0.0014011  -0.0003478
    9  -0.0000002   0.0000659  -0.0004858  -0.0006364  -0.0003634   0.0039702
   10  -0.0010288  -0.0036239  -0.0004479  -0.0552849   0.0298842   0.0041990
   11  -0.0032443  -0.0023950  -0.0012107   0.0311620  -0.0158075  -0.0017815
   12  -0.0003976  -0.0011984   0.0066390   0.0043516  -0.0017590  -0.0039477
   13   0.0004316   0.0007204   0.0000939  -0.0009396   0.0010217   0.0001357
   14  -0.0007356  -0.0007600  -0.0001242   0.0009508   0.0001452   0.0001262
   15  -0.0000984  -0.0001307   0.0001770   0.0001346   0.0001230  -0.0008185
   16   0.0120715   0.0142706   0.0018264  -0.0295378  -0.0265806  -0.0034657
   17  -0.0153349  -0.0170327  -0.0026284  -0.0832669   0.0316126   0.0037056
   18  -0.0020699  -0.0027520   0.0029738  -0.0109570   0.0036324   0.0065969
   19   0.0007223  -0.0001200  -0.0000243   0.0009176  -0.0023282  -0.0002841
   20   0.0004561   0.0008047   0.0006503  -0.0020304  -0.0031054  -0.0013176
   21   0.0000344   0.0006584  -0.0040313  -0.0002617  -0.0013182   0.0067506
   22  -0.1233230   0.1222906   0.0163709  -0.3204083  -0.0146243  -0.0007345
   23   0.1193020  -0.2716106  -0.0316861   0.0498951  -0.1108610  -0.0066557
   24   0.0160693  -0.0317387  -0.0390277   0.0075888  -0.0064031  -0.0615226
   25   0.1285289  -0.1277326  -0.0172013  -0.0119950   0.0279045   0.0037212
   26  -0.1277326   0.2863999   0.0350977  -0.0031206   0.0016062  -0.0000897
   27  -0.0172013   0.0350977   0.0289838  -0.0003063  -0.0002296   0.0024133
   28  -0.0119950  -0.0031206  -0.0003063   0.6086302  -0.0546270  -0.0087912
   29   0.0279045   0.0016062  -0.0002296  -0.0546270   0.5026028   0.0501853
   30   0.0037212  -0.0000897   0.0024133  -0.0087912   0.0501853   0.1250511
   31   0.0008947  -0.0010386  -0.0001447  -0.0653505  -0.0459404  -0.0060470
   32   0.0004408   0.0012173   0.0004626  -0.0457699  -0.1204255  -0.0120149
   33   0.0000700   0.0004821  -0.0024047  -0.0061901  -0.0120745  -0.0237355
   34   0.0000152  -0.0001893  -0.0000184  -0.0208260   0.0117461   0.0014640
   35   0.0012262   0.0002231  -0.0000144   0.0269367   0.0044835   0.0000768
   36   0.0001609  -0.0000043   0.0002428   0.0035574   0.0001410   0.0035851
   37  -0.0001770   0.0000075   0.0001146  -0.0006961  -0.0034883  -0.0013488
   38   0.0000036   0.0000214   0.0000628  -0.0004014  -0.0011986  -0.0009137
   39   0.0000698  -0.0000283   0.0000524   0.0019516  -0.0008724  -0.0006575
   40   0.0000074  -0.0000002  -0.0000009   0.0001196   0.0003895  -0.0000049
   41   0.0000539  -0.0000010   0.0000169   0.0007839   0.0005597   0.0002090
   42  -0.0000075  -0.0000079  -0.0000018  -0.0003440   0.0002673   0.0000738
   43   0.0000194   0.0000155  -0.0000536  -0.0003401   0.0001069   0.0003865
   44  -0.0001171  -0.0000251   0.0000082  -0.0010219  -0.0002251  -0.0004230
   45   0.0000264  -0.0000099   0.0000460  -0.0001110   0.0001257  -0.0001522
   46  -0.0000456   0.0000090   0.0000011  -0.0002686  -0.0006106  -0.0000648
   47   0.0000056   0.0000014  -0.0000055  -0.0000327   0.0000593   0.0000813
   48  -0.0000526   0.0000101  -0.0000104  -0.0002271  -0.0006170  -0.0000544
   49  -0.0000783  -0.0000136  -0.0000012  -0.0003119  -0.0007582  -0.0000965
   50   0.0000409   0.0000023   0.0000117   0.0002755   0.0001984  -0.0000159
   51   0.0000052   0.0000095  -0.0000711   0.0000444  -0.0000219   0.0003958
   52   0.0000010   0.0000008   0.0000001   0.0000250  -0.0000319  -0.0000048
   53   0.0000065  -0.0000011  -0.0000002   0.0000402   0.0000516   0.0000075
   54   0.0000009  -0.0000000  -0.0000006   0.0000061   0.0000089  -0.0000079
   55   0.0000182   0.0000021   0.0000558  -0.0003600   0.0001810  -0.0003591
   56  -0.0001060  -0.0000207  -0.0000287  -0.0010225  -0.0002986   0.0003600
   57  -0.0000571  -0.0000080   0.0000428  -0.0001806  -0.0001721  -0.0000939
   58  -0.0000461   0.0000091   0.0000021  -0.0002684  -0.0006090  -0.0000970
   59  -0.0000080   0.0000016   0.0000091  -0.0000912  -0.0000825  -0.0000864
   60   0.0000519  -0.0000066  -0.0000114   0.0002094   0.0006062   0.0000921
   61  -0.0001794   0.0000365  -0.0001070  -0.0006852  -0.0036966   0.0004000
   62   0.0000199   0.0000299  -0.0000674   0.0001524  -0.0016586   0.0006878
   63  -0.0000679   0.0000236   0.0000432  -0.0019752   0.0005704  -0.0002332
   64   0.0000038  -0.0000002   0.0000025   0.0001081   0.0003723   0.0001554
   65   0.0000558  -0.0000001  -0.0000169   0.0007146   0.0006698  -0.0001273
   66   0.0000228   0.0000083  -0.0000037   0.0005446  -0.0000762  -0.0000280
           31          32          33          34          35          36
    1   0.0045175  -0.0196762  -0.0026586  -0.2171193   0.0006584  -0.0001696
    2   0.0020202  -0.0374398  -0.0054899   0.0007539  -0.0773381  -0.0001837
    3   0.0002626  -0.0054279   0.0033541   0.0000499   0.0003950  -0.0789386
    4  -0.0021191   0.0050776   0.0007079  -0.0210351  -0.0266284  -0.0033977
    5   0.0011437   0.0013208  -0.0003444  -0.0113612   0.0048527   0.0001503
    6   0.0001833  -0.0003508   0.0039610  -0.0014863   0.0001402   0.0035387
    7   0.0004272  -0.0001116  -0.0000161  -0.0019291  -0.0030412  -0.0004263
    8   0.0000781  -0.0021587  -0.0002993   0.0026257  -0.0017444   0.0001137
    9   0.0000106  -0.0003031   0.0000821   0.0003096   0.0001041  -0.0023116
   10   0.0012427  -0.0009617  -0.0001565   0.0015596  -0.0018866  -0.0001916
   11  -0.0022206  -0.0020111  -0.0001391  -0.0007333  -0.0044195  -0.0013993
   12  -0.0003039  -0.0001613  -0.0008299  -0.0001183  -0.0013973   0.0060573
   13   0.0001742  -0.0000223  -0.0000059   0.0000106  -0.0012245  -0.0001516
   14  -0.0001361   0.0000065   0.0000673   0.0001897   0.0002359  -0.0000005
   15  -0.0000214   0.0000656  -0.0004849   0.0000247   0.0000056   0.0002485
   16  -0.0037426  -0.0011406  -0.0001181  -0.0000012  -0.0000093  -0.0000144
   17   0.0054689   0.0039980  -0.0001201  -0.0000082  -0.0010549   0.0000408
   18   0.0007535  -0.0000730   0.0045737   0.0000021   0.0000073  -0.0011873
   19  -0.0005826  -0.0002298  -0.0000273  -0.0000042   0.0000009  -0.0000021
   20  -0.0013456  -0.0007992  -0.0001074   0.0000001   0.0001083   0.0000883
   21  -0.0001728  -0.0001105   0.0000379   0.0000008   0.0000903  -0.0005494
   22  -0.0203114  -0.0131357  -0.0015600   0.0015712   0.0018158   0.0002226
   23  -0.0389951  -0.0172684  -0.0027009   0.0006949  -0.0044446  -0.0014570
   24  -0.0050959  -0.0028292   0.0040126   0.0000718  -0.0014137   0.0060340
   25   0.0008947   0.0004408   0.0000700   0.0000152   0.0012262   0.0001609
   26  -0.0010386   0.0012173   0.0004821  -0.0001893   0.0002231  -0.0000043
   27  -0.0001447   0.0004626  -0.0024047  -0.0000184  -0.0000144   0.0002428
   28  -0.0653505  -0.0457699  -0.0061901  -0.0208260   0.0269367   0.0035574
   29  -0.0459404  -0.1204255  -0.0120745   0.0117461   0.0044835   0.0001410
   30  -0.0060470  -0.0120149  -0.0237355   0.0014640   0.0000768   0.0035851
   31   0.0853295   0.0757996   0.0099118  -0.0019832   0.0031127   0.0003938
   32   0.0757996   0.1765847   0.0208153  -0.0025947  -0.0018655   0.0000853
   33   0.0099118   0.0208153   0.0137574  -0.0003021   0.0001003  -0.0022977
   34  -0.0019832  -0.0025947  -0.0003021   0.6326545  -0.0009367  -0.0005741
   35   0.0031127  -0.0018655   0.0001003  -0.0009367   0.1882434  -0.0619342
   36   0.0003938   0.0000853  -0.0022977  -0.0005741  -0.0619342   0.6311102
   37   0.0003814   0.0012649  -0.0006167  -0.1646788   0.0067788  -0.0468733
   38   0.0013064  -0.0003886   0.0003979   0.0154395  -0.0649102   0.0284559
   39   0.0003377  -0.0003092   0.0000583  -0.1122519   0.0283521  -0.2672595
   40  -0.0000698  -0.0001270  -0.0000522   0.0106541   0.0020962  -0.0145955
   41  -0.0001895  -0.0001832  -0.0000545  -0.0016762   0.0026098   0.0028032
   42  -0.0000279   0.0000053   0.0000292   0.0138941   0.0028169  -0.0172545
   43   0.0004403  -0.0003654   0.0003382  -0.0289111   0.0115413  -0.0854163
   44  -0.0000564  -0.0000556   0.0001615   0.0036284   0.0065778  -0.0035545
   45   0.0001967   0.0000279  -0.0002021  -0.0268215  -0.0035962   0.0320216
   46   0.0000461   0.0002463  -0.0000076  -0.0032856  -0.0007398   0.0053641
   47   0.0000220  -0.0000507  -0.0000298   0.0000463   0.0046053   0.0002240
   48  -0.0000185   0.0002482   0.0000299  -0.0004687   0.0002139   0.0029958
   49  -0.0001027   0.0003376   0.0000436   0.0004649  -0.0000699   0.0001837
   50  -0.0001979   0.0001111  -0.0000270  -0.0000099  -0.0038898   0.0087382
   51  -0.0000462  -0.0000139   0.0002937   0.0001948   0.0087320  -0.0668609
   52   0.0000060   0.0000130   0.0000016   0.0006796   0.0000065   0.0000054
   53  -0.0000043  -0.0000526  -0.0000075   0.0000112  -0.0012651  -0.0000428
   54  -0.0000007  -0.0000082   0.0000062   0.0000073  -0.0000152  -0.0011507
   55   0.0004863  -0.0002902  -0.0004232  -0.0296414  -0.0115975   0.0850992
   56  -0.0000022  -0.0000183  -0.0001093  -0.0036761   0.0065905  -0.0035284
   57  -0.0001902   0.0000097  -0.0002434   0.0264757  -0.0037755   0.0327151
   58   0.0000449   0.0002391   0.0000714  -0.0032696   0.0007391  -0.0054091
   59   0.0000141   0.0000106   0.0000244  -0.0000648   0.0045934   0.0002284
   60   0.0000237  -0.0002540  -0.0000309   0.0004398   0.0002182   0.0029632
   61   0.0003938   0.0011016   0.0009194  -0.1656118  -0.0066888   0.0474782
   62   0.0013440  -0.0003289  -0.0005599  -0.0155235  -0.0647818   0.0280482
   63   0.0000121   0.0002076   0.0000184   0.1128307   0.0281378  -0.2664967
   64  -0.0001232  -0.0000954   0.0000707   0.0106812  -0.0020934   0.0147721
   65  -0.0001832  -0.0002030   0.0000145   0.0016341   0.0025892   0.0029979
   66  -0.0000162  -0.0000715   0.0000144  -0.0137289   0.0027542  -0.0172014
           37          38          39          40          41          42
    1  -0.0238101   0.0008689  -0.0063076   0.0011410  -0.0002053   0.0014155
    2   0.0038340   0.0044645  -0.0000406   0.0001237  -0.0038753  -0.0005805
    3  -0.0276464  -0.0000255   0.0044773  -0.0003276  -0.0006625   0.0008245
    4  -0.0006640  -0.0001525   0.0019689   0.0001044  -0.0007065  -0.0005544
    5   0.0037383  -0.0016579   0.0005817  -0.0003718   0.0006805  -0.0000716
    6  -0.0004051   0.0006638  -0.0002531  -0.0001615  -0.0001246  -0.0000287
    7   0.0003787  -0.0013281  -0.0000152  -0.0001175   0.0001854   0.0000190
    8  -0.0011057  -0.0002843   0.0001992   0.0000950  -0.0002119  -0.0000746
    9  -0.0009161  -0.0005388   0.0000179  -0.0000641   0.0000207   0.0000210
   10  -0.0002697   0.0001319  -0.0000276  -0.0000829  -0.0001006  -0.0000461
   11  -0.0004315   0.0001225   0.0001890  -0.0000013  -0.0002455  -0.0001294
   12   0.0010498   0.0002307  -0.0001937   0.0000409   0.0000635  -0.0000541
   13  -0.0001810  -0.0000194   0.0000668   0.0000042  -0.0000556  -0.0000231
   14  -0.0000355   0.0000287   0.0000220  -0.0000001   0.0000004   0.0000085
   15   0.0001090  -0.0000677   0.0000419  -0.0000031  -0.0000166  -0.0000032
   16  -0.0002649  -0.0000449   0.0003222   0.0000277  -0.0000072   0.0000407
   17   0.0000250   0.0001543   0.0000143  -0.0000048  -0.0000160  -0.0000010
   18  -0.0002066   0.0000199   0.0000220   0.0000120   0.0000004  -0.0000200
   19  -0.0000136  -0.0000019   0.0000073  -0.0000004  -0.0000009   0.0000061
   20   0.0000124  -0.0000041  -0.0000012   0.0000012  -0.0000167  -0.0000037
   21  -0.0000922  -0.0000022   0.0000073  -0.0000114  -0.0000032   0.0000078
   22  -0.0002565  -0.0001112  -0.0000587  -0.0000739   0.0001054  -0.0000162
   23   0.0001495   0.0002005  -0.0000778  -0.0000080  -0.0002528   0.0000710
   24   0.0011180  -0.0001302  -0.0002831   0.0000365  -0.0001203  -0.0000536
   25  -0.0001770   0.0000036   0.0000698   0.0000074   0.0000539  -0.0000075
   26   0.0000075   0.0000214  -0.0000283  -0.0000002  -0.0000010  -0.0000079
   27   0.0001146   0.0000628   0.0000524  -0.0000009   0.0000169  -0.0000018
   28  -0.0006961  -0.0004014   0.0019516   0.0001196   0.0007839  -0.0003440
   29  -0.0034883  -0.0011986  -0.0008724   0.0003895   0.0005597   0.0002673
   30  -0.0013488  -0.0009137  -0.0006575  -0.0000049   0.0002090   0.0000738
   31   0.0003814   0.0013064   0.0003377  -0.0000698  -0.0001895  -0.0000279
   32   0.0012649  -0.0003886  -0.0003092  -0.0001270  -0.0001832   0.0000053
   33  -0.0006167   0.0003979   0.0000583  -0.0000522  -0.0000545   0.0000292
   34  -0.1646788   0.0154395  -0.1122519   0.0106541  -0.0016762   0.0138941
   35   0.0067788  -0.0649102   0.0283521   0.0020962   0.0026098   0.0028169
   36  -0.0468733   0.0284559  -0.2672595  -0.0145955   0.0028032  -0.0172545
   37   0.6752621   0.0069046  -0.0460374  -0.1264519  -0.0169128   0.1239794
   38   0.0069046   0.1380126  -0.0797124  -0.0167071  -0.0389628   0.0320641
   39  -0.0460374  -0.0797124   0.7107163   0.1219367   0.0321409  -0.2682076
   40  -0.1264519  -0.0167071   0.1219367   0.1322368   0.0177047  -0.1299384
   41  -0.0169128  -0.0389628   0.0321409   0.0177047   0.0291128  -0.0355823
   42   0.1239794   0.0320641  -0.2682076  -0.1299384  -0.0355823   0.2826066
   43  -0.3224761  -0.0072597   0.0494706  -0.0115159   0.0003546  -0.0032175
   44   0.0010795  -0.0633913   0.0065596  -0.0037595   0.0023908   0.0000096
   45  -0.0151289   0.0064807  -0.1122545   0.0277259   0.0000787   0.0022415
   46  -0.0194173   0.0050351  -0.0377787   0.0011525   0.0000890  -0.0007084
   47   0.0015741   0.0041202   0.0025908  -0.0000706  -0.0024745  -0.0004997
   48  -0.0121553   0.0026744  -0.0155507   0.0003600  -0.0004872   0.0012605
   49  -0.0247109  -0.0037182   0.0266870  -0.0053498   0.0000765  -0.0008218
   50  -0.0098045   0.0094096  -0.0030386   0.0001728   0.0054526   0.0005750
   51   0.0715619  -0.0029396   0.0313655  -0.0014181   0.0005525   0.0012936
   52   0.0007145  -0.0003484   0.0024185  -0.0003943   0.0000121  -0.0001212
   53  -0.0002453   0.0055469   0.0014146  -0.0001778   0.0003139   0.0000073
   54   0.0019571   0.0013922  -0.0045000   0.0013136   0.0000112   0.0002613
   55  -0.0552971   0.0042529  -0.0316621  -0.0008736   0.0001474  -0.0008897
   56   0.0041794  -0.0051325   0.0015753   0.0001353  -0.0006877  -0.0001257
   57  -0.0311980   0.0015763  -0.0164207  -0.0009704  -0.0001208   0.0001971
   58   0.0010358  -0.0002847   0.0021207   0.0001902  -0.0000172   0.0001282
   59  -0.0002809  -0.0008635   0.0001088  -0.0000094  -0.0005069  -0.0000711
   60   0.0020313   0.0001166  -0.0016864   0.0000792  -0.0000705   0.0000045
   61   0.0629071  -0.0031206   0.0235654  -0.0012950   0.0004634  -0.0035068
   62   0.0032671   0.0086876   0.0091952   0.0004255   0.0060106   0.0011763
   63  -0.0228083   0.0090356  -0.0570869  -0.0032253   0.0011961  -0.0024373
   64  -0.0013361  -0.0004461   0.0032342   0.0005875  -0.0001047   0.0007401
   65  -0.0005119   0.0060262   0.0011342   0.0000938   0.0003032   0.0001461
   66   0.0035056   0.0011605  -0.0024053  -0.0007317   0.0001495  -0.0007605
           43          44          45          46          47          48
    1   0.0003450   0.0004383  -0.0029204   0.0002570  -0.0000952   0.0006953
    2   0.0003483   0.0066549   0.0013096   0.0001684   0.0000028   0.0000817
    3  -0.0025643   0.0013101  -0.0028477  -0.0012489   0.0000767  -0.0006213
    4  -0.0003434   0.0010059   0.0001614  -0.0002593   0.0000863  -0.0002021
    5  -0.0002039  -0.0003110  -0.0001699   0.0006094  -0.0000777   0.0006139
    6   0.0003586   0.0003814  -0.0000824   0.0000943  -0.0000926   0.0000886
    7   0.0004730   0.0000034   0.0001987   0.0000428  -0.0000134  -0.0000254
    8   0.0002793  -0.0000175   0.0000157  -0.0002368   0.0000091  -0.0002550
    9   0.0004156  -0.0001065  -0.0002390  -0.0000717   0.0000239  -0.0000324
   10   0.0000145   0.0000512   0.0000949  -0.0000217  -0.0000140  -0.0000495
   11   0.0001016   0.0002553   0.0001286  -0.0000978   0.0000422  -0.0001053
   12   0.0000335  -0.0001960   0.0001777   0.0000777  -0.0000000   0.0000107
   13   0.0000178   0.0001044   0.0000568  -0.0000458   0.0000079  -0.0000526
   14  -0.0000014  -0.0000218  -0.0000082  -0.0000087   0.0000016  -0.0000064
   15  -0.0000564  -0.0000289   0.0000409  -0.0000011   0.0000088  -0.0000103
   16   0.0000508   0.0000052  -0.0000151  -0.0000877   0.0000112  -0.0000912
   17  -0.0000036   0.0000426   0.0000146   0.0000035  -0.0000310  -0.0000087
   18   0.0000543   0.0000189  -0.0000674  -0.0000280  -0.0000106   0.0000301
   19   0.0000392  -0.0000058   0.0000444  -0.0000166   0.0000036  -0.0000274
   20  -0.0000006   0.0000231   0.0000028   0.0000016  -0.0000029   0.0000025
   21   0.0000013   0.0000026   0.0000019  -0.0000110   0.0000025  -0.0000206
   22   0.0000046  -0.0000769   0.0000810  -0.0000194   0.0000260  -0.0000410
   23  -0.0001115   0.0002381  -0.0001125   0.0000760   0.0000126   0.0001076
   24   0.0000080   0.0002070   0.0002006   0.0000995   0.0000060   0.0000404
   25   0.0000194  -0.0001171   0.0000264  -0.0000456   0.0000056  -0.0000526
   26   0.0000155  -0.0000251  -0.0000099   0.0000090   0.0000014   0.0000101
   27  -0.0000536   0.0000082   0.0000460   0.0000011  -0.0000055  -0.0000104
   28  -0.0003401  -0.0010219  -0.0001110  -0.0002686  -0.0000327  -0.0002271
   29   0.0001069  -0.0002251   0.0001257  -0.0006106   0.0000593  -0.0006170
   30   0.0003865  -0.0004230  -0.0001522  -0.0000648   0.0000813  -0.0000544
   31   0.0004403  -0.0000564   0.0001967   0.0000461   0.0000220  -0.0000185
   32  -0.0003654  -0.0000556   0.0000279   0.0002463  -0.0000507   0.0002482
   33   0.0003382   0.0001615  -0.0002021  -0.0000076  -0.0000298   0.0000299
   34  -0.0289111   0.0036284  -0.0268215  -0.0032856   0.0000463  -0.0004687
   35   0.0115413   0.0065778  -0.0035962  -0.0007398   0.0046053   0.0002139
   36  -0.0854163  -0.0035545   0.0320216   0.0053641   0.0002240   0.0029958
   37  -0.3224761   0.0010795  -0.0151289  -0.0194173   0.0015741  -0.0121553
   38  -0.0072597  -0.0633913   0.0064807   0.0050351   0.0041202   0.0026744
   39   0.0494706   0.0065596  -0.1122545  -0.0377787   0.0025908  -0.0155507
   40  -0.0115159  -0.0037595   0.0277259   0.0011525  -0.0000706   0.0003600
   41   0.0003546   0.0023908   0.0000787   0.0000890  -0.0024745  -0.0004872
   42  -0.0032175   0.0000096   0.0022415  -0.0007084  -0.0004997   0.0012605
   43   0.6127168   0.0104376  -0.0660948  -0.0666127   0.0062398  -0.0471235
   44   0.0104376   0.1313055  -0.0541024   0.0062398  -0.0244782   0.0123744
   45  -0.0660948  -0.0541024   0.5280897  -0.0472432   0.0123807  -0.1217893
   46  -0.0666127   0.0062398  -0.0472432   0.0820391  -0.0105297   0.0797128
   47   0.0062398  -0.0244782   0.0123807  -0.0105297   0.0138221  -0.0210079
   48  -0.0471235   0.0123744  -0.1217893   0.0797128  -0.0210079   0.1747304
   49  -0.1836593  -0.0183877   0.1327128   0.0052478   0.0030885  -0.0228890
   50  -0.0097226  -0.0665901   0.0259208  -0.0003315   0.0038461   0.0059339
   51   0.0680212   0.0257690  -0.2501965   0.0023850   0.0059864  -0.0399221
   52  -0.0109637   0.0003372  -0.0028298   0.0011307   0.0001126  -0.0007093
   53  -0.0036674   0.0026979  -0.0000288  -0.0000727  -0.0025940  -0.0004861
   54   0.0267688   0.0000219   0.0032710   0.0005939  -0.0004706   0.0008127
   55   0.0684607   0.0043920  -0.0309659  -0.0012890  -0.0007278   0.0054107
   56  -0.0043305   0.0061751   0.0096850  -0.0001621   0.0045882   0.0003849
   57   0.0318009   0.0097680  -0.0642587   0.0010940   0.0004041   0.0017928
   58  -0.0012399   0.0001407  -0.0011153   0.0001966  -0.0000052   0.0000446
   59   0.0007235   0.0045911   0.0003917   0.0000042  -0.0000291   0.0002794
   60  -0.0054359   0.0003662   0.0017418  -0.0000281   0.0002812  -0.0020644
   61  -0.0556341  -0.0043066   0.0309765   0.0010645   0.0002536  -0.0020134
   62  -0.0044106  -0.0051571   0.0016148   0.0002890  -0.0008618   0.0001169
   63   0.0314164   0.0015770  -0.0159503  -0.0021044   0.0001217  -0.0017198
   64  -0.0008878  -0.0001316   0.0009637   0.0001918   0.0000114  -0.0000777
   65  -0.0000715  -0.0006805  -0.0001444   0.0000182  -0.0005109  -0.0000688
   66   0.0008902  -0.0001239   0.0002059  -0.0001265  -0.0000715   0.0000042
           49          50          51          52          53          54
    1   0.0009570  -0.0000125   0.0000033  -0.0000756  -0.0000029  -0.0000010
    2  -0.0000039  -0.0014650  -0.0000052   0.0000021  -0.0003456  -0.0000631
    3   0.0000080  -0.0000290  -0.0013387  -0.0000007  -0.0000642   0.0001101
    4  -0.0003036  -0.0002650  -0.0000341   0.0000258  -0.0000398  -0.0000054
    5   0.0007619   0.0002043  -0.0000262   0.0000308   0.0000507   0.0000082
    6   0.0000966  -0.0000273   0.0004007   0.0000045   0.0000072  -0.0000086
    7  -0.0001107   0.0001905   0.0000390   0.0000062   0.0000042   0.0000004
    8  -0.0003302   0.0001027  -0.0000158  -0.0000123  -0.0000517  -0.0000081
    9  -0.0000432  -0.0000259   0.0002889  -0.0000015  -0.0000077   0.0000063
   10  -0.0000402   0.0000229   0.0000069   0.0000087   0.0000033   0.0000003
   11  -0.0002729  -0.0000623  -0.0000107   0.0000099  -0.0000258  -0.0000042
   12  -0.0000342  -0.0000062   0.0000130   0.0000009  -0.0000034   0.0000050
   13  -0.0000774  -0.0000402  -0.0000057   0.0000010  -0.0000063  -0.0000008
   14   0.0000140   0.0000028   0.0000098  -0.0000008  -0.0000010  -0.0000000
   15   0.0000031   0.0000107  -0.0000710  -0.0000001  -0.0000001  -0.0000006
   16  -0.0000126  -0.0000012  -0.0000003  -0.0000101   0.0000003  -0.0000001
   17  -0.0000011   0.0000108   0.0000001  -0.0000001   0.0000066   0.0000020
   18   0.0000002  -0.0000033   0.0000313   0.0000006   0.0000017  -0.0000087
   19  -0.0000163  -0.0000001  -0.0000000   0.0000006  -0.0000001   0.0000000
   20   0.0000005  -0.0000217  -0.0000023   0.0000000  -0.0000027  -0.0000003
   21  -0.0000002  -0.0000022  -0.0000057  -0.0000001  -0.0000003  -0.0000006
   22  -0.0000373  -0.0000215  -0.0000050   0.0000088  -0.0000039  -0.0000004
   23   0.0002775  -0.0000591  -0.0000127  -0.0000097  -0.0000265  -0.0000045
   24   0.0000362  -0.0000168   0.0000180  -0.0000015  -0.0000041   0.0000049
   25  -0.0000783   0.0000409   0.0000052   0.0000010   0.0000065   0.0000009
   26  -0.0000136   0.0000023   0.0000095   0.0000008  -0.0000011  -0.0000000
   27  -0.0000012   0.0000117  -0.0000711   0.0000001  -0.0000002  -0.0000006
   28  -0.0003119   0.0002755   0.0000444   0.0000250   0.0000402   0.0000061
   29  -0.0007582   0.0001984  -0.0000219  -0.0000319   0.0000516   0.0000089
   30  -0.0000965  -0.0000159   0.0003958  -0.0000048   0.0000075  -0.0000079
   31  -0.0001027  -0.0001979  -0.0000462   0.0000060  -0.0000043  -0.0000007
   32   0.0003376   0.0001111  -0.0000139   0.0000130  -0.0000526  -0.0000082
   33   0.0000436  -0.0000270   0.0002937   0.0000016  -0.0000075   0.0000062
   34   0.0004649  -0.0000099   0.0001948   0.0006796   0.0000112   0.0000073
   35  -0.0000699  -0.0038898   0.0087320   0.0000065  -0.0012651  -0.0000152
   36   0.0001837   0.0087382  -0.0668609   0.0000054  -0.0000428  -0.0011507
   37  -0.0247109  -0.0098045   0.0715619   0.0007145  -0.0002453   0.0019571
   38  -0.0037182   0.0094096  -0.0029396  -0.0003484   0.0055469   0.0013922
   39   0.0266870  -0.0030386   0.0313655   0.0024185   0.0014146  -0.0045000
   40  -0.0053498   0.0001728  -0.0014181  -0.0003943  -0.0001778   0.0013136
   41   0.0000765   0.0054526   0.0005525   0.0000121   0.0003139   0.0000112
   42  -0.0008218   0.0005750   0.0012936  -0.0001212   0.0000073   0.0002613
   43  -0.1836593  -0.0097226   0.0680212  -0.0109637  -0.0036674   0.0267688
   44  -0.0183877  -0.0665901   0.0257690   0.0003372   0.0026979   0.0000219
   45   0.1327128   0.0259208  -0.2501965  -0.0028298  -0.0000288   0.0032710
   46   0.0052478  -0.0003315   0.0023850   0.0011307  -0.0000727   0.0005939
   47   0.0030885   0.0038461   0.0059864   0.0001126  -0.0025940  -0.0004706
   48  -0.0228890   0.0059339  -0.0399221  -0.0007093  -0.0004861   0.0008127
   49   0.7613112   0.0018455   0.0002498  -0.3464768  -0.0009083  -0.0009058
   50   0.0018455   0.1343849  -0.0694542  -0.0008823  -0.0339272   0.0027233
   51   0.0002498  -0.0694542   0.6371636  -0.0009260   0.0027008  -0.0538127
   52  -0.3464768  -0.0008823  -0.0009260   0.3646241   0.0009622   0.0009751
   53  -0.0009083  -0.0339272   0.0027008   0.0009622   0.0236497  -0.0044083
   54  -0.0009058   0.0027233  -0.0538127   0.0009751  -0.0044083   0.0553875
   55  -0.1823495   0.0089281  -0.0674801  -0.0108260   0.0035820  -0.0268741
   56   0.0176470  -0.0664289   0.0252736  -0.0004021   0.0027069  -0.0001050
   57  -0.1321887   0.0252417  -0.2511537   0.0027291   0.0000096   0.0031005
   58   0.0050939   0.0002878  -0.0020837   0.0011571   0.0000989  -0.0005979
   59  -0.0031089   0.0038335   0.0059757  -0.0000858  -0.0025923  -0.0004717
   60   0.0231782   0.0060125  -0.0398236   0.0007295  -0.0004808   0.0008015
   61  -0.0240702   0.0097331  -0.0718946   0.0007434   0.0002492  -0.0019200
   62   0.0036266   0.0094388  -0.0031206   0.0002999   0.0055483   0.0013776
   63  -0.0269964  -0.0030904   0.0306823  -0.0023870   0.0013749  -0.0045323
   64  -0.0053533  -0.0002062   0.0013724  -0.0003860   0.0001707  -0.0013176
   65  -0.0001014   0.0054467   0.0006101  -0.0000138   0.0003130   0.0000139
   66   0.0007806   0.0005677   0.0013159   0.0001167   0.0000106   0.0002558
           55          56          57          58          59          60
    1   0.0003040  -0.0003601   0.0029354   0.0002636   0.0000939  -0.0006958
    2  -0.0003625   0.0066541   0.0013224  -0.0001814   0.0000068   0.0000937
    3   0.0025622   0.0013327  -0.0028086   0.0012558   0.0000822  -0.0006179
    4  -0.0003439   0.0010245   0.0001179  -0.0002658   0.0000319   0.0002190
    5  -0.0001120  -0.0002319   0.0001286   0.0006190   0.0000637  -0.0006176
    6  -0.0003961  -0.0004140  -0.0001580   0.0000694   0.0000847  -0.0000546
    7   0.0004342   0.0000575  -0.0001969   0.0000437  -0.0000216   0.0000210
    8   0.0003550  -0.0000590   0.0000257  -0.0002486  -0.0000523   0.0002475
    9  -0.0003279   0.0001552  -0.0002008   0.0000064  -0.0000294   0.0000303
   10   0.0000113   0.0000714  -0.0000803  -0.0000228  -0.0000259   0.0000441
   11   0.0001067   0.0002415  -0.0001074  -0.0000772   0.0000127   0.0001064
   12  -0.0000048   0.0001911   0.0002003  -0.0001011   0.0000037   0.0000388
   13   0.0000193   0.0001162  -0.0000252  -0.0000462  -0.0000060   0.0000524
   14  -0.0000151  -0.0000264  -0.0000098  -0.0000087   0.0000014   0.0000096
   15   0.0000527   0.0000092   0.0000476  -0.0000004  -0.0000058  -0.0000111
   16   0.0000520  -0.0000022   0.0000154  -0.0000876  -0.0000124   0.0000897
   17   0.0000047   0.0000376   0.0000131  -0.0000039  -0.0000316  -0.0000077
   18  -0.0000538   0.0000138  -0.0000687   0.0000279  -0.0000073   0.0000316
   19   0.0000392   0.0000062  -0.0000439  -0.0000167  -0.0000037   0.0000271
   20   0.0000001   0.0000227   0.0000029  -0.0000014  -0.0000028   0.0000023
   21  -0.0000009   0.0000032   0.0000020   0.0000109   0.0000024  -0.0000206
   22   0.0000159  -0.0000470  -0.0000934  -0.0000195   0.0000143   0.0000454
   23  -0.0000973   0.0002570   0.0001331   0.0001005   0.0000435  -0.0001069
   24  -0.0000406  -0.0001777   0.0001775  -0.0000753  -0.0000059   0.0000077
   25   0.0000182  -0.0001060  -0.0000571  -0.0000461  -0.0000080   0.0000519
   26   0.0000021  -0.0000207  -0.0000080   0.0000091   0.0000016  -0.0000066
   27   0.0000558  -0.0000287   0.0000428   0.0000021   0.0000091  -0.0000114
   28  -0.0003600  -0.0010225  -0.0001806  -0.0002684  -0.0000912   0.0002094
   29   0.0001810  -0.0002986  -0.0001721  -0.0006090  -0.0000825   0.0006062
   30  -0.0003591   0.0003600  -0.0000939  -0.0000970  -0.0000864   0.0000921
   31   0.0004863  -0.0000022  -0.0001902   0.0000449   0.0000141   0.0000237
   32  -0.0002902  -0.0000183   0.0000097   0.0002391   0.0000106  -0.0002540
   33  -0.0004232  -0.0001093  -0.0002434   0.0000714   0.0000244  -0.0000309
   34  -0.0296414  -0.0036761   0.0264757  -0.0032696  -0.0000648   0.0004398
   35  -0.0115975   0.0065905  -0.0037755   0.0007391   0.0045934   0.0002182
   36   0.0850992  -0.0035284   0.0327151  -0.0054091   0.0002284   0.0029632
   37  -0.0552971   0.0041794  -0.0311980   0.0010358  -0.0002809   0.0020313
   38   0.0042529  -0.0051325   0.0015763  -0.0002847  -0.0008635   0.0001166
   39  -0.0316621   0.0015753  -0.0164207   0.0021207   0.0001088  -0.0016864
   40  -0.0008736   0.0001353  -0.0009704   0.0001902  -0.0000094   0.0000792
   41   0.0001474  -0.0006877  -0.0001208  -0.0000172  -0.0005069  -0.0000705
   42  -0.0008897  -0.0001257   0.0001971   0.0001282  -0.0000711   0.0000045
   43   0.0684607  -0.0043305   0.0318009  -0.0012399   0.0007235  -0.0054359
   44   0.0043920   0.0061751   0.0097680   0.0001407   0.0045911   0.0003662
   45  -0.0309659   0.0096850  -0.0642587  -0.0011153   0.0003917   0.0017418
   46  -0.0012890  -0.0001621   0.0010940   0.0001966   0.0000042  -0.0000281
   47  -0.0007278   0.0045882   0.0004041  -0.0000052  -0.0000291   0.0002812
   48   0.0054107   0.0003849   0.0017928   0.0000446   0.0002794  -0.0020644
   49  -0.1823495   0.0176470  -0.1321887   0.0050939  -0.0031089   0.0231782
   50   0.0089281  -0.0664289   0.0252417   0.0002878   0.0038335   0.0060125
   51  -0.0674801   0.0252736  -0.2511537  -0.0020837   0.0059757  -0.0398236
   52  -0.0108260  -0.0004021   0.0027291   0.0011571  -0.0000858   0.0007295
   53   0.0035820   0.0027069   0.0000096   0.0000989  -0.0025923  -0.0004808
   54  -0.0268741  -0.0001050   0.0031005  -0.0005979  -0.0004717   0.0008015
   55   0.6119202  -0.0085427   0.0669375  -0.0670892  -0.0064705   0.0473154
   56  -0.0085427   0.1310246  -0.0535177  -0.0064093  -0.0244332   0.0124373
   57   0.0669375  -0.0535177   0.5280267   0.0474421   0.0124276  -0.1205403
   58  -0.0670892  -0.0064093   0.0474421   0.0829338   0.0108124  -0.0801557
   59  -0.0064705  -0.0244332   0.0124276   0.0108124   0.0138096  -0.0211282
   60   0.0473154   0.0124373  -0.1205403  -0.0801557  -0.0211282   0.1730661
   61  -0.3223635  -0.0018921   0.0134938  -0.0197471  -0.0015843   0.0121164
   62   0.0066890  -0.0633566   0.0066129  -0.0051235   0.0041013   0.0026657
   63  -0.0510743   0.0065484  -0.1124526   0.0377251   0.0026792  -0.0151868
   64  -0.0113432   0.0037173  -0.0278232   0.0011605   0.0000789  -0.0003573
   65  -0.0004343   0.0023954   0.0000348  -0.0000759  -0.0024751  -0.0004904
   66   0.0031139   0.0000358   0.0021015   0.0007314  -0.0004917   0.0012700
           61          62          63          64          65          66
    1  -0.0236576  -0.0006838   0.0061323   0.0011487   0.0001458  -0.0013981
    2  -0.0037522   0.0044386  -0.0000847  -0.0001133  -0.0038858  -0.0005521
    3   0.0274728  -0.0001695   0.0046522   0.0002971  -0.0006762   0.0008391
    4  -0.0006632   0.0003853  -0.0019530   0.0001158  -0.0007707   0.0003483
    5   0.0035027  -0.0012178  -0.0008221  -0.0003822   0.0005780   0.0002498
    6   0.0013465  -0.0009431  -0.0006575  -0.0000021   0.0002026   0.0000654
    7   0.0003622  -0.0012795  -0.0003218  -0.0000719   0.0001795   0.0000275
    8  -0.0012717  -0.0003473  -0.0003049   0.0001176  -0.0001911   0.0000083
    9   0.0006022   0.0003910   0.0000582   0.0000583  -0.0000487   0.0000291
   10  -0.0002803   0.0001229   0.0000536  -0.0000742  -0.0001037   0.0000144
   11  -0.0001552   0.0002019  -0.0000884   0.0000069  -0.0002531   0.0000722
   12  -0.0011258  -0.0001209  -0.0002830  -0.0000335  -0.0001136  -0.0000533
   13  -0.0001811  -0.0000013  -0.0000706   0.0000073  -0.0000537   0.0000079
   14  -0.0000057   0.0000197  -0.0000277  -0.0000001  -0.0000006  -0.0000080
   15  -0.0001133   0.0000628   0.0000540   0.0000010   0.0000167  -0.0000022
   16  -0.0002564   0.0000492  -0.0003207   0.0000281   0.0000071  -0.0000399
   17  -0.0000259   0.0001575   0.0000180   0.0000039  -0.0000137   0.0000002
   18   0.0002112   0.0000243   0.0000248  -0.0000132  -0.0000022  -0.0000189
   19  -0.0000134   0.0000015  -0.0000077  -0.0000003   0.0000008  -0.0000060
   20  -0.0000121  -0.0000038  -0.0000013  -0.0000014  -0.0000166  -0.0000035
   21   0.0000909  -0.0000022   0.0000074   0.0000118  -0.0000036   0.0000078
   22  -0.0002731  -0.0001294   0.0000280  -0.0000803   0.0000977   0.0000394
   23   0.0004324   0.0001202   0.0001927   0.0000041  -0.0002491  -0.0001287
   24  -0.0010333   0.0002199  -0.0002003  -0.0000369   0.0000640  -0.0000559
   25  -0.0001794   0.0000199  -0.0000679   0.0000038   0.0000558   0.0000228
   26   0.0000365   0.0000299   0.0000236  -0.0000002  -0.0000001   0.0000083
   27  -0.0001070  -0.0000674   0.0000432   0.0000025  -0.0000169  -0.0000037
   28  -0.0006852   0.0001524  -0.0019752   0.0001081   0.0007146   0.0005446
   29  -0.0036966  -0.0016586   0.0005704   0.0003723   0.0006698  -0.0000762
   30   0.0004000   0.0006878  -0.0002332   0.0001554  -0.0001273  -0.0000280
   31   0.0003938   0.0013440   0.0000121  -0.0001232  -0.0001832  -0.0000162
   32   0.0011016  -0.0003289   0.0002076  -0.0000954  -0.0002030  -0.0000715
   33   0.0009194  -0.0005599   0.0000184   0.0000707   0.0000145   0.0000144
   34  -0.1656118  -0.0155235   0.1128307   0.0106812   0.0016341  -0.0137289
   35  -0.0066888  -0.0647818   0.0281378  -0.0020934   0.0025892   0.0027542
   36   0.0474782   0.0280482  -0.2664967   0.0147721   0.0029979  -0.0172014
   37   0.0629071   0.0032671  -0.0228083  -0.0013361  -0.0005119   0.0035056
   38  -0.0031206   0.0086876   0.0090356  -0.0004461   0.0060262   0.0011605
   39   0.0235654   0.0091952  -0.0570869   0.0032342   0.0011342  -0.0024053
   40  -0.0012950   0.0004255  -0.0032253   0.0005875   0.0000938  -0.0007317
   41   0.0004634   0.0060106   0.0011961  -0.0001047   0.0003032   0.0001495
   42  -0.0035068   0.0011763  -0.0024373   0.0007401   0.0001461  -0.0007605
   43  -0.0556341  -0.0044106   0.0314164  -0.0008878  -0.0000715   0.0008902
   44  -0.0043066  -0.0051571   0.0015770  -0.0001316  -0.0006805  -0.0001239
   45   0.0309765   0.0016148  -0.0159503   0.0009637  -0.0001444   0.0002059
   46   0.0010645   0.0002890  -0.0021044   0.0001918   0.0000182  -0.0001265
   47   0.0002536  -0.0008618   0.0001217   0.0000114  -0.0005109  -0.0000715
   48  -0.0020134   0.0001169  -0.0017198  -0.0000777  -0.0000688   0.0000042
   49  -0.0240702   0.0036266  -0.0269964  -0.0053533  -0.0001014   0.0007806
   50   0.0097331   0.0094388  -0.0030904  -0.0002062   0.0054467   0.0005677
   51  -0.0718946  -0.0031206   0.0306823   0.0013724   0.0006101   0.0013159
   52   0.0007434   0.0002999  -0.0023870  -0.0003860  -0.0000138   0.0001167
   53   0.0002492   0.0055483   0.0013749   0.0001707   0.0003130   0.0000106
   54  -0.0019200   0.0013776  -0.0045323  -0.0013176   0.0000139   0.0002558
   55  -0.3223635   0.0066890  -0.0510743  -0.0113432  -0.0004343   0.0031139
   56  -0.0018921  -0.0633566   0.0065484   0.0037173   0.0023954   0.0000358
   57   0.0134938   0.0066129  -0.1124526  -0.0278232   0.0000348   0.0021015
   58  -0.0197471  -0.0051235   0.0377251   0.0011605  -0.0000759   0.0007314
   59  -0.0015843   0.0041013   0.0026792   0.0000789  -0.0024751  -0.0004917
   60   0.0121164   0.0026657  -0.0151868  -0.0003573  -0.0004904   0.0012700
   61   0.6742547  -0.0056720   0.0461618  -0.1247853   0.0164309  -0.1231149
   62  -0.0056720   0.1377076  -0.0788125   0.0161503  -0.0387485   0.0316054
   63   0.0461618  -0.0788125   0.7117957  -0.1210368   0.0315526  -0.2701101
   64  -0.1247853   0.0161503  -0.1210368   0.1304095  -0.0170583   0.1290190
   65   0.0164309  -0.0387485   0.0315526  -0.0170583   0.0289065  -0.0350953
   66  -0.1231149   0.0316054  -0.2701101   0.1290190  -0.0350953   0.2845302
 **********************************************************************
 **                                                                  **
 **                       VIBRATIONAL ANALYSIS                       **
 **                       --------------------                       **
 **                                                                  **
 **        VIBRATIONAL FREQUENCIES (CM**-1) AND NORMAL MODES         **
 **     FORCE CONSTANTS (mDYN/ANGSTROM) AND REDUCED MASSES (AMU)     **
 **                  INFRARED INTENSITIES (KM/MOL)                   **
 **                                                                  **
 **********************************************************************


 Mode:                 1                      2                      3
 Frequency:        10.97                  48.82                  52.69
 Force Cnst:      0.0014                 0.0194                 0.0133
 Red. Mass:      20.0731                13.8379                 8.1229
 IR Active:          YES                    YES                    YES
 IR Intens:        0.000                  0.194                  0.622
 Raman Active:       YES                    YES                    YES
               X      Y      Z        X      Y      Z        X      Y      Z
 C          0.000 -0.000  0.001   -0.000  0.136  0.045   -0.000  0.053 -0.051
 C          0.000  0.021 -0.158    0.105  0.074 -0.004    0.034  0.020  0.026
 Cl        -0.002  0.045 -0.347    0.255  0.138  0.117    0.081  0.069 -0.157
 C          0.000  0.021 -0.160    0.107 -0.039 -0.141    0.036 -0.050  0.243
 H          0.000  0.036 -0.283    0.193 -0.082 -0.185    0.064 -0.076  0.314
 C         -0.000 -0.002  0.001   -0.002 -0.090 -0.220    0.001 -0.087  0.368
 H         -0.000 -0.002  0.001   -0.003 -0.173 -0.334    0.002 -0.143  0.551
 C         -0.000 -0.023  0.162   -0.110 -0.037 -0.141   -0.034 -0.050  0.242
 H         -0.000 -0.039  0.284   -0.197 -0.080 -0.184   -0.062 -0.075  0.312
 C          0.000 -0.022  0.159   -0.106  0.075 -0.004   -0.034  0.021  0.025
 Cl        -0.002 -0.044  0.346   -0.255  0.142  0.117   -0.083  0.070 -0.158
 C         -0.000  0.000  0.001    0.000  0.192  0.065    0.000  0.076 -0.074
 C          0.001  0.150  0.021    0.021  0.131  0.044   -0.041  0.053 -0.053
 H          0.001  0.265  0.037    0.039  0.158  0.059   -0.077  0.064 -0.072
 C          0.000  0.150  0.021    0.022 -0.032 -0.005   -0.042 -0.008 -0.006
 Cl         0.003  0.353  0.045    0.056 -0.202 -0.047   -0.111 -0.071  0.025
 C         -0.000  0.000 -0.000    0.001 -0.119 -0.030   -0.000 -0.040  0.017
 H         -0.000  0.000 -0.001    0.001 -0.269 -0.070    0.000 -0.095  0.047
 C         -0.000 -0.149 -0.020   -0.021 -0.032 -0.005    0.042 -0.008 -0.005
 Cl         0.001 -0.353 -0.047   -0.055 -0.202 -0.048    0.111 -0.072  0.026
 C         -0.000 -0.149 -0.020   -0.020  0.130  0.044    0.041  0.053 -0.053
 H         -0.000 -0.264 -0.035   -0.039  0.158  0.059    0.077  0.064 -0.072
 TransDip   0.000 -0.000  0.000   -0.000 -0.008 -0.012    0.000 -0.007  0.024

 Mode:                 4                      5                      6
 Frequency:       100.27                 145.47                 159.45
 Force Cnst:      0.0991                 0.3619                 0.1453
 Red. Mass:      16.7334                29.0288                 9.6973
 IR Active:          YES                    YES                    YES
 IR Intens:        0.003                  0.001                  0.180
 Raman Active:       YES                    YES                    YES
               X      Y      Z        X      Y      Z        X      Y      Z
 C         -0.000  0.025 -0.228   -0.028 -0.002 -0.000   -0.000 -0.036 -0.002
 C         -0.004  0.003 -0.052   -0.120  0.020  0.009   -0.004 -0.035 -0.003
 Cl        -0.005 -0.044  0.301   -0.405 -0.127 -0.015   -0.064 -0.070 -0.010
 C         -0.003 -0.004  0.041   -0.127  0.030  0.013   -0.006 -0.012 -0.003
 H         -0.006 -0.018  0.156   -0.098  0.014  0.017   -0.016 -0.007 -0.004
 C          0.001 -0.002  0.040   -0.157  0.000 -0.001    0.001 -0.009 -0.005
 H          0.001 -0.008  0.110   -0.156  0.001 -0.002    0.001 -0.004 -0.007
 C          0.004 -0.005  0.043   -0.126 -0.031 -0.014    0.007 -0.012 -0.004
 H          0.008 -0.018  0.158   -0.097 -0.015 -0.019    0.017 -0.006 -0.005
 C          0.004  0.003 -0.051   -0.120 -0.023 -0.009    0.004 -0.035 -0.003
 Cl         0.008 -0.044  0.302   -0.398  0.125  0.018    0.067 -0.072 -0.010
 C         -0.000  0.033 -0.296    0.045  0.002 -0.001    0.000  0.084  0.013
 C         -0.080  0.030 -0.259    0.094 -0.004  0.006    0.002  0.143  0.019
 H         -0.148  0.032 -0.299    0.111 -0.011  0.017    0.003 -0.020 -0.002
 C         -0.089  0.023 -0.151    0.113  0.001 -0.009    0.002  0.315  0.041
 Cl        -0.276  0.013 -0.056    0.423  0.021 -0.178   -0.000 -0.176 -0.021
 C         -0.001  0.020 -0.095    0.088  0.005 -0.000   -0.001  0.526  0.069
 H         -0.001  0.015 -0.016    0.087  0.005 -0.000   -0.001  0.610  0.079
 C          0.087  0.023 -0.151    0.114  0.007  0.008   -0.002  0.316  0.041
 Cl         0.274  0.010 -0.055    0.426 -0.025  0.178   -0.003 -0.176 -0.024
 C          0.079  0.032 -0.259    0.095  0.009 -0.008   -0.002  0.145  0.020
 H          0.147  0.034 -0.297    0.112  0.012 -0.020   -0.002 -0.018 -0.002
 TransDip  -0.000 -0.000 -0.002    0.001  0.000 -0.000    0.000  0.014  0.000

 Mode:                 7                      8                      9
 Frequency:       194.31                 203.16                 204.95
 Force Cnst:      0.1046                 0.1359                 0.2607
 Red. Mass:       4.7038                 5.5899                10.5344
 IR Active:          YES                    YES                    YES
 IR Intens:        0.002                  0.160                  0.574
 Raman Active:       YES                    YES                    YES
               X      Y      Z        X      Y      Z        X      Y      Z
 C         -0.005  0.000 -0.001    0.047 -0.000 -0.001   -0.117  0.001 -0.001
 C         -0.005  0.020 -0.147    0.033 -0.008  0.057   -0.082 -0.006  0.053
 Cl         0.003 -0.005  0.082   -0.058 -0.050 -0.043    0.142  0.139 -0.016
 C         -0.006  0.040 -0.305    0.034 -0.011  0.131   -0.083 -0.032  0.121
 H         -0.006  0.070 -0.529    0.037 -0.026  0.232   -0.090 -0.041  0.217
 C         -0.004 -0.000  0.000    0.029 -0.000  0.000   -0.074  0.000  0.001
 H         -0.004 -0.000  0.001    0.030 -0.000  0.001   -0.075  0.000  0.002
 C         -0.003 -0.040  0.305    0.033  0.011 -0.131   -0.084  0.033 -0.120
 H         -0.003 -0.070  0.531    0.036  0.025 -0.232   -0.092  0.042 -0.215
 C         -0.004 -0.020  0.146    0.032  0.007 -0.058   -0.082  0.007 -0.054
 Cl         0.002  0.005 -0.082   -0.057  0.050  0.044    0.141 -0.141  0.016
 C         -0.004  0.000 -0.000    0.050  0.001 -0.000   -0.127  0.001 -0.000
 C         -0.004  0.145  0.020    0.059  0.299  0.033   -0.146  0.215  0.048
 H         -0.003  0.249  0.035    0.065  0.518  0.066   -0.157  0.377  0.065
 C         -0.003  0.066  0.009    0.059  0.138  0.020   -0.146  0.100  0.010
 Cl         0.006 -0.038 -0.011   -0.045 -0.085  0.061    0.113 -0.032 -0.181
 C         -0.004  0.001  0.000    0.075 -0.001 -0.000   -0.181  0.000 -0.001
 H         -0.004  0.001  0.000    0.075 -0.002 -0.000   -0.183 -0.000 -0.001
 C         -0.003 -0.065 -0.008    0.060 -0.138 -0.020   -0.146 -0.099 -0.010
 Cl         0.006  0.038  0.011   -0.045  0.085 -0.061    0.111  0.031  0.182
 C         -0.003 -0.145 -0.020    0.060 -0.297 -0.032   -0.145 -0.214 -0.049
 H         -0.002 -0.250 -0.035    0.067 -0.516 -0.066   -0.156 -0.376 -0.065
 TransDip  -0.001  0.000  0.000    0.013 -0.000  0.000   -0.024  0.000 -0.000

 Mode:                10                     11                     12
 Frequency:       239.93                 282.70                 286.03
 Force Cnst:      0.1724                 0.3503                 0.7180
 Red. Mass:       5.0827                 7.4391                14.8943
 IR Active:          YES                    YES                    YES
 IR Intens:        0.025                  1.150                  0.021
 Raman Active:       YES                    YES                    YES
               X      Y      Z        X      Y      Z        X      Y      Z
 C         -0.001  0.015  0.007   -0.006 -0.046  0.363    0.073 -0.009  0.064
 C          0.038 -0.018  0.003   -0.015 -0.031  0.317    0.187 -0.101  0.043
 Cl        -0.074 -0.087 -0.011   -0.000  0.035 -0.048    0.021 -0.305 -0.048
 C          0.036 -0.023 -0.004   -0.017  0.000  0.025    0.208 -0.035 -0.005
 H          0.056 -0.034 -0.009   -0.012  0.022 -0.171    0.139  0.009 -0.040
 C         -0.001 -0.046 -0.010   -0.024  0.028 -0.210    0.266  0.003 -0.038
 H         -0.002 -0.083 -0.022   -0.026  0.078 -0.597    0.266  0.011 -0.107
 C         -0.038 -0.023 -0.002   -0.020 -0.005  0.024    0.207  0.031  0.013
 H         -0.058 -0.033 -0.006   -0.015  0.023 -0.172    0.138 -0.003 -0.021
 C         -0.040 -0.018  0.003   -0.016 -0.047  0.315    0.187  0.085  0.068
 Cl         0.074 -0.091 -0.012   -0.003 -0.018 -0.055    0.026  0.307  0.029
 C          0.000  0.214  0.028    0.005 -0.014  0.065   -0.053  0.000  0.012
 C          0.001  0.280  0.036    0.096 -0.004 -0.019   -0.151  0.004  0.032
 H          0.002  0.404  0.054    0.173 -0.009  0.023   -0.190  0.012  0.009
 C          0.001  0.021  0.002    0.078  0.011 -0.095   -0.182  0.004 -0.018
 Cl        -0.002  0.011  0.002   -0.131  0.002 -0.013   -0.063  0.022 -0.182
 C          0.002 -0.258 -0.036    0.021  0.020 -0.121   -0.242  0.001 -0.022
 H          0.003 -0.572 -0.080    0.022  0.037 -0.184   -0.244 -0.002 -0.035
 C          0.001  0.022  0.002   -0.044  0.010 -0.096   -0.205  0.002 -0.016
 Cl         0.002  0.011 -0.000    0.138  0.007 -0.043   -0.019 -0.022  0.173
 C          0.000  0.282  0.037   -0.067 -0.007 -0.014   -0.180  0.004 -0.036
 H         -0.001  0.408  0.055   -0.136 -0.013  0.022   -0.246 -0.002  0.001
 TransDip   0.000  0.005  0.000   -0.000  0.005 -0.034    0.002  0.000 -0.004

 Mode:                13                     14                     15
 Frequency:       395.42                 397.34                 426.21
 Force Cnst:      1.4451                 0.5733                 0.5211
 Red. Mass:      15.6867                 6.1637                 4.8688
 IR Active:          YES                    YES                    YES
 IR Intens:        7.801                  2.561                  3.049
 Raman Active:       YES                    YES                    YES
               X      Y      Z        X      Y      Z        X      Y      Z
 C         -0.117  0.004  0.001   -0.001 -0.146 -0.017   -0.001 -0.012  0.068
 C         -0.060 -0.064 -0.009   -0.100 -0.097 -0.014   -0.004  0.020 -0.167
 Cl         0.071 -0.111 -0.015    0.148 -0.089 -0.012   -0.002  0.002  0.016
 C         -0.070 -0.044 -0.006   -0.136  0.182  0.023   -0.004  0.007 -0.103
 H         -0.116 -0.019 -0.003   -0.338  0.293  0.037   -0.002  0.003 -0.083
 C         -0.040 -0.008 -0.000    0.002  0.304  0.042    0.000 -0.032  0.193
 H         -0.041 -0.011  0.001    0.003  0.428  0.061    0.001 -0.073  0.529
 C         -0.076  0.034  0.005    0.138  0.180  0.022    0.001  0.007 -0.103
 H         -0.134  0.004  0.002    0.342  0.289  0.034   -0.001  0.003 -0.083
 C         -0.064  0.069  0.009    0.099 -0.098 -0.015    0.001  0.021 -0.167
 Cl         0.080  0.116  0.015   -0.148 -0.087 -0.011    0.003  0.003  0.016
 C         -0.100  0.001  0.002   -0.001 -0.065 -0.006   -0.001 -0.034  0.227
 C         -0.180 -0.018  0.102    0.001  0.076  0.013    0.133 -0.016  0.132
 H         -0.316 -0.014  0.029    0.003  0.108  0.018    0.307 -0.025  0.230
 C         -0.152 -0.023  0.176    0.001  0.052  0.007    0.126  0.012 -0.077
 Cl         0.198 -0.042  0.315    0.001 -0.006  0.004   -0.081  0.001 -0.009
 C         -0.311  0.001 -0.001   -0.004 -0.061 -0.012    0.002  0.017 -0.148
 H         -0.308  0.005 -0.001   -0.004 -0.201 -0.036    0.003  0.029 -0.287
 C         -0.152  0.021 -0.177   -0.006  0.052  0.003   -0.124  0.012 -0.076
 Cl         0.202  0.042 -0.315    0.003 -0.005 -0.003    0.080  0.001 -0.007
 C         -0.181  0.013 -0.101   -0.006  0.077  0.010   -0.132 -0.016  0.133
 H         -0.319  0.007 -0.028   -0.012  0.109  0.017   -0.306 -0.024  0.229
 TransDip  -0.089 -0.001  0.000   -0.001  0.051  0.007   -0.000 -0.010  0.055

 Mode:                16                     17                     18
 Frequency:       431.56                 438.65                 457.33
 Force Cnst:      0.9703                 1.1346                 0.9864
 Red. Mass:       8.8425                10.0083                 8.0044
 IR Active:          YES                    YES                    YES
 IR Intens:        5.676                  3.011                  4.435
 Raman Active:       YES                    YES                    YES
               X      Y      Z        X      Y      Z        X      Y      Z
 C          0.003 -0.000 -0.020    0.205  0.000  0.001   -0.001 -0.209 -0.028
 C         -0.000  0.002 -0.010    0.194  0.102  0.012   -0.209 -0.114 -0.006
 Cl        -0.004  0.007  0.002   -0.144  0.185  0.025   -0.036  0.157  0.019
 C          0.001 -0.004 -0.000    0.248  0.057  0.006   -0.215 -0.211 -0.023
 H          0.004 -0.007  0.010    0.319  0.021  0.002   -0.238 -0.199 -0.023
 C          0.003 -0.004 -0.007    0.230 -0.004  0.000   -0.002 -0.109 -0.023
 H          0.003 -0.001 -0.005    0.233 -0.005  0.002   -0.000  0.156 -0.003
 C          0.006 -0.006 -0.001    0.245 -0.062 -0.010    0.211 -0.214 -0.024
 H          0.006 -0.008  0.009    0.313 -0.029 -0.008    0.236 -0.202 -0.022
 C          0.006 -0.001 -0.010    0.192 -0.102 -0.014    0.206 -0.117 -0.010
 Cl        -0.000  0.001  0.001   -0.144 -0.182 -0.024    0.039  0.156  0.019
 C          0.002  0.019 -0.188    0.074 -0.001  0.006   -0.000 -0.221 -0.034
 C          0.192  0.036 -0.262   -0.103 -0.010  0.088   -0.007  0.114  0.016
 H          0.171  0.040 -0.274   -0.227 -0.002  0.017   -0.010  0.199  0.026
 C          0.214  0.014 -0.088   -0.131 -0.010  0.086   -0.008  0.124  0.020
 Cl         0.076 -0.027  0.211    0.022 -0.005  0.033    0.001 -0.011 -0.005
 C         -0.003  0.021 -0.196   -0.245 -0.001  0.001    0.001 -0.112 -0.007
 H         -0.002  0.059 -0.529   -0.246 -0.003  0.005    0.002 -0.417 -0.038
 C         -0.217  0.014 -0.093   -0.126  0.011 -0.085    0.008  0.125  0.021
 Cl        -0.076 -0.027  0.208    0.026  0.006 -0.040   -0.001 -0.011 -0.005
 C         -0.193  0.036 -0.266   -0.099  0.010 -0.076    0.008  0.113  0.017
 H         -0.176  0.041 -0.275   -0.228  0.004 -0.003    0.012  0.199  0.026
 TransDip   0.001  0.008 -0.076    0.056 -0.001  0.001    0.000 -0.067 -0.009

 Mode:                19                     20                     21
 Frequency:       530.05                 541.60                 572.24
 Force Cnst:      0.8923                 0.9394                 0.7127
 Red. Mass:       5.3903                 5.4357                 3.6941
 IR Active:          YES                    YES                    YES
 IR Intens:        0.000                  0.000                  1.132
 Raman Active:       YES                    YES                    YES
               X      Y      Z        X      Y      Z        X      Y      Z
 C         -0.000 -0.000  0.001   -0.000  0.000 -0.000    0.001 -0.033  0.240
 C         -0.001  0.054 -0.413    0.000  0.007 -0.054   -0.001 -0.008  0.054
 Cl        -0.000 -0.005  0.029   -0.000 -0.001  0.004    0.000 -0.000  0.005
 C          0.001 -0.019  0.139    0.000 -0.003  0.019   -0.002  0.025 -0.191
 H          0.002 -0.071  0.537    0.001 -0.010  0.075   -0.004  0.061 -0.462
 C          0.001 -0.000  0.001    0.000  0.000 -0.000    0.001 -0.032  0.241
 H          0.001 -0.001  0.002    0.000 -0.000 -0.001    0.002 -0.059  0.461
 C         -0.001  0.019 -0.140   -0.000  0.003 -0.018    0.001  0.024 -0.190
 H         -0.002  0.071 -0.540   -0.000  0.010 -0.074    0.001  0.060 -0.460
 C          0.002 -0.053  0.413    0.000 -0.007  0.054    0.001 -0.007  0.053
 Cl        -0.000  0.005 -0.029   -0.000  0.001 -0.004   -0.000 -0.000  0.005
 C          0.000 -0.001 -0.001   -0.001 -0.000  0.000    0.001  0.015 -0.101
 C         -0.000 -0.020 -0.003   -0.000  0.135  0.018   -0.043  0.014 -0.095
 H         -0.001 -0.085 -0.012    0.001  0.537  0.074   -0.143  0.020 -0.152
 C         -0.000  0.052  0.007    0.002 -0.417 -0.055   -0.052 -0.006  0.032
 Cl         0.000 -0.003 -0.001   -0.000  0.030  0.005    0.016  0.001 -0.005
 C          0.000 -0.001  0.000   -0.000 -0.001  0.000   -0.001 -0.009  0.072
 H          0.000 -0.003  0.000   -0.000 -0.001  0.000   -0.001 -0.015  0.140
 C          0.000 -0.051 -0.006   -0.000  0.417  0.055    0.052 -0.005  0.032
 Cl        -0.000  0.003  0.001    0.000 -0.029 -0.005   -0.016  0.001 -0.005
 C          0.000  0.020  0.003   -0.000 -0.135 -0.019    0.043  0.013 -0.095
 H         -0.000  0.087  0.012    0.002 -0.538 -0.074    0.144  0.018 -0.152
 TransDip   0.000 -0.000 -0.000    0.000 -0.000  0.000    0.000  0.005 -0.034

 Mode:                22                     23                     24
 Frequency:       617.93                 677.26                 710.39
 Force Cnst:      1.0939                 2.2691                 0.6809
 Red. Mass:       4.8622                 8.3964                 2.2901
 IR Active:          YES                    YES                    YES
 IR Intens:        0.785                  5.567                 10.840
 Raman Active:       YES                    YES                    YES
               X      Y      Z        X      Y      Z        X      Y      Z
 C         -0.001 -0.050 -0.007   -0.299  0.002  0.001   -0.000  0.006  0.002
 C         -0.095 -0.063 -0.010   -0.030 -0.172 -0.021   -0.028 -0.006 -0.001
 Cl         0.002  0.012  0.001   -0.042  0.051  0.007    0.001 -0.002 -0.000
 C         -0.128 -0.071 -0.007    0.070 -0.196 -0.027   -0.045 -0.026 -0.003
 H         -0.179 -0.045  0.000   -0.198 -0.043 -0.008   -0.057 -0.020 -0.002
 C          0.001  0.011 -0.001    0.453 -0.003 -0.002    0.000  0.003 -0.000
 H          0.002  0.189  0.021    0.456 -0.002 -0.002    0.001  0.075  0.009
 C          0.128 -0.072 -0.009    0.073  0.194  0.025    0.045 -0.026 -0.003
 H          0.179 -0.047 -0.004   -0.199  0.044  0.008    0.057 -0.021 -0.002
 C          0.095 -0.064 -0.008   -0.026  0.174  0.023    0.028 -0.007 -0.001
 Cl        -0.002  0.011  0.001   -0.043 -0.051 -0.006   -0.001 -0.002 -0.000
 C          0.000  0.339  0.047   -0.297 -0.000 -0.001    0.001  0.239  0.033
 C          0.001  0.063  0.008   -0.055  0.015 -0.131   -0.000 -0.096 -0.012
 H          0.001 -0.019 -0.003    0.108  0.007 -0.036   -0.003 -0.580 -0.081
 C          0.002 -0.252 -0.034    0.008  0.016 -0.107   -0.001  0.112  0.015
 Cl        -0.000  0.011  0.002    0.029 -0.004  0.031   -0.000  0.002  0.000
 C         -0.001  0.152  0.020    0.191 -0.000  0.001   -0.000 -0.083 -0.012
 H         -0.003  0.732  0.096    0.192 -0.002  0.000    0.001 -0.424 -0.058
 C         -0.002 -0.251 -0.034    0.007 -0.014  0.108   -0.000  0.112  0.014
 Cl         0.000  0.010  0.002    0.029  0.004 -0.031   -0.000  0.002  0.001
 C         -0.002  0.063  0.008   -0.056 -0.016  0.129    0.001 -0.095 -0.013
 H         -0.002 -0.019 -0.003    0.108 -0.011  0.035    0.003 -0.581 -0.080
 TransDip  -0.001  0.028  0.005   -0.076  0.001 -0.000   -0.001 -0.104 -0.015

 Mode:                25                     26                     27
 Frequency:       744.52                 781.93                 786.16
 Force Cnst:      1.0123                 2.8328                 0.6152
 Red. Mass:       3.0997                 7.8637                 1.6896
 IR Active:          YES                    YES                    YES
 IR Intens:       39.841                 92.210                  7.877
 Raman Active:       YES                    YES                    YES
               X      Y      Z        X      Y      Z        X      Y      Z
 C          0.000 -0.041  0.296    0.002  0.331  0.031   -0.000 -0.011 -0.058
 C          0.001  0.018 -0.149   -0.158  0.345  0.069    0.009 -0.032  0.093
 Cl        -0.000  0.000  0.003    0.044 -0.106 -0.015   -0.002  0.007 -0.004
 C          0.002 -0.005  0.046   -0.197 -0.141 -0.043    0.010  0.020 -0.094
 H          0.003 -0.073  0.566   -0.006 -0.268  0.101    0.002 -0.049  0.483
 C         -0.000  0.019 -0.143   -0.001 -0.053 -0.025    0.000  0.011 -0.059
 H          0.002 -0.049  0.351    0.002  0.334  0.231    0.003 -0.108  0.672
 C         -0.001 -0.005  0.046    0.193 -0.143 -0.045   -0.011  0.021 -0.094
 H          0.000 -0.074  0.567   -0.000 -0.269  0.104    0.001 -0.050  0.484
 C         -0.002  0.018 -0.149    0.162  0.345  0.068   -0.009 -0.032  0.093
 Cl         0.000  0.000  0.003   -0.045 -0.105 -0.015    0.002  0.007 -0.004
 C          0.001  0.003 -0.030    0.002 -0.085 -0.010    0.000  0.004  0.009
 C          0.029  0.010 -0.067   -0.007 -0.015  0.004   -0.036 -0.003  0.026
 H         -0.042  0.013 -0.108   -0.002  0.222  0.040   -0.009 -0.016  0.040
 C          0.013 -0.009  0.065   -0.006  0.017 -0.008   -0.030  0.006 -0.053
 Cl        -0.006  0.003 -0.021    0.001 -0.002  0.003    0.007 -0.002  0.017
 C         -0.001 -0.011  0.083   -0.001  0.005 -0.010    0.000  0.006 -0.051
 H         -0.001 -0.013  0.080   -0.001 -0.010 -0.004   -0.000  0.005 -0.012
 C         -0.013 -0.009  0.065    0.007  0.017 -0.010    0.030  0.006 -0.053
 Cl         0.006  0.003 -0.021   -0.002 -0.002  0.003   -0.007 -0.002  0.017
 C         -0.028  0.010 -0.068    0.008 -0.015  0.002    0.036 -0.003  0.026
 H          0.043  0.011 -0.109    0.001  0.223  0.038    0.009 -0.016  0.040
 TransDip   0.002 -0.030  0.200    0.003  0.303  0.055    0.001 -0.047  0.077

 Mode:                28                     29                     30
 Frequency:       805.11                 828.97                 878.24
 Force Cnst:      3.6089                 3.0434                 0.7255
 Red. Mass:       9.4498                 7.5168                 1.5964
 IR Active:          YES                    YES                    YES
 IR Intens:      104.452                 16.725                 19.355
 Raman Active:       YES                    YES                    YES
               X      Y      Z        X      Y      Z        X      Y      Z
 C          0.001  0.035 -0.281   -0.015 -0.001 -0.005   -0.000 -0.000 -0.000
 C          0.003 -0.021  0.154   -0.095 -0.112 -0.013    0.001 -0.012 -0.002
 Cl         0.000  0.001 -0.006   -0.010  0.019  0.002   -0.001  0.002  0.000
 C          0.002  0.017 -0.095   -0.116 -0.223 -0.030   -0.004 -0.002 -0.000
 H          0.006 -0.020  0.176   -0.371 -0.085 -0.013   -0.014  0.003  0.000
 C         -0.004 -0.001  0.012    0.232 -0.001 -0.000    0.000  0.003  0.000
 H         -0.002 -0.050  0.359    0.230 -0.003 -0.002    0.000  0.011  0.001
 C         -0.000  0.011 -0.096   -0.115  0.225  0.029    0.004 -0.002 -0.000
 H          0.005 -0.023  0.176   -0.370  0.092  0.015    0.014  0.003  0.001
 C          0.001 -0.024  0.154   -0.094  0.109  0.016   -0.001 -0.012 -0.002
 Cl         0.000  0.002 -0.006   -0.010 -0.018 -0.002    0.001  0.002  0.000
 C         -0.003  0.003 -0.022    0.295 -0.001  0.001    0.000  0.050  0.007
 C          0.245  0.013 -0.087    0.152 -0.023  0.188    0.001 -0.055 -0.008
 H          0.162  0.005 -0.134    0.011 -0.023  0.111    0.001  0.241  0.033
 C          0.230 -0.043  0.329    0.089 -0.026  0.193    0.000  0.082  0.012
 Cl        -0.050  0.013 -0.100   -0.038  0.005 -0.042   -0.000 -0.005 -0.001
 C          0.002 -0.034  0.268   -0.230 -0.001  0.002    0.001 -0.173 -0.022
 H          0.003 -0.010 -0.064   -0.230 -0.001 -0.001   -0.003  0.899  0.124
 C         -0.235 -0.045  0.333    0.086  0.025 -0.185   -0.001  0.082  0.012
 Cl         0.052  0.013 -0.100   -0.037 -0.005  0.039    0.000 -0.005 -0.001
 C         -0.248  0.012 -0.084    0.148  0.023 -0.189   -0.001 -0.056 -0.008
 H         -0.161  0.007 -0.132    0.008  0.032 -0.113   -0.003  0.248  0.034
 TransDip  -0.003 -0.047  0.324    0.131 -0.002  0.003   -0.001  0.139  0.022

 Mode:                31                     32                     33
 Frequency:       896.97                 902.64                 908.63
 Force Cnst:      0.7038                 0.6509                 0.6593
 Red. Mass:       1.4847                 1.3559                 1.3554
 IR Active:          YES                    YES                    YES
 IR Intens:        0.740                  0.007                  0.000
 Raman Active:       YES                    YES                    YES
               X      Y      Z        X      Y      Z        X      Y      Z
 C         -0.000  0.001  0.000    0.000  0.000 -0.000    0.000 -0.000 -0.000
 C          0.002 -0.029 -0.004    0.000 -0.002  0.002   -0.000  0.004 -0.035
 Cl        -0.002  0.004  0.001   -0.000  0.000 -0.000   -0.000 -0.000  0.003
 C         -0.008 -0.005 -0.000   -0.001  0.001 -0.013    0.001 -0.015  0.119
 H         -0.033  0.009  0.001   -0.001 -0.010  0.074   -0.003  0.091 -0.686
 C          0.000  0.008  0.001    0.000  0.000  0.000   -0.000  0.000  0.000
 H          0.000  0.026  0.003    0.000  0.001  0.000   -0.000  0.001 -0.001
 C          0.008 -0.005 -0.001    0.000 -0.002  0.012   -0.000  0.015 -0.119
 H          0.034  0.008  0.002    0.001  0.010 -0.074    0.002 -0.091  0.686
 C         -0.002 -0.029 -0.004   -0.000 -0.001 -0.002    0.000 -0.005  0.035
 Cl         0.002  0.004  0.001    0.000  0.000  0.000    0.000  0.000 -0.003
 C          0.000  0.096  0.012    0.001  0.004  0.001    0.000  0.000  0.000
 C         -0.000 -0.108 -0.016    0.001 -0.124 -0.015    0.000 -0.013 -0.002
 H          0.002  0.576  0.080    0.005  0.711  0.102    0.000  0.076  0.011
 C         -0.000  0.013  0.002    0.000  0.036  0.005    0.000  0.003  0.000
 Cl         0.000 -0.000 -0.000   -0.000 -0.003 -0.000   -0.000 -0.000 -0.000
 C          0.000  0.072  0.011   -0.002  0.002  0.000   -0.000  0.000  0.000
 H          0.002 -0.442 -0.059   -0.002 -0.015 -0.002   -0.000 -0.001 -0.000
 C          0.000  0.017  0.003   -0.000 -0.035 -0.005   -0.000 -0.003 -0.001
 Cl         0.000 -0.001 -0.000   -0.000  0.003  0.000   -0.000  0.000  0.000
 C         -0.000 -0.119 -0.016    0.001  0.114  0.013    0.000  0.012  0.001
 H         -0.005  0.639  0.088    0.007 -0.657 -0.094    0.001 -0.072 -0.010
 TransDip  -0.001  0.027  0.005    0.002  0.002  0.001    0.000  0.000 -0.000

 Mode:                34                     35                     36
 Frequency:       987.06                1011.00                1057.22
 Force Cnst:      0.7554                 3.8694                 3.4555
 Red. Mass:       1.3159                 6.4254                 5.2473
 IR Active:          YES                    YES                    YES
 IR Intens:        0.259                  0.743                  8.957
 Raman Active:       YES                    YES                    YES
               X      Y      Z        X      Y      Z        X      Y      Z
 C          0.000  0.002 -0.016    0.049 -0.000 -0.000    0.263 -0.001 -0.000
 C          0.000  0.000 -0.001   -0.010  0.020  0.003   -0.028  0.160  0.021
 Cl        -0.000 -0.000  0.001    0.000 -0.001 -0.000    0.002 -0.011 -0.001
 C          0.000 -0.010  0.074   -0.024 -0.041 -0.005   -0.107 -0.249 -0.032
 H         -0.002  0.059 -0.448   -0.025 -0.042 -0.005    0.130 -0.393 -0.053
 C         -0.000  0.017 -0.127    0.020 -0.000 -0.000    0.038 -0.000  0.000
 H          0.003 -0.097  0.746    0.019  0.000 -0.001    0.027  0.001 -0.001
 C          0.000 -0.010  0.074   -0.023  0.041  0.005   -0.103  0.250  0.033
 H         -0.001  0.059 -0.446   -0.024  0.042  0.006    0.136  0.391  0.054
 C         -0.000 -0.000 -0.001   -0.010 -0.020 -0.003   -0.030 -0.159 -0.021
 Cl         0.000 -0.000  0.001    0.000  0.001  0.000    0.002  0.011  0.001
 C          0.000  0.000 -0.001    0.079 -0.000  0.000    0.128  0.000  0.000
 C          0.001 -0.000  0.002   -0.190 -0.047  0.345   -0.035  0.019 -0.142
 H          0.002 -0.000  0.003   -0.168 -0.055  0.375   -0.239  0.043 -0.273
 C          0.002 -0.000  0.002   -0.044  0.010 -0.080   -0.098  0.016 -0.121
 Cl        -0.000  0.000 -0.000   -0.000 -0.000  0.001    0.014 -0.002  0.017
 C          0.000  0.000 -0.001    0.383  0.001  0.001    0.024 -0.000 -0.000
 H          0.000  0.001 -0.008    0.398  0.001  0.001    0.018  0.000  0.000
 C         -0.002 -0.000  0.002   -0.045 -0.011  0.080   -0.098 -0.016  0.121
 Cl         0.000  0.000 -0.000   -0.000  0.000 -0.001    0.014  0.002 -0.017
 C         -0.001 -0.000  0.002   -0.187  0.046 -0.346   -0.036 -0.018  0.142
 H         -0.002 -0.000  0.003   -0.165  0.054 -0.376   -0.242 -0.045  0.272
 TransDip  -0.001  0.002 -0.016   -0.028 -0.000 -0.000   -0.096  0.000  0.000

 Mode:                37                     38                     39
 Frequency:      1097.98                1118.53                1123.04
 Force Cnst:      2.8622                 1.0965                 1.3921
 Red. Mass:       4.0296                 1.4876                 1.8735
 IR Active:          YES                    YES                    YES
 IR Intens:       15.128                 14.850                  0.062
 Raman Active:       YES                    YES                    YES
               X      Y      Z        X      Y      Z        X      Y      Z
 C          0.023  0.001 -0.000    0.001  0.002 -0.017   -0.082  0.002 -0.000
 C         -0.153  0.212  0.028    0.001 -0.003  0.002   -0.048  0.126  0.017
 Cl         0.018 -0.025 -0.003   -0.000  0.000 -0.000    0.005 -0.013 -0.002
 C         -0.031  0.154  0.021   -0.001  0.001  0.001    0.040 -0.051 -0.007
 H         -0.403  0.388  0.054   -0.008  0.006 -0.004    0.434 -0.270 -0.038
 C          0.281 -0.001 -0.001   -0.000 -0.000 -0.001    0.006  0.000 -0.000
 H          0.304  0.001 -0.001   -0.000 -0.001  0.003    0.006  0.001  0.000
 C         -0.033 -0.155 -0.020   -0.001 -0.001  0.001    0.041  0.050  0.006
 H         -0.410 -0.385 -0.051   -0.009 -0.005 -0.005    0.441  0.266  0.035
 C         -0.156 -0.210 -0.027    0.001  0.003  0.002   -0.050 -0.126 -0.016
 Cl         0.018  0.025  0.003   -0.000 -0.000 -0.000    0.005  0.013  0.002
 C          0.014 -0.000  0.000    0.002 -0.003  0.027   -0.110 -0.000  0.001
 C         -0.001  0.002 -0.012    0.079  0.006 -0.043    0.034 -0.007  0.053
 H         -0.016  0.004 -0.023    0.346 -0.016  0.098    0.377 -0.040  0.251
 C         -0.005  0.001 -0.007   -0.052  0.009 -0.070    0.026 -0.001  0.008
 Cl         0.001 -0.000  0.001    0.005 -0.001  0.006   -0.003  0.000 -0.001
 C         -0.000 -0.000  0.000    0.004 -0.012  0.092   -0.057 -0.001  0.003
 H         -0.001  0.000  0.000    0.003 -0.110  0.802   -0.060 -0.005  0.032
 C         -0.005 -0.001  0.007    0.055  0.010 -0.078    0.030  0.002 -0.014
 Cl         0.001  0.000 -0.001   -0.006 -0.001  0.007   -0.003 -0.000  0.002
 C         -0.001 -0.001  0.012   -0.083  0.005 -0.038    0.028  0.007 -0.056
 H         -0.016 -0.005  0.023   -0.394 -0.021  0.125    0.351  0.039 -0.240
 TransDip  -0.125  0.001  0.001    0.004  0.016 -0.122   -0.007  0.001 -0.004

 Mode:                40                     41                     42
 Frequency:      1131.23                1175.94                1215.29
 Force Cnst:      1.8130                 1.1194                 1.3799
 Red. Mass:       2.4046                 1.3739                 1.5857
 IR Active:          YES                    YES                    YES
 IR Intens:       15.532                  8.957                 21.886
 Raman Active:       YES                    YES                    YES
               X      Y      Z        X      Y      Z        X      Y      Z
 C         -0.050  0.001  0.001    0.000  0.048  0.006    0.000  0.122  0.016
 C         -0.022  0.053  0.007    0.081 -0.044 -0.006    0.114 -0.031 -0.005
 Cl         0.002 -0.006 -0.001   -0.005  0.005  0.001   -0.005  0.003  0.000
 C          0.023 -0.017 -0.002    0.006 -0.056 -0.008   -0.049 -0.037 -0.005
 H          0.206 -0.118 -0.016    0.168 -0.154 -0.021   -0.627  0.280  0.040
 C          0.001 -0.000  0.000    0.000  0.083  0.011    0.000 -0.027 -0.004
 H          0.001  0.000 -0.000    0.005  0.920  0.120   -0.000 -0.054 -0.007
 C          0.023  0.016  0.002   -0.006 -0.055 -0.007    0.049 -0.038 -0.005
 H          0.209  0.116  0.015   -0.171 -0.152 -0.020    0.629  0.271  0.034
 C         -0.023 -0.052 -0.007   -0.080 -0.043 -0.005   -0.114 -0.028 -0.003
 Cl         0.002  0.005  0.001    0.005  0.005  0.001    0.005  0.003  0.000
 C         -0.048 -0.000 -0.001   -0.000 -0.020 -0.003    0.001 -0.030 -0.004
 C         -0.061  0.003 -0.032    0.000  0.004  0.001    0.000  0.006  0.001
 H         -0.546  0.046 -0.296   -0.000 -0.020 -0.003   -0.002 -0.027 -0.005
 C          0.093 -0.025  0.192   -0.000  0.000  0.000   -0.000  0.001 -0.000
 Cl        -0.009  0.003 -0.020   -0.000 -0.000 -0.000    0.000 -0.000  0.000
 C          0.113  0.001 -0.003    0.000 -0.001 -0.000    0.000 -0.001 -0.000
 H          0.133  0.005 -0.032    0.000  0.002  0.001   -0.000  0.002  0.003
 C          0.090  0.025 -0.186    0.000  0.000 -0.000   -0.000  0.001  0.000
 Cl        -0.009 -0.003  0.019   -0.000 -0.000  0.000    0.000 -0.000 -0.000
 C         -0.055 -0.004  0.035   -0.000  0.004  0.001   -0.000  0.006  0.001
 H         -0.521 -0.046  0.284   -0.000 -0.020 -0.003    0.000 -0.027 -0.004
 TransDip   0.126 -0.000  0.004   -0.000 -0.095 -0.013   -0.001 -0.148 -0.020

 Mode:                43                     44                     45
 Frequency:      1265.10                1280.52                1291.55
 Force Cnst:      1.5578                 2.8184                 9.4672
 Red. Mass:       1.6521                 2.9173                 9.6326
 IR Active:          YES                    YES                    YES
 IR Intens:        0.370                 25.450                  4.398
 Raman Active:       YES                    YES                    YES
               X      Y      Z        X      Y      Z        X      Y      Z
 C          0.000  0.004 -0.017   -0.204  0.008  0.001    0.014  0.465  0.062
 C         -0.001 -0.001  0.003   -0.109 -0.042 -0.005   -0.305 -0.217 -0.028
 Cl        -0.000  0.000 -0.000    0.002 -0.002 -0.000   -0.003  0.001  0.000
 C          0.001 -0.001  0.001    0.072  0.060  0.008    0.271 -0.141 -0.020
 H          0.000  0.000 -0.003    0.455 -0.145 -0.021   -0.177  0.110  0.017
 C         -0.000  0.001 -0.000    0.022  0.004  0.000    0.000  0.283  0.038
 H         -0.000 -0.002  0.001    0.031 -0.005 -0.001   -0.005 -0.370 -0.050
 C         -0.001 -0.000  0.001    0.062 -0.065 -0.009   -0.280 -0.131 -0.016
 H         -0.002 -0.000 -0.003    0.458  0.141  0.017    0.128  0.092  0.013
 C          0.002 -0.001  0.003   -0.098  0.036  0.005    0.314 -0.224 -0.031
 Cl        -0.000  0.000 -0.000    0.003  0.002  0.000    0.002  0.001 -0.000
 C         -0.000 -0.019  0.135    0.230 -0.002  0.002   -0.012 -0.039 -0.008
 C         -0.037  0.002 -0.018    0.046 -0.002  0.013   -0.001  0.010  0.001
 H         -0.493  0.040 -0.275   -0.360  0.034 -0.227    0.027 -0.055  0.009
 C          0.118  0.008 -0.060   -0.045  0.015 -0.116   -0.001  0.002  0.008
 Cl        -0.001 -0.000  0.000    0.003 -0.001  0.008   -0.000  0.000 -0.000
 C          0.000 -0.004  0.030   -0.024 -0.000  0.001    0.002 -0.002 -0.002
 H         -0.001 -0.075  0.544   -0.036  0.000 -0.001    0.002  0.003 -0.008
 C         -0.118  0.008 -0.061   -0.047 -0.015  0.115    0.005  0.003 -0.004
 Cl         0.001 -0.000  0.000    0.003  0.001 -0.008   -0.000 -0.000  0.000
 C          0.036  0.002 -0.017    0.048  0.002 -0.015   -0.005  0.010  0.003
 H          0.495  0.042 -0.271   -0.363 -0.036  0.224    0.011 -0.051 -0.015
 TransDip   0.000 -0.003  0.019   -0.162 -0.002 -0.001    0.005 -0.066 -0.009

 Mode:                46                     47                     48
 Frequency:      1318.30                1433.75                1444.45
 Force Cnst:      3.0942                 3.6413                 3.5667
 Red. Mass:       3.0218                 3.0065                 2.9014
 IR Active:          YES                    YES                    YES
 IR Intens:        0.015                 49.237                 29.363
 Raman Active:       YES                    YES                    YES
               X      Y      Z        X      Y      Z        X      Y      Z
 C          0.001  0.001 -0.004    0.001  0.005 -0.035    0.117 -0.004 -0.000
 C          0.000 -0.000  0.002   -0.001 -0.002  0.003   -0.097 -0.102 -0.013
 Cl        -0.000  0.000  0.000    0.000  0.000 -0.000    0.002  0.004  0.000
 C          0.000 -0.001  0.001   -0.001  0.001  0.002   -0.034  0.073  0.010
 H         -0.004  0.002 -0.002    0.006 -0.002 -0.003    0.371 -0.147 -0.021
 C         -0.000  0.000 -0.000    0.001 -0.000 -0.001    0.074 -0.002 -0.001
 H         -0.000  0.000  0.000    0.001 -0.000 -0.000    0.089  0.013  0.001
 C         -0.001 -0.000  0.001   -0.000 -0.001  0.002   -0.042 -0.073 -0.010
 H         -0.001  0.000 -0.002    0.004  0.002 -0.002    0.389  0.155  0.019
 C          0.001 -0.001  0.002   -0.002  0.001  0.004   -0.093  0.107  0.014
 Cl         0.000 -0.000  0.000    0.000  0.000 -0.000    0.002 -0.004 -0.000
 C         -0.001 -0.019  0.140    0.002 -0.034  0.245    0.088  0.001 -0.004
 C         -0.178  0.015 -0.112    0.125  0.011 -0.078   -0.042  0.011 -0.083
 H          0.455 -0.037  0.246   -0.252  0.045 -0.317    0.451 -0.026  0.186
 C          0.096  0.009 -0.062   -0.177  0.005 -0.039   -0.111 -0.018  0.129
 Cl         0.003  0.000 -0.001    0.006 -0.001  0.004    0.002  0.001 -0.005
 C         -0.001 -0.029  0.216    0.002 -0.014  0.105    0.115  0.000 -0.001
 H          0.001  0.072 -0.529    0.005  0.092 -0.680    0.137 -0.001  0.011
 C         -0.096  0.008 -0.063    0.172  0.006 -0.043   -0.117  0.017 -0.128
 Cl        -0.003  0.000 -0.001   -0.006 -0.001  0.004    0.002 -0.001  0.005
 C          0.179  0.015 -0.111   -0.126  0.010 -0.075   -0.038 -0.012  0.086
 H         -0.452 -0.035  0.240    0.273  0.047 -0.323    0.443  0.025 -0.171
 TransDip   0.000 -0.001  0.004    0.003  0.030 -0.223    0.173  0.004  0.004

 Mode:                49                     50                     51
 Frequency:      1455.46                1484.92                1591.76
 Force Cnst:      2.6896                 5.5463                 9.0672
 Red. Mass:       2.1550                 4.2692                 6.0739
 IR Active:          YES                    YES                    YES
 IR Intens:       70.843                  3.979                 37.068
 Raman Active:       YES                    YES                    YES
               X      Y      Z        X      Y      Z        X      Y      Z
 C         -0.001 -0.134 -0.018    0.263  0.000 -0.000   -0.002 -0.252 -0.034
 C         -0.077  0.086  0.012   -0.076 -0.121 -0.016    0.099  0.161  0.021
 Cl         0.002 -0.003 -0.000    0.002  0.005  0.001   -0.004  0.001  0.000
 C          0.153 -0.020 -0.003   -0.099  0.090  0.012    0.061 -0.233 -0.031
 H         -0.383  0.300  0.042    0.437 -0.205 -0.029   -0.213 -0.108 -0.013
 C         -0.001 -0.103 -0.014    0.109  0.002 -0.000    0.003  0.450  0.060
 H          0.004  0.647  0.085    0.128 -0.010 -0.002   -0.004 -0.646 -0.086
 C         -0.154 -0.017 -0.002   -0.097 -0.090 -0.011   -0.064 -0.233 -0.031
 H          0.380  0.293  0.038    0.431  0.192  0.024    0.210 -0.111 -0.015
 C          0.079  0.083  0.011   -0.077  0.120  0.016   -0.096  0.161  0.021
 Cl        -0.002 -0.003 -0.000    0.002 -0.005 -0.001    0.004  0.001  0.000
 C         -0.003  0.021  0.003   -0.208  0.000  0.001    0.000  0.019  0.002
 C          0.001 -0.003  0.001   -0.009 -0.009  0.068    0.001 -0.003  0.000
 H         -0.010  0.017 -0.002   -0.314  0.012 -0.088   -0.002  0.019  0.002
 C          0.003 -0.001 -0.003    0.154  0.015 -0.105   -0.000 -0.001 -0.001
 Cl        -0.000 -0.000  0.000   -0.003 -0.000  0.003   -0.000 -0.000  0.000
 C         -0.003  0.001  0.000   -0.121 -0.000  0.000    0.000  0.000  0.002
 H         -0.003 -0.000 -0.000   -0.140  0.000 -0.004    0.000  0.001 -0.002
 C          0.003 -0.001  0.003    0.155 -0.014  0.105   -0.001 -0.001 -0.001
 Cl        -0.000  0.000 -0.000   -0.003  0.000 -0.003    0.000 -0.000  0.000
 C          0.000 -0.003 -0.002   -0.010  0.009 -0.069    0.000 -0.003  0.000
 H         -0.008  0.016  0.005   -0.312 -0.012  0.082    0.002  0.018  0.002
 TransDip  -0.001  0.267  0.035    0.064 -0.003 -0.002    0.000  0.193  0.024

 Mode:                52                     53                     54
 Frequency:      1594.00                1617.66                1627.54
 Force Cnst:      9.7540                10.4788                10.7052
 Red. Mass:       6.5156                 6.7965                 6.8593
 IR Active:          YES                    YES                    YES
 IR Intens:      120.567                  1.503                 68.553
 Raman Active:       YES                    YES                    YES
               X      Y      Z        X      Y      Z        X      Y      Z
 C         -0.000 -0.002  0.023    0.163 -0.001 -0.000    0.176 -0.001 -0.000
 C         -0.001 -0.000 -0.002   -0.264 -0.053 -0.006   -0.149 -0.034 -0.004
 Cl         0.000 -0.000  0.000    0.002  0.002  0.000    0.002  0.001  0.000
 C          0.000  0.001 -0.002    0.297 -0.102 -0.015    0.152 -0.053 -0.008
 H          0.000  0.001  0.001   -0.311  0.250  0.035   -0.158  0.127  0.018
 C         -0.000 -0.002  0.000   -0.161  0.001  0.001   -0.081  0.000  0.000
 H         -0.000  0.003  0.001   -0.183  0.000  0.001   -0.092  0.001  0.001
 C          0.001  0.001 -0.002    0.298  0.098  0.012    0.153  0.051  0.006
 H         -0.001 -0.000  0.001   -0.313 -0.246 -0.032   -0.159 -0.125 -0.016
 C          0.000 -0.000 -0.002   -0.264  0.057  0.008   -0.149  0.035  0.005
 Cl        -0.000 -0.000  0.000    0.002 -0.002 -0.000    0.002 -0.001 -0.000
 C          0.001  0.044 -0.322    0.089 -0.000  0.001   -0.270  0.000 -0.000
 C          0.108 -0.028  0.204   -0.175  0.007 -0.056    0.293 -0.014  0.104
 H         -0.322  0.004 -0.027    0.182 -0.021  0.151   -0.336  0.036 -0.258
 C          0.069  0.031 -0.232    0.154  0.005 -0.033   -0.236 -0.007  0.048
 Cl        -0.002 -0.000  0.001   -0.001 -0.000  0.001    0.002  0.000 -0.001
 C         -0.002 -0.055  0.407   -0.076 -0.000 -0.000    0.115  0.000 -0.000
 H          0.001  0.072 -0.535   -0.085 -0.000 -0.000    0.128  0.000  0.001
 C         -0.067  0.031 -0.231    0.154 -0.005  0.035   -0.235  0.006 -0.049
 Cl         0.002  0.000  0.000   -0.001  0.000 -0.001    0.002 -0.000  0.001
 C         -0.108 -0.028  0.203   -0.175 -0.008  0.054    0.294  0.014 -0.102
 H          0.320  0.003 -0.023    0.182  0.021 -0.150   -0.337 -0.036  0.255
 TransDip   0.001  0.046 -0.349    0.039  0.000  0.001   -0.265  0.000  0.000

 Mode:                55                     56                     57
 Frequency:      3184.40                3206.83                3207.62
 Force Cnst:      6.5016                 6.6176                 6.6195
 Red. Mass:       1.0882                 1.0922                 1.0920
 IR Active:          YES                    YES                    YES
 IR Intens:        4.051                  0.230                  0.131
 Raman Active:       YES                    YES                    YES
               X      Y      Z        X      Y      Z        X      Y      Z
 C         -0.000 -0.000 -0.000    0.000  0.001  0.000   -0.000  0.000 -0.000
 C         -0.000  0.000  0.000    0.003 -0.001 -0.000   -0.000  0.000  0.000
 Cl        -0.000 -0.000 -0.000   -0.000  0.000  0.000    0.000 -0.000  0.000
 C          0.014  0.020  0.003   -0.034 -0.058 -0.008   -0.000 -0.000 -0.000
 H         -0.148 -0.252 -0.033    0.380  0.662  0.086    0.001  0.002  0.000
 C         -0.079  0.000  0.000   -0.005  0.004  0.001   -0.000  0.000 -0.000
 H          0.910 -0.005 -0.004    0.054 -0.005 -0.001    0.001 -0.000  0.000
 C          0.013 -0.019 -0.003    0.027 -0.048 -0.006    0.000 -0.000 -0.000
 H         -0.138  0.241  0.032   -0.306  0.548  0.073   -0.001  0.001  0.000
 C         -0.000 -0.000 -0.000   -0.002 -0.001 -0.000   -0.000 -0.000  0.000
 Cl        -0.000  0.000  0.000    0.000  0.000  0.000   -0.000  0.000  0.000
 C         -0.000  0.000  0.000    0.000 -0.000 -0.000    0.000 -0.001  0.004
 C         -0.000 -0.000  0.000   -0.000 -0.000  0.000    0.035  0.008 -0.060
 H          0.001  0.000 -0.001    0.001  0.000 -0.001   -0.396 -0.095  0.688
 C          0.000 -0.000  0.000    0.000  0.000  0.000   -0.003  0.000 -0.001
 Cl         0.000 -0.000 -0.000    0.000  0.000 -0.000    0.000 -0.000  0.000
 C          0.000 -0.000  0.000    0.000 -0.000 -0.000    0.000 -0.000  0.001
 H         -0.000 -0.000 -0.000   -0.000 -0.000 -0.000   -0.002  0.000 -0.001
 C          0.000  0.000 -0.000   -0.000  0.000  0.000    0.002  0.000 -0.000
 Cl         0.000  0.000  0.000   -0.000  0.000 -0.000   -0.000 -0.000  0.000
 C         -0.000  0.000 -0.000    0.000 -0.000  0.000   -0.026  0.006 -0.045
 H          0.001 -0.000  0.001   -0.001  0.000 -0.002    0.291 -0.069  0.513
 TransDip  -0.064  0.001  0.000   -0.006 -0.014 -0.002    0.001 -0.002  0.011

 Mode:                58                     59                     60
 Frequency:      3208.26                3211.45                3218.96
 Force Cnst:      6.6280                 6.6623                 6.6731
 Red. Mass:       1.0929                 1.0964                 1.0931
 IR Active:          YES                    YES                    YES
 IR Intens:        0.011                  1.833                  1.111
 Raman Active:       YES                    YES                    YES
               X      Y      Z        X      Y      Z        X      Y      Z
 C          0.000  0.000 -0.000   -0.000  0.000  0.000   -0.000  0.000 -0.000
 C          0.000 -0.000 -0.000   -0.002  0.001  0.000    0.000 -0.000 -0.000
 Cl        -0.000  0.000  0.000    0.000 -0.000 -0.000    0.000  0.000 -0.000
 C          0.000  0.000  0.000    0.024  0.044  0.006    0.000  0.000  0.000
 H         -0.001 -0.001 -0.000   -0.276 -0.486 -0.063   -0.000 -0.000 -0.000
 C          0.000  0.000 -0.000    0.037  0.000 -0.000   -0.000 -0.000  0.000
 H         -0.004  0.000  0.000   -0.399  0.002  0.002    0.000 -0.000 -0.000
 C          0.000 -0.000 -0.000    0.030 -0.056 -0.008    0.000 -0.000 -0.000
 H         -0.002  0.004  0.001   -0.345  0.625  0.084   -0.000  0.000  0.000
 C          0.000  0.000  0.000   -0.003 -0.001 -0.000    0.000  0.000  0.000
 Cl        -0.000 -0.000 -0.000    0.000  0.000  0.000    0.000 -0.000  0.000
 C         -0.003 -0.000  0.001    0.000 -0.000 -0.000    0.000  0.000 -0.000
 C         -0.026 -0.006  0.045    0.000  0.000 -0.000    0.001  0.000 -0.001
 H          0.294  0.070 -0.511   -0.002 -0.000  0.003   -0.006 -0.001  0.010
 C          0.002 -0.000  0.001   -0.000  0.000 -0.000    0.001  0.000 -0.004
 Cl        -0.000  0.000 -0.000    0.000 -0.000  0.000    0.000 -0.000  0.000
 C         -0.001 -0.000  0.000    0.000 -0.000 -0.000   -0.088 -0.000 -0.000
 H          0.018  0.000 -0.000   -0.000 -0.000 -0.000    0.996  0.003  0.003
 C          0.003  0.000 -0.001   -0.000  0.000  0.000    0.001 -0.000  0.004
 Cl        -0.000 -0.000  0.000    0.000  0.000 -0.000    0.000  0.000 -0.000
 C         -0.034  0.008 -0.061    0.000 -0.000  0.000    0.001 -0.000  0.001
 H          0.391 -0.093  0.691   -0.002  0.000 -0.003   -0.006  0.001 -0.011
 TransDip  -0.003 -0.000  0.002    0.043 -0.002 -0.000    0.034  0.000  0.000

 STANDARD THERMODYNAMIC QUANTITIES AT   298.15 K  AND     1.00 ATM

   This Molecule has  0 Imaginary Frequencies
   Zero point vibrational energy:       88.945 kcal/mol

   Atom    1 Element C  Has Mass   12.00000
   Atom    2 Element C  Has Mass   12.00000
   Atom    3 Element Cl Has Mass   34.96885
   Atom    4 Element C  Has Mass   12.00000
   Atom    5 Element H  Has Mass    1.00783
   Atom    6 Element C  Has Mass   12.00000
   Atom    7 Element H  Has Mass    1.00783
   Atom    8 Element C  Has Mass   12.00000
   Atom    9 Element H  Has Mass    1.00783
   Atom   10 Element C  Has Mass   12.00000
   Atom   11 Element Cl Has Mass   34.96885
   Atom   12 Element C  Has Mass   12.00000
   Atom   13 Element C  Has Mass   12.00000
   Atom   14 Element H  Has Mass    1.00783
   Atom   15 Element C  Has Mass   12.00000
   Atom   16 Element Cl Has Mass   34.96885
   Atom   17 Element C  Has Mass   12.00000
   Atom   18 Element H  Has Mass    1.00783
   Atom   19 Element C  Has Mass   12.00000
   Atom   20 Element Cl Has Mass   34.96885
   Atom   21 Element C  Has Mass   12.00000
   Atom   22 Element H  Has Mass    1.00783
   Molecular Mass:   289.922380 amu
   Principal axes and moments of inertia in amu*Bohr^2:
                             1           2           3
    Eigenvalues --     4267.40930  8278.64344  8312.33459
          X               1.00000    -0.00024    -0.00010
          Y               0.00024     0.99999    -0.00407
          Z               0.00010     0.00407     0.99999
   Rotational Symmetry Number is   1
   The Molecule is an Asymmetric Top
   Translational Enthalpy:        0.889 kcal/mol
   Rotational Enthalpy:           0.889 kcal/mol
   Vibrational Enthalpy:         96.021 kcal/mol
   gas constant (RT):             0.592 kcal/mol
   Translational Entropy:        42.891  cal/mol.K
   Rotational Entropy:           34.039  cal/mol.K
   Vibrational Entropy:          47.752  cal/mol.K

   Total Enthalpy:               98.391 kcal/mol
   Total Entropy:               124.682  cal/mol.K

 ======================================================================

 STANDARD THERMODYNAMIC QUANTITIES FOR ANHARMONIC VIBRATION -- TOSH

   Zero point vibrational energy: ************ kcal/mol

   Vibrational Enthalpy:       Infinity kcal/mol
   Vibrational Entropy:             NaN  cal/mol.K

   Total Enthalpy:             Infinity kcal/mol
   Total Entropy:                   NaN  cal/mol.K

 ======================================================================

 STANDARD THERMODYNAMIC QUANTITIES FOR ANHARMONIC VIBRATION -- VPT2

   Zero point vibrational energy: ************ kcal/mol

   Vibrational Enthalpy:       Infinity kcal/mol
   Vibrational Entropy:             NaN  cal/mol.K

   Total Enthalpy:             Infinity kcal/mol
   Total Entropy:                   NaN  cal/mol.K

 ======================================================================

Archival summary:
1\1\november\FREQ\ProcedureUnspecified\BasisUnspecified\l4126\taweetha\FriJan1706:11:002020FriJan1706:11:002020\0\\#,FREQ,ProcedureUnspecified,BasisUnspecified,\\0,1\Cl\C,1,1.75761\C,2,1.39125,1,117.999\H,3,1.08198,2,119.719,1,0.0175229,0\C,3,1.39057,2,119.21,1,179.992,0\H,5,1.08358,3,119.794,2,-179.994,0\C,5,1.39057,3,120.428,2,0.0459105,0\H,7,1.08212,5,121.073,3,-180,0\C,7,1.39147,5,119.233,3,-0.0488779,0\C,9,1.40313,7,122.303,5,-0.01216,0\C,10,1.49394,9,121.866,7,-179.677,0\C,11,1.39634,10,119.864,9,89.8222,0\H,12,1.08193,11,120.606,10,-0.416968,0\C,12,1.39013,11,119.253,10,179.565,0\C,14,1.39069,12,121.775,11,0.102922,0\H,15,1.08095,14,121.07,12,-179.937,0\C,15,1.39088,14,117.887,12,0.0466795,0\C,17,1.39006,15,121.838,14,-0.143387,0\H,18,1.08191,17,120.164,15,-179.904,0\Cl,14,1.75609,12,119.273,11,-179.802,0\Cl,17,1.75639,15,118.895,14,179.893,0\Cl,9,1.75672,7,118.03,5,-179.931,0\\\@

 Total job time:  12054.74s(wall), 12054.42s(cpu) 
 Fri Jan 17 06:11:00 2020

        *************************************************************
        *                                                           *
        *  Thank you very much for using Q-Chem.  Have a nice day.  *
        *                                                           *
        *************************************************************
