# Supplementary material for: Quantum Chemical Investigation of Polychlorinated Dibenzodioxins, Dibenzofurans and Biphenyls: Relative Stability and Planarity Analysis
Source: Molecules. 2020 Dec 3;25(23):5697. doi: 10.3390/molecules25235697 (PMC7730433; doi:10.3390/molecules25235697)
Supplement: Supplementary file 1 [file molecules-25-05697-s001.zip › PCB/B3LYP/ClHHHClHClHHH.out]

                  Welcome to Q-Chem
     A Quantum Leap Into The Future Of Chemistry


 Q-Chem 5.2 (devel), Q-Chem, Inc., Pleasanton, CA (2019)

 Yihan Shao,  Zhengting Gan,  E. Epifanovsky,  A. T. B. Gilbert,  M. Wormit,  
 J. Kussmann,  A. W. Lange,  A. Behn,  Jia Deng,  Xintian Feng,  D. Ghosh,  
 M. Goldey,  P. R. Horn,  L. D. Jacobson,  I. Kaliman,  T. Kus,  A. Landau,  
 Jie Liu,  E. I. Proynov,  R. M. Richard,  R. P. Steele,  E. J. Sundstrom,  
 H. L. Woodcock III,  P. M. Zimmerman,  D. Zuev,  B. Albrecht,  E. Alguire,  
 S. A. Baeppler,  D. Barton,  Z. Benda,  Y. A. Bernard,  E. J. Berquist,  
 K. B. Bravaya,  H. Burton,  D. Casanova,  Chun-Min Chang,  Yunqing Chen,  
 A. Chien,  K. D. Closser,  M. P. Coons,  S. Coriani,  S. Dasgupta,  
 A. L. Dempwolff,  M. Diedenhofen,  Hainam Do,  R. G. Edgar,  Po-Tung Fang,  
 S. Faraji,  S. Fatehi,  Qingguo Feng,  K. D. Fenk,  J. Fosso-Tande,  
 J. Gayvert,  Qinghui Ge,  A. Ghysels,  G. Gidofalvi,  J. Gomes,  
 J. Gonthier,  A. Gunina,  D. Hait,  M. W. D. Hanson-Heine,  
 P. H. P. Harbach,  A. W. Hauser,  M. F. Herbst,  J. E. Herr,  
 E. G. Hohenstein,  Z. C. Holden,  Kerwin Hui,  B. C. Huynh,  T.-C. Jagau,  
 Hyunjun Ji,  B. Kaduk,  K. Khistyaev,  Jaehoon Kim,  P. Klunzinger,  K. Koh,  
 D. Kosenkov,  L. Koulias,  T. Kowalczyk,  C. M. Krauter,  A. Kunitsa,  
 Ka Un Lao,  A. Laurent,  K. V. Lawler,  Joonho Lee,  D. Lefrancois,  
 S. Lehtola,  D. S. Levine,  Yi-Pei Li,  You-Sheng Lin,  Fenglai Liu,  
 E. Livshits,  A. Luenser,  P. Manohar,  E. Mansoor,  S. F. Manzer,  
 Shan-Ping Mao,  Yuezhi Mao,  N. Mardirossian,  A. V. Marenich,  
 T. Markovich,  L. A. Martinez-Martinez,  S. A. Maurer,  N. J. Mayhall,  
 S. C. McKenzie,  J.-M. Mewes,  P. Morgante,  A. F. Morrison,  
 J. W. Mullinax,  K. Nanda,  T. S. Nguyen-Beck,  R. Olivares-Amaya,  
 J. A. Parkhill,  Zheng Pei,  T. M. Perrine,  F. Plasser,  P. Pokhilko,  
 S. Prager,  A. Prociuk,  E. Ramos,  D. R. Rehn,  F. Rob,  M. Scheurer,  
 M. Schneider,  N. Sergueev,  S. M. Sharada,  S. Sharma,  D. W. Small,  
 T. Stauch,  T. Stein,  Yu-Chuan Su,  A. J. W. Thom,  A. Tkatchenko,  
 T. Tsuchimochi,  N. M. Tubman,  L. Vogt,  M. L. Vidal,  O. Vydrov,  
 M. A. Watson,  J. Wenzel,  M. de Wergifosse,  T. A. Wesolowski,  A. White,  
 J. Witte,  A. Yamada,  Jun Yang,  K. Yao,  S. Yeganeh,  S. R. Yost,  
 Zhi-Qiang You,  A. Zech,  Igor Ying Zhang,  Xing Zhang,  Yan Zhao,  
 Ying Zhu,  B. R. Brooks,  G. K. L. Chan,  C. J. Cramer,  M. S. Gordon,  
 W. J. Hehre,  A. Klamt,  M. W. Schmidt,  C. D. Sherrill,  D. G. Truhlar,  
 A. Aspuru-Guzik,  R. Baer,  A. T. Bell,  N. A. Besley,  Jeng-Da Chai,  
 A. E. DePrince, III,  R. A. DiStasio Jr.,  A. Dreuw,  B. D. Dunietz,  
 T. R. Furlani,  Chao-Ping Hsu,  Yousung Jung,  Jing Kong,  D. S. Lambrecht,  
 WanZhen Liang,  C. Ochsenfeld,  V. A. Rassolov,  L. V. Slipchenko,  
 J. E. Subotnik,  T. Van Voorhis,  J. M. Herbert,  A. I. Krylov,  
 P. M. W. Gill,  M. Head-Gordon

 Contributors to earlier versions of Q-Chem not listed above: 
 R. D. Adamson,  B. Austin,  J. Baker,  G. J. O. Beran,  K. Brandhorst,  
 S. T. Brown,  E. F. C. Byrd,  A. K. Chakraborty,  C.-L. Cheng,  
 Siu Hung Chien,  D. M. Chipman,  D. L. Crittenden,  H. Dachsel,  
 R. J. Doerksen,  A. D. Dutoi,  L. Fusti-Molnar,  W. A. Goddard III,  
 A. Golubeva-Zadorozhnaya,  S. R. Gwaltney,  G. Hawkins,  A. Heyden,  
 S. Hirata,  G. Kedziora,  F. J. Keil,  C. Kelley,  Jihan Kim,  R. A. King,  
 R. Z. Khaliullin,  P. P. Korambath,  W. Kurlancheek,  A. M. Lee,  M. S. Lee,  
 S. V. Levchenko,  Ching Yeh Lin,  D. Liotard,  R. C. Lochan,  I. Lotan,  
 P. E. Maslen,  N. Nair,  D. P. O'Neill,  D. Neuhauser,  E. Neuscamman,  
 C. M. Oana,  R. Olson,  B. Peters,  R. Peverati,  P. A. Pieniazek,  
 Y. M. Rhee,  J. Ritchie,  M. A. Rohrdanz,  E. Rosta,  N. J. Russ,  
 H. F. Schaefer III,  N. E. Schultz,  N. Shenvi,  A. C. Simmonett,  A. Sodt,  
 D. Stuck,  K. S. Thanthiriwatte,  V. Vanovschi,  Tao Wang,  A. Warshel,  
 C. F. Williams,  Q. Wu,  X. Xu,  W. Zhang

 Please cite Q-Chem as follows:
 Y. Shao et al., Mol. Phys. 113, 184-215 (2015)
 DOI: 10.1080/00268976.2014.952696

 Q-Chem 5.2.1 for Intel X86 EM64T Linux

 Parts of Q-Chem use Armadillo 8.300.2 (Tropical Shenanigans).
 http://arma.sourceforge.net/

 Q-Chem begins on Fri Jan 17 02:27:50 2020  

Host: 
0

     Scratch files written to /scratch/taweetham/qchem1130//
NAlpha2: 130
NElect   130
Mult     1

 Q-Chem warning in module libgen/rem_setup.C, line 2168:

 Setting Thresh to 1e-14


Checking the input file for inconsistencies... 	...done.

--------------------------------------------------------------
User input:
--------------------------------------------------------------
$MOLECULE
0 1
C 
C  1 1.394960
Cl  2 CCl 1 119.528007
C  2 1.386606 1 120.846377 3 178.766605 0
H  4 CH 2 119.698148 1 -179.612229 0
C  4 1.387279 2 120.235871 1 -0.083363 0
H  6 CH 4 120.254637 2 -179.958574 0
C  6 1.387279 4 119.490737 2 0.041992 0
H  8 CH 6 120.064298 4 179.568218 0
C  8 1.386606 6 120.235863 4 0.041336 0
Cl  10 CCl 8 119.614146 6 178.681836 0
C  1 1.488550 2 120.827489 3 1.275929 0
C  12 1.394960 1 120.827496 2 44.635695 0
H  13 CH 12 119.528011 1 1.275194 0
C  13 1.386606 12 120.846392 1 -179.957497 0
Cl  15 CCl 13 119.698155 12 -179.612829 0
C  15 1.387278 13 120.235860 12 -0.083872 0
H  17 CH 15 120.254633 13 -179.958492 0
C  17 1.387279 15 119.490737 13 0.041666 0
H  19 CH 17 120.064293 15 179.568399 0
C  19 1.386606 17 120.235874 15 0.041790 0
H  21 CH 19 119.614152 17 178.681599 0

CH=1.08273
CCl=1.75400
$END

$REM
   JOB_TYPE	OPTIMIZATION
   BASIS	6-311++G**
   METHOD	B3LYP
   SYM_IGNORE	TRUE
   SCF_GUESS_ALWAYS     TRUE
   SYM_IGNORE   TRUE
   S2THRESH     15
   THRESH       15
$END

--------------------------------------------------------------
 ----------------------------------------------------------------
             Standard Nuclear Orientation (Angstroms)
    I     Atom           X                Y                Z
 ----------------------------------------------------------------
    1      C       0.0000000000     0.0000000000     0.0000000000
    2      C       0.0000000000     0.0000000000     1.3949600000
    3      Cl      1.5261815140     0.0000000000     2.2594170471
    4      C      -1.1901880373     0.0256249026     2.1059255403
    5      H      -1.1683702292     0.0315218534     3.1884196336
    6      C      -2.4041742747     0.0535064326     1.4351028665
    7      H      -3.3336980403     0.0741960811     1.9899557843
    8      C      -2.4180259722     0.0546630380     0.0478935036
    9      H      -3.3603520375     0.0692493833    -0.4851290834
   10      C      -1.2274122092     0.0272853135    -0.6622934626
   11      Cl     -1.2645630159    -0.0058824468    -2.4155862839
   12      C       1.2779219872    -0.0284629571    -0.7628147595
   13      C       2.3095886281    -0.8932703637    -0.3971844912
   14      H       2.1704206894    -1.5663256744     0.4394355459
   15      C       3.5004827568    -0.9194878930    -1.1069450245
   16      Cl      4.7739092873    -2.0261183446    -0.6270805489
   17      C       3.6821124948    -0.0819958503    -2.1978886372
   18      H       4.6116429624    -0.1026930066    -2.7527300472
   19      C       2.6636000698     0.7822218600    -2.5724593424
   20      H       2.7980411655     1.4448431951    -3.4181323354
   21      C       1.4736782845     0.8090230106    -1.8610916159
   22      H       0.6936781770     1.5025559907    -2.1490431582
 ----------------------------------------------------------------
 Nuclear Repulsion Energy =        1232.93795070 hartrees
 There are       65 alpha and       65 beta electrons
 Requested basis set is 6-311++G(d,p)
 There are 146 shells and 403 basis functions

 Total QAlloc Memory Limit   2000 MB
 Mega-Array Size       188 MB
 MEM_STATIC part       192 MB
 A cutoff of  1.0D-15 yielded   8868 shell pairs
 There are     71377 function pairs (     76709 Cartesian)
 Smallest overlap matrix eigenvalue = 4.15E-07
 Linear dependence detected in AO basis
 Number of orthogonalized atomic orbitals = 399
 Maximum deviation from orthogonality = 2.183E-10

 Scale SEOQF with 1.000000e-01/1.000000e-01/1.000000e-01

 Standard Electronic Orientation quadrupole field applied
 Nucleus-field energy     =    -0.0000000042 hartrees
 Guess from superposition of atomic densities
 Warning:  Energy on first SCF cycle will be non-variational
 SAD guess density has 130.000000 electrons

 -----------------------------------------------------------------------
  General SCF calculation program by
  Eric Jon Sundstrom, Paul Horn, Yuezhi Mao, Dmitri Zuev, Alec White,
  David Stuck, Shaama M.S., Shane Yost, Joonho Lee, David Small,
  Daniel Levine, Susi Lehtola, Hugh Burton, Evgeny Epifanovsky,
  Bang C. Huynh
 -----------------------------------------------------------------------
 Exchange:     0.2000 Hartree-Fock + 0.0800 Slater + 0.7200 B88
 Correlation:  0.1900 VWN1RPA + 0.8100 LYP
 Using SG-1 standard quadrature grid
 A restricted SCF calculation will be
 performed using DIIS
 SCF converges when DIIS error is below 1.0e-08
 ---------------------------------------
  Cycle       Energy         DIIS error
 ---------------------------------------
    1   -1845.9319790927      3.18e-02  
    2   -1842.0865481972      2.93e-03  
    3   -1841.9910852148      3.59e-03  
    4   -1842.2637931224      5.39e-04  
    5   -1842.2682010610      2.98e-04  
    6   -1842.2699826163      1.07e-04  
    7   -1842.2702006186      2.99e-05  
    8   -1842.2702153514      1.33e-05  
    9   -1842.2702190487      2.25e-06  
   10   -1842.2702191244      1.27e-06  
   11   -1842.2702191579      2.70e-07  
   12   -1842.2702191591      1.20e-07  
   13   -1842.2702191594      4.23e-08  
   14   -1842.2702191594      1.65e-08  
   15   -1842.2702191595      4.53e-09  Convergence criterion met
 ---------------------------------------
 SCF time:   CPU 502.88s  wall 503.00s 
 SCF   energy in the final basis set =    -1842.2702191595
 Total energy in the final basis set =    -1842.2702191595

 --------------------------------------------------------------

                    Orbital Energies (a.u.)
 --------------------------------------------------------------

 Alpha MOs
 -- Occupied --
********-101.5662-101.5565 -10.2594 -10.2592 -10.2426 -10.2228 -10.2062
-10.2062 -10.2049 -10.2047 -10.1930 -10.1929 -10.1900 -10.1878  -9.4820
 -9.4814  -9.4711  -7.2464  -7.2461  -7.2369  -7.2364  -7.2363  -7.2358
 -7.2356  -7.2259  -7.2256  -0.9333  -0.9008  -0.8911  -0.8522  -0.8439
 -0.7993  -0.7572  -0.7532  -0.7426  -0.6555  -0.6331  -0.6163  -0.6033
 -0.5458  -0.5255  -0.5151  -0.4858  -0.4823  -0.4696  -0.4555  -0.4495
 -0.4450  -0.4283  -0.4077  -0.4058  -0.3923  -0.3846  -0.3771  -0.3717
 -0.3483  -0.3373  -0.3318  -0.3217  -0.3197  -0.2947  -0.2671  -0.2592
 -0.2494
 -- Virtual --
 -0.0609  -0.0443  -0.0284  -0.0178  -0.0105  -0.0100   0.0023   0.0089
  0.0115   0.0156   0.0216   0.0244   0.0363   0.0382   0.0498   0.0524
  0.0544   0.0602   0.0718   0.0763   0.0807   0.0847   0.0878   0.0920
  0.0958   0.1013   0.1040   0.1077   0.1096   0.1148   0.1167   0.1205
  0.1234   0.1236   0.1278   0.1310   0.1341   0.1375   0.1384   0.1419
  0.1453   0.1466   0.1512   0.1540   0.1636   0.1648   0.1718   0.1787
  0.1816   0.1832   0.1859   0.1940   0.2019   0.2069   0.2098   0.2168
  0.2195   0.2216   0.2280   0.2298   0.2325   0.2410   0.2450   0.2456
  0.2555   0.2568   0.2641   0.2658   0.2700   0.2720   0.2743   0.2786
  0.2816   0.2846   0.2899   0.2998   0.3019   0.3065   0.3109   0.3164
  0.3279   0.3315   0.3369   0.3398   0.3518   0.3561   0.3743   0.3861
  0.4270   0.4279   0.4510   0.4618   0.4644   0.4728   0.4787   0.4868
  0.4898   0.5126   0.5133   0.5212   0.5293   0.5327   0.5449   0.5495
  0.5560   0.5632   0.5721   0.5766   0.5798   0.5829   0.5881   0.5976
  0.6051   0.6076   0.6181   0.6244   0.6301   0.6338   0.6398   0.6512
  0.6587   0.6697   0.6848   0.6924   0.6960   0.7064   0.7164   0.7221
  0.7272   0.7369   0.7511   0.7629   0.7789   0.8126   0.8158   0.8181
  0.8267   0.8414   0.8429   0.8472   0.8527   0.8586   0.8610   0.8734
  0.8779   0.8807   0.8896   0.8938   0.8978   0.9060   0.9176   0.9224
  0.9300   0.9334   0.9449   0.9602   0.9675   0.9700   0.9762   0.9856
  0.9969   1.0007   1.0103   1.0133   1.0377   1.0445   1.0703   1.0730
  1.0952   1.1041   1.1070   1.1339   1.1420   1.1829   1.2046   1.2265
  1.2369   1.2701   1.2727   1.2740   1.3050   1.3078   1.3404   1.3482
  1.3542   1.4013   1.4673   1.4849   1.4932   1.5159   1.5228   1.5283
  1.5511   1.5662   1.5674   1.5858   1.5893   1.5999   1.6279   1.6431
  1.6521   1.6725   1.6800   1.6885   1.7161   1.7243   1.7570   1.7603
  1.7688   1.8237   1.8653   1.8743   1.8866   1.8933   1.8994   1.9041
  1.9102   1.9281   1.9324   1.9502   1.9623   1.9660   1.9786   1.9914
  2.0051   2.0256   2.0290   2.0556   2.0644   2.1070   2.1331   2.1925
  2.2041   2.2103   2.2643   2.2832   2.2942   2.3055   2.3213   2.3293
  2.3538   2.3703   2.3971   2.4187   2.4325   2.4555   2.4659   2.4938
  2.4991   2.5333   2.5533   2.5571   2.5619   2.6072   2.6542   2.6585
  2.6693   2.6808   2.6916   2.7142   2.7216   2.7365   2.7466   2.7499
  2.7563   2.7740   2.7825   2.7837   2.7998   2.8137   2.8200   2.8473
  2.8535   2.8613   2.8875   2.8962   2.9454   2.9717   2.9925   3.0824
  3.1039   3.1673   3.1853   3.2021   3.2158   3.2362   3.2565   3.3590
  3.3738   3.3859   3.4041   3.5093   3.5268   3.5962   3.6164   3.7249
  3.7388   3.8011   3.9823   4.0181   4.0376   4.0903   4.1237   4.1472
  4.4326   4.8206   4.8501   9.7887   9.8180   9.8215  23.4403  23.6165
 23.8732  23.9170  23.9326  23.9596  24.0281  24.0604  24.0762  24.0976
 24.1601  24.1898  25.8396  25.9126  25.9348  26.1593  26.2536  26.3525
 26.6323  26.6643  26.8263 215.7822 215.8211 215.8246
 --------------------------------------------------------------

          Ground-State Mulliken Net Atomic Charges

     Atom                 Charge (a.u.)
  ----------------------------------------
      1 C                    -0.283389
      2 C                    -0.003618
      3 Cl                    0.499950
      4 C                    -0.134258
      5 H                     0.205639
      6 C                    -0.721775
      7 H                     0.163180
      8 C                    -0.117473
      9 H                     0.206150
     10 C                    -0.007135
     11 Cl                    0.478882
     12 C                     0.765106
     13 C                    -1.217692
     14 H                     0.190015
     15 C                     0.572623
     16 Cl                    0.455291
     17 C                    -0.611339
     18 H                     0.174872
     19 C                    -0.537886
     20 H                     0.174937
     21 C                    -0.413206
     22 H                     0.161127
  ----------------------------------------
  Sum of atomic charges =     0.000000

 -----------------------------------------------------------------
                    Cartesian Multipole Moments
 -----------------------------------------------------------------
    Charge (ESU x 10^10)
                -0.0000
    Dipole Moment (Debye)
         X      -2.4357      Y       1.1555      Z       0.2178
       Tot       2.7046
    Quadrupole Moments (Debye-Ang)
        XX    -106.7036     XY       3.4847     YY    -110.7623
        XZ      -7.4159     YZ      -4.2509     ZZ    -102.5623
    Octopole Moments (Debye-Ang^2)
       XXX    -366.4082    XXY      42.4724    XYY    -111.1576
       YYY      81.5651    XXZ      33.0849    XYZ     -10.4005
       YYZ      35.0972    XZZ     -99.1869    YZZ      37.3987
       ZZZ     104.8262
    Hexadecapole Moments (Debye-Ang^3)
      XXXX   -4221.2362   XXXY     473.4144   XXYY    -839.2161
      XYYY     422.4679   YYYY    -572.7205   XXXZ     315.8596
      XXYZ     -33.7273   XYYZ     143.5627   YYYZ     -16.2820
      XXZZ    -946.2223   XYZZ     164.1175   YYZZ    -423.5778
      XZZZ     308.3677   YZZZ     -37.5252   ZZZZ   -1872.9394
 -----------------------------------------------------------------
 Calculating analytic gradient of the SCF energy
 Gradient of SCF Energy
            1           2           3           4           5           6
    1  -0.0208468   0.0052639   0.0054488  -0.0007470  -0.0008868  -0.0028638
    2   0.0011531  -0.0000367  -0.0054886  -0.0003944   0.0000386   0.0000744
    3   0.0114048  -0.0008224  -0.0138923  -0.0119704  -0.0002180   0.0017580
            7           8           9          10          11          12
    1   0.0000429   0.0101317  -0.0002685   0.0030060   0.0153904  -0.0012837
    2   0.0000072   0.0001108  -0.0000127  -0.0002095   0.0052126  -0.0014629
    3  -0.0000217   0.0064247   0.0008797  -0.0045870   0.0020909   0.0022428
           13          14          15          16          17          18
    1   0.0004747  -0.0025439   0.0052460  -0.0013285  -0.0091073  -0.0005829
    2   0.0119221   0.0007527  -0.0027346   0.0009489   0.0009913   0.0005913
    3  -0.0023193   0.0045608   0.0016485  -0.0003673   0.0048132  -0.0003448
           19          20          21          22
    1   0.0011667  -0.0008846  -0.0002856  -0.0045418
    2  -0.0016630  -0.0001037  -0.0093175  -0.0003794
    3  -0.0008113   0.0005397  -0.0003841  -0.0006248
 Max gradient component =       2.085E-02
 RMS gradient           =       5.356E-03
 Gradient time:  CPU 166.08 s  wall 166.11 s
 Geometry Optimization Parameters
   NAtoms,    NIC,     NZ,  NCons,   NDum,   NFix, NCnnct, MaxDiis
       22     155      22       0       0       0       0       0


** GEOMETRY OPTIMIZATION IN DELOCALIZED INTERNAL COORDINATES **
   Searching for a Minimum

   Optimization Cycle:   1

                       Coordinates (Angstroms)
     ATOM                X               Y               Z
      1  C         0.0000000000    0.0000000000    0.0000000000
      2  C         0.0000000000    0.0000000000    1.3949600000
      3  Cl        1.5261815140    0.0000000000    2.2594170471
      4  C        -1.1901880373    0.0256249026    2.1059255403
      5  H        -1.1683702292    0.0315218534    3.1884196336
      6  C        -2.4041742747    0.0535064326    1.4351028665
      7  H        -3.3336980403    0.0741960811    1.9899557843
      8  C        -2.4180259722    0.0546630380    0.0478935036
      9  H        -3.3603520375    0.0692493833   -0.4851290834
     10  C        -1.2274122092    0.0272853135   -0.6622934626
     11  Cl       -1.2645630159   -0.0058824468   -2.4155862839
     12  C         1.2779219872   -0.0284629571   -0.7628147595
     13  C         2.3095886281   -0.8932703637   -0.3971844912
     14  H         2.1704206894   -1.5663256744    0.4394355459
     15  C         3.5004827568   -0.9194878930   -1.1069450245
     16  Cl        4.7739092873   -2.0261183446   -0.6270805489
     17  C         3.6821124948   -0.0819958503   -2.1978886372
     18  H         4.6116429624   -0.1026930066   -2.7527300472
     19  C         2.6636000698    0.7822218600   -2.5724593424
     20  H         2.7980411655    1.4448431951   -3.4181323354
     21  C         1.4736782845    0.8090230106   -1.8610916159
     22  H         0.6936781770    1.5025559907   -2.1490431582
   Point Group: c1    Number of degrees of freedom:    60


   Energy is  -1842.270219160


 Attempting to generate delocalized internal coordinates
 Initial Hessian constructed with Jon Baker's OPTIMIZE code

 60 Hessian modes will be used to form the next step
  Hessian Eigenvalues:
     0.010693    0.019215    0.019215    0.023207    0.023207    0.023578
     0.023582    0.023676    0.023681    0.023938    0.023938    0.024090
     0.024090    0.024114    0.024114    0.024135    0.024135    0.024142
     0.024143    0.159962    0.159969    0.159994    0.159995    0.159995
     0.160000    0.160000    0.220002    0.220852    0.234684    0.234799
     0.234917    0.249087    0.249938    0.249949    0.249992    0.250000
     0.250000    0.301033    0.301033    0.301033    0.336089    0.356665
     0.356665    0.356665    0.356665    0.356665    0.356665    0.356665
     0.428409    0.428972    0.430976    0.432120    0.467773    0.467798
     0.472123    0.472128    0.478203    0.478204    0.479142    0.479142

 Minimum search - taking simple RFO step
 Searching for Lamda that Minimizes Along All modes
 Value Taken    Lamda =  -0.03587820
 Calculated Step too Large.  Step scaled by  0.445036
 Step Taken.  Stepsize is  0.300000

                             Maximum     Tolerance    Cnvgd?
         Gradient           0.054660      0.000300      NO
         Displacement       0.265195      0.001200      NO
         Energy change     *********      0.000001      NO


 New Cartesian Coordinates Obtained by Inverse Iteration

 Displacement from previous Coordinates is:  1.101726
 ----------------------------------------------------------------
             Standard Nuclear Orientation (Angstroms)
    I     Atom           X                Y                Z
 ----------------------------------------------------------------
    1      C       0.0062719312     0.0009407943    -0.0043782589
    2      C      -0.0142048860     0.0710719888     1.4019842581
    3      Cl      1.4693816311     0.2126764977     2.3296670201
    4      C      -1.2065224707     0.0979893302     2.1121764363
    5      H      -1.1832401155     0.1673561302     3.1925715500
    6      C      -2.4195575087     0.0513656841     1.4435947351
    7      H      -3.3491665178     0.0706439054     1.9984116647
    8      C      -2.4340339099    -0.0203473816     0.0596742737
    9      H      -3.3757444898    -0.0709144345    -0.4724822877
   10      C      -1.2431106676    -0.0431286530    -0.6529032261
   11      Cl     -1.3621055468    -0.2147228806    -2.3962007880
   12      C       1.2934524467    -0.0254918425    -0.7719127265
   13      C       2.2960021971    -0.9513523150    -0.4633550655
   14      H       2.1354959834    -1.6794947254     0.3189242256
   15      C       3.4867894244    -0.9756405749    -1.1757017626
   16      Cl      4.7132981067    -2.1630228579    -0.7677809895
   17      C       3.7127888082    -0.0779821552    -2.2096423772
   18      H       4.6447911496    -0.1006097500    -2.7606407909
   19      C       2.7274101333     0.8478855663    -2.5252326788
   20      H       2.8933308513     1.5605006690    -3.3238100513
   21      C       1.5324840970     0.8728439660    -1.8178623342
   22      H       0.7906635533     1.6198875632    -2.0623696954
 ----------------------------------------------------------------
 Nuclear Repulsion Energy =        1221.35564912 hartrees
 There are       65 alpha and       65 beta electrons
 Applying Cartesian multipole field
    Component          Value
    ---------          -----
     (2,0,0)        1.00000E-11
     (0,2,0)        2.00000E-11
     (0,0,2)       -3.00000E-11
 Nucleus-field energy     =    -0.0000000038 hartrees
 Requested basis set is 6-311++G(d,p)
 There are 146 shells and 403 basis functions
 A cutoff of  1.0D-15 yielded   8831 shell pairs
 There are     71069 function pairs (     76377 Cartesian)
 Smallest overlap matrix eigenvalue = 4.48E-07
 Linear dependence detected in AO basis
 Number of orthogonalized atomic orbitals = 399
 Maximum deviation from orthogonality = 2.308E-10
 Guess from superposition of atomic densities
 Warning:  Energy on first SCF cycle will be non-variational
 SAD guess density has 130.000000 electrons

 -----------------------------------------------------------------------
  General SCF calculation program by
  Eric Jon Sundstrom, Paul Horn, Yuezhi Mao, Dmitri Zuev, Alec White,
  David Stuck, Shaama M.S., Shane Yost, Joonho Lee, David Small,
  Daniel Levine, Susi Lehtola, Hugh Burton, Evgeny Epifanovsky,
  Bang C. Huynh
 -----------------------------------------------------------------------
 Exchange:     0.2000 Hartree-Fock + 0.0800 Slater + 0.7200 B88
 Correlation:  0.1900 VWN1RPA + 0.8100 LYP
 Using SG-1 standard quadrature grid
 A restricted SCF calculation will be
 performed using DIIS
 SCF converges when DIIS error is below 1.0e-08
 ---------------------------------------
  Cycle       Energy         DIIS error
 ---------------------------------------
    1   -1845.8316066093      3.15e-02  
    2   -1842.0987522383      2.90e-03  
    3   -1842.0036006514      3.56e-03  
    4   -1842.2713129952      5.83e-04  
    5   -1842.2765179842      3.25e-04  
    6   -1842.2786770760      1.08e-04  
    7   -1842.2788905137      3.41e-05  
    8   -1842.2789115386      1.33e-05  
    9   -1842.2789151427      2.28e-06  
   10   -1842.2789152207      1.29e-06  
   11   -1842.2789152557      2.60e-07  
   12   -1842.2789152569      1.18e-07  
   13   -1842.2789152572      4.19e-08  
   14   -1842.2789152571      1.62e-08  
   15   -1842.2789152572      4.40e-09  Convergence criterion met
 ---------------------------------------
 SCF time:   CPU 501.17s  wall 502.00s 
 SCF   energy in the final basis set =    -1842.2789152572
 Total energy in the final basis set =    -1842.2789152572

 --------------------------------------------------------------

                    Orbital Energies (a.u.)
 --------------------------------------------------------------

 Alpha MOs
 -- Occupied --
********-101.5659-101.5573 -10.2610 -10.2607 -10.2448 -10.2276 -10.2108
-10.2054 -10.2037 -10.2036 -10.1958 -10.1948 -10.1926 -10.1909  -9.4813
 -9.4808  -9.4719  -7.2458  -7.2455  -7.2365  -7.2362  -7.2357  -7.2356
 -7.2350  -7.2267  -7.2263  -0.9292  -0.9018  -0.8888  -0.8517  -0.8424
 -0.7993  -0.7567  -0.7512  -0.7428  -0.6558  -0.6303  -0.6159  -0.6037
 -0.5460  -0.5245  -0.5133  -0.4867  -0.4846  -0.4689  -0.4531  -0.4499
 -0.4434  -0.4259  -0.4081  -0.4064  -0.3920  -0.3819  -0.3751  -0.3728
 -0.3469  -0.3371  -0.3322  -0.3243  -0.3208  -0.2926  -0.2657  -0.2619
 -0.2527
 -- Virtual --
 -0.0600  -0.0444  -0.0297  -0.0179  -0.0163  -0.0107   0.0013   0.0093
  0.0116   0.0161   0.0204   0.0225   0.0356   0.0376   0.0497   0.0517
  0.0533   0.0603   0.0704   0.0750   0.0816   0.0846   0.0867   0.0918
  0.0963   0.0998   0.1033   0.1071   0.1086   0.1140   0.1166   0.1196
  0.1221   0.1231   0.1272   0.1304   0.1337   0.1363   0.1373   0.1384
  0.1407   0.1455   0.1500   0.1507   0.1628   0.1645   0.1696   0.1785
  0.1818   0.1833   0.1844   0.1899   0.1949   0.2026   0.2081   0.2133
  0.2209   0.2229   0.2279   0.2294   0.2319   0.2371   0.2409   0.2440
  0.2566   0.2575   0.2617   0.2672   0.2687   0.2712   0.2736   0.2775
  0.2825   0.2832   0.2894   0.3001   0.3015   0.3052   0.3106   0.3122
  0.3218   0.3319   0.3356   0.3380   0.3507   0.3583   0.3683   0.3830
  0.4268   0.4317   0.4493   0.4580   0.4642   0.4736   0.4801   0.4853
  0.4889   0.5016   0.5134   0.5212   0.5263   0.5353   0.5448   0.5522
  0.5568   0.5617   0.5686   0.5765   0.5803   0.5813   0.5850   0.5946
  0.6042   0.6116   0.6146   0.6190   0.6222   0.6411   0.6429   0.6571
  0.6610   0.6717   0.6855   0.6927   0.7005   0.7066   0.7132   0.7183
  0.7221   0.7357   0.7473   0.7592   0.7745   0.8069   0.8132   0.8183
  0.8309   0.8376   0.8430   0.8504   0.8540   0.8567   0.8623   0.8694
  0.8758   0.8806   0.8882   0.8892   0.8971   0.9038   0.9132   0.9258
  0.9295   0.9326   0.9405   0.9546   0.9638   0.9718   0.9746   0.9784
  0.9874   0.9948   1.0003   1.0017   1.0282   1.0440   1.0546   1.0612
  1.0865   1.0891   1.1142   1.1266   1.1358   1.1684   1.2033   1.2208
  1.2308   1.2572   1.2605   1.2737   1.3001   1.3105   1.3328   1.3464
  1.3580   1.4135   1.4578   1.4817   1.4886   1.5096   1.5227   1.5285
  1.5537   1.5619   1.5662   1.5747   1.5871   1.5977   1.6263   1.6403
  1.6532   1.6719   1.6763   1.6901   1.7141   1.7211   1.7489   1.7535
  1.7623   1.8107   1.8584   1.8706   1.8831   1.8917   1.9031   1.9047
  1.9077   1.9191   1.9345   1.9431   1.9594   1.9636   1.9739   1.9855
  1.9982   2.0203   2.0223   2.0509   2.0540   2.1014   2.1261   2.1892
  2.1938   2.2021   2.2664   2.2818   2.2926   2.3023   2.3121   2.3242
  2.3507   2.3594   2.4031   2.4215   2.4303   2.4474   2.4648   2.4900
  2.4942   2.5294   2.5450   2.5496   2.5547   2.5999   2.6462   2.6538
  2.6644   2.6784   2.6911   2.7116   2.7197   2.7267   2.7418   2.7436
  2.7512   2.7710   2.7758   2.7807   2.7987   2.8010   2.8097   2.8353
  2.8479   2.8554   2.8848   2.8884   2.9295   2.9654   2.9925   3.0773
  3.0925   3.1529   3.1716   3.1895   3.1952   3.2253   3.2415   3.3514
  3.3665   3.3738   3.3965   3.5076   3.5183   3.5883   3.6076   3.7188
  3.7358   3.7919   3.9672   4.0161   4.0337   4.0910   4.1162   4.1400
  4.4157   4.8104   4.8460   9.7865   9.8071   9.8168  23.4443  23.6085
 23.8518  23.9002  23.9273  23.9507  24.0028  24.0584  24.0673  24.0852
 24.1602  24.1786  25.8379  25.9009  25.9121  26.1482  26.2093  26.3199
 26.6169  26.6209  26.7903 215.7804 215.8075 215.8161
 --------------------------------------------------------------

          Ground-State Mulliken Net Atomic Charges

     Atom                 Charge (a.u.)
  ----------------------------------------
      1 C                    -0.289657
      2 C                    -0.019002
      3 Cl                    0.483356
      4 C                    -0.112666
      5 H                     0.205617
      6 C                    -0.731286
      7 H                     0.163600
      8 C                    -0.115748
      9 H                     0.205393
     10 C                    -0.006061
     11 Cl                    0.453991
     12 C                     0.668217
     13 C                    -1.134387
     14 H                     0.190933
     15 C                     0.579670
     16 Cl                    0.440651
     17 C                    -0.587920
     18 H                     0.172410
     19 C                    -0.530618
     20 H                     0.177679
     21 C                    -0.380160
     22 H                     0.165987
  ----------------------------------------
  Sum of atomic charges =     0.000000

 -----------------------------------------------------------------
                    Cartesian Multipole Moments
 -----------------------------------------------------------------
    Charge (ESU x 10^10)
                 0.0000
    Dipole Moment (Debye)
         X      -2.2778      Y       1.2305      Z       0.2305
       Tot       2.5992
    Quadrupole Moments (Debye-Ang)
        XX    -105.9417     XY       3.8784     YY    -110.4590
        XZ      -7.7114     YZ      -4.4153     ZZ    -103.1545
    Octopole Moments (Debye-Ang^2)
       XXX    -356.1891    XXY      44.7260    XYY    -108.1960
       YYY      86.8836    XXZ      32.2241    XYZ     -11.7697
       YYZ      35.2565    XZZ     -97.3229    YZZ      39.7830
       ZZZ     109.8999
    Hexadecapole Moments (Debye-Ang^3)
      XXXX   -4195.2112   XXXY     472.9484   XXYY    -848.2595
      XYYY     413.5996   YYYY    -639.3565   XXXZ     337.2343
      XXYZ     -55.2319   XYYZ     151.9538   YYYZ     -79.2665
      XXZZ    -945.7966   XYZZ     164.9178   YYZZ    -438.3048
      XZZZ     343.5819   YZZZ     -89.5976   ZZZZ   -1907.9378
 -----------------------------------------------------------------
 Calculating analytic gradient of the SCF energy
 Gradient of SCF Energy
            1           2           3           4           5           6
    1  -0.0110324   0.0041543  -0.0005331   0.0002869  -0.0009378  -0.0013989
    2   0.0007540  -0.0024418  -0.0005564  -0.0004134   0.0001024  -0.0000120
    3   0.0060303   0.0037947  -0.0014239  -0.0080936   0.0001647   0.0008631
            7           8           9          10          11          12
    1   0.0001859   0.0072470  -0.0005746  -0.0014656   0.0009096  -0.0006163
    2  -0.0000196   0.0002341  -0.0000727   0.0022143   0.0007299  -0.0011551
    3  -0.0001155   0.0036147   0.0007602  -0.0056930   0.0012151   0.0017408
           13          14          15          16          17          18
    1   0.0036688  -0.0006336   0.0036230  -0.0009512  -0.0061655  -0.0001359
    2   0.0069918   0.0003101  -0.0024426   0.0009251   0.0005830   0.0004750
    3  -0.0029397  -0.0007803   0.0007809  -0.0002923   0.0031930  -0.0003672
           19          20          21          22
    1   0.0013510  -0.0003691   0.0022668   0.0011207
    2  -0.0008590  -0.0000308  -0.0049621  -0.0003543
    3  -0.0008172   0.0003681  -0.0026030   0.0006002
 Max gradient component =       1.103E-02
 RMS gradient           =       2.929E-03
 Gradient time:  CPU 162.84 s  wall 162.87 s
 Geometry Optimization Parameters
   NAtoms,    NIC,     NZ,  NCons,   NDum,   NFix, NCnnct, MaxDiis
       22     155      22       0       0       0       0       0

 Cartesian Hessian Update
 Hessian updated using BFGS update


** GEOMETRY OPTIMIZATION IN DELOCALIZED INTERNAL COORDINATES **
   Searching for a Minimum

   Optimization Cycle:   2

                       Coordinates (Angstroms)
     ATOM                X               Y               Z
      1  C         0.0062719312    0.0009407943   -0.0043782589
      2  C        -0.0142048860    0.0710719888    1.4019842581
      3  Cl        1.4693816311    0.2126764977    2.3296670201
      4  C        -1.2065224707    0.0979893302    2.1121764363
      5  H        -1.1832401155    0.1673561302    3.1925715500
      6  C        -2.4195575087    0.0513656841    1.4435947351
      7  H        -3.3491665178    0.0706439054    1.9984116647
      8  C        -2.4340339099   -0.0203473816    0.0596742737
      9  H        -3.3757444898   -0.0709144345   -0.4724822877
     10  C        -1.2431106676   -0.0431286530   -0.6529032261
     11  Cl       -1.3621055468   -0.2147228806   -2.3962007880
     12  C         1.2934524467   -0.0254918425   -0.7719127265
     13  C         2.2960021971   -0.9513523150   -0.4633550655
     14  H         2.1354959834   -1.6794947254    0.3189242256
     15  C         3.4867894244   -0.9756405749   -1.1757017626
     16  Cl        4.7132981067   -2.1630228579   -0.7677809895
     17  C         3.7127888082   -0.0779821552   -2.2096423772
     18  H         4.6447911496   -0.1006097500   -2.7606407909
     19  C         2.7274101333    0.8478855663   -2.5252326788
     20  H         2.8933308513    1.5605006690   -3.3238100513
     21  C         1.5324840970    0.8728439660   -1.8178623342
     22  H         0.7906635533    1.6198875632   -2.0623696954
   Point Group: c1    Number of degrees of freedom:    60


   Energy is  -1842.278915257

 Hessian updated using BFGS update

 53 Hessian modes will be used to form the next step
  Hessian Eigenvalues:
     0.017613    0.019215    0.019216    0.023206    0.023207    0.023568
     0.023676    0.023681    0.023932    0.023938    0.024090    0.024090
     0.024114    0.024114    0.024135    0.024135    0.024142    0.024142
     0.032008    0.159610    0.159971    0.159995    0.159995    0.159999
     0.160476    0.218308    0.220388    0.229923    0.234799    0.235272
     0.246193    0.249947    0.249984    0.249992    0.250000    0.299072
     0.300946    0.301650    0.352811    0.356648    0.365029    0.428191
     0.430923    0.432117    0.464893    0.467710    0.467799    0.470491
     0.477022    0.478203    0.478215    0.479070    0.536581

 Minimum search - taking simple RFO step
 Searching for Lamda that Minimizes Along All modes
 Value Taken    Lamda =  -0.00295489
 Step Taken.  Stepsize is  0.298987

                             Maximum     Tolerance    Cnvgd?
         Gradient           0.007582      0.000300      NO
         Displacement       0.234256      0.001200      NO
         Energy change     -0.008696      0.000001      NO


 New Cartesian Coordinates Obtained by Inverse Iteration

 Displacement from previous Coordinates is:  0.940578
 ----------------------------------------------------------------
             Standard Nuclear Orientation (Angstroms)
    I     Atom           X                Y                Z
 ----------------------------------------------------------------
    1      C       0.0159833155     0.0002243021    -0.0064999604
    2      C      -0.0133180167     0.1511670507     1.3901984968
    3      Cl      1.4799908940     0.3686471954     2.2907813735
    4      C      -1.2036765824     0.1749244596     2.1096783258
    5      H      -1.1753604775     0.2996652212     3.1846290214
    6      C      -2.4147263138     0.0518917372     1.4382356377
    7      H      -3.3456521940     0.0717907562     1.9915518881
    8      C      -2.4299346401    -0.0982796282     0.0563336597
    9      H      -3.3641143047    -0.2053632006    -0.4801206325
   10      C      -1.2290026348    -0.1254497750    -0.6449678320
   11      Cl     -1.3126189013    -0.3803597171    -2.3820743863
   12      C       1.2931095142    -0.0229378119    -0.7690648521
   13      C       2.2509525045    -1.0084567503    -0.5075732446
   14      H       2.0669093857    -1.7676778958     0.2423302126
   15      C       3.4401229782    -1.0250866579    -1.2252055642
   16      Cl      4.6259681491    -2.2781752123    -0.8903719144
   17      C       3.7074787270    -0.0720798939    -2.2025400731
   18      H       4.6406444079    -0.0987276233    -2.7509829493
   19      C       2.7537375515     0.9098664551    -2.4593630189
   20      H       2.9475247118     1.6603975664    -3.2164615434
   21      C       1.5550071323     0.9351118797    -1.7543590000
   22      H       0.8254489942     1.7093620672    -1.9614225131
 ----------------------------------------------------------------
 Nuclear Repulsion Energy =        1222.18534036 hartrees
 There are       65 alpha and       65 beta electrons
 Applying Cartesian multipole field
    Component          Value
    ---------          -----
     (2,0,0)        1.00000E-11
     (0,2,0)        2.00000E-11
     (0,0,2)       -3.00000E-11
 Nucleus-field energy     =    -0.0000000028 hartrees
 Requested basis set is 6-311++G(d,p)
 There are 146 shells and 403 basis functions
 A cutoff of  1.0D-15 yielded   8834 shell pairs
 There are     71118 function pairs (     76423 Cartesian)
 Smallest overlap matrix eigenvalue = 4.25E-07
 Linear dependence detected in AO basis
 Number of orthogonalized atomic orbitals = 400
 Maximum deviation from orthogonality = 5.079E-10
 Guess from superposition of atomic densities
 Warning:  Energy on first SCF cycle will be non-variational
 SAD guess density has 130.000000 electrons

 -----------------------------------------------------------------------
  General SCF calculation program by
  Eric Jon Sundstrom, Paul Horn, Yuezhi Mao, Dmitri Zuev, Alec White,
  David Stuck, Shaama M.S., Shane Yost, Joonho Lee, David Small,
  Daniel Levine, Susi Lehtola, Hugh Burton, Evgeny Epifanovsky,
  Bang C. Huynh
 -----------------------------------------------------------------------
 Exchange:     0.2000 Hartree-Fock + 0.0800 Slater + 0.7200 B88
 Correlation:  0.1900 VWN1RPA + 0.8100 LYP
 Using SG-1 standard quadrature grid
 A restricted SCF calculation will be
 performed using DIIS
 SCF converges when DIIS error is below 1.0e-08
 ---------------------------------------
  Cycle       Energy         DIIS error
 ---------------------------------------
    1   -1845.8064532725      3.14e-02  
    2   -1842.1047207278      2.86e-03  
    3   -1842.0165900975      3.48e-03  
    4   -1842.2738967643      5.62e-04  
    5   -1842.2788619087      3.04e-04  
    6   -1842.2807395850      1.07e-04  
    7   -1842.2809548377      3.28e-05  
    8   -1842.2809739234      1.35e-05  
    9   -1842.2809776807      2.37e-06  
   10   -1842.2809777697      1.25e-06  
   11   -1842.2809778030      2.58e-07  
   12   -1842.2809778042      1.11e-07  
   13   -1842.2809778042      4.06e-08  
   14   -1842.2809778045      1.62e-08  
   15   -1842.2809778044      4.26e-09  Convergence criterion met
 ---------------------------------------
 SCF time:   CPU 505.39s  wall 506.00s 
 SCF   energy in the final basis set =    -1842.2809778044
 Total energy in the final basis set =    -1842.2809778044

 --------------------------------------------------------------

                    Orbital Energies (a.u.)
 --------------------------------------------------------------

 Alpha MOs
 -- Occupied --
********-101.5650-101.5570 -10.2606 -10.2606 -10.2460 -10.2251 -10.2102
-10.2067 -10.2047 -10.2046 -10.1971 -10.1960 -10.1942 -10.1923  -9.4802
 -9.4798  -9.4717  -7.2447  -7.2446  -7.2363  -7.2351  -7.2348  -7.2345
 -7.2340  -7.2265  -7.2261  -0.9290  -0.9012  -0.8873  -0.8516  -0.8410
 -0.7996  -0.7567  -0.7506  -0.7424  -0.6562  -0.6291  -0.6167  -0.6036
 -0.5461  -0.5241  -0.5123  -0.4874  -0.4862  -0.4690  -0.4525  -0.4495
 -0.4436  -0.4247  -0.4082  -0.4067  -0.3923  -0.3804  -0.3760  -0.3728
 -0.3459  -0.3365  -0.3319  -0.3238  -0.3207  -0.2890  -0.2658  -0.2630
 -0.2543
 -- Virtual --
 -0.0569  -0.0448  -0.0303  -0.0211  -0.0178  -0.0111   0.0014   0.0096
  0.0117   0.0160   0.0198   0.0214   0.0346   0.0369   0.0489   0.0525
  0.0529   0.0607   0.0693   0.0740   0.0817   0.0842   0.0855   0.0912
  0.0965   0.0983   0.1026   0.1062   0.1085   0.1137   0.1163   0.1194
  0.1214   0.1233   0.1271   0.1285   0.1327   0.1344   0.1352   0.1369
  0.1383   0.1423   0.1487   0.1495   0.1619   0.1644   0.1663   0.1769
  0.1796   0.1820   0.1845   0.1882   0.1917   0.2003   0.2080   0.2137
  0.2209   0.2242   0.2262   0.2312   0.2330   0.2354   0.2408   0.2434
  0.2502   0.2544   0.2588   0.2639   0.2693   0.2710   0.2726   0.2747
  0.2800   0.2828   0.2883   0.2929   0.3012   0.3023   0.3059   0.3077
  0.3150   0.3226   0.3327   0.3368   0.3401   0.3502   0.3600   0.3654
  0.3843   0.4283   0.4318   0.4496   0.4588   0.4682   0.4757   0.4826
  0.4860   0.4882   0.5025   0.5103   0.5205   0.5245   0.5399   0.5456
  0.5547   0.5579   0.5607   0.5681   0.5734   0.5798   0.5844   0.5929
  0.6006   0.6123   0.6153   0.6165   0.6201   0.6276   0.6380   0.6498
  0.6615   0.6721   0.6772   0.6901   0.6917   0.6987   0.7066   0.7137
  0.7163   0.7262   0.7406   0.7513   0.7659   0.7961   0.8094   0.8176
  0.8228   0.8348   0.8386   0.8492   0.8516   0.8558   0.8606   0.8657
  0.8691   0.8735   0.8829   0.8856   0.8902   0.8972   0.9070   0.9173
  0.9303   0.9308   0.9319   0.9441   0.9455   0.9657   0.9742   0.9793
  0.9797   0.9850   0.9938   1.0020   1.0070   1.0279   1.0427   1.0526
  1.0581   1.0820   1.0844   1.1178   1.1268   1.1389   1.1675   1.2043
  1.2281   1.2374   1.2554   1.2640   1.2768   1.3065   1.3121   1.3277
  1.3483   1.3685   1.4210   1.4514   1.4828   1.4873   1.5072   1.5217
  1.5363   1.5527   1.5618   1.5709   1.5732   1.5860   1.5964   1.6243
  1.6409   1.6507   1.6732   1.6751   1.6918   1.7088   1.7230   1.7506
  1.7535   1.7612   1.8094   1.8556   1.8666   1.8816   1.8892   1.8999
  1.9061   1.9117   1.9183   1.9415   1.9458   1.9586   1.9637   1.9776
  1.9880   1.9995   2.0199   2.0250   2.0490   2.0517   2.1015   2.1262
  2.1850   2.1927   2.1976   2.2704   2.2830   2.2907   2.2996   2.3047
  2.3232   2.3560   2.3568   2.4150   2.4297   2.4392   2.4473   2.4612
  2.4904   2.4945   2.5284   2.5362   2.5500   2.5569   2.5996   2.6361
  2.6484   2.6731   2.6838   2.6909   2.7115   2.7176   2.7278   2.7433
  2.7494   2.7613   2.7735   2.7768   2.7791   2.7952   2.8009   2.8172
  2.8300   2.8432   2.8552   2.8797   2.8814   2.9262   2.9744   3.0029
  3.0820   3.0910   3.1445   3.1686   3.1902   3.2007   3.2296   3.2428
  3.3461   3.3643   3.3712   3.3928   3.5145   3.5215   3.5922   3.6064
  3.7135   3.7434   3.7836   3.9710   4.0134   4.0311   4.0933   4.1163
  4.1401   4.4026   4.8092   4.8450   9.7875   9.8079   9.8233  23.4497
 23.6179  23.8547  23.9074  23.9243  23.9469  24.0069  24.0477  24.0616
 24.0847  24.1476  24.1718  25.8376  25.9054  25.9065  26.1488  26.2134
 26.3265  26.6180  26.6320  26.7930 215.7817 215.8084 215.8234
 --------------------------------------------------------------

          Ground-State Mulliken Net Atomic Charges

     Atom                 Charge (a.u.)
  ----------------------------------------
      1 C                     0.122911
      2 C                     0.110540
      3 Cl                    0.501598
      4 C                    -0.330382
      5 H                     0.208993
      6 C                    -0.621665
      7 H                     0.170759
      8 C                    -0.248554
      9 H                     0.206174
     10 C                     0.172181
     11 Cl                    0.469712
     12 C                     0.297718
     13 C                    -1.068007
     14 H                     0.207270
     15 C                     0.375564
     16 Cl                    0.487301
     17 C                    -0.562636
     18 H                     0.189946
     19 C                    -0.458656
     20 H                     0.176159
     21 C                    -0.579142
     22 H                     0.172216
  ----------------------------------------
  Sum of atomic charges =     0.000000

 -----------------------------------------------------------------
                    Cartesian Multipole Moments
 -----------------------------------------------------------------
    Charge (ESU x 10^10)
                -0.0000
    Dipole Moment (Debye)
         X      -2.2380      Y       1.3045      Z       0.2877
       Tot       2.6064
    Quadrupole Moments (Debye-Ang)
        XX    -105.6621     XY       4.1827     YY    -110.2582
        XZ      -7.6671     YZ      -4.5939     ZZ    -103.7396
    Octopole Moments (Debye-Ang^2)
       XXX    -352.9555    XXY      46.8094    XYY    -107.7134
       YYY      91.9217    XXZ      33.4251    XYZ     -12.8346
       YYZ      36.6976    XZZ     -97.7908    YZZ      41.7876
       ZZZ     117.1338
    Hexadecapole Moments (Debye-Ang^3)
      XXXX   -4101.3505   XXXY     470.6789   XXYY    -846.5106
      XYYY     404.2503   YYYY    -711.3654   XXXZ     361.2883
      XXYZ     -73.1512   XYYZ     159.5160   YYYZ    -131.8968
      XXZZ    -931.1839   XYZZ     162.2990   YYZZ    -445.9359
      XZZZ     371.6931   YZZZ    -133.4306   ZZZZ   -1894.5771
 -----------------------------------------------------------------
 Calculating analytic gradient of the SCF energy
 Gradient of SCF Energy
            1           2           3           4           5           6
    1  -0.0020898   0.0024799  -0.0002467   0.0003453  -0.0001543  -0.0016831
    2   0.0001396  -0.0008322  -0.0004631  -0.0004397  -0.0000163   0.0000241
    3   0.0011097   0.0000455  -0.0013343  -0.0017145   0.0002155   0.0009079
            7           8           9          10          11          12
    1   0.0001193   0.0017376  -0.0002694   0.0012146   0.0013057  -0.0024583
    2  -0.0000422   0.0003774   0.0000076   0.0008080   0.0005033  -0.0003222
    3  -0.0000867   0.0006316   0.0000243  -0.0022091   0.0008408   0.0019561
           13          14          15          16          17          18
    1   0.0011729  -0.0001588   0.0010588  -0.0006374  -0.0010466   0.0000983
    2   0.0025760  -0.0007238  -0.0016308   0.0006054   0.0001114   0.0001724
    3  -0.0000521   0.0003146   0.0009721  -0.0001242   0.0004482  -0.0002141
           19          20          21          22
    1   0.0000825  -0.0004178  -0.0002196  -0.0002332
    2   0.0002392  -0.0000187  -0.0018111   0.0007357
    3  -0.0002154   0.0001275  -0.0014327  -0.0002109
 Max gradient component =       2.576E-03
 RMS gradient           =       1.005E-03
 Gradient time:  CPU 178.94 s  wall 178.98 s
 Geometry Optimization Parameters
   NAtoms,    NIC,     NZ,  NCons,   NDum,   NFix, NCnnct, MaxDiis
       22     155      22       0       0       0       0       0

 Cartesian Hessian Update
 Hessian updated using BFGS update


** GEOMETRY OPTIMIZATION IN DELOCALIZED INTERNAL COORDINATES **
   Searching for a Minimum

   Optimization Cycle:   3

                       Coordinates (Angstroms)
     ATOM                X               Y               Z
      1  C         0.0159833155    0.0002243021   -0.0064999604
      2  C        -0.0133180167    0.1511670507    1.3901984968
      3  Cl        1.4799908940    0.3686471954    2.2907813735
      4  C        -1.2036765824    0.1749244596    2.1096783258
      5  H        -1.1753604775    0.2996652212    3.1846290214
      6  C        -2.4147263138    0.0518917372    1.4382356377
      7  H        -3.3456521940    0.0717907562    1.9915518881
      8  C        -2.4299346401   -0.0982796282    0.0563336597
      9  H        -3.3641143047   -0.2053632006   -0.4801206325
     10  C        -1.2290026348   -0.1254497750   -0.6449678320
     11  Cl       -1.3126189013   -0.3803597171   -2.3820743863
     12  C         1.2931095142   -0.0229378119   -0.7690648521
     13  C         2.2509525045   -1.0084567503   -0.5075732446
     14  H         2.0669093857   -1.7676778958    0.2423302126
     15  C         3.4401229782   -1.0250866579   -1.2252055642
     16  Cl        4.6259681491   -2.2781752123   -0.8903719144
     17  C         3.7074787270   -0.0720798939   -2.2025400731
     18  H         4.6406444079   -0.0987276233   -2.7509829493
     19  C         2.7537375515    0.9098664551   -2.4593630189
     20  H         2.9475247118    1.6603975664   -3.2164615434
     21  C         1.5550071323    0.9351118797   -1.7543590000
     22  H         0.8254489942    1.7093620672   -1.9614225131
   Point Group: c1    Number of degrees of freedom:    60


   Energy is  -1842.280977804

 Hessian updated using BFGS update

 56 Hessian modes will be used to form the next step
  Hessian Eigenvalues:
     0.013140    0.019215    0.019263    0.023194    0.023207    0.023440
     0.023679    0.023686    0.023916    0.024030    0.024090    0.024090
     0.024114    0.024115    0.024133    0.024139    0.024142    0.024185
     0.030778    0.158007    0.159970    0.159995    0.159999    0.160000
     0.160123    0.161060    0.203239    0.220266    0.225685    0.234815
     0.235280    0.244014    0.249956    0.249984    0.249992    0.250868
     0.296493    0.300986    0.301035    0.302517    0.353417    0.356598
     0.356739    0.371711    0.427267    0.431035    0.432162    0.466393
     0.467750    0.468603    0.469714    0.476110    0.478204    0.478234
     0.479224    0.563739

 Minimum search - taking simple RFO step
 Searching for Lamda that Minimizes Along All modes
 Value Taken    Lamda =  -0.00097143
 Step Taken.  Stepsize is  0.228039

                             Maximum     Tolerance    Cnvgd?
         Gradient           0.005726      0.000300      NO
         Displacement       0.178287      0.001200      NO
         Energy change     -0.002063      0.000001      NO


 New Cartesian Coordinates Obtained by Inverse Iteration

 Displacement from previous Coordinates is:  0.707979
 ----------------------------------------------------------------
             Standard Nuclear Orientation (Angstroms)
    I     Atom           X                Y                Z
 ----------------------------------------------------------------
    1      C       0.0148386180    -0.0039541756    -0.0133251360
    2      C      -0.0182274709     0.2076509010     1.3751692112
    3      Cl      1.4826533909     0.4746312755     2.2547349724
    4      C      -1.2043742607     0.2376368846     2.1021729404
    5      H      -1.1723543378     0.4084024872     3.1700417808
    6      C      -2.4124810332     0.0542518003     1.4385662401
    7      H      -3.3421619051     0.0778469889     1.9946816175
    8      C      -2.4325278895    -0.1611159775     0.0648156391
    9      H      -3.3638026193    -0.3120732687    -0.4648288710
   10      C      -1.2308146772    -0.1891053811    -0.6362631154
   11      Cl     -1.3072978934    -0.5001438383    -2.3671648814
   12      C       1.2924656881    -0.0261719447    -0.7769887403
   13      C       2.2184404677    -1.0492113363    -0.5531470963
   14      H       2.0140592086    -1.8259052472     0.1726003316
   15      C       3.4112568962    -1.0575854063    -1.2664656078
   16      Cl      4.5688081175    -2.3527445662    -0.9826395341
   17      C       3.7123076030    -0.0654451415    -2.1940093827
   18      H       4.6493906261    -0.0912463367    -2.7346507841
   19      C       2.7848625940     0.9525006997    -2.4079301968
   20      H       3.0064494389     1.7325802614    -3.1271975770
   21      C       1.5811151296     0.9743656048    -1.7091142181
   22      H       0.8618685091     1.7652902412    -1.8863264609
 ----------------------------------------------------------------
 Nuclear Repulsion Energy =        1221.40679458 hartrees
 There are       65 alpha and       65 beta electrons
 Applying Cartesian multipole field
    Component          Value
    ---------          -----
     (2,0,0)        1.00000E-11
     (0,2,0)        2.00000E-11
     (0,0,2)       -3.00000E-11
 Nucleus-field energy     =    -0.0000000018 hartrees
 Requested basis set is 6-311++G(d,p)
 There are 146 shells and 403 basis functions
 A cutoff of  1.0D-15 yielded   8837 shell pairs
 There are     71126 function pairs (     76424 Cartesian)
 Smallest overlap matrix eigenvalue = 3.95E-07
 Linear dependence detected in AO basis
 Number of orthogonalized atomic orbitals = 400
 Maximum deviation from orthogonality = 7.979E-10
 Guess from superposition of atomic densities
 Warning:  Energy on first SCF cycle will be non-variational
 SAD guess density has 130.000000 electrons

 -----------------------------------------------------------------------
  General SCF calculation program by
  Eric Jon Sundstrom, Paul Horn, Yuezhi Mao, Dmitri Zuev, Alec White,
  David Stuck, Shaama M.S., Shane Yost, Joonho Lee, David Small,
  Daniel Levine, Susi Lehtola, Hugh Burton, Evgeny Epifanovsky,
  Bang C. Huynh
 -----------------------------------------------------------------------
 Exchange:     0.2000 Hartree-Fock + 0.0800 Slater + 0.7200 B88
 Correlation:  0.1900 VWN1RPA + 0.8100 LYP
 Using SG-1 standard quadrature grid
 A restricted SCF calculation will be
 performed using DIIS
 SCF converges when DIIS error is below 1.0e-08
 ---------------------------------------
  Cycle       Energy         DIIS error
 ---------------------------------------
    1   -1845.7906383767      3.13e-02  
    2   -1842.1067111853      2.85e-03  
    3   -1842.0210138452      3.45e-03  
    4   -1842.2745708296      5.61e-04  
    5   -1842.2795996698      2.99e-04  
    6   -1842.2814082018      1.07e-04  
    7   -1842.2816235996      3.27e-05  
    8   -1842.2816424724      1.36e-05  
    9   -1842.2816462818      2.40e-06  
   10   -1842.2816463760      1.23e-06  
   11   -1842.2816464084      2.52e-07  
   12   -1842.2816464095      1.05e-07  
   13   -1842.2816464097      3.81e-08  
   14   -1842.2816464096      1.59e-08  
   15   -1842.2816464097      4.28e-09  Convergence criterion met
 ---------------------------------------
 SCF time:   CPU 544.06s  wall 544.00s 
 SCF   energy in the final basis set =    -1842.2816464097
 Total energy in the final basis set =    -1842.2816464097

 --------------------------------------------------------------

                    Orbital Energies (a.u.)
 --------------------------------------------------------------

 Alpha MOs
 -- Occupied --
********-101.5645-101.5569 -10.2609 -10.2607 -10.2467 -10.2248 -10.2103
-10.2071 -10.2050 -10.2049 -10.1975 -10.1964 -10.1951 -10.1927  -9.4796
 -9.4793  -9.4715  -7.2441  -7.2440  -7.2361  -7.2345  -7.2342  -7.2340
 -7.2335  -7.2263  -7.2259  -0.9286  -0.9011  -0.8862  -0.8515  -0.8405
 -0.7996  -0.7569  -0.7507  -0.7425  -0.6562  -0.6282  -0.6176  -0.6038
 -0.5463  -0.5243  -0.5117  -0.4888  -0.4860  -0.4691  -0.4523  -0.4495
 -0.4435  -0.4242  -0.4084  -0.4068  -0.3923  -0.3792  -0.3764  -0.3729
 -0.3450  -0.3362  -0.3315  -0.3236  -0.3206  -0.2862  -0.2666  -0.2639
 -0.2559
 -- Virtual --
 -0.0541  -0.0451  -0.0304  -0.0249  -0.0183  -0.0114   0.0013   0.0098
  0.0115   0.0156   0.0194   0.0206   0.0342   0.0365   0.0483   0.0520
  0.0542   0.0610   0.0685   0.0730   0.0822   0.0847   0.0856   0.0906
  0.0963   0.0972   0.1021   0.1059   0.1084   0.1132   0.1160   0.1198
  0.1210   0.1233   0.1274   0.1280   0.1316   0.1346   0.1349   0.1360
  0.1384   0.1405   0.1477   0.1500   0.1612   0.1645   0.1658   0.1754
  0.1791   0.1815   0.1851   0.1876   0.1901   0.1989   0.2072   0.2133
  0.2221   0.2227   0.2268   0.2326   0.2337   0.2354   0.2406   0.2428
  0.2492   0.2535   0.2576   0.2638   0.2684   0.2710   0.2724   0.2750
  0.2812   0.2836   0.2865   0.2942   0.3015   0.3018   0.3068   0.3090
  0.3154   0.3220   0.3297   0.3354   0.3417   0.3509   0.3613   0.3648
  0.3838   0.4287   0.4317   0.4494   0.4587   0.4693   0.4758   0.4803
  0.4854   0.4897   0.5018   0.5081   0.5208   0.5227   0.5409   0.5461
  0.5525   0.5577   0.5600   0.5680   0.5724   0.5781   0.5826   0.5967
  0.5994   0.6115   0.6139   0.6185   0.6228   0.6311   0.6362   0.6511
  0.6605   0.6724   0.6796   0.6901   0.6947   0.6975   0.7051   0.7130
  0.7161   0.7278   0.7408   0.7529   0.7668   0.7961   0.8085   0.8191
  0.8250   0.8370   0.8404   0.8520   0.8528   0.8555   0.8611   0.8685
  0.8693   0.8771   0.8818   0.8848   0.8884   0.8975   0.8990   0.9161
  0.9258   0.9289   0.9361   0.9443   0.9483   0.9648   0.9739   0.9797
  0.9834   0.9870   0.9973   1.0045   1.0091   1.0301   1.0420   1.0506
  1.0558   1.0759   1.0796   1.1138   1.1366   1.1424   1.1644   1.2045
  1.2324   1.2420   1.2535   1.2712   1.2797   1.3092   1.3131   1.3242
  1.3434   1.3782   1.4263   1.4391   1.4818   1.4865   1.5049   1.5197
  1.5434   1.5527   1.5595   1.5690   1.5733   1.5822   1.5954   1.6224
  1.6420   1.6494   1.6709   1.6745   1.6919   1.7038   1.7258   1.7505
  1.7529   1.7602   1.8078   1.8495   1.8587   1.8783   1.8873   1.8967
  1.9067   1.9137   1.9211   1.9413   1.9521   1.9597   1.9639   1.9775
  1.9912   2.0012   2.0225   2.0283   2.0485   2.0499   2.1004   2.1259
  2.1822   2.1937   2.1956   2.2736   2.2813   2.2885   2.2944   2.3043
  2.3225   2.3555   2.3603   2.4176   2.4313   2.4444   2.4462   2.4574
  2.4954   2.4973   2.5277   2.5324   2.5504   2.5571   2.5960   2.6248
  2.6463   2.6800   2.6874   2.6908   2.7107   2.7170   2.7310   2.7415
  2.7494   2.7594   2.7717   2.7765   2.7808   2.7904   2.7995   2.8180
  2.8277   2.8422   2.8548   2.8746   2.8801   2.9223   2.9766   3.0077
  3.0861   3.0923   3.1409   3.1662   3.1877   3.2008   3.2342   3.2398
  3.3443   3.3622   3.3696   3.3916   3.5133   3.5253   3.5953   3.6085
  3.7101   3.7481   3.7805   3.9710   4.0126   4.0294   4.0948   4.1171
  4.1414   4.3914   4.8078   4.8433   9.7880   9.8081   9.8231  23.4526
 23.6183  23.8539  23.9061  23.9237  23.9461  24.0072  24.0462  24.0609
 24.0876  24.1464  24.1721  25.8361  25.8998  25.9064  26.1487  26.2136
 26.3308  26.6206  26.6352  26.7872 215.7822 215.8091 215.8235
 --------------------------------------------------------------

          Ground-State Mulliken Net Atomic Charges

     Atom                 Charge (a.u.)
  ----------------------------------------
      1 C                     0.020735
      2 C                     0.054632
      3 Cl                    0.502998
      4 C                    -0.295608
      5 H                     0.209145
      6 C                    -0.605308
      7 H                     0.172422
      8 C                    -0.223900
      9 H                     0.206009
     10 C                     0.116874
     11 Cl                    0.468324
     12 C                     0.301981
     13 C                    -0.924369
     14 H                     0.210260
     15 C                     0.310752
     16 Cl                    0.490262
     17 C                    -0.496030
     18 H                     0.192776
     19 C                    -0.512840
     20 H                     0.176973
     21 C                    -0.549702
     22 H                     0.173614
  ----------------------------------------
  Sum of atomic charges =     0.000000

 -----------------------------------------------------------------
                    Cartesian Multipole Moments
 -----------------------------------------------------------------
    Charge (ESU x 10^10)
                -0.0000
    Dipole Moment (Debye)
         X      -2.2079      Y       1.3687      Z       0.3549
       Tot       2.6219
    Quadrupole Moments (Debye-Ang)
        XX    -105.3760     XY       4.4663     YY    -110.1112
        XZ      -7.6656     YZ      -4.6652     ZZ    -104.2259
    Octopole Moments (Debye-Ang^2)
       XXX    -349.1827    XXY      48.5890    XYY    -107.0276
       YYY      95.7882    XXZ      34.5805    XYZ     -13.7540
       YYZ      38.0400    XZZ     -97.9836    YZZ      43.3086
       ZZZ     123.1950
    Hexadecapole Moments (Debye-Ang^3)
      XXXX   -4050.5310   XXXY     468.2079   XXYY    -848.5840
      XYYY     396.0771   YYYY    -767.1832   XXXZ     378.6283
      XXYZ     -86.9680   XYYZ     165.0378   YYYZ    -170.4777
      XXZZ    -923.3596   XYZZ     159.6155   YYZZ    -451.7362
      XZZZ     394.7273   YZZZ    -165.3985   ZZZZ   -1882.7935
 -----------------------------------------------------------------
 Calculating analytic gradient of the SCF energy
 Gradient of SCF Energy
            1           2           3           4           5           6
    1   0.0016750  -0.0002462   0.0004769  -0.0002389   0.0001399   0.0000129
    2  -0.0000012  -0.0000642  -0.0006931   0.0000516  -0.0000788   0.0000605
    3  -0.0005408  -0.0006572  -0.0009054   0.0007845  -0.0000547  -0.0000412
            7           8           9          10          11          12
    1   0.0000182  -0.0008474   0.0001180   0.0003042   0.0007430  -0.0008024
    2  -0.0000204  -0.0000895   0.0000549   0.0000919   0.0003861   0.0000426
    3  -0.0000050  -0.0002091  -0.0001022   0.0004240  -0.0001061   0.0001884
           13          14          15          16          17          18
    1  -0.0004438  -0.0000739  -0.0001632  -0.0000412   0.0007914  -0.0000559
    2   0.0001648   0.0000055   0.0000316   0.0000740  -0.0000029  -0.0000266
    3   0.0009190   0.0006343   0.0000163   0.0000039  -0.0004222   0.0000726
           19          20          21          22
    1  -0.0002160  -0.0000225  -0.0004919  -0.0006363
    2   0.0000118   0.0000178  -0.0000588   0.0000425
    3   0.0001412  -0.0000610   0.0001139  -0.0001932
 Max gradient component =       1.675E-03
 RMS gradient           =       4.157E-04
 Gradient time:  CPU 164.05 s  wall 164.07 s
 Geometry Optimization Parameters
   NAtoms,    NIC,     NZ,  NCons,   NDum,   NFix, NCnnct, MaxDiis
       22     155      22       0       0       0       0       0

 Cartesian Hessian Update
 Hessian updated using BFGS update


** GEOMETRY OPTIMIZATION IN DELOCALIZED INTERNAL COORDINATES **
   Searching for a Minimum

   Optimization Cycle:   4

                       Coordinates (Angstroms)
     ATOM                X               Y               Z
      1  C         0.0148386180   -0.0039541756   -0.0133251360
      2  C        -0.0182274709    0.2076509010    1.3751692112
      3  Cl        1.4826533909    0.4746312755    2.2547349724
      4  C        -1.2043742607    0.2376368846    2.1021729404
      5  H        -1.1723543378    0.4084024872    3.1700417808
      6  C        -2.4124810332    0.0542518003    1.4385662401
      7  H        -3.3421619051    0.0778469889    1.9946816175
      8  C        -2.4325278895   -0.1611159775    0.0648156391
      9  H        -3.3638026193   -0.3120732687   -0.4648288710
     10  C        -1.2308146772   -0.1891053811   -0.6362631154
     11  Cl       -1.3072978934   -0.5001438383   -2.3671648814
     12  C         1.2924656881   -0.0261719447   -0.7769887403
     13  C         2.2184404677   -1.0492113363   -0.5531470963
     14  H         2.0140592086   -1.8259052472    0.1726003316
     15  C         3.4112568962   -1.0575854063   -1.2664656078
     16  Cl        4.5688081175   -2.3527445662   -0.9826395341
     17  C         3.7123076030   -0.0654451415   -2.1940093827
     18  H         4.6493906261   -0.0912463367   -2.7346507841
     19  C         2.7848625940    0.9525006997   -2.4079301968
     20  H         3.0064494389    1.7325802614   -3.1271975770
     21  C         1.5811151296    0.9743656048   -1.7091142181
     22  H         0.8618685091    1.7652902412   -1.8863264609
   Point Group: c1    Number of degrees of freedom:    60


   Energy is  -1842.281646410

 Hessian updated using BFGS update

 57 Hessian modes will be used to form the next step
  Hessian Eigenvalues:
     0.007824    0.019215    0.019493    0.023203    0.023265    0.023600
     0.023684    0.023868    0.023954    0.024034    0.024090    0.024090
     0.024114    0.024117    0.024132    0.024142    0.024172    0.024199
     0.029970    0.159351    0.159971    0.159995    0.159999    0.160000
     0.160173    0.162031    0.213666    0.220253    0.225856    0.234919
     0.235285    0.244293    0.249969    0.249990    0.250044    0.257486
     0.294341    0.301028    0.301092    0.304982    0.353068    0.356623
     0.356671    0.357102    0.368912    0.428663    0.431120    0.433000
     0.464032    0.468104    0.468641    0.469871    0.476330    0.478205
     0.478235    0.479704    0.531162

 Minimum search - taking simple RFO step
 Searching for Lamda that Minimizes Along All modes
 Value Taken    Lamda =  -0.00053188
 Step Taken.  Stepsize is  0.226905

                             Maximum     Tolerance    Cnvgd?
         Gradient           0.003812      0.000300      NO
         Displacement       0.200356      0.001200      NO
         Energy change     -0.000669      0.000001      NO


 New Cartesian Coordinates Obtained by Inverse Iteration

 Displacement from previous Coordinates is:  0.798417
 ----------------------------------------------------------------
             Standard Nuclear Orientation (Angstroms)
    I     Atom           X                Y                Z
 ----------------------------------------------------------------
    1      C       0.0166467360    -0.0041717616    -0.0073625565
    2      C      -0.0252541944     0.2709535553     1.3687400506
    3      Cl      1.4706736800     0.6211027301     2.2306186786
    4      C      -1.2131141779     0.3023422528     2.0922214477
    5      H      -1.1891865991     0.5256640854     3.1503083799
    6      C      -2.4125648971     0.0508510032     1.4353867516
    7      H      -3.3444391270     0.0741349357     1.9884490470
    8      C      -2.4240333722    -0.2278194721     0.0729641528
    9      H      -3.3488140998    -0.4286325090    -0.4510028883
   10      C      -1.2197174656    -0.2503457820    -0.6230302991
   11      Cl     -1.2698493054    -0.6238668811    -2.3436174358
   12      C       1.2966319822    -0.0251479994    -0.7714690409
   13      C       2.1884659455    -1.0873062576    -0.6013316862
   14      H       1.9600471167    -1.8909500150     0.0864570555
   15      C       3.3798937541    -1.0933630482    -1.3167922805
   16      Cl      4.4993844599    -2.4369109462    -1.1044009156
   17      C       3.7097861746    -0.0639770586    -2.1917906216
   18      H       4.6457499404    -0.0905347706    -2.7340309972
   19      C       2.8132961460     0.9904447432    -2.3533638495
   20      H       3.0598471424     1.7988319950    -3.0322246609
   21      C       1.6104785806     1.0117106429    -1.6528324971
   22      H       0.9105457804     1.8274450824    -1.7891647034
 ----------------------------------------------------------------
 Nuclear Repulsion Energy =        1220.92906042 hartrees
 There are       65 alpha and       65 beta electrons
 Applying Cartesian multipole field
    Component          Value
    ---------          -----
     (2,0,0)        1.00000E-11
     (0,2,0)        2.00000E-11
     (0,0,2)       -3.00000E-11
 Nucleus-field energy     =    -0.0000000009 hartrees
 Requested basis set is 6-311++G(d,p)
 There are 146 shells and 403 basis functions
 A cutoff of  1.0D-15 yielded   8825 shell pairs
 There are     71010 function pairs (     76287 Cartesian)
 Smallest overlap matrix eigenvalue = 3.52E-07
 Linear dependence detected in AO basis
 Number of orthogonalized atomic orbitals = 400
 Maximum deviation from orthogonality = 5.392E-10
 Guess from superposition of atomic densities
 Warning:  Energy on first SCF cycle will be non-variational
 SAD guess density has 130.000000 electrons

 -----------------------------------------------------------------------
  General SCF calculation program by
  Eric Jon Sundstrom, Paul Horn, Yuezhi Mao, Dmitri Zuev, Alec White,
  David Stuck, Shaama M.S., Shane Yost, Joonho Lee, David Small,
  Daniel Levine, Susi Lehtola, Hugh Burton, Evgeny Epifanovsky,
  Bang C. Huynh
 -----------------------------------------------------------------------
 Exchange:     0.2000 Hartree-Fock + 0.0800 Slater + 0.7200 B88
 Correlation:  0.1900 VWN1RPA + 0.8100 LYP
 Using SG-1 standard quadrature grid
 A restricted SCF calculation will be
 performed using DIIS
 SCF converges when DIIS error is below 1.0e-08
 ---------------------------------------
  Cycle       Energy         DIIS error
 ---------------------------------------
    1   -1845.7880609107      3.13e-02  
    2   -1842.1073063936      2.85e-03  
    3   -1842.0229642010      3.44e-03  
    4   -1842.2750257808      5.58e-04  
    5   -1842.2800282454      2.95e-04  
    6   -1842.2817796175      1.07e-04  
    7   -1842.2819945902      3.23e-05  
    8   -1842.2820126808      1.37e-05  
    9   -1842.2820165548      2.42e-06  
   10   -1842.2820166517      1.22e-06  
   11   -1842.2820166832      2.46e-07  
   12   -1842.2820166842      9.99e-08  
   13   -1842.2820166845      3.46e-08  
   14   -1842.2820166846      1.51e-08  
   15   -1842.2820166845      4.43e-09  Convergence criterion met
 ---------------------------------------
 SCF time:   CPU 514.02s  wall 514.00s 
 SCF   energy in the final basis set =    -1842.2820166845
 Total energy in the final basis set =    -1842.2820166845

 --------------------------------------------------------------

                    Orbital Energies (a.u.)
 --------------------------------------------------------------

 Alpha MOs
 -- Occupied --
********-101.5644-101.5569 -10.2607 -10.2606 -10.2469 -10.2242 -10.2103
-10.2073 -10.2051 -10.2049 -10.1975 -10.1963 -10.1954 -10.1926  -9.4792
 -9.4790  -9.4715  -7.2438  -7.2437  -7.2361  -7.2341  -7.2340  -7.2336
 -7.2333  -7.2263  -7.2260  -0.9285  -0.9011  -0.8855  -0.8514  -0.8403
 -0.7994  -0.7570  -0.7510  -0.7427  -0.6561  -0.6270  -0.6188  -0.6039
 -0.5464  -0.5243  -0.5112  -0.4901  -0.4856  -0.4690  -0.4523  -0.4493
 -0.4435  -0.4239  -0.4085  -0.4070  -0.3923  -0.3778  -0.3765  -0.3732
 -0.3445  -0.3361  -0.3312  -0.3234  -0.3206  -0.2832  -0.2684  -0.2644
 -0.2571
 -- Virtual --
 -0.0507  -0.0454  -0.0302  -0.0283  -0.0185  -0.0116   0.0013   0.0102
  0.0114   0.0152   0.0191   0.0198   0.0338   0.0363   0.0480   0.0517
  0.0556   0.0614   0.0677   0.0722   0.0819   0.0851   0.0863   0.0904
  0.0951   0.0972   0.1016   0.1057   0.1081   0.1126   0.1161   0.1199
  0.1211   0.1232   0.1271   0.1284   0.1306   0.1341   0.1351   0.1362
  0.1390   0.1392   0.1468   0.1508   0.1600   0.1638   0.1661   0.1734
  0.1781   0.1820   0.1851   0.1870   0.1901   0.1981   0.2065   0.2129
  0.2203   0.2240   0.2285   0.2323   0.2340   0.2367   0.2411   0.2434
  0.2476   0.2523   0.2572   0.2639   0.2679   0.2708   0.2735   0.2756
  0.2813   0.2852   0.2856   0.2970   0.3007   0.3016   0.3091   0.3111
  0.3150   0.3199   0.3269   0.3345   0.3439   0.3519   0.3593   0.3709
  0.3840   0.4286   0.4308   0.4497   0.4573   0.4669   0.4725   0.4777
  0.4882   0.4921   0.5039   0.5076   0.5197   0.5233   0.5427   0.5463
  0.5513   0.5563   0.5598   0.5682   0.5717   0.5762   0.5811   0.5966
  0.6018   0.6063   0.6147   0.6187   0.6255   0.6306   0.6423   0.6519
  0.6590   0.6750   0.6824   0.6855   0.6971   0.6981   0.7059   0.7124
  0.7176   0.7300   0.7423   0.7552   0.7694   0.7948   0.8080   0.8187
  0.8276   0.8397   0.8428   0.8518   0.8543   0.8568   0.8607   0.8675
  0.8697   0.8771   0.8816   0.8829   0.8879   0.8928   0.8968   0.9097
  0.9231   0.9292   0.9418   0.9497   0.9524   0.9638   0.9734   0.9825
  0.9842   0.9875   1.0016   1.0119   1.0136   1.0323   1.0425   1.0486
  1.0549   1.0701   1.0791   1.1133   1.1412   1.1505   1.1644   1.2042
  1.2366   1.2419   1.2552   1.2758   1.2838   1.3110   1.3146   1.3237
  1.3407   1.3885   1.4220   1.4300   1.4821   1.4862   1.5031   1.5172
  1.5529   1.5537   1.5590   1.5671   1.5754   1.5795   1.5958   1.6203
  1.6428   1.6503   1.6695   1.6744   1.6901   1.7004   1.7285   1.7515
  1.7531   1.7600   1.8081   1.8411   1.8508   1.8751   1.8857   1.8948
  1.9045   1.9155   1.9252   1.9431   1.9556   1.9622   1.9642   1.9773
  1.9940   2.0040   2.0278   2.0314   2.0480   2.0502   2.0984   2.1290
  2.1806   2.1931   2.1969   2.2759   2.2796   2.2873   2.2896   2.3066
  2.3227   2.3543   2.3660   2.4185   2.4318   2.4446   2.4461   2.4554
  2.4971   2.5061   2.5282   2.5307   2.5498   2.5599   2.5922   2.6116
  2.6471   2.6867   2.6906   2.6928   2.7110   2.7170   2.7337   2.7400
  2.7506   2.7570   2.7699   2.7752   2.7787   2.7894   2.7966   2.8252
  2.8330   2.8438   2.8562   2.8712   2.8790   2.9191   2.9778   3.0118
  3.0926   3.0967   3.1394   3.1638   3.1863   3.2027   3.2340   3.2449
  3.3437   3.3581   3.3713   3.3929   3.5145   3.5305   3.5990   3.6126
  3.7091   3.7541   3.7827   3.9727   4.0121   4.0290   4.0949   4.1180
  4.1427   4.3808   4.8096   4.8411   9.7894   9.8145   9.8180  23.4555
 23.6183  23.8554  23.9053  23.9238  23.9470  24.0104  24.0468  24.0618
 24.0930  24.1472  24.1752  25.8351  25.8906  25.9099  26.1472  26.2275
 26.3265  26.6228  26.6431  26.7899 215.7833 215.8173 215.8177
 --------------------------------------------------------------

          Ground-State Mulliken Net Atomic Charges

     Atom                 Charge (a.u.)
  ----------------------------------------
      1 C                    -0.129212
      2 C                     0.049296
      3 Cl                    0.501006
      4 C                    -0.253695
      5 H                     0.207843
      6 C                    -0.568942
      7 H                     0.174114
      8 C                    -0.203779
      9 H                     0.205703
     10 C                     0.091880
     11 Cl                    0.476673
     12 C                     0.306354
     13 C                    -0.846390
     14 H                     0.211252
     15 C                     0.246702
     16 Cl                    0.490981
     17 C                    -0.429286
     18 H                     0.194976
     19 C                    -0.590405
     20 H                     0.176670
     21 C                    -0.488551
     22 H                     0.176811
  ----------------------------------------
  Sum of atomic charges =     0.000000

 -----------------------------------------------------------------
                    Cartesian Multipole Moments
 -----------------------------------------------------------------
    Charge (ESU x 10^10)
                 0.0000
    Dipole Moment (Debye)
         X      -2.1919      Y       1.4145      Z       0.4176
       Tot       2.6419
    Quadrupole Moments (Debye-Ang)
        XX    -105.0891     XY       4.7476     YY    -109.9005
        XZ      -7.5835     YZ      -4.6962     ZZ    -104.7398
    Octopole Moments (Debye-Ang^2)
       XXX    -345.9837    XXY      49.8035    XYY    -106.3946
       YYY      98.6981    XXZ      36.1011    XYZ     -14.5579
       YYZ      39.4486    XZZ     -98.4364    YZZ      44.3876
       ZZZ     128.7848
    Hexadecapole Moments (Debye-Ang^3)
      XXXX   -3980.4555   XXXY     464.1381   XXYY    -848.4282
      XYYY     386.8704   YYYY    -836.2307   XXXZ     405.4877
      XXYZ    -102.9950   XYYZ     173.4112   YYYZ    -217.1096
      XXZZ    -913.5749   XYZZ     156.5028   YYZZ    -461.2818
      XZZZ     426.3652   YZZZ    -205.4780   ZZZZ   -1877.9783
 -----------------------------------------------------------------
 Calculating analytic gradient of the SCF energy
 Gradient of SCF Energy
            1           2           3           4           5           6
    1   0.0010199  -0.0016206   0.0010514  -0.0004021   0.0001970   0.0007306
    2  -0.0003572  -0.0003735  -0.0001799   0.0002827  -0.0000018  -0.0000387
    3  -0.0009400  -0.0007928  -0.0001382   0.0008387  -0.0002198  -0.0003368
            7           8           9          10          11          12
    1  -0.0001275  -0.0008563   0.0002668   0.0001186   0.0011125   0.0004442
    2   0.0000474  -0.0001760   0.0000018   0.0004429   0.0003258   0.0005197
    3   0.0000689  -0.0000926  -0.0000937   0.0019426  -0.0007247  -0.0005847
           13          14          15          16          17          18
    1  -0.0005004  -0.0000680  -0.0007007   0.0003249   0.0005990  -0.0001438
    2  -0.0009621   0.0002780   0.0009139  -0.0004022   0.0000285  -0.0001058
    3   0.0005407   0.0004268  -0.0001967   0.0000366  -0.0001502   0.0001399
           19          20          21          22
    1  -0.0003344   0.0001632  -0.0006412  -0.0006332
    2  -0.0001339   0.0000461   0.0000982  -0.0002539
    3   0.0001709  -0.0000072   0.0002382  -0.0001259
 Max gradient component =       1.943E-03
 RMS gradient           =       5.610E-04
 Gradient time:  CPU 173.49 s  wall 173.52 s
 Geometry Optimization Parameters
   NAtoms,    NIC,     NZ,  NCons,   NDum,   NFix, NCnnct, MaxDiis
       22     155      22       0       0       0       0       0

 Cartesian Hessian Update
 Hessian updated using BFGS update


** GEOMETRY OPTIMIZATION IN DELOCALIZED INTERNAL COORDINATES **
   Searching for a Minimum

   Optimization Cycle:   5

                       Coordinates (Angstroms)
     ATOM                X               Y               Z
      1  C         0.0166467360   -0.0041717616   -0.0073625565
      2  C        -0.0252541944    0.2709535553    1.3687400506
      3  Cl        1.4706736800    0.6211027301    2.2306186786
      4  C        -1.2131141779    0.3023422528    2.0922214477
      5  H        -1.1891865991    0.5256640854    3.1503083799
      6  C        -2.4125648971    0.0508510032    1.4353867516
      7  H        -3.3444391270    0.0741349357    1.9884490470
      8  C        -2.4240333722   -0.2278194721    0.0729641528
      9  H        -3.3488140998   -0.4286325090   -0.4510028883
     10  C        -1.2197174656   -0.2503457820   -0.6230302991
     11  Cl       -1.2698493054   -0.6238668811   -2.3436174358
     12  C         1.2966319822   -0.0251479994   -0.7714690409
     13  C         2.1884659455   -1.0873062576   -0.6013316862
     14  H         1.9600471167   -1.8909500150    0.0864570555
     15  C         3.3798937541   -1.0933630482   -1.3167922805
     16  Cl        4.4993844599   -2.4369109462   -1.1044009156
     17  C         3.7097861746   -0.0639770586   -2.1917906216
     18  H         4.6457499404   -0.0905347706   -2.7340309972
     19  C         2.8132961460    0.9904447432   -2.3533638495
     20  H         3.0598471424    1.7988319950   -3.0322246609
     21  C         1.6104785806    1.0117106429   -1.6528324971
     22  H         0.9105457804    1.8274450824   -1.7891647034
   Point Group: c1    Number of degrees of freedom:    60


   Energy is  -1842.282016684

 Hessian updated using BFGS update

 58 Hessian modes will be used to form the next step
  Hessian Eigenvalues:
     0.004986    0.019267    0.019823    0.023230    0.023337    0.023681
     0.023777    0.023906    0.023993    0.024062    0.024090    0.024095
     0.024115    0.024123    0.024141    0.024147    0.024175    0.024659
     0.028438    0.159516    0.159972    0.159995    0.160000    0.160001
     0.160149    0.162152    0.215361    0.220542    0.226417    0.234955
     0.235371    0.245359    0.249973    0.249990    0.250147    0.266285
     0.289436    0.301086    0.301172    0.310592    0.349170    0.356640
     0.356666    0.356706    0.357313    0.362964    0.428673    0.431196
     0.433717    0.457445    0.467907    0.469001    0.474064    0.476425
     0.478208    0.478334    0.479724    0.500839

 Minimum search - taking simple RFO step
 Searching for Lamda that Minimizes Along All modes
 Value Taken    Lamda =  -0.00029897
 Step Taken.  Stepsize is  0.200426

                             Maximum     Tolerance    Cnvgd?
         Gradient           0.003300      0.000300      NO
         Displacement       0.175918      0.001200      NO
         Energy change     -0.000370      0.000001      NO


 New Cartesian Coordinates Obtained by Inverse Iteration

 Displacement from previous Coordinates is:  0.700654
 ----------------------------------------------------------------
             Standard Nuclear Orientation (Angstroms)
    I     Atom           X                Y                Z
 ----------------------------------------------------------------
    1      C       0.0124310011     0.0028858198    -0.0105683438
    2      C      -0.0321488374     0.3297790906     1.3531188807
    3      Cl      1.4589412506     0.7452977775     2.1919872252
    4      C      -1.2183424693     0.3540649531     2.0792328780
    5      H      -1.1993000437     0.6160323333     3.1287352823
    6      C      -2.4119945410     0.0447172806     1.4362650239
    7      H      -3.3425687124     0.0615897121     1.9915927967
    8      C      -2.4194447383    -0.2854077668     0.0852512568
    9      H      -3.3405240463    -0.5320599414    -0.4258717160
   10      C      -1.2169930866    -0.3023683226    -0.6139864810
   11      Cl     -1.2610741380    -0.7423012153    -2.3181913318
   12      C       1.2963159694    -0.0194113599    -0.7726061656
   13      C       2.1587844614    -1.1107874986    -0.6441014842
   14      H       1.9048117676    -1.9372730805     0.0069262941
   15      C       3.3521841145    -1.1201916695    -1.3566185748
   16      Cl      4.4331606439    -2.5021325094    -1.1990363421
   17      C       3.7120792124    -0.0650288429    -2.1876885216
   18      H       4.6486912303    -0.0944761010    -2.7291407528
   19      C       2.8472339545     1.0209943155    -2.3046673183
   20      H       3.1188339652     1.8504074862    -2.9475435683
   21      C       1.6435290395     1.0467153912    -1.6053702995
   22      H       0.9698682032     1.8894086726    -1.7049876070
 ----------------------------------------------------------------
 Nuclear Repulsion Energy =        1220.39885447 hartrees
 There are       65 alpha and       65 beta electrons
 Applying Cartesian multipole field
    Component          Value
    ---------          -----
     (2,0,0)        1.00000E-11
     (0,2,0)        2.00000E-11
     (0,0,2)       -3.00000E-11
 Nucleus-field energy     =     0.0000000002 hartrees
 Requested basis set is 6-311++G(d,p)
 There are 146 shells and 403 basis functions
 A cutoff of  1.0D-15 yielded   8836 shell pairs
 There are     71146 function pairs (     76450 Cartesian)
 Smallest overlap matrix eigenvalue = 3.03E-07
 Linear dependence detected in AO basis
 Number of orthogonalized atomic orbitals = 400
 Maximum deviation from orthogonality = 2.709E-10
 Guess from superposition of atomic densities
 Warning:  Energy on first SCF cycle will be non-variational
 SAD guess density has 130.000000 electrons

 -----------------------------------------------------------------------
  General SCF calculation program by
  Eric Jon Sundstrom, Paul Horn, Yuezhi Mao, Dmitri Zuev, Alec White,
  David Stuck, Shaama M.S., Shane Yost, Joonho Lee, David Small,
  Daniel Levine, Susi Lehtola, Hugh Burton, Evgeny Epifanovsky,
  Bang C. Huynh
 -----------------------------------------------------------------------
 Exchange:     0.2000 Hartree-Fock + 0.0800 Slater + 0.7200 B88
 Correlation:  0.1900 VWN1RPA + 0.8100 LYP
 Using SG-1 standard quadrature grid
 A restricted SCF calculation will be
 performed using DIIS
 SCF converges when DIIS error is below 1.0e-08
 ---------------------------------------
  Cycle       Energy         DIIS error
 ---------------------------------------
    1   -1845.7857157086      3.13e-02  
    2   -1842.1074682247      2.85e-03  
    3   -1842.0234375087      3.44e-03  
    4   -1842.2752605187      5.56e-04  
    5   -1842.2802372184      2.93e-04  
    6   -1842.2819647724      1.07e-04  
    7   -1842.2821792866      3.21e-05  
    8   -1842.2821971575      1.37e-05  
    9   -1842.2822010623      2.41e-06  
   10   -1842.2822011594      1.20e-06  
   11   -1842.2822011903      2.39e-07  
   12   -1842.2822011913      9.62e-08  
   13   -1842.2822011914      3.03e-08  
   14   -1842.2822011916      1.32e-08  
   15   -1842.2822011915      4.89e-09  Convergence criterion met
 ---------------------------------------
 SCF time:   CPU 500.43s  wall 501.00s 
 SCF   energy in the final basis set =    -1842.2822011915
 Total energy in the final basis set =    -1842.2822011915

 --------------------------------------------------------------

                    Orbital Energies (a.u.)
 --------------------------------------------------------------

 Alpha MOs
 -- Occupied --
********-101.5643-101.5570 -10.2606 -10.2605 -10.2470 -10.2239 -10.2104
-10.2072 -10.2049 -10.2048 -10.1974 -10.1963 -10.1954 -10.1926  -9.4792
 -9.4790  -9.4716  -7.2437  -7.2437  -7.2362  -7.2341  -7.2339  -7.2336
 -7.2332  -7.2264  -7.2261  -0.9283  -0.9011  -0.8854  -0.8513  -0.8403
 -0.7991  -0.7569  -0.7509  -0.7426  -0.6559  -0.6259  -0.6197  -0.6038
 -0.5463  -0.5242  -0.5109  -0.4909  -0.4853  -0.4689  -0.4524  -0.4490
 -0.4434  -0.4236  -0.4086  -0.4071  -0.3922  -0.3770  -0.3763  -0.3736
 -0.3441  -0.3360  -0.3311  -0.3234  -0.3207  -0.2805  -0.2702  -0.2645
 -0.2578
 -- Virtual --
 -0.0478  -0.0456  -0.0320  -0.0292  -0.0184  -0.0117   0.0013   0.0105
  0.0114   0.0149   0.0189   0.0196   0.0336   0.0362   0.0479   0.0516
  0.0567   0.0617   0.0673   0.0717   0.0815   0.0850   0.0871   0.0903
  0.0940   0.0973   0.1012   0.1056   0.1080   0.1120   0.1164   0.1193
  0.1219   0.1231   0.1268   0.1286   0.1302   0.1331   0.1353   0.1371
  0.1383   0.1396   0.1461   0.1518   0.1589   0.1629   0.1666   0.1717
  0.1772   0.1828   0.1847   0.1858   0.1909   0.1983   0.2053   0.2122
  0.2200   0.2255   0.2293   0.2319   0.2342   0.2361   0.2410   0.2439
  0.2467   0.2516   0.2577   0.2643   0.2680   0.2703   0.2744   0.2753
  0.2816   0.2852   0.2861   0.2982   0.2990   0.3026   0.3094   0.3120
  0.3176   0.3206   0.3280   0.3337   0.3458   0.3529   0.3569   0.3782
  0.3845   0.4288   0.4296   0.4506   0.4558   0.4625   0.4695   0.4768
  0.4894   0.4955   0.5067   0.5085   0.5174   0.5247   0.5437   0.5480
  0.5514   0.5546   0.5601   0.5695   0.5716   0.5748   0.5800   0.5955
  0.6019   0.6037   0.6160   0.6180   0.6244   0.6369   0.6471   0.6517
  0.6587   0.6772   0.6793   0.6837   0.6977   0.7027   0.7058   0.7130
  0.7203   0.7305   0.7448   0.7573   0.7724   0.7929   0.8110   0.8193
  0.8298   0.8427   0.8439   0.8504   0.8534   0.8570   0.8586   0.8667
  0.8698   0.8722   0.8788   0.8818   0.8876   0.8894   0.8968   0.9090
  0.9202   0.9304   0.9480   0.9546   0.9575   0.9638   0.9717   0.9831
  0.9843   0.9897   1.0017   1.0157   1.0189   1.0342   1.0417   1.0480
  1.0564   1.0674   1.0804   1.1131   1.1372   1.1549   1.1737   1.2043
  1.2384   1.2433   1.2599   1.2769   1.2877   1.3125   1.3183   1.3244
  1.3393   1.3945   1.4160   1.4292   1.4825   1.4862   1.5008   1.5149
  1.5534   1.5576   1.5588   1.5703   1.5764   1.5782   1.5957   1.6183
  1.6430   1.6522   1.6687   1.6735   1.6875   1.6998   1.7307   1.7520
  1.7563   1.7616   1.8091   1.8337   1.8442   1.8716   1.8848   1.8938
  1.9026   1.9169   1.9277   1.9442   1.9566   1.9615   1.9645   1.9772
  1.9953   2.0066   2.0324   2.0339   2.0476   2.0514   2.0972   2.1338
  2.1796   2.1927   2.1981   2.2760   2.2789   2.2850   2.2868   2.3093
  2.3234   2.3515   2.3696   2.4174   2.4318   2.4403   2.4456   2.4535
  2.4967   2.5146   2.5274   2.5321   2.5489   2.5613   2.5881   2.6015
  2.6491   2.6898   2.6914   2.6981   2.7111   2.7170   2.7332   2.7394
  2.7524   2.7557   2.7679   2.7738   2.7752   2.7861   2.7939   2.8245
  2.8435   2.8457   2.8562   2.8761   2.8791   2.9162   2.9774   3.0133
  3.0977   3.1011   3.1379   3.1598   3.1862   3.2046   3.2289   3.2579
  3.3428   3.3537   3.3724   3.3949   3.5153   3.5359   3.6008   3.6169
  3.7092   3.7583   3.7859   3.9742   4.0120   4.0292   4.0944   4.1181
  4.1434   4.3737   4.8110   4.8380   9.7902   9.8119   9.8268  23.4586
 23.6182  23.8550  23.9037  23.9233  23.9473  24.0114  24.0466  24.0613
 24.0965  24.1470  24.1765  25.8347  25.8777  25.9150  26.1458  26.2436
 26.3118  26.6208  26.6474  26.7971 215.7840 215.8103 215.8317
 --------------------------------------------------------------

          Ground-State Mulliken Net Atomic Charges

     Atom                 Charge (a.u.)
  ----------------------------------------
      1 C                    -0.261869
      2 C                     0.047151
      3 Cl                    0.492802
      4 C                    -0.203810
      5 H                     0.206398
      6 C                    -0.530522
      7 H                     0.175430
      8 C                    -0.169272
      9 H                     0.204506
     10 C                     0.067070
     11 Cl                    0.473253
     12 C                     0.349399
     13 C                    -0.792256
     14 H                     0.211257
     15 C                     0.195698
     16 Cl                    0.491321
     17 C                    -0.371521
     18 H                     0.196256
     19 C                    -0.661429
     20 H                     0.175808
     21 C                    -0.476337
     22 H                     0.180667
  ----------------------------------------
  Sum of atomic charges =     0.000000

 -----------------------------------------------------------------
                    Cartesian Multipole Moments
 -----------------------------------------------------------------
    Charge (ESU x 10^10)
                -0.0000
    Dipole Moment (Debye)
         X      -2.1502      Y       1.4401      Z       0.4824
       Tot       2.6325
    Quadrupole Moments (Debye-Ang)
        XX    -104.7749     XY       5.0079     YY    -109.7074
        XZ      -7.5160     YZ      -4.6917     ZZ    -105.1493
    Octopole Moments (Debye-Ang^2)
       XXX    -341.4342    XXY      50.5682    XYY    -105.3770
       YYY     101.1510    XXZ      37.4369    XYZ     -15.0557
       YYZ      40.7279    XZZ     -98.4712    YZZ      44.9967
       ZZZ     134.0656
    Hexadecapole Moments (Debye-Ang^3)
      XXXX   -3922.1932   XXXY     455.6604   XXYY    -849.0773
      XYYY     374.7892   YYYY    -899.3277   XXXZ     424.4127
      XXYZ    -116.3200   XYYZ     179.5594   YYYZ    -255.5990
      XXZZ    -903.9930   XYZZ     152.1952   YYZZ    -468.7160
      XZZZ     451.5013   YZZZ    -238.9158   ZZZZ   -1865.0650
 -----------------------------------------------------------------
 Calculating analytic gradient of the SCF energy
 Gradient of SCF Energy
            1           2           3           4           5           6
    1   0.0002592  -0.0013902   0.0010161  -0.0000367   0.0000979   0.0004675
    2   0.0001238  -0.0003604  -0.0000509   0.0000117   0.0000315   0.0000266
    3  -0.0000346  -0.0006860  -0.0002127   0.0003925  -0.0001119  -0.0002516
            7           8           9          10          11          12
    1  -0.0000878  -0.0004537   0.0001064  -0.0002163   0.0003469   0.0009312
    2   0.0000091  -0.0000620  -0.0000714   0.0003545  -0.0000889  -0.0000510
    3   0.0000421  -0.0002441  -0.0000506   0.0014005  -0.0006579  -0.0006531
           13          14          15          16          17          18
    1  -0.0002020  -0.0001212  -0.0004838   0.0003121   0.0001082  -0.0000006
    2  -0.0005636   0.0001924   0.0008505  -0.0004149  -0.0001104  -0.0000529
    3   0.0005721   0.0002948  -0.0002034   0.0000184  -0.0000466   0.0000811
           19          20          21          22
    1  -0.0001854   0.0001697  -0.0003000  -0.0003375
    2  -0.0000155  -0.0000013   0.0004034  -0.0001603
    3   0.0000220   0.0000295   0.0003182  -0.0000188
 Max gradient component =       1.401E-03
 RMS gradient           =       4.107E-04
 Gradient time:  CPU 163.98 s  wall 164.00 s
 Geometry Optimization Parameters
   NAtoms,    NIC,     NZ,  NCons,   NDum,   NFix, NCnnct, MaxDiis
       22     155      22       0       0       0       0       0

 Cartesian Hessian Update
 Hessian updated using BFGS update


** GEOMETRY OPTIMIZATION IN DELOCALIZED INTERNAL COORDINATES **
   Searching for a Minimum

   Optimization Cycle:   6

                       Coordinates (Angstroms)
     ATOM                X               Y               Z
      1  C         0.0124310011    0.0028858198   -0.0105683438
      2  C        -0.0321488374    0.3297790906    1.3531188807
      3  Cl        1.4589412506    0.7452977775    2.1919872252
      4  C        -1.2183424693    0.3540649531    2.0792328780
      5  H        -1.1993000437    0.6160323333    3.1287352823
      6  C        -2.4119945410    0.0447172806    1.4362650239
      7  H        -3.3425687124    0.0615897121    1.9915927967
      8  C        -2.4194447383   -0.2854077668    0.0852512568
      9  H        -3.3405240463   -0.5320599414   -0.4258717160
     10  C        -1.2169930866   -0.3023683226   -0.6139864810
     11  Cl       -1.2610741380   -0.7423012153   -2.3181913318
     12  C         1.2963159694   -0.0194113599   -0.7726061656
     13  C         2.1587844614   -1.1107874986   -0.6441014842
     14  H         1.9048117676   -1.9372730805    0.0069262941
     15  C         3.3521841145   -1.1201916695   -1.3566185748
     16  Cl        4.4331606439   -2.5021325094   -1.1990363421
     17  C         3.7120792124   -0.0650288429   -2.1876885216
     18  H         4.6486912303   -0.0944761010   -2.7291407528
     19  C         2.8472339545    1.0209943155   -2.3046673183
     20  H         3.1188339652    1.8504074862   -2.9475435683
     21  C         1.6435290395    1.0467153912   -1.6053702995
     22  H         0.9698682032    1.8894086726   -1.7049876070
   Point Group: c1    Number of degrees of freedom:    60


   Energy is  -1842.282201192

 Hessian updated using BFGS update

 59 Hessian modes will be used to form the next step
  Hessian Eigenvalues:
     0.003920    0.019238    0.020338    0.023223    0.023354    0.023669
     0.023701    0.023942    0.023958    0.024078    0.024090    0.024107
     0.024115    0.024134    0.024139    0.024164    0.024188    0.024881
     0.028265    0.159480    0.159879    0.159995    0.159997    0.160002
     0.160046    0.160668    0.215227    0.220305    0.226474    0.235003
     0.235433    0.245539    0.249866    0.249983    0.250075    0.264588
     0.287107    0.300479    0.301123    0.301479    0.348251    0.356641
     0.356659    0.356669    0.356704    0.356903    0.362291    0.428706
     0.430842    0.434372    0.441600    0.467659    0.469505    0.475870
     0.476062    0.478201    0.478280    0.480318    0.493396

 Minimum search - taking simple RFO step
 Searching for Lamda that Minimizes Along All modes
 Value Taken    Lamda =  -0.00009111
 Step Taken.  Stepsize is  0.110019

                             Maximum     Tolerance    Cnvgd?
         Gradient           0.001762      0.000300      NO
         Displacement       0.091328      0.001200      NO
         Energy change     -0.000185      0.000001      NO


 New Cartesian Coordinates Obtained by Inverse Iteration

 Displacement from previous Coordinates is:  0.375691
 ----------------------------------------------------------------
             Standard Nuclear Orientation (Angstroms)
    I     Atom           X                Y                Z
 ----------------------------------------------------------------
    1      C       0.0149657749     0.0069730601    -0.0043182694
    2      C      -0.0378900218     0.3629497671     1.3525951725
    3      Cl      1.4400485601     0.8173312565     2.1906086343
    4      C      -1.2272340463     0.3822829156     2.0741600234
    5      H      -1.2167946517     0.6646436666     3.1186814648
    6      C      -2.4139675286     0.0403215300     1.4349772693
    7      H      -3.3461857283     0.0534879611     1.9873219995
    8      C      -2.4118591552    -0.3163229237     0.0908155508
    9      H      -3.3285639840    -0.5849958515    -0.4172512117
   10      C      -1.2075036389    -0.3295336698    -0.6055209606
   11      Cl     -1.2421021868    -0.7964902094    -2.3010793695
   12      C       1.3003265615    -0.0146461333    -0.7655348319
   13      C       2.1463009958    -1.1220089996    -0.6668712550
   14      H       1.8809033756    -1.9617075098    -0.0375908662
   15      C       3.3381537051    -1.1348035653    -1.3823405917
   16      Cl      4.3966877588    -2.5361599254    -1.2583424814
   17      C       3.7115995252    -0.0678226493    -2.1921013746
   18      H       4.6451175691    -0.0999617840    -2.7389087356
   19      C       2.8628726089     1.0331069435    -2.2825149189
   20      H       3.1427072172     1.8711324209    -2.9104651344
   21      C       1.6625522980     1.0628632252    -1.5773324121
   22      H       1.0043391918     1.9198149990    -1.6562565705
 ----------------------------------------------------------------
 Nuclear Repulsion Energy =        1219.89805431 hartrees
 There are       65 alpha and       65 beta electrons
 Applying Cartesian multipole field
    Component          Value
    ---------          -----
     (2,0,0)        1.00000E-11
     (0,2,0)        2.00000E-11
     (0,0,2)       -3.00000E-11
 Nucleus-field energy     =     0.0000000005 hartrees
 Requested basis set is 6-311++G(d,p)
 There are 146 shells and 403 basis functions
 A cutoff of  1.0D-15 yielded   8834 shell pairs
 There are     71110 function pairs (     76407 Cartesian)
 Smallest overlap matrix eigenvalue = 2.73E-07
 Linear dependence detected in AO basis
 Number of orthogonalized atomic orbitals = 400
 Maximum deviation from orthogonality = 2.992E-10
 Guess from superposition of atomic densities
 Warning:  Energy on first SCF cycle will be non-variational
 SAD guess density has 130.000000 electrons

 -----------------------------------------------------------------------
  General SCF calculation program by
  Eric Jon Sundstrom, Paul Horn, Yuezhi Mao, Dmitri Zuev, Alec White,
  David Stuck, Shaama M.S., Shane Yost, Joonho Lee, David Small,
  Daniel Levine, Susi Lehtola, Hugh Burton, Evgeny Epifanovsky,
  Bang C. Huynh
 -----------------------------------------------------------------------
 Exchange:     0.2000 Hartree-Fock + 0.0800 Slater + 0.7200 B88
 Correlation:  0.1900 VWN1RPA + 0.8100 LYP
 Using SG-1 standard quadrature grid
 A restricted SCF calculation will be
 performed using DIIS
 SCF converges when DIIS error is below 1.0e-08
 ---------------------------------------
  Cycle       Energy         DIIS error
 ---------------------------------------
    1   -1845.7859758008      3.13e-02  
    2   -1842.1073092477      2.85e-03  
    3   -1842.0228577778      3.44e-03  
    4   -1842.2753075147      5.56e-04  
    5   -1842.2802883036      2.94e-04  
    6   -1842.2820247377      1.07e-04  
    7   -1842.2822390847      3.23e-05  
    8   -1842.2822572389      1.37e-05  
    9   -1842.2822611423      2.41e-06  
   10   -1842.2822612394      1.20e-06  
   11   -1842.2822612703      2.37e-07  
   12   -1842.2822612712      9.48e-08  
   13   -1842.2822612713      2.84e-08  
   14   -1842.2822612714      1.16e-08  
   15   -1842.2822612713      5.21e-09  Convergence criterion met
 ---------------------------------------
 SCF time:   CPU 519.85s  wall 520.00s 
 SCF   energy in the final basis set =    -1842.2822612713
 Total energy in the final basis set =    -1842.2822612713

 --------------------------------------------------------------

                    Orbital Energies (a.u.)
 --------------------------------------------------------------

 Alpha MOs
 -- Occupied --
********-101.5645-101.5571 -10.2605 -10.2605 -10.2470 -10.2239 -10.2105
-10.2070 -10.2047 -10.2046 -10.1974 -10.1962 -10.1954 -10.1926  -9.4792
 -9.4792  -9.4717  -7.2438  -7.2438  -7.2363  -7.2341  -7.2341  -7.2336
 -7.2334  -7.2266  -7.2262  -0.9282  -0.9012  -0.8858  -0.8514  -0.8404
 -0.7990  -0.7567  -0.7507  -0.7425  -0.6558  -0.6252  -0.6201  -0.6037
 -0.5462  -0.5241  -0.5107  -0.4911  -0.4854  -0.4689  -0.4523  -0.4490
 -0.4432  -0.4235  -0.4086  -0.4072  -0.3921  -0.3768  -0.3761  -0.3739
 -0.3439  -0.3360  -0.3310  -0.3234  -0.3208  -0.2790  -0.2713  -0.2643
 -0.2580
 -- Virtual --
 -0.0463  -0.0457  -0.0335  -0.0290  -0.0182  -0.0117   0.0014   0.0106
  0.0115   0.0149   0.0189   0.0197   0.0336   0.0362   0.0478   0.0516
  0.0571   0.0619   0.0671   0.0716   0.0813   0.0849   0.0875   0.0905
  0.0934   0.0974   0.1011   0.1057   0.1079   0.1117   0.1167   0.1188
  0.1222   0.1231   0.1267   0.1286   0.1301   0.1327   0.1355   0.1374
  0.1381   0.1401   0.1458   0.1524   0.1582   0.1624   0.1669   0.1710
  0.1770   0.1832   0.1844   0.1853   0.1912   0.1984   0.2047   0.2118
  0.2200   0.2263   0.2295   0.2321   0.2341   0.2354   0.2411   0.2437
  0.2462   0.2517   0.2581   0.2646   0.2682   0.2702   0.2746   0.2750
  0.2814   0.2855   0.2864   0.2980   0.2984   0.3030   0.3088   0.3117
  0.3189   0.3224   0.3300   0.3335   0.3469   0.3531   0.3557   0.3823
  0.3853   0.4287   0.4289   0.4515   0.4549   0.4605   0.4678   0.4764
  0.4893   0.4972   0.5081   0.5096   0.5161   0.5257   0.5444   0.5493
  0.5519   0.5536   0.5604   0.5701   0.5717   0.5747   0.5795   0.5950
  0.6006   0.6036   0.6167   0.6181   0.6243   0.6396   0.6492   0.6510
  0.6582   0.6758   0.6791   0.6843   0.6982   0.7034   0.7063   0.7128
  0.7233   0.7307   0.7466   0.7582   0.7746   0.7921   0.8137   0.8209
  0.8313   0.8429   0.8446   0.8478   0.8516   0.8569   0.8603   0.8658
  0.8694   0.8706   0.8782   0.8818   0.8869   0.8888   0.8972   0.9086
  0.9185   0.9304   0.9520   0.9568   0.9598   0.9644   0.9709   0.9828
  0.9838   0.9917   1.0019   1.0156   1.0205   1.0353   1.0419   1.0474
  1.0564   1.0668   1.0814   1.1126   1.1339   1.1550   1.1807   1.2047
  1.2387   1.2450   1.2630   1.2764   1.2917   1.3133   1.3207   1.3256
  1.3397   1.3959   1.4148   1.4292   1.4829   1.4862   1.4992   1.5140
  1.5539   1.5570   1.5589   1.5738   1.5763   1.5792   1.5954   1.6172
  1.6430   1.6535   1.6689   1.6734   1.6864   1.7001   1.7313   1.7513
  1.7594   1.7643   1.8101   1.8298   1.8405   1.8701   1.8846   1.8933
  1.9021   1.9176   1.9288   1.9442   1.9574   1.9604   1.9643   1.9776
  1.9952   2.0087   2.0341   2.0346   2.0478   2.0522   2.0966   2.1377
  2.1793   2.1927   2.1982   2.2748   2.2787   2.2834   2.2862   2.3107
  2.3239   2.3498   2.3709   2.4170   2.4315   2.4381   2.4449   2.4528
  2.4962   2.5186   2.5275   2.5328   2.5499   2.5617   2.5870   2.5966
  2.6502   2.6903   2.6922   2.7010   2.7112   2.7171   2.7323   2.7393
  2.7534   2.7554   2.7662   2.7709   2.7749   2.7836   2.7926   2.8244
  2.8443   2.8456   2.8563   2.8769   2.8852   2.9146   2.9770   3.0136
  3.0998   3.1029   3.1369   3.1570   3.1865   3.2056   3.2268   3.2665
  3.3425   3.3514   3.3728   3.3961   3.5158   3.5391   3.6006   3.6201
  3.7097   3.7601   3.7883   3.9751   4.0120   4.0296   4.0940   4.1181
  4.1434   4.3715   4.8116   4.8365   9.7907   9.8090   9.8347  23.4605
 23.6182  23.8538  23.9027  23.9228  23.9473  24.0110  24.0462  24.0608
 24.0976  24.1470  24.1767  25.8344  25.8694  25.9173  26.1451  26.2509
 26.3030  26.6173  26.6517  26.8016 215.7845 215.8067 215.8406
 --------------------------------------------------------------

          Ground-State Mulliken Net Atomic Charges

     Atom                 Charge (a.u.)
  ----------------------------------------
      1 C                    -0.326897
      2 C                     0.043449
      3 Cl                    0.481724
      4 C                    -0.171391
      5 H                     0.204977
      6 C                    -0.509893
      7 H                     0.176001
      8 C                    -0.149111
      9 H                     0.203936
     10 C                     0.057734
     11 Cl                    0.470740
     12 C                     0.373338
     13 C                    -0.799261
     14 H                     0.211205
     15 C                     0.176611
     16 Cl                    0.491112
     17 C                    -0.341587
     18 H                     0.196696
     19 C                    -0.697530
     20 H                     0.175238
     21 C                    -0.450038
     22 H                     0.182948
  ----------------------------------------
  Sum of atomic charges =     0.000000

 -----------------------------------------------------------------
                    Cartesian Multipole Moments
 -----------------------------------------------------------------
    Charge (ESU x 10^10)
                -0.0000
    Dipole Moment (Debye)
         X      -2.1300      Y       1.4440      Z       0.4988
       Tot       2.6212
    Quadrupole Moments (Debye-Ang)
        XX    -104.6171     XY       5.1065     YY    -109.6149
        XZ      -7.4638     YZ      -4.6695     ZZ    -105.3173
    Octopole Moments (Debye-Ang^2)
       XXX    -339.4383    XXY      50.6528    XYY    -104.9134
       YYY     101.8786    XXZ      37.9347    XYZ     -15.2619
       YYZ      41.2338    XZZ     -98.4207    YZZ      45.1669
       ZZZ     135.7893
    Hexadecapole Moments (Debye-Ang^3)
      XXXX   -3886.1870   XXXY     451.3070   XXYY    -848.5099
      XYYY     369.4685   YYYY    -934.2794   XXXZ     438.3274
      XXYZ    -123.5528   XYYZ     184.2120   YYYZ    -277.2588
      XXZZ    -898.7169   XYZZ     150.2505   YYZZ    -474.7097
      XZZZ     467.8926   YZZZ    -258.5454   ZZZZ   -1866.9375
 -----------------------------------------------------------------
 Calculating analytic gradient of the SCF energy
 Gradient of SCF Energy
            1           2           3           4           5           6
    1  -0.0002439  -0.0004543   0.0002424   0.0001308  -0.0000226   0.0001139
    2  -0.0000738  -0.0000083   0.0000367   0.0000230   0.0000122  -0.0000149
    3  -0.0002472  -0.0000204   0.0000915   0.0001984   0.0000052  -0.0000093
            7           8           9          10          11          12
    1  -0.0000041  -0.0000696  -0.0000047  -0.0000464   0.0001656   0.0006161
    2   0.0000108   0.0000237  -0.0000044  -0.0000238   0.0000680  -0.0000165
    3  -0.0000012  -0.0001796   0.0000111   0.0004502  -0.0001687  -0.0002697
           13          14          15          16          17          18
    1  -0.0001480  -0.0000366  -0.0001607   0.0001263   0.0000275   0.0000238
    2  -0.0002392   0.0000832   0.0003362  -0.0001373  -0.0000384  -0.0000162
    3   0.0001175   0.0001002  -0.0000848  -0.0000010   0.0000448  -0.0000048
           19          20          21          22
    1   0.0000382   0.0000656  -0.0002220  -0.0001373
    2   0.0000062  -0.0000301   0.0001053  -0.0001023
    3  -0.0000496  -0.0000150   0.0000558  -0.0000234
 Max gradient component =       6.161E-04
 RMS gradient           =       1.571E-04
 Gradient time:  CPU 173.72 s  wall 173.75 s
 Geometry Optimization Parameters
   NAtoms,    NIC,     NZ,  NCons,   NDum,   NFix, NCnnct, MaxDiis
       22     155      22       0       0       0       0       0

 Cartesian Hessian Update
 Hessian updated using BFGS update


** GEOMETRY OPTIMIZATION IN DELOCALIZED INTERNAL COORDINATES **
   Searching for a Minimum

   Optimization Cycle:   7

                       Coordinates (Angstroms)
     ATOM                X               Y               Z
      1  C         0.0149657749    0.0069730601   -0.0043182694
      2  C        -0.0378900218    0.3629497671    1.3525951725
      3  Cl        1.4400485601    0.8173312565    2.1906086343
      4  C        -1.2272340463    0.3822829156    2.0741600234
      5  H        -1.2167946517    0.6646436666    3.1186814648
      6  C        -2.4139675286    0.0403215300    1.4349772693
      7  H        -3.3461857283    0.0534879611    1.9873219995
      8  C        -2.4118591552   -0.3163229237    0.0908155508
      9  H        -3.3285639840   -0.5849958515   -0.4172512117
     10  C        -1.2075036389   -0.3295336698   -0.6055209606
     11  Cl       -1.2421021868   -0.7964902094   -2.3010793695
     12  C         1.3003265615   -0.0146461333   -0.7655348319
     13  C         2.1463009958   -1.1220089996   -0.6668712550
     14  H         1.8809033756   -1.9617075098   -0.0375908662
     15  C         3.3381537051   -1.1348035653   -1.3823405917
     16  Cl        4.3966877588   -2.5361599254   -1.2583424814
     17  C         3.7115995252   -0.0678226493   -2.1921013746
     18  H         4.6451175691   -0.0999617840   -2.7389087356
     19  C         2.8628726089    1.0331069435   -2.2825149189
     20  H         3.1427072172    1.8711324209   -2.9104651344
     21  C         1.6625522980    1.0628632252   -1.5773324121
     22  H         1.0043391918    1.9198149990   -1.6562565705
   Point Group: c1    Number of degrees of freedom:    60


   Energy is  -1842.282261271

 Hessian updated using BFGS update

 60 Hessian modes will be used to form the next step
  Hessian Eigenvalues:
     0.002312    0.019280    0.020608    0.023215    0.023339    0.023505
     0.023682    0.023888    0.024063    0.024082    0.024092    0.024107
     0.024123    0.024138    0.024141    0.024171    0.024495    0.025316
     0.028044    0.158311    0.159527    0.159995    0.160001    0.160002
     0.160033    0.160400    0.213375    0.219639    0.226242    0.234659
     0.235356    0.245328    0.247878    0.249989    0.250485    0.260617
     0.296401    0.299579    0.301169    0.304593    0.350110    0.356639
     0.356662    0.356665    0.356700    0.356715    0.357141    0.363230
     0.428748    0.431215    0.437752    0.442049    0.467663    0.471433
     0.475921    0.477976    0.478196    0.479666    0.484049    0.495767

 Minimum search - taking simple RFO step
 Searching for Lamda that Minimizes Along All modes
 Value Taken    Lamda =  -0.00003898
 Step Taken.  Stepsize is  0.118775

                             Maximum     Tolerance    Cnvgd?
         Gradient           0.000384      0.000300      NO
         Displacement       0.104352      0.001200      NO
         Energy change     -0.000060      0.000001      NO


 New Cartesian Coordinates Obtained by Inverse Iteration

 Displacement from previous Coordinates is:  0.417643
 ----------------------------------------------------------------
             Standard Nuclear Orientation (Angstroms)
    I     Atom           X                Y                Z
 ----------------------------------------------------------------
    1      C       0.0154034347     0.0101796074    -0.0019597034
    2      C      -0.0432274304     0.3970049966     1.3456950798
    3      Cl      1.4264756227     0.8896824643     2.1732376641
    4      C      -1.2341464408     0.4144456333     2.0650687207
    5      H      -1.2296952983     0.7202946261     3.1030434593
    6      C      -2.4145848660     0.0376735467     1.4338859372
    7      H      -3.3472712101     0.0479122764     1.9854111963
    8      C      -2.4050056916    -0.3506124560     0.0987172524
    9      H      -3.3170783549    -0.6454831582    -0.4031417918
   10      C      -1.2002278987    -0.3596551852    -0.5972426420
   11      Cl     -1.2254861116    -0.8636063977    -2.2811899462
   12      C       1.3014375579    -0.0112221865    -0.7617551025
   13      C       2.1296876362    -1.1340754430    -0.6927424807
   14      H       1.8503319196    -1.9868787143    -0.0874291244
   15      C       3.3211809210    -1.1493747011    -1.4089228859
   16      Cl      4.3552949471    -2.5705697668    -1.3207102029
   17      C       3.7110885773    -0.0690684697    -2.1928945290
   18      H       4.6429364161    -0.1028113219    -2.7423957254
   19      C       2.8808694512     1.0477202941    -2.2538319110
   20      H       3.1726444420     1.8966261991    -2.8613847204
   21      C       1.6824245514     1.0802294809    -1.5458304125
   22      H       1.0414220259     1.9520432001    -1.6008970006
 ----------------------------------------------------------------
 Nuclear Repulsion Energy =        1219.94447589 hartrees
 There are       65 alpha and       65 beta electrons
 Applying Cartesian multipole field
    Component          Value
    ---------          -----
     (2,0,0)        1.00000E-11
     (0,2,0)        2.00000E-11
     (0,0,2)       -3.00000E-11
 Nucleus-field energy     =     0.0000000011 hartrees
 Requested basis set is 6-311++G(d,p)
 There are 146 shells and 403 basis functions
 A cutoff of  1.0D-15 yielded   8837 shell pairs
 There are     71101 function pairs (     76398 Cartesian)
 Smallest overlap matrix eigenvalue = 2.41E-07
 Linear dependence detected in AO basis
 Number of orthogonalized atomic orbitals = 400
 Maximum deviation from orthogonality = 8.466E-10
 Guess from superposition of atomic densities
 Warning:  Energy on first SCF cycle will be non-variational
 SAD guess density has 130.000000 electrons

 -----------------------------------------------------------------------
  General SCF calculation program by
  Eric Jon Sundstrom, Paul Horn, Yuezhi Mao, Dmitri Zuev, Alec White,
  David Stuck, Shaama M.S., Shane Yost, Joonho Lee, David Small,
  Daniel Levine, Susi Lehtola, Hugh Burton, Evgeny Epifanovsky,
  Bang C. Huynh
 -----------------------------------------------------------------------
 Exchange:     0.2000 Hartree-Fock + 0.0800 Slater + 0.7200 B88
 Correlation:  0.1900 VWN1RPA + 0.8100 LYP
 Using SG-1 standard quadrature grid
 A restricted SCF calculation will be
 performed using DIIS
 SCF converges when DIIS error is below 1.0e-08
 ---------------------------------------
  Cycle       Energy         DIIS error
 ---------------------------------------
    1   -1845.7897216042      3.13e-02  
    2   -1842.1070725235      2.85e-03  
    3   -1842.0224046574      3.45e-03  
    4   -1842.2753717096      5.55e-04  
    5   -1842.2803268468      2.93e-04  
    6   -1842.2820511134      1.07e-04  
    7   -1842.2822648374      3.22e-05  
    8   -1842.2822828390      1.37e-05  
    9   -1842.2822867562      2.41e-06  
   10   -1842.2822868530      1.20e-06  
   11   -1842.2822868837      2.35e-07  
   12   -1842.2822868847      9.36e-08  
   13   -1842.2822868849      2.64e-08  
   14   -1842.2822868849      8.83e-09  Convergence criterion met
 ---------------------------------------
 SCF time:   CPU 469.59s  wall 470.00s 
 SCF   energy in the final basis set =    -1842.2822868849
 Total energy in the final basis set =    -1842.2822868849

 --------------------------------------------------------------

                    Orbital Energies (a.u.)
 --------------------------------------------------------------

 Alpha MOs
 -- Occupied --
********-101.5645-101.5572 -10.2603 -10.2603 -10.2469 -10.2237 -10.2104
-10.2069 -10.2046 -10.2045 -10.1972 -10.1962 -10.1953 -10.1924  -9.4793
 -9.4792  -9.4718  -7.2439  -7.2438  -7.2364  -7.2342  -7.2341  -7.2336
 -7.2335  -7.2266  -7.2262  -0.9283  -0.9013  -0.8860  -0.8514  -0.8404
 -0.7990  -0.7566  -0.7506  -0.7424  -0.6558  -0.6246  -0.6206  -0.6037
 -0.5462  -0.5241  -0.5106  -0.4913  -0.4854  -0.4689  -0.4524  -0.4489
 -0.4432  -0.4235  -0.4086  -0.4072  -0.3921  -0.3766  -0.3760  -0.3741
 -0.3439  -0.3360  -0.3310  -0.3235  -0.3208  -0.2774  -0.2725  -0.2642
 -0.2581
 -- Virtual --
 -0.0457  -0.0448  -0.0349  -0.0288  -0.0179  -0.0117   0.0015   0.0108
  0.0115   0.0148   0.0189   0.0198   0.0335   0.0362   0.0478   0.0517
  0.0575   0.0620   0.0670   0.0715   0.0812   0.0848   0.0878   0.0907
  0.0929   0.0974   0.1010   0.1057   0.1079   0.1115   0.1171   0.1184
  0.1226   0.1231   0.1266   0.1285   0.1301   0.1324   0.1357   0.1375
  0.1380   0.1404   0.1455   0.1532   0.1576   0.1620   0.1673   0.1703
  0.1768   0.1834   0.1841   0.1851   0.1916   0.1986   0.2042   0.2115
  0.2201   0.2272   0.2297   0.2323   0.2335   0.2349   0.2413   0.2438
  0.2456   0.2519   0.2586   0.2649   0.2685   0.2699   0.2740   0.2752
  0.2812   0.2861   0.2870   0.2972   0.2986   0.3035   0.3084   0.3118
  0.3194   0.3237   0.3323   0.3343   0.3480   0.3530   0.3551   0.3851
  0.3871   0.4282   0.4292   0.4526   0.4542   0.4586   0.4666   0.4760
  0.4892   0.4989   0.5096   0.5107   0.5149   0.5264   0.5452   0.5508
  0.5524   0.5531   0.5607   0.5708   0.5715   0.5747   0.5792   0.5948
  0.6001   0.6033   0.6175   0.6185   0.6244   0.6423   0.6499   0.6517
  0.6574   0.6736   0.6800   0.6850   0.6990   0.7027   0.7072   0.7120
  0.7268   0.7310   0.7487   0.7594   0.7766   0.7920   0.8162   0.8226
  0.8335   0.8409   0.8435   0.8469   0.8510   0.8571   0.8604   0.8660
  0.8691   0.8707   0.8785   0.8814   0.8860   0.8881   0.8978   0.9083
  0.9171   0.9304   0.9558   0.9592   0.9624   0.9656   0.9692   0.9817
  0.9843   0.9942   1.0022   1.0151   1.0216   1.0361   1.0424   1.0476
  1.0563   1.0668   1.0821   1.1115   1.1312   1.1552   1.1866   1.2068
  1.2382   1.2465   1.2654   1.2768   1.2966   1.3137   1.3229   1.3277
  1.3404   1.3966   1.4151   1.4292   1.4834   1.4867   1.4977   1.5134
  1.5543   1.5556   1.5592   1.5762   1.5764   1.5824   1.5951   1.6164
  1.6430   1.6549   1.6693   1.6734   1.6854   1.7007   1.7320   1.7505
  1.7608   1.7710   1.8117   1.8272   1.8366   1.8690   1.8843   1.8933
  1.9022   1.9182   1.9305   1.9443   1.9581   1.9595   1.9640   1.9786
  1.9948   2.0105   2.0352   2.0364   2.0483   2.0531   2.0966   2.1420
  2.1792   2.1929   2.1985   2.2738   2.2776   2.2830   2.2856   2.3118
  2.3245   2.3484   2.3723   2.4169   2.4314   2.4357   2.4449   2.4523
  2.4962   2.5224   2.5274   2.5337   2.5521   2.5611   2.5858   2.5937
  2.6517   2.6907   2.6930   2.7044   2.7109   2.7171   2.7316   2.7394
  2.7529   2.7562   2.7644   2.7679   2.7755   2.7819   2.7915   2.8246
  2.8433   2.8456   2.8561   2.8769   2.8939   2.9133   2.9773   3.0141
  3.1019   3.1046   3.1369   3.1550   3.1874   3.2068   3.2255   3.2757
  3.3426   3.3501   3.3734   3.3979   3.5166   3.5428   3.6010   3.6243
  3.7101   3.7623   3.7908   3.9767   4.0121   4.0300   4.0938   4.1182
  4.1439   4.3696   4.8125   4.8353   9.7911   9.8069   9.8432  23.4623
 23.6190  23.8539  23.9029  23.9227  23.9477  24.0117  24.0460  24.0609
 24.0993  24.1472  24.1775  25.8340  25.8609  25.9197  26.1449  26.2584
 26.2945  26.6135  26.6565  26.8062 215.7850 215.8039 215.8500
 --------------------------------------------------------------

          Ground-State Mulliken Net Atomic Charges

     Atom                 Charge (a.u.)
  ----------------------------------------
      1 C                    -0.385315
      2 C                     0.042060
      3 Cl                    0.470248
      4 C                    -0.137388
      5 H                     0.203595
      6 C                    -0.488393
      7 H                     0.176675
      8 C                    -0.127291
      9 H                     0.203236
     10 C                     0.053441
     11 Cl                    0.465030
     12 C                     0.388605
     13 C                    -0.790514
     14 H                     0.210951
     15 C                     0.154162
     16 Cl                    0.491142
     17 C                    -0.314974
     18 H                     0.196919
     19 C                    -0.730993
     20 H                     0.174703
     21 C                    -0.440938
     22 H                     0.185036
  ----------------------------------------
  Sum of atomic charges =     0.000000

 -----------------------------------------------------------------
                    Cartesian Multipole Moments
 -----------------------------------------------------------------
    Charge (ESU x 10^10)
                 0.0000
    Dipole Moment (Debye)
         X      -2.1059      Y       1.4547      Z       0.5302
       Tot       2.6138
    Quadrupole Moments (Debye-Ang)
        XX    -104.4383     XY       5.2328     YY    -109.5009
        XZ      -7.3969     YZ      -4.6311     ZZ    -105.5444
    Octopole Moments (Debye-Ang^2)
       XXX    -337.0025    XXY      50.9667    XYY    -104.3668
       YYY     103.0935    XXZ      38.7215    XYZ     -15.4958
       YYZ      41.9793    XZZ     -98.4601    YZZ      45.4347
       ZZZ     138.4113
    Hexadecapole Moments (Debye-Ang^3)
      XXXX   -3846.9727   XXXY     445.7211   XXYY    -847.9946
      XYYY     362.6244   YYYY    -973.4766   XXXZ     451.9326
      XXYZ    -131.3849   XYYZ     188.6363   YYYZ    -300.0751
      XXZZ    -892.5064   XYZZ     147.4825   YYZZ    -480.0898
      XZZZ     484.7532   YZZZ    -279.1079   ZZZZ   -1862.1838
 -----------------------------------------------------------------
 Calculating analytic gradient of the SCF energy
 Gradient of SCF Energy
            1           2           3           4           5           6
    1  -0.0004760   0.0003294  -0.0001463   0.0000870  -0.0000514  -0.0001276
    2   0.0000029  -0.0000235  -0.0000314   0.0000161  -0.0000151  -0.0000160
    3   0.0001462   0.0001211  -0.0001699  -0.0001273   0.0000020   0.0000366
            7           8           9          10          11          12
    1   0.0000104   0.0001283  -0.0000305   0.0001237   0.0001024   0.0001487
    2  -0.0000056  -0.0000075   0.0000271   0.0000418   0.0000776  -0.0000568
    3  -0.0000068   0.0000876   0.0000469  -0.0003154   0.0001922   0.0000217
           13          14          15          16          17          18
    1  -0.0000602   0.0000172   0.0001003  -0.0000277  -0.0001136  -0.0000052
    2   0.0002009  -0.0000073  -0.0000974   0.0000487  -0.0000083   0.0000158
    3  -0.0000172  -0.0000008   0.0000033  -0.0000087   0.0000430  -0.0000069
           19          20          21          22
    1   0.0000719  -0.0000384  -0.0000539   0.0000114
    2  -0.0000131  -0.0000079  -0.0001361  -0.0000049
    3  -0.0000026  -0.0000177  -0.0000388   0.0000114
 Max gradient component =       4.760E-04
 RMS gradient           =       1.104E-04
 Gradient time:  CPU 165.07 s  wall 165.09 s
 Geometry Optimization Parameters
   NAtoms,    NIC,     NZ,  NCons,   NDum,   NFix, NCnnct, MaxDiis
       22     155      22       0       0       0       0       0

 Cartesian Hessian Update
 Hessian updated using BFGS update


** GEOMETRY OPTIMIZATION IN DELOCALIZED INTERNAL COORDINATES **
   Searching for a Minimum

   Optimization Cycle:   8

                       Coordinates (Angstroms)
     ATOM                X               Y               Z
      1  C         0.0154034347    0.0101796074   -0.0019597034
      2  C        -0.0432274304    0.3970049966    1.3456950798
      3  Cl        1.4264756227    0.8896824643    2.1732376641
      4  C        -1.2341464408    0.4144456333    2.0650687207
      5  H        -1.2296952983    0.7202946261    3.1030434593
      6  C        -2.4145848660    0.0376735467    1.4338859372
      7  H        -3.3472712101    0.0479122764    1.9854111963
      8  C        -2.4050056916   -0.3506124560    0.0987172524
      9  H        -3.3170783549   -0.6454831582   -0.4031417918
     10  C        -1.2002278987   -0.3596551852   -0.5972426420
     11  Cl       -1.2254861116   -0.8636063977   -2.2811899462
     12  C         1.3014375579   -0.0112221865   -0.7617551025
     13  C         2.1296876362   -1.1340754430   -0.6927424807
     14  H         1.8503319196   -1.9868787143   -0.0874291244
     15  C         3.3211809210   -1.1493747011   -1.4089228859
     16  Cl        4.3552949471   -2.5705697668   -1.3207102029
     17  C         3.7110885773   -0.0690684697   -2.1928945290
     18  H         4.6429364161   -0.1028113219   -2.7423957254
     19  C         2.8808694512    1.0477202941   -2.2538319110
     20  H         3.1726444420    1.8966261991   -2.8613847204
     21  C         1.6824245514    1.0802294809   -1.5458304125
     22  H         1.0414220259    1.9520432001   -1.6008970006
   Point Group: c1    Number of degrees of freedom:    60


   Energy is  -1842.282286885

 Hessian updated using BFGS update

 60 Hessian modes will be used to form the next step
  Hessian Eigenvalues:
     0.001234    0.019285    0.020621    0.023223    0.023370    0.023675
     0.023698    0.023951    0.024080    0.024090    0.024107    0.024122
     0.024131    0.024140    0.024168    0.024314    0.024486    0.025228
     0.028994    0.158549    0.159833    0.159997    0.160001    0.160012
     0.160114    0.161433    0.219233    0.221606    0.232002    0.235194
     0.236058    0.243844    0.249023    0.250033    0.250799    0.259933
     0.297237    0.300676    0.303352    0.311924    0.349961    0.356654
     0.356660    0.356672    0.356706    0.356721    0.357136    0.363073
     0.428855    0.431410    0.437468    0.441218    0.467826    0.472350
     0.476523    0.477852    0.478314    0.480033    0.484104    0.496304

 Minimum search - taking simple RFO step
 Searching for Lamda that Minimizes Along All modes
 Value Taken    Lamda =  -0.00001713
 Step Taken.  Stepsize is  0.109791

                             Maximum     Tolerance    Cnvgd?
         Gradient           0.000317      0.000300      NO
         Displacement       0.094901      0.001200      NO
         Energy change     -0.000026      0.000001      NO


 New Cartesian Coordinates Obtained by Inverse Iteration

 Displacement from previous Coordinates is:  0.378039
 ----------------------------------------------------------------
             Standard Nuclear Orientation (Angstroms)
    I     Atom           X                Y                Z
 ----------------------------------------------------------------
    1      C       0.0159674641     0.0119615711    -0.0006477977
    2      C      -0.0489469007     0.4277405520     1.3380822670
    3      Cl      1.4137605882     0.9525510341     2.1573608887
    4      C      -1.2406960316     0.4438628766     2.0564252242
    5      H      -1.2409928741     0.7715321837     3.0877910969
    6      C      -2.4151284559     0.0364115153     1.4332103206
    7      H      -3.3481441898     0.0452959174     1.9841976952
    8      C      -2.3992333448    -0.3812813943     0.1070072785
    9      H      -3.3066983415    -0.6997431510    -0.3887813443
   10      C      -1.1939292246    -0.3886987194    -0.5881972568
   11      Cl     -1.2122797007    -0.9252133834    -2.2619450411
   12      C       1.3024639121    -0.0091046602    -0.7598371562
   13      C       2.1142510385    -1.1453679013    -0.7176286414
   14      H       1.8219557693    -2.0088106758    -0.1337540390
   15      C       3.3058332243    -1.1614647034    -1.4338043750
   16      Cl      4.3185832532    -2.5992968832    -1.3783147549
   17      C       3.7116579348    -0.0691696432    -2.1928407076
   18      H       4.6427327624    -0.1039335692    -2.7436074226
   19      C       2.8978634079     1.0608179115    -2.2272401804
   20      H       3.2017999821     1.9193094662    -2.8150633993
   21      C       1.7002196124     1.0948989490    -1.5178221697
   22      H       1.0734343151     1.9781572321    -1.5518593541
 ----------------------------------------------------------------
 Nuclear Repulsion Energy =        1219.82359299 hartrees
 There are       65 alpha and       65 beta electrons
 Applying Cartesian multipole field
    Component          Value
    ---------          -----
     (2,0,0)        1.00000E-11
     (0,2,0)        2.00000E-11
     (0,0,2)       -3.00000E-11
 Nucleus-field energy     =     0.0000000016 hartrees
 Requested basis set is 6-311++G(d,p)
 There are 146 shells and 403 basis functions
 A cutoff of  1.0D-15 yielded   8840 shell pairs
 There are     71140 function pairs (     76437 Cartesian)
 Smallest overlap matrix eigenvalue = 2.22E-07
 Linear dependence detected in AO basis
 Number of orthogonalized atomic orbitals = 400
 Maximum deviation from orthogonality = 4.861E-10
 Guess from superposition of atomic densities
 Warning:  Energy on first SCF cycle will be non-variational
 SAD guess density has 130.000000 electrons

 -----------------------------------------------------------------------
  General SCF calculation program by
  Eric Jon Sundstrom, Paul Horn, Yuezhi Mao, Dmitri Zuev, Alec White,
  David Stuck, Shaama M.S., Shane Yost, Joonho Lee, David Small,
  Daniel Levine, Susi Lehtola, Hugh Burton, Evgeny Epifanovsky,
  Bang C. Huynh
 -----------------------------------------------------------------------
 Exchange:     0.2000 Hartree-Fock + 0.0800 Slater + 0.7200 B88
 Correlation:  0.1900 VWN1RPA + 0.8100 LYP
 Using SG-1 standard quadrature grid
 A restricted SCF calculation will be
 performed using DIIS
 SCF converges when DIIS error is below 1.0e-08
 ---------------------------------------
  Cycle       Energy         DIIS error
 ---------------------------------------
    1   -1845.7888236682      3.13e-02  
    2   -1842.1070975543      2.85e-03  
    3   -1842.0223988338      3.45e-03  
    4   -1842.2753779172      5.55e-04  
    5   -1842.2803352004      2.93e-04  
    6   -1842.2820595753      1.07e-04  
    7   -1842.2822732523      3.23e-05  
    8   -1842.2822913197      1.38e-05  
    9   -1842.2822952374      2.41e-06  
   10   -1842.2822953344      1.20e-06  
   11   -1842.2822953652      2.34e-07  
   12   -1842.2822953662      9.29e-08  
   13   -1842.2822953663      2.53e-08  
   14   -1842.2822953664      5.97e-09  Convergence criterion met
 ---------------------------------------
 SCF time:   CPU 476.94s  wall 478.00s 
 SCF   energy in the final basis set =    -1842.2822953664
 Total energy in the final basis set =    -1842.2822953664

 --------------------------------------------------------------

                    Orbital Energies (a.u.)
 --------------------------------------------------------------

 Alpha MOs
 -- Occupied --
********-101.5645-101.5572 -10.2603 -10.2603 -10.2469 -10.2237 -10.2104
-10.2069 -10.2046 -10.2045 -10.1972 -10.1962 -10.1953 -10.1925  -9.4793
 -9.4792  -9.4718  -7.2440  -7.2438  -7.2364  -7.2342  -7.2341  -7.2336
 -7.2335  -7.2267  -7.2263  -0.9283  -0.9013  -0.8861  -0.8514  -0.8404
 -0.7990  -0.7565  -0.7506  -0.7424  -0.6558  -0.6242  -0.6208  -0.6037
 -0.5461  -0.5240  -0.5105  -0.4914  -0.4854  -0.4689  -0.4524  -0.4489
 -0.4431  -0.4234  -0.4086  -0.4072  -0.3922  -0.3765  -0.3759  -0.3742
 -0.3438  -0.3359  -0.3309  -0.3235  -0.3208  -0.2761  -0.2737  -0.2642
 -0.2582
 -- Virtual --
 -0.0458  -0.0440  -0.0357  -0.0288  -0.0179  -0.0117   0.0015   0.0109
  0.0115   0.0148   0.0189   0.0198   0.0335   0.0362   0.0478   0.0517
  0.0577   0.0621   0.0669   0.0714   0.0811   0.0848   0.0880   0.0909
  0.0926   0.0974   0.1010   0.1058   0.1078   0.1114   0.1174   0.1180
  0.1228   0.1231   0.1265   0.1285   0.1301   0.1323   0.1359   0.1373
  0.1381   0.1406   0.1453   0.1536   0.1572   0.1619   0.1676   0.1699
  0.1766   0.1834   0.1840   0.1850   0.1917   0.1987   0.2040   0.2113
  0.2203   0.2279   0.2297   0.2324   0.2328   0.2347   0.2414   0.2440
  0.2450   0.2520   0.2588   0.2650   0.2688   0.2696   0.2736   0.2753
  0.2810   0.2864   0.2873   0.2967   0.2987   0.3038   0.3082   0.3119
  0.3196   0.3242   0.3326   0.3358   0.3488   0.3524   0.3550   0.3858
  0.3888   0.4279   0.4294   0.4533   0.4540   0.4573   0.4660   0.4759
  0.4892   0.4996   0.5106   0.5111   0.5140   0.5268   0.5457   0.5514
  0.5523   0.5533   0.5607   0.5705   0.5721   0.5747   0.5789   0.5946
  0.6001   0.6029   0.6176   0.6190   0.6244   0.6440   0.6489   0.6533
  0.6564   0.6724   0.6805   0.6852   0.6997   0.7019   0.7082   0.7110
  0.7288   0.7311   0.7498   0.7600   0.7775   0.7920   0.8179   0.8234
  0.8353   0.8394   0.8422   0.8470   0.8508   0.8572   0.8590   0.8664
  0.8699   0.8710   0.8791   0.8810   0.8854   0.8880   0.8981   0.9081
  0.9163   0.9305   0.9572   0.9617   0.9643   0.9665   0.9673   0.9809
  0.9845   0.9955   1.0024   1.0146   1.0221   1.0361   1.0425   1.0482
  1.0557   1.0670   1.0822   1.1104   1.1297   1.1552   1.1889   1.2085
  1.2379   1.2473   1.2665   1.2769   1.3000   1.3139   1.3240   1.3286
  1.3408   1.3967   1.4153   1.4297   1.4835   1.4871   1.4967   1.5130
  1.5543   1.5546   1.5591   1.5761   1.5767   1.5845   1.5948   1.6158
  1.6429   1.6554   1.6694   1.6733   1.6850   1.7009   1.7322   1.7500
  1.7612   1.7759   1.8128   1.8257   1.8340   1.8682   1.8841   1.8932
  1.9022   1.9184   1.9313   1.9444   1.9586   1.9587   1.9639   1.9793
  1.9944   2.0114   2.0354   2.0372   2.0486   2.0533   2.0963   2.1443
  2.1791   2.1928   2.1986   2.2731   2.2766   2.2837   2.2848   2.3124
  2.3247   2.3476   2.3726   2.4167   2.4313   2.4343   2.4448   2.4521
  2.4962   2.5242   2.5270   2.5337   2.5545   2.5589   2.5851   2.5921
  2.6523   2.6908   2.6933   2.7070   2.7099   2.7169   2.7312   2.7393
  2.7516   2.7572   2.7631   2.7665   2.7757   2.7813   2.7910   2.8246
  2.8420   2.8456   2.8558   2.8766   2.8984   2.9124   2.9772   3.0143
  3.1028   3.1051   3.1367   3.1535   3.1875   3.2072   3.2245   3.2808
  3.3423   3.3492   3.3735   3.3985   3.5167   3.5451   3.6009   3.6265
  3.7101   3.7631   3.7916   3.9771   4.0120   4.0300   4.0937   4.1183
  4.1441   4.3688   4.8125   4.8345   9.7913   9.8056   9.8478  23.4633
 23.6193  23.8536  23.9026  23.9224  23.9477  24.0116  24.0458  24.0605
 24.0997  24.1471  24.1774  25.8337  25.8561  25.9209  26.1449  26.2617
 26.2898  26.6109  26.6587  26.8075 215.7853 215.8023 215.8549
 --------------------------------------------------------------

          Ground-State Mulliken Net Atomic Charges

     Atom                 Charge (a.u.)
  ----------------------------------------
      1 C                    -0.408851
      2 C                     0.040629
      3 Cl                    0.462398
      4 C                    -0.116651
      5 H                     0.202720
      6 C                    -0.478026
      7 H                     0.177105
      8 C                    -0.116836
      9 H                     0.202997
     10 C                     0.049863
     11 Cl                    0.462547
     12 C                     0.395505
     13 C                    -0.789505
     14 H                     0.210833
     15 C                     0.143670
     16 Cl                    0.491367
     17 C                    -0.301626
     18 H                     0.197020
     19 C                    -0.746228
     20 H                     0.174496
     21 C                    -0.439466
     22 H                     0.186038
  ----------------------------------------
  Sum of atomic charges =     0.000000

 -----------------------------------------------------------------
                    Cartesian Multipole Moments
 -----------------------------------------------------------------
    Charge (ESU x 10^10)
                 0.0000
    Dipole Moment (Debye)
         X      -2.0846      Y       1.4673      Z       0.5595
       Tot       2.6099
    Quadrupole Moments (Debye-Ang)
        XX    -104.2767     XY       5.3481     YY    -109.4121
        XZ      -7.3444     YZ      -4.5997     ZZ    -105.7672
    Octopole Moments (Debye-Ang^2)
       XXX    -334.7189    XXY      51.3627    XYY    -103.8804
       YYY     104.2520    XXZ      39.4520    XYZ     -15.7343
       YYZ      42.6996    XZZ     -98.5115    YZZ      45.7196
       ZZZ     140.8545
    Hexadecapole Moments (Debye-Ang^3)
      XXXX   -3813.0186   XXXY     440.6516   XXYY    -847.9196
      XYYY     356.3070   YYYY   -1009.4980   XXXZ     464.2360
      XXYZ    -138.5879   XYYZ     192.6785   YYYZ    -320.5005
      XXZZ    -887.3677   XYZZ     144.8113   YYZZ    -485.1741
      XZZZ     500.2689   YZZZ    -297.7217   ZZZZ   -1858.4756
 -----------------------------------------------------------------
 Calculating analytic gradient of the SCF energy
 Gradient of SCF Energy
            1           2           3           4           5           6
    1  -0.0003406   0.0005262  -0.0002751   0.0000061  -0.0000274  -0.0000867
    2   0.0000373   0.0001565  -0.0000827  -0.0000366  -0.0000045  -0.0000026
    3   0.0002123   0.0002158  -0.0001863  -0.0000764   0.0000308   0.0000220
            7           8           9          10          11          12
    1   0.0000225   0.0000359  -0.0000331   0.0001071   0.0000067   0.0000268
    2  -0.0000057   0.0000302   0.0000202  -0.0001538   0.0000978  -0.0000809
    3   0.0000028   0.0000913   0.0000227  -0.0005234   0.0002665   0.0000535
           13          14          15          16          17          18
    1  -0.0000778   0.0000293   0.0001695  -0.0000877  -0.0000453   0.0000015
    2   0.0002215  -0.0000714  -0.0002354   0.0001086   0.0000217   0.0000122
    3  -0.0000236  -0.0000142   0.0000189  -0.0000107  -0.0000161  -0.0000180
           19          20          21          22
    1   0.0000800  -0.0000543  -0.0000349   0.0000514
    2  -0.0000016   0.0000068  -0.0001112   0.0000736
    3  -0.0000072  -0.0000182  -0.0000592   0.0000169
 Max gradient component =       5.262E-04
 RMS gradient           =       1.383E-04
 Gradient time:  CPU 164.84 s  wall 164.86 s
 Geometry Optimization Parameters
   NAtoms,    NIC,     NZ,  NCons,   NDum,   NFix, NCnnct, MaxDiis
       22     155      22       0       0       0       0       0

 Cartesian Hessian Update
 Hessian updated using BFGS update


** GEOMETRY OPTIMIZATION IN DELOCALIZED INTERNAL COORDINATES **
   Searching for a Minimum

   Optimization Cycle:   9

                       Coordinates (Angstroms)
     ATOM                X               Y               Z
      1  C         0.0159674641    0.0119615711   -0.0006477977
      2  C        -0.0489469007    0.4277405520    1.3380822670
      3  Cl        1.4137605882    0.9525510341    2.1573608887
      4  C        -1.2406960316    0.4438628766    2.0564252242
      5  H        -1.2409928741    0.7715321837    3.0877910969
      6  C        -2.4151284559    0.0364115153    1.4332103206
      7  H        -3.3481441898    0.0452959174    1.9841976952
      8  C        -2.3992333448   -0.3812813943    0.1070072785
      9  H        -3.3066983415   -0.6997431510   -0.3887813443
     10  C        -1.1939292246   -0.3886987194   -0.5881972568
     11  Cl       -1.2122797007   -0.9252133834   -2.2619450411
     12  C         1.3024639121   -0.0091046602   -0.7598371562
     13  C         2.1142510385   -1.1453679013   -0.7176286414
     14  H         1.8219557693   -2.0088106758   -0.1337540390
     15  C         3.3058332243   -1.1614647034   -1.4338043750
     16  Cl        4.3185832532   -2.5992968832   -1.3783147549
     17  C         3.7116579348   -0.0691696432   -2.1928407076
     18  H         4.6427327624   -0.1039335692   -2.7436074226
     19  C         2.8978634079    1.0608179115   -2.2272401804
     20  H         3.2017999821    1.9193094662   -2.8150633993
     21  C         1.7002196124    1.0948989490   -1.5178221697
     22  H         1.0734343151    1.9781572321   -1.5518593541
   Point Group: c1    Number of degrees of freedom:    60


   Energy is  -1842.282295366

 Hessian updated using BFGS update

 60 Hessian modes will be used to form the next step
  Hessian Eigenvalues:
     0.001310    0.019259    0.020601    0.023097    0.023380    0.023694
     0.023742    0.023953    0.024075    0.024091    0.024107    0.024119
     0.024131    0.024140    0.024167    0.024241    0.024563    0.025106
     0.028961    0.158754    0.159856    0.159999    0.160001    0.160015
     0.160114    0.161146    0.218064    0.220943    0.227279    0.235132
     0.235700    0.241560    0.249902    0.250087    0.250619    0.261112
     0.297241    0.300621    0.303470    0.307555    0.350031    0.356649
     0.356665    0.356674    0.356702    0.356719    0.357185    0.363069
     0.428907    0.431312    0.437374    0.441657    0.467795    0.472813
     0.476151    0.477733    0.478240    0.480376    0.484096    0.496120

 Minimum search - taking simple RFO step
 Searching for Lamda that Minimizes Along All modes
 Value Taken    Lamda =  -0.00000191
 Step Taken.  Stepsize is  0.006106

                             Maximum     Tolerance    Cnvgd?
         Gradient           0.000365      0.000300      NO
         Displacement       0.003649      0.001200      NO
         Energy change     -0.000008      0.000001      NO


 New Cartesian Coordinates Obtained by Inverse Iteration

 Displacement from previous Coordinates is:  0.016304
 ----------------------------------------------------------------
             Standard Nuclear Orientation (Angstroms)
    I     Atom           X                Y                Z
 ----------------------------------------------------------------
    1      C       0.0161126728     0.0113737007    -0.0010984634
    2      C      -0.0491791003     0.4282048003     1.3373277897
    3      Cl      1.4139609210     0.9531337331     2.1569999847
    4      C      -1.2407546103     0.4453679594     2.0558608420
    5      H      -1.2406051762     0.7742365691     3.0868109968
    6      C      -2.4151999512     0.0371766747     1.4332506436
    7      H      -3.3482111590     0.0467384158     1.9842869171
    8      C      -2.3993207654    -0.3822566926     0.1075967176
    9      H      -3.3065611262    -0.7017384108    -0.3878977993
   10      C      -1.1940792790    -0.3900577774    -0.5875830594
   11      Cl     -1.2129649879    -0.9287368966    -2.2611261650
   12      C       1.3023432730    -0.0095289848    -0.7604533507
   13      C       2.1136430520    -1.1462405772    -0.7190775723
   14      H       1.8207705319    -2.0098829129    -0.1358962002
   15      C       3.3053849656    -1.1616683496    -1.4348634627
   16      Cl      4.3180364225    -2.5998950813    -1.3804753897
   17      C       3.7119791675    -0.0686007148    -2.1923210117
   18      H       4.6433529686    -0.1031078443    -2.7425708827
   19      C       2.8984899974     1.0616684702    -2.2259026013
   20      H       3.2033410328     1.9207192948    -2.8124349631
   21      C       1.7005452608     1.0952944940    -1.5169916671
   22      H       1.0733900900     1.9782546548    -1.5507101719
 ----------------------------------------------------------------
 Nuclear Repulsion Energy =        1219.75706858 hartrees
 There are       65 alpha and       65 beta electrons
 Applying Cartesian multipole field
    Component          Value
    ---------          -----
     (2,0,0)        1.00000E-11
     (0,2,0)        2.00000E-11
     (0,0,2)       -3.00000E-11
 Nucleus-field energy     =     0.0000000016 hartrees
 Requested basis set is 6-311++G(d,p)
 There are 146 shells and 403 basis functions
 A cutoff of  1.0D-15 yielded   8840 shell pairs
 There are     71140 function pairs (     76437 Cartesian)
 Smallest overlap matrix eigenvalue = 2.22E-07
 Linear dependence detected in AO basis
 Number of orthogonalized atomic orbitals = 400
 Maximum deviation from orthogonality = 2.935E-10
 Guess from superposition of atomic densities
 Warning:  Energy on first SCF cycle will be non-variational
 SAD guess density has 130.000000 electrons

 -----------------------------------------------------------------------
  General SCF calculation program by
  Eric Jon Sundstrom, Paul Horn, Yuezhi Mao, Dmitri Zuev, Alec White,
  David Stuck, Shaama M.S., Shane Yost, Joonho Lee, David Small,
  Daniel Levine, Susi Lehtola, Hugh Burton, Evgeny Epifanovsky,
  Bang C. Huynh
 -----------------------------------------------------------------------
 Exchange:     0.2000 Hartree-Fock + 0.0800 Slater + 0.7200 B88
 Correlation:  0.1900 VWN1RPA + 0.8100 LYP
 Using SG-1 standard quadrature grid
 A restricted SCF calculation will be
 performed using DIIS
 SCF converges when DIIS error is below 1.0e-08
 ---------------------------------------
  Cycle       Energy         DIIS error
 ---------------------------------------
    1   -1845.7878684276      3.13e-02  
    2   -1842.1071666443      2.85e-03  
    3   -1842.0225718401      3.45e-03  
    4   -1842.2753698444      5.55e-04  
    5   -1842.2803345238      2.93e-04  
    6   -1842.2820605684      1.07e-04  
    7   -1842.2822744646      3.23e-05  
    8   -1842.2822925789      1.38e-05  
    9   -1842.2822964961      2.41e-06  
   10   -1842.2822965932      1.20e-06  
   11   -1842.2822966238      2.34e-07  
   12   -1842.2822966249      9.29e-08  
   13   -1842.2822966251      2.53e-08  
   14   -1842.2822966251      5.88e-09  Convergence criterion met
 ---------------------------------------
 SCF time:   CPU 471.19s  wall 471.00s 
 SCF   energy in the final basis set =    -1842.2822966251
 Total energy in the final basis set =    -1842.2822966251

 --------------------------------------------------------------

                    Orbital Energies (a.u.)
 --------------------------------------------------------------

 Alpha MOs
 -- Occupied --
********-101.5645-101.5572 -10.2604 -10.2603 -10.2470 -10.2237 -10.2105
-10.2069 -10.2046 -10.2045 -10.1973 -10.1962 -10.1953 -10.1925  -9.4793
 -9.4792  -9.4718  -7.2439  -7.2437  -7.2364  -7.2342  -7.2341  -7.2336
 -7.2335  -7.2267  -7.2262  -0.9282  -0.9013  -0.8859  -0.8514  -0.8404
 -0.7990  -0.7566  -0.7506  -0.7424  -0.6558  -0.6243  -0.6208  -0.6037
 -0.5462  -0.5241  -0.5105  -0.4914  -0.4854  -0.4689  -0.4523  -0.4489
 -0.4431  -0.4234  -0.4086  -0.4072  -0.3921  -0.3766  -0.3758  -0.3742
 -0.3438  -0.3359  -0.3309  -0.3235  -0.3208  -0.2762  -0.2737  -0.2642
 -0.2583
 -- Virtual --
 -0.0458  -0.0440  -0.0358  -0.0288  -0.0180  -0.0117   0.0014   0.0109
  0.0115   0.0147   0.0189   0.0197   0.0335   0.0362   0.0478   0.0516
  0.0577   0.0621   0.0669   0.0714   0.0811   0.0848   0.0879   0.0909
  0.0926   0.0974   0.1010   0.1058   0.1078   0.1114   0.1174   0.1180
  0.1228   0.1231   0.1265   0.1285   0.1301   0.1323   0.1359   0.1373
  0.1381   0.1406   0.1452   0.1536   0.1572   0.1619   0.1676   0.1699
  0.1766   0.1834   0.1840   0.1850   0.1917   0.1987   0.2040   0.2113
  0.2203   0.2279   0.2297   0.2324   0.2328   0.2347   0.2414   0.2440
  0.2450   0.2520   0.2588   0.2650   0.2688   0.2696   0.2737   0.2753
  0.2810   0.2864   0.2873   0.2966   0.2987   0.3038   0.3082   0.3119
  0.3196   0.3242   0.3326   0.3359   0.3487   0.3524   0.3550   0.3858
  0.3888   0.4280   0.4294   0.4533   0.4540   0.4573   0.4660   0.4759
  0.4892   0.4996   0.5106   0.5111   0.5140   0.5268   0.5456   0.5514
  0.5523   0.5532   0.5607   0.5705   0.5721   0.5746   0.5789   0.5946
  0.6001   0.6029   0.6176   0.6190   0.6244   0.6440   0.6489   0.6534
  0.6563   0.6723   0.6805   0.6851   0.6998   0.7019   0.7082   0.7109
  0.7288   0.7311   0.7498   0.7600   0.7775   0.7920   0.8179   0.8233
  0.8353   0.8395   0.8423   0.8470   0.8507   0.8572   0.8590   0.8665
  0.8699   0.8710   0.8791   0.8810   0.8854   0.8880   0.8981   0.9081
  0.9163   0.9305   0.9572   0.9618   0.9643   0.9665   0.9672   0.9808
  0.9844   0.9955   1.0024   1.0145   1.0221   1.0360   1.0424   1.0482
  1.0556   1.0669   1.0821   1.1103   1.1297   1.1551   1.1889   1.2085
  1.2380   1.2473   1.2664   1.2769   1.3001   1.3138   1.3240   1.3285
  1.3407   1.3965   1.4154   1.4299   1.4834   1.4872   1.4966   1.5129
  1.5543   1.5546   1.5590   1.5760   1.5767   1.5844   1.5947   1.6157
  1.6429   1.6554   1.6692   1.6732   1.6850   1.7009   1.7322   1.7499
  1.7611   1.7760   1.8127   1.8257   1.8338   1.8681   1.8841   1.8932
  1.9022   1.9184   1.9313   1.9444   1.9585   1.9588   1.9640   1.9793
  1.9944   2.0113   2.0353   2.0372   2.0486   2.0532   2.0962   2.1442
  2.1791   2.1928   2.1986   2.2730   2.2766   2.2837   2.2848   2.3123
  2.3247   2.3477   2.3727   2.4166   2.4313   2.4342   2.4448   2.4521
  2.4963   2.5242   2.5270   2.5334   2.5544   2.5585   2.5850   2.5921
  2.6523   2.6907   2.6933   2.7071   2.7098   2.7169   2.7312   2.7393
  2.7515   2.7572   2.7630   2.7664   2.7757   2.7812   2.7909   2.8246
  2.8420   2.8456   2.8557   2.8766   2.8984   2.9124   2.9771   3.0144
  3.1028   3.1051   3.1367   3.1535   3.1873   3.2071   3.2243   3.2809
  3.3423   3.3491   3.3735   3.3985   3.5167   3.5451   3.6011   3.6266
  3.7099   3.7630   3.7914   3.9770   4.0120   4.0300   4.0937   4.1184
  4.1442   4.3690   4.8123   4.8345   9.7913   9.8054   9.8477  23.4633
 23.6193  23.8536  23.9027  23.9224  23.9478  24.0116  24.0459  24.0606
 24.0996  24.1472  24.1773  25.8337  25.8560  25.9209  26.1448  26.2616
 26.2895  26.6105  26.6585  26.8068 215.7852 215.8021 215.8548
 --------------------------------------------------------------

          Ground-State Mulliken Net Atomic Charges

     Atom                 Charge (a.u.)
  ----------------------------------------
      1 C                    -0.406651
      2 C                     0.041794
      3 Cl                    0.462346
      4 C                    -0.116403
      5 H                     0.202732
      6 C                    -0.478774
      7 H                     0.177161
      8 C                    -0.114999
      9 H                     0.202970
     10 C                     0.049372
     11 Cl                    0.462390
     12 C                     0.392819
     13 C                    -0.789501
     14 H                     0.210828
     15 C                     0.144139
     16 Cl                    0.491438
     17 C                    -0.302222
     18 H                     0.197022
     19 C                    -0.745536
     20 H                     0.174540
     21 C                    -0.441385
     22 H                     0.185919
  ----------------------------------------
  Sum of atomic charges =     0.000000

 -----------------------------------------------------------------
                    Cartesian Multipole Moments
 -----------------------------------------------------------------
    Charge (ESU x 10^10)
                 0.0000
    Dipole Moment (Debye)
         X      -2.0853      Y       1.4700      Z       0.5613
       Tot       2.6124
    Quadrupole Moments (Debye-Ang)
        XX    -104.2708     XY       5.3529     YY    -109.4109
        XZ      -7.3488     YZ      -4.6021     ZZ    -105.7869
    Octopole Moments (Debye-Ang^2)
       XXX    -334.6457    XXY      51.4501    XYY    -103.8749
       YYY     104.3906    XXZ      39.4882    XYZ     -15.7638
       YYZ      42.7336    XZZ     -98.5311    YZZ      45.7779
       ZZZ     140.9775
    Hexadecapole Moments (Debye-Ang^3)
      XXXX   -3812.7055   XXXY     440.5891   XXYY    -848.0916
      XYYY     356.0899   YYYY   -1010.6758   XXXZ     464.5289
      XXYZ    -138.9095   XYYZ     192.7734   YYYZ    -321.2406
      XXZZ    -887.4138   XYZZ     144.7077   YYZZ    -485.3142
      XZZZ     500.7749   YZZZ    -298.3607   ZZZZ   -1858.4136
 -----------------------------------------------------------------
 Calculating analytic gradient of the SCF energy
 Gradient of SCF Energy
            1           2           3           4           5           6
    1  -0.0001047   0.0002464  -0.0001202  -0.0000247  -0.0000045  -0.0000100
    2   0.0000075   0.0000702  -0.0000345  -0.0000126  -0.0000019   0.0000064
    3   0.0000782   0.0001128  -0.0000636  -0.0000267   0.0000144   0.0000017
            7           8           9          10          11          12
    1   0.0000091   0.0000016  -0.0000127   0.0000426  -0.0000178   0.0000069
    2  -0.0000006   0.0000076   0.0000103  -0.0000633   0.0000400  -0.0000261
    3   0.0000107   0.0000605   0.0000118  -0.0002598   0.0001278   0.0000082
           13          14          15          16          17          18
    1  -0.0000478   0.0000152   0.0000669  -0.0000412  -0.0000068  -0.0000027
    2   0.0000732  -0.0000263  -0.0001059   0.0000474   0.0000100  -0.0000005
    3  -0.0000002  -0.0000094  -0.0000054  -0.0000038  -0.0000141  -0.0000118
           19          20          21          22
    1   0.0000221  -0.0000222  -0.0000166   0.0000211
    2  -0.0000007   0.0000014  -0.0000260   0.0000245
    3  -0.0000041  -0.0000095  -0.0000193   0.0000014
 Max gradient component =       2.598E-04
 RMS gradient           =       6.105E-05
 Gradient time:  CPU 168.26 s  wall 168.28 s
 Geometry Optimization Parameters
   NAtoms,    NIC,     NZ,  NCons,   NDum,   NFix, NCnnct, MaxDiis
       22     155      22       0       0       0       0       0

 Cartesian Hessian Update
 Hessian updated using BFGS update


** GEOMETRY OPTIMIZATION IN DELOCALIZED INTERNAL COORDINATES **
   Searching for a Minimum

   Optimization Cycle:  10

                       Coordinates (Angstroms)
     ATOM                X               Y               Z
      1  C         0.0161126728    0.0113737007   -0.0010984634
      2  C        -0.0491791003    0.4282048003    1.3373277897
      3  Cl        1.4139609210    0.9531337331    2.1569999847
      4  C        -1.2407546103    0.4453679594    2.0558608420
      5  H        -1.2406051762    0.7742365691    3.0868109968
      6  C        -2.4151999512    0.0371766747    1.4332506436
      7  H        -3.3482111590    0.0467384158    1.9842869171
      8  C        -2.3993207654   -0.3822566926    0.1075967176
      9  H        -3.3065611262   -0.7017384108   -0.3878977993
     10  C        -1.1940792790   -0.3900577774   -0.5875830594
     11  Cl       -1.2129649879   -0.9287368966   -2.2611261650
     12  C         1.3023432730   -0.0095289848   -0.7604533507
     13  C         2.1136430520   -1.1462405772   -0.7190775723
     14  H         1.8207705319   -2.0098829129   -0.1358962002
     15  C         3.3053849656   -1.1616683496   -1.4348634627
     16  Cl        4.3180364225   -2.5998950813   -1.3804753897
     17  C         3.7119791675   -0.0686007148   -2.1923210117
     18  H         4.6433529686   -0.1031078443   -2.7425708827
     19  C         2.8984899974    1.0616684702   -2.2259026013
     20  H         3.2033410328    1.9207192948   -2.8124349631
     21  C         1.7005452608    1.0952944940   -1.5169916671
     22  H         1.0733900900    1.9782546548   -1.5507101719
   Point Group: c1    Number of degrees of freedom:    60


   Energy is  -1842.282296625

 Hessian updated using BFGS update

 60 Hessian modes will be used to form the next step
  Hessian Eigenvalues:
     0.001291    0.018997    0.020579    0.022135    0.023392    0.023428
     0.023694    0.023907    0.024015    0.024089    0.024106    0.024114
     0.024124    0.024140    0.024167    0.024244    0.024741    0.025156
     0.028873    0.146252    0.159013    0.159866    0.160000    0.160006
     0.160055    0.160122    0.189263    0.219470    0.221968    0.234297
     0.235341    0.239574    0.246507    0.250033    0.251211    0.259399
     0.277151    0.297290    0.300691    0.303644    0.350068    0.356650
     0.356658    0.356673    0.356703    0.356754    0.357114    0.363086
     0.429190    0.431214    0.437552    0.444983    0.467088    0.472372
     0.475486    0.477663    0.478289    0.479987    0.483989    0.496384

 Minimum search - taking simple RFO step
 Searching for Lamda that Minimizes Along All modes
 Value Taken    Lamda =   0.00000000
 Step Taken.  Stepsize is  0.005011

                             Maximum     Tolerance    Cnvgd?
         Gradient           0.000154      0.000300     YES
         Displacement       0.003772      0.001200      NO
         Energy change     -0.000001      0.000001      NO


 New Cartesian Coordinates Obtained by Inverse Iteration

 Displacement from previous Coordinates is:  0.015533
 ----------------------------------------------------------------
             Standard Nuclear Orientation (Angstroms)
    I     Atom           X                Y                Z
 ----------------------------------------------------------------
    1      C       0.0161820867     0.0108827028    -0.0012825376
    2      C      -0.0494896664     0.4289019275     1.3366916160
    3      Cl      1.4140191076     0.9545288125     2.1561637358
    4      C      -1.2409029176     0.4467432070     2.0553710429
    5      H      -1.2405330149     0.7768004013     3.0859199692
    6      C      -2.4153136241     0.0376998008     1.4332466222
    7      H      -3.3483624532     0.0478223982     1.9842218252
    8      C      -2.3993071889    -0.3832292949     0.1080439973
    9      H      -3.3063372877    -0.7035984243    -0.3872260802
   10      C      -1.1940384479    -0.3914584711    -0.5869459448
   11      Cl     -1.2127566290    -0.9318542477    -2.2603357729
   12      C       1.3023193482    -0.0099021643    -0.7606472423
   13      C       2.1131774671    -1.1470020676    -0.7202253023
   14      H       1.8197376968    -2.0109536921    -0.1378453886
   15      C       3.3049613853    -1.1619333572    -1.4358419006
   16      Cl      4.3171921161    -2.6007378977    -1.3830987932
   17      C       3.7121192806    -0.0681979751    -2.1919658293
   18      H       4.6436102313    -0.1024868997    -2.7420138009
   19      C       2.8990289631     1.0623829536    -2.2245705792
   20      H       3.2045545905     1.9219416063    -2.8100072531
   21      C       1.7009383116     1.0956112589    -1.5159125089
   22      H       1.0736748453     1.9784939473    -1.5490087435
 ----------------------------------------------------------------
 Nuclear Repulsion Energy =        1219.73579656 hartrees
 There are       65 alpha and       65 beta electrons
 Applying Cartesian multipole field
    Component          Value
    ---------          -----
     (2,0,0)        1.00000E-11
     (0,2,0)        2.00000E-11
     (0,0,2)       -3.00000E-11
 Nucleus-field energy     =     0.0000000016 hartrees
 Requested basis set is 6-311++G(d,p)
 There are 146 shells and 403 basis functions
 A cutoff of  1.0D-15 yielded   8843 shell pairs
 There are     71149 function pairs (     76446 Cartesian)
 Smallest overlap matrix eigenvalue = 2.21E-07
 Linear dependence detected in AO basis
 Number of orthogonalized atomic orbitals = 400
 Maximum deviation from orthogonality = 7.254E-10
 Guess from superposition of atomic densities
 Warning:  Energy on first SCF cycle will be non-variational
 SAD guess density has 130.000000 electrons

 -----------------------------------------------------------------------
  General SCF calculation program by
  Eric Jon Sundstrom, Paul Horn, Yuezhi Mao, Dmitri Zuev, Alec White,
  David Stuck, Shaama M.S., Shane Yost, Joonho Lee, David Small,
  Daniel Levine, Susi Lehtola, Hugh Burton, Evgeny Epifanovsky,
  Bang C. Huynh
 -----------------------------------------------------------------------
 Exchange:     0.2000 Hartree-Fock + 0.0800 Slater + 0.7200 B88
 Correlation:  0.1900 VWN1RPA + 0.8100 LYP
 Using SG-1 standard quadrature grid
 A restricted SCF calculation will be
 performed using DIIS
 SCF converges when DIIS error is below 1.0e-08
 ---------------------------------------
  Cycle       Energy         DIIS error
 ---------------------------------------
    1   -1845.7874019437      3.13e-02  
    2   -1842.1072183205      2.85e-03  
    3   -1842.0227290530      3.44e-03  
    4   -1842.2753675824      5.55e-04  
    5   -1842.2803346760      2.93e-04  
    6   -1842.2820606999      1.07e-04  
    7   -1842.2822746942      3.23e-05  
    8   -1842.2822928065      1.38e-05  
    9   -1842.2822967250      2.41e-06  
   10   -1842.2822968222      1.20e-06  
   11   -1842.2822968528      2.34e-07  
   12   -1842.2822968539      9.28e-08  
   13   -1842.2822968540      2.53e-08  
   14   -1842.2822968539      5.79e-09  Convergence criterion met
 ---------------------------------------
 SCF time:   CPU 474.62s  wall 475.00s 
 SCF   energy in the final basis set =    -1842.2822968539
 Total energy in the final basis set =    -1842.2822968539

 --------------------------------------------------------------

                    Orbital Energies (a.u.)
 --------------------------------------------------------------

 Alpha MOs
 -- Occupied --
********-101.5645-101.5572 -10.2604 -10.2604 -10.2470 -10.2237 -10.2105
-10.2070 -10.2046 -10.2046 -10.1973 -10.1962 -10.1953 -10.1925  -9.4792
 -9.4791  -9.4718  -7.2439  -7.2437  -7.2363  -7.2341  -7.2340  -7.2335
 -7.2335  -7.2267  -7.2262  -0.9282  -0.9013  -0.8858  -0.8514  -0.8404
 -0.7990  -0.7566  -0.7506  -0.7424  -0.6558  -0.6243  -0.6208  -0.6037
 -0.5462  -0.5241  -0.5105  -0.4914  -0.4854  -0.4689  -0.4523  -0.4490
 -0.4432  -0.4234  -0.4086  -0.4072  -0.3921  -0.3766  -0.3757  -0.3742
 -0.3438  -0.3359  -0.3309  -0.3235  -0.3208  -0.2761  -0.2738  -0.2642
 -0.2583
 -- Virtual --
 -0.0458  -0.0440  -0.0358  -0.0288  -0.0180  -0.0117   0.0014   0.0109
  0.0115   0.0147   0.0188   0.0197   0.0335   0.0362   0.0478   0.0516
  0.0577   0.0621   0.0669   0.0714   0.0811   0.0848   0.0879   0.0909
  0.0926   0.0974   0.1009   0.1057   0.1078   0.1114   0.1174   0.1180
  0.1228   0.1231   0.1265   0.1285   0.1301   0.1323   0.1359   0.1372
  0.1381   0.1406   0.1452   0.1536   0.1572   0.1619   0.1676   0.1699
  0.1766   0.1834   0.1839   0.1850   0.1917   0.1987   0.2040   0.2113
  0.2203   0.2279   0.2297   0.2324   0.2328   0.2347   0.2414   0.2440
  0.2450   0.2519   0.2589   0.2650   0.2688   0.2696   0.2737   0.2753
  0.2810   0.2864   0.2873   0.2966   0.2988   0.3038   0.3082   0.3119
  0.3196   0.3242   0.3327   0.3359   0.3487   0.3524   0.3550   0.3859
  0.3889   0.4280   0.4294   0.4533   0.4540   0.4572   0.4660   0.4759
  0.4892   0.4996   0.5106   0.5111   0.5139   0.5268   0.5456   0.5514
  0.5522   0.5532   0.5607   0.5705   0.5721   0.5746   0.5789   0.5946
  0.6001   0.6029   0.6176   0.6190   0.6244   0.6440   0.6489   0.6534
  0.6563   0.6723   0.6805   0.6852   0.6998   0.7019   0.7083   0.7108
  0.7288   0.7311   0.7498   0.7600   0.7775   0.7921   0.8179   0.8233
  0.8353   0.8395   0.8424   0.8470   0.8507   0.8573   0.8590   0.8665
  0.8699   0.8710   0.8791   0.8809   0.8854   0.8880   0.8981   0.9081
  0.9163   0.9305   0.9572   0.9618   0.9644   0.9664   0.9672   0.9807
  0.9844   0.9956   1.0023   1.0144   1.0221   1.0360   1.0424   1.0482
  1.0555   1.0669   1.0821   1.1102   1.1296   1.1550   1.1889   1.2086
  1.2379   1.2473   1.2664   1.2769   1.3002   1.3138   1.3240   1.3284
  1.3406   1.3964   1.4154   1.4300   1.4834   1.4872   1.4966   1.5129
  1.5543   1.5545   1.5589   1.5760   1.5767   1.5843   1.5947   1.6156
  1.6429   1.6554   1.6692   1.6732   1.6850   1.7008   1.7321   1.7499
  1.7611   1.7761   1.8127   1.8258   1.8337   1.8681   1.8842   1.8933
  1.9021   1.9185   1.9313   1.9445   1.9585   1.9589   1.9640   1.9793
  1.9944   2.0112   2.0352   2.0372   2.0486   2.0531   2.0962   2.1442
  2.1791   2.1928   2.1986   2.2730   2.2765   2.2837   2.2847   2.3123
  2.3248   2.3477   2.3727   2.4166   2.4313   2.4342   2.4448   2.4521
  2.4963   2.5241   2.5270   2.5332   2.5545   2.5583   2.5848   2.5921
  2.6523   2.6907   2.6933   2.7072   2.7097   2.7169   2.7312   2.7393
  2.7514   2.7572   2.7629   2.7664   2.7758   2.7812   2.7909   2.8246
  2.8419   2.8456   2.8557   2.8766   2.8986   2.9123   2.9770   3.0145
  3.1028   3.1051   3.1367   3.1536   3.1872   3.2070   3.2241   3.2811
  3.3422   3.3491   3.3735   3.3985   3.5167   3.5452   3.6012   3.6267
  3.7097   3.7630   3.7913   3.9769   4.0120   4.0300   4.0937   4.1184
  4.1443   4.3691   4.8122   4.8345   9.7912   9.8053   9.8477  23.4633
 23.6194  23.8537  23.9028  23.9224  23.9479  24.0117  24.0460  24.0607
 24.0996  24.1472  24.1774  25.8337  25.8559  25.9209  26.1448  26.2616
 26.2892  26.6103  26.6584  26.8063 215.7852 215.8020 215.8548
 --------------------------------------------------------------

          Ground-State Mulliken Net Atomic Charges

     Atom                 Charge (a.u.)
  ----------------------------------------
      1 C                    -0.405394
      2 C                     0.042393
      3 Cl                    0.462194
      4 C                    -0.115770
      5 H                     0.202732
      6 C                    -0.479072
      7 H                     0.177207
      8 C                    -0.113988
      9 H                     0.202955
     10 C                     0.049141
     11 Cl                    0.462317
     12 C                     0.390878
     13 C                    -0.788332
     14 H                     0.210812
     15 C                     0.143832
     16 Cl                    0.491482
     17 C                    -0.302493
     18 H                     0.197027
     19 C                    -0.745644
     20 H                     0.174560
     21 C                    -0.442692
     22 H                     0.185857
  ----------------------------------------
  Sum of atomic charges =     0.000000

 -----------------------------------------------------------------
                    Cartesian Multipole Moments
 -----------------------------------------------------------------
    Charge (ESU x 10^10)
                 0.0000
    Dipole Moment (Debye)
         X      -2.0862      Y       1.4723      Z       0.5632
       Tot       2.6148
    Quadrupole Moments (Debye-Ang)
        XX    -104.2652     XY       5.3570     YY    -109.4098
        XZ      -7.3511     YZ      -4.6036     ZZ    -105.8038
    Octopole Moments (Debye-Ang^2)
       XXX    -334.6040    XXY      51.5203    XYY    -103.8724
       YYY     104.4985    XXZ      39.5337    XYZ     -15.7880
       YYZ      42.7746    XZZ     -98.5528    YZZ      45.8219
       ZZZ     141.1077
    Hexadecapole Moments (Debye-Ang^3)
      XXXX   -3812.0273   XXXY     440.5295   XXYY    -848.2104
      XYYY     355.8981   YYYY   -1011.9846   XXXZ     465.0068
      XXYZ    -139.2348   XYYZ     192.9188   YYYZ    -322.0479
      XXZZ    -887.3664   XYZZ     144.6073   YYZZ    -485.4733
      XZZZ     501.3936   YZZZ    -299.0910   ZZZZ   -1858.2331
 -----------------------------------------------------------------
 Calculating analytic gradient of the SCF energy
 Gradient of SCF Energy
            1           2           3           4           5           6
    1  -0.0000022   0.0000142   0.0000043  -0.0000090   0.0000102   0.0000106
    2  -0.0000031  -0.0000012  -0.0000020  -0.0000035   0.0000026   0.0000027
    3   0.0000097  -0.0000006  -0.0000049   0.0000005   0.0000032   0.0000044
            7           8           9          10          11          12
    1   0.0000040  -0.0000046   0.0000009   0.0000078  -0.0000047  -0.0000030
    2   0.0000050   0.0000093   0.0000041  -0.0000022   0.0000058   0.0000086
    3   0.0000102   0.0000198   0.0000072  -0.0000106   0.0000129  -0.0000090
           13          14          15          16          17          18
    1  -0.0000078  -0.0000026   0.0000034  -0.0000056  -0.0000066  -0.0000063
    2  -0.0000041   0.0000022   0.0000011  -0.0000044  -0.0000006  -0.0000054
    3   0.0000011  -0.0000049  -0.0000083  -0.0000093  -0.0000057  -0.0000085
           19          20          21          22
    1  -0.0000044  -0.0000001   0.0000021  -0.0000006
    2  -0.0000070  -0.0000025   0.0000004  -0.0000059
    3  -0.0000031  -0.0000047   0.0000015  -0.0000009
 Max gradient component =       1.980E-05
 RMS gradient           =       6.381E-06
 Gradient time:  CPU 164.64 s  wall 164.66 s
 Geometry Optimization Parameters
   NAtoms,    NIC,     NZ,  NCons,   NDum,   NFix, NCnnct, MaxDiis
       22     155      22       0       0       0       0       0

 Cartesian Hessian Update
 Hessian updated using BFGS update


** GEOMETRY OPTIMIZATION IN DELOCALIZED INTERNAL COORDINATES **
   Searching for a Minimum

   Optimization Cycle:  11

                       Coordinates (Angstroms)
     ATOM                X               Y               Z
      1  C         0.0161820867    0.0108827028   -0.0012825376
      2  C        -0.0494896664    0.4289019275    1.3366916160
      3  Cl        1.4140191076    0.9545288125    2.1561637358
      4  C        -1.2409029176    0.4467432070    2.0553710429
      5  H        -1.2405330149    0.7768004013    3.0859199692
      6  C        -2.4153136241    0.0376998008    1.4332466222
      7  H        -3.3483624532    0.0478223982    1.9842218252
      8  C        -2.3993071889   -0.3832292949    0.1080439973
      9  H        -3.3063372877   -0.7035984243   -0.3872260802
     10  C        -1.1940384479   -0.3914584711   -0.5869459448
     11  Cl       -1.2127566290   -0.9318542477   -2.2603357729
     12  C         1.3023193482   -0.0099021643   -0.7606472423
     13  C         2.1131774671   -1.1470020676   -0.7202253023
     14  H         1.8197376968   -2.0109536921   -0.1378453886
     15  C         3.3049613853   -1.1619333572   -1.4358419006
     16  Cl        4.3171921161   -2.6007378977   -1.3830987932
     17  C         3.7121192806   -0.0681979751   -2.1919658293
     18  H         4.6436102313   -0.1024868997   -2.7420138009
     19  C         2.8990289631    1.0623829536   -2.2245705792
     20  H         3.2045545905    1.9219416063   -2.8100072531
     21  C         1.7009383116    1.0956112589   -1.5159125089
     22  H         1.0736748453    1.9784939473   -1.5490087435
   Point Group: c1    Number of degrees of freedom:    60


   Energy is  -1842.282296854

 Hessian updated using BFGS update

 60 Hessian modes will be used to form the next step
  Hessian Eigenvalues:
     0.001303    0.019135    0.020623    0.022392    0.023394    0.023509
     0.023694    0.023891    0.024011    0.024089    0.024105    0.024115
     0.024127    0.024143    0.024168    0.024248    0.024732    0.025131
     0.028828    0.146838    0.159013    0.159870    0.160000    0.160008
     0.160087    0.160122    0.182559    0.219446    0.222245    0.234317
     0.235338    0.239577    0.246204    0.250040    0.251215    0.259943
     0.275691    0.297492    0.300754    0.303643    0.350264    0.356650
     0.356656    0.356672    0.356703    0.356757    0.357160    0.363174
     0.429195    0.431143    0.437523    0.445298    0.466895    0.473143
     0.475256    0.477721    0.478351    0.480120    0.484184    0.496338

 Minimum search - taking simple RFO step
 Searching for Lamda that Minimizes Along All modes
 Value Taken    Lamda =   0.00000000
 Step Taken.  Stepsize is  0.000542

                             Maximum     Tolerance    Cnvgd?
         Gradient           0.000011      0.000300     YES
         Displacement       0.000452      0.001200     YES
         Energy change     -0.000000      0.000001     YES

 Final energy is   -1842.2822968539429     


 ******************************
 **  OPTIMIZATION CONVERGED  **
 ******************************

                       Coordinates (Angstroms)
     ATOM                X               Y               Z
      1  C         0.0161820867    0.0108827028   -0.0012825376
      2  C        -0.0494896664    0.4289019275    1.3366916160
      3  Cl        1.4140191076    0.9545288125    2.1561637358
      4  C        -1.2409029176    0.4467432070    2.0553710429
      5  H        -1.2405330149    0.7768004013    3.0859199692
      6  C        -2.4153136241    0.0376998008    1.4332466222
      7  H        -3.3483624532    0.0478223982    1.9842218252
      8  C        -2.3993071889   -0.3832292949    0.1080439973
      9  H        -3.3063372877   -0.7035984243   -0.3872260802
     10  C        -1.1940384479   -0.3914584711   -0.5869459448
     11  Cl       -1.2127566290   -0.9318542477   -2.2603357729
     12  C         1.3023193482   -0.0099021643   -0.7606472423
     13  C         2.1131774671   -1.1470020676   -0.7202253023
     14  H         1.8197376968   -2.0109536921   -0.1378453886
     15  C         3.3049613853   -1.1619333572   -1.4358419006
     16  Cl        4.3171921161   -2.6007378977   -1.3830987932
     17  C         3.7121192806   -0.0681979751   -2.1919658293
     18  H         4.6436102313   -0.1024868997   -2.7420138009
     19  C         2.8990289631    1.0623829536   -2.2245705792
     20  H         3.2045545905    1.9219416063   -2.8100072531
     21  C         1.7009383116    1.0956112589   -1.5159125089
     22  H         1.0736748453    1.9784939473   -1.5490087435

Z-matrix Print:
$molecule
0 1
Cl
C  1 1.758582
C  2 1.391313 1 117.899310
H  3 1.081958 2 119.723505 1 -0.014215 0
C  3 1.390539 2 119.196895 1 179.932209 0
H  5 1.083631 3 119.821623 2 -179.977648 0
C  5 1.390538 3 120.377856 2 0.070290 0
H  7 1.082113 5 121.070390 3 179.975207 0
C  7 1.391504 5 119.227946 3 -0.050708 0
C  9 1.403292 7 122.433821 5 -0.032993 0
C  10 1.493725 9 121.947821 7 -179.711055 0
C  11 1.396955 10 120.632628 9 -91.843274 0
H  12 1.083530 11 119.745720 10 0.224052 0
C  12 1.392380 11 120.120015 10 -179.705894 0
H  14 1.083939 12 119.900672 11 179.957946 0
C  14 1.392980 12 120.644725 11 0.075062 0
H  16 1.082314 14 121.076543 12 179.852518 0
C  16 1.390596 14 118.697499 12 -0.117592 0
C  18 1.390208 16 121.496675 14 0.031616 0
H  19 1.082444 18 120.051282 16 -179.893373 0
Cl 9 1.757747 7 117.921539 5 179.940492 0
Cl 18 1.759986 16 119.398961 14 179.928046 0
$end


 --------------------------------------------------------------

                    Orbital Energies (a.u.)
 --------------------------------------------------------------

 Alpha MOs
 -- Occupied --
********-101.5645-101.5572 -10.2604 -10.2604 -10.2470 -10.2237 -10.2105
-10.2070 -10.2046 -10.2046 -10.1973 -10.1962 -10.1953 -10.1925  -9.4792
 -9.4791  -9.4718  -7.2439  -7.2437  -7.2363  -7.2341  -7.2340  -7.2335
 -7.2335  -7.2267  -7.2262  -0.9282  -0.9013  -0.8858  -0.8514  -0.8404
 -0.7990  -0.7566  -0.7506  -0.7424  -0.6558  -0.6243  -0.6208  -0.6037
 -0.5462  -0.5241  -0.5105  -0.4914  -0.4854  -0.4689  -0.4523  -0.4490
 -0.4432  -0.4234  -0.4086  -0.4072  -0.3921  -0.3766  -0.3757  -0.3742
 -0.3438  -0.3359  -0.3309  -0.3235  -0.3208  -0.2761  -0.2738  -0.2642
 -0.2583
 -- Virtual --
 -0.0458  -0.0440  -0.0358  -0.0288  -0.0180  -0.0117   0.0014   0.0109
  0.0115   0.0147   0.0188   0.0197   0.0335   0.0362   0.0478   0.0516
  0.0577   0.0621   0.0669   0.0714   0.0811   0.0848   0.0879   0.0909
  0.0926   0.0974   0.1009   0.1057   0.1078   0.1114   0.1174   0.1180
  0.1228   0.1231   0.1265   0.1285   0.1301   0.1323   0.1359   0.1372
  0.1381   0.1406   0.1452   0.1536   0.1572   0.1619   0.1676   0.1699
  0.1766   0.1834   0.1839   0.1850   0.1917   0.1987   0.2040   0.2113
  0.2203   0.2279   0.2297   0.2324   0.2328   0.2347   0.2414   0.2440
  0.2450   0.2519   0.2589   0.2650   0.2688   0.2696   0.2737   0.2753
  0.2810   0.2864   0.2873   0.2966   0.2988   0.3038   0.3082   0.3119
  0.3196   0.3242   0.3327   0.3359   0.3487   0.3524   0.3550   0.3859
  0.3889   0.4280   0.4294   0.4533   0.4540   0.4572   0.4660   0.4759
  0.4892   0.4996   0.5106   0.5111   0.5139   0.5268   0.5456   0.5514
  0.5522   0.5532   0.5607   0.5705   0.5721   0.5746   0.5789   0.5946
  0.6001   0.6029   0.6176   0.6190   0.6244   0.6440   0.6489   0.6534
  0.6563   0.6723   0.6805   0.6852   0.6998   0.7019   0.7083   0.7108
  0.7288   0.7311   0.7498   0.7600   0.7775   0.7921   0.8179   0.8233
  0.8353   0.8395   0.8424   0.8470   0.8507   0.8573   0.8590   0.8665
  0.8699   0.8710   0.8791   0.8809   0.8854   0.8880   0.8981   0.9081
  0.9163   0.9305   0.9572   0.9618   0.9644   0.9664   0.9672   0.9807
  0.9844   0.9956   1.0023   1.0144   1.0221   1.0360   1.0424   1.0482
  1.0555   1.0669   1.0821   1.1102   1.1296   1.1550   1.1889   1.2086
  1.2379   1.2473   1.2664   1.2769   1.3002   1.3138   1.3240   1.3284
  1.3406   1.3964   1.4154   1.4300   1.4834   1.4872   1.4966   1.5129
  1.5543   1.5545   1.5589   1.5760   1.5767   1.5843   1.5947   1.6156
  1.6429   1.6554   1.6692   1.6732   1.6850   1.7008   1.7321   1.7499
  1.7611   1.7761   1.8127   1.8258   1.8337   1.8681   1.8842   1.8933
  1.9021   1.9185   1.9313   1.9445   1.9585   1.9589   1.9640   1.9793
  1.9944   2.0112   2.0352   2.0372   2.0486   2.0531   2.0962   2.1442
  2.1791   2.1928   2.1986   2.2730   2.2765   2.2837   2.2847   2.3123
  2.3248   2.3477   2.3727   2.4166   2.4313   2.4342   2.4448   2.4521
  2.4963   2.5241   2.5270   2.5332   2.5545   2.5583   2.5848   2.5921
  2.6523   2.6907   2.6933   2.7072   2.7097   2.7169   2.7312   2.7393
  2.7514   2.7572   2.7629   2.7664   2.7758   2.7812   2.7909   2.8246
  2.8419   2.8456   2.8557   2.8766   2.8986   2.9123   2.9770   3.0145
  3.1028   3.1051   3.1367   3.1536   3.1872   3.2070   3.2241   3.2811
  3.3422   3.3491   3.3735   3.3985   3.5167   3.5452   3.6012   3.6267
  3.7097   3.7630   3.7913   3.9769   4.0120   4.0300   4.0937   4.1184
  4.1443   4.3691   4.8122   4.8345   9.7912   9.8053   9.8477  23.4633
 23.6194  23.8537  23.9028  23.9224  23.9479  24.0117  24.0460  24.0607
 24.0996  24.1472  24.1774  25.8337  25.8559  25.9209  26.1448  26.2616
 26.2892  26.6103  26.6584  26.8063 215.7852 215.8020 215.8548
 --------------------------------------------------------------

          Ground-State Mulliken Net Atomic Charges

     Atom                 Charge (a.u.)
  ----------------------------------------
      1 C                    -0.405394
      2 C                     0.042393
      3 Cl                    0.462194
      4 C                    -0.115770
      5 H                     0.202732
      6 C                    -0.479072
      7 H                     0.177207
      8 C                    -0.113988
      9 H                     0.202955
     10 C                     0.049141
     11 Cl                    0.462317
     12 C                     0.390878
     13 C                    -0.788332
     14 H                     0.210812
     15 C                     0.143832
     16 Cl                    0.491482
     17 C                    -0.302493
     18 H                     0.197027
     19 C                    -0.745644
     20 H                     0.174560
     21 C                    -0.442692
     22 H                     0.185857
  ----------------------------------------
  Sum of atomic charges =     0.000000

 -----------------------------------------------------------------
                    Cartesian Multipole Moments
 -----------------------------------------------------------------
    Charge (ESU x 10^10)
                 0.0000
    Dipole Moment (Debye)
         X      -2.0862      Y       1.4723      Z       0.5632
       Tot       2.6148
    Quadrupole Moments (Debye-Ang)
        XX    -104.2652     XY       5.3570     YY    -109.4098
        XZ      -7.3511     YZ      -4.6036     ZZ    -105.8038
    Octopole Moments (Debye-Ang^2)
       XXX    -334.6040    XXY      51.5203    XYY    -103.8724
       YYY     104.4985    XXZ      39.5337    XYZ     -15.7880
       YYZ      42.7746    XZZ     -98.5528    YZZ      45.8219
       ZZZ     141.1077
    Hexadecapole Moments (Debye-Ang^3)
      XXXX   -3812.0273   XXXY     440.5295   XXYY    -848.2104
      XYYY     355.8981   YYYY   -1011.9846   XXXZ     465.0068
      XXYZ    -139.2348   XYYZ     192.9188   YYYZ    -322.0479
      XXZZ    -887.3664   XYZZ     144.6073   YYZZ    -485.4733
      XZZZ     501.3936   YZZZ    -299.0910   ZZZZ   -1858.2331
 -----------------------------------------------------------------
Archival summary:
1\1\november\OPT\ProcedureUnspecified\BasisUnspecified\l3127\taweetha\FriJan1704:30:052020FriJan1704:30:052020\0\\#,OPT,ProcedureUnspecified,BasisUnspecified,\\0,1\Cl\C,1,1.75858\C,2,1.39131,1,117.899\H,3,1.08196,2,119.724,1,-0.0142147,0\C,3,1.39054,2,119.197,1,179.932,0\H,5,1.08363,3,119.822,2,-179.978,0\C,5,1.39054,3,120.378,2,0.0702905,0\H,7,1.08211,5,121.07,3,179.975,0\C,7,1.3915,5,119.228,3,-0.050708,0\C,9,1.40329,7,122.434,5,-0.0329926,0\C,10,1.49373,9,121.948,7,-179.711,0\C,11,1.39695,10,120.633,9,-91.8433,0\H,12,1.08353,11,119.746,10,0.224052,0\C,12,1.39238,11,120.12,10,-179.706,0\H,14,1.08394,12,119.901,11,179.958,0\C,14,1.39298,12,120.645,11,0.0750616,0\H,16,1.08231,14,121.077,12,179.853,0\C,16,1.3906,14,118.697,12,-0.117592,0\C,18,1.39021,16,121.497,14,0.0316158,0\H,19,1.08244,18,120.051,16,-179.893,0\Cl,9,1.75775,7,117.922,5,179.94,0\Cl,18,1.75999,16,119.399,14,179.928,0\\\@

 Total job time:  7334.90s(wall), 7333.80s(cpu) 
 Fri Jan 17 04:30:05 2020

        *************************************************************
        *                                                           *
        *  Thank you very much for using Q-Chem.  Have a nice day.  *
        *                                                           *
        *************************************************************


 
User input: 2 of 2 
 
                  Welcome to Q-Chem
     A Quantum Leap Into The Future Of Chemistry


 Q-Chem 5.2 (devel), Q-Chem, Inc., Pleasanton, CA (2019)

 Yihan Shao,  Zhengting Gan,  E. Epifanovsky,  A. T. B. Gilbert,  M. Wormit,  
 J. Kussmann,  A. W. Lange,  A. Behn,  Jia Deng,  Xintian Feng,  D. Ghosh,  
 M. Goldey,  P. R. Horn,  L. D. Jacobson,  I. Kaliman,  T. Kus,  A. Landau,  
 Jie Liu,  E. I. Proynov,  R. M. Richard,  R. P. Steele,  E. J. Sundstrom,  
 H. L. Woodcock III,  P. M. Zimmerman,  D. Zuev,  B. Albrecht,  E. Alguire,  
 S. A. Baeppler,  D. Barton,  Z. Benda,  Y. A. Bernard,  E. J. Berquist,  
 K. B. Bravaya,  H. Burton,  D. Casanova,  Chun-Min Chang,  Yunqing Chen,  
 A. Chien,  K. D. Closser,  M. P. Coons,  S. Coriani,  S. Dasgupta,  
 A. L. Dempwolff,  M. Diedenhofen,  Hainam Do,  R. G. Edgar,  Po-Tung Fang,  
 S. Faraji,  S. Fatehi,  Qingguo Feng,  K. D. Fenk,  J. Fosso-Tande,  
 J. Gayvert,  Qinghui Ge,  A. Ghysels,  G. Gidofalvi,  J. Gomes,  
 J. Gonthier,  A. Gunina,  D. Hait,  M. W. D. Hanson-Heine,  
 P. H. P. Harbach,  A. W. Hauser,  M. F. Herbst,  J. E. Herr,  
 E. G. Hohenstein,  Z. C. Holden,  Kerwin Hui,  B. C. Huynh,  T.-C. Jagau,  
 Hyunjun Ji,  B. Kaduk,  K. Khistyaev,  Jaehoon Kim,  P. Klunzinger,  K. Koh,  
 D. Kosenkov,  L. Koulias,  T. Kowalczyk,  C. M. Krauter,  A. Kunitsa,  
 Ka Un Lao,  A. Laurent,  K. V. Lawler,  Joonho Lee,  D. Lefrancois,  
 S. Lehtola,  D. S. Levine,  Yi-Pei Li,  You-Sheng Lin,  Fenglai Liu,  
 E. Livshits,  A. Luenser,  P. Manohar,  E. Mansoor,  S. F. Manzer,  
 Shan-Ping Mao,  Yuezhi Mao,  N. Mardirossian,  A. V. Marenich,  
 T. Markovich,  L. A. Martinez-Martinez,  S. A. Maurer,  N. J. Mayhall,  
 S. C. McKenzie,  J.-M. Mewes,  P. Morgante,  A. F. Morrison,  
 J. W. Mullinax,  K. Nanda,  T. S. Nguyen-Beck,  R. Olivares-Amaya,  
 J. A. Parkhill,  Zheng Pei,  T. M. Perrine,  F. Plasser,  P. Pokhilko,  
 S. Prager,  A. Prociuk,  E. Ramos,  D. R. Rehn,  F. Rob,  M. Scheurer,  
 M. Schneider,  N. Sergueev,  S. M. Sharada,  S. Sharma,  D. W. Small,  
 T. Stauch,  T. Stein,  Yu-Chuan Su,  A. J. W. Thom,  A. Tkatchenko,  
 T. Tsuchimochi,  N. M. Tubman,  L. Vogt,  M. L. Vidal,  O. Vydrov,  
 M. A. Watson,  J. Wenzel,  M. de Wergifosse,  T. A. Wesolowski,  A. White,  
 J. Witte,  A. Yamada,  Jun Yang,  K. Yao,  S. Yeganeh,  S. R. Yost,  
 Zhi-Qiang You,  A. Zech,  Igor Ying Zhang,  Xing Zhang,  Yan Zhao,  
 Ying Zhu,  B. R. Brooks,  G. K. L. Chan,  C. J. Cramer,  M. S. Gordon,  
 W. J. Hehre,  A. Klamt,  M. W. Schmidt,  C. D. Sherrill,  D. G. Truhlar,  
 A. Aspuru-Guzik,  R. Baer,  A. T. Bell,  N. A. Besley,  Jeng-Da Chai,  
 A. E. DePrince, III,  R. A. DiStasio Jr.,  A. Dreuw,  B. D. Dunietz,  
 T. R. Furlani,  Chao-Ping Hsu,  Yousung Jung,  Jing Kong,  D. S. Lambrecht,  
 WanZhen Liang,  C. Ochsenfeld,  V. A. Rassolov,  L. V. Slipchenko,  
 J. E. Subotnik,  T. Van Voorhis,  J. M. Herbert,  A. I. Krylov,  
 P. M. W. Gill,  M. Head-Gordon

 Contributors to earlier versions of Q-Chem not listed above: 
 R. D. Adamson,  B. Austin,  J. Baker,  G. J. O. Beran,  K. Brandhorst,  
 S. T. Brown,  E. F. C. Byrd,  A. K. Chakraborty,  C.-L. Cheng,  
 Siu Hung Chien,  D. M. Chipman,  D. L. Crittenden,  H. Dachsel,  
 R. J. Doerksen,  A. D. Dutoi,  L. Fusti-Molnar,  W. A. Goddard III,  
 A. Golubeva-Zadorozhnaya,  S. R. Gwaltney,  G. Hawkins,  A. Heyden,  
 S. Hirata,  G. Kedziora,  F. J. Keil,  C. Kelley,  Jihan Kim,  R. A. King,  
 R. Z. Khaliullin,  P. P. Korambath,  W. Kurlancheek,  A. M. Lee,  M. S. Lee,  
 S. V. Levchenko,  Ching Yeh Lin,  D. Liotard,  R. C. Lochan,  I. Lotan,  
 P. E. Maslen,  N. Nair,  D. P. O'Neill,  D. Neuhauser,  E. Neuscamman,  
 C. M. Oana,  R. Olson,  B. Peters,  R. Peverati,  P. A. Pieniazek,  
 Y. M. Rhee,  J. Ritchie,  M. A. Rohrdanz,  E. Rosta,  N. J. Russ,  
 H. F. Schaefer III,  N. E. Schultz,  N. Shenvi,  A. C. Simmonett,  A. Sodt,  
 D. Stuck,  K. S. Thanthiriwatte,  V. Vanovschi,  Tao Wang,  A. Warshel,  
 C. F. Williams,  Q. Wu,  X. Xu,  W. Zhang

 Please cite Q-Chem as follows:
 Y. Shao et al., Mol. Phys. 113, 184-215 (2015)
 DOI: 10.1080/00268976.2014.952696

 Q-Chem 5.2.1 for Intel X86 EM64T Linux

 Parts of Q-Chem use Armadillo 8.300.2 (Tropical Shenanigans).
 http://arma.sourceforge.net/

 Q-Chem begins on Fri Jan 17 04:30:05 2020  

Host: 
0

     Scratch files written to /scratch/taweetham/qchem1130//
NAlpha2: 130
NElect   130
Mult     1
The previous job contains 0 fragments, simply inherited here

 Q-Chem warning in module libgen/rem_setup.C, line 2168:

 Setting Thresh to 1e-14


Checking the input file for inconsistencies... 	...done.

--------------------------------------------------------------
User input:
--------------------------------------------------------------

$MOLECULE
READ
$END

$REM
   JOB_TYPE 	FREQUENCY
   BASIS 	6-311++G**
   METHOD	B3LYP
   SCF_GUESS_ALWAYS     TRUE
   S2THRESH     15
   THRESH       15
   MEM_TOTAL    10000
$END

--------------------------------------------------------------
 ----------------------------------------------------------------
             Standard Nuclear Orientation (Angstroms)
    I     Atom           X                Y                Z
 ----------------------------------------------------------------
    1      C       1.0930886323     0.0017778098     0.0798547354
    2      C       1.8042669778     1.2004716745    -0.0831976077
    3      Cl      0.9842805552     2.7370392948     0.1539907648
    4      C       3.1517469009     1.2276091816    -0.4293845191
    5      H       3.6567219893     2.1777225363    -0.5445094557
    6      C       3.8274829621     0.0277271331    -0.6224121232
    7      H       4.8769291830     0.0380348527    -0.8922502952
    8      C       3.1644946745    -1.1850678735    -0.4701810186
    9      H       3.6792025410    -2.1253066335    -0.6173520594
   10      C       1.8169506574    -1.1831269842    -0.1239544573
   11      Cl      1.0118165718    -2.7359720456     0.0578223343
   12      C      -0.3550940176    -0.0145917978     0.4455251735
   13      C      -1.3246280380     0.0280584911    -0.5596144926
   14      H      -1.0346384582     0.0791625158    -1.6012382704
   15      C      -2.6704666313     0.0045563906    -0.2119866756
   16      Cl     -3.8844925230     0.0532917675    -1.4852962965
   17      C      -3.0766982555    -0.0585979285     1.1164505388
   18      H      -4.1302196059    -0.0768592089     1.3637624528
   19      C      -2.1035462780    -0.0980776730     2.1123464916
   20      H      -2.4064714146    -0.1473910686     3.1519270014
   21      C      -0.7506325335    -0.0772118616     1.7838489908
   22      H      -0.0005928087    -0.1106256505     2.5651047672
 ----------------------------------------------------------------
 Molecular Point Group                 C1    NOp =  1
 Largest Abelian Subgroup              C1    NOp =  1
 Nuclear Repulsion Energy =        1219.73579656 hartrees
 There are       65 alpha and       65 beta electrons
 Requested basis set is 6-311++G(d,p)
 There are 146 shells and 403 basis functions

 Total QAlloc Memory Limit  10000 MB
 Mega-Array Size       188 MB
 MEM_STATIC part       192 MB
 A cutoff of  1.0D-15 yielded   8843 shell pairs
 There are     71149 function pairs (     76446 Cartesian)
 Smallest overlap matrix eigenvalue = 2.21E-07
 Linear dependence detected in AO basis
 Number of orthogonalized atomic orbitals = 400
 Maximum deviation from orthogonality = 4.472E-10
 Guess from superposition of atomic densities
 Warning:  Energy on first SCF cycle will be non-variational
 SAD guess density has 130.000000 electrons

 -----------------------------------------------------------------------
  General SCF calculation program by
  Eric Jon Sundstrom, Paul Horn, Yuezhi Mao, Dmitri Zuev, Alec White,
  David Stuck, Shaama M.S., Shane Yost, Joonho Lee, David Small,
  Daniel Levine, Susi Lehtola, Hugh Burton, Evgeny Epifanovsky,
  Bang C. Huynh
 -----------------------------------------------------------------------
 Exchange:     0.2000 Hartree-Fock + 0.0800 Slater + 0.7200 B88
 Correlation:  0.1900 VWN1RPA + 0.8100 LYP
 Using SG-1 standard quadrature grid
 A restricted SCF calculation will be
 performed using DIIS
 SCF converges when DIIS error is below 1.0e-08
 ---------------------------------------
  Cycle       Energy         DIIS error
 ---------------------------------------
    1   -1845.7877246496      3.13e-02  
    2   -1842.1072716376      2.85e-03  
    3   -1842.0227439998      3.44e-03  
    4   -1842.2754304079      5.55e-04  
    5   -1842.2803981146      2.94e-04  
    6   -1842.2821268689      1.07e-04  
    7   -1842.2823408847      3.23e-05  
    8   -1842.2823590492      1.38e-05  
    9   -1842.2823629657      2.41e-06  
   10   -1842.2823630630      1.20e-06  
   11   -1842.2823630936      2.34e-07  
   12   -1842.2823630946      9.29e-08  
   13   -1842.2823630947      2.53e-08  
   14   -1842.2823630948      5.80e-09  Convergence criterion met
 ---------------------------------------
 SCF time:   CPU 473.39s  wall 474.00s 
 SCF   energy in the final basis set =    -1842.2823630948
 Total energy in the final basis set =    -1842.2823630948

 --------------------------------------------------------------

                    Orbital Energies (a.u.)
 --------------------------------------------------------------

 Alpha MOs
 -- Occupied --
********-101.5645-101.5572 -10.2604 -10.2604 -10.2470 -10.2238 -10.2105
-10.2070 -10.2047 -10.2046 -10.1973 -10.1962 -10.1953 -10.1925  -9.4793
 -9.4792  -9.4718  -7.2440  -7.2438  -7.2364  -7.2342  -7.2341  -7.2336
 -7.2335  -7.2267  -7.2262  -0.9282  -0.9013  -0.8859  -0.8514  -0.8404
 -0.7991  -0.7566  -0.7506  -0.7424  -0.6558  -0.6243  -0.6209  -0.6037
 -0.5462  -0.5241  -0.5105  -0.4914  -0.4854  -0.4689  -0.4523  -0.4489
 -0.4431  -0.4234  -0.4086  -0.4072  -0.3921  -0.3766  -0.3758  -0.3742
 -0.3438  -0.3359  -0.3309  -0.3235  -0.3208  -0.2761  -0.2738  -0.2642
 -0.2583
 -- Virtual --
 -0.0458  -0.0440  -0.0358  -0.0288  -0.0180  -0.0118   0.0014   0.0109
  0.0115   0.0147   0.0188   0.0198   0.0335   0.0360   0.0477   0.0516
  0.0577   0.0622   0.0668   0.0715   0.0809   0.0847   0.0878   0.0908
  0.0926   0.0973   0.1009   0.1057   0.1081   0.1116   0.1174   0.1180
  0.1229   0.1231   0.1265   0.1285   0.1301   0.1322   0.1358   0.1372
  0.1382   0.1409   0.1452   0.1538   0.1573   0.1617   0.1676   0.1699
  0.1766   0.1833   0.1840   0.1853   0.1911   0.1983   0.2040   0.2111
  0.2198   0.2282   0.2294   0.2325   0.2330   0.2342   0.2414   0.2441
  0.2450   0.2518   0.2588   0.2647   0.2686   0.2693   0.2737   0.2751
  0.2805   0.2862   0.2872   0.2967   0.2985   0.3039   0.3081   0.3119
  0.3197   0.3238   0.3328   0.3360   0.3486   0.3524   0.3550   0.3858
  0.3892   0.4281   0.4293   0.4532   0.4539   0.4572   0.4661   0.4757
  0.4892   0.4995   0.5107   0.5111   0.5140   0.5269   0.5456   0.5516
  0.5521   0.5533   0.5607   0.5705   0.5721   0.5746   0.5789   0.5945
  0.6003   0.6029   0.6177   0.6191   0.6243   0.6435   0.6487   0.6533
  0.6565   0.6724   0.6804   0.6854   0.6998   0.7017   0.7083   0.7109
  0.7288   0.7311   0.7498   0.7600   0.7774   0.7919   0.8180   0.8232
  0.8354   0.8394   0.8423   0.8470   0.8507   0.8573   0.8590   0.8665
  0.8700   0.8708   0.8792   0.8809   0.8854   0.8879   0.8981   0.9081
  0.9163   0.9305   0.9572   0.9618   0.9644   0.9664   0.9671   0.9807
  0.9844   0.9953   1.0023   1.0143   1.0221   1.0359   1.0424   1.0483
  1.0555   1.0668   1.0821   1.1102   1.1296   1.1549   1.1890   1.2087
  1.2380   1.2474   1.2663   1.2769   1.3001   1.3138   1.3240   1.3282
  1.3406   1.3964   1.4155   1.4300   1.4834   1.4872   1.4966   1.5129
  1.5543   1.5545   1.5589   1.5759   1.5767   1.5843   1.5947   1.6156
  1.6429   1.6554   1.6692   1.6732   1.6850   1.7008   1.7321   1.7499
  1.7611   1.7761   1.8127   1.8257   1.8337   1.8680   1.8842   1.8933
  1.9021   1.9185   1.9313   1.9445   1.9585   1.9589   1.9640   1.9793
  1.9944   2.0112   2.0352   2.0372   2.0485   2.0532   2.0962   2.1441
  2.1791   2.1928   2.1986   2.2731   2.2766   2.2838   2.2848   2.3124
  2.3247   2.3477   2.3727   2.4166   2.4313   2.4341   2.4449   2.4521
  2.4963   2.5241   2.5270   2.5332   2.5545   2.5583   2.5848   2.5921
  2.6523   2.6907   2.6933   2.7072   2.7097   2.7169   2.7313   2.7393
  2.7515   2.7572   2.7629   2.7663   2.7757   2.7812   2.7910   2.8246
  2.8420   2.8456   2.8557   2.8766   2.8985   2.9124   2.9771   3.0145
  3.1028   3.1051   3.1367   3.1536   3.1872   3.2070   3.2241   3.2811
  3.3422   3.3491   3.3735   3.3985   3.5167   3.5452   3.6011   3.6267
  3.7097   3.7630   3.7913   3.9769   4.0120   4.0300   4.0937   4.1184
  4.1443   4.3690   4.8122   4.8344   9.7914   9.8053   9.8477  23.4633
 23.6194  23.8537  23.9028  23.9225  23.9479  24.0118  24.0460  24.0608
 24.0996  24.1472  24.1774  25.8343  25.8563  25.9214  26.1454  26.2617
 26.2892  26.6102  26.6586  26.8062 215.7851 215.8019 215.8548
 --------------------------------------------------------------

          Ground-State Mulliken Net Atomic Charges

     Atom                 Charge (a.u.)
  ----------------------------------------
      1 C                    -0.412084
      2 C                     0.054042
      3 Cl                    0.461062
      4 C                    -0.118094
      5 H                     0.202907
      6 C                    -0.480516
      7 H                     0.177170
      8 C                    -0.115949
      9 H                     0.202873
     10 C                     0.060612
     11 Cl                    0.459618
     12 C                     0.400101
     13 C                    -0.795008
     14 H                     0.211306
     15 C                     0.137153
     16 Cl                    0.491700
     17 C                    -0.297890
     18 H                     0.197030
     19 C                    -0.745151
     20 H                     0.174420
     21 C                    -0.450973
     22 H                     0.185671
  ----------------------------------------
  Sum of atomic charges =     0.000000

 -----------------------------------------------------------------
                    Cartesian Multipole Moments
 -----------------------------------------------------------------
    Charge (ESU x 10^10)
                 0.0000
    Dipole Moment (Debye)
         X       2.4185      Y      -0.0445      Z       0.9906
       Tot       2.6139
    Quadrupole Moments (Debye-Ang)
        XX     -97.3293     XY       0.3605     YY    -112.3448
        XZ      -7.9064     YZ      -0.3938     ZZ    -104.3239
    Octopole Moments (Debye-Ang^2)
       XXX      50.2228    XXY      -0.3991    XYY       4.6678
       YYY       0.8088    XXZ       3.0352    XYZ       0.7308
       YYZ      -6.1530    XZZ     -14.6402    YZZ      -0.8966
       ZZZ       9.7771
    Hexadecapole Moments (Debye-Ang^3)
      XXXX   -3551.5449   XXXY       4.1525   XXYY    -869.4529
      XYYY      -0.8390   YYYY   -1473.0639   XXXZ    -111.0652
      XXYZ      -1.4807   XYYZ       1.6681   YYYZ       2.4786
      XXZZ    -741.5954   XYZZ       0.5038   YYZZ    -383.4538
      XZZZ      14.6598   YZZZ      -3.3353   ZZZZ    -664.9572
 -----------------------------------------------------------------
 Calculating MO derivatives via CPSCF
    1     0    69    0.0213207  
    2     0    69    0.0063249  
    3     0    69    0.0005188  
    4     4    65    0.0000396  
    5    65     4    0.0000024  
    6    69     0    0.0000001  Converged
 Time for AOints: 744.9 s (CPU) 744.9 s (wall)
 ------------------------------------------------------------------------------
                     AOints        : Timing summary (seconds)
 ------------------------------------------------------------------------------
     job step          cpu (% of tot)      sys (% of tot)     wall (% of tot)
 ------------------------------------------------------------------------------
  AOints            0.7449E+03 ( 8.6)   0.7000E-05 ( 2.6)   0.7449E+03 ( 8.6)
 ------------------------------------------------------------------------------
   Grand Totals     0.8679E+04          0.2650E-03          0.8680E+04
 ------------------------------------------------------------------------------
 Polarizability Matrix (a.u.)
            1           2           3
    1-220.5990660  -0.1594793   6.6709019
    2  -0.1594793-163.6538797   0.8340091
    3   6.6709019   0.8340091-140.9494762
 Calculating analytic Hessian of the SCF energy

 Direct stationary perturbation theory relativistic correction:

 rels  =       2.432745985332
 relv  =      -9.297366094550
 rel2e =       2.506754230840
 E_rel =      -4.357865878378

 Hessian of the SCF Energy
            1           2           3           4           5           6
    1   0.6152252   0.0023724  -0.1124596  -0.1623664  -0.1115645   0.0236730
    2   0.0023724   0.5982262   0.0049321  -0.0549170  -0.2285170   0.0116112
    3  -0.1124596   0.0049321   0.1999295   0.0245722   0.0263620  -0.0668189
    4  -0.1623664  -0.0549170   0.0245722   0.5775126   0.0556484  -0.1167311
    5  -0.1115645  -0.2285170   0.0263620   0.0556484   0.5096823  -0.0083755
    6   0.0236730   0.0116112  -0.0668189  -0.1167311  -0.0083755   0.1480437
    7   0.0044934  -0.0020372  -0.0001052  -0.0623614   0.0442980   0.0113153
    8   0.0192187  -0.0382681  -0.0056558   0.0441928  -0.1219558  -0.0128270
    9   0.0001982  -0.0002217   0.0040088   0.0113466  -0.0128666  -0.0248414
   10  -0.0204870  -0.0695416   0.0056573  -0.3039795   0.0130542   0.0626583
   11  -0.0264793   0.0295977   0.0070435  -0.0496939  -0.1118567   0.0120279
   12   0.0063309   0.0182163   0.0043962   0.0616901  -0.0041430  -0.0767909
   13  -0.0044321   0.0012112   0.0025166  -0.0110127  -0.0272260   0.0029912
   14   0.0006443   0.0013021  -0.0002312   0.0029449   0.0013890  -0.0008005
   15   0.0025382  -0.0003681   0.0046902   0.0033761   0.0069202   0.0014984
   16   0.0007541   0.0003290  -0.0005114  -0.0274887   0.0260501   0.0089625
   17   0.0003631  -0.0659631  -0.0010736   0.0812621   0.0323448  -0.0204725
   18  -0.0006125  -0.0011135  -0.0012964   0.0098905  -0.0063666   0.0033544
   19   0.0003878   0.0000166  -0.0003700   0.0012906   0.0022560   0.0014703
   20   0.0000135  -0.0012140  -0.0000072   0.0019348  -0.0032543  -0.0006583
   21  -0.0003687  -0.0000083  -0.0009595   0.0014580  -0.0007533   0.0065400
   22  -0.0215741   0.0687945   0.0080548  -0.0518685  -0.0293546   0.0120713
   23   0.0256431   0.0314214  -0.0061832  -0.0307651  -0.0164827   0.0078067
   24   0.0074280  -0.0171791   0.0036069   0.0120422   0.0073879  -0.0065031
   25  -0.0044050  -0.0013547   0.0024809  -0.0009400  -0.0010102   0.0000045
   26  -0.0007867   0.0012592   0.0001430  -0.0009149   0.0001643   0.0002585
   27   0.0024880   0.0002888   0.0047168   0.0000135   0.0002699  -0.0008540
   28  -0.1636619   0.0544821   0.0269358   0.0646625   0.0304318  -0.0143718
   29   0.1113089  -0.2251749  -0.0310923  -0.0287720  -0.0651568   0.0062086
   30   0.0280829  -0.0165140  -0.0685300  -0.0152321  -0.0089647   0.0111468
   31   0.0046334   0.0024561  -0.0001064  -0.0017144   0.0011339   0.0015175
   32  -0.0187628  -0.0385567   0.0040983   0.0049897   0.0014236  -0.0013297
   33  -0.0004224  -0.0012850   0.0041564   0.0015683  -0.0003117   0.0036205
   34  -0.2079215  -0.0010929   0.0325934  -0.0191034  -0.0118369   0.0058936
   35  -0.0014121  -0.0769571   0.0010691  -0.0265150   0.0041353   0.0067206
   36   0.0327406   0.0010362  -0.0882162   0.0054450   0.0028690   0.0023925
   37  -0.0310015   0.0007962  -0.0192655  -0.0002829   0.0036451  -0.0008938
   38   0.0001417   0.0040898  -0.0003697   0.0001634  -0.0014516   0.0008571
   39   0.0023599  -0.0003223   0.0107351   0.0020092  -0.0002038  -0.0007007
   40   0.0014791   0.0000149  -0.0004692  -0.0000008  -0.0004337  -0.0001119
   41  -0.0001386  -0.0039002  -0.0001784  -0.0007792   0.0006432   0.0000307
   42   0.0013283  -0.0002587   0.0005902  -0.0005331  -0.0000330   0.0001331
   43  -0.0006629   0.0001295  -0.0031053  -0.0003154  -0.0001320   0.0004552
   44   0.0001806   0.0072451   0.0003428   0.0011033  -0.0002996  -0.0000381
   45  -0.0037188   0.0003713  -0.0014165   0.0002169  -0.0002315  -0.0002664
   46   0.0000680   0.0000687  -0.0014628  -0.0002895   0.0007518   0.0001215
   47  -0.0000300   0.0000730   0.0000076   0.0000710  -0.0000272  -0.0000699
   48   0.0005651   0.0000235  -0.0004849  -0.0001539   0.0004858   0.0000686
   49   0.0008381   0.0000427  -0.0006693  -0.0002617   0.0007018   0.0001617
   50   0.0000149  -0.0012577   0.0000285  -0.0002020   0.0001246   0.0001261
   51  -0.0001239   0.0000346  -0.0014034   0.0000420   0.0000224   0.0004154
   52  -0.0000197   0.0000023   0.0000573   0.0000091   0.0000607  -0.0000043
   53  -0.0000033  -0.0007272  -0.0000452  -0.0001008   0.0000746   0.0000337
   54   0.0000144  -0.0000402   0.0001446  -0.0000092  -0.0000073  -0.0000036
   55   0.0019778  -0.0001265   0.0015290  -0.0004646   0.0001489  -0.0002969
   56  -0.0000473   0.0067235   0.0004990   0.0009003  -0.0003153  -0.0006607
   57   0.0007018   0.0005673  -0.0049351   0.0005445  -0.0007540  -0.0001382
   58   0.0001053  -0.0000656   0.0012217  -0.0002293   0.0003212   0.0000643
   59   0.0000153   0.0000555   0.0000242   0.0000617   0.0001699   0.0000844
   60  -0.0001735   0.0000137  -0.0001664   0.0000782  -0.0001460  -0.0000347
   61  -0.0142662  -0.0015688   0.0325341  -0.0010654   0.0034017   0.0010489
   62  -0.0007903   0.0042744   0.0005638   0.0000502  -0.0013596  -0.0008747
   63   0.0109846   0.0003891  -0.0039538  -0.0020198  -0.0014701  -0.0001924
   64   0.0008297  -0.0000140   0.0003711   0.0002685  -0.0003429  -0.0000002
   65   0.0000998  -0.0037325  -0.0002787  -0.0006636   0.0005258   0.0003406
   66  -0.0015602  -0.0001750   0.0012082   0.0003865   0.0003096  -0.0000706
            7           8           9          10          11          12
    1   0.0044934   0.0192187   0.0001982  -0.0204870  -0.0264793   0.0063309
    2  -0.0020372  -0.0382681  -0.0002217  -0.0695416   0.0295977   0.0182163
    3  -0.0001052  -0.0056558   0.0040088   0.0056573   0.0070435   0.0043962
    4  -0.0623614   0.0441928   0.0113466  -0.3039795  -0.0496939   0.0616901
    5   0.0442980  -0.1219558  -0.0128666   0.0130542  -0.1118567  -0.0041430
    6   0.0113153  -0.0128270  -0.0248414   0.0626583   0.0120279  -0.0767909
    7   0.0802871  -0.0733923  -0.0192286  -0.0187111   0.0379883   0.0065762
    8  -0.0733923   0.1791773   0.0215815   0.0126964  -0.0176117  -0.0036245
    9  -0.0192286   0.0215815   0.0158924   0.0061801  -0.0101291   0.0025786
   10  -0.0187111   0.0126964   0.0061801   0.6348966   0.0352044  -0.1300699
   11   0.0379883  -0.0176117  -0.0101291   0.0352044   0.7392431   0.0007263
   12   0.0065762  -0.0036245   0.0025786  -0.1300699   0.0007263   0.1599884
   13   0.0006383  -0.0004248  -0.0008283  -0.1182375  -0.1169003   0.0196479
   14   0.0010588   0.0012644  -0.0002078  -0.1196903  -0.2763430   0.0269102
   15  -0.0007899   0.0001581  -0.0022824   0.0196888   0.0262491  -0.0395115
   16  -0.0032037   0.0011157   0.0020303  -0.1727302   0.1202340   0.0305945
   17  -0.0053017   0.0039253   0.0013706   0.0553928  -0.2856303  -0.0178172
   18   0.0019236  -0.0003057   0.0040967   0.0294629  -0.0345114  -0.0685204
   19  -0.0005499   0.0002335   0.0001613  -0.0103293  -0.0023969   0.0035517
   20   0.0013084  -0.0008161  -0.0003503   0.0274342   0.0041982  -0.0070547
   21   0.0001771  -0.0000747   0.0000135   0.0040003   0.0006184   0.0025142
   22   0.0010494   0.0010323  -0.0004913   0.0603102  -0.0213807  -0.0139182
   23   0.0021524  -0.0020032  -0.0005856   0.0229520  -0.0573337  -0.0068702
   24  -0.0004566  -0.0002638  -0.0007192  -0.0132698   0.0044749   0.0110258
   25   0.0001303   0.0000306  -0.0001595  -0.0004510  -0.0031766   0.0018201
   26   0.0001377   0.0000125  -0.0000277  -0.0035796  -0.0026460   0.0007755
   27  -0.0001572   0.0000057  -0.0004508   0.0018258   0.0006765   0.0063540
   28  -0.0016623  -0.0050892   0.0013957  -0.0525087   0.0300649   0.0131321
   29  -0.0012159   0.0013094   0.0002502   0.0286580  -0.0152343  -0.0075673
   30   0.0014329   0.0012109   0.0036895   0.0131809  -0.0079647  -0.0071052
   31   0.0004061   0.0001082  -0.0000709   0.0010750  -0.0020981  -0.0005366
   32  -0.0000777  -0.0022292  -0.0000187  -0.0009680  -0.0020580   0.0002182
   33  -0.0000749  -0.0000554   0.0001347  -0.0005434   0.0005353  -0.0006865
   34  -0.0019797   0.0026258  -0.0001678   0.0018578  -0.0005274   0.0011135
   35  -0.0030964  -0.0017342   0.0006792  -0.0017608  -0.0046063   0.0003194
   36  -0.0002002  -0.0006411  -0.0022610   0.0011483  -0.0000350   0.0059748
   37   0.0001551  -0.0011066  -0.0008069   0.0000064  -0.0002101   0.0010289
   38  -0.0013987  -0.0004304  -0.0001386   0.0002052   0.0001147   0.0001133
   39   0.0000521   0.0005560   0.0002125  -0.0001090   0.0002334  -0.0004971
   40  -0.0000627   0.0001008   0.0000040  -0.0000901  -0.0000162   0.0000616
   41   0.0002657  -0.0001597   0.0000338  -0.0000800  -0.0002464   0.0001168
   42   0.0000655  -0.0000878   0.0000559  -0.0000386  -0.0001155  -0.0000504
   43   0.0005759   0.0003294   0.0001710   0.0000524   0.0000894   0.0000577
   44   0.0000106  -0.0000261  -0.0000639   0.0000140   0.0002624  -0.0001410
   45  -0.0000228  -0.0000705  -0.0002949   0.0001193   0.0001618   0.0001329
   46   0.0000289  -0.0003113  -0.0000526  -0.0000071  -0.0001094   0.0000904
   47  -0.0000176  -0.0000145   0.0000111  -0.0000249   0.0000342  -0.0000112
   48  -0.0000217  -0.0002101   0.0000116  -0.0000372  -0.0000870   0.0000143
   49  -0.0000764  -0.0003126   0.0000656  -0.0000236  -0.0002711   0.0000120
   50   0.0001626   0.0001631  -0.0000689   0.0000068  -0.0000408  -0.0000452
   51   0.0001200   0.0000476   0.0002458   0.0000098  -0.0000062  -0.0000001
   52   0.0000027  -0.0000221   0.0000021   0.0000039   0.0000027  -0.0000069
   53   0.0000031  -0.0000500  -0.0000016  -0.0000027  -0.0000465  -0.0000082
   54   0.0000026   0.0000012   0.0000083  -0.0000006  -0.0000015   0.0000065
   55   0.0002002   0.0001396  -0.0004189  -0.0000397   0.0000453   0.0000176
   56   0.0000709  -0.0000082   0.0000925   0.0001268   0.0003030   0.0001841
   57  -0.0002765   0.0003081  -0.0000490   0.0000287   0.0000632   0.0002733
   58   0.0000710  -0.0001278  -0.0000011  -0.0000255  -0.0000526  -0.0000814
   59   0.0000116  -0.0001393  -0.0000218  -0.0000218  -0.0000113   0.0000137
   60  -0.0000106   0.0000499  -0.0000022   0.0000118   0.0000307   0.0000103
   61   0.0006144  -0.0011680   0.0006053  -0.0005249  -0.0003540  -0.0010817
   62  -0.0011144  -0.0002281   0.0008103   0.0000507   0.0001521  -0.0002597
   63  -0.0003450  -0.0000950  -0.0000402   0.0000808  -0.0000884  -0.0000520
   64  -0.0000452   0.0001305   0.0000650  -0.0000581   0.0000339  -0.0000293
   65   0.0001838  -0.0001770  -0.0001273  -0.0001258  -0.0002408  -0.0000515
   66   0.0000238  -0.0000076  -0.0000072   0.0000155   0.0000962  -0.0000548
           13          14          15          16          17          18
    1  -0.0044321   0.0006443   0.0025382   0.0007541   0.0003631  -0.0006125
    2   0.0012112   0.0013021  -0.0003681   0.0003290  -0.0659631  -0.0011135
    3   0.0025166  -0.0002312   0.0046902  -0.0005114  -0.0010736  -0.0012964
    4  -0.0110127   0.0029449   0.0033761  -0.0274887   0.0812621   0.0098905
    5  -0.0272260   0.0013890   0.0069202   0.0260501   0.0323448  -0.0063666
    6   0.0029912  -0.0008005   0.0014984   0.0089625  -0.0204725   0.0033544
    7   0.0006383   0.0010588  -0.0007899  -0.0032037  -0.0053017   0.0019236
    8  -0.0004248   0.0012644   0.0001581   0.0011157   0.0039253  -0.0003057
    9  -0.0008283  -0.0002078  -0.0022824   0.0020303   0.0013706   0.0040967
   10  -0.1182375  -0.1196903   0.0196888  -0.1727302   0.0553928   0.0294629
   11  -0.1169003  -0.2763430   0.0262491   0.1202340  -0.2856303  -0.0345114
   12   0.0196479   0.0269102  -0.0395115   0.0305945  -0.0178172  -0.0685204
   13   0.1224706   0.1251264  -0.0232027   0.0115148   0.0149721  -0.0018688
   14   0.1251264   0.2917863  -0.0278973  -0.0139757  -0.0174167   0.0032815
   15  -0.0232027  -0.0278973   0.0302326  -0.0023821  -0.0041239   0.0037267
   16   0.0115148  -0.0139757  -0.0023821   0.7005541   0.0027135  -0.1454963
   17   0.0149721  -0.0174167  -0.0041239   0.0027135   0.6636324   0.0074312
   18  -0.0018688   0.0032815   0.0037267  -0.1454963   0.0074312   0.1700509
   19   0.0004026   0.0001737  -0.0011542  -0.3198330  -0.0026763   0.0726600
   20  -0.0004278   0.0008877   0.0001689  -0.0026653  -0.0581330   0.0003191
   21  -0.0011982   0.0000454  -0.0038051   0.0727806   0.0003374  -0.0553706
   22  -0.0005282   0.0035361   0.0019303  -0.1709402  -0.0550927   0.0274344
   23   0.0031261  -0.0025235  -0.0009728  -0.1199480  -0.2889471   0.0276489
   24   0.0019400  -0.0010614   0.0063020   0.0262888   0.0107691  -0.0669644
   25   0.0004156  -0.0007041  -0.0000671   0.0115293  -0.0146086  -0.0023392
   26   0.0007182  -0.0007818  -0.0002017   0.0143562  -0.0174140  -0.0040300
   27  -0.0000454   0.0001684   0.0002124  -0.0019210   0.0034414   0.0037365
   28  -0.0009551   0.0009089   0.0000605  -0.0262072  -0.0821680   0.0069820
   29   0.0010007   0.0002100  -0.0002359  -0.0269402   0.0302546   0.0073181
   30   0.0000358  -0.0002211  -0.0008761   0.0077717   0.0214989   0.0042889
   31   0.0001308  -0.0001313  -0.0001645  -0.0032511   0.0051486   0.0020997
   32  -0.0000225   0.0000089   0.0000134  -0.0012681   0.0040165   0.0003137
   33  -0.0001598   0.0000419  -0.0004471   0.0020048  -0.0013713   0.0040596
   34   0.0000545   0.0001853   0.0000361  -0.0001348   0.0000163  -0.0002741
   35  -0.0011895   0.0002125   0.0003022  -0.0000017  -0.0009834  -0.0000091
   36   0.0000288  -0.0000429   0.0002102  -0.0002281   0.0000289  -0.0011097
   37  -0.0001047  -0.0000196   0.0001494  -0.0002121  -0.0000083  -0.0001389
   38  -0.0000376   0.0000270  -0.0000509  -0.0000383   0.0001598   0.0000065
   39   0.0001143   0.0000305  -0.0000043   0.0004070   0.0000075  -0.0000069
   40   0.0000018   0.0000017  -0.0000049   0.0000309  -0.0000121  -0.0000140
   41  -0.0000571  -0.0000022  -0.0000047  -0.0000034  -0.0000238   0.0000051
   42  -0.0000218   0.0000068   0.0000003   0.0000219  -0.0000089  -0.0000236
   43   0.0000070  -0.0000060  -0.0000464   0.0000400   0.0000177   0.0000140
   44   0.0001098  -0.0000216  -0.0000505   0.0000161   0.0000468   0.0000055
   45   0.0000709   0.0000069   0.0000367  -0.0000380  -0.0000162  -0.0000652
   46  -0.0000576  -0.0000133   0.0000102  -0.0001166  -0.0000008   0.0000083
   47   0.0000044   0.0000017   0.0000079   0.0000026  -0.0000360  -0.0000014
   48  -0.0000452  -0.0000079  -0.0000005  -0.0000691  -0.0000009   0.0000503
   49  -0.0000728   0.0000087   0.0000067   0.0000009   0.0000029   0.0000122
   50  -0.0000348   0.0000001   0.0000103  -0.0000033  -0.0000003  -0.0000115
   51  -0.0000220  -0.0000072  -0.0000605  -0.0000092   0.0000175   0.0000482
   52  -0.0000025  -0.0000015   0.0000008  -0.0000094  -0.0000004   0.0000080
   53  -0.0000108  -0.0000009   0.0000018   0.0000016   0.0000068   0.0000032
   54  -0.0000007   0.0000003  -0.0000023  -0.0000017  -0.0000001  -0.0000165
   55   0.0000035  -0.0000076   0.0000589   0.0000082  -0.0000196  -0.0000436
   56   0.0001104  -0.0000185  -0.0000037  -0.0000169   0.0000367   0.0000132
   57   0.0000520   0.0000140  -0.0000030   0.0001491  -0.0000012  -0.0000766
   58  -0.0000267  -0.0000063   0.0000076  -0.0000524  -0.0000017   0.0000236
   59  -0.0000064   0.0000022  -0.0000100  -0.0000027  -0.0000314  -0.0000008
   60   0.0000119   0.0000001  -0.0000022   0.0000083  -0.0000006  -0.0000078
   61  -0.0002225  -0.0000325  -0.0000424  -0.0002779  -0.0000058   0.0002902
   62   0.0000070   0.0000195   0.0000589   0.0000394   0.0001684   0.0000047
   63  -0.0000289  -0.0000230   0.0000922  -0.0003280  -0.0000032   0.0000404
   64   0.0000129  -0.0000007  -0.0000097   0.0000273   0.0000077  -0.0000218
   65  -0.0000484  -0.0000034   0.0000287   0.0000051  -0.0000127  -0.0000009
   66   0.0000122  -0.0000058  -0.0000068  -0.0000352  -0.0000137   0.0000052
           19          20          21          22          23          24
    1   0.0003878   0.0000135  -0.0003687  -0.0215741   0.0256431   0.0074280
    2   0.0000166  -0.0012140  -0.0000083   0.0687945   0.0314214  -0.0171791
    3  -0.0003700  -0.0000072  -0.0009595   0.0080548  -0.0061832   0.0036069
    4   0.0012906   0.0019348   0.0014580  -0.0518685  -0.0307651   0.0120422
    5   0.0022560  -0.0032543  -0.0007533  -0.0293546  -0.0164827   0.0073879
    6   0.0014703  -0.0006583   0.0065400   0.0120713   0.0078067  -0.0065031
    7  -0.0005499   0.0013084   0.0001771   0.0010494   0.0021524  -0.0004566
    8   0.0002335  -0.0008161  -0.0000747   0.0010323  -0.0020032  -0.0002638
    9   0.0001613  -0.0003503   0.0000135  -0.0004913  -0.0005856  -0.0007192
   10  -0.0103293   0.0274342   0.0040003   0.0603102   0.0229520  -0.0132698
   11  -0.0023969   0.0041982   0.0006184  -0.0213807  -0.0573337   0.0044749
   12   0.0035517  -0.0070547   0.0025142  -0.0139182  -0.0068702   0.0110258
   13   0.0004026  -0.0004278  -0.0011982  -0.0005282   0.0031261   0.0019400
   14   0.0001737   0.0008877   0.0000454   0.0035361  -0.0025235  -0.0010614
   15  -0.0011542   0.0001689  -0.0038051   0.0019303  -0.0009728   0.0063020
   16  -0.3198330  -0.0026653   0.0727806  -0.1709402  -0.1199480   0.0262888
   17  -0.0026763  -0.0581330   0.0003374  -0.0550927  -0.2889471   0.0107691
   18   0.0726600   0.0003191  -0.0553706   0.0274344   0.0276489  -0.0669644
   19   0.3375280   0.0029064  -0.0801106  -0.0100738   0.0021222   0.0035666
   20   0.0029064   0.0578006  -0.0002204  -0.0277437   0.0037087   0.0071537
   21  -0.0801106  -0.0002204   0.0460848   0.0030551  -0.0005449   0.0027434
   22  -0.0100738  -0.0277437   0.0030551   0.6363611  -0.0318845  -0.1314532
   23   0.0021222   0.0037087  -0.0005449  -0.0318845   0.7383719   0.0174884
   24   0.0035666   0.0071537   0.0027434  -0.1314532   0.0174884   0.1603386
   25   0.0004042   0.0004838  -0.0011768  -0.1207548   0.1178999   0.0240294
   26  -0.0001497   0.0008993   0.0001038   0.1206350  -0.2720782  -0.0346868
   27  -0.0011744  -0.0000238  -0.0038230   0.0242019  -0.0340986  -0.0415451
   28   0.0013466  -0.0019321   0.0013786  -0.3048744   0.0454495   0.0634569
   29  -0.0022522  -0.0033361   0.0004384  -0.0172656  -0.1112804   0.0035807
   30   0.0013877   0.0003430   0.0065724   0.0621922  -0.0126026  -0.0770388
   31  -0.0005332  -0.0013133   0.0001342  -0.0182195  -0.0381770   0.0052031
   32  -0.0002357  -0.0008483   0.0000456  -0.0129034  -0.0185926   0.0029481
   33   0.0001503   0.0003220   0.0000277   0.0056511   0.0094458   0.0030318
   34  -0.0000334   0.0000013  -0.0001302   0.0017978   0.0005924   0.0011308
   35   0.0000013   0.0001314   0.0000090   0.0017936  -0.0045602  -0.0006683
   36  -0.0001360   0.0000104  -0.0005250   0.0011294  -0.0002851   0.0059629
   37  -0.0000296   0.0000010  -0.0000853   0.0000275   0.0002339   0.0010400
   38  -0.0000010  -0.0000040   0.0000003  -0.0001292   0.0001297  -0.0000785
   39   0.0000165   0.0000008   0.0000240  -0.0001218  -0.0002217  -0.0005183
   40  -0.0000019  -0.0000007  -0.0000083  -0.0000662   0.0000230   0.0000464
   41   0.0000008  -0.0000168  -0.0000011   0.0000985  -0.0002543  -0.0001216
   42   0.0000077  -0.0000018   0.0000074  -0.0000170   0.0000883  -0.0000638
   43   0.0000457  -0.0000007  -0.0000080   0.0000128  -0.0001118   0.0000635
   44  -0.0000022   0.0000214   0.0000020  -0.0000491   0.0002929   0.0001021
   45   0.0000401   0.0000019  -0.0000094   0.0001647  -0.0001098   0.0001468
   46  -0.0000291  -0.0000003  -0.0000081  -0.0000064   0.0001063   0.0000987
   47   0.0000011  -0.0000029  -0.0000000   0.0000247   0.0000275   0.0000124
   48  -0.0000297  -0.0000007  -0.0000112  -0.0000379   0.0000817   0.0000223
   49  -0.0000133   0.0000002  -0.0000001  -0.0000373   0.0002698   0.0000082
   50   0.0000006  -0.0000134   0.0000000   0.0000033  -0.0000387   0.0000725
   51  -0.0000078  -0.0000012  -0.0000021  -0.0000303  -0.0000189   0.0000202
   52  -0.0000020   0.0000000  -0.0000009   0.0000047  -0.0000020  -0.0000055
   53  -0.0000002  -0.0000028  -0.0000004   0.0000022  -0.0000451   0.0000052
   54   0.0000002  -0.0000003   0.0000013   0.0000022  -0.0000035   0.0000073
   55   0.0000128   0.0000012  -0.0000004  -0.0000001  -0.0000227  -0.0000067
   56   0.0000016   0.0000106   0.0000019  -0.0001345   0.0002893  -0.0002470
   57  -0.0000144  -0.0000001  -0.0000191   0.0000225  -0.0000326   0.0002300
   58  -0.0000006  -0.0000000   0.0000100  -0.0000237   0.0000536  -0.0000786
   59  -0.0000002  -0.0000028   0.0000001   0.0000251  -0.0000095  -0.0000144
   60   0.0000021  -0.0000002  -0.0000033   0.0000130  -0.0000332   0.0000074
   61   0.0000094  -0.0000007   0.0000909  -0.0005170   0.0003252  -0.0010413
   62   0.0000010   0.0000031   0.0000014  -0.0001287   0.0001368   0.0002667
   63  -0.0000136   0.0000008  -0.0000042   0.0000801   0.0001189  -0.0000333
   64   0.0000014  -0.0000002   0.0000108  -0.0000791  -0.0000413  -0.0000307
   65  -0.0000006  -0.0000164  -0.0000006   0.0001209  -0.0002278   0.0000589
   66  -0.0000039  -0.0000017   0.0000038   0.0000657  -0.0001133  -0.0000593
           25          26          27          28          29          30
    1  -0.0044050  -0.0007867   0.0024880  -0.1636619   0.1113089   0.0280829
    2  -0.0013547   0.0012592   0.0002888   0.0544821  -0.2251749  -0.0165140
    3   0.0024809   0.0001430   0.0047168   0.0269358  -0.0310923  -0.0685300
    4  -0.0009400  -0.0009149   0.0000135   0.0646625  -0.0287720  -0.0152321
    5  -0.0010102   0.0001643   0.0002699   0.0304318  -0.0651568  -0.0089647
    6   0.0000045   0.0002585  -0.0008540  -0.0143718   0.0062086   0.0111468
    7   0.0001303   0.0001377  -0.0001572  -0.0016623  -0.0012159   0.0014329
    8   0.0000306   0.0000125   0.0000057  -0.0050892   0.0013094   0.0012109
    9  -0.0001595  -0.0000277  -0.0004508   0.0013957   0.0002502   0.0036895
   10  -0.0004510  -0.0035796   0.0018258  -0.0525087   0.0286580   0.0131809
   11  -0.0031766  -0.0026460   0.0006765   0.0300649  -0.0152343  -0.0079647
   12   0.0018201   0.0007755   0.0063540   0.0131321  -0.0075673  -0.0071052
   13   0.0004156   0.0007182  -0.0000454  -0.0009551   0.0010007   0.0000358
   14  -0.0007041  -0.0007818   0.0001684   0.0009089   0.0002100  -0.0002211
   15  -0.0000671  -0.0002017   0.0002124   0.0000605  -0.0002359  -0.0008761
   16   0.0115293   0.0143562  -0.0019210  -0.0262072  -0.0269402   0.0077717
   17  -0.0146086  -0.0174140   0.0034414  -0.0821680   0.0302546   0.0214989
   18  -0.0023392  -0.0040300   0.0037365   0.0069820   0.0073181   0.0042889
   19   0.0004042  -0.0001497  -0.0011744   0.0013466  -0.0022522   0.0013877
   20   0.0004838   0.0008993  -0.0000238  -0.0019321  -0.0033361   0.0003430
   21  -0.0011768   0.0001038  -0.0038230   0.0013786   0.0004384   0.0065724
   22  -0.1207548   0.1206350   0.0242019  -0.3048744  -0.0172656   0.0621922
   23   0.1178999  -0.2720782  -0.0340986   0.0454495  -0.1112804  -0.0126026
   24   0.0240294  -0.0346868  -0.0415451   0.0634569   0.0035807  -0.0770388
   25   0.1250834  -0.1260995  -0.0279068  -0.0112506   0.0269277   0.0039393
   26  -0.1260995   0.2873113   0.0364803  -0.0032131   0.0018279   0.0008438
   27  -0.0279068   0.0364803   0.0324212   0.0033238  -0.0068605   0.0012720
   28  -0.0112506  -0.0032131   0.0033238   0.5794056  -0.0503609  -0.1188309
   29   0.0269277   0.0018279  -0.0068605  -0.0503609   0.5071964   0.0195547
   30   0.0039393   0.0008438   0.0012720  -0.1188309   0.0195547   0.1495406
   31   0.0006545  -0.0009846  -0.0008394  -0.0619349  -0.0443491   0.0097169
   32   0.0004775   0.0012140  -0.0000446  -0.0441462  -0.1234290   0.0092539
   33  -0.0008194   0.0003126  -0.0022851   0.0097074   0.0092432  -0.0245379
   34   0.0000423  -0.0001899   0.0000537  -0.0198144   0.0114214   0.0059110
   35   0.0011817   0.0002286  -0.0003088   0.0261557   0.0049602  -0.0066144
   36   0.0000517   0.0000419   0.0001985   0.0063623  -0.0027542   0.0023035
   37  -0.0001180   0.0000181   0.0001503  -0.0004220  -0.0037152  -0.0008522
   38   0.0000314   0.0000265   0.0000483  -0.0003562  -0.0012986  -0.0008462
   39   0.0001233  -0.0000271  -0.0000056   0.0020439   0.0000992  -0.0007529
   40   0.0000013  -0.0000010  -0.0000032  -0.0000225   0.0004349  -0.0000992
   41   0.0000592  -0.0000011   0.0000039   0.0007925   0.0005830   0.0000044
   42  -0.0000159  -0.0000062  -0.0000004  -0.0004319   0.0001252   0.0001411
   43   0.0000086   0.0000023  -0.0000432  -0.0002514   0.0001521   0.0003871
   44  -0.0001135  -0.0000251   0.0000509  -0.0011083  -0.0002911   0.0000832
   45   0.0000578  -0.0000053   0.0000401   0.0000269   0.0001779  -0.0001992
   46  -0.0000583   0.0000122   0.0000107  -0.0002993  -0.0007498   0.0000847
   47  -0.0000018   0.0000012  -0.0000081  -0.0000612  -0.0000013   0.0000662
   48  -0.0000445   0.0000074  -0.0000013  -0.0001533  -0.0004692   0.0000416
   49  -0.0000742  -0.0000108   0.0000045  -0.0002340  -0.0007107   0.0001863
   50   0.0000367   0.0000008  -0.0000060   0.0001855   0.0001178  -0.0002016
   51  -0.0000189   0.0000031  -0.0000606   0.0001398   0.0000231   0.0003637
   52  -0.0000025   0.0000015   0.0000008   0.0000085  -0.0000598  -0.0000098
   53   0.0000104  -0.0000009  -0.0000027   0.0001023   0.0000776  -0.0000263
   54   0.0000005  -0.0000004  -0.0000026   0.0000040   0.0000204  -0.0000076
   55   0.0000042   0.0000136   0.0000628  -0.0005731  -0.0002082  -0.0003377
   56  -0.0001165  -0.0000199   0.0000064  -0.0009262  -0.0004591   0.0007091
   57   0.0000394  -0.0000144  -0.0000021   0.0003938   0.0007420  -0.0000218
   58  -0.0000260   0.0000060   0.0000079  -0.0002155  -0.0003293   0.0000522
   59   0.0000065   0.0000029   0.0000104  -0.0000743   0.0001588  -0.0000840
   60   0.0000126   0.0000002  -0.0000011   0.0000697   0.0001662  -0.0000353
   61  -0.0002064   0.0000276  -0.0000455  -0.0007905  -0.0033348   0.0009586
   62  -0.0000068   0.0000219  -0.0000674   0.0001954  -0.0016636   0.0007923
   63  -0.0000304   0.0000234   0.0000910  -0.0021069   0.0012368  -0.0001230
   64   0.0000131   0.0000015  -0.0000077   0.0002535   0.0003628   0.0000417
   65   0.0000471  -0.0000034  -0.0000305   0.0006663   0.0006283  -0.0003212
   66   0.0000192   0.0000061  -0.0000110   0.0004824  -0.0002066  -0.0001331
           31          32          33          34          35          36
    1   0.0046334  -0.0187628  -0.0004224  -0.2079215  -0.0014121   0.0327406
    2   0.0024561  -0.0385567  -0.0012850  -0.0010929  -0.0769571   0.0010362
    3  -0.0001064   0.0040983   0.0041564   0.0325934   0.0010691  -0.0882162
    4  -0.0017144   0.0049897   0.0015683  -0.0191034  -0.0265150   0.0054450
    5   0.0011339   0.0014236  -0.0003117  -0.0118369   0.0041353   0.0028690
    6   0.0015175  -0.0013297   0.0036205   0.0058936   0.0067206   0.0023925
    7   0.0004061  -0.0000777  -0.0000749  -0.0019797  -0.0030964  -0.0002002
    8   0.0001082  -0.0022292  -0.0000554   0.0026258  -0.0017342  -0.0006411
    9  -0.0000709  -0.0000187   0.0001347  -0.0001678   0.0006792  -0.0022610
   10   0.0010750  -0.0009680  -0.0005434   0.0018578  -0.0017608   0.0011483
   11  -0.0020981  -0.0020580   0.0005353  -0.0005274  -0.0046063  -0.0000350
   12  -0.0005366   0.0002182  -0.0006865   0.0011135   0.0003194   0.0059748
   13   0.0001308  -0.0000225  -0.0001598   0.0000545  -0.0011895   0.0000288
   14  -0.0001313   0.0000089   0.0000419   0.0001853   0.0002125  -0.0000429
   15  -0.0001645   0.0000134  -0.0004471   0.0000361   0.0003022   0.0002102
   16  -0.0032511  -0.0012681   0.0020048  -0.0001348  -0.0000017  -0.0002281
   17   0.0051486   0.0040165  -0.0013713   0.0000163  -0.0009834   0.0000289
   18   0.0020997   0.0003137   0.0040596  -0.0002741  -0.0000091  -0.0011097
   19  -0.0005332  -0.0002357   0.0001503  -0.0000334   0.0000013  -0.0001360
   20  -0.0013133  -0.0008483   0.0003220   0.0000013   0.0001314   0.0000104
   21   0.0001342   0.0000456   0.0000277  -0.0001302   0.0000090  -0.0005250
   22  -0.0182195  -0.0129034   0.0056511   0.0017978   0.0017936   0.0011294
   23  -0.0381770  -0.0185926   0.0094458   0.0005924  -0.0045602  -0.0002851
   24   0.0052031   0.0029481   0.0030318   0.0011308  -0.0006683   0.0059629
   25   0.0006545   0.0004775  -0.0008194   0.0000423   0.0011817   0.0000517
   26  -0.0009846   0.0012140   0.0003126  -0.0001899   0.0002286   0.0000419
   27  -0.0008394  -0.0000446  -0.0022851   0.0000537  -0.0003088   0.0001985
   28  -0.0619349  -0.0441462   0.0097074  -0.0198144   0.0261557   0.0063623
   29  -0.0443491  -0.1234290   0.0092432   0.0114214   0.0049602  -0.0027542
   30   0.0097169   0.0092539  -0.0245379   0.0059110  -0.0066144   0.0023035
   31   0.0793584   0.0730922  -0.0166176  -0.0020791   0.0031445  -0.0001001
   32   0.0730922   0.1819204  -0.0155679  -0.0025224  -0.0018400   0.0007234
   33  -0.0166176  -0.0155679   0.0151056  -0.0000841  -0.0007914  -0.0022917
   34  -0.0020791  -0.0025224  -0.0000841   0.6340318   0.0005166  -0.0008319
   35   0.0031445  -0.0018400  -0.0007914   0.0005166   0.1810296  -0.0215626
   36  -0.0001001   0.0007234  -0.0022917  -0.0008319  -0.0215626   0.6385024
   37   0.0003048   0.0009978  -0.0008307  -0.2085880   0.0024124  -0.0625831
   38   0.0012937  -0.0003012   0.0001564   0.0049641  -0.0612788   0.0072740
   39   0.0002056  -0.0005609   0.0001893  -0.1285631   0.0070313  -0.2258237
   40  -0.0000871  -0.0000881  -0.0000052   0.0089411   0.0009931  -0.0212008
   41  -0.0001640  -0.0002272  -0.0000305  -0.0003729   0.0034021   0.0006623
   42   0.0000099   0.0000605   0.0000418   0.0075179   0.0009402  -0.0158951
   43   0.0004354  -0.0002003   0.0001970  -0.0513208   0.0025377  -0.0647042
   44  -0.0000452  -0.0000307   0.0000972   0.0000388   0.0058865  -0.0024418
   45   0.0000617  -0.0000137  -0.0003086  -0.0055875  -0.0021454   0.0562141
   46   0.0000262   0.0002988  -0.0000376  -0.0016066  -0.0003342   0.0064768
   47   0.0000216  -0.0000315  -0.0000174  -0.0000738   0.0049246   0.0001895
   48  -0.0000269   0.0001914   0.0000264   0.0007516   0.0001605   0.0013406
   49  -0.0001037   0.0003389   0.0000779  -0.0025504   0.0006717  -0.0153278
   50  -0.0001768   0.0001695   0.0000567   0.0007180  -0.0051405   0.0027092
   51  -0.0000291   0.0000867   0.0002897  -0.0154157   0.0025887  -0.0662872
   52   0.0000013   0.0000226   0.0000038   0.0005566   0.0000318  -0.0004167
   53  -0.0000027  -0.0000517   0.0000015   0.0000271  -0.0010480  -0.0000282
   54  -0.0000016  -0.0000083   0.0000094  -0.0005312  -0.0000009  -0.0011241
   55   0.0003799  -0.0002770  -0.0004759   0.0001300  -0.0038480   0.0866666
   56   0.0000180   0.0000302  -0.0001245  -0.0017207   0.0074581   0.0005463
   57  -0.0002566  -0.0003628  -0.0000789   0.0372603   0.0002373   0.0047445
   58   0.0000727   0.0001320   0.0000010  -0.0053136  -0.0000785   0.0009192
   59  -0.0000091  -0.0001327   0.0000170  -0.0001066   0.0067931   0.0002425
   60  -0.0000099  -0.0000668  -0.0000024   0.0010405   0.0002298   0.0018640
   61   0.0004723   0.0012937   0.0006784  -0.1354522  -0.0008836   0.0165957
   62   0.0012795  -0.0003018  -0.0008680  -0.0036348  -0.0639386   0.0104178
   63  -0.0001588   0.0000320  -0.0001067   0.0798955   0.0110234  -0.2991971
   64  -0.0000284  -0.0001705   0.0000307   0.0084915  -0.0003208   0.0081625
   65  -0.0002448  -0.0001527   0.0001935   0.0009701   0.0029248   0.0010420
   66  -0.0000307  -0.0000117   0.0000520  -0.0216098   0.0007915  -0.0169745
           37          38          39          40          41          42
    1  -0.0310015   0.0001417   0.0023599   0.0014791  -0.0001386   0.0013283
    2   0.0007962   0.0040898  -0.0003223   0.0000149  -0.0039002  -0.0002587
    3  -0.0192655  -0.0003697   0.0107351  -0.0004692  -0.0001784   0.0005902
    4  -0.0002829   0.0001634   0.0020092  -0.0000008  -0.0007792  -0.0005331
    5   0.0036451  -0.0014516  -0.0002038  -0.0004337   0.0006432  -0.0000330
    6  -0.0008938   0.0008571  -0.0007007  -0.0001119   0.0000307   0.0001331
    7   0.0001551  -0.0013987   0.0000521  -0.0000627   0.0002657   0.0000655
    8  -0.0011066  -0.0004304   0.0005560   0.0001008  -0.0001597  -0.0000878
    9  -0.0008069  -0.0001386   0.0002125   0.0000040   0.0000338   0.0000559
   10   0.0000064   0.0002052  -0.0001090  -0.0000901  -0.0000800  -0.0000386
   11  -0.0002101   0.0001147   0.0002334  -0.0000162  -0.0002464  -0.0001155
   12   0.0010289   0.0001133  -0.0004971   0.0000616   0.0001168  -0.0000504
   13  -0.0001047  -0.0000376   0.0001143   0.0000018  -0.0000571  -0.0000218
   14  -0.0000196   0.0000270   0.0000305   0.0000017  -0.0000022   0.0000068
   15   0.0001494  -0.0000509  -0.0000043  -0.0000049  -0.0000047   0.0000003
   16  -0.0002121  -0.0000383   0.0004070   0.0000309  -0.0000034   0.0000219
   17  -0.0000083   0.0001598   0.0000075  -0.0000121  -0.0000238  -0.0000089
   18  -0.0001389   0.0000065  -0.0000069  -0.0000140   0.0000051  -0.0000236
   19  -0.0000296  -0.0000010   0.0000165  -0.0000019   0.0000008   0.0000077
   20   0.0000010  -0.0000040   0.0000008  -0.0000007  -0.0000168  -0.0000018
   21  -0.0000853   0.0000003   0.0000240  -0.0000083  -0.0000011   0.0000074
   22   0.0000275  -0.0001292  -0.0001218  -0.0000662   0.0000985  -0.0000170
   23   0.0002339   0.0001297  -0.0002217   0.0000230  -0.0002543   0.0000883
   24   0.0010400  -0.0000785  -0.0005183   0.0000464  -0.0001216  -0.0000638
   25  -0.0001180   0.0000314   0.0001233   0.0000013   0.0000592  -0.0000159
   26   0.0000181   0.0000265  -0.0000271  -0.0000010  -0.0000011  -0.0000062
   27   0.0001503   0.0000483  -0.0000056  -0.0000032   0.0000039  -0.0000004
   28  -0.0004220  -0.0003562   0.0020439  -0.0000225   0.0007925  -0.0004319
   29  -0.0037152  -0.0012986   0.0000992   0.0004349   0.0005830   0.0001252
   30  -0.0008522  -0.0008462  -0.0007529  -0.0000992   0.0000044   0.0001411
   31   0.0003048   0.0012937   0.0002056  -0.0000871  -0.0001640   0.0000099
   32   0.0009978  -0.0003012  -0.0005609  -0.0000881  -0.0002272   0.0000605
   33  -0.0008307   0.0001564   0.0001893  -0.0000052  -0.0000305   0.0000418
   34  -0.2085880   0.0049641  -0.1285631   0.0089411  -0.0003729   0.0075179
   35   0.0024124  -0.0612788   0.0070313   0.0009931   0.0034021   0.0009402
   36  -0.0625831   0.0072740  -0.2258237  -0.0212008   0.0006623  -0.0158951
   37   0.6565503   0.0043133  -0.0298600  -0.0765878  -0.0039763   0.0754670
   38   0.0043133   0.1305006  -0.0285363  -0.0037500  -0.0355921   0.0140296
   39  -0.0298600  -0.0285363   0.7356952   0.0733643   0.0141513  -0.3200559
   40  -0.0765878  -0.0037500   0.0733643   0.0794594   0.0041899  -0.0787825
   41  -0.0039763  -0.0355921   0.0141513   0.0041899   0.0245239  -0.0154051
   42   0.0754670   0.0140296  -0.3200559  -0.0787825  -0.0154051   0.3385889
   43  -0.3026893  -0.0060585   0.0977460  -0.0046828   0.0000970  -0.0014466
   44  -0.0027767  -0.0629214   0.0035705  -0.0014788   0.0027092   0.0003338
   45   0.0318936   0.0034299  -0.1336532   0.0297970   0.0004207  -0.0048467
   46  -0.0310168   0.0013342  -0.0344283   0.0008790   0.0000435  -0.0004124
   47   0.0002042   0.0041856   0.0001812  -0.0000116  -0.0025430  -0.0001870
   48  -0.0083648   0.0003559  -0.0045646   0.0006095  -0.0001841   0.0010967
   49   0.0007722  -0.0016131   0.0345116  -0.0056540  -0.0001144   0.0009569
   50  -0.0037592   0.0087155   0.0003367  -0.0000799   0.0057452   0.0002188
   51   0.0809452   0.0004424   0.0063130   0.0002557   0.0001802   0.0015440
   52   0.0014474  -0.0000894   0.0012812  -0.0001766  -0.0000004  -0.0000287
   53  -0.0000169   0.0057986   0.0005399  -0.0000692   0.0002868   0.0000190
   54   0.0006274   0.0005276  -0.0055473   0.0014789   0.0000240  -0.0001028
   55  -0.0632472   0.0005185  -0.0171551  -0.0009254   0.0000370  -0.0004509
   56   0.0004957  -0.0054771  -0.0000893   0.0000235  -0.0008661  -0.0000810
   57  -0.0170029  -0.0001280  -0.0054691  -0.0005665  -0.0000718   0.0005760
   58  -0.0010703   0.0000306  -0.0006271   0.0000780   0.0000018   0.0000538
   59   0.0000103  -0.0009679  -0.0000642   0.0000040  -0.0007678  -0.0000340
   60  -0.0005094  -0.0000727   0.0004962   0.0000350  -0.0000322  -0.0000594
   61   0.0556973   0.0006104  -0.0057850  -0.0029812   0.0001226  -0.0036629
   62   0.0026306   0.0098361   0.0028041   0.0001066   0.0063816   0.0003460
   63  -0.0530188   0.0024630  -0.0515954  -0.0032527   0.0003485  -0.0008925
   64   0.0004109  -0.0001317   0.0024216   0.0004686  -0.0000220   0.0004136
   65  -0.0001704   0.0061393   0.0004831   0.0000491   0.0003258   0.0000508
   66   0.0029153   0.0005178  -0.0044713  -0.0011339   0.0000479  -0.0007847
           43          44          45          46          47          48
    1  -0.0006629   0.0001806  -0.0037188   0.0000680  -0.0000300   0.0005651
    2   0.0001295   0.0072451   0.0003713   0.0000687   0.0000730   0.0000235
    3  -0.0031053   0.0003428  -0.0014165  -0.0014628   0.0000076  -0.0004849
    4  -0.0003154   0.0011033   0.0002169  -0.0002895   0.0000710  -0.0001539
    5  -0.0001320  -0.0002996  -0.0002315   0.0007518  -0.0000272   0.0004858
    6   0.0004552  -0.0000381  -0.0002664   0.0001215  -0.0000699   0.0000686
    7   0.0005759   0.0000106  -0.0000228   0.0000289  -0.0000176  -0.0000217
    8   0.0003294  -0.0000261  -0.0000705  -0.0003113  -0.0000145  -0.0002101
    9   0.0001710  -0.0000639  -0.0002949  -0.0000526   0.0000111   0.0000116
   10   0.0000524   0.0000140   0.0001193  -0.0000071  -0.0000249  -0.0000372
   11   0.0000894   0.0002624   0.0001618  -0.0001094   0.0000342  -0.0000870
   12   0.0000577  -0.0001410   0.0001329   0.0000904  -0.0000112   0.0000143
   13   0.0000070   0.0001098   0.0000709  -0.0000576   0.0000044  -0.0000452
   14  -0.0000060  -0.0000216   0.0000069  -0.0000133   0.0000017  -0.0000079
   15  -0.0000464  -0.0000505   0.0000367   0.0000102   0.0000079  -0.0000005
   16   0.0000400   0.0000161  -0.0000380  -0.0001166   0.0000026  -0.0000691
   17   0.0000177   0.0000468  -0.0000162  -0.0000008  -0.0000360  -0.0000009
   18   0.0000140   0.0000055  -0.0000652   0.0000083  -0.0000014   0.0000503
   19   0.0000457  -0.0000022   0.0000401  -0.0000291   0.0000011  -0.0000297
   20  -0.0000007   0.0000214   0.0000019  -0.0000003  -0.0000029  -0.0000007
   21  -0.0000080   0.0000020  -0.0000094  -0.0000081  -0.0000000  -0.0000112
   22   0.0000128  -0.0000491   0.0001647  -0.0000064   0.0000247  -0.0000379
   23  -0.0001118   0.0002929  -0.0001098   0.0001063   0.0000275   0.0000817
   24   0.0000635   0.0001021   0.0001468   0.0000987   0.0000124   0.0000223
   25   0.0000086  -0.0001135   0.0000578  -0.0000583  -0.0000018  -0.0000445
   26   0.0000023  -0.0000251  -0.0000053   0.0000122   0.0000012   0.0000074
   27  -0.0000432   0.0000509   0.0000401   0.0000107  -0.0000081  -0.0000013
   28  -0.0002514  -0.0011083   0.0000269  -0.0002993  -0.0000612  -0.0001533
   29   0.0001521  -0.0002911   0.0001779  -0.0007498  -0.0000013  -0.0004692
   30   0.0003871   0.0000832  -0.0001992   0.0000847   0.0000662   0.0000416
   31   0.0004354  -0.0000452   0.0000617   0.0000262   0.0000216  -0.0000269
   32  -0.0002003  -0.0000307  -0.0000137   0.0002988  -0.0000315   0.0001914
   33   0.0001970   0.0000972  -0.0003086  -0.0000376  -0.0000174   0.0000264
   34  -0.0513208   0.0000388  -0.0055875  -0.0016066  -0.0000738   0.0007516
   35   0.0025377   0.0058865  -0.0021454  -0.0003342   0.0049246   0.0001605
   36  -0.0647042  -0.0024418   0.0562141   0.0064768   0.0001895   0.0013406
   37  -0.3026893  -0.0027767   0.0318936  -0.0310168   0.0002042  -0.0083648
   38  -0.0060585  -0.0629214   0.0034299   0.0013342   0.0041856   0.0003559
   39   0.0977460   0.0035705  -0.1336532  -0.0344283   0.0001812  -0.0045646
   40  -0.0046828  -0.0014788   0.0297970   0.0008790  -0.0000116   0.0006095
   41   0.0000970   0.0027092   0.0004207   0.0000435  -0.0025430  -0.0001841
   42  -0.0014466   0.0003338  -0.0048467  -0.0004124  -0.0001870   0.0010967
   43   0.5750449   0.0060842  -0.0800309  -0.0888852   0.0020715  -0.0527144
   44   0.0060842   0.1240635  -0.0211121   0.0021039  -0.0220924   0.0034701
   45  -0.0800309  -0.0211121   0.5694978  -0.0528242   0.0034887  -0.0949637
   46  -0.0888852   0.0021039  -0.0528242   0.1223308  -0.0035302   0.0907969
   47   0.0020715  -0.0220924   0.0034887  -0.0035302   0.0105350  -0.0053956
   48  -0.0527144   0.0034701  -0.0949637   0.0907969  -0.0053956   0.1317736
   49  -0.1392930  -0.0051337   0.1047625  -0.0028355   0.0014692  -0.0337973
   50  -0.0020753  -0.0650506   0.0110187   0.0002498   0.0043801   0.0014253
   51   0.0389939   0.0106608  -0.2960912  -0.0067736   0.0015972  -0.0321941
   52  -0.0062565   0.0000154  -0.0015943   0.0011220   0.0000338  -0.0003189
   53  -0.0014091   0.0026362   0.0002688  -0.0000022  -0.0025278  -0.0001450
   54   0.0299617   0.0005128  -0.0036209   0.0005604  -0.0001754   0.0010088
   55   0.0583291   0.0029442  -0.0595248   0.0013444  -0.0003240   0.0071898
   56   0.0004019   0.0080041   0.0024711  -0.0000374   0.0045268   0.0003285
   57  -0.0015358   0.0027507  -0.0537765   0.0003273   0.0003135  -0.0020718
   58  -0.0018284   0.0000714  -0.0027694  -0.0003804   0.0000586  -0.0013589
   59   0.0000947   0.0070901   0.0003323   0.0000029   0.0001016   0.0000443
   60  -0.0031740   0.0003243  -0.0004565  -0.0001818   0.0000521  -0.0010755
   61  -0.0379368  -0.0019365   0.0377106  -0.0003014   0.0001012  -0.0025493
   62  -0.0019808  -0.0070427   0.0015881   0.0000990  -0.0007451  -0.0000388
   63   0.0375502   0.0015489  -0.0358285  -0.0022238  -0.0000202  -0.0001684
   64  -0.0004278  -0.0000494   0.0011869   0.0000907   0.0000109  -0.0001896
   65  -0.0000320  -0.0004567  -0.0000342   0.0000175  -0.0007696  -0.0000352
   66   0.0012072  -0.0000079  -0.0002720  -0.0001806  -0.0000411   0.0000810
           49          50          51          52          53          54
    1   0.0008381   0.0000149  -0.0001239  -0.0000197  -0.0000033   0.0000144
    2   0.0000427  -0.0012577   0.0000346   0.0000023  -0.0007272  -0.0000402
    3  -0.0006693   0.0000285  -0.0014034   0.0000573  -0.0000452   0.0001446
    4  -0.0002617  -0.0002020   0.0000420   0.0000091  -0.0001008  -0.0000092
    5   0.0007018   0.0001246   0.0000224   0.0000607   0.0000746  -0.0000073
    6   0.0001617   0.0001261   0.0004154  -0.0000043   0.0000337  -0.0000036
    7  -0.0000764   0.0001626   0.0001200   0.0000027   0.0000031   0.0000026
    8  -0.0003126   0.0001631   0.0000476  -0.0000221  -0.0000500   0.0000012
    9   0.0000656  -0.0000689   0.0002458   0.0000021  -0.0000016   0.0000083
   10  -0.0000236   0.0000068   0.0000098   0.0000039  -0.0000027  -0.0000006
   11  -0.0002711  -0.0000408  -0.0000062   0.0000027  -0.0000465  -0.0000015
   12   0.0000120  -0.0000452  -0.0000001  -0.0000069  -0.0000082   0.0000065
   13  -0.0000728  -0.0000348  -0.0000220  -0.0000025  -0.0000108  -0.0000007
   14   0.0000087   0.0000001  -0.0000072  -0.0000015  -0.0000009   0.0000003
   15   0.0000067   0.0000103  -0.0000605   0.0000008   0.0000018  -0.0000023
   16   0.0000009  -0.0000033  -0.0000092  -0.0000094   0.0000016  -0.0000017
   17   0.0000029  -0.0000003   0.0000175  -0.0000004   0.0000068  -0.0000001
   18   0.0000122  -0.0000115   0.0000482   0.0000080   0.0000032  -0.0000165
   19  -0.0000133   0.0000006  -0.0000078  -0.0000020  -0.0000002   0.0000002
   20   0.0000002  -0.0000134  -0.0000012   0.0000000  -0.0000028  -0.0000003
   21  -0.0000001   0.0000000  -0.0000021  -0.0000009  -0.0000004   0.0000013
   22  -0.0000373   0.0000033  -0.0000303   0.0000047   0.0000022   0.0000022
   23   0.0002698  -0.0000387  -0.0000189  -0.0000020  -0.0000451  -0.0000035
   24   0.0000082   0.0000725   0.0000202  -0.0000055   0.0000052   0.0000073
   25  -0.0000742   0.0000367  -0.0000189  -0.0000025   0.0000104   0.0000005
   26  -0.0000108   0.0000008   0.0000031   0.0000015  -0.0000009  -0.0000004
   27   0.0000045  -0.0000060  -0.0000606   0.0000008  -0.0000027  -0.0000026
   28  -0.0002340   0.0001855   0.0001398   0.0000085   0.0001023   0.0000040
   29  -0.0007107   0.0001178   0.0000231  -0.0000598   0.0000776   0.0000204
   30   0.0001863  -0.0002016   0.0003637  -0.0000098  -0.0000263  -0.0000076
   31  -0.0001037  -0.0001768  -0.0000291   0.0000013  -0.0000027  -0.0000016
   32   0.0003389   0.0001695   0.0000867   0.0000226  -0.0000517  -0.0000083
   33   0.0000779   0.0000567   0.0002897   0.0000038   0.0000015   0.0000094
   34  -0.0025504   0.0007180  -0.0154157   0.0005566   0.0000271  -0.0005312
   35   0.0006717  -0.0051405   0.0025887   0.0000318  -0.0010480  -0.0000009
   36  -0.0153278   0.0027092  -0.0662872  -0.0004167  -0.0000282  -0.0011241
   37   0.0007722  -0.0037592   0.0809452   0.0014474  -0.0000169   0.0006274
   38  -0.0016131   0.0087155   0.0004424  -0.0000894   0.0057986   0.0005276
   39   0.0345116   0.0003367   0.0063130   0.0012812   0.0005399  -0.0055473
   40  -0.0056540  -0.0000799   0.0002557  -0.0001766  -0.0000692   0.0014789
   41  -0.0001144   0.0057452   0.0001802  -0.0000004   0.0002868   0.0000240
   42   0.0009569   0.0002188   0.0015440  -0.0000287   0.0000190  -0.0001028
   43  -0.1392930  -0.0020753   0.0389939  -0.0062565  -0.0014091   0.0299617
   44  -0.0051337  -0.0650506   0.0106608   0.0000154   0.0026362   0.0005128
   45   0.1047625   0.0110187  -0.2960912  -0.0015943   0.0002688  -0.0036209
   46  -0.0028355   0.0002498  -0.0067736   0.0011220  -0.0000022   0.0005604
   47   0.0014692   0.0043801   0.0015972   0.0000338  -0.0025278  -0.0001754
   48  -0.0337973   0.0014253  -0.0321941  -0.0003189  -0.0001450   0.0010088
   49   0.7487460   0.0046654  -0.0184194  -0.3264089  -0.0048542   0.0631354
   50   0.0046654   0.1311434  -0.0236185  -0.0049377  -0.0352679   0.0021230
   51  -0.0184194  -0.0236185   0.6520349   0.0659409   0.0021531  -0.0716214
   52  -0.3264089  -0.0049377   0.0659409   0.3454015   0.0052277  -0.0685471
   53  -0.0048542  -0.0352679   0.0021531   0.0052277   0.0244160  -0.0027539
   54   0.0631354   0.0021230  -0.0716214  -0.0685471  -0.0027539   0.0730096
   55  -0.2296821   0.0020156  -0.0688717  -0.0151470   0.0009372  -0.0229139
   56   0.0051900  -0.0623429   0.0071425  -0.0004307   0.0032096  -0.0004229
   57  -0.1364480   0.0067125  -0.2315655   0.0069937  -0.0002329   0.0096903
   58   0.0094554   0.0010464  -0.0225497   0.0008004   0.0000180   0.0004446
   59  -0.0003529   0.0033386   0.0008311   0.0000509  -0.0040904  -0.0002346
   60   0.0083353   0.0010028  -0.0172855  -0.0001266  -0.0002183   0.0008343
   61  -0.0479632   0.0023292  -0.0568714  -0.0005763   0.0001013  -0.0031126
   62   0.0001577   0.0084026  -0.0024832   0.0001162   0.0071811   0.0004457
   63  -0.0096501  -0.0021878   0.0544518  -0.0036256   0.0004362  -0.0029665
   64  -0.0045293  -0.0001654   0.0026947  -0.0007570   0.0000412  -0.0011138
   65  -0.0001455   0.0068516   0.0003042  -0.0000215   0.0001720  -0.0000059
   66   0.0020764   0.0002981   0.0008443   0.0003965   0.0000003   0.0002950
           55          56          57          58          59          60
    1   0.0019778  -0.0000473   0.0007018   0.0001053   0.0000153  -0.0001735
    2  -0.0001265   0.0067235   0.0005673  -0.0000656   0.0000555   0.0000137
    3   0.0015290   0.0004990  -0.0049351   0.0012217   0.0000242  -0.0001664
    4  -0.0004646   0.0009003   0.0005445  -0.0002293   0.0000617   0.0000782
    5   0.0001489  -0.0003153  -0.0007540   0.0003212   0.0001699  -0.0001460
    6  -0.0002969  -0.0006607  -0.0001382   0.0000643   0.0000844  -0.0000347
    7   0.0002002   0.0000709  -0.0002765   0.0000710   0.0000116  -0.0000106
    8   0.0001396  -0.0000082   0.0003081  -0.0001278  -0.0001393   0.0000499
    9  -0.0004189   0.0000925  -0.0000490  -0.0000011  -0.0000218  -0.0000022
   10  -0.0000397   0.0001268   0.0000287  -0.0000255  -0.0000218   0.0000118
   11   0.0000453   0.0003030   0.0000632  -0.0000526  -0.0000113   0.0000307
   12   0.0000176   0.0001841   0.0002733  -0.0000814   0.0000137   0.0000103
   13   0.0000035   0.0001104   0.0000520  -0.0000267  -0.0000064   0.0000119
   14  -0.0000076  -0.0000185   0.0000140  -0.0000063   0.0000022   0.0000001
   15   0.0000589  -0.0000037  -0.0000030   0.0000076  -0.0000100  -0.0000022
   16   0.0000082  -0.0000169   0.0001491  -0.0000524  -0.0000027   0.0000083
   17  -0.0000196   0.0000367  -0.0000012  -0.0000017  -0.0000314  -0.0000006
   18  -0.0000436   0.0000132  -0.0000766   0.0000236  -0.0000008  -0.0000078
   19   0.0000128   0.0000016  -0.0000144  -0.0000006  -0.0000002   0.0000021
   20   0.0000012   0.0000106  -0.0000001  -0.0000000  -0.0000028  -0.0000002
   21  -0.0000004   0.0000019  -0.0000191   0.0000100   0.0000001  -0.0000033
   22  -0.0000001  -0.0001345   0.0000225  -0.0000237   0.0000251   0.0000130
   23  -0.0000227   0.0002893  -0.0000326   0.0000536  -0.0000095  -0.0000332
   24  -0.0000067  -0.0002470   0.0002300  -0.0000786  -0.0000144   0.0000074
   25   0.0000042  -0.0001165   0.0000394  -0.0000260   0.0000065   0.0000126
   26   0.0000136  -0.0000199  -0.0000144   0.0000060   0.0000029   0.0000002
   27   0.0000628   0.0000064  -0.0000021   0.0000079   0.0000104  -0.0000011
   28  -0.0005731  -0.0009262   0.0003938  -0.0002155  -0.0000743   0.0000697
   29  -0.0002082  -0.0004591   0.0007420  -0.0003293   0.0001588   0.0001662
   30  -0.0003377   0.0007091  -0.0000218   0.0000522  -0.0000840  -0.0000353
   31   0.0003799   0.0000180  -0.0002566   0.0000727  -0.0000091  -0.0000099
   32  -0.0002770   0.0000302  -0.0003628   0.0001320  -0.0001327  -0.0000668
   33  -0.0004759  -0.0001245  -0.0000789   0.0000010   0.0000170  -0.0000024
   34   0.0001300  -0.0017207   0.0372603  -0.0053136  -0.0001066   0.0010405
   35  -0.0038480   0.0074581   0.0002373  -0.0000785   0.0067931   0.0002298
   36   0.0866666   0.0005463   0.0047445   0.0009192   0.0002425   0.0018640
   37  -0.0632472   0.0004957  -0.0170029  -0.0010703   0.0000103  -0.0005094
   38   0.0005185  -0.0054771  -0.0001280   0.0000306  -0.0009679  -0.0000727
   39  -0.0171551  -0.0000893  -0.0054691  -0.0006271  -0.0000642   0.0004962
   40  -0.0009254   0.0000235  -0.0005665   0.0000780   0.0000040   0.0000350
   41   0.0000370  -0.0008661  -0.0000718   0.0000018  -0.0007678  -0.0000322
   42  -0.0004509  -0.0000810   0.0005760   0.0000538  -0.0000340  -0.0000594
   43   0.0583291   0.0004019  -0.0015358  -0.0018284   0.0000947  -0.0031740
   44   0.0029442   0.0080041   0.0027507   0.0000714   0.0070901   0.0003243
   45  -0.0595248   0.0024711  -0.0537765  -0.0027694   0.0003323  -0.0004565
   46   0.0013444  -0.0000374   0.0003273  -0.0003804   0.0000029  -0.0001818
   47  -0.0003240   0.0045268   0.0003135   0.0000586   0.0001016   0.0000521
   48   0.0071898   0.0003285  -0.0020718  -0.0013589   0.0000443  -0.0010755
   49  -0.2296821   0.0051900  -0.1364480   0.0094554  -0.0003529   0.0083353
   50   0.0020156  -0.0623429   0.0067125   0.0010464   0.0033386   0.0010028
   51  -0.0688717   0.0071425  -0.2315655  -0.0225497   0.0008311  -0.0172855
   52  -0.0151470  -0.0004307   0.0069937   0.0008004   0.0000509  -0.0001266
   53   0.0009372   0.0032096  -0.0002329   0.0000180  -0.0040904  -0.0002183
   54  -0.0229139  -0.0004229   0.0096903   0.0004446  -0.0002346   0.0008343
   55   0.6658384   0.0036952  -0.0211347  -0.0804880  -0.0038772   0.0746092
   56   0.0036952   0.1359764  -0.0268720  -0.0037505  -0.0371215   0.0132750
   57  -0.0211347  -0.0268720   0.7283411   0.0746519   0.0133854  -0.3149636
   58  -0.0804880  -0.0037505   0.0746519   0.0817871   0.0041121  -0.0799279
   59  -0.0038772  -0.0371215   0.0133854   0.0041121   0.0261433  -0.0146740
   60   0.0746092   0.0132750  -0.3149636  -0.0799279  -0.0146740   0.3333517
   61  -0.3218479  -0.0048803   0.0796674  -0.0036855   0.0000476  -0.0003865
   62  -0.0013269  -0.0629688   0.0037386  -0.0014796   0.0034793   0.0003115
   63   0.0141370   0.0034928  -0.1398579   0.0303750   0.0003742  -0.0031826
   64  -0.0158129   0.0010261  -0.0235977   0.0009961   0.0000084   0.0002723
   65  -0.0004588   0.0030286  -0.0003616   0.0000400  -0.0040607  -0.0002123
   66   0.0073590  -0.0002613   0.0091729  -0.0004388  -0.0002220   0.0007146
           61          62          63          64          65          66
    1  -0.0142662  -0.0007903   0.0109846   0.0008297   0.0000998  -0.0015602
    2  -0.0015688   0.0042744   0.0003891  -0.0000140  -0.0037325  -0.0001750
    3   0.0325341   0.0005638  -0.0039538   0.0003711  -0.0002787   0.0012082
    4  -0.0010654   0.0000502  -0.0020198   0.0002685  -0.0006636   0.0003865
    5   0.0034017  -0.0013596  -0.0014701  -0.0003429   0.0005258   0.0003096
    6   0.0010489  -0.0008747  -0.0001924  -0.0000002   0.0003406  -0.0000706
    7   0.0006144  -0.0011144  -0.0003450  -0.0000452   0.0001838   0.0000238
    8  -0.0011680  -0.0002281  -0.0000950   0.0001305  -0.0001770  -0.0000076
    9   0.0006053   0.0008103  -0.0000402   0.0000650  -0.0001273  -0.0000072
   10  -0.0005249   0.0000507   0.0000808  -0.0000581  -0.0001258   0.0000155
   11  -0.0003540   0.0001521  -0.0000884   0.0000339  -0.0002408   0.0000962
   12  -0.0010817  -0.0002597  -0.0000520  -0.0000293  -0.0000515  -0.0000548
   13  -0.0002225   0.0000070  -0.0000289   0.0000129  -0.0000484   0.0000122
   14  -0.0000325   0.0000195  -0.0000230  -0.0000007  -0.0000034  -0.0000058
   15  -0.0000424   0.0000589   0.0000922  -0.0000097   0.0000287  -0.0000068
   16  -0.0002779   0.0000394  -0.0003280   0.0000273   0.0000051  -0.0000352
   17  -0.0000058   0.0001684  -0.0000032   0.0000077  -0.0000127  -0.0000137
   18   0.0002902   0.0000047   0.0000404  -0.0000218  -0.0000009   0.0000052
   19   0.0000094   0.0000010  -0.0000136   0.0000014  -0.0000006  -0.0000039
   20  -0.0000007   0.0000031   0.0000008  -0.0000002  -0.0000164  -0.0000017
   21   0.0000909   0.0000014  -0.0000042   0.0000108  -0.0000006   0.0000038
   22  -0.0005170  -0.0001287   0.0000801  -0.0000791   0.0001209   0.0000657
   23   0.0003252   0.0001368   0.0001189  -0.0000413  -0.0002278  -0.0001133
   24  -0.0010413   0.0002667  -0.0000333  -0.0000307   0.0000589  -0.0000593
   25  -0.0002064  -0.0000068  -0.0000304   0.0000131   0.0000471   0.0000192
   26   0.0000276   0.0000219   0.0000234   0.0000015  -0.0000034   0.0000061
   27  -0.0000455  -0.0000674   0.0000910  -0.0000077  -0.0000305  -0.0000110
   28  -0.0007905   0.0001954  -0.0021069   0.0002535   0.0006663   0.0004824
   29  -0.0033348  -0.0016636   0.0012368   0.0003628   0.0006283  -0.0002066
   30   0.0009586   0.0007923  -0.0001230   0.0000417  -0.0003212  -0.0001331
   31   0.0004723   0.0012795  -0.0001588  -0.0000284  -0.0002448  -0.0000307
   32   0.0012937  -0.0003018   0.0000320  -0.0001705  -0.0001527  -0.0000117
   33   0.0006784  -0.0008680  -0.0001067   0.0000307   0.0001935   0.0000520
   34  -0.1354522  -0.0036348   0.0798955   0.0084915   0.0009701  -0.0216098
   35  -0.0008836  -0.0639386   0.0110234  -0.0003208   0.0029248   0.0007915
   36   0.0165957   0.0104178  -0.2991971   0.0081625   0.0010420  -0.0169745
   37   0.0556973   0.0026306  -0.0530188   0.0004109  -0.0001704   0.0029153
   38   0.0006104   0.0098361   0.0024630  -0.0001317   0.0061393   0.0005178
   39  -0.0057850   0.0028041  -0.0515954   0.0024216   0.0004831  -0.0044713
   40  -0.0029812   0.0001066  -0.0032527   0.0004686   0.0000491  -0.0011339
   41   0.0001226   0.0063816   0.0003485  -0.0000220   0.0003258   0.0000479
   42  -0.0036629   0.0003460  -0.0008925   0.0004136   0.0000508  -0.0007847
   43  -0.0379368  -0.0019808   0.0375502  -0.0004278  -0.0000320   0.0012072
   44  -0.0019365  -0.0070427   0.0015489  -0.0000494  -0.0004567  -0.0000079
   45   0.0377106   0.0015881  -0.0358285   0.0011869  -0.0000342  -0.0002720
   46  -0.0003014   0.0000990  -0.0022238   0.0000907   0.0000175  -0.0001806
   47   0.0001012  -0.0007451  -0.0000202   0.0000109  -0.0007696  -0.0000411
   48  -0.0025493  -0.0000388  -0.0001684  -0.0001896  -0.0000352   0.0000810
   49  -0.0479632   0.0001577  -0.0096501  -0.0045293  -0.0001455   0.0020764
   50   0.0023292   0.0084026  -0.0021878  -0.0001654   0.0068516   0.0002981
   51  -0.0568714  -0.0024832   0.0544518   0.0026947   0.0003042   0.0008443
   52  -0.0005763   0.0001162  -0.0036256  -0.0007570  -0.0000215   0.0003965
   53   0.0001013   0.0071811   0.0004362   0.0000412   0.0001720   0.0000003
   54  -0.0031126   0.0004457  -0.0029665  -0.0011138  -0.0000059   0.0002950
   55  -0.3218479  -0.0013269   0.0141370  -0.0158129  -0.0004588   0.0073590
   56  -0.0048803  -0.0629688   0.0034928   0.0010261   0.0030286  -0.0002613
   57   0.0796674   0.0037386  -0.1398579  -0.0235977  -0.0003616   0.0091729
   58  -0.0036855  -0.0014796   0.0303750   0.0009961   0.0000400  -0.0004388
   59   0.0000476   0.0034793   0.0003742   0.0000084  -0.0040607  -0.0002220
   60  -0.0003865   0.0003115  -0.0031826   0.0002723  -0.0002123   0.0007146
   61   0.7036671  -0.0004040   0.0437917  -0.1918447   0.0062104  -0.1393893
   62  -0.0004040   0.1346575  -0.0248775   0.0061344  -0.0364656   0.0073194
   63   0.0437917  -0.0248775   0.6879754  -0.1400932   0.0072772  -0.2044561
   64  -0.1918447   0.0061344  -0.1400932   0.2017182  -0.0064985   0.1494228
   65   0.0062104  -0.0364656   0.0072772  -0.0064985   0.0257231  -0.0083191
   66  -0.1393893   0.0073194  -0.2044561   0.1494228  -0.0083191   0.2149244
 **********************************************************************
 **                                                                  **
 **                       VIBRATIONAL ANALYSIS                       **
 **                       --------------------                       **
 **                                                                  **
 **        VIBRATIONAL FREQUENCIES (CM**-1) AND NORMAL MODES         **
 **     FORCE CONSTANTS (mDYN/ANGSTROM) AND REDUCED MASSES (AMU)     **
 **                  INFRARED INTENSITIES (KM/MOL)                   **
 **                                                                  **
 **********************************************************************


 Mode:                 1                      2                      3
 Frequency:         8.03                  57.07                  65.41
 Force Cnst:      0.0004                 0.0155                 0.0182
 Red. Mass:      10.5438                 8.0718                 7.2250
 IR Active:          YES                    YES                    YES
 IR Intens:        0.114                  0.767                  0.741
 Raman Active:       YES                    YES                    YES
               X      Y      Z        X      Y      Z        X      Y      Z
 C         -0.000 -0.040 -0.003    0.006  0.008 -0.054    0.001 -0.106 -0.006
 C         -0.058 -0.016 -0.079    0.029  0.003  0.016   -0.065 -0.061  0.024
 Cl        -0.132 -0.040 -0.176   -0.020  0.011 -0.206   -0.170 -0.119  0.038
 C         -0.057  0.027 -0.071    0.086 -0.006  0.237   -0.064  0.027  0.038
 H         -0.101  0.044 -0.126    0.107 -0.010  0.300   -0.118  0.059  0.061
 C          0.003  0.048  0.012    0.115 -0.011  0.370    0.005  0.069  0.020
 H          0.004  0.081  0.018    0.162 -0.019  0.554    0.008  0.135  0.030
 C          0.061  0.025  0.087    0.075 -0.006  0.235    0.072  0.028 -0.015
 H          0.107  0.041  0.148    0.087 -0.009  0.297    0.128  0.061 -0.029
 C          0.059 -0.018  0.079    0.019  0.003  0.015    0.068 -0.059 -0.027
 Cl         0.131 -0.045  0.165   -0.046  0.011 -0.207    0.166 -0.114 -0.063
 C         -0.000 -0.084 -0.006    0.002  0.008 -0.067    0.001 -0.112 -0.007
 C         -0.001  0.091  0.002   -0.041  0.005 -0.025   -0.000 -0.155 -0.008
 H         -0.003  0.256  0.010   -0.090  0.011 -0.038    0.001 -0.310 -0.016
 C         -0.001  0.067  0.002   -0.026 -0.006  0.040   -0.001  0.057  0.002
 Cl        -0.004  0.317  0.015   -0.098 -0.013  0.108   -0.003  0.072  0.005
 C          0.001 -0.133 -0.007    0.033 -0.013  0.058   -0.000  0.294  0.014
 H          0.001 -0.148 -0.007    0.044 -0.022  0.103   -0.001  0.474  0.024
 C          0.002 -0.308 -0.015    0.075 -0.008  0.015    0.001  0.299  0.013
 H          0.004 -0.461 -0.022    0.123 -0.014  0.029   -0.000  0.477  0.021
 C          0.001 -0.284 -0.015    0.058  0.003 -0.048    0.001  0.099  0.003
 H          0.002 -0.417 -0.022    0.095  0.005 -0.083    0.002  0.144  0.005
 TransDip   0.000 -0.011 -0.000    0.012 -0.001  0.025    0.000  0.027  0.002

 Mode:                 4                      5                      6
 Frequency:       109.18                 176.45                 181.55
 Force Cnst:      0.0909                 0.2514                 0.1106
 Red. Mass:      12.9375                13.7038                 5.6931
 IR Active:          YES                    YES                    YES
 IR Intens:        0.090                  0.484                  0.003
 Raman Active:       YES                    YES                    YES
               X      Y      Z        X      Y      Z        X      Y      Z
 C          0.023 -0.004  0.248   -0.064 -0.004  0.173   -0.002 -0.011 -0.003
 C         -0.032  0.002  0.083   -0.001 -0.017  0.084   -0.006 -0.014 -0.034
 Cl        -0.139 -0.010 -0.199    0.284  0.171 -0.116   -0.022 -0.032  0.018
 C         -0.065  0.006 -0.040   -0.020 -0.031 -0.002   -0.013 -0.006 -0.056
 H         -0.091  0.006 -0.154   -0.059 -0.017 -0.054   -0.024 -0.004 -0.090
 C         -0.076  0.002 -0.066   -0.005  0.002 -0.054    0.001 -0.007  0.002
 H         -0.100  0.004 -0.163   -0.026  0.005 -0.135    0.001 -0.009  0.004
 C         -0.065 -0.003 -0.045   -0.021  0.033 -0.016    0.014 -0.007  0.057
 H         -0.091  0.002 -0.162   -0.062  0.021 -0.078    0.025 -0.007  0.094
 C         -0.032 -0.005  0.080   -0.001  0.014  0.075    0.005 -0.015  0.030
 Cl        -0.137  0.017 -0.195    0.286 -0.163 -0.118    0.029 -0.035 -0.021
 C          0.046 -0.005  0.295   -0.123 -0.007  0.158   -0.002  0.055  0.001
 C          0.131  0.002  0.229   -0.108 -0.012  0.118   -0.004  0.361  0.017
 H          0.223  0.006  0.255   -0.062 -0.017  0.130   -0.007  0.494  0.022
 C          0.111  0.001  0.103   -0.142 -0.007  0.029   -0.004  0.296  0.015
 Cl         0.320  0.003 -0.081   -0.108  0.004 -0.024   -0.001 -0.157 -0.008
 C         -0.007 -0.006  0.067   -0.233 -0.004  0.000   -0.004  0.240  0.012
 H         -0.027 -0.008 -0.019   -0.248 -0.002 -0.063   -0.004  0.266  0.013
 C         -0.083 -0.010  0.148   -0.284 -0.002  0.047   -0.001 -0.029 -0.001
 H         -0.172 -0.014  0.122   -0.338  0.002  0.032    0.000 -0.160 -0.007
 C         -0.049 -0.010  0.267   -0.250 -0.001  0.134   -0.001 -0.216 -0.011
 H         -0.114 -0.015  0.330   -0.323  0.004  0.204    0.000 -0.524 -0.025
 TransDip  -0.010 -0.000  0.000   -0.022 -0.000  0.001   -0.000 -0.002  0.001

 Mode:                 7                      8                      9
 Frequency:       199.36                 239.64                 258.73
 Force Cnst:      0.1114                 0.1732                 0.3469
 Red. Mass:       4.7555                 5.1200                 8.7956
 IR Active:          YES                    YES                    YES
 IR Intens:        0.002                  0.004                  0.869
 Raman Active:       YES                    YES                    YES
               X      Y      Z        X      Y      Z        X      Y      Z
 C         -0.001  0.000  0.001    0.004  0.016  0.007   -0.154  0.005 -0.263
 C         -0.042  0.004 -0.158    0.042 -0.019 -0.008   -0.161  0.033 -0.187
 Cl         0.028  0.004  0.085   -0.073 -0.095  0.017    0.035  0.147  0.037
 C         -0.086  0.007 -0.327    0.038 -0.023 -0.015   -0.115  0.003  0.028
 H         -0.148  0.011 -0.564    0.055 -0.034 -0.027   -0.058 -0.011  0.164
 C          0.000  0.003  0.001    0.003 -0.048 -0.004   -0.095 -0.006  0.180
 H          0.000  0.003  0.002    0.002 -0.087 -0.009   -0.030 -0.012  0.432
 C          0.085 -0.003  0.327   -0.032 -0.024  0.013   -0.120 -0.007  0.025
 H          0.147 -0.006  0.565   -0.051 -0.035  0.019   -0.065  0.002  0.160
 C          0.041 -0.001  0.157   -0.034 -0.018  0.015   -0.165 -0.028 -0.188
 Cl        -0.025  0.005 -0.088    0.072 -0.087 -0.022    0.042 -0.155  0.031
 C         -0.001 -0.012  0.002    0.001  0.221  0.009   -0.059  0.011 -0.074
 C         -0.000 -0.055 -0.000    0.002  0.264  0.007   -0.122  0.007  0.043
 H          0.000 -0.078 -0.001    0.003  0.369  0.013   -0.222  0.011  0.017
 C         -0.001 -0.044 -0.001    0.003  0.026 -0.005   -0.074 -0.007  0.140
 Cl         0.001  0.021  0.001   -0.008  0.010  0.003    0.201  0.006 -0.078
 C         -0.002 -0.028 -0.001    0.002 -0.242 -0.017    0.019 -0.022  0.174
 H         -0.002 -0.026 -0.001    0.003 -0.566 -0.036    0.044 -0.044  0.282
 C         -0.002  0.010  0.002   -0.003  0.032 -0.003    0.131 -0.001  0.091
 H         -0.003  0.037  0.003   -0.004 -0.032 -0.007    0.230 -0.004  0.120
 C         -0.002  0.028  0.003   -0.003  0.312  0.012    0.099  0.019 -0.030
 H         -0.003  0.073  0.006   -0.005  0.456  0.020    0.183  0.033 -0.111
 TransDip  -0.001  0.001  0.000    0.001  0.001 -0.001   -0.005 -0.001  0.029

 Mode:                10                     11                     12
 Frequency:       298.04                 375.17                 396.23
 Force Cnst:      0.5420                 0.4207                 0.5263
 Red. Mass:      10.3569                 5.0730                 5.6893
 IR Active:          YES                    YES                    YES
 IR Intens:        1.119                  0.472                  3.325
 Raman Active:       YES                    YES                    YES
               X      Y      Z        X      Y      Z        X      Y      Z
 C         -0.021  0.003 -0.160   -0.015 -0.004 -0.070    0.002 -0.148 -0.003
 C          0.076 -0.075 -0.183   -0.058  0.002 -0.214   -0.098 -0.096  0.030
 Cl         0.043 -0.229  0.008    0.007  0.002  0.021    0.134 -0.072 -0.036
 C          0.126 -0.031 -0.047   -0.021  0.006 -0.069   -0.134  0.160  0.041
 H          0.091  0.000  0.057   -0.003  0.006  0.015   -0.316  0.261  0.089
 C          0.206  0.000  0.063    0.047  0.004  0.183   -0.003  0.283 -0.000
 H          0.255 -0.003  0.255    0.131  0.004  0.511   -0.006  0.413 -0.008
 C          0.125  0.035 -0.050   -0.013  0.003 -0.074    0.134  0.162 -0.031
 H          0.090  0.000  0.050    0.015  0.006  0.006    0.316  0.267 -0.077
 C          0.075  0.083 -0.181   -0.050 -0.001 -0.216    0.103 -0.095 -0.022
 Cl         0.041  0.230  0.018   -0.000 -0.002  0.023   -0.134 -0.075  0.033
 C         -0.070 -0.002  0.043    0.033 -0.007  0.121    0.001 -0.091 -0.005
 C         -0.201 -0.007  0.168    0.160  0.005  0.008   -0.004  0.118  0.006
 H         -0.302 -0.004  0.140    0.291  0.007  0.045   -0.007  0.245  0.012
 C         -0.211 -0.008  0.170    0.148  0.005 -0.099   -0.004  0.016  0.002
 Cl         0.045  0.006 -0.107    0.018 -0.006  0.140   -0.004 -0.002 -0.006
 C         -0.225 -0.013  0.171   -0.009  0.005 -0.171    0.003 -0.099  0.000
 H         -0.211 -0.021  0.234   -0.050  0.009 -0.352    0.005 -0.231  0.000
 C         -0.125 -0.004  0.100   -0.166  0.005 -0.054    0.006  0.092  0.006
 H         -0.051 -0.005  0.123   -0.300  0.010 -0.093    0.008  0.190  0.011
 C         -0.110  0.002  0.061   -0.115 -0.005  0.095    0.005  0.030  0.001
 H         -0.134  0.002  0.086   -0.214 -0.011  0.190    0.008  0.057 -0.000
 TransDip  -0.007 -0.001  0.033   -0.009  0.001  0.020    0.001  0.058  0.001

 Mode:                13                     14                     15
 Frequency:       414.58                 436.82                 438.86
 Force Cnst:      1.0638                 0.4860                 1.1289
 Red. Mass:      10.5049                 4.3233                 9.9487
 IR Active:          YES                    YES                    YES
 IR Intens:        9.029                  0.096                  3.327
 Raman Active:       YES                    YES                    YES
               X      Y      Z        X      Y      Z        X      Y      Z
 C         -0.092 -0.001 -0.017    0.008 -0.076 -0.006   -0.192 -0.010  0.065
 C         -0.031 -0.048  0.120   -0.070 -0.031  0.020   -0.198 -0.106  0.029
 Cl         0.054 -0.078 -0.025   -0.043  0.102  0.013    0.136 -0.172 -0.036
 C         -0.056 -0.025  0.077   -0.061 -0.125  0.017   -0.247 -0.074  0.049
 H         -0.095 -0.006  0.071   -0.033 -0.140  0.014   -0.310 -0.043  0.066
 C         -0.086  0.006 -0.110    0.008 -0.101 -0.008   -0.215 -0.013  0.082
 H         -0.140  0.010 -0.316    0.006 -0.004 -0.012   -0.208 -0.003  0.123
 C         -0.055  0.029  0.078    0.081 -0.128 -0.022   -0.233  0.044  0.046
 H         -0.089  0.013  0.069    0.060 -0.141 -0.021   -0.301  0.009  0.060
 C         -0.031  0.042  0.122    0.086 -0.037 -0.020   -0.183  0.096  0.029
 Cl         0.049  0.074 -0.022    0.031  0.088 -0.007    0.141  0.193 -0.032
 C         -0.119  0.007 -0.249    0.003 -0.165 -0.010   -0.055 -0.017  0.072
 C         -0.080  0.012 -0.206   -0.004  0.170  0.010    0.079  0.017 -0.043
 H         -0.268  0.021 -0.256   -0.014  0.529  0.025    0.241  0.043  0.004
 C          0.021 -0.004  0.047   -0.003 -0.122 -0.002    0.089 -0.006 -0.101
 Cl         0.269 -0.010  0.260    0.002  0.010  0.002   -0.058  0.003 -0.054
 C         -0.139 -0.001 -0.032   -0.008 -0.143 -0.004    0.231 -0.009 -0.045
 H         -0.168  0.003 -0.161   -0.007 -0.212 -0.008    0.238 -0.015 -0.016
 C         -0.144  0.008 -0.095   -0.006  0.240  0.009    0.156  0.019  0.048
 H         -0.007  0.012 -0.056   -0.005  0.596  0.026    0.043  0.050  0.017
 C         -0.194  0.010 -0.277   -0.004 -0.107 -0.008    0.137 -0.014  0.101
 H         -0.153  0.012 -0.318   -0.007 -0.129 -0.006    0.215 -0.011  0.024
 TransDip  -0.077  0.003 -0.058    0.003 -0.010 -0.000   -0.053 -0.002  0.024

 Mode:                16                     17                     18
 Frequency:       472.60                 532.80                 565.82
 Force Cnst:      0.6526                 0.9085                 0.7100
 Red. Mass:       4.9591                 5.4317                 3.7642
 IR Active:          YES                    YES                    YES
 IR Intens:        6.680                  0.002                  0.632
 Raman Active:       YES                    YES                    YES
               X      Y      Z        X      Y      Z        X      Y      Z
 C          0.000 -0.135 -0.006    0.000  0.001  0.001    0.069 -0.006  0.257
 C         -0.128 -0.081  0.031   -0.103  0.007 -0.408    0.005 -0.001  0.041
 Cl        -0.014  0.082  0.005    0.007 -0.001  0.028    0.003 -0.001  0.005
 C         -0.137 -0.118  0.035    0.038 -0.001  0.142   -0.058  0.003 -0.193
 H         -0.167 -0.103  0.042    0.138 -0.008  0.529   -0.121  0.006 -0.443
 C         -0.001 -0.043 -0.004    0.000  0.000 -0.000    0.055 -0.004  0.249
 H         -0.003  0.133 -0.005   -0.000 -0.001 -0.002    0.116 -0.002  0.488
 C          0.139 -0.116 -0.035   -0.037  0.003 -0.142   -0.050 -0.001 -0.195
 H          0.171 -0.100 -0.040   -0.139  0.009 -0.531   -0.110  0.005 -0.445
 C          0.130 -0.079 -0.030    0.103 -0.006  0.408    0.011 -0.004  0.039
 Cl         0.012  0.082 -0.002   -0.007 -0.001 -0.028    0.003  0.002  0.005
 C         -0.000 -0.067 -0.005    0.000 -0.001 -0.000   -0.011  0.006 -0.076
 C          0.000 -0.056 -0.004   -0.000 -0.001 -0.000   -0.039  0.004 -0.072
 H          0.002 -0.351 -0.018   -0.001 -0.014 -0.001   -0.131  0.007 -0.098
 C         -0.001  0.303  0.014   -0.000 -0.002  0.000   -0.026 -0.005  0.034
 Cl         0.001 -0.025  0.000   -0.000  0.000 -0.000    0.009  0.001 -0.007
 C         -0.001  0.009  0.000   -0.000 -0.001  0.000   -0.013 -0.001  0.055
 H          0.000 -0.218 -0.012   -0.000  0.002  0.001   -0.005  0.001  0.088
 C          0.000 -0.177 -0.008    0.000  0.001 -0.000    0.032 -0.000  0.003
 H          0.004 -0.506 -0.023    0.001  0.015  0.001    0.126 -0.001  0.030
 C         -0.002  0.217  0.007    0.000  0.001 -0.000   -0.011  0.004 -0.107
 H         -0.002  0.379  0.014   -0.000  0.019  0.001    0.039  0.007 -0.156
 TransDip   0.001 -0.083 -0.003    0.001  0.001 -0.000   -0.001  0.001 -0.025

 Mode:                19                     20                     21
 Frequency:       611.51                 652.57                 701.35
 Force Cnst:      1.1780                 1.8909                 2.0638
 Red. Mass:       5.3470                 7.5365                 7.1213
 IR Active:          YES                    YES                    YES
 IR Intens:        0.005                  0.084                 24.434
 Raman Active:       YES                    YES                    YES
               X      Y      Z        X      Y      Z        X      Y      Z
 C          0.001  0.058  0.005   -0.184 -0.002  0.050    0.198 -0.000  0.029
 C          0.099  0.070 -0.020   -0.001 -0.102 -0.019    0.015  0.120 -0.087
 Cl        -0.002 -0.014  0.000   -0.031  0.037  0.009    0.022 -0.029 -0.005
 C          0.131  0.078 -0.037    0.076 -0.110 -0.011   -0.005  0.141  0.052
 H          0.181  0.051 -0.060   -0.068 -0.023  0.056    0.221  0.035  0.173
 C          0.001 -0.011  0.005    0.288  0.003 -0.087   -0.288 -0.002  0.001
 H          0.003 -0.202  0.005    0.292  0.003 -0.081   -0.265 -0.005  0.095
 C         -0.134  0.076  0.032    0.074  0.111 -0.007   -0.006 -0.141  0.048
 H         -0.189  0.047  0.038   -0.068  0.021  0.055    0.220 -0.036  0.175
 C         -0.099  0.068  0.027   -0.002  0.102 -0.015    0.014 -0.118 -0.091
 Cl         0.002 -0.014 -0.001   -0.031 -0.038  0.008    0.023  0.030 -0.004
 C          0.000 -0.353 -0.016   -0.263 -0.001 -0.032    0.105  0.001 -0.093
 C          0.002 -0.085 -0.004    0.003  0.014 -0.288    0.166  0.008 -0.153
 H          0.003 -0.074 -0.003    0.095  0.015 -0.262    0.017  0.021 -0.196
 C         -0.001  0.362  0.017    0.107  0.001 -0.052    0.189 -0.008  0.141
 Cl        -0.000 -0.018 -0.001   -0.001  0.001 -0.027   -0.061  0.003 -0.070
 C          0.002 -0.175 -0.008    0.241 -0.000  0.062   -0.019 -0.006  0.174
 H          0.004 -0.594 -0.030    0.192  0.012 -0.139   -0.086  0.010 -0.102
 C         -0.001  0.113  0.006   -0.051 -0.018  0.366   -0.134 -0.015  0.291
 H         -0.003  0.271  0.013   -0.152 -0.015  0.338    0.058 -0.015  0.350
 C         -0.001 -0.044 -0.001   -0.140 -0.003  0.078   -0.192  0.005 -0.111
 H         -0.000  0.234  0.011    0.110  0.013 -0.160   -0.127  0.016 -0.168
 TransDip   0.001  0.002 -0.000   -0.004  0.000  0.008    0.124 -0.003  0.099

 Mode:                22                     23                     24
 Frequency:       713.93                 751.66                 779.52
 Force Cnst:      0.6096                 1.0796                 2.1215
 Red. Mass:       2.0298                 3.2433                 5.9257
 IR Active:          YES                    YES                    YES
 IR Intens:       19.208                 11.979                113.599
 Raman Active:       YES                    YES                    YES
               X      Y      Z        X      Y      Z        X      Y      Z
 C          0.000  0.005  0.002    0.044 -0.003  0.318   -0.001  0.281  0.002
 C         -0.020 -0.004  0.003   -0.055 -0.028 -0.146   -0.136  0.286  0.038
 Cl         0.001 -0.002 -0.000   -0.003  0.006  0.004    0.036 -0.089 -0.011
 C         -0.031 -0.019  0.009    0.002 -0.046  0.050   -0.165 -0.130  0.043
 H         -0.038 -0.016  0.016    0.076 -0.025  0.554   -0.022 -0.213 -0.019
 C         -0.000  0.002 -0.002    0.027  0.002 -0.156   -0.001 -0.046  0.003
 H          0.000  0.055  0.001    0.152 -0.003  0.332   -0.011  0.322 -0.023
 C          0.032 -0.018 -0.007    0.004  0.042  0.051    0.169 -0.129 -0.041
 H          0.040 -0.015 -0.007    0.080  0.005  0.557    0.018 -0.213 -0.035
 C          0.019 -0.004 -0.006   -0.054  0.035 -0.146    0.133  0.287 -0.032
 Cl        -0.001 -0.002  0.000   -0.004 -0.007  0.004   -0.035 -0.089  0.008
 C         -0.000  0.193  0.008    0.010 -0.003 -0.001   -0.000  0.001 -0.000
 C          0.001 -0.079 -0.005   -0.019 -0.002  0.005    0.001 -0.027 -0.002
 H          0.004 -0.519 -0.026   -0.057  0.011 -0.005    0.001  0.060  0.003
 C          0.001  0.088  0.005   -0.031  0.002  0.009    0.000  0.071  0.003
 Cl        -0.000  0.003 -0.000    0.004 -0.000  0.004   -0.000 -0.004 -0.000
 C          0.000 -0.078 -0.002   -0.026 -0.002  0.009    0.001 -0.058 -0.003
 H          0.003 -0.492 -0.023   -0.006  0.007  0.093   -0.002  0.266  0.010
 C         -0.001  0.153  0.008    0.047  0.002 -0.081   -0.001 -0.036  0.001
 H          0.003 -0.124 -0.004    0.111  0.018 -0.063   -0.007  0.438  0.022
 C         -0.001 -0.093 -0.006    0.026  0.001 -0.062   -0.001 -0.056 -0.001
 H          0.000 -0.609 -0.030    0.022  0.022 -0.060   -0.000  0.356  0.017
 TransDip   0.002 -0.140 -0.005    0.023  0.005  0.108   -0.002  0.341  0.004

 Mode:                25                     26                     27
 Frequency:       791.07                 802.54                 812.72
 Force Cnst:      0.5885                 0.6199                 2.6355
 Red. Mass:       1.5961                 1.6337                 6.7721
 IR Active:          YES                    YES                    YES
 IR Intens:       30.200                  3.289                 35.293
 Raman Active:       YES                    YES                    YES
               X      Y      Z        X      Y      Z        X      Y      Z
 C         -0.011  0.004 -0.075    0.000 -0.042 -0.003   -0.076  0.001 -0.124
 C          0.032  0.013  0.097    0.016 -0.059 -0.003   -0.060 -0.106  0.087
 Cl         0.000 -0.003 -0.005   -0.006  0.014  0.002   -0.010  0.018  0.000
 C         -0.019  0.019 -0.096    0.011  0.013 -0.003   -0.096 -0.192 -0.022
 H          0.152 -0.004  0.462   -0.025  0.032  0.003   -0.283 -0.077  0.141
 C         -0.036  0.000 -0.050   -0.002  0.012  0.001    0.209  0.002 -0.044
 H          0.148 -0.008  0.666   -0.002 -0.016  0.000    0.239  0.000  0.082
 C         -0.016 -0.018 -0.098   -0.009  0.008  0.002   -0.098  0.191 -0.015
 H          0.153 -0.014  0.467    0.031  0.030 -0.004   -0.284  0.069  0.142
 C          0.034 -0.010  0.096   -0.013 -0.062  0.002   -0.061  0.102  0.090
 Cl        -0.000  0.001 -0.005    0.006  0.015 -0.001   -0.010 -0.018 -0.000
 C         -0.017 -0.000  0.002   -0.002  0.121  0.005    0.213  0.006 -0.029
 C         -0.015  0.000 -0.004   -0.002 -0.016 -0.002    0.251 -0.004  0.089
 H          0.002 -0.002  0.001    0.000 -0.204 -0.011    0.155 -0.007  0.066
 C         -0.011  0.001 -0.017   -0.002  0.085  0.002    0.227 -0.006  0.209
 Cl         0.004 -0.000  0.004    0.001 -0.004  0.000   -0.063  0.002 -0.051
 C          0.017  0.001 -0.012    0.002 -0.109 -0.006   -0.182 -0.010  0.115
 H          0.015 -0.000 -0.017   -0.001  0.514  0.025   -0.217  0.026 -0.036
 C         -0.007 -0.001  0.016    0.000 -0.057 -0.002   -0.023 -0.001 -0.057
 H         -0.046 -0.001  0.005   -0.010  0.706  0.032    0.324  0.030  0.045
 C          0.001 -0.001  0.026    0.000 -0.089 -0.002   -0.040  0.005 -0.181
 H          0.007 -0.002  0.021    0.001  0.366  0.017   -0.155  0.021 -0.075
 TransDip   0.027  0.003  0.174   -0.004  0.058  0.004    0.149 -0.001  0.118

 Mode:                28                     29                     30
 Frequency:       896.51                 912.63                 920.90
 Force Cnst:      0.7112                 0.6610                 0.6901
 Red. Mass:       1.5018                 1.3470                 1.3811
 IR Active:          YES                    YES                    YES
 IR Intens:        2.737                  0.004                  0.612
 Raman Active:       YES                    YES                    YES
               X      Y      Z        X      Y      Z        X      Y      Z
 C         -0.000  0.001 -0.002    0.000 -0.001 -0.000    0.000 -0.002  0.001
 C          0.002 -0.022 -0.000    0.009  0.000  0.033   -0.002  0.015 -0.002
 Cl        -0.001  0.003  0.000   -0.001 -0.000 -0.003    0.001 -0.002 -0.000
 C         -0.007 -0.004 -0.002   -0.029  0.003 -0.116    0.005  0.003  0.003
 H         -0.019  0.005  0.030    0.176 -0.011  0.674    0.012 -0.003 -0.030
 C         -0.000  0.006  0.000   -0.000 -0.000 -0.001   -0.000 -0.005 -0.000
 H         -0.000  0.021 -0.000    0.001 -0.000  0.004    0.000 -0.017  0.001
 C          0.007 -0.004  0.002    0.029 -0.001  0.115   -0.005  0.003 -0.003
 H          0.018  0.007 -0.030   -0.177  0.009 -0.672   -0.012 -0.005  0.029
 C         -0.001 -0.021  0.001   -0.009  0.001 -0.033    0.002  0.015  0.002
 Cl         0.001  0.003 -0.000    0.001 -0.000  0.003   -0.001 -0.002 -0.000
 C         -0.000  0.077  0.004   -0.000 -0.004 -0.000   -0.000 -0.052 -0.002
 C          0.001 -0.181 -0.009   -0.000  0.005  0.000   -0.000  0.009  0.000
 H         -0.010  0.970  0.045    0.000 -0.032 -0.001    0.001 -0.030 -0.002
 C         -0.000  0.063  0.003   -0.000 -0.001 -0.000    0.000  0.029  0.001
 Cl         0.000 -0.004 -0.000    0.000  0.000  0.000    0.000 -0.002 -0.000
 C          0.001 -0.015 -0.001    0.000 -0.004 -0.000    0.001 -0.121 -0.005
 H          0.000  0.033  0.001   -0.000  0.025  0.001   -0.004  0.695  0.035
 C         -0.000  0.022  0.001   -0.000 -0.001 -0.000   -0.000  0.013  0.000
 H         -0.001 -0.075 -0.004   -0.000  0.002  0.000    0.001 -0.092 -0.004
 C          0.000 -0.002  0.001   -0.000  0.005  0.000   -0.001  0.122  0.005
 H         -0.000 -0.051 -0.001    0.000 -0.024 -0.001   -0.000 -0.685 -0.031
 TransDip  -0.000  0.053  0.004   -0.000 -0.002  0.001   -0.000  0.025 -0.000

 Mode:                31                     32                     33
 Frequency:       989.51                 991.49                1014.53
 Force Cnst:      0.7522                 0.7678                 3.8463
 Red. Mass:       1.3040                 1.3257                 6.3426
 IR Active:          YES                    YES                    YES
 IR Intens:        0.351                  0.019                  2.688
 Raman Active:       YES                    YES                    YES
               X      Y      Z        X      Y      Z        X      Y      Z
 C         -0.003  0.000 -0.016    0.001 -0.002  0.001    0.036  0.000 -0.013
 C         -0.000  0.000  0.000   -0.001  0.003 -0.000   -0.009  0.020  0.003
 Cl         0.000 -0.000  0.001    0.000 -0.000  0.000    0.000 -0.001 -0.000
 C          0.018 -0.002  0.072    0.001  0.001 -0.001   -0.017 -0.032  0.004
 H         -0.115  0.007 -0.439    0.005 -0.001  0.001   -0.016 -0.034  0.000
 C         -0.031  0.002 -0.122    0.000 -0.001  0.001    0.018  0.000 -0.005
 H          0.187 -0.012  0.727   -0.002 -0.005 -0.008    0.018 -0.000 -0.001
 C          0.018 -0.000  0.071   -0.001  0.001 -0.001   -0.017  0.032  0.005
 H         -0.115  0.006 -0.436   -0.004 -0.001  0.008   -0.017  0.033  0.001
 C         -0.000 -0.000  0.000    0.001  0.004 -0.000   -0.009 -0.020  0.002
 Cl         0.000 -0.000  0.001   -0.000 -0.000 -0.000    0.000  0.001 -0.000
 C          0.001  0.000 -0.002    0.000 -0.005 -0.000    0.063  0.001 -0.013
 C          0.001 -0.000  0.002   -0.000 -0.018 -0.002   -0.091 -0.018  0.383
 H          0.000  0.001  0.001   -0.002  0.062  0.001   -0.027 -0.016  0.417
 C          0.002 -0.000  0.001    0.000 -0.002  0.000   -0.058  0.003 -0.071
 Cl        -0.000  0.000 -0.000    0.000  0.001 -0.000   -0.001 -0.000 -0.000
 C         -0.001  0.001 -0.001   -0.001  0.071  0.004    0.365  0.007 -0.089
 H         -0.003 -0.004 -0.009    0.002 -0.411 -0.019    0.380  0.002 -0.084
 C         -0.002 -0.001  0.002    0.001 -0.126 -0.006   -0.018 -0.005  0.083
 H         -0.005  0.008  0.002   -0.007  0.733  0.033    0.043  0.005  0.087
 C          0.001  0.001  0.003    0.001  0.086  0.005   -0.272  0.013 -0.298
 H          0.001 -0.005  0.003    0.001 -0.509 -0.022   -0.265  0.010 -0.326
 TransDip  -0.004  0.000 -0.019   -0.000 -0.004 -0.000   -0.007  0.002 -0.052

 Mode:                34                     35                     36
 Frequency:      1039.10                1097.91                1099.07
 Force Cnst:      3.6501                 2.3443                 1.7142
 Red. Mass:       5.7377                 3.3009                 2.4086
 IR Active:          YES                    YES                    YES
 IR Intens:       10.728                 17.401                 22.439
 Raman Active:       YES                    YES                    YES
               X      Y      Z        X      Y      Z        X      Y      Z
 C          0.285  0.002 -0.052    0.006  0.000  0.002    0.011 -0.000 -0.004
 C         -0.034  0.126  0.007   -0.124  0.156  0.034   -0.049  0.090  0.014
 Cl         0.002 -0.007 -0.000    0.014 -0.019 -0.004    0.006 -0.010 -0.002
 C         -0.122 -0.247  0.027   -0.023  0.152  0.008   -0.008  0.019  0.002
 H         -0.020 -0.315  0.008   -0.370  0.371  0.104   -0.031  0.038  0.008
 C          0.060  0.001 -0.013    0.229  0.002 -0.059    0.076  0.001 -0.020
 H          0.047  0.001 -0.025    0.249  0.002 -0.064    0.081 -0.000 -0.020
 C         -0.125  0.245  0.035   -0.022 -0.153  0.003   -0.008 -0.019  0.002
 H         -0.024  0.313  0.018   -0.367 -0.378  0.093   -0.032 -0.039  0.007
 C         -0.033 -0.127  0.002   -0.122 -0.159  0.028   -0.047 -0.090  0.011
 Cl         0.002  0.007 -0.000    0.014  0.020 -0.003    0.006  0.010 -0.001
 C          0.200  0.004 -0.085    0.016  0.000 -0.006   -0.012 -0.000 -0.001
 C         -0.080  0.004 -0.073    0.021 -0.001  0.020   -0.062  0.002 -0.047
 H         -0.372  0.001 -0.169    0.216  0.000  0.072   -0.594  0.002 -0.191
 C         -0.147  0.005 -0.121   -0.044  0.003 -0.073    0.112 -0.008  0.176
 Cl         0.019 -0.001  0.018    0.005 -0.000  0.008   -0.012  0.001 -0.018
 C         -0.006  0.001 -0.048   -0.063  0.000 -0.011    0.137  0.001  0.009
 H         -0.036  0.009 -0.134   -0.096  0.005 -0.116    0.190 -0.007  0.156
 C         -0.089 -0.007  0.167   -0.002 -0.003  0.070   -0.005  0.007 -0.146
 H         -0.386 -0.011  0.094    0.117 -0.003  0.111   -0.363  0.007 -0.262
 C          0.085 -0.005  0.109    0.037  0.001 -0.022   -0.052 -0.003  0.065
 H          0.088 -0.005  0.132    0.180  0.005 -0.154   -0.327 -0.014  0.323
 TransDip  -0.069  0.003 -0.079   -0.132  0.001 -0.019    0.025 -0.006  0.149

 Mode:                37                     38                     39
 Frequency:      1109.13                1124.01                1174.52
 Force Cnst:      1.2890                 1.3965                 1.1269
 Red. Mass:       1.7784                 1.8761                 1.3865
 IR Active:          YES                    YES                    YES
 IR Intens:        7.815                  3.557                  9.681
 Raman Active:       YES                    YES                    YES
               X      Y      Z        X      Y      Z        X      Y      Z
 C         -0.013 -0.000 -0.016    0.069  0.001 -0.029   -0.000  0.051  0.001
 C         -0.031  0.099  0.012    0.041 -0.111 -0.011    0.080 -0.043 -0.021
 Cl         0.004 -0.009 -0.001   -0.004  0.011  0.001   -0.005  0.005  0.001
 C          0.009 -0.051 -0.002   -0.036  0.051  0.010    0.006 -0.057 -0.002
 H          0.227 -0.174 -0.068   -0.392  0.249  0.103    0.153 -0.147 -0.043
 C          0.015 -0.000 -0.005   -0.000 -0.000 -0.000   -0.000  0.083  0.001
 H          0.015 -0.003  0.001    0.002  0.002  0.002   -0.005  0.933  0.017
 C          0.008  0.051 -0.000   -0.035 -0.051  0.008   -0.005 -0.057  0.000
 H          0.222  0.177 -0.063   -0.389 -0.257  0.096   -0.151 -0.150  0.038
 C         -0.029 -0.099  0.008    0.039  0.113 -0.007   -0.080 -0.046  0.020
 Cl         0.003  0.009 -0.001   -0.004 -0.011  0.001    0.005  0.005 -0.001
 C         -0.048 -0.002  0.051    0.100  0.001 -0.007   -0.000 -0.021 -0.002
 C          0.066  0.003 -0.061    0.021  0.003 -0.068    0.000  0.004  0.000
 H          0.478  0.004  0.047    0.010  0.003 -0.082    0.003 -0.021  0.000
 C         -0.060  0.003 -0.062   -0.089  0.003 -0.066    0.000  0.000  0.000
 Cl         0.007 -0.000  0.006    0.009 -0.000  0.006   -0.000 -0.000 -0.000
 C         -0.003 -0.003  0.081    0.040 -0.002  0.051    0.000 -0.001 -0.000
 H          0.112 -0.028  0.576    0.142 -0.023  0.489    0.000  0.002  0.001
 C          0.049  0.003 -0.059   -0.009  0.000 -0.004    0.000  0.000 -0.000
 H          0.285  0.003  0.004   -0.035 -0.000 -0.013    0.000 -0.002 -0.000
 C         -0.092 -0.000 -0.012   -0.059 -0.002  0.024   -0.000  0.005  0.001
 H         -0.279 -0.007  0.157   -0.339 -0.012  0.293   -0.002 -0.022  0.001
 TransDip  -0.089  0.001  0.008   -0.039  0.002 -0.046    0.000 -0.100 -0.002

 Mode:                40                     41                     42
 Frequency:      1192.79                1216.26                1275.37
 Force Cnst:      0.9470                 1.3721                 2.2395
 Red. Mass:       1.1297                 1.5743                 2.3369
 IR Active:          YES                    YES                    YES
 IR Intens:        0.021                 21.644                 13.324
 Raman Active:       YES                    YES                    YES
               X      Y      Z        X      Y      Z        X      Y      Z
 C          0.006 -0.000  0.000    0.001 -0.122 -0.002    0.164  0.001 -0.030
 C          0.001  0.001 -0.001   -0.109  0.028  0.028    0.076  0.028 -0.021
 Cl         0.000 -0.000 -0.000    0.005 -0.003 -0.001   -0.002  0.002  0.001
 C         -0.002 -0.001  0.000    0.049  0.036 -0.012   -0.053 -0.049  0.012
 H         -0.009  0.004  0.003    0.608 -0.272 -0.162   -0.348  0.111  0.094
 C          0.001 -0.000 -0.000   -0.000  0.029  0.001   -0.015 -0.000  0.004
 H          0.001 -0.001 -0.001   -0.001  0.078  0.001   -0.021 -0.003  0.005
 C         -0.002  0.001  0.000   -0.049  0.035  0.013   -0.053  0.048  0.014
 H         -0.010 -0.004  0.003   -0.606 -0.285  0.154   -0.352 -0.120  0.091
 C          0.001 -0.001 -0.001    0.109  0.031 -0.027    0.078 -0.027 -0.022
 Cl         0.000  0.000 -0.000   -0.005 -0.003  0.001   -0.002 -0.002  0.001
 C          0.001  0.000 -0.004    0.000  0.029  0.003   -0.190  0.002 -0.041
 C         -0.027  0.001 -0.014   -0.001 -0.006 -0.001   -0.011 -0.000  0.003
 H         -0.170  0.001 -0.054   -0.006  0.026 -0.001    0.667 -0.004  0.201
 C         -0.012 -0.000  0.002    0.000 -0.001 -0.001   -0.008 -0.006  0.136
 Cl         0.001 -0.000  0.001    0.000  0.000  0.000   -0.003  0.000 -0.006
 C         -0.004  0.002 -0.041   -0.000  0.001  0.000    0.016  0.001 -0.021
 H         -0.104  0.022 -0.464   -0.000 -0.001 -0.001   -0.035  0.013 -0.271
 C          0.073 -0.001  0.015   -0.000 -0.001  0.000    0.066  0.003 -0.055
 H          0.654 -0.003  0.184    0.001  0.002  0.001   -0.082  0.004 -0.105
 C         -0.037 -0.002  0.037    0.000 -0.006 -0.001   -0.042 -0.002  0.040
 H         -0.373 -0.017  0.359    0.003  0.027 -0.002    0.076  0.004 -0.081
 TransDip  -0.005  0.001  0.001   -0.001  0.149  0.003    0.107 -0.001  0.047

 Mode:                43                     44                     45
 Frequency:      1290.84                1298.05                1331.45
 Force Cnst:      9.2910                 2.9743                 2.1105
 Red. Mass:       9.4637                 2.9961                 2.0207
 IR Active:          YES                    YES                    YES
 IR Intens:        5.527                  1.698                  0.564
 Raman Active:       YES                    YES                    YES
               X      Y      Z        X      Y      Z        X      Y      Z
 C         -0.016  0.466  0.015    0.088  0.023 -0.049   -0.019 -0.001  0.008
 C         -0.301 -0.230  0.073    0.044  0.018 -0.007   -0.015 -0.010  0.004
 Cl        -0.002  0.001  0.001   -0.001  0.000  0.000    0.000  0.000 -0.000
 C          0.266 -0.128 -0.071   -0.019 -0.041  0.006    0.006  0.010 -0.001
 H         -0.113  0.088  0.035   -0.242  0.079  0.059    0.061 -0.019 -0.017
 C         -0.000  0.284  0.004   -0.013  0.013  0.003    0.005 -0.000 -0.001
 H          0.004 -0.381 -0.007   -0.017 -0.013  0.006    0.006  0.000 -0.002
 C         -0.256 -0.141  0.064   -0.043  0.027  0.013    0.007 -0.009 -0.002
 H          0.171  0.109 -0.045   -0.218 -0.069  0.050    0.059  0.020 -0.016
 C          0.289 -0.216 -0.078    0.068 -0.036 -0.013   -0.016  0.010  0.005
 Cl         0.002  0.001 -0.001   -0.001 -0.000  0.000    0.000 -0.000  0.000
 C          0.011 -0.037 -0.040   -0.074 -0.014  0.261    0.057 -0.002  0.040
 C          0.016  0.010  0.006   -0.124  0.002 -0.037   -0.148  0.001 -0.050
 H          0.061 -0.052  0.015   -0.401 -0.001 -0.111    0.565 -0.002  0.149
 C         -0.021  0.002  0.016    0.159  0.007 -0.122    0.027  0.001 -0.023
 Cl         0.000 -0.000 -0.000   -0.001 -0.000  0.000    0.002  0.000 -0.002
 C          0.001 -0.001 -0.011   -0.002 -0.004  0.088    0.055 -0.007  0.154
 H         -0.001 -0.000 -0.017    0.013 -0.008  0.147   -0.092  0.021 -0.468
 C          0.011  0.002  0.010   -0.092  0.003 -0.068   -0.086  0.001 -0.021
 H         -0.076 -0.004 -0.015    0.540 -0.000  0.111   -0.254  0.002 -0.070
 C         -0.002  0.010  0.010    0.020  0.003 -0.069    0.123  0.005 -0.102
 H         -0.047 -0.054  0.052    0.289  0.015 -0.336   -0.360 -0.015  0.362
 TransDip  -0.002 -0.075 -0.002    0.038 -0.005  0.016    0.021  0.001  0.011

 Mode:                46                     47                     48
 Frequency:      1438.81                1455.64                1464.80
 Force Cnst:      3.4771                 2.6744                 3.7292
 Red. Mass:       2.8507                 2.1423                 2.9499
 IR Active:          YES                    YES                    YES
 IR Intens:       12.515                 69.492                 37.002
 Raman Active:       YES                    YES                    YES
               X      Y      Z        X      Y      Z        X      Y      Z
 C         -0.037  0.003  0.040   -0.004 -0.132 -0.000    0.212 -0.002 -0.043
 C          0.044  0.043 -0.014   -0.074  0.087  0.020   -0.103 -0.131  0.023
 Cl        -0.001 -0.001  0.001    0.002 -0.003 -0.001    0.002  0.005 -0.000
 C          0.007 -0.030 -0.004    0.151 -0.020 -0.039   -0.068  0.093  0.018
 H         -0.146  0.053  0.041   -0.390  0.304  0.106    0.448 -0.191 -0.118
 C         -0.030  0.002  0.008   -0.002 -0.104 -0.001    0.100 -0.001 -0.026
 H         -0.036 -0.026  0.009   -0.007  0.643  0.012    0.119  0.017 -0.030
 C          0.020  0.034 -0.006   -0.146 -0.017  0.037   -0.075 -0.095  0.017
 H         -0.180 -0.081  0.048    0.359  0.299 -0.089    0.465  0.215 -0.116
 C          0.039 -0.049 -0.014    0.078  0.081 -0.019   -0.099  0.133  0.027
 Cl        -0.001  0.002  0.001   -0.002 -0.003  0.001    0.002 -0.005 -0.001
 C         -0.099  0.008 -0.189   -0.002  0.021 -0.004   -0.056  0.003 -0.053
 C         -0.067 -0.006  0.127   -0.000 -0.003  0.003   -0.088 -0.001  0.014
 H          0.024 -0.007  0.179   -0.003  0.016  0.004    0.240 -0.003  0.115
 C          0.207  0.005 -0.091    0.004 -0.001 -0.003    0.081 -0.001  0.029
 Cl        -0.006 -0.000  0.001   -0.000  0.000  0.000   -0.002  0.000 -0.002
 C         -0.080  0.003 -0.067   -0.003  0.001 -0.002    0.006  0.003 -0.058
 H          0.070 -0.027  0.595   -0.000  0.000  0.012    0.092 -0.012  0.268
 C         -0.054 -0.004  0.085    0.001 -0.001  0.003   -0.073  0.000 -0.015
 H          0.060 -0.006  0.139   -0.007  0.002  0.002    0.324 -0.002  0.103
 C          0.121  0.001 -0.005    0.004 -0.003 -0.002    0.007 -0.003  0.059
 H         -0.357 -0.022  0.469   -0.014  0.015  0.016    0.113  0.002 -0.032
 TransDip   0.008 -0.014  0.112   -0.006  0.267  0.008    0.191  0.005  0.038

 Mode:                49                     50                     51
 Frequency:      1512.53                1591.24                1605.23
 Force Cnst:      3.6104                 9.1071                 8.9430
 Red. Mass:       2.6785                 6.1046                 5.8906
 IR Active:          YES                    YES                    YES
 IR Intens:       10.409                 37.522                 41.450
 Raman Active:       YES                    YES                    YES
               X      Y      Z        X      Y      Z        X      Y      Z
 C          0.106  0.001 -0.032    0.001 -0.253 -0.004    0.003 -0.007  0.021
 C         -0.011 -0.036  0.003    0.094  0.163 -0.022    0.004  0.005 -0.003
 Cl         0.001  0.002 -0.000   -0.004  0.001  0.001   -0.000 -0.000  0.000
 C         -0.045  0.030  0.012    0.063 -0.236 -0.020   -0.003 -0.003 -0.001
 H          0.135 -0.071 -0.036   -0.208 -0.111  0.052   -0.002 -0.004  0.002
 C          0.040  0.002 -0.010   -0.003  0.455  0.008    0.002  0.008  0.000
 H          0.046 -0.002 -0.012    0.003 -0.648 -0.011    0.002 -0.010  0.000
 C         -0.044 -0.031  0.011   -0.059 -0.236  0.012   -0.006 -0.005 -0.000
 H          0.134  0.072 -0.034    0.205 -0.110 -0.055    0.007  0.002 -0.001
 C         -0.012  0.035  0.004   -0.096  0.161  0.027    0.002  0.002 -0.003
 Cl         0.001 -0.002 -0.000    0.004  0.001 -0.001    0.000  0.000  0.000
 C         -0.158 -0.003  0.058    0.001  0.018  0.005   -0.079  0.013 -0.286
 C          0.092 -0.002  0.060   -0.003 -0.003 -0.003    0.162 -0.006  0.154
 H         -0.417  0.000 -0.076    0.007  0.018  0.001   -0.297 -0.002  0.032
 C          0.036  0.006 -0.135    0.001 -0.002  0.004   -0.018  0.009 -0.202
 Cl        -0.000 -0.000  0.004    0.000  0.000 -0.000   -0.001 -0.000  0.000
 C         -0.091 -0.005  0.093   -0.002  0.001 -0.008    0.118 -0.016  0.366
 H         -0.184  0.008 -0.199    0.003  0.001  0.012   -0.087  0.023 -0.498
 C          0.197 -0.001  0.055    0.002 -0.002  0.004   -0.167  0.008 -0.204
 H         -0.606  0.003 -0.177   -0.004  0.001  0.003    0.309  0.006 -0.086
 C         -0.010  0.004 -0.101    0.002 -0.003 -0.004   -0.035 -0.010  0.213
 H         -0.334 -0.008  0.182   -0.006  0.018  0.004    0.312  0.005 -0.101
 TransDip  -0.081  0.002 -0.064    0.001  0.196  0.007   -0.131  0.011 -0.159

 Mode:                52                     53                     54
 Frequency:      1619.44                1636.40                3177.35
 Force Cnst:     10.4943                 9.8088                 6.4669
 Red. Mass:       6.7916                 6.2171                 1.0872
 IR Active:          YES                    YES                    YES
 IR Intens:        4.327                 26.581                  4.459
 Raman Active:       YES                    YES                    YES
               X      Y      Z        X      Y      Z        X      Y      Z
 C          0.203  0.003 -0.051    0.100  0.002 -0.026   -0.000 -0.000  0.000
 C         -0.286 -0.066  0.072   -0.057 -0.015  0.015   -0.000 -0.000  0.000
 Cl         0.002  0.002 -0.001    0.001  0.000 -0.000    0.000 -0.000 -0.000
 C          0.318 -0.108 -0.084    0.054 -0.019 -0.014   -0.000 -0.000  0.000
 H         -0.340  0.275  0.093   -0.059  0.047  0.016    0.001  0.001 -0.000
 C         -0.171 -0.002  0.044   -0.028 -0.001  0.007    0.000  0.000 -0.000
 H         -0.195 -0.003  0.050   -0.032 -0.000  0.008   -0.003 -0.000  0.001
 C          0.319  0.115 -0.080    0.054  0.021 -0.014   -0.000  0.000  0.000
 H         -0.340 -0.283  0.085   -0.059 -0.048  0.015    0.000 -0.001 -0.000
 C         -0.287  0.060  0.074   -0.057  0.013  0.015   -0.000  0.000  0.000
 Cl         0.002 -0.002 -0.001    0.001 -0.000 -0.000    0.000  0.000 -0.000
 C         -0.004  0.000 -0.009   -0.243 -0.004  0.084    0.001  0.000 -0.001
 C         -0.069 -0.001  0.005    0.300  0.001  0.014    0.000  0.000 -0.001
 H          0.061 -0.002  0.044   -0.351  0.004 -0.175   -0.003 -0.001  0.012
 C          0.066  0.002 -0.046   -0.228 -0.008  0.139   -0.000  0.000 -0.000
 Cl        -0.000 -0.000  0.001    0.001  0.000 -0.003    0.000  0.000 -0.000
 C         -0.035 -0.001  0.029    0.119  0.004 -0.077   -0.016 -0.000  0.006
 H         -0.052  0.001 -0.021    0.163 -0.001  0.039    0.205  0.004 -0.051
 C          0.083  0.001 -0.006   -0.281 -0.002  0.017    0.018  0.003 -0.066
 H         -0.086  0.002 -0.059    0.266 -0.006  0.190   -0.223 -0.037  0.772
 C         -0.074 -0.002  0.043    0.291  0.009 -0.189    0.031 -0.002  0.035
 H          0.057  0.004 -0.086   -0.291 -0.016  0.373   -0.377  0.017 -0.397
 TransDip  -0.061 -0.002  0.026   -0.165 -0.001  0.004    0.045  0.002 -0.051

 Mode:                55                     56                     57
 Frequency:      3184.08                3193.38                3203.33
 Force Cnst:      6.5000                 6.5694                 6.6013
 Red. Mass:       1.0882                 1.0934                 1.0919
 IR Active:          YES                    YES                    YES
 IR Intens:        4.330                  5.784                  0.257
 Raman Active:       YES                    YES                    YES
               X      Y      Z        X      Y      Z        X      Y      Z
 C         -0.000 -0.000  0.000   -0.000  0.000 -0.000   -0.000 -0.000 -0.000
 C         -0.000  0.000  0.000    0.000 -0.000 -0.000   -0.000  0.000  0.000
 Cl        -0.000 -0.000  0.000   -0.000  0.000 -0.000    0.000 -0.000 -0.000
 C          0.013  0.020 -0.003    0.000  0.000  0.000   -0.000 -0.000 -0.000
 H         -0.140 -0.255  0.032   -0.000 -0.000  0.000    0.000  0.001 -0.000
 C         -0.076 -0.001  0.020    0.000  0.000 -0.000   -0.000 -0.000  0.000
 H          0.883  0.009 -0.227   -0.003 -0.000  0.001    0.002  0.000 -0.001
 C          0.013 -0.018 -0.004   -0.000 -0.000  0.000   -0.000  0.000  0.000
 H         -0.134  0.237  0.038   -0.000  0.000  0.000    0.001 -0.001 -0.000
 C         -0.000 -0.000  0.000    0.000  0.000 -0.000   -0.000 -0.000  0.000
 Cl        -0.000  0.000  0.000   -0.000 -0.000  0.000    0.000  0.000 -0.000
 C         -0.000  0.000  0.000   -0.001 -0.000  0.003    0.003 -0.000  0.002
 C         -0.000 -0.000  0.000    0.002  0.000 -0.004    0.024  0.004 -0.083
 H          0.000  0.000 -0.002   -0.015 -0.003  0.051   -0.266 -0.047  0.952
 C          0.000 -0.000  0.000   -0.000  0.000 -0.001   -0.004 -0.000  0.000
 Cl         0.000  0.000 -0.000    0.000 -0.000  0.000    0.000 -0.000  0.000
 C         -0.000 -0.000  0.000   -0.024 -0.001  0.008    0.010  0.000 -0.002
 H          0.001  0.000 -0.000    0.295  0.005 -0.072   -0.113 -0.002  0.026
 C          0.000  0.000 -0.000    0.015  0.002 -0.040   -0.000  0.000 -0.000
 H         -0.001 -0.000  0.004   -0.137 -0.022  0.456    0.001 -0.000 -0.000
 C         -0.000  0.000 -0.000   -0.051  0.002 -0.052    0.001 -0.000  0.002
 H          0.000 -0.000  0.000    0.567 -0.026  0.590   -0.014  0.001 -0.016
 TransDip  -0.065 -0.000  0.016   -0.028  0.003 -0.072    0.014  0.000 -0.008

 Mode:                58                     59                     60
 Frequency:      3207.26                3207.73                3212.06
 Force Cnst:      6.6196                 6.6372                 6.6640
 Red. Mass:       1.0922                 1.0948                 1.0963
 IR Active:          YES                    YES                    YES
 IR Intens:        0.398                  2.865                  2.191
 Raman Active:       YES                    YES                    YES
               X      Y      Z        X      Y      Z        X      Y      Z
 C          0.000  0.001  0.000   -0.000 -0.000  0.000   -0.000  0.000  0.000
 C          0.003 -0.001 -0.001   -0.000  0.000  0.000   -0.002  0.001  0.001
 Cl        -0.000  0.000  0.000    0.000 -0.000  0.000    0.000 -0.000 -0.000
 C         -0.033 -0.061  0.008    0.000  0.000 -0.000    0.021  0.042 -0.005
 H          0.373  0.697 -0.085   -0.002 -0.004  0.000   -0.244 -0.461  0.055
 C         -0.007  0.004  0.002   -0.000 -0.000  0.000    0.035  0.001 -0.009
 H          0.073 -0.004 -0.019    0.002  0.000 -0.001   -0.379 -0.005  0.097
 C          0.026 -0.045 -0.007   -0.000  0.001  0.000    0.031 -0.059 -0.009
 H         -0.285  0.516  0.081    0.005 -0.009 -0.001   -0.357  0.653  0.102
 C         -0.002 -0.001  0.000   -0.000 -0.000  0.000   -0.003 -0.001  0.001
 Cl         0.000  0.000 -0.000    0.000  0.000  0.000    0.000  0.000 -0.000
 C          0.000 -0.000 -0.000    0.001  0.000 -0.001   -0.000 -0.000 -0.000
 C          0.000  0.000 -0.000    0.003  0.000 -0.009    0.000  0.000 -0.000
 H         -0.000 -0.000  0.001   -0.028 -0.005  0.100   -0.001 -0.000  0.003
 C         -0.000  0.000 -0.000   -0.000  0.000 -0.004   -0.000  0.000 -0.000
 Cl         0.000 -0.000  0.000    0.000 -0.000  0.000    0.000  0.000  0.000
 C         -0.001 -0.000  0.000   -0.079 -0.001  0.018   -0.000 -0.000  0.000
 H          0.008  0.000 -0.002    0.894  0.016 -0.211    0.005  0.000 -0.001
 C         -0.000 -0.000  0.000   -0.007 -0.001  0.031   -0.000 -0.000  0.000
 H          0.001  0.000 -0.003    0.092  0.016 -0.327    0.001  0.000 -0.003
 C          0.000 -0.000  0.000    0.010 -0.000  0.009    0.000 -0.000  0.000
 H         -0.001 -0.000 -0.001   -0.102  0.005 -0.104   -0.002  0.000 -0.002
 TransDip  -0.009 -0.018  0.002   -0.035 -0.002  0.041    0.046 -0.002 -0.010

 STANDARD THERMODYNAMIC QUANTITIES AT   298.15 K  AND     1.00 ATM

   This Molecule has  0 Imaginary Frequencies
   Zero point vibrational energy:       95.104 kcal/mol

   Atom    1 Element C  Has Mass   12.00000
   Atom    2 Element C  Has Mass   12.00000
   Atom    3 Element Cl Has Mass   34.96885
   Atom    4 Element C  Has Mass   12.00000
   Atom    5 Element H  Has Mass    1.00783
   Atom    6 Element C  Has Mass   12.00000
   Atom    7 Element H  Has Mass    1.00783
   Atom    8 Element C  Has Mass   12.00000
   Atom    9 Element H  Has Mass    1.00783
   Atom   10 Element C  Has Mass   12.00000
   Atom   11 Element Cl Has Mass   34.96885
   Atom   12 Element C  Has Mass   12.00000
   Atom   13 Element C  Has Mass   12.00000
   Atom   14 Element H  Has Mass    1.00783
   Atom   15 Element C  Has Mass   12.00000
   Atom   16 Element Cl Has Mass   34.96885
   Atom   17 Element C  Has Mass   12.00000
   Atom   18 Element H  Has Mass    1.00783
   Atom   19 Element C  Has Mass   12.00000
   Atom   20 Element H  Has Mass    1.00783
   Atom   21 Element C  Has Mass   12.00000
   Atom   22 Element H  Has Mass    1.00783
   Molecular Mass:   255.961360 amu
   Principal axes and moments of inertia in amu*Bohr^2:
                             1           2           3
    Eigenvalues --     2948.86752  6020.70381  7374.85613
          X               0.99978     0.00129    -0.02074
          Y              -0.00135     0.99999    -0.00287
          Z               0.02074     0.00289     0.99978
   Rotational Symmetry Number is   1
   The Molecule is an Asymmetric Top
   Translational Enthalpy:        0.889 kcal/mol
   Rotational Enthalpy:           0.889 kcal/mol
   Vibrational Enthalpy:        101.365 kcal/mol
   gas constant (RT):             0.592 kcal/mol
   Translational Entropy:        42.519  cal/mol.K
   Rotational Entropy:           33.237  cal/mol.K
   Vibrational Entropy:          42.541  cal/mol.K

   Total Enthalpy:              103.735 kcal/mol
   Total Entropy:               118.298  cal/mol.K

 ======================================================================

 STANDARD THERMODYNAMIC QUANTITIES FOR ANHARMONIC VIBRATION -- TOSH

   Zero point vibrational energy: ************ kcal/mol

   Vibrational Enthalpy:       Infinity kcal/mol
   Vibrational Entropy:             NaN  cal/mol.K

   Total Enthalpy:             Infinity kcal/mol
   Total Entropy:                   NaN  cal/mol.K

 ======================================================================

 STANDARD THERMODYNAMIC QUANTITIES FOR ANHARMONIC VIBRATION -- VPT2

   Zero point vibrational energy: ************ kcal/mol

   Vibrational Enthalpy:       Infinity kcal/mol
   Vibrational Entropy:             NaN  cal/mol.K

   Total Enthalpy:             Infinity kcal/mol
   Total Entropy:                   NaN  cal/mol.K

 ======================================================================

Archival summary:
1\1\november\FREQ\ProcedureUnspecified\BasisUnspecified\l3127\taweetha\FriJan1707:25:002020FriJan1707:25:002020\0\\#,FREQ,ProcedureUnspecified,BasisUnspecified,\\0,1\Cl\C,1,1.75858\C,2,1.39131,1,117.899\H,3,1.08196,2,119.724,1,-0.0142147,0\C,3,1.39054,2,119.197,1,179.932,0\H,5,1.08363,3,119.822,2,-179.978,0\C,5,1.39054,3,120.378,2,0.0702905,0\H,7,1.08211,5,121.07,3,179.975,0\C,7,1.3915,5,119.228,3,-0.050708,0\C,9,1.40329,7,122.434,5,-0.0329926,0\C,10,1.49373,9,121.948,7,-179.711,0\C,11,1.39695,10,120.633,9,-91.8433,0\H,12,1.08353,11,119.746,10,0.224052,0\C,12,1.39238,11,120.12,10,-179.706,0\H,14,1.08394,12,119.901,11,179.958,0\C,14,1.39298,12,120.645,11,0.0750616,0\H,16,1.08231,14,121.077,12,179.853,0\C,16,1.3906,14,118.697,12,-0.117592,0\C,18,1.39021,16,121.497,14,0.0316158,0\H,19,1.08244,18,120.051,16,-179.893,0\Cl,9,1.75775,7,117.922,5,179.94,0\Cl,18,1.75999,16,119.399,14,179.928,0\\\@

 Total job time:  10495.39s(wall), 10493.97s(cpu) 
 Fri Jan 17 07:25:00 2020

        *************************************************************
        *                                                           *
        *  Thank you very much for using Q-Chem.  Have a nice day.  *
        *                                                           *
        *************************************************************
