# Supplementary material for: Quantum Chemical Investigation of Polychlorinated Dibenzodioxins, Dibenzofurans and Biphenyls: Relative Stability and Planarity Analysis
Source: Molecules. 2020 Dec 3;25(23):5697. doi: 10.3390/molecules25235697 (PMC7730433; doi:10.3390/molecules25235697)
Supplement: Supplementary file 1 [file molecules-25-05697-s001.zip › PCB/B3LYP/ClHHHClHHClHH.out]

                  Welcome to Q-Chem
     A Quantum Leap Into The Future Of Chemistry


 Q-Chem 5.2 (devel), Q-Chem, Inc., Pleasanton, CA (2019)

 Yihan Shao,  Zhengting Gan,  E. Epifanovsky,  A. T. B. Gilbert,  M. Wormit,  
 J. Kussmann,  A. W. Lange,  A. Behn,  Jia Deng,  Xintian Feng,  D. Ghosh,  
 M. Goldey,  P. R. Horn,  L. D. Jacobson,  I. Kaliman,  T. Kus,  A. Landau,  
 Jie Liu,  E. I. Proynov,  R. M. Richard,  R. P. Steele,  E. J. Sundstrom,  
 H. L. Woodcock III,  P. M. Zimmerman,  D. Zuev,  B. Albrecht,  E. Alguire,  
 S. A. Baeppler,  D. Barton,  Z. Benda,  Y. A. Bernard,  E. J. Berquist,  
 K. B. Bravaya,  H. Burton,  D. Casanova,  Chun-Min Chang,  Yunqing Chen,  
 A. Chien,  K. D. Closser,  M. P. Coons,  S. Coriani,  S. Dasgupta,  
 A. L. Dempwolff,  M. Diedenhofen,  Hainam Do,  R. G. Edgar,  Po-Tung Fang,  
 S. Faraji,  S. Fatehi,  Qingguo Feng,  K. D. Fenk,  J. Fosso-Tande,  
 J. Gayvert,  Qinghui Ge,  A. Ghysels,  G. Gidofalvi,  J. Gomes,  
 J. Gonthier,  A. Gunina,  D. Hait,  M. W. D. Hanson-Heine,  
 P. H. P. Harbach,  A. W. Hauser,  M. F. Herbst,  J. E. Herr,  
 E. G. Hohenstein,  Z. C. Holden,  Kerwin Hui,  B. C. Huynh,  T.-C. Jagau,  
 Hyunjun Ji,  B. Kaduk,  K. Khistyaev,  Jaehoon Kim,  P. Klunzinger,  K. Koh,  
 D. Kosenkov,  L. Koulias,  T. Kowalczyk,  C. M. Krauter,  A. Kunitsa,  
 Ka Un Lao,  A. Laurent,  K. V. Lawler,  Joonho Lee,  D. Lefrancois,  
 S. Lehtola,  D. S. Levine,  Yi-Pei Li,  You-Sheng Lin,  Fenglai Liu,  
 E. Livshits,  A. Luenser,  P. Manohar,  E. Mansoor,  S. F. Manzer,  
 Shan-Ping Mao,  Yuezhi Mao,  N. Mardirossian,  A. V. Marenich,  
 T. Markovich,  L. A. Martinez-Martinez,  S. A. Maurer,  N. J. Mayhall,  
 S. C. McKenzie,  J.-M. Mewes,  P. Morgante,  A. F. Morrison,  
 J. W. Mullinax,  K. Nanda,  T. S. Nguyen-Beck,  R. Olivares-Amaya,  
 J. A. Parkhill,  Zheng Pei,  T. M. Perrine,  F. Plasser,  P. Pokhilko,  
 S. Prager,  A. Prociuk,  E. Ramos,  D. R. Rehn,  F. Rob,  M. Scheurer,  
 M. Schneider,  N. Sergueev,  S. M. Sharada,  S. Sharma,  D. W. Small,  
 T. Stauch,  T. Stein,  Yu-Chuan Su,  A. J. W. Thom,  A. Tkatchenko,  
 T. Tsuchimochi,  N. M. Tubman,  L. Vogt,  M. L. Vidal,  O. Vydrov,  
 M. A. Watson,  J. Wenzel,  M. de Wergifosse,  T. A. Wesolowski,  A. White,  
 J. Witte,  A. Yamada,  Jun Yang,  K. Yao,  S. Yeganeh,  S. R. Yost,  
 Zhi-Qiang You,  A. Zech,  Igor Ying Zhang,  Xing Zhang,  Yan Zhao,  
 Ying Zhu,  B. R. Brooks,  G. K. L. Chan,  C. J. Cramer,  M. S. Gordon,  
 W. J. Hehre,  A. Klamt,  M. W. Schmidt,  C. D. Sherrill,  D. G. Truhlar,  
 A. Aspuru-Guzik,  R. Baer,  A. T. Bell,  N. A. Besley,  Jeng-Da Chai,  
 A. E. DePrince, III,  R. A. DiStasio Jr.,  A. Dreuw,  B. D. Dunietz,  
 T. R. Furlani,  Chao-Ping Hsu,  Yousung Jung,  Jing Kong,  D. S. Lambrecht,  
 WanZhen Liang,  C. Ochsenfeld,  V. A. Rassolov,  L. V. Slipchenko,  
 J. E. Subotnik,  T. Van Voorhis,  J. M. Herbert,  A. I. Krylov,  
 P. M. W. Gill,  M. Head-Gordon

 Contributors to earlier versions of Q-Chem not listed above: 
 R. D. Adamson,  B. Austin,  J. Baker,  G. J. O. Beran,  K. Brandhorst,  
 S. T. Brown,  E. F. C. Byrd,  A. K. Chakraborty,  C.-L. Cheng,  
 Siu Hung Chien,  D. M. Chipman,  D. L. Crittenden,  H. Dachsel,  
 R. J. Doerksen,  A. D. Dutoi,  L. Fusti-Molnar,  W. A. Goddard III,  
 A. Golubeva-Zadorozhnaya,  S. R. Gwaltney,  G. Hawkins,  A. Heyden,  
 S. Hirata,  G. Kedziora,  F. J. Keil,  C. Kelley,  Jihan Kim,  R. A. King,  
 R. Z. Khaliullin,  P. P. Korambath,  W. Kurlancheek,  A. M. Lee,  M. S. Lee,  
 S. V. Levchenko,  Ching Yeh Lin,  D. Liotard,  R. C. Lochan,  I. Lotan,  
 P. E. Maslen,  N. Nair,  D. P. O'Neill,  D. Neuhauser,  E. Neuscamman,  
 C. M. Oana,  R. Olson,  B. Peters,  R. Peverati,  P. A. Pieniazek,  
 Y. M. Rhee,  J. Ritchie,  M. A. Rohrdanz,  E. Rosta,  N. J. Russ,  
 H. F. Schaefer III,  N. E. Schultz,  N. Shenvi,  A. C. Simmonett,  A. Sodt,  
 D. Stuck,  K. S. Thanthiriwatte,  V. Vanovschi,  Tao Wang,  A. Warshel,  
 C. F. Williams,  Q. Wu,  X. Xu,  W. Zhang

 Please cite Q-Chem as follows:
 Y. Shao et al., Mol. Phys. 113, 184-215 (2015)
 DOI: 10.1080/00268976.2014.952696

 Q-Chem 5.2.1 for Intel X86 EM64T Linux

 Parts of Q-Chem use Armadillo 8.300.2 (Tropical Shenanigans).
 http://arma.sourceforge.net/

 Q-Chem begins on Fri Jan 17 02:52:13 2020  

Host: 
0

     Scratch files written to /scratch/taweetham/qchem1324//
NAlpha2: 130
NElect   130
Mult     1

 Q-Chem warning in module libgen/rem_setup.C, line 2168:

 Setting Thresh to 1e-14


Checking the input file for inconsistencies... 	...done.

--------------------------------------------------------------
User input:
--------------------------------------------------------------
$MOLECULE
0 1
C 
C  1 1.394960
Cl  2 CCl 1 119.528007
C  2 1.386606 1 120.846377 3 178.766605 0
H  4 CH 2 119.698148 1 -179.612229 0
C  4 1.387279 2 120.235871 1 -0.083363 0
H  6 CH 4 120.254637 2 -179.958574 0
C  6 1.387279 4 119.490737 2 0.041992 0
H  8 CH 6 120.064298 4 179.568218 0
C  8 1.386606 6 120.235863 4 0.041336 0
Cl  10 CCl 8 119.614146 6 178.681836 0
C  1 1.488550 2 120.827489 3 1.275929 0
C  12 1.394960 1 120.827496 2 44.635695 0
H  13 CH 12 119.528011 1 1.275194 0
C  13 1.386606 12 120.846392 1 -179.957497 0
H  15 CH 13 119.698155 12 -179.612829 0
C  15 1.387278 13 120.235860 12 -0.083872 0
Cl  17 CCl 15 120.254633 13 -179.958492 0
C  17 1.387279 15 119.490737 13 0.041666 0
H  19 CH 17 120.064293 15 179.568399 0
C  19 1.386606 17 120.235874 15 0.041790 0
H  21 CH 19 119.614152 17 178.681599 0

CH=1.08273
CCl=1.75400
$END

$REM
   JOB_TYPE	OPTIMIZATION
   BASIS	6-311++G**
   METHOD	B3LYP
   SYM_IGNORE	TRUE
   SCF_GUESS_ALWAYS     TRUE
   SYM_IGNORE   TRUE
   S2THRESH     15
   THRESH       15
$END

--------------------------------------------------------------
 ----------------------------------------------------------------
             Standard Nuclear Orientation (Angstroms)
    I     Atom           X                Y                Z
 ----------------------------------------------------------------
    1      C       0.0000000000     0.0000000000     0.0000000000
    2      C       0.0000000000     0.0000000000     1.3949600000
    3      Cl      1.5261815140     0.0000000000     2.2594170471
    4      C      -1.1901880373     0.0256249026     2.1059255403
    5      H      -1.1683702292     0.0315218534     3.1884196336
    6      C      -2.4041742747     0.0535064326     1.4351028665
    7      H      -3.3336980403     0.0741960811     1.9899557843
    8      C      -2.4180259722     0.0546630380     0.0478935036
    9      H      -3.3603520375     0.0692493833    -0.4851290834
   10      C      -1.2274122092     0.0272853135    -0.6622934626
   11      Cl     -1.2645630159    -0.0058824468    -2.4155862839
   12      C       1.2779219872    -0.0284629571    -0.7628147595
   13      C       2.3095886281    -0.8932703637    -0.3971844912
   14      H       2.1704206894    -1.5663256744     0.4394355459
   15      C       3.5004827568    -0.9194878930    -1.1069450245
   16      H       4.2865586447    -1.6026019117    -0.8107285686
   17      C       3.6821124948    -0.0819958503    -2.1978886372
   18      Cl      5.1879324501    -0.1155248115    -3.0967201401
   19      C       2.6636000698     0.7822218600    -2.5724593424
   20      H       2.7980411655     1.4448431951    -3.4181323354
   21      C       1.4736782845     0.8090230106    -1.8610916159
   22      H       0.6936781770     1.5025559907    -2.1490431582
 ----------------------------------------------------------------
 Nuclear Repulsion Energy =        1218.95412227 hartrees
 There are       65 alpha and       65 beta electrons
 Requested basis set is 6-311++G(d,p)
 There are 146 shells and 403 basis functions

 Total QAlloc Memory Limit   2000 MB
 Mega-Array Size       188 MB
 MEM_STATIC part       192 MB
 A cutoff of  1.0D-15 yielded   8826 shell pairs
 There are     71047 function pairs (     76344 Cartesian)
 Smallest overlap matrix eigenvalue = 4.06E-07
 Linear dependence detected in AO basis
 Number of orthogonalized atomic orbitals = 399
 Maximum deviation from orthogonality = 2.650E-10

 Scale SEOQF with 1.000000e-02/1.000000e-01/1.000000e-01

 Standard Electronic Orientation quadrupole field applied
 Nucleus-field energy     =    -0.0000000521 hartrees
 Guess from superposition of atomic densities
 Warning:  Energy on first SCF cycle will be non-variational
 SAD guess density has 130.000000 electrons

 -----------------------------------------------------------------------
  General SCF calculation program by
  Eric Jon Sundstrom, Paul Horn, Yuezhi Mao, Dmitri Zuev, Alec White,
  David Stuck, Shaama M.S., Shane Yost, Joonho Lee, David Small,
  Daniel Levine, Susi Lehtola, Hugh Burton, Evgeny Epifanovsky,
  Bang C. Huynh
 -----------------------------------------------------------------------
 Exchange:     0.2000 Hartree-Fock + 0.0800 Slater + 0.7200 B88
 Correlation:  0.1900 VWN1RPA + 0.8100 LYP
 Using SG-1 standard quadrature grid
 A restricted SCF calculation will be
 performed using DIIS
 SCF converges when DIIS error is below 1.0e-08
 ---------------------------------------
  Cycle       Energy         DIIS error
 ---------------------------------------
    1   -1845.9314436415      3.18e-02  
    2   -1842.0880106773      2.92e-03  
    3   -1841.9963562831      3.56e-03  
    4   -1842.2653789554      4.97e-04  
    5   -1842.2695424032      2.30e-04  
    6   -1842.2705394343      9.26e-05  
    7   -1842.2707062422      1.82e-05  
    8   -1842.2707104238      9.09e-06  
    9   -1842.2707121446      2.14e-06  
   10   -1842.2707122264      9.25e-07  
   11   -1842.2707122430      1.16e-07  
   12   -1842.2707122433      4.35e-08  
   13   -1842.2707122433      1.31e-08  
   14   -1842.2707122435      5.09e-09  Convergence criterion met
 ---------------------------------------
 SCF time:   CPU 473.03s  wall 473.00s 
 SCF   energy in the final basis set =    -1842.2707122435
 Total energy in the final basis set =    -1842.2707122435

 --------------------------------------------------------------

                    Orbital Energies (a.u.)
 --------------------------------------------------------------

 Alpha MOs
 -- Occupied --
********-101.5667-101.5584 -10.2589 -10.2589 -10.2447 -10.2219 -10.2059
-10.2047 -10.2046 -10.2027 -10.1923 -10.1923 -10.1917 -10.1917  -9.4820
 -9.4820  -9.4730  -7.2466  -7.2465  -7.2375  -7.2370  -7.2370  -7.2363
 -7.2362  -7.2279  -7.2274  -0.9329  -0.9015  -0.8913  -0.8542  -0.8438
 -0.7922  -0.7706  -0.7535  -0.7363  -0.6463  -0.6404  -0.6190  -0.6039
 -0.5500  -0.5184  -0.5155  -0.4840  -0.4827  -0.4718  -0.4556  -0.4489
 -0.4462  -0.4281  -0.4094  -0.4078  -0.3927  -0.3840  -0.3758  -0.3735
 -0.3502  -0.3378  -0.3335  -0.3238  -0.3172  -0.2884  -0.2713  -0.2660
 -0.2450
 -- Virtual --
 -0.0599  -0.0443  -0.0299  -0.0177  -0.0111  -0.0106   0.0057   0.0064
  0.0115   0.0119   0.0232   0.0242   0.0351   0.0384   0.0480   0.0539
  0.0563   0.0609   0.0700   0.0765   0.0789   0.0856   0.0872   0.0884
  0.0947   0.0976   0.1043   0.1072   0.1090   0.1160   0.1180   0.1183
  0.1202   0.1257   0.1293   0.1318   0.1330   0.1388   0.1409   0.1414
  0.1432   0.1460   0.1482   0.1555   0.1637   0.1675   0.1688   0.1776
  0.1791   0.1839   0.1867   0.1917   0.1945   0.2095   0.2145   0.2157
  0.2199   0.2217   0.2244   0.2319   0.2326   0.2344   0.2420   0.2446
  0.2554   0.2556   0.2619   0.2620   0.2655   0.2719   0.2723   0.2800
  0.2846   0.2877   0.2901   0.2964   0.3045   0.3095   0.3139   0.3204
  0.3275   0.3280   0.3354   0.3397   0.3518   0.3536   0.3818   0.3977
  0.4241   0.4258   0.4363   0.4624   0.4646   0.4677   0.4754   0.4798
  0.4855   0.5159   0.5161   0.5209   0.5263   0.5339   0.5411   0.5513
  0.5513   0.5561   0.5694   0.5756   0.5819   0.5852   0.5900   0.6049
  0.6069   0.6129   0.6188   0.6254   0.6277   0.6391   0.6421   0.6507
  0.6647   0.6759   0.6835   0.6850   0.6974   0.7088   0.7155   0.7245
  0.7317   0.7399   0.7565   0.7672   0.7804   0.8132   0.8135   0.8216
  0.8296   0.8305   0.8438   0.8485   0.8569   0.8588   0.8654   0.8688
  0.8733   0.8767   0.8848   0.8942   0.8985   0.9068   0.9125   0.9178
  0.9213   0.9364   0.9417   0.9494   0.9679   0.9685   0.9702   0.9862
  0.9884   1.0067   1.0078   1.0179   1.0349   1.0545   1.0559   1.0787
  1.0883   1.1034   1.1168   1.1238   1.1434   1.1726   1.2002   1.2363
  1.2544   1.2580   1.2623   1.2753   1.2991   1.3076   1.3371   1.3499
  1.3511   1.4008   1.4677   1.4850   1.4937   1.5180   1.5236   1.5332
  1.5523   1.5569   1.5682   1.5742   1.5938   1.5996   1.6226   1.6482
  1.6503   1.6770   1.6822   1.7002   1.7038   1.7337   1.7622   1.7638
  1.7745   1.8210   1.8564   1.8648   1.8802   1.8933   1.8959   1.9059
  1.9231   1.9353   1.9354   1.9456   1.9604   1.9695   1.9773   1.9801
  1.9860   2.0245   2.0566   2.0689   2.0782   2.1041   2.1113   2.1886
  2.1932   2.2103   2.2713   2.2841   2.2873   2.3068   2.3117   2.3265
  2.3533   2.3688   2.3912   2.4292   2.4310   2.4556   2.4623   2.4734
  2.4974   2.5432   2.5450   2.5575   2.6056   2.6113   2.6392   2.6582
  2.6670   2.6745   2.6917   2.7216   2.7321   2.7371   2.7395   2.7460
  2.7538   2.7603   2.7817   2.7842   2.8007   2.8046   2.8211   2.8387
  2.8503   2.8633   2.8862   2.9425   2.9484   2.9759   2.9919   3.0828
  3.1018   3.1424   3.1690   3.1923   3.2073   3.2464   3.2555   3.3552
  3.3649   3.3849   3.4420   3.5114   3.5183   3.5948   3.6123   3.7254
  3.7271   3.8223   3.9872   3.9933   4.0326   4.0908   4.1471   4.1473
  4.4284   4.8209   4.8495   9.7819   9.8170   9.8193  23.4402  23.6184
 23.8749  23.9113  23.9363  23.9704  24.0046  24.0607  24.0782  24.1080
 24.1600  24.1869  25.8303  25.9082  25.9380  26.1423  26.2466  26.3552
 26.6080  26.6626  26.8116 215.7741 215.8202 215.8218
 --------------------------------------------------------------

          Ground-State Mulliken Net Atomic Charges

     Atom                 Charge (a.u.)
  ----------------------------------------
      1 C                    -0.336723
      2 C                     0.015923
      3 Cl                    0.477127
      4 C                    -0.152606
      5 H                     0.207122
      6 C                    -0.717806
      7 H                     0.162572
      8 C                    -0.150335
      9 H                     0.206956
     10 C                     0.009555
     11 Cl                    0.477809
     12 C                     0.997714
     13 C                    -0.768411
     14 H                     0.163813
     15 C                    -0.704659
     16 H                     0.188417
     17 C                     0.633565
     18 Cl                    0.413142
     19 C                    -0.703981
     20 H                     0.188619
     21 C                    -0.771394
     22 H                     0.163582
  ----------------------------------------
  Sum of atomic charges =     0.000000

 -----------------------------------------------------------------
                    Cartesian Multipole Moments
 -----------------------------------------------------------------
    Charge (ESU x 10^10)
                 0.0000
    Dipole Moment (Debye)
         X      -2.5914      Y       0.0583      Z       1.5469
       Tot       3.0186
    Quadrupole Moments (Debye-Ang)
        XX    -108.9989     XY      -2.2837     YY    -107.9438
        XZ       0.5964     YZ      -3.8790     ZZ    -108.1619
    Octopole Moments (Debye-Ang^2)
       XXX    -397.7107    XXY      -7.3914    XYY    -104.7094
       YYY       7.0177    XXZ     103.8383    XYZ      -7.1521
       YYZ      63.0836    XZZ    -133.5038    YZZ      14.5441
       ZZZ     212.6570
    Hexadecapole Moments (Debye-Ang^3)
      XXXX   -4619.5721   XXXY      26.8148   XXYY    -798.1665
      XYYY      71.5721   YYYY    -260.9013   XXXZ     985.1585
      XXYZ      -2.6644   XYYZ     295.0392   YYYZ      20.4342
      XXZZ   -1248.4319   XYZZ      51.1673   YYZZ    -484.4157
      XZZZ     880.4442   YZZZ      -6.5824   ZZZZ   -2607.0932
 -----------------------------------------------------------------
 Calculating analytic gradient of the SCF energy
 Gradient of SCF Energy
            1           2           3           4           5           6
    1  -0.0209999   0.0058921   0.0052419  -0.0009015  -0.0008511  -0.0027336
    2   0.0005062   0.0000531  -0.0055720  -0.0003236   0.0000267   0.0000791
    3   0.0123665  -0.0005790  -0.0141083  -0.0120252  -0.0002420   0.0017355
            7           8           9          10          11          12
    1   0.0000380   0.0101654  -0.0002271   0.0033424   0.0151780   0.0029011
    2  -0.0000039   0.0001201  -0.0000052  -0.0002902   0.0051031  -0.0003678
    3  -0.0000241   0.0065026   0.0008568  -0.0051657   0.0022048  -0.0015983
           13          14          15          16          17          18
    1   0.0010034  -0.0027726  -0.0069794  -0.0005638   0.0039669  -0.0001675
    2   0.0053150   0.0008987   0.0069786   0.0001471   0.0000096   0.0000137
    3   0.0044683   0.0045231  -0.0021455   0.0004281  -0.0023454   0.0001276
           19          20          21          22
    1  -0.0018974  -0.0006300  -0.0037703  -0.0052349
    2  -0.0069190  -0.0000991  -0.0050497  -0.0006204
    3   0.0073337   0.0002601  -0.0027370   0.0001635
 Max gradient component =       2.100E-02
 RMS gradient           =       5.342E-03
 Gradient time:  CPU 179.26 s  wall 179.28 s
 Geometry Optimization Parameters
   NAtoms,    NIC,     NZ,  NCons,   NDum,   NFix, NCnnct, MaxDiis
       22     155      22       0       0       0       0       0


** GEOMETRY OPTIMIZATION IN DELOCALIZED INTERNAL COORDINATES **
   Searching for a Minimum

   Optimization Cycle:   1

                       Coordinates (Angstroms)
     ATOM                X               Y               Z
      1  C         0.0000000000    0.0000000000    0.0000000000
      2  C         0.0000000000    0.0000000000    1.3949600000
      3  Cl        1.5261815140    0.0000000000    2.2594170471
      4  C        -1.1901880373    0.0256249026    2.1059255403
      5  H        -1.1683702292    0.0315218534    3.1884196336
      6  C        -2.4041742747    0.0535064326    1.4351028665
      7  H        -3.3336980403    0.0741960811    1.9899557843
      8  C        -2.4180259722    0.0546630380    0.0478935036
      9  H        -3.3603520375    0.0692493833   -0.4851290834
     10  C        -1.2274122092    0.0272853135   -0.6622934626
     11  Cl       -1.2645630159   -0.0058824468   -2.4155862839
     12  C         1.2779219872   -0.0284629571   -0.7628147595
     13  C         2.3095886281   -0.8932703637   -0.3971844912
     14  H         2.1704206894   -1.5663256744    0.4394355459
     15  C         3.5004827568   -0.9194878930   -1.1069450245
     16  H         4.2865586447   -1.6026019117   -0.8107285686
     17  C         3.6821124948   -0.0819958503   -2.1978886372
     18  Cl        5.1879324501   -0.1155248115   -3.0967201401
     19  C         2.6636000698    0.7822218600   -2.5724593424
     20  H         2.7980411655    1.4448431951   -3.4181323354
     21  C         1.4736782845    0.8090230106   -1.8610916159
     22  H         0.6936781770    1.5025559907   -2.1490431582
   Point Group: c1    Number of degrees of freedom:    60


   Energy is  -1842.270712243


 Attempting to generate delocalized internal coordinates
 Initial Hessian constructed with Jon Baker's OPTIMIZE code

 60 Hessian modes will be used to form the next step
  Hessian Eigenvalues:
     0.010693    0.019215    0.019215    0.023207    0.023207    0.023578
     0.023582    0.023676    0.023681    0.023938    0.023938    0.024090
     0.024090    0.024114    0.024114    0.024135    0.024135    0.024142
     0.024142    0.159962    0.159968    0.159994    0.159995    0.159995
     0.159996    0.160000    0.220003    0.220852    0.229698    0.234799
     0.240002    0.249087    0.249938    0.249949    0.250000    0.250000
     0.250000    0.301033    0.301033    0.301033    0.336089    0.356665
     0.356665    0.356665    0.356665    0.356665    0.356665    0.356665
     0.428972    0.429243    0.429997    0.432120    0.467748    0.467798
     0.472128    0.472150    0.478203    0.478204    0.479142    0.479142

 Minimum search - taking simple RFO step
 Searching for Lamda that Minimizes Along All modes
 Value Taken    Lamda =  -0.03588262
 Calculated Step too Large.  Step scaled by  0.448519
 Step Taken.  Stepsize is  0.300000

                             Maximum     Tolerance    Cnvgd?
         Gradient           0.055590      0.000300      NO
         Displacement       0.269474      0.001200      NO
         Energy change     *********      0.000001      NO


 New Cartesian Coordinates Obtained by Inverse Iteration

 Displacement from previous Coordinates is:  1.073565
 ----------------------------------------------------------------
             Standard Nuclear Orientation (Angstroms)
    I     Atom           X                Y                Z
 ----------------------------------------------------------------
    1      C       0.0062437515     0.0003772845    -0.0038543994
    2      C      -0.0145334083     0.0664894529     1.4028585460
    3      Cl      1.4689737467     0.2019752478     2.3319881468
    4      C      -1.2067502697     0.0945493800     2.1132273884
    5      H      -1.1832220142     0.1607037716     3.1938354959
    6      C      -2.4200193734     0.0533379303     1.4446992664
    7      H      -3.3495178624     0.0735742891     1.9996643872
    8      C      -2.4346733384    -0.0139358336     0.0605813695
    9      H      -3.3765448455    -0.0600953384    -0.4717198645
   10      C      -1.2436918046    -0.0378837330    -0.6519367146
   11      Cl     -1.3631023669    -0.2033088095    -2.3958900530
   12      C       1.2932016135    -0.0282026476    -0.7720641114
   13      C       2.2962609309    -0.9563742775    -0.4702258526
   14      H       2.1344471274    -1.6862911901     0.3101787627
   15      C       3.4881902218    -0.9874931731    -1.1812653394
   16      H       4.2446162725    -1.7225299209    -0.9356117962
   17      C       3.7046721798    -0.0827584690    -2.2112645103
   18      Cl      5.2106040785    -0.1168894296    -3.1101737689
   19      C       2.7261026897     0.8491401497    -2.5279262577
   20      H       2.8930817698     1.5632824941    -3.3247161724
   21      C       1.5342098045     0.8717327490    -1.8163923687
   22      H       0.7948641425     1.6217392257    -2.0588991356
 ----------------------------------------------------------------
 Nuclear Repulsion Energy =        1208.00286356 hartrees
 There are       65 alpha and       65 beta electrons
 Applying Cartesian multipole field
    Component          Value
    ---------          -----
     (2,0,0)        1.00000E-12
     (0,2,0)        2.00000E-11
     (0,0,2)       -3.00000E-11
 Nucleus-field energy     =    -0.0000000521 hartrees
 Requested basis set is 6-311++G(d,p)
 There are 146 shells and 403 basis functions
 A cutoff of  1.0D-15 yielded   8784 shell pairs
 There are     70729 function pairs (     76002 Cartesian)
 Smallest overlap matrix eigenvalue = 4.37E-07
 Linear dependence detected in AO basis
 Number of orthogonalized atomic orbitals = 399
 Maximum deviation from orthogonality = 5.853E-10
 Guess from superposition of atomic densities
 Warning:  Energy on first SCF cycle will be non-variational
 SAD guess density has 130.000000 electrons

 -----------------------------------------------------------------------
  General SCF calculation program by
  Eric Jon Sundstrom, Paul Horn, Yuezhi Mao, Dmitri Zuev, Alec White,
  David Stuck, Shaama M.S., Shane Yost, Joonho Lee, David Small,
  Daniel Levine, Susi Lehtola, Hugh Burton, Evgeny Epifanovsky,
  Bang C. Huynh
 -----------------------------------------------------------------------
 Exchange:     0.2000 Hartree-Fock + 0.0800 Slater + 0.7200 B88
 Correlation:  0.1900 VWN1RPA + 0.8100 LYP
 Using SG-1 standard quadrature grid
 A restricted SCF calculation will be
 performed using DIIS
 SCF converges when DIIS error is below 1.0e-08
 ---------------------------------------
  Cycle       Energy         DIIS error
 ---------------------------------------
    1   -1845.8306435816      3.15e-02  
    2   -1842.1007505264      2.89e-03  
    3   -1842.0112832088      3.51e-03  
    4   -1842.2734091286      5.23e-04  
    5   -1842.2779237472      2.56e-04  
    6   -1842.2791662311      1.03e-04  
    7   -1842.2793644341      3.18e-05  
    8   -1842.2793818259      1.38e-05  
    9   -1842.2793858209      1.70e-06  
   10   -1842.2793858672      8.84e-07  
   11   -1842.2793858821      1.08e-07  
   12   -1842.2793858824      4.00e-08  
   13   -1842.2793858825      1.20e-08  
   14   -1842.2793858824      5.54e-09  Convergence criterion met
 ---------------------------------------
 SCF time:   CPU 495.84s  wall 496.00s 
 SCF   energy in the final basis set =    -1842.2793858824
 Total energy in the final basis set =    -1842.2793858824

 --------------------------------------------------------------

                    Orbital Energies (a.u.)
 --------------------------------------------------------------

 Alpha MOs
 -- Occupied --
********-101.5663-101.5591 -10.2605 -10.2604 -10.2463 -10.2270 -10.2074
-10.2051 -10.2036 -10.2035 -10.1952 -10.1952 -10.1942 -10.1942  -9.4812
 -9.4812  -9.4737  -7.2459  -7.2457  -7.2382  -7.2362  -7.2361  -7.2356
 -7.2354  -7.2286  -7.2282  -0.9287  -0.9025  -0.8888  -0.8538  -0.8423
 -0.7916  -0.7716  -0.7511  -0.7360  -0.6466  -0.6386  -0.6175  -0.6045
 -0.5502  -0.5176  -0.5135  -0.4851  -0.4845  -0.4709  -0.4531  -0.4491
 -0.4453  -0.4258  -0.4092  -0.4084  -0.3924  -0.3821  -0.3742  -0.3742
 -0.3488  -0.3374  -0.3330  -0.3241  -0.3205  -0.2862  -0.2743  -0.2646
 -0.2484
 -- Virtual --
 -0.0590  -0.0443  -0.0311  -0.0178  -0.0165  -0.0114   0.0046   0.0064
  0.0109   0.0128   0.0217   0.0242   0.0346   0.0376   0.0485   0.0534
  0.0551   0.0610   0.0690   0.0757   0.0795   0.0847   0.0861   0.0876
  0.0948   0.0978   0.1039   0.1053   0.1084   0.1157   0.1177   0.1186
  0.1193   0.1236   0.1289   0.1300   0.1329   0.1386   0.1390   0.1398
  0.1413   0.1427   0.1429   0.1537   0.1628   0.1677   0.1679   0.1745
  0.1795   0.1830   0.1856   0.1888   0.1901   0.2064   0.2131   0.2153
  0.2174   0.2240   0.2246   0.2282   0.2310   0.2339   0.2420   0.2443
  0.2521   0.2572   0.2585   0.2636   0.2679   0.2709   0.2714   0.2755
  0.2845   0.2853   0.2879   0.2993   0.3044   0.3069   0.3082   0.3133
  0.3249   0.3314   0.3361   0.3376   0.3521   0.3553   0.3772   0.3925
  0.4244   0.4303   0.4359   0.4568   0.4628   0.4642   0.4793   0.4809
  0.4872   0.5100   0.5135   0.5181   0.5240   0.5360   0.5403   0.5472
  0.5522   0.5630   0.5758   0.5772   0.5815   0.5844   0.5868   0.6016
  0.6020   0.6112   0.6141   0.6179   0.6265   0.6409   0.6416   0.6563
  0.6642   0.6717   0.6835   0.6896   0.7006   0.7100   0.7174   0.7211
  0.7320   0.7354   0.7488   0.7640   0.7787   0.8040   0.8142   0.8155
  0.8275   0.8342   0.8482   0.8487   0.8557   0.8559   0.8657   0.8692
  0.8693   0.8770   0.8869   0.8914   0.8987   0.8989   0.9121   0.9152
  0.9278   0.9339   0.9416   0.9488   0.9563   0.9661   0.9709   0.9749
  0.9861   0.9956   0.9985   1.0147   1.0238   1.0422   1.0548   1.0696
  1.0722   1.0913   1.1123   1.1269   1.1384   1.1546   1.1976   1.2287
  1.2430   1.2557   1.2639   1.2677   1.2919   1.3099   1.3316   1.3414
  1.3589   1.4078   1.4580   1.4810   1.4900   1.5174   1.5246   1.5289
  1.5505   1.5577   1.5665   1.5690   1.5801   1.5973   1.6188   1.6475
  1.6498   1.6760   1.6834   1.6984   1.6996   1.7330   1.7484   1.7634
  1.7678   1.8082   1.8524   1.8650   1.8676   1.8962   1.9022   1.9061
  1.9153   1.9295   1.9378   1.9420   1.9567   1.9611   1.9676   1.9743
  1.9823   2.0174   2.0523   2.0642   2.0722   2.1011   2.1026   2.1759
  2.1925   2.2004   2.2689   2.2827   2.2872   2.3087   2.3088   2.3116
  2.3503   2.3581   2.3990   2.4285   2.4314   2.4449   2.4629   2.4689
  2.4921   2.5365   2.5400   2.5474   2.5933   2.5976   2.6344   2.6616
  2.6647   2.6755   2.6910   2.7189   2.7248   2.7342   2.7350   2.7398
  2.7497   2.7567   2.7763   2.7795   2.7882   2.8028   2.8108   2.8238
  2.8444   2.8560   2.8823   2.9276   2.9420   2.9712   2.9901   3.0777
  3.0913   3.1324   3.1543   3.1739   3.1928   3.2292   3.2389   3.3459
  3.3557   3.3785   3.4369   3.4979   3.5145   3.5856   3.6051   3.7189
  3.7228   3.8158   3.9731   3.9892   4.0305   4.0912   4.1395   4.1410
  4.4122   4.8100   4.8444   9.7798   9.8051   9.8145  23.4437  23.6097
 23.8529  23.8948  23.9329  23.9645  23.9786  24.0587  24.0602  24.0990
 24.1600  24.1759  25.8292  25.8995  25.9150  26.1422  26.1983  26.3225
 26.5976  26.6174  26.7770 215.7722 215.8056 215.8134
 --------------------------------------------------------------

          Ground-State Mulliken Net Atomic Charges

     Atom                 Charge (a.u.)
  ----------------------------------------
      1 C                    -0.316745
      2 C                     0.024189
      3 Cl                    0.454080
      4 C                    -0.157124
      5 H                     0.206771
      6 C                    -0.733607
      7 H                     0.163109
      8 C                    -0.153962
      9 H                     0.206625
     10 C                     0.017722
     11 Cl                    0.455181
     12 C                     0.886356
     13 C                    -0.720718
     14 H                     0.169133
     15 C                    -0.680821
     16 H                     0.190321
     17 C                     0.612269
     18 Cl                    0.414345
     19 C                    -0.677903
     20 H                     0.190523
     21 C                    -0.719074
     22 H                     0.169329
  ----------------------------------------
  Sum of atomic charges =     0.000000

 -----------------------------------------------------------------
                    Cartesian Multipole Moments
 -----------------------------------------------------------------
    Charge (ESU x 10^10)
                 0.0000
    Dipole Moment (Debye)
         X      -2.4849      Y       0.0554      Z       1.4837
       Tot       2.8947
    Quadrupole Moments (Debye-Ang)
        XX    -108.8332     XY      -2.2327     YY    -107.1898
        XZ      -0.0458     YZ      -3.8084     ZZ    -108.6893
    Octopole Moments (Debye-Ang^2)
       XXX    -394.6261    XXY      -7.8985    XYY    -101.0323
       YYY       6.7478    XXZ     100.6377    XYZ      -7.4587
       YYZ      60.9239    XZZ    -132.2953    YZZ      15.1049
       ZZZ     213.2878
    Hexadecapole Moments (Debye-Ang^3)
      XXXX   -4677.0314   XXXY       5.2530   XXYY    -804.3214
      XYYY      44.1270   YYYY    -283.9729   XXXZ     989.0549
      XXYZ     -14.8151   XYYZ     294.6378   YYYZ     -25.4778
      XXZZ   -1256.5337   XYZZ      45.0879   YYZZ    -489.9076
      XZZZ     898.6440   YZZZ     -43.2610   ZZZZ   -2636.5000
 -----------------------------------------------------------------
 Calculating analytic gradient of the SCF energy
 Gradient of SCF Energy
            1           2           3           4           5           6
    1  -0.0112637   0.0045214  -0.0007394   0.0001966  -0.0009187  -0.0013246
    2   0.0003003  -0.0023824  -0.0005232  -0.0003276   0.0000966  -0.0000084
    3   0.0066506   0.0039686  -0.0014044  -0.0081159   0.0001608   0.0008445
            7           8           9          10          11          12
    1   0.0001852   0.0072357  -0.0005658  -0.0012822   0.0008777   0.0021716
    2  -0.0000277   0.0002155  -0.0000725   0.0021642   0.0006875  -0.0001868
    3  -0.0001165   0.0036727   0.0007519  -0.0060070   0.0013175  -0.0009577
           13          14          15          16          17          18
    1   0.0039930  -0.0006184  -0.0044741  -0.0001594   0.0030338  -0.0003821
    2   0.0018038   0.0005600   0.0048889  -0.0001574  -0.0000727   0.0000321
    3   0.0015905  -0.0010989  -0.0012714   0.0002056  -0.0019240   0.0002317
           19          20          21          22
    1  -0.0012431  -0.0002551   0.0002968   0.0007146
    2  -0.0047224   0.0001494  -0.0017860  -0.0006314
    3   0.0046810   0.0000348  -0.0043148   0.0011003
 Max gradient component =       1.126E-02
 RMS gradient           =       2.901E-03
 Gradient time:  CPU 161.23 s  wall 161.24 s
 Geometry Optimization Parameters
   NAtoms,    NIC,     NZ,  NCons,   NDum,   NFix, NCnnct, MaxDiis
       22     155      22       0       0       0       0       0

 Cartesian Hessian Update
 Hessian updated using BFGS update


** GEOMETRY OPTIMIZATION IN DELOCALIZED INTERNAL COORDINATES **
   Searching for a Minimum

   Optimization Cycle:   2

                       Coordinates (Angstroms)
     ATOM                X               Y               Z
      1  C         0.0062437515    0.0003772845   -0.0038543994
      2  C        -0.0145334083    0.0664894529    1.4028585460
      3  Cl        1.4689737467    0.2019752478    2.3319881468
      4  C        -1.2067502697    0.0945493800    2.1132273884
      5  H        -1.1832220142    0.1607037716    3.1938354959
      6  C        -2.4200193734    0.0533379303    1.4446992664
      7  H        -3.3495178624    0.0735742891    1.9996643872
      8  C        -2.4346733384   -0.0139358336    0.0605813695
      9  H        -3.3765448455   -0.0600953384   -0.4717198645
     10  C        -1.2436918046   -0.0378837330   -0.6519367146
     11  Cl       -1.3631023669   -0.2033088095   -2.3958900530
     12  C         1.2932016135   -0.0282026476   -0.7720641114
     13  C         2.2962609309   -0.9563742775   -0.4702258526
     14  H         2.1344471274   -1.6862911901    0.3101787627
     15  C         3.4881902218   -0.9874931731   -1.1812653394
     16  H         4.2446162725   -1.7225299209   -0.9356117962
     17  C         3.7046721798   -0.0827584690   -2.2112645103
     18  Cl        5.2106040785   -0.1168894296   -3.1101737689
     19  C         2.7261026897    0.8491401497   -2.5279262577
     20  H         2.8930817698    1.5632824941   -3.3247161724
     21  C         1.5342098045    0.8717327490   -1.8163923687
     22  H         0.7948641425    1.6217392257   -2.0588991356
   Point Group: c1    Number of degrees of freedom:    60


   Energy is  -1842.279385882

 Hessian updated using BFGS update

 53 Hessian modes will be used to form the next step
  Hessian Eigenvalues:
     0.017537    0.019215    0.019216    0.023206    0.023207    0.023568
     0.023676    0.023681    0.023931    0.023938    0.024090    0.024090
     0.024114    0.024114    0.024135    0.024135    0.024142    0.024142
     0.031831    0.159657    0.159968    0.159995    0.159995    0.159996
     0.160000    0.160503    0.219181    0.220003    0.229165    0.234799
     0.236012    0.246369    0.249948    0.249999    0.250000    0.298660
     0.300918    0.301288    0.352635    0.356662    0.365715    0.429242
     0.429845    0.432120    0.465033    0.467748    0.467797    0.470856
     0.476762    0.478203    0.478204    0.479098    0.535200

 Minimum search - taking simple RFO step
 Searching for Lamda that Minimizes Along All modes
 Value Taken    Lamda =  -0.00266924
 Step Taken.  Stepsize is  0.285429

                             Maximum     Tolerance    Cnvgd?
         Gradient           0.007932      0.000300      NO
         Displacement       0.223566      0.001200      NO
         Energy change     -0.008674      0.000001      NO


 New Cartesian Coordinates Obtained by Inverse Iteration

 Displacement from previous Coordinates is:  0.862088
 ----------------------------------------------------------------
             Standard Nuclear Orientation (Angstroms)
    I     Atom           X                Y                Z
 ----------------------------------------------------------------
    1      C       0.0131526976    -0.0002404205    -0.0101340560
    2      C      -0.0127817891     0.1389841646     1.3880205342
    3      Cl      1.4842960051     0.3376291570     2.2876257307
    4      C      -1.2007509081     0.1641880697     2.1113286902
    5      H      -1.1685236813     0.2791771440     3.1872854799
    6      C      -2.4145388909     0.0554706076     1.4424340063
    7      H      -3.3437505322     0.0769379208     1.9985597143
    8      C      -2.4342575408    -0.0825334328     0.0593464246
    9      H      -3.3706309216    -0.1786442490    -0.4753856437
   10      C      -1.2353185121    -0.1121058685    -0.6454167742
   11      Cl     -1.3271677426    -0.3525213609    -2.3844363727
   12      C       1.2896437276    -0.0287499700    -0.7735944939
   13      C       2.2509380971    -1.0136385730    -0.5204716109
   14      H       2.0632108428    -1.7721434042     0.2301831301
   15      C       3.4456770999    -1.0475912836    -1.2302311303
   16      H       4.1787442844    -1.8187255789    -1.0293352719
   17      C       3.6907897392    -0.0811048483    -2.2005261674
   18      Cl      5.1989171967    -0.1143700823    -3.0974671852
   19      C       2.7527090245     0.9110026121    -2.4680722855
   20      H       2.9511362758     1.6621637836    -3.2222777911
   21      C       1.5579479870     0.9293377614    -1.7574713516
   22      H       0.8339705868     1.7086170037    -1.9648705576
 ----------------------------------------------------------------
 Nuclear Repulsion Energy =        1209.29859424 hartrees
 There are       65 alpha and       65 beta electrons
 Applying Cartesian multipole field
    Component          Value
    ---------          -----
     (2,0,0)        1.00000E-12
     (0,2,0)        2.00000E-11
     (0,0,2)       -3.00000E-11
 Nucleus-field energy     =    -0.0000000507 hartrees
 Requested basis set is 6-311++G(d,p)
 There are 146 shells and 403 basis functions
 A cutoff of  1.0D-15 yielded   8799 shell pairs
 There are     70862 function pairs (     76143 Cartesian)
 Smallest overlap matrix eigenvalue = 4.15E-07
 Linear dependence detected in AO basis
 Number of orthogonalized atomic orbitals = 399
 Maximum deviation from orthogonality = 5.790E-10
 Guess from superposition of atomic densities
 Warning:  Energy on first SCF cycle will be non-variational
 SAD guess density has 130.000000 electrons

 -----------------------------------------------------------------------
  General SCF calculation program by
  Eric Jon Sundstrom, Paul Horn, Yuezhi Mao, Dmitri Zuev, Alec White,
  David Stuck, Shaama M.S., Shane Yost, Joonho Lee, David Small,
  Daniel Levine, Susi Lehtola, Hugh Burton, Evgeny Epifanovsky,
  Bang C. Huynh
 -----------------------------------------------------------------------
 Exchange:     0.2000 Hartree-Fock + 0.0800 Slater + 0.7200 B88
 Correlation:  0.1900 VWN1RPA + 0.8100 LYP
 Using SG-1 standard quadrature grid
 A restricted SCF calculation will be
 performed using DIIS
 SCF converges when DIIS error is below 1.0e-08
 ---------------------------------------
  Cycle       Energy         DIIS error
 ---------------------------------------
    1   -1845.8069538497      3.15e-02  
    2   -1842.1060413926      2.86e-03  
    3   -1842.0223704666      3.45e-03  
    4   -1842.2754830320      5.11e-04  
    5   -1842.2799461768      2.37e-04  
    6   -1842.2810104811      9.41e-05  
    7   -1842.2811785545      2.38e-05  
    8   -1842.2811859798      1.36e-05  
    9   -1842.2811899849      1.79e-06  
   10   -1842.2811900385      8.81e-07  
   11   -1842.2811900534      1.08e-07  
   12   -1842.2811900537      4.03e-08  
   13   -1842.2811900537      1.27e-08  
   14   -1842.2811900537      5.78e-09  Convergence criterion met
 ---------------------------------------
 SCF time:   CPU 478.42s  wall 478.00s 
 SCF   energy in the final basis set =    -1842.2811900537
 Total energy in the final basis set =    -1842.2811900537

 --------------------------------------------------------------

                    Orbital Energies (a.u.)
 --------------------------------------------------------------

 Alpha MOs
 -- Occupied --
********-101.5653-101.5584 -10.2603 -10.2603 -10.2471 -10.2248 -10.2067
-10.2065 -10.2046 -10.2045 -10.1965 -10.1964 -10.1955 -10.1955  -9.4801
 -9.4801  -9.4730  -7.2448  -7.2446  -7.2375  -7.2351  -7.2350  -7.2345
 -7.2343  -7.2279  -7.2275  -0.9285  -0.9020  -0.8873  -0.8536  -0.8409
 -0.7918  -0.7723  -0.7505  -0.7350  -0.6464  -0.6382  -0.6181  -0.6042
 -0.5508  -0.5169  -0.5124  -0.4874  -0.4844  -0.4713  -0.4524  -0.4484
 -0.4466  -0.4246  -0.4084  -0.4084  -0.3927  -0.3807  -0.3758  -0.3736
 -0.3475  -0.3367  -0.3324  -0.3229  -0.3206  -0.2833  -0.2755  -0.2642
 -0.2500
 -- Virtual --
 -0.0561  -0.0448  -0.0318  -0.0208  -0.0176  -0.0117   0.0046   0.0067
  0.0110   0.0125   0.0210   0.0242   0.0342   0.0366   0.0494   0.0530
  0.0548   0.0612   0.0681   0.0741   0.0819   0.0839   0.0864   0.0872
  0.0946   0.0973   0.1033   0.1047   0.1079   0.1153   0.1178   0.1187
  0.1202   0.1224   0.1274   0.1302   0.1320   0.1375   0.1378   0.1385
  0.1408   0.1410   0.1432   0.1523   0.1622   0.1680   0.1687   0.1728
  0.1793   0.1814   0.1852   0.1875   0.1887   0.2062   0.2155   0.2165
  0.2167   0.2240   0.2254   0.2257   0.2321   0.2354   0.2411   0.2447
  0.2507   0.2550   0.2617   0.2638   0.2680   0.2702   0.2725   0.2757
  0.2814   0.2847   0.2860   0.2979   0.2988   0.3040   0.3091   0.3123
  0.3237   0.3337   0.3356   0.3398   0.3527   0.3553   0.3738   0.3914
  0.4247   0.4304   0.4371   0.4564   0.4640   0.4646   0.4809   0.4840
  0.4875   0.5081   0.5110   0.5165   0.5220   0.5376   0.5414   0.5448
  0.5537   0.5629   0.5733   0.5798   0.5824   0.5861   0.5929   0.5998
  0.6035   0.6068   0.6149   0.6206   0.6304   0.6352   0.6448   0.6615
  0.6647   0.6738   0.6824   0.6926   0.6995   0.7071   0.7175   0.7182
  0.7294   0.7342   0.7424   0.7618   0.7817   0.8051   0.8156   0.8168
  0.8290   0.8373   0.8483   0.8493   0.8559   0.8578   0.8660   0.8699
  0.8701   0.8785   0.8866   0.8902   0.8978   0.9013   0.9108   0.9170
  0.9262   0.9271   0.9456   0.9492   0.9505   0.9645   0.9766   0.9787
  0.9840   0.9933   0.9999   1.0143   1.0204   1.0412   1.0510   1.0663
  1.0705   1.0841   1.1244   1.1316   1.1357   1.1524   1.1963   1.2360
  1.2484   1.2579   1.2680   1.2693   1.2931   1.3126   1.3227   1.3390
  1.3676   1.4154   1.4518   1.4795   1.4890   1.5179   1.5212   1.5282
  1.5551   1.5555   1.5624   1.5697   1.5809   1.6009   1.6151   1.6449
  1.6469   1.6810   1.6814   1.6938   1.6954   1.7319   1.7513   1.7583
  1.7665   1.8052   1.8525   1.8618   1.8647   1.8941   1.8992   1.9109
  1.9129   1.9338   1.9427   1.9464   1.9521   1.9654   1.9670   1.9724
  1.9832   2.0166   2.0507   2.0600   2.0711   2.1028   2.1065   2.1747
  2.1914   2.1956   2.2677   2.2834   2.2864   2.2995   2.3054   2.3093
  2.3559   2.3573   2.4156   2.4301   2.4369   2.4433   2.4520   2.4705
  2.4935   2.5274   2.5383   2.5475   2.5880   2.5952   2.6258   2.6572
  2.6715   2.6812   2.6907   2.7166   2.7256   2.7368   2.7372   2.7439
  2.7502   2.7532   2.7745   2.7776   2.7866   2.7961   2.8043   2.8150
  2.8411   2.8531   2.8774   2.9242   2.9378   2.9765   3.0009   3.0824
  3.0905   3.1394   3.1476   3.1670   3.1907   3.2342   3.2388   3.3412
  3.3508   3.3783   3.4364   3.4913   3.5154   3.5845   3.6053   3.7133
  3.7264   3.8089   3.9773   3.9870   4.0283   4.0934   4.1388   4.1425
  4.3966   4.8077   4.8423   9.7794   9.8035   9.8200  23.4474  23.6170
 23.8549  23.9021  23.9286  23.9605  23.9774  24.0480  24.0670  24.0904
 24.1473  24.1701  25.8297  25.8997  25.9078  26.1448  26.1988  26.3275
 26.5869  26.6142  26.7767 215.7719 215.8030 215.8197
 --------------------------------------------------------------

          Ground-State Mulliken Net Atomic Charges

     Atom                 Charge (a.u.)
  ----------------------------------------
      1 C                    -0.235529
      2 C                    -0.016124
      3 Cl                    0.436768
      4 C                    -0.181804
      5 H                     0.206392
      6 C                    -0.699898
      7 H                     0.165738
      8 C                    -0.184669
      9 H                     0.206212
     10 C                    -0.017307
     11 Cl                    0.436067
     12 C                     0.917501
     13 C                    -0.731568
     14 H                     0.174023
     15 C                    -0.625627
     16 H                     0.194424
     17 C                     0.535272
     18 Cl                    0.422698
     19 C                    -0.623700
     20 H                     0.194412
     21 C                    -0.747373
     22 H                     0.174092
  ----------------------------------------
  Sum of atomic charges =     0.000000

 -----------------------------------------------------------------
                    Cartesian Multipole Moments
 -----------------------------------------------------------------
    Charge (ESU x 10^10)
                 0.0000
    Dipole Moment (Debye)
         X      -2.4916      Y       0.0600      Z       1.4903
       Tot       2.9039
    Quadrupole Moments (Debye-Ang)
        XX    -109.0820     XY      -2.2055     YY    -106.5792
        XZ      -0.2676     YZ      -3.7790     ZZ    -109.1577
    Octopole Moments (Debye-Ang^2)
       XXX    -397.3508    XXY      -7.9550    XYY     -99.7068
       YYY       6.9893    XXZ      99.7939    XYZ      -7.6389
       YYZ      60.1231    XZZ    -133.0735    YZZ      15.5353
       ZZZ     216.1903
    Hexadecapole Moments (Debye-Ang^3)
      XXXX   -4659.1022   XXXY     -10.5817   XXYY    -799.6732
      XYYY      22.0206   YYYY    -313.5608   XXXZ     989.7353
      XXYZ     -24.1024   XYYZ     291.5807   YYYZ     -59.4942
      XXZZ   -1246.3417   XYZZ      37.9188   YYZZ    -486.1670
      XZZZ     902.7475   YZZZ     -70.3260   ZZZZ   -2602.5189
 -----------------------------------------------------------------
 Calculating analytic gradient of the SCF energy
 Gradient of SCF Energy
            1           2           3           4           5           6
    1  -0.0023847   0.0026064  -0.0002546   0.0002857  -0.0001502  -0.0016478
    2   0.0001257  -0.0007511  -0.0005125  -0.0004414  -0.0000281   0.0000349
    3   0.0015743  -0.0000045  -0.0014523  -0.0017500   0.0002286   0.0009423
            7           8           9          10          11          12
    1   0.0001311   0.0016902  -0.0002812   0.0011904   0.0010996  -0.0014863
    2  -0.0000470   0.0003665   0.0000108   0.0006787   0.0004225   0.0000351
    3  -0.0000792   0.0006140   0.0000356  -0.0023235   0.0008492   0.0009484
           13          14          15          16          17          18
    1   0.0014352   0.0000326  -0.0016364  -0.0000848   0.0022702  -0.0009376
    2   0.0006498  -0.0004763   0.0010187  -0.0003024  -0.0000940   0.0000394
    3   0.0012340   0.0001390   0.0003090   0.0004284  -0.0013886   0.0005293
           19          20          21          22
    1  -0.0010682  -0.0004233  -0.0002716  -0.0001145
    2  -0.0008042   0.0002729  -0.0007226   0.0005249
    3   0.0012849  -0.0001038  -0.0019339  -0.0000812
 Max gradient component =       2.606E-03
 RMS gradient           =       9.992E-04
 Gradient time:  CPU 171.21 s  wall 171.22 s
 Geometry Optimization Parameters
   NAtoms,    NIC,     NZ,  NCons,   NDum,   NFix, NCnnct, MaxDiis
       22     155      22       0       0       0       0       0

 Cartesian Hessian Update
 Hessian updated using BFGS update


** GEOMETRY OPTIMIZATION IN DELOCALIZED INTERNAL COORDINATES **
   Searching for a Minimum

   Optimization Cycle:   3

                       Coordinates (Angstroms)
     ATOM                X               Y               Z
      1  C         0.0131526976   -0.0002404205   -0.0101340560
      2  C        -0.0127817891    0.1389841646    1.3880205342
      3  Cl        1.4842960051    0.3376291570    2.2876257307
      4  C        -1.2007509081    0.1641880697    2.1113286902
      5  H        -1.1685236813    0.2791771440    3.1872854799
      6  C        -2.4145388909    0.0554706076    1.4424340063
      7  H        -3.3437505322    0.0769379208    1.9985597143
      8  C        -2.4342575408   -0.0825334328    0.0593464246
      9  H        -3.3706309216   -0.1786442490   -0.4753856437
     10  C        -1.2353185121   -0.1121058685   -0.6454167742
     11  Cl       -1.3271677426   -0.3525213609   -2.3844363727
     12  C         1.2896437276   -0.0287499700   -0.7735944939
     13  C         2.2509380971   -1.0136385730   -0.5204716109
     14  H         2.0632108428   -1.7721434042    0.2301831301
     15  C         3.4456770999   -1.0475912836   -1.2302311303
     16  H         4.1787442844   -1.8187255789   -1.0293352719
     17  C         3.6907897392   -0.0811048483   -2.2005261674
     18  Cl        5.1989171967   -0.1143700823   -3.0974671852
     19  C         2.7527090245    0.9110026121   -2.4680722855
     20  H         2.9511362758    1.6621637836   -3.2222777911
     21  C         1.5579479870    0.9293377614   -1.7574713516
     22  H         0.8339705868    1.7086170037   -1.9648705576
   Point Group: c1    Number of degrees of freedom:    60


   Energy is  -1842.281190054

 Hessian updated using BFGS update

 53 Hessian modes will be used to form the next step
  Hessian Eigenvalues:
     0.012894    0.019216    0.019230    0.023201    0.023209    0.023445
     0.023676    0.023696    0.023905    0.024058    0.024090    0.024092
     0.024114    0.024114    0.024133    0.024142    0.024142    0.024201
     0.030511    0.157856    0.159968    0.160000    0.160210    0.161952
     0.203588    0.220005    0.226070    0.232836    0.234800    0.244920
     0.249953    0.250000    0.250107    0.295505    0.300887    0.301034
     0.302719    0.353316    0.356654    0.356782    0.371458    0.429242
     0.429583    0.432119    0.466580    0.467758    0.467942    0.470125
     0.476260    0.478204    0.478204    0.480751    0.562272

 Minimum search - taking simple RFO step
 Searching for Lamda that Minimizes Along All modes
 Value Taken    Lamda =  -0.00092635
 Step Taken.  Stepsize is  0.224190

                             Maximum     Tolerance    Cnvgd?
         Gradient           0.005575      0.000300      NO
         Displacement       0.180024      0.001200      NO
         Energy change     -0.001804      0.000001      NO


 New Cartesian Coordinates Obtained by Inverse Iteration

 Displacement from previous Coordinates is:  0.687763
 ----------------------------------------------------------------
             Standard Nuclear Orientation (Angstroms)
    I     Atom           X                Y                Z
 ----------------------------------------------------------------
    1      C       0.0151813295    -0.0059797144    -0.0114560270
    2      C      -0.0177972420     0.1925083183     1.3795133453
    3      Cl      1.4839603048     0.4412884927     2.2643453287
    4      C      -1.2036397882     0.2256023886     2.1068458237
    5      H      -1.1702654827     0.3863086696     3.1762333714
    6      C      -2.4132926909     0.0594421875     1.4414138608
    7      H      -3.3429048451     0.0860607325     1.9975416264
    8      C      -2.4346187243    -0.1411197576     0.0654952562
    9      H      -3.3669219397    -0.2776934260    -0.4662056333
   10      C      -1.2327941885    -0.1721450991    -0.6351875775
   11      Cl     -1.3109763839    -0.4621093739    -2.3699670707
   12      C       1.2907468457    -0.0334514237    -0.7759480962
   13      C       2.2206279239    -1.0565223563    -0.5694320018
   14      H       2.0105549601    -1.8348104133     0.1553013990
   15      C       3.4174684824    -1.0895523749    -1.2793667369
   16      H       4.1331492243    -1.8853715030    -1.1201215972
   17      C       3.6870231543    -0.0786047746    -2.1964649039
   18      Cl      5.1994891969    -0.1068424447    -3.0924814591
   19      C       2.7803052812     0.9531971328    -2.4184540919
   20      H       3.0059668669     1.7321147847    -3.1351583131
   21      C       1.5830531525     0.9659469815    -1.7081816558
   22      H       0.8690976085     1.7628721260    -1.8831718288
 ----------------------------------------------------------------
 Nuclear Repulsion Energy =        1208.84230145 hartrees
 There are       65 alpha and       65 beta electrons
 Applying Cartesian multipole field
    Component          Value
    ---------          -----
     (2,0,0)        1.00000E-12
     (0,2,0)        2.00000E-11
     (0,0,2)       -3.00000E-11
 Nucleus-field energy     =    -0.0000000496 hartrees
 Requested basis set is 6-311++G(d,p)
 There are 146 shells and 403 basis functions
 A cutoff of  1.0D-15 yielded   8799 shell pairs
 There are     70851 function pairs (     76126 Cartesian)
 Smallest overlap matrix eigenvalue = 3.92E-07
 Linear dependence detected in AO basis
 Number of orthogonalized atomic orbitals = 400
 Maximum deviation from orthogonality = 5.046E-10
 Guess from superposition of atomic densities
 Warning:  Energy on first SCF cycle will be non-variational
 SAD guess density has 130.000000 electrons

 -----------------------------------------------------------------------
  General SCF calculation program by
  Eric Jon Sundstrom, Paul Horn, Yuezhi Mao, Dmitri Zuev, Alec White,
  David Stuck, Shaama M.S., Shane Yost, Joonho Lee, David Small,
  Daniel Levine, Susi Lehtola, Hugh Burton, Evgeny Epifanovsky,
  Bang C. Huynh
 -----------------------------------------------------------------------
 Exchange:     0.2000 Hartree-Fock + 0.0800 Slater + 0.7200 B88
 Correlation:  0.1900 VWN1RPA + 0.8100 LYP
 Using SG-1 standard quadrature grid
 A restricted SCF calculation will be
 performed using DIIS
 SCF converges when DIIS error is below 1.0e-08
 ---------------------------------------
  Cycle       Energy         DIIS error
 ---------------------------------------
    1   -1845.7915818753      3.13e-02  
    2   -1842.1083488162      2.84e-03  
    3   -1842.0273188849      3.41e-03  
    4   -1842.2762085602      5.10e-04  
    5   -1842.2807165306      2.33e-04  
    6   -1842.2817460834      9.23e-05  
    7   -1842.2819093880      2.20e-05  
    8   -1842.2819152372      1.31e-05  
    9   -1842.2819189358      1.84e-06  
   10   -1842.2819189935      8.78e-07  
   11   -1842.2819190084      1.06e-07  
   12   -1842.2819190085      4.03e-08  
   13   -1842.2819190087      1.39e-08  
   14   -1842.2819190087      6.82e-09  Convergence criterion met
 ---------------------------------------
 SCF time:   CPU 465.49s  wall 465.00s 
 SCF   energy in the final basis set =    -1842.2819190087
 Total energy in the final basis set =    -1842.2819190087

 --------------------------------------------------------------

                    Orbital Energies (a.u.)
 --------------------------------------------------------------

 Alpha MOs
 -- Occupied --
********-101.5647-101.5579 -10.2606 -10.2605 -10.2474 -10.2245 -10.2070
-10.2067 -10.2050 -10.2049 -10.1971 -10.1970 -10.1963 -10.1962  -9.4795
 -9.4795  -9.4725  -7.2442  -7.2440  -7.2371  -7.2345  -7.2344  -7.2339
 -7.2338  -7.2274  -7.2271  -0.9282  -0.9017  -0.8861  -0.8534  -0.8404
 -0.7916  -0.7725  -0.7507  -0.7351  -0.6464  -0.6381  -0.6188  -0.6039
 -0.5512  -0.5170  -0.5117  -0.4890  -0.4841  -0.4716  -0.4522  -0.4481
 -0.4472  -0.4242  -0.4085  -0.4080  -0.3929  -0.3795  -0.3765  -0.3735
 -0.3465  -0.3364  -0.3319  -0.3223  -0.3208  -0.2813  -0.2762  -0.2643
 -0.2522
 -- Virtual --
 -0.0534  -0.0452  -0.0320  -0.0244  -0.0181  -0.0121   0.0042   0.0072
  0.0107   0.0121   0.0205   0.0235   0.0339   0.0359   0.0501   0.0527
  0.0540   0.0614   0.0673   0.0727   0.0824   0.0833   0.0860   0.0862
  0.0947   0.0961   0.1025   0.1040   0.1075   0.1152   0.1178   0.1182
  0.1209   0.1218   0.1265   0.1296   0.1306   0.1340   0.1362   0.1364
  0.1384   0.1401   0.1437   0.1517   0.1589   0.1672   0.1676   0.1717
  0.1786   0.1800   0.1836   0.1843   0.1885   0.2062   0.2149   0.2156
  0.2171   0.2234   0.2252   0.2268   0.2286   0.2367   0.2402   0.2411
  0.2497   0.2507   0.2542   0.2629   0.2671   0.2690   0.2718   0.2741
  0.2789   0.2845   0.2855   0.2973   0.2976   0.3043   0.3090   0.3118
  0.3168   0.3240   0.3300   0.3385   0.3403   0.3534   0.3608   0.3708
  0.3914   0.4248   0.4305   0.4422   0.4565   0.4647   0.4651   0.4819
  0.4862   0.4875   0.5083   0.5086   0.5150   0.5217   0.5399   0.5421
  0.5445   0.5536   0.5613   0.5725   0.5777   0.5821   0.5862   0.5944
  0.5999   0.6074   0.6152   0.6212   0.6218   0.6294   0.6386   0.6514
  0.6633   0.6644   0.6800   0.6846   0.6914   0.6990   0.7078   0.7162
  0.7230   0.7350   0.7378   0.7536   0.7611   0.8050   0.8082   0.8179
  0.8211   0.8387   0.8392   0.8501   0.8508   0.8555   0.8597   0.8660
  0.8721   0.8731   0.8796   0.8861   0.8918   0.8948   0.8961   0.9159
  0.9213   0.9246   0.9306   0.9472   0.9497   0.9556   0.9657   0.9819
  0.9829   0.9852   0.9936   1.0038   1.0130   1.0203   1.0412   1.0492
  1.0582   1.0720   1.0809   1.1276   1.1290   1.1458   1.1525   1.1956
  1.2411   1.2503   1.2598   1.2703   1.2712   1.2965   1.3129   1.3184
  1.3444   1.3770   1.4212   1.4413   1.4817   1.4879   1.5133   1.5183
  1.5330   1.5540   1.5600   1.5611   1.5708   1.5833   1.6033   1.6141
  1.6447   1.6481   1.6791   1.6883   1.6903   1.6924   1.7292   1.7512
  1.7525   1.7666   1.8030   1.8478   1.8562   1.8636   1.8887   1.8969
  1.9084   1.9180   1.9369   1.9451   1.9504   1.9546   1.9632   1.9720
  1.9727   1.9867   2.0200   2.0478   2.0588   2.0712   2.1041   2.1100
  2.1732   2.1931   2.1943   2.2671   2.2833   2.2837   2.2931   2.3016
  2.3106   2.3575   2.3606   2.4228   2.4353   2.4419   2.4456   2.4460
  2.4745   2.4969   2.5283   2.5472   2.5480   2.5803   2.5941   2.6252
  2.6547   2.6769   2.6852   2.6905   2.7155   2.7260   2.7388   2.7433
  2.7446   2.7485   2.7617   2.7729   2.7815   2.7900   2.7998   2.8023
  2.8153   2.8396   2.8532   2.8723   2.9207   2.9396   2.9781   3.0063
  3.0869   3.0922   3.1411   3.1441   3.1631   3.1939   3.2359   3.2384
  3.3391   3.3474   3.3801   3.4397   3.4881   3.5245   3.5889   3.6110
  3.7098   3.7297   3.8074   3.9781   3.9868   4.0265   4.0949   4.1386
  4.1444   4.3877   4.8061   4.8403   9.7789   9.8078   9.8200  23.4499
 23.6178  23.8539  23.9021  23.9291  23.9608  23.9770  24.0465  24.0736
 24.0858  24.1462  24.1708  25.8297  25.8990  25.9047  26.1442  26.2103
 26.3325  26.6129  26.6181  26.7764 215.7713 215.8083 215.8198
 --------------------------------------------------------------

          Ground-State Mulliken Net Atomic Charges

     Atom                 Charge (a.u.)
  ----------------------------------------
      1 C                     0.089332
      2 C                     0.013089
      3 Cl                    0.480897
      4 C                    -0.248236
      5 H                     0.207489
      6 C                    -0.661886
      7 H                     0.170546
      8 C                    -0.238977
      9 H                     0.207046
     10 C                     0.018866
     11 Cl                    0.477463
     12 C                     0.665772
     13 C                    -0.760340
     14 H                     0.181881
     15 C                    -0.728976
     16 H                     0.190358
     17 C                     0.657117
     18 Cl                    0.419450
     19 C                    -0.709645
     20 H                     0.190384
     21 C                    -0.802789
     22 H                     0.181157
  ----------------------------------------
  Sum of atomic charges =     0.000000

 -----------------------------------------------------------------
                    Cartesian Multipole Moments
 -----------------------------------------------------------------
    Charge (ESU x 10^10)
                -0.0000
    Dipole Moment (Debye)
         X      -2.5223      Y       0.0663      Z       1.5057
       Tot       2.9382
    Quadrupole Moments (Debye-Ang)
        XX    -109.2873     XY      -2.1569     YY    -106.1297
        XZ      -0.4499     YZ      -3.6106     ZZ    -109.5704
    Octopole Moments (Debye-Ang^2)
       XXX    -399.4876    XXY      -7.8598    XYY     -98.7299
       YYY       7.0318    XXZ      99.2623    XYZ      -7.6421
       YYZ      59.5078    XZZ    -133.7417    YZZ      15.6749
       ZZZ     218.1602
    Hexadecapole Moments (Debye-Ang^3)
      XXXX   -4662.2687   XXXY     -22.7047   XXYY    -799.2166
      XYYY       4.5649   YYYY    -340.4912   XXXZ     995.0549
      XXYZ     -30.7868   XYYZ     290.4356   YYYZ     -85.3609
      XXZZ   -1242.1974   XYZZ      31.1820   YYZZ    -485.0864
      XZZZ     911.8791   YZZZ     -90.4416   ZZZZ   -2582.5076
 -----------------------------------------------------------------
 Calculating analytic gradient of the SCF energy
 Gradient of SCF Energy
            1           2           3           4           5           6
    1   0.0016424  -0.0002761   0.0003956  -0.0002165   0.0001487   0.0000457
    2  -0.0001668  -0.0001117  -0.0005146   0.0001014  -0.0000744   0.0000261
    3  -0.0009189  -0.0005895  -0.0007068   0.0008899  -0.0000576  -0.0000641
            7           8           9          10          11          12
    1   0.0000108  -0.0008477   0.0001322   0.0003921   0.0009721  -0.0013299
    2  -0.0000065  -0.0001067   0.0000690   0.0001475   0.0004431   0.0002297
    3   0.0000025  -0.0001951  -0.0000991   0.0005564  -0.0000297   0.0004742
           13          14          15          16          17          18
    1  -0.0004017  -0.0000737   0.0003393  -0.0000232   0.0005376  -0.0003647
    2   0.0005535  -0.0000277  -0.0005676   0.0001119   0.0000091   0.0000258
    3   0.0004005   0.0006483  -0.0000073   0.0000262  -0.0001877   0.0001989
           19          20          21          22
    1   0.0001205  -0.0000440  -0.0004799  -0.0006796
    2   0.0005194  -0.0000802  -0.0006900   0.0001097
    3  -0.0004001   0.0000239   0.0002803  -0.0002453
 Max gradient component =       1.642E-03
 RMS gradient           =       4.616E-04
 Gradient time:  CPU 162.04 s  wall 162.05 s
 Geometry Optimization Parameters
   NAtoms,    NIC,     NZ,  NCons,   NDum,   NFix, NCnnct, MaxDiis
       22     155      22       0       0       0       0       0

 Cartesian Hessian Update
 Hessian updated using BFGS update


** GEOMETRY OPTIMIZATION IN DELOCALIZED INTERNAL COORDINATES **
   Searching for a Minimum

   Optimization Cycle:   4

                       Coordinates (Angstroms)
     ATOM                X               Y               Z
      1  C         0.0151813295   -0.0059797144   -0.0114560270
      2  C        -0.0177972420    0.1925083183    1.3795133453
      3  Cl        1.4839603048    0.4412884927    2.2643453287
      4  C        -1.2036397882    0.2256023886    2.1068458237
      5  H        -1.1702654827    0.3863086696    3.1762333714
      6  C        -2.4132926909    0.0594421875    1.4414138608
      7  H        -3.3429048451    0.0860607325    1.9975416264
      8  C        -2.4346187243   -0.1411197576    0.0654952562
      9  H        -3.3669219397   -0.2776934260   -0.4662056333
     10  C        -1.2327941885   -0.1721450991   -0.6351875775
     11  Cl       -1.3109763839   -0.4621093739   -2.3699670707
     12  C         1.2907468457   -0.0334514237   -0.7759480962
     13  C         2.2206279239   -1.0565223563   -0.5694320018
     14  H         2.0105549601   -1.8348104133    0.1553013990
     15  C         3.4174684824   -1.0895523749   -1.2793667369
     16  H         4.1331492243   -1.8853715030   -1.1201215972
     17  C         3.6870231543   -0.0786047746   -2.1964649039
     18  Cl        5.1994891969   -0.1068424447   -3.0924814591
     19  C         2.7803052812    0.9531971328   -2.4184540919
     20  H         3.0059668669    1.7321147847   -3.1351583131
     21  C         1.5830531525    0.9659469815   -1.7081816558
     22  H         0.8690976085    1.7628721260   -1.8831718288
   Point Group: c1    Number of degrees of freedom:    60


   Energy is  -1842.281919009

 Hessian updated using BFGS update

 57 Hessian modes will be used to form the next step
  Hessian Eigenvalues:
     0.007740    0.019216    0.019254    0.023208    0.023216    0.023676
     0.023681    0.023712    0.024003    0.024057    0.024090    0.024092
     0.024114    0.024124    0.024138    0.024142    0.024160    0.024224
     0.029575    0.159231    0.159973    0.159995    0.159996    0.160000
     0.160282    0.163426    0.213628    0.220005    0.225683    0.232487
     0.234806    0.246790    0.249966    0.250000    0.250073    0.251200
     0.293063    0.301029    0.301193    0.303646    0.352808    0.356649
     0.356667    0.357194    0.371259    0.429238    0.431127    0.432232
     0.465229    0.467762    0.467863    0.469980    0.476346    0.478204
     0.478204    0.483537    0.531622

 Minimum search - taking simple RFO step
 Searching for Lamda that Minimizes Along All modes
 Value Taken    Lamda =  -0.00048942
 Step Taken.  Stepsize is  0.219770

                             Maximum     Tolerance    Cnvgd?
         Gradient           0.003713      0.000300      NO
         Displacement       0.196635      0.001200      NO
         Energy change     -0.000729      0.000001      NO


 New Cartesian Coordinates Obtained by Inverse Iteration

 Displacement from previous Coordinates is:  0.747132
 ----------------------------------------------------------------
             Standard Nuclear Orientation (Angstroms)
    I     Atom           X                Y                Z
 ----------------------------------------------------------------
    1      C       0.0132163244    -0.0057899407    -0.0124385430
    2      C      -0.0219412860     0.2498533178     1.3676198510
    3      Cl      1.4823715392     0.5647797245     2.2297223122
    4      C      -1.2062492117     0.2857243357     2.0965108580
    5      H      -1.1753420128     0.4937100732     3.1575524972
    6      C      -2.4113881823     0.0586134662     1.4411075673
    7      H      -3.3408125069     0.0851206842     1.9981159535
    8      C      -2.4308102153    -0.2017028428     0.0751711720
    9      H      -3.3597121981    -0.3857427753    -0.4477066514
   10      C      -1.2294919884    -0.2290886605    -0.6258472519
   11      Cl     -1.2939214837    -0.5831961810    -2.3506053466
   12      C       1.2907392111    -0.0338635772    -0.7773291207
   13      C       2.1859963033    -1.0946497163    -0.6208290626
   14      H       1.9480981102    -1.8996207204     0.0653201053
   15      C       3.3836245290    -1.1271535244    -1.3297271595
   16      H       4.0756930392    -1.9506043021    -1.2136458017
   17      C       3.6835431454    -0.0786512093    -2.1928910375
   18      Cl      5.1996974981    -0.1067682510    -3.0880752865
   19      C       2.8110766824     0.9909657031    -2.3639898836
   20      H       3.0653292985     1.7976089904    -3.0390982676
   21      C       1.6128796446     1.0039669317    -1.6549872082
   22      H       0.9208168052     1.8276276264    -1.7888566775
 ----------------------------------------------------------------
 Nuclear Repulsion Energy =        1208.74672557 hartrees
 There are       65 alpha and       65 beta electrons
 Applying Cartesian multipole field
    Component          Value
    ---------          -----
     (2,0,0)        1.00000E-12
     (0,2,0)        2.00000E-11
     (0,0,2)       -3.00000E-11
 Nucleus-field energy     =    -0.0000000482 hartrees
 Requested basis set is 6-311++G(d,p)
 There are 146 shells and 403 basis functions
 A cutoff of  1.0D-15 yielded   8801 shell pairs
 There are     70819 function pairs (     76074 Cartesian)
 Smallest overlap matrix eigenvalue = 3.58E-07
 Linear dependence detected in AO basis
 Number of orthogonalized atomic orbitals = 400
 Maximum deviation from orthogonality = 3.568E-10
 Guess from superposition of atomic densities
 Warning:  Energy on first SCF cycle will be non-variational
 SAD guess density has 130.000000 electrons

 -----------------------------------------------------------------------
  General SCF calculation program by
  Eric Jon Sundstrom, Paul Horn, Yuezhi Mao, Dmitri Zuev, Alec White,
  David Stuck, Shaama M.S., Shane Yost, Joonho Lee, David Small,
  Daniel Levine, Susi Lehtola, Hugh Burton, Evgeny Epifanovsky,
  Bang C. Huynh
 -----------------------------------------------------------------------
 Exchange:     0.2000 Hartree-Fock + 0.0800 Slater + 0.7200 B88
 Correlation:  0.1900 VWN1RPA + 0.8100 LYP
 Using SG-1 standard quadrature grid
 A restricted SCF calculation will be
 performed using DIIS
 SCF converges when DIIS error is below 1.0e-08
 ---------------------------------------
  Cycle       Energy         DIIS error
 ---------------------------------------
    1   -1845.7880706149      3.13e-02  
    2   -1842.1091393879      2.84e-03  
    3   -1842.0296927961      3.40e-03  
    4   -1842.2766126290      5.07e-04  
    5   -1842.2811060970      2.29e-04  
    6   -1842.2821007530      9.10e-05  
    7   -1842.2822605025      1.99e-05  
    8   -1842.2822650220      1.20e-05  
    9   -1842.2822681121      1.91e-06  
   10   -1842.2822681767      8.80e-07  
   11   -1842.2822681917      1.05e-07  
   12   -1842.2822681919      3.97e-08  
   13   -1842.2822681920      1.31e-08  
   14   -1842.2822681919      6.34e-09  Convergence criterion met
 ---------------------------------------
 SCF time:   CPU 481.06s  wall 481.00s 
 SCF   energy in the final basis set =    -1842.2822681919
 Total energy in the final basis set =    -1842.2822681919

 --------------------------------------------------------------

                    Orbital Energies (a.u.)
 --------------------------------------------------------------

 Alpha MOs
 -- Occupied --
********-101.5645-101.5576 -10.2605 -10.2605 -10.2473 -10.2239 -10.2073
-10.2067 -10.2051 -10.2050 -10.1972 -10.1971 -10.1965 -10.1965  -9.4792
 -9.4792  -9.4722  -7.2439  -7.2437  -7.2367  -7.2342  -7.2342  -7.2336
 -7.2335  -7.2270  -7.2267  -0.9281  -0.9015  -0.8854  -0.8532  -0.8402
 -0.7914  -0.7727  -0.7510  -0.7351  -0.6463  -0.6377  -0.6197  -0.6037
 -0.5513  -0.5170  -0.5113  -0.4904  -0.4836  -0.4715  -0.4523  -0.4477
 -0.4475  -0.4239  -0.4086  -0.4080  -0.3928  -0.3781  -0.3766  -0.3736
 -0.3457  -0.3363  -0.3315  -0.3219  -0.3209  -0.2793  -0.2768  -0.2644
 -0.2542
 -- Virtual --
 -0.0503  -0.0457  -0.0316  -0.0278  -0.0184  -0.0124   0.0039   0.0077
  0.0105   0.0117   0.0199   0.0232   0.0336   0.0353   0.0511   0.0524
  0.0537   0.0616   0.0666   0.0720   0.0828   0.0837   0.0857   0.0859
  0.0953   0.0957   0.1016   0.1035   0.1070   0.1155   0.1171   0.1180
  0.1201   0.1229   0.1262   0.1289   0.1311   0.1339   0.1344   0.1356
  0.1389   0.1399   0.1446   0.1511   0.1574   0.1669   0.1672   0.1710
  0.1777   0.1784   0.1824   0.1843   0.1893   0.2057   0.2148   0.2155
  0.2187   0.2232   0.2259   0.2275   0.2280   0.2355   0.2394   0.2410
  0.2461   0.2493   0.2571   0.2620   0.2678   0.2702   0.2732   0.2755
  0.2813   0.2853   0.2867   0.2951   0.2994   0.3044   0.3113   0.3118
  0.3188   0.3221   0.3242   0.3383   0.3422   0.3538   0.3662   0.3682
  0.3913   0.4241   0.4298   0.4446   0.4564   0.4646   0.4662   0.4741
  0.4869   0.4889   0.5073   0.5111   0.5140   0.5227   0.5409   0.5425
  0.5452   0.5535   0.5585   0.5719   0.5751   0.5801   0.5836   0.5935
  0.5964   0.6069   0.6165   0.6231   0.6261   0.6304   0.6450   0.6524
  0.6630   0.6660   0.6821   0.6846   0.6933   0.6987   0.7109   0.7152
  0.7245   0.7360   0.7387   0.7570   0.7612   0.8022   0.8120   0.8157
  0.8237   0.8399   0.8405   0.8501   0.8511   0.8564   0.8607   0.8657
  0.8731   0.8745   0.8794   0.8840   0.8873   0.8919   0.8928   0.9110
  0.9223   0.9249   0.9350   0.9501   0.9529   0.9599   0.9641   0.9826
  0.9828   0.9860   1.0061   1.0065   1.0139   1.0190   1.0412   1.0513
  1.0531   1.0710   1.0805   1.1274   1.1277   1.1493   1.1621   1.1953
  1.2425   1.2495   1.2628   1.2716   1.2733   1.3037   1.3119   1.3182
  1.3432   1.3878   1.4223   1.4289   1.4818   1.4866   1.5071   1.5176
  1.5386   1.5534   1.5593   1.5611   1.5711   1.5869   1.6037   1.6145
  1.6437   1.6514   1.6765   1.6875   1.6893   1.6958   1.7248   1.7465
  1.7551   1.7664   1.8026   1.8386   1.8503   1.8643   1.8843   1.8931
  1.9057   1.9218   1.9404   1.9464   1.9505   1.9582   1.9610   1.9711
  1.9807   1.9926   2.0252   2.0451   2.0582   2.0714   2.1051   2.1145
  2.1724   2.1948   2.1960   2.2666   2.2801   2.2832   2.2878   2.2994
  2.3134   2.3572   2.3662   2.4258   2.4378   2.4392   2.4457   2.4464
  2.4812   2.4978   2.5291   2.5455   2.5477   2.5703   2.5888   2.6249
  2.6544   2.6825   2.6904   2.6907   2.7159   2.7249   2.7388   2.7397
  2.7449   2.7519   2.7621   2.7714   2.7796   2.7893   2.7942   2.8033
  2.8262   2.8408   2.8553   2.8679   2.9180   2.9411   2.9791   3.0105
  3.0937   3.0967   3.1413   3.1425   3.1604   3.1959   3.2323   3.2463
  3.3361   3.3450   3.3843   3.4417   3.4857   3.5292   3.5946   3.6131
  3.7089   3.7350   3.8094   3.9796   3.9867   4.0259   4.0951   4.1388
  4.1458   4.3766   4.8082   4.8385   9.7792   9.8138   9.8160  23.4524
 23.6180  23.8551  23.9014  23.9313  23.9600  23.9787  24.0470  24.0809
 24.0854  24.1468  24.1739  25.8299  25.8900  25.9056  26.1422  26.2251
 26.3303  26.6132  26.6222  26.7794 215.7714 215.8153 215.8160
 --------------------------------------------------------------

          Ground-State Mulliken Net Atomic Charges

     Atom                 Charge (a.u.)
  ----------------------------------------
      1 C                    -0.007884
      2 C                    -0.001653
      3 Cl                    0.481890
      4 C                    -0.214182
      5 H                     0.206607
      6 C                    -0.623429
      7 H                     0.172064
      8 C                    -0.209976
      9 H                     0.206314
     10 C                     0.001249
     11 Cl                    0.478624
     12 C                     0.691296
     13 C                    -0.729230
     14 H                     0.184681
     15 C                    -0.782422
     16 H                     0.191124
     17 C                     0.687755
     18 Cl                    0.422688
     19 C                    -0.763348
     20 H                     0.191032
     21 C                    -0.767570
     22 H                     0.184374
  ----------------------------------------
  Sum of atomic charges =     0.000000

 -----------------------------------------------------------------
                    Cartesian Multipole Moments
 -----------------------------------------------------------------
    Charge (ESU x 10^10)
                -0.0000
    Dipole Moment (Debye)
         X      -2.5538      Y       0.0656      Z       1.5261
       Tot       2.9757
    Quadrupole Moments (Debye-Ang)
        XX    -109.5150     XY      -2.0046     YY    -105.6164
        XZ      -0.6172     YZ      -3.3888     ZZ    -109.9715
    Octopole Moments (Debye-Ang^2)
       XXX    -401.5229    XXY      -7.5691    XYY     -97.7659
       YYY       6.8887    XXZ      98.8616    XYZ      -7.5159
       YYZ      58.9570    XZZ    -134.3618    YZZ      15.4187
       ZZZ     220.2817
    Hexadecapole Moments (Debye-Ang^3)
      XXXX   -4662.9337   XXXY     -33.7299   XXYY    -799.4881
      XYYY     -13.7710   YYYY    -373.9076   XXXZ    1000.0406
      XXYZ     -38.6201   XYYZ     289.5275   YYYZ    -114.2049
      XXZZ   -1235.6667   XYZZ      23.7228   YYZZ    -484.0188
      XZZZ     922.3266   YZZZ    -113.1743   ZZZZ   -2556.0130
 -----------------------------------------------------------------
 Calculating analytic gradient of the SCF energy
 Gradient of SCF Energy
            1           2           3           4           5           6
    1   0.0015213  -0.0016276   0.0011198  -0.0003175   0.0001956   0.0006337
    2  -0.0000842  -0.0002644  -0.0003242   0.0002118  -0.0000031   0.0000042
    3  -0.0008088  -0.0009701  -0.0003397   0.0008012  -0.0002228  -0.0003674
            7           8           9          10          11          12
    1  -0.0001229  -0.0008695   0.0002731  -0.0000220   0.0008057  -0.0001155
    2   0.0000151  -0.0002030  -0.0000307   0.0004077   0.0001606   0.0000520
    3   0.0000757  -0.0001477  -0.0000828   0.0018613  -0.0008151  -0.0000097
           13          14          15          16          17          18
    1  -0.0004968  -0.0002161   0.0005539  -0.0000378  -0.0008890   0.0003416
    2   0.0002866   0.0000940  -0.0005726   0.0002109   0.0000435   0.0000168
    3   0.0001375   0.0006122   0.0000460  -0.0001897   0.0005932  -0.0001767
           19          20          21          22
    1   0.0001819   0.0001399  -0.0004215  -0.0006305
    2   0.0004825  -0.0001629  -0.0002531  -0.0000874
    3  -0.0005433   0.0001273   0.0005980  -0.0001786
 Max gradient component =       1.861E-03
 RMS gradient           =       5.488E-04
 Gradient time:  CPU 173.51 s  wall 173.52 s
 Geometry Optimization Parameters
   NAtoms,    NIC,     NZ,  NCons,   NDum,   NFix, NCnnct, MaxDiis
       22     155      22       0       0       0       0       0

 Cartesian Hessian Update
 Hessian updated using BFGS update


** GEOMETRY OPTIMIZATION IN DELOCALIZED INTERNAL COORDINATES **
   Searching for a Minimum

   Optimization Cycle:   5

                       Coordinates (Angstroms)
     ATOM                X               Y               Z
      1  C         0.0132163244   -0.0057899407   -0.0124385430
      2  C        -0.0219412860    0.2498533178    1.3676198510
      3  Cl        1.4823715392    0.5647797245    2.2297223122
      4  C        -1.2062492117    0.2857243357    2.0965108580
      5  H        -1.1753420128    0.4937100732    3.1575524972
      6  C        -2.4113881823    0.0586134662    1.4411075673
      7  H        -3.3408125069    0.0851206842    1.9981159535
      8  C        -2.4308102153   -0.2017028428    0.0751711720
      9  H        -3.3597121981   -0.3857427753   -0.4477066514
     10  C        -1.2294919884   -0.2290886605   -0.6258472519
     11  Cl       -1.2939214837   -0.5831961810   -2.3506053466
     12  C         1.2907392111   -0.0338635772   -0.7773291207
     13  C         2.1859963033   -1.0946497163   -0.6208290626
     14  H         1.9480981102   -1.8996207204    0.0653201053
     15  C         3.3836245290   -1.1271535244   -1.3297271595
     16  H         4.0756930392   -1.9506043021   -1.2136458017
     17  C         3.6835431454   -0.0786512093   -2.1928910375
     18  Cl        5.1996974981   -0.1067682510   -3.0880752865
     19  C         2.8110766824    0.9909657031   -2.3639898836
     20  H         3.0653292985    1.7976089904   -3.0390982676
     21  C         1.6128796446    1.0039669317   -1.6549872082
     22  H         0.9208168052    1.8276276264   -1.7888566775
   Point Group: c1    Number of degrees of freedom:    60


   Energy is  -1842.282268192

 Hessian updated using BFGS update

 58 Hessian modes will be used to form the next step
  Hessian Eigenvalues:
     0.005163    0.019237    0.019255    0.023208    0.023233    0.023676
     0.023712    0.023733    0.024037    0.024065    0.024090    0.024093
     0.024114    0.024124    0.024141    0.024143    0.024190    0.024464
     0.028124    0.159394    0.159980    0.159995    0.159997    0.160000
     0.160226    0.163706    0.215242    0.220005    0.225893    0.233021
     0.234809    0.246914    0.249966    0.250003    0.250211    0.251793
     0.288118    0.301035    0.301190    0.310609    0.349201    0.356662
     0.356665    0.356695    0.357526    0.363177    0.429231    0.431031
     0.432279    0.458137    0.467763    0.467964    0.470229    0.476305
     0.478204    0.478208    0.482888    0.500414

 Minimum search - taking simple RFO step
 Searching for Lamda that Minimizes Along All modes
 Value Taken    Lamda =  -0.00025732
 Step Taken.  Stepsize is  0.182399

                             Maximum     Tolerance    Cnvgd?
         Gradient           0.003356      0.000300      NO
         Displacement       0.162010      0.001200      NO
         Energy change     -0.000349      0.000001      NO


 New Cartesian Coordinates Obtained by Inverse Iteration

 Displacement from previous Coordinates is:  0.616914
 ----------------------------------------------------------------
             Standard Nuclear Orientation (Angstroms)
    I     Atom           X                Y                Z
 ----------------------------------------------------------------
    1      C       0.0122565387    -0.0021428630    -0.0098800438
    2      C      -0.0275942427     0.2999789947     1.3606254336
    3      Cl      1.4687839181     0.6781376576     2.2090272918
    4      C      -1.2126847325     0.3308878186     2.0883501976
    5      H      -1.1885835651     0.5743312291     3.1422435849
    6      C      -2.4119124105     0.0537967609     1.4411517533
    7      H      -3.3418215180     0.0769776385     1.9972852998
    8      C      -2.4253114850    -0.2506135499     0.0841883004
    9      H      -3.3507031116    -0.4716442660    -0.4309750457
   10      C      -1.2236345339    -0.2747859941    -0.6162188277
   11      Cl     -1.2776840880    -0.6796737724    -2.3289808005
   12      C       1.2926972877    -0.0305448646    -0.7753761945
   13      C       2.1589098748    -1.1205427236    -0.6640157801
   14      H       1.8990925225    -1.9479178071    -0.0135971851
   15      C       3.3558260959    -1.1549308820    -1.3742919081
   16      H       4.0259555371    -2.0006419084    -1.2922570265
   17      C       3.6826376836    -0.0813901479    -2.1954639857
   18      Cl      5.1970313886    -0.1146022590    -3.0948801644
   19      C       2.8392548997     1.0171133583    -2.3212373415
   20      H       3.1141290129     1.8431878834    -2.9643804397
   21      C       1.6423983058     1.0340313838    -1.6095979589
   22      H       0.9743696675     1.8821274657    -1.7066261407
 ----------------------------------------------------------------
 Nuclear Repulsion Energy =        1208.20730918 hartrees
 There are       65 alpha and       65 beta electrons
 Applying Cartesian multipole field
    Component          Value
    ---------          -----
     (2,0,0)        1.00000E-12
     (0,2,0)        2.00000E-11
     (0,0,2)       -3.00000E-11
 Nucleus-field energy     =    -0.0000000472 hartrees
 Requested basis set is 6-311++G(d,p)
 There are 146 shells and 403 basis functions
 A cutoff of  1.0D-15 yielded   8804 shell pairs
 There are     70758 function pairs (     76000 Cartesian)
 Smallest overlap matrix eigenvalue = 3.21E-07
 Linear dependence detected in AO basis
 Number of orthogonalized atomic orbitals = 400
 Maximum deviation from orthogonality = 3.936E-10
 Guess from superposition of atomic densities
 Warning:  Energy on first SCF cycle will be non-variational
 SAD guess density has 130.000000 electrons

 -----------------------------------------------------------------------
  General SCF calculation program by
  Eric Jon Sundstrom, Paul Horn, Yuezhi Mao, Dmitri Zuev, Alec White,
  David Stuck, Shaama M.S., Shane Yost, Joonho Lee, David Small,
  Daniel Levine, Susi Lehtola, Hugh Burton, Evgeny Epifanovsky,
  Bang C. Huynh
 -----------------------------------------------------------------------
 Exchange:     0.2000 Hartree-Fock + 0.0800 Slater + 0.7200 B88
 Correlation:  0.1900 VWN1RPA + 0.8100 LYP
 Using SG-1 standard quadrature grid
 A restricted SCF calculation will be
 performed using DIIS
 SCF converges when DIIS error is below 1.0e-08
 ---------------------------------------
  Cycle       Energy         DIIS error
 ---------------------------------------
    1   -1845.7841613479      3.13e-02  
    2   -1842.1094445254      2.83e-03  
    3   -1842.0304699384      3.40e-03  
    4   -1842.2768053663      5.06e-04  
    5   -1842.2812824867      2.28e-04  
    6   -1842.2822669628      9.08e-05  
    7   -1842.2824261576      1.96e-05  
    8   -1842.2824305008      1.18e-05  
    9   -1842.2824334859      1.92e-06  
   10   -1842.2824335510      8.77e-07  
   11   -1842.2824335660      1.04e-07  
   12   -1842.2824335662      3.91e-08  
   13   -1842.2824335662      1.27e-08  
   14   -1842.2824335662      6.08e-09  Convergence criterion met
 ---------------------------------------
 SCF time:   CPU 466.81s  wall 467.00s 
 SCF   energy in the final basis set =    -1842.2824335662
 Total energy in the final basis set =    -1842.2824335662

 --------------------------------------------------------------

                    Orbital Energies (a.u.)
 --------------------------------------------------------------

 Alpha MOs
 -- Occupied --
********-101.5645-101.5575 -10.2605 -10.2604 -10.2473 -10.2237 -10.2072
-10.2069 -10.2050 -10.2049 -10.1972 -10.1971 -10.1966 -10.1965  -9.4792
 -9.4792  -9.4721  -7.2439  -7.2437  -7.2366  -7.2341  -7.2341  -7.2336
 -7.2334  -7.2269  -7.2266  -0.9279  -0.9015  -0.8854  -0.8529  -0.8403
 -0.7910  -0.7727  -0.7509  -0.7350  -0.6462  -0.6371  -0.6202  -0.6035
 -0.5512  -0.5169  -0.5108  -0.4912  -0.4834  -0.4715  -0.4523  -0.4475
 -0.4474  -0.4237  -0.4086  -0.4081  -0.3927  -0.3771  -0.3766  -0.3741
 -0.3451  -0.3362  -0.3311  -0.3219  -0.3210  -0.2778  -0.2771  -0.2643
 -0.2556
 -- Virtual --
 -0.0478  -0.0460  -0.0311  -0.0306  -0.0183  -0.0125   0.0038   0.0081
  0.0104   0.0113   0.0199   0.0231   0.0335   0.0349   0.0518   0.0524
  0.0536   0.0617   0.0662   0.0719   0.0826   0.0844   0.0854   0.0855
  0.0953   0.0958   0.1008   0.1032   0.1068   0.1157   0.1165   0.1178
  0.1194   0.1236   0.1261   0.1286   0.1316   0.1332   0.1340   0.1350
  0.1393   0.1400   0.1454   0.1506   0.1563   0.1666   0.1668   0.1704
  0.1770   0.1775   0.1811   0.1847   0.1903   0.2048   0.2145   0.2160
  0.2191   0.2233   0.2263   0.2272   0.2279   0.2323   0.2394   0.2426
  0.2448   0.2491   0.2600   0.2612   0.2675   0.2715   0.2738   0.2754
  0.2821   0.2868   0.2887   0.2938   0.3022   0.3039   0.3109   0.3132
  0.3153   0.3225   0.3261   0.3380   0.3440   0.3533   0.3663   0.3728
  0.3915   0.4238   0.4290   0.4478   0.4562   0.4640   0.4668   0.4675
  0.4861   0.4900   0.5072   0.5130   0.5143   0.5241   0.5419   0.5428
  0.5469   0.5534   0.5556   0.5724   0.5729   0.5786   0.5824   0.5916
  0.5952   0.6057   0.6180   0.6237   0.6263   0.6369   0.6494   0.6525
  0.6633   0.6668   0.6779   0.6834   0.6994   0.7044   0.7106   0.7155
  0.7252   0.7361   0.7399   0.7611   0.7614   0.7999   0.8154   0.8158
  0.8268   0.8405   0.8413   0.8494   0.8498   0.8587   0.8597   0.8651
  0.8741   0.8742   0.8765   0.8776   0.8870   0.8903   0.8919   0.9104
  0.9208   0.9275   0.9374   0.9545   0.9552   0.9630   0.9645   0.9810
  0.9814   0.9883   1.0061   1.0144   1.0160   1.0182   1.0413   1.0520
  1.0548   1.0701   1.0815   1.1206   1.1284   1.1492   1.1766   1.1951
  1.2425   1.2494   1.2649   1.2694   1.2771   1.3113   1.3130   1.3186
  1.3422   1.3957   1.4210   1.4226   1.4822   1.4854   1.5020   1.5171
  1.5427   1.5535   1.5569   1.5590   1.5745   1.5901   1.6026   1.6151
  1.6431   1.6547   1.6749   1.6860   1.6891   1.7002   1.7209   1.7450
  1.7599   1.7651   1.8027   1.8297   1.8451   1.8648   1.8816   1.8902
  1.9035   1.9237   1.9427   1.9467   1.9507   1.9586   1.9595   1.9704
  1.9845   1.9994   2.0292   2.0431   2.0594   2.0706   2.1056   2.1197
  2.1718   2.1956   2.1976   2.2658   2.2769   2.2833   2.2836   2.2991
  2.3158   2.3545   2.3696   2.4261   2.4351   2.4378   2.4436   2.4468
  2.4886   2.4978   2.5307   2.5434   2.5451   2.5624   2.5843   2.6256
  2.6551   2.6856   2.6908   2.6955   2.7163   2.7231   2.7359   2.7371
  2.7446   2.7564   2.7626   2.7687   2.7759   2.7875   2.7927   2.8024
  2.8410   2.8428   2.8558   2.8675   2.9154   2.9412   2.9779   3.0119
  3.0989   3.1009   3.1385   3.1434   3.1569   3.1978   3.2283   3.2562
  3.3321   3.3432   3.3876   3.4430   3.4829   3.5330   3.5994   3.6141
  3.7089   3.7391   3.8123   3.9805   3.9862   4.0259   4.0945   4.1386
  4.1463   4.3695   4.8097   4.8358   9.7799   9.8113   9.8236  23.4551
 23.6174  23.8543  23.8992  23.9328  23.9587  23.9783  24.0467  24.0843
 24.0848  24.1465  24.1751  25.8299  25.8785  25.9091  26.1404  26.2409
 26.3186  26.6158  26.6186  26.7861 215.7721 215.8096 215.8277
 --------------------------------------------------------------

          Ground-State Mulliken Net Atomic Charges

     Atom                 Charge (a.u.)
  ----------------------------------------
      1 C                    -0.109371
      2 C                    -0.009078
      3 Cl                    0.472832
      4 C                    -0.166488
      5 H                     0.205062
      6 C                    -0.583947
      7 H                     0.173206
      8 C                    -0.168717
      9 H                     0.205108
     10 C                    -0.010031
     11 Cl                    0.473451
     12 C                     0.739120
     13 C                    -0.739249
     14 H                     0.187147
     15 C                    -0.816223
     16 H                     0.191618
     17 C                     0.701526
     18 Cl                    0.425819
     19 C                    -0.809361
     20 H                     0.191554
     21 C                    -0.741803
     22 H                     0.187825
  ----------------------------------------
  Sum of atomic charges =     0.000000

 -----------------------------------------------------------------
                    Cartesian Multipole Moments
 -----------------------------------------------------------------
    Charge (ESU x 10^10)
                 0.0000
    Dipole Moment (Debye)
         X      -2.5642      Y       0.0603      Z       1.5318
       Tot       2.9876
    Quadrupole Moments (Debye-Ang)
        XX    -109.6294     XY      -1.8288     YY    -105.2265
        XZ      -0.7404     YZ      -3.1896     ZZ    -110.2444
    Octopole Moments (Debye-Ang^2)
       XXX    -402.4250    XXY      -7.2579    XYY     -96.9558
       YYY       6.4819    XXZ      98.3883    XYZ      -7.3330
       YYZ      58.4862    XZZ    -134.6665    YZZ      14.9325
       ZZZ     221.6388
    Hexadecapole Moments (Debye-Ang^3)
      XXXX   -4658.0111   XXXY     -41.0147   XXYY    -800.1056
      XYYY     -27.4497   YYYY    -405.6060   XXXZ    1006.9854
      XXYZ     -45.6986   XYYZ     290.3095   YYYZ    -138.9689
      XXZZ   -1230.0505   XYZZ      17.8809   YYZZ    -485.2737
      XZZZ     934.6784   YZZZ    -133.6525   ZZZZ   -2540.9351
 -----------------------------------------------------------------
 Calculating analytic gradient of the SCF energy
 Gradient of SCF Energy
            1           2           3           4           5           6
    1   0.0003941  -0.0013879   0.0008705  -0.0000262   0.0000805   0.0004285
    2  -0.0000545  -0.0002196  -0.0000157   0.0000546   0.0000618  -0.0000073
    3  -0.0004718  -0.0004818   0.0000485   0.0004866  -0.0000850  -0.0001779
            7           8           9          10          11          12
    1  -0.0000636  -0.0003971   0.0000969  -0.0001219   0.0004518   0.0006440
    2   0.0000238  -0.0000139  -0.0000710   0.0001865   0.0000434  -0.0001412
    3   0.0000279  -0.0002633  -0.0000587   0.0014312  -0.0006107  -0.0003562
           13          14          15          16          17          18
    1  -0.0003307  -0.0001843   0.0004394   0.0000413  -0.0011816   0.0005592
    2   0.0000049   0.0001032  -0.0002979   0.0000880   0.0000908  -0.0000164
    3   0.0000527   0.0003176   0.0000164  -0.0001758   0.0006914  -0.0003027
           19          20          21          22
    1   0.0002956   0.0001611  -0.0004201  -0.0003493
    2   0.0002408  -0.0000775   0.0001103  -0.0000932
    3  -0.0003943   0.0000416   0.0003154  -0.0000512
 Max gradient component =       1.431E-03
 RMS gradient           =       4.070E-04
 Gradient time:  CPU 162.54 s  wall 162.55 s
 Geometry Optimization Parameters
   NAtoms,    NIC,     NZ,  NCons,   NDum,   NFix, NCnnct, MaxDiis
       22     155      22       0       0       0       0       0

 Cartesian Hessian Update
 Hessian updated using BFGS update


** GEOMETRY OPTIMIZATION IN DELOCALIZED INTERNAL COORDINATES **
   Searching for a Minimum

   Optimization Cycle:   6

                       Coordinates (Angstroms)
     ATOM                X               Y               Z
      1  C         0.0122565387   -0.0021428630   -0.0098800438
      2  C        -0.0275942427    0.2999789947    1.3606254336
      3  Cl        1.4687839181    0.6781376576    2.2090272918
      4  C        -1.2126847325    0.3308878186    2.0883501976
      5  H        -1.1885835651    0.5743312291    3.1422435849
      6  C        -2.4119124105    0.0537967609    1.4411517533
      7  H        -3.3418215180    0.0769776385    1.9972852998
      8  C        -2.4253114850   -0.2506135499    0.0841883004
      9  H        -3.3507031116   -0.4716442660   -0.4309750457
     10  C        -1.2236345339   -0.2747859941   -0.6162188277
     11  Cl       -1.2776840880   -0.6796737724   -2.3289808005
     12  C         1.2926972877   -0.0305448646   -0.7753761945
     13  C         2.1589098748   -1.1205427236   -0.6640157801
     14  H         1.8990925225   -1.9479178071   -0.0135971851
     15  C         3.3558260959   -1.1549308820   -1.3742919081
     16  H         4.0259555371   -2.0006419084   -1.2922570265
     17  C         3.6826376836   -0.0813901479   -2.1954639857
     18  Cl        5.1970313886   -0.1146022590   -3.0948801644
     19  C         2.8392548997    1.0171133583   -2.3212373415
     20  H         3.1141290129    1.8431878834   -2.9643804397
     21  C         1.6423983058    1.0340313838   -1.6095979589
     22  H         0.9743696675    1.8821274657   -1.7066261407
   Point Group: c1    Number of degrees of freedom:    60


   Energy is  -1842.282433566

 Hessian updated using BFGS update

 59 Hessian modes will be used to form the next step
  Hessian Eigenvalues:
     0.004336    0.019225    0.019247    0.023183    0.023212    0.023676
     0.023679    0.023777    0.023975    0.024083    0.024091    0.024100
     0.024114    0.024125    0.024140    0.024145    0.024186    0.024324
     0.027556    0.159398    0.159861    0.159991    0.159997    0.160000
     0.160017    0.161523    0.215704    0.220006    0.226208    0.233483
     0.234811    0.247105    0.249817    0.249981    0.250031    0.251981
     0.268352    0.300451    0.301153    0.302269    0.347885    0.356661
     0.356663    0.356665    0.356695    0.357064    0.360778    0.429290
     0.430933    0.432291    0.440394    0.467791    0.468271    0.470361
     0.476336    0.478203    0.478227    0.481452    0.495619

 Minimum search - taking simple RFO step
 Searching for Lamda that Minimizes Along All modes
 Value Taken    Lamda =  -0.00006513
 Step Taken.  Stepsize is  0.086725

                             Maximum     Tolerance    Cnvgd?
         Gradient           0.001397      0.000300      NO
         Displacement       0.075284      0.001200      NO
         Energy change     -0.000165      0.000001      NO


 New Cartesian Coordinates Obtained by Inverse Iteration

 Displacement from previous Coordinates is:  0.289566
 ----------------------------------------------------------------
             Standard Nuclear Orientation (Angstroms)
    I     Atom           X                Y                Z
 ----------------------------------------------------------------
    1      C       0.0113823272     0.0024805412    -0.0091652036
    2      C      -0.0305861390     0.3252041257     1.3564797579
    3      Cl      1.4593460373     0.7323553646     2.1989156195
    4      C      -1.2163066202     0.3511655172     2.0835811287
    5      H      -1.1957919655     0.6081523398     3.1344436940
    6      C      -2.4123625220     0.0495670717     1.4416114593
    7      H      -3.3420853696     0.0682618214     1.9980230958
    8      C      -2.4221166007    -0.2739515714     0.0892208828
    9      H      -3.3457529798    -0.5124675460    -0.4214018554
   10      C      -1.2208651906    -0.2940015249    -0.6123838580
   11      Cl     -1.2726686836    -0.7241185432    -2.3175785523
   12      C       1.2931986595    -0.0265800148    -0.7737742011
   13      C       2.1457057852    -1.1294507779    -0.6838108460
   14      H       1.8759612828    -1.9674191060    -0.0514684734
   15      C       3.3420459290    -1.1663285563    -1.3948449398
   16      H       4.0003844606    -2.0225606629    -1.3263359722
   17      C       3.6835167125    -0.0838729284    -2.1980072360
   18      Cl      5.1950779758    -0.1216529570    -3.1000835566
   19      C       2.8540499806     1.0274172762    -2.3017822249
   20      H       3.1373991047     1.8615373752    -2.9308595491
   21      C       1.6587164627     1.0482434613    -1.5879813319
   22      H       1.0051643986     1.9091584466    -1.6677048192
 ----------------------------------------------------------------
 Nuclear Repulsion Energy =        1207.95822118 hartrees
 There are       65 alpha and       65 beta electrons
 Applying Cartesian multipole field
    Component          Value
    ---------          -----
     (2,0,0)        1.00000E-12
     (0,2,0)        2.00000E-11
     (0,0,2)       -3.00000E-11
 Nucleus-field energy     =    -0.0000000467 hartrees
 Requested basis set is 6-311++G(d,p)
 There are 146 shells and 403 basis functions
 A cutoff of  1.0D-15 yielded   8811 shell pairs
 There are     70895 function pairs (     76158 Cartesian)
 Smallest overlap matrix eigenvalue = 3.00E-07
 Linear dependence detected in AO basis
 Number of orthogonalized atomic orbitals = 400
 Maximum deviation from orthogonality = 3.143E-10
 Guess from superposition of atomic densities
 Warning:  Energy on first SCF cycle will be non-variational
 SAD guess density has 130.000000 electrons

 -----------------------------------------------------------------------
  General SCF calculation program by
  Eric Jon Sundstrom, Paul Horn, Yuezhi Mao, Dmitri Zuev, Alec White,
  David Stuck, Shaama M.S., Shane Yost, Joonho Lee, David Small,
  Daniel Levine, Susi Lehtola, Hugh Burton, Evgeny Epifanovsky,
  Bang C. Huynh
 -----------------------------------------------------------------------
 Exchange:     0.2000 Hartree-Fock + 0.0800 Slater + 0.7200 B88
 Correlation:  0.1900 VWN1RPA + 0.8100 LYP
 Using SG-1 standard quadrature grid
 A restricted SCF calculation will be
 performed using DIIS
 SCF converges when DIIS error is below 1.0e-08
 ---------------------------------------
  Cycle       Energy         DIIS error
 ---------------------------------------
    1   -1845.7863445438      3.13e-02  
    2   -1842.1091867441      2.84e-03  
    3   -1842.0298297122      3.40e-03  
    4   -1842.2768599874      5.06e-04  
    5   -1842.2813248932      2.28e-04  
    6   -1842.2823105341      9.07e-05  
    7   -1842.2824694670      1.95e-05  
    8   -1842.2824737470      1.17e-05  
    9   -1842.2824767070      1.91e-06  
   10   -1842.2824767716      8.75e-07  
   11   -1842.2824767866      1.04e-07  
   12   -1842.2824767867      3.91e-08  
   13   -1842.2824767868      1.32e-08  
   14   -1842.2824767869      6.56e-09  Convergence criterion met
 ---------------------------------------
 SCF time:   CPU 470.63s  wall 470.00s 
 SCF   energy in the final basis set =    -1842.2824767869
 Total energy in the final basis set =    -1842.2824767869

 --------------------------------------------------------------

                    Orbital Energies (a.u.)
 --------------------------------------------------------------

 Alpha MOs
 -- Occupied --
********-101.5646-101.5576 -10.2603 -10.2603 -10.2472 -10.2237 -10.2071
-10.2069 -10.2048 -10.2047 -10.1971 -10.1970 -10.1965 -10.1964  -9.4793
 -9.4793  -9.4722  -7.2440  -7.2438  -7.2367  -7.2342  -7.2342  -7.2337
 -7.2335  -7.2270  -7.2267  -0.9279  -0.9015  -0.8858  -0.8529  -0.8404
 -0.7910  -0.7725  -0.7507  -0.7350  -0.6462  -0.6366  -0.6203  -0.6035
 -0.5510  -0.5169  -0.5107  -0.4914  -0.4834  -0.4715  -0.4523  -0.4476
 -0.4471  -0.4236  -0.4086  -0.4083  -0.3927  -0.3768  -0.3764  -0.3744
 -0.3450  -0.3362  -0.3310  -0.3219  -0.3210  -0.2771  -0.2771  -0.2642
 -0.2561
 -- Virtual --
 -0.0466  -0.0460  -0.0318  -0.0308  -0.0180  -0.0125   0.0038   0.0082
  0.0105   0.0111   0.0200   0.0232   0.0335   0.0349   0.0520   0.0526
  0.0536   0.0618   0.0660   0.0720   0.0826   0.0845   0.0852   0.0855
  0.0952   0.0961   0.1004   0.1032   0.1067   0.1158   0.1163   0.1177
  0.1191   0.1237   0.1261   0.1287   0.1320   0.1329   0.1340   0.1349
  0.1395   0.1401   0.1458   0.1505   0.1559   0.1664   0.1667   0.1702
  0.1767   0.1772   0.1805   0.1849   0.1908   0.2044   0.2145   0.2163
  0.2190   0.2235   0.2264   0.2267   0.2281   0.2313   0.2398   0.2428
  0.2448   0.2489   0.2609   0.2614   0.2675   0.2719   0.2738   0.2753
  0.2822   0.2876   0.2897   0.2936   0.3034   0.3037   0.3106   0.3128
  0.3135   0.3238   0.3286   0.3379   0.3450   0.3528   0.3656   0.3763
  0.3921   0.4237   0.4284   0.4497   0.4562   0.4635   0.4649   0.4670
  0.4855   0.4906   0.5074   0.5127   0.5158   0.5250   0.5426   0.5431
  0.5484   0.5535   0.5543   0.5716   0.5730   0.5782   0.5820   0.5909
  0.5954   0.6049   0.6190   0.6240   0.6267   0.6394   0.6513   0.6522
  0.6638   0.6670   0.6749   0.6841   0.7001   0.7096   0.7101   0.7154
  0.7255   0.7360   0.7411   0.7611   0.7641   0.7993   0.8169   0.8171
  0.8287   0.8406   0.8418   0.8469   0.8499   0.8591   0.8602   0.8645
  0.8729   0.8733   0.8760   0.8767   0.8877   0.8895   0.8928   0.9096
  0.9207   0.9285   0.9380   0.9554   0.9578   0.9634   0.9659   0.9800
  0.9803   0.9902   1.0056   1.0147   1.0168   1.0196   1.0417   1.0524
  1.0568   1.0697   1.0824   1.1163   1.1287   1.1494   1.1841   1.1950
  1.2421   1.2500   1.2656   1.2685   1.2796   1.3134   1.3148   1.3199
  1.3424   1.3985   1.4187   1.4223   1.4826   1.4851   1.5002   1.5170
  1.5442   1.5539   1.5546   1.5592   1.5763   1.5919   1.6019   1.6158
  1.6431   1.6567   1.6747   1.6858   1.6899   1.7020   1.7201   1.7450
  1.7635   1.7644   1.8030   1.8259   1.8422   1.8652   1.8807   1.8890
  1.9029   1.9249   1.9434   1.9464   1.9510   1.9585   1.9592   1.9703
  1.9858   2.0023   2.0308   2.0427   2.0609   2.0699   2.1060   2.1234
  2.1718   2.1960   2.1981   2.2656   2.2756   2.2814   2.2834   2.2991
  2.3169   2.3528   2.3710   2.4263   2.4339   2.4374   2.4423   2.4468
  2.4924   2.4977   2.5321   2.5400   2.5456   2.5603   2.5828   2.6267
  2.6559   2.6867   2.6911   2.6983   2.7166   2.7221   2.7346   2.7360
  2.7447   2.7588   2.7628   2.7672   2.7737   2.7856   2.7925   2.8022
  2.8438   2.8448   2.8559   2.8710   2.9142   2.9413   2.9775   3.0122
  3.1011   3.1029   3.1370   3.1447   3.1553   3.1993   3.2270   3.2622
  3.3304   3.3429   3.3894   3.4442   3.4818   3.5348   3.6017   3.6148
  3.7095   3.7415   3.8147   3.9815   3.9860   4.0264   4.0941   4.1383
  4.1464   4.3671   4.8107   4.8346   9.7805   9.8092   9.8296  23.4566
 23.6174  23.8537  23.8987  23.9333  23.9582  23.9780  24.0465  24.0850
 24.0854  24.1467  24.1757  25.8299  25.8718  25.9110  26.1397  26.2485
 26.3119  26.6150  26.6187  26.7909 215.7727 215.8070 215.8345
 --------------------------------------------------------------

          Ground-State Mulliken Net Atomic Charges

     Atom                 Charge (a.u.)
  ----------------------------------------
      1 C                    -0.164407
      2 C                    -0.010436
      3 Cl                    0.465180
      4 C                    -0.139415
      5 H                     0.204152
      6 C                    -0.563958
      7 H                     0.173651
      8 C                    -0.142863
      9 H                     0.204274
     10 C                    -0.011949
     11 Cl                    0.467782
     12 C                     0.764178
     13 C                    -0.746835
     14 H                     0.188435
     15 C                    -0.826591
     16 H                     0.191775
     17 C                     0.700800
     18 Cl                    0.427386
     19 C                    -0.828347
     20 H                     0.191770
     21 C                    -0.734242
     22 H                     0.189661
  ----------------------------------------
  Sum of atomic charges =     0.000000

 -----------------------------------------------------------------
                    Cartesian Multipole Moments
 -----------------------------------------------------------------
    Charge (ESU x 10^10)
                -0.0000
    Dipole Moment (Debye)
         X      -2.5564      Y       0.0547      Z       1.5319
       Tot       2.9808
    Quadrupole Moments (Debye-Ang)
        XX    -109.6352     XY      -1.7106     YY    -105.0595
        XZ      -0.8035     YZ      -3.0960     ZZ    -110.3312
    Octopole Moments (Debye-Ang^2)
       XXX    -402.2681    XXY      -7.0865    XYY     -96.5638
       YYY       6.2527    XXZ      98.0693    XYZ      -7.2288
       YYZ      58.3036    XZZ    -134.6230    YZZ      14.6038
       ZZZ     222.2164
    Hexadecapole Moments (Debye-Ang^3)
      XXXX   -4653.6735   XXXY     -43.6084   XXYY    -800.7015
      XYYY     -33.2988   YYYY    -421.4920   XXXZ    1009.8184
      XXYZ     -49.2764   XYYZ     291.0228   YYYZ    -150.6000
      XXZZ   -1226.6976   XYZZ      15.3499   YYZZ    -486.1910
      XZZZ     940.6954   YZZZ    -143.5411   ZZZZ   -2533.8449
 -----------------------------------------------------------------
 Calculating analytic gradient of the SCF energy
 Gradient of SCF Energy
            1           2           3           4           5           6
    1  -0.0000663  -0.0004768   0.0002972   0.0001067  -0.0000061   0.0000849
    2   0.0000331  -0.0000788  -0.0000099   0.0000182   0.0000043  -0.0000202
    3  -0.0000249  -0.0001646  -0.0000103   0.0000786  -0.0000278  -0.0000542
            7           8           9          10          11          12
    1  -0.0000196  -0.0000615   0.0000171  -0.0000660   0.0001082   0.0004409
    2  -0.0000000  -0.0000070  -0.0000241   0.0000992  -0.0000142  -0.0001278
    3   0.0000037  -0.0001009   0.0000175   0.0004230  -0.0001953  -0.0001798
           13          14          15          16          17          18
    1  -0.0001388  -0.0000488   0.0001929   0.0000234  -0.0006414   0.0003234
    2   0.0000233   0.0000601  -0.0000424   0.0000383   0.0000413  -0.0000116
    3   0.0000884   0.0000876  -0.0000415  -0.0000649   0.0003494  -0.0001792
           19          20          21          22
    1   0.0001515   0.0000521  -0.0001634  -0.0001094
    2   0.0000144  -0.0000351   0.0001202  -0.0000813
    3  -0.0001336   0.0000034   0.0001330  -0.0000077
 Max gradient component =       6.414E-04
 RMS gradient           =       1.637E-04
 Gradient time:  CPU 164.38 s  wall 164.39 s
 Geometry Optimization Parameters
   NAtoms,    NIC,     NZ,  NCons,   NDum,   NFix, NCnnct, MaxDiis
       22     155      22       0       0       0       0       0

 Cartesian Hessian Update
 Hessian updated using BFGS update


** GEOMETRY OPTIMIZATION IN DELOCALIZED INTERNAL COORDINATES **
   Searching for a Minimum

   Optimization Cycle:   7

                       Coordinates (Angstroms)
     ATOM                X               Y               Z
      1  C         0.0113823272    0.0024805412   -0.0091652036
      2  C        -0.0305861390    0.3252041257    1.3564797579
      3  Cl        1.4593460373    0.7323553646    2.1989156195
      4  C        -1.2163066202    0.3511655172    2.0835811287
      5  H        -1.1957919655    0.6081523398    3.1344436940
      6  C        -2.4123625220    0.0495670717    1.4416114593
      7  H        -3.3420853696    0.0682618214    1.9980230958
      8  C        -2.4221166007   -0.2739515714    0.0892208828
      9  H        -3.3457529798   -0.5124675460   -0.4214018554
     10  C        -1.2208651906   -0.2940015249   -0.6123838580
     11  Cl       -1.2726686836   -0.7241185432   -2.3175785523
     12  C         1.2931986595   -0.0265800148   -0.7737742011
     13  C         2.1457057852   -1.1294507779   -0.6838108460
     14  H         1.8759612828   -1.9674191060   -0.0514684734
     15  C         3.3420459290   -1.1663285563   -1.3948449398
     16  H         4.0003844606   -2.0225606629   -1.3263359722
     17  C         3.6835167125   -0.0838729284   -2.1980072360
     18  Cl        5.1950779758   -0.1216529570   -3.1000835566
     19  C         2.8540499806    1.0274172762   -2.3017822249
     20  H         3.1373991047    1.8615373752   -2.9308595491
     21  C         1.6587164627    1.0482434613   -1.5879813319
     22  H         1.0051643986    1.9091584466   -1.6677048192
   Point Group: c1    Number of degrees of freedom:    60


   Energy is  -1842.282476787

 Hessian updated using BFGS update

 60 Hessian modes will be used to form the next step
  Hessian Eigenvalues:
     0.003120    0.019200    0.019288    0.023188    0.023250    0.023528
     0.023685    0.023813    0.023992    0.024080    0.024091    0.024104
     0.024115    0.024128    0.024138    0.024181    0.024196    0.024350
     0.027269    0.157328    0.159460    0.159993    0.159997    0.160003
     0.160020    0.160435    0.212573    0.220006    0.225928    0.231325
     0.234842    0.243202    0.247279    0.249977    0.250020    0.252411
     0.257382    0.297271    0.301154    0.301890    0.348784    0.356660
     0.356665    0.356665    0.356671    0.356685    0.357035    0.361892
     0.429270    0.431072    0.432804    0.433986    0.467781    0.468634
     0.470435    0.476470    0.478203    0.478359    0.480970    0.497534

 Minimum search - taking simple RFO step
 Searching for Lamda that Minimizes Along All modes
 Value Taken    Lamda =  -0.00001716
 Step Taken.  Stepsize is  0.062632

                             Maximum     Tolerance    Cnvgd?
         Gradient           0.000409      0.000300      NO
         Displacement       0.055141      0.001200      NO
         Energy change     -0.000043      0.000001      NO


 New Cartesian Coordinates Obtained by Inverse Iteration

 Displacement from previous Coordinates is:  0.210895
 ----------------------------------------------------------------
             Standard Nuclear Orientation (Angstroms)
    I     Atom           X                Y                Z
 ----------------------------------------------------------------
    1      C       0.0114826646     0.0043081270    -0.0078549112
    2      C      -0.0327258747     0.3425259057     1.3540108510
    3      Cl      1.4523343450     0.7711055178     2.1921260078
    4      C      -1.2192546673     0.3664334841     2.0802433021
    5      H      -1.2014570545     0.6347709191     3.1283884937
    6      C      -2.4125855385     0.0474677226     1.4416887020
    7      H      -3.3424827565     0.0644167828     1.9977725195
    8      C      -2.4191843692    -0.2910272166     0.0929876621
    9      H      -3.3410325585    -0.5417618817    -0.4150981455
   10      C      -1.2177469116    -0.3091302368    -0.6086042095
   11      Cl     -1.2658681607    -0.7558472736    -2.3087455927
   12      C       1.2933886238    -0.0247080462    -0.7724902231
   13      C       2.1358973361    -1.1365898573    -0.6990297924
   14      H       1.8590067249    -1.9819342008    -0.0797170357
   15      C       3.3317858149    -1.1746606112    -1.4106838215
   16      H       3.9817443441    -2.0381086358    -1.3526697136
   17      C       3.6838266074    -0.0851712686    -2.1997831524
   18      Cl      5.1933624987    -0.1248850398    -3.1032772667
   19      C       2.8639586285     1.0347515896    -2.2873283042
   20      H       3.1535418032     1.8750149658    -2.9053952424
   21      C       1.6694678064     1.0572937314    -1.5723222881
   22      H       1.0259537395     1.9268746751    -1.6391248208
 ----------------------------------------------------------------
 Nuclear Repulsion Energy =        1207.88171204 hartrees
 There are       65 alpha and       65 beta electrons
 Applying Cartesian multipole field
    Component          Value
    ---------          -----
     (2,0,0)        1.00000E-12
     (0,2,0)        2.00000E-11
     (0,0,2)       -3.00000E-11
 Nucleus-field energy     =    -0.0000000463 hartrees
 Requested basis set is 6-311++G(d,p)
 There are 146 shells and 403 basis functions
 A cutoff of  1.0D-15 yielded   8812 shell pairs
 There are     70898 function pairs (     76161 Cartesian)
 Smallest overlap matrix eigenvalue = 2.84E-07
 Linear dependence detected in AO basis
 Number of orthogonalized atomic orbitals = 400
 Maximum deviation from orthogonality = 6.002E-10
 Guess from superposition of atomic densities
 Warning:  Energy on first SCF cycle will be non-variational
 SAD guess density has 130.000000 electrons

 -----------------------------------------------------------------------
  General SCF calculation program by
  Eric Jon Sundstrom, Paul Horn, Yuezhi Mao, Dmitri Zuev, Alec White,
  David Stuck, Shaama M.S., Shane Yost, Joonho Lee, David Small,
  Daniel Levine, Susi Lehtola, Hugh Burton, Evgeny Epifanovsky,
  Bang C. Huynh
 -----------------------------------------------------------------------
 Exchange:     0.2000 Hartree-Fock + 0.0800 Slater + 0.7200 B88
 Correlation:  0.1900 VWN1RPA + 0.8100 LYP
 Using SG-1 standard quadrature grid
 A restricted SCF calculation will be
 performed using DIIS
 SCF converges when DIIS error is below 1.0e-08
 ---------------------------------------
  Cycle       Energy         DIIS error
 ---------------------------------------
    1   -1845.7878820458      3.13e-02  
    2   -1842.1090185207      2.84e-03  
    3   -1842.0294046984      3.40e-03  
    4   -1842.2768792306      5.05e-04  
    5   -1842.2813362247      2.28e-04  
    6   -1842.2823218151      9.05e-05  
    7   -1842.2824800533      1.92e-05  
    8   -1842.2824841633      1.15e-05  
    9   -1842.2824869938      1.92e-06  
   10   -1842.2824870595      8.75e-07  
   11   -1842.2824870744      1.04e-07  
   12   -1842.2824870746      3.87e-08  
   13   -1842.2824870746      1.25e-08  
   14   -1842.2824870747      5.92e-09  Convergence criterion met
 ---------------------------------------
 SCF time:   CPU 462.66s  wall 463.00s 
 SCF   energy in the final basis set =    -1842.2824870747
 Total energy in the final basis set =    -1842.2824870747

 --------------------------------------------------------------

                    Orbital Energies (a.u.)
 --------------------------------------------------------------

 Alpha MOs
 -- Occupied --
********-101.5646-101.5577 -10.2603 -10.2602 -10.2471 -10.2236 -10.2070
-10.2069 -10.2047 -10.2046 -10.1970 -10.1969 -10.1964 -10.1964  -9.4794
 -9.4793  -9.4723  -7.2440  -7.2438  -7.2368  -7.2343  -7.2342  -7.2337
 -7.2336  -7.2271  -7.2268  -0.9279  -0.9016  -0.8860  -0.8530  -0.8404
 -0.7909  -0.7724  -0.7506  -0.7349  -0.6462  -0.6363  -0.6205  -0.6035
 -0.5509  -0.5168  -0.5106  -0.4915  -0.4834  -0.4714  -0.4523  -0.4476
 -0.4468  -0.4235  -0.4086  -0.4084  -0.3927  -0.3766  -0.3763  -0.3746
 -0.3449  -0.3361  -0.3310  -0.3219  -0.3211  -0.2771  -0.2766  -0.2640
 -0.2564
 -- Virtual --
 -0.0460  -0.0458  -0.0326  -0.0306  -0.0178  -0.0125   0.0039   0.0083
  0.0105   0.0110   0.0201   0.0232   0.0335   0.0348   0.0522   0.0526
  0.0536   0.0619   0.0659   0.0720   0.0826   0.0846   0.0850   0.0856
  0.0951   0.0963   0.1001   0.1031   0.1067   0.1159   0.1162   0.1176
  0.1189   0.1237   0.1261   0.1287   0.1323   0.1327   0.1340   0.1347
  0.1396   0.1403   0.1460   0.1504   0.1557   0.1663   0.1667   0.1701
  0.1766   0.1771   0.1802   0.1850   0.1912   0.2041   0.2144   0.2165
  0.2190   0.2236   0.2262   0.2264   0.2283   0.2308   0.2401   0.2428
  0.2450   0.2488   0.2607   0.2622   0.2675   0.2722   0.2737   0.2753
  0.2822   0.2882   0.2904   0.2937   0.3028   0.3048   0.3104   0.3115
  0.3136   0.3245   0.3307   0.3379   0.3457   0.3523   0.3652   0.3786
  0.3925   0.4237   0.4281   0.4512   0.4561   0.4631   0.4633   0.4670
  0.4852   0.4910   0.5076   0.5124   0.5168   0.5256   0.5430   0.5435
  0.5496   0.5533   0.5536   0.5709   0.5734   0.5780   0.5818   0.5904
  0.5959   0.6042   0.6197   0.6242   0.6269   0.6411   0.6520   0.6527
  0.6641   0.6669   0.6730   0.6846   0.7008   0.7096   0.7129   0.7153
  0.7258   0.7358   0.7420   0.7611   0.7660   0.7992   0.8181   0.8183
  0.8304   0.8404   0.8422   0.8447   0.8500   0.8589   0.8612   0.8641
  0.8713   0.8726   0.8761   0.8771   0.8884   0.8889   0.8936   0.9087
  0.9207   0.9291   0.9384   0.9562   0.9597   0.9637   0.9669   0.9790
  0.9799   0.9918   1.0051   1.0141   1.0173   1.0206   1.0420   1.0532
  1.0585   1.0692   1.0827   1.1133   1.1287   1.1497   1.1894   1.1950
  1.2418   1.2507   1.2660   1.2680   1.2817   1.3138   1.3171   1.3210
  1.3425   1.4003   1.4175   1.4223   1.4829   1.4851   1.4988   1.5170
  1.5451   1.5530   1.5540   1.5593   1.5776   1.5933   1.6015   1.6162
  1.6430   1.6579   1.6745   1.6856   1.6905   1.7033   1.7197   1.7450
  1.7634   1.7672   1.8033   1.8236   1.8400   1.8653   1.8802   1.8882
  1.9025   1.9260   1.9438   1.9462   1.9512   1.9584   1.9591   1.9706
  1.9867   2.0040   2.0318   2.0425   2.0621   2.0693   2.1062   2.1263
  2.1719   2.1963   2.1984   2.2653   2.2748   2.2797   2.2836   2.2993
  2.3177   2.3516   2.3718   2.4265   2.4331   2.4371   2.4412   2.4469
  2.4953   2.4977   2.5327   2.5370   2.5461   2.5594   2.5819   2.6273
  2.6565   2.6874   2.6912   2.7003   2.7167   2.7210   2.7337   2.7354
  2.7450   2.7608   2.7629   2.7661   2.7720   2.7844   2.7923   2.8022
  2.8444   2.8457   2.8557   2.8749   2.9133   2.9412   2.9773   3.0124
  3.1025   3.1042   3.1360   3.1459   3.1541   3.2002   3.2262   3.2670
  3.3292   3.3426   3.3905   3.4451   3.4810   3.5362   3.6032   3.6156
  3.7097   3.7432   3.8163   3.9823   3.9858   4.0266   4.0938   4.1381
  4.1465   4.3658   4.8112   4.8337   9.7810   9.8079   9.8341  23.4577
 23.6177  23.8534  23.8986  23.9335  23.9578  23.9777  24.0462  24.0850
 24.0861  24.1467  24.1761  25.8299  25.8668  25.9123  26.1394  26.2539
 26.3070  26.6123  26.6210  26.7939 215.7732 215.8053 215.8396
 --------------------------------------------------------------

          Ground-State Mulliken Net Atomic Charges

     Atom                 Charge (a.u.)
  ----------------------------------------
      1 C                    -0.200571
      2 C                    -0.010973
      3 Cl                    0.458772
      4 C                    -0.120022
      5 H                     0.203415
      6 C                    -0.549506
      7 H                     0.174050
      8 C                    -0.123681
      9 H                     0.203648
     10 C                    -0.011784
     11 Cl                    0.462592
     12 C                     0.778399
     13 C                    -0.755524
     14 H                     0.189347
     15 C                    -0.833208
     16 H                     0.191972
     17 C                     0.698253
     18 Cl                    0.428712
     19 C                    -0.839605
     20 H                     0.191973
     21 C                    -0.727211
     22 H                     0.190951
  ----------------------------------------
  Sum of atomic charges =     0.000000

 -----------------------------------------------------------------
                    Cartesian Multipole Moments
 -----------------------------------------------------------------
    Charge (ESU x 10^10)
                -0.0000
    Dipole Moment (Debye)
         X      -2.5510      Y       0.0524      Z       1.5297
       Tot       2.9750
    Quadrupole Moments (Debye-Ang)
        XX    -109.6312     XY      -1.6353     YY    -104.9409
        XZ      -0.8537     YZ      -3.0141     ZZ    -110.3951
    Octopole Moments (Debye-Ang^2)
       XXX    -402.1800    XXY      -6.9403    XYY     -96.3156
       YYY       6.0875    XXZ      97.7767    XYZ      -7.1408
       YYZ      58.1577    XZZ    -134.6015    YZZ      14.3734
       ZZZ     222.5230
    Hexadecapole Moments (Debye-Ang^3)
      XXXX   -4648.6540   XXXY     -45.6681   XXYY    -800.9312
      XYYY     -37.5727   YYYY    -433.4315   XXXZ    1011.8301
      XXYZ     -51.7000   XYYZ     291.5454   YYYZ    -158.7645
      XXZZ   -1223.9557   XYZZ      13.3298   YYZZ    -486.8992
      XZZZ     945.0778   YZZZ    -150.4429   ZZZZ   -2528.5851
 -----------------------------------------------------------------
 Calculating analytic gradient of the SCF energy
 Gradient of SCF Energy
            1           2           3           4           5           6
    1  -0.0002357   0.0000904  -0.0000397   0.0000492  -0.0000247  -0.0000460
    2   0.0000002  -0.0000328   0.0000131  -0.0000033  -0.0000035   0.0000005
    3   0.0000523   0.0000661  -0.0000452  -0.0000429   0.0000077   0.0000257
            7           8           9          10          11          12
    1   0.0000068   0.0000667  -0.0000154   0.0000611   0.0000457   0.0001333
    2  -0.0000042   0.0000037   0.0000025  -0.0000100   0.0000304  -0.0000299
    3  -0.0000020   0.0000197   0.0000151  -0.0001163   0.0000659  -0.0000340
           13          14          15          16          17          18
    1  -0.0000586   0.0000165   0.0000222   0.0000052  -0.0001069   0.0000587
    2   0.0000245   0.0000018   0.0000400   0.0000043   0.0000206  -0.0000014
    3   0.0000337  -0.0000003  -0.0000381   0.0000134   0.0000640  -0.0000425
           19          20          21          22
    1   0.0000477  -0.0000114  -0.0000613  -0.0000039
    2  -0.0000364   0.0000063  -0.0000170  -0.0000095
    3   0.0000046  -0.0000059  -0.0000519   0.0000108
 Max gradient component =       2.357E-04
 RMS gradient           =       5.142E-05
 Gradient time:  CPU 166.67 s  wall 166.68 s
 Geometry Optimization Parameters
   NAtoms,    NIC,     NZ,  NCons,   NDum,   NFix, NCnnct, MaxDiis
       22     155      22       0       0       0       0       0

 Cartesian Hessian Update
 Hessian updated using BFGS update


** GEOMETRY OPTIMIZATION IN DELOCALIZED INTERNAL COORDINATES **
   Searching for a Minimum

   Optimization Cycle:   8

                       Coordinates (Angstroms)
     ATOM                X               Y               Z
      1  C         0.0114826646    0.0043081270   -0.0078549112
      2  C        -0.0327258747    0.3425259057    1.3540108510
      3  Cl        1.4523343450    0.7711055178    2.1921260078
      4  C        -1.2192546673    0.3664334841    2.0802433021
      5  H        -1.2014570545    0.6347709191    3.1283884937
      6  C        -2.4125855385    0.0474677226    1.4416887020
      7  H        -3.3424827565    0.0644167828    1.9977725195
      8  C        -2.4191843692   -0.2910272166    0.0929876621
      9  H        -3.3410325585   -0.5417618817   -0.4150981455
     10  C        -1.2177469116   -0.3091302368   -0.6086042095
     11  Cl       -1.2658681607   -0.7558472736   -2.3087455927
     12  C         1.2933886238   -0.0247080462   -0.7724902231
     13  C         2.1358973361   -1.1365898573   -0.6990297924
     14  H         1.8590067249   -1.9819342008   -0.0797170357
     15  C         3.3317858149   -1.1746606112   -1.4106838215
     16  H         3.9817443441   -2.0381086358   -1.3526697136
     17  C         3.6838266074   -0.0851712686   -2.1997831524
     18  Cl        5.1933624987   -0.1248850398   -3.1032772667
     19  C         2.8639586285    1.0347515896   -2.2873283042
     20  H         3.1535418032    1.8750149658   -2.9053952424
     21  C         1.6694678064    1.0572937314   -1.5723222881
     22  H         1.0259537395    1.9268746751   -1.6391248208
   Point Group: c1    Number of degrees of freedom:    60


   Energy is  -1842.282487075

 Hessian updated using BFGS update

 60 Hessian modes will be used to form the next step
  Hessian Eigenvalues:
     0.002069    0.019257    0.019328    0.023230    0.023273    0.023598
     0.023686    0.023978    0.024051    0.024090    0.024101    0.024104
     0.024117    0.024130    0.024142    0.024185    0.024301    0.024493
     0.027541    0.158370    0.159783    0.159997    0.160002    0.160007
     0.160142    0.161128    0.218020    0.220054    0.226630    0.233445
     0.234899    0.238633    0.249222    0.249985    0.250026    0.255751
     0.256746    0.298696    0.301184    0.304414    0.348759    0.356658
     0.356665    0.356666    0.356671    0.356698    0.357152    0.361930
     0.429258    0.430919    0.431196    0.433471    0.467744    0.469497
     0.470625    0.476486    0.478192    0.478361    0.480828    0.497516

 Minimum search - taking simple RFO step
 Searching for Lamda that Minimizes Along All modes
 Value Taken    Lamda =  -0.00000318
 Step Taken.  Stepsize is  0.036740

                             Maximum     Tolerance    Cnvgd?
         Gradient           0.000114      0.000300     YES
         Displacement       0.032156      0.001200      NO
         Energy change     -0.000010      0.000001      NO


 New Cartesian Coordinates Obtained by Inverse Iteration

 Displacement from previous Coordinates is:  0.122415
 ----------------------------------------------------------------
             Standard Nuclear Orientation (Angstroms)
    I     Atom           X                Y                Z
 ----------------------------------------------------------------
    1      C       0.0113217791     0.0053505293    -0.0079334127
    2      C      -0.0341129094     0.3527183838     1.3515191162
    3      Cl      1.4494136421     0.7911007750     2.1867724084
    4      C      -1.2206792444     0.3758159535     2.0778704271
    5      H      -1.2037622679     0.6507628889     3.1243245127
    6      C      -2.4125882429     0.0467349929     1.4418133950
    7      H      -3.3423775294     0.0627485276     1.9981110186
    8      C      -2.4179690351    -0.3009192090     0.0954538080
    9      H      -3.3387228127    -0.5594104194    -0.4107235963
   10      C      -1.2165889760    -0.3180249406    -0.6063504920
   11      Cl     -1.2632462629    -0.7755401255    -2.3035372641
   12      C       1.2933224567    -0.0237563962    -0.7724000444
   13      C       2.1300381653    -1.1406267768    -0.7079304466
   14      H       1.8485179742    -1.9897389566    -0.0958644867
   15      C       3.3258930537    -1.1793435432    -1.4196022285
   16      H       3.9711221693    -2.0467609145    -1.3681609273
   17      C       3.6839687770    -0.0856284384    -2.2001794053
   18      Cl      5.1929919289    -0.1261189049    -3.1038162030
   19      C       2.8699464266     1.0393334965    -2.2784934381
   20      H       3.1638111786     1.8830022694    -2.8898878029
   21      C       1.6757225673     1.0627481209    -1.5630770665
   22      H       1.0373902074     1.9366918397    -1.6228148531
 ----------------------------------------------------------------
 Nuclear Repulsion Energy =        1207.83708462 hartrees
 There are       65 alpha and       65 beta electrons
 Applying Cartesian multipole field
    Component          Value
    ---------          -----
     (2,0,0)        1.00000E-12
     (0,2,0)        2.00000E-11
     (0,0,2)       -3.00000E-11
 Nucleus-field energy     =    -0.0000000461 hartrees
 Requested basis set is 6-311++G(d,p)
 There are 146 shells and 403 basis functions
 A cutoff of  1.0D-15 yielded   8812 shell pairs
 There are     70889 function pairs (     76152 Cartesian)
 Smallest overlap matrix eigenvalue = 2.74E-07
 Linear dependence detected in AO basis
 Number of orthogonalized atomic orbitals = 400
 Maximum deviation from orthogonality = 3.408E-10
 Guess from superposition of atomic densities
 Warning:  Energy on first SCF cycle will be non-variational
 SAD guess density has 130.000000 electrons

 -----------------------------------------------------------------------
  General SCF calculation program by
  Eric Jon Sundstrom, Paul Horn, Yuezhi Mao, Dmitri Zuev, Alec White,
  David Stuck, Shaama M.S., Shane Yost, Joonho Lee, David Small,
  Daniel Levine, Susi Lehtola, Hugh Burton, Evgeny Epifanovsky,
  Bang C. Huynh
 -----------------------------------------------------------------------
 Exchange:     0.2000 Hartree-Fock + 0.0800 Slater + 0.7200 B88
 Correlation:  0.1900 VWN1RPA + 0.8100 LYP
 Using SG-1 standard quadrature grid
 A restricted SCF calculation will be
 performed using DIIS
 SCF converges when DIIS error is below 1.0e-08
 ---------------------------------------
  Cycle       Energy         DIIS error
 ---------------------------------------
    1   -1845.7879177317      3.13e-02  
    2   -1842.1089958460      2.84e-03  
    3   -1842.0293462563      3.40e-03  
    4   -1842.2768830276      5.05e-04  
    5   -1842.2813388677      2.28e-04  
    6   -1842.2823241718      9.04e-05  
    7   -1842.2824820938      1.90e-05  
    8   -1842.2824861344      1.13e-05  
    9   -1842.2824889074      1.93e-06  
   10   -1842.2824889735      8.75e-07  
   11   -1842.2824889885      1.04e-07  
   12   -1842.2824889888      3.87e-08  
   13   -1842.2824889888      1.25e-08  
   14   -1842.2824889888      5.95e-09  Convergence criterion met
 ---------------------------------------
 SCF time:   CPU 467.81s  wall 468.00s 
 SCF   energy in the final basis set =    -1842.2824889888
 Total energy in the final basis set =    -1842.2824889888

 --------------------------------------------------------------

                    Orbital Energies (a.u.)
 --------------------------------------------------------------

 Alpha MOs
 -- Occupied --
********-101.5646-101.5577 -10.2602 -10.2602 -10.2471 -10.2235 -10.2070
-10.2069 -10.2047 -10.2046 -10.1970 -10.1969 -10.1964 -10.1963  -9.4794
 -9.4793  -9.4723  -7.2440  -7.2438  -7.2369  -7.2343  -7.2342  -7.2337
 -7.2336  -7.2271  -7.2269  -0.9279  -0.9016  -0.8860  -0.8530  -0.8404
 -0.7909  -0.7724  -0.7506  -0.7349  -0.6462  -0.6362  -0.6205  -0.6035
 -0.5509  -0.5168  -0.5105  -0.4916  -0.4834  -0.4714  -0.4523  -0.4476
 -0.4468  -0.4235  -0.4086  -0.4084  -0.3927  -0.3765  -0.3763  -0.3747
 -0.3449  -0.3361  -0.3309  -0.3219  -0.3211  -0.2771  -0.2764  -0.2640
 -0.2566
 -- Virtual --
 -0.0461  -0.0453  -0.0331  -0.0305  -0.0178  -0.0125   0.0039   0.0084
  0.0106   0.0110   0.0201   0.0232   0.0335   0.0348   0.0523   0.0526
  0.0537   0.0619   0.0659   0.0721   0.0826   0.0845   0.0850   0.0857
  0.0951   0.0964   0.1000   0.1031   0.1067   0.1159   0.1162   0.1175
  0.1189   0.1237   0.1261   0.1287   0.1324   0.1326   0.1340   0.1346
  0.1396   0.1403   0.1462   0.1504   0.1556   0.1663   0.1667   0.1701
  0.1765   0.1770   0.1800   0.1851   0.1914   0.2040   0.2144   0.2166
  0.2189   0.2237   0.2260   0.2263   0.2284   0.2305   0.2402   0.2428
  0.2451   0.2487   0.2606   0.2626   0.2675   0.2723   0.2736   0.2753
  0.2823   0.2884   0.2907   0.2939   0.3024   0.3054   0.3102   0.3109
  0.3136   0.3247   0.3319   0.3379   0.3461   0.3520   0.3650   0.3799
  0.3928   0.4237   0.4280   0.4520   0.4561   0.4623   0.4631   0.4671
  0.4850   0.4912   0.5078   0.5122   0.5173   0.5259   0.5432   0.5437
  0.5503   0.5529   0.5535   0.5705   0.5736   0.5779   0.5817   0.5902
  0.5963   0.6038   0.6202   0.6243   0.6270   0.6420   0.6517   0.6535
  0.6643   0.6667   0.6720   0.6849   0.7012   0.7093   0.7145   0.7152
  0.7260   0.7358   0.7426   0.7611   0.7671   0.7993   0.8188   0.8190
  0.8313   0.8404   0.8423   0.8433   0.8502   0.8587   0.8614   0.8641
  0.8705   0.8723   0.8762   0.8774   0.8886   0.8888   0.8941   0.9081
  0.9207   0.9295   0.9386   0.9567   0.9607   0.9639   0.9674   0.9784
  0.9797   0.9928   1.0047   1.0138   1.0175   1.0211   1.0420   1.0537
  1.0594   1.0688   1.0828   1.1117   1.1284   1.1498   1.1923   1.1950
  1.2416   1.2512   1.2662   1.2677   1.2830   1.3139   1.3183   1.3215
  1.3424   1.4011   1.4170   1.4225   1.4829   1.4852   1.4979   1.5169
  1.5456   1.5521   1.5541   1.5593   1.5783   1.5940   1.6013   1.6163
  1.6429   1.6585   1.6743   1.6855   1.6907   1.7041   1.7194   1.7449
  1.7629   1.7695   1.8034   1.8224   1.8388   1.8652   1.8799   1.8879
  1.9023   1.9266   1.9441   1.9461   1.9513   1.9584   1.9589   1.9708
  1.9872   2.0049   2.0323   2.0423   2.0627   2.0689   2.1063   2.1279
  2.1719   2.1964   2.1986   2.2652   2.2743   2.2787   2.2836   2.2994
  2.3180   2.3510   2.3722   2.4265   2.4325   2.4371   2.4406   2.4471
  2.4971   2.4978   2.5328   2.5351   2.5464   2.5590   2.5813   2.6275
  2.6567   2.6877   2.6912   2.7015   2.7166   2.7203   2.7333   2.7351
  2.7452   2.7619   2.7629   2.7654   2.7709   2.7839   2.7923   2.8021
  2.8447   2.8456   2.8555   2.8773   2.9129   2.9412   2.9772   3.0126
  3.1032   3.1049   3.1355   3.1466   3.1535   3.2006   3.2256   3.2698
  3.3286   3.3425   3.3911   3.4455   3.4807   3.5371   3.6040   3.6161
  3.7097   3.7440   3.8169   3.9826   3.9857   4.0266   4.0937   4.1380
  4.1467   4.3652   4.8113   4.8332   9.7813   9.8072   9.8366  23.4583
 23.6178  23.8533  23.8986  23.9336  23.9576  23.9776  24.0460  24.0850
 24.0864  24.1466  24.1762  25.8299  25.8640  25.9130  26.1392  26.2567
 26.3041  26.6107  26.6220  26.7949 215.7735 215.8044 215.8423
 --------------------------------------------------------------

          Ground-State Mulliken Net Atomic Charges

     Atom                 Charge (a.u.)
  ----------------------------------------
      1 C                    -0.217377
      2 C                    -0.011171
      3 Cl                    0.455358
      4 C                    -0.109461
      5 H                     0.203021
      6 C                    -0.541706
      7 H                     0.174332
      8 C                    -0.113115
      9 H                     0.203257
     10 C                    -0.011535
     11 Cl                    0.459181
     12 C                     0.783908
     13 C                    -0.757249
     14 H                     0.189879
     15 C                    -0.837389
     16 H                     0.192128
     17 C                     0.697189
     18 Cl                    0.429570
     19 C                    -0.844502
     20 H                     0.192128
     21 C                    -0.727978
     22 H                     0.191530
  ----------------------------------------
  Sum of atomic charges =     0.000000

 -----------------------------------------------------------------
                    Cartesian Multipole Moments
 -----------------------------------------------------------------
    Charge (ESU x 10^10)
                 0.0000
    Dipole Moment (Debye)
         X      -2.5492      Y       0.0516      Z       1.5299
       Tot       2.9735
    Quadrupole Moments (Debye-Ang)
        XX    -109.6361     XY      -1.5926     YY    -104.8737
        XZ      -0.8860     YZ      -2.9664     ZZ    -110.4374
    Octopole Moments (Debye-Ang^2)
       XXX    -402.1756    XXY      -6.8371    XYY     -96.1777
       YYY       6.0762    XXZ      97.6391    XYZ      -7.0901
       YYZ      58.0769    XZZ    -134.5968    YZZ      14.2648
       ZZZ     222.7328
    Hexadecapole Moments (Debye-Ang^3)
      XXXX   -4647.1522   XXXY     -47.0078   XXYY    -801.2576
      XYYY     -40.1919   YYYY    -440.4608   XXXZ    1012.7523
      XXYZ     -53.0531   XYYZ     291.6783   YYYZ    -163.2605
      XXZZ   -1222.4389   XYZZ      12.0618   YYZZ    -487.0833
      XZZZ     947.2452   YZZZ    -154.2135   ZZZZ   -2524.2336
 -----------------------------------------------------------------
 Calculating analytic gradient of the SCF energy
 Gradient of SCF Energy
            1           2           3           4           5           6
    1  -0.0001268   0.0001854  -0.0000878   0.0000007  -0.0000098  -0.0000346
    2   0.0000099   0.0000346  -0.0000186  -0.0000163  -0.0000069  -0.0000042
    3   0.0000824   0.0000725  -0.0000663  -0.0000373   0.0000109   0.0000074
            7           8           9          10          11          12
    1   0.0000081   0.0000195  -0.0000160   0.0000302  -0.0000074   0.0000186
    2  -0.0000092   0.0000033  -0.0000007  -0.0000291   0.0000152  -0.0000092
    3  -0.0000005   0.0000431   0.0000063  -0.0002095   0.0001067  -0.0000012
           13          14          15          16          17          18
    1  -0.0000119   0.0000219  -0.0000058   0.0000006   0.0000731  -0.0000404
    2   0.0000357  -0.0000123   0.0000322  -0.0000066  -0.0000126   0.0000062
    3   0.0000357  -0.0000087  -0.0000219   0.0000197  -0.0000517   0.0000201
           19          20          21          22
    1  -0.0000075  -0.0000238   0.0000027   0.0000108
    2  -0.0000167   0.0000134  -0.0000202   0.0000117
    3   0.0000209  -0.0000094  -0.0000213   0.0000021
 Max gradient component =       2.095E-04
 RMS gradient           =       4.896E-05
 Gradient time:  CPU 165.27 s  wall 165.28 s
 Geometry Optimization Parameters
   NAtoms,    NIC,     NZ,  NCons,   NDum,   NFix, NCnnct, MaxDiis
       22     155      22       0       0       0       0       0

 Cartesian Hessian Update
 Hessian updated using BFGS update


** GEOMETRY OPTIMIZATION IN DELOCALIZED INTERNAL COORDINATES **
   Searching for a Minimum

   Optimization Cycle:   9

                       Coordinates (Angstroms)
     ATOM                X               Y               Z
      1  C         0.0113217791    0.0053505293   -0.0079334127
      2  C        -0.0341129094    0.3527183838    1.3515191162
      3  Cl        1.4494136421    0.7911007750    2.1867724084
      4  C        -1.2206792444    0.3758159535    2.0778704271
      5  H        -1.2037622679    0.6507628889    3.1243245127
      6  C        -2.4125882429    0.0467349929    1.4418133950
      7  H        -3.3423775294    0.0627485276    1.9981110186
      8  C        -2.4179690351   -0.3009192090    0.0954538080
      9  H        -3.3387228127   -0.5594104194   -0.4107235963
     10  C        -1.2165889760   -0.3180249406   -0.6063504920
     11  Cl       -1.2632462629   -0.7755401255   -2.3035372641
     12  C         1.2933224567   -0.0237563962   -0.7724000444
     13  C         2.1300381653   -1.1406267768   -0.7079304466
     14  H         1.8485179742   -1.9897389566   -0.0958644867
     15  C         3.3258930537   -1.1793435432   -1.4196022285
     16  H         3.9711221693   -2.0467609145   -1.3681609273
     17  C         3.6839687770   -0.0856284384   -2.2001794053
     18  Cl        5.1929919289   -0.1261189049   -3.1038162030
     19  C         2.8699464266    1.0393334965   -2.2784934381
     20  H         3.1638111786    1.8830022694   -2.8898878029
     21  C         1.6757225673    1.0627481209   -1.5630770665
     22  H         1.0373902074    1.9366918397   -1.6228148531
   Point Group: c1    Number of degrees of freedom:    60


   Energy is  -1842.282488989

 Hessian updated using BFGS update

 60 Hessian modes will be used to form the next step
  Hessian Eigenvalues:
     0.001206    0.019238    0.019468    0.023138    0.023278    0.023663
     0.023688    0.023983    0.024049    0.024090    0.024097    0.024112
     0.024114    0.024135    0.024143    0.024183    0.024306    0.025140
     0.027512    0.158829    0.159913    0.159998    0.160000    0.160006
     0.160149    0.161387    0.215469    0.219993    0.225831    0.233292
     0.234833    0.241026    0.249204    0.249983    0.250009    0.255749
     0.266539    0.299158    0.301186    0.306487    0.348133    0.356655
     0.356664    0.356669    0.356672    0.356696    0.357119    0.361790
     0.429282    0.431179    0.433261    0.435809    0.467646    0.470258
     0.472321    0.476310    0.478205    0.478885    0.480768    0.498129

 Minimum search - taking simple RFO step
 Searching for Lamda that Minimizes Along All modes
 Value Taken    Lamda =  -0.00000129
 Step Taken.  Stepsize is  0.029181

                             Maximum     Tolerance    Cnvgd?
         Gradient           0.000107      0.000300     YES
         Displacement       0.025734      0.001200      NO
         Energy change     -0.000002      0.000001      NO


 New Cartesian Coordinates Obtained by Inverse Iteration

 Displacement from previous Coordinates is:  0.097770
 ----------------------------------------------------------------
             Standard Nuclear Orientation (Angstroms)
    I     Atom           X                Y                Z
 ----------------------------------------------------------------
    1      C       0.0115262428     0.0055160323    -0.0076199864
    2      C      -0.0352579716     0.3603076591     1.3498292078
    3      Cl      1.4470394750     0.8068798539     2.1830747718
    4      C      -1.2219558838     0.3835554290     2.0760059482
    5      H      -1.2059286916     0.6643731646     3.1209066331
    6      C      -2.4126221276     0.0466101011     1.4417651799
    7      H      -3.3425114370     0.0625783388     1.9979228614
    8      C      -2.4167205835    -0.3087773695     0.0974080968
    9      H      -3.3364711567    -0.5732198417    -0.4074675957
   10      C      -1.2152119627    -0.3255029309    -0.6041516393
   11      Cl     -1.2600209676    -0.7909753080    -2.2993563884
   12      C       1.2934598087    -0.0234887677    -0.7721275264
   13      C       2.1254857537    -1.1442874214    -0.7152543903
   14      H       1.8402914376    -1.9963157592    -0.1089512687
   15      C       3.3212544964    -1.1831302553    -1.4270340950
   16      H       3.9629323239    -2.0534912471    -1.3814155641
   17      C       3.6838171950    -0.0857256582    -2.2003607255
   18      Cl      5.1925511308    -0.1264190041    -3.1043826234
   19      C       2.8743253572     1.0430091059    -2.2712817341
   20      H       3.1716589323     1.8893939014    -2.8772136614
   21      C       1.6802584107     1.0666540027    -1.5555917775
   22      H       1.0455132637     1.9435951266    -1.6096107043
 ----------------------------------------------------------------
 Nuclear Repulsion Energy =        1207.81584757 hartrees
 There are       65 alpha and       65 beta electrons
 Applying Cartesian multipole field
    Component          Value
    ---------          -----
     (2,0,0)        1.00000E-12
     (0,2,0)        2.00000E-11
     (0,0,2)       -3.00000E-11
 Nucleus-field energy     =    -0.0000000459 hartrees
 Requested basis set is 6-311++G(d,p)
 There are 146 shells and 403 basis functions
 A cutoff of  1.0D-15 yielded   8812 shell pairs
 There are     70889 function pairs (     76152 Cartesian)
 Smallest overlap matrix eigenvalue = 2.66E-07
 Linear dependence detected in AO basis
 Number of orthogonalized atomic orbitals = 400
 Maximum deviation from orthogonality = 5.542E-10
 Guess from superposition of atomic densities
 Warning:  Energy on first SCF cycle will be non-variational
 SAD guess density has 130.000000 electrons

 -----------------------------------------------------------------------
  General SCF calculation program by
  Eric Jon Sundstrom, Paul Horn, Yuezhi Mao, Dmitri Zuev, Alec White,
  David Stuck, Shaama M.S., Shane Yost, Joonho Lee, David Small,
  Daniel Levine, Susi Lehtola, Hugh Burton, Evgeny Epifanovsky,
  Bang C. Huynh
 -----------------------------------------------------------------------
 Exchange:     0.2000 Hartree-Fock + 0.0800 Slater + 0.7200 B88
 Correlation:  0.1900 VWN1RPA + 0.8100 LYP
 Using SG-1 standard quadrature grid
 A restricted SCF calculation will be
 performed using DIIS
 SCF converges when DIIS error is below 1.0e-08
 ---------------------------------------
  Cycle       Energy         DIIS error
 ---------------------------------------
    1   -1845.7877276485      3.13e-02  
    2   -1842.1090121432      2.84e-03  
    3   -1842.0294156399      3.40e-03  
    4   -1842.2768853181      5.05e-04  
    5   -1842.2813407989      2.28e-04  
    6   -1842.2823250807      9.03e-05  
    7   -1842.2824828084      1.89e-05  
    8   -1842.2824868010      1.13e-05  
    9   -1842.2824895286      1.93e-06  
   10   -1842.2824895951      8.75e-07  
   11   -1842.2824896102      1.04e-07  
   12   -1842.2824896104      3.86e-08  
   13   -1842.2824896103      1.25e-08  
   14   -1842.2824896104      5.92e-09  Convergence criterion met
 ---------------------------------------
 SCF time:   CPU 464.47s  wall 465.00s 
 SCF   energy in the final basis set =    -1842.2824896104
 Total energy in the final basis set =    -1842.2824896104

 --------------------------------------------------------------

                    Orbital Energies (a.u.)
 --------------------------------------------------------------

 Alpha MOs
 -- Occupied --
********-101.5646-101.5577 -10.2603 -10.2602 -10.2471 -10.2235 -10.2070
-10.2069 -10.2047 -10.2046 -10.1970 -10.1969 -10.1964 -10.1963  -9.4793
 -9.4793  -9.4723  -7.2440  -7.2438  -7.2369  -7.2343  -7.2342  -7.2337
 -7.2336  -7.2271  -7.2269  -0.9279  -0.9016  -0.8859  -0.8530  -0.8404
 -0.7909  -0.7724  -0.7506  -0.7349  -0.6462  -0.6361  -0.6205  -0.6035
 -0.5509  -0.5168  -0.5105  -0.4917  -0.4834  -0.4714  -0.4523  -0.4476
 -0.4468  -0.4235  -0.4086  -0.4084  -0.3927  -0.3764  -0.3763  -0.3747
 -0.3448  -0.3361  -0.3309  -0.3219  -0.3211  -0.2771  -0.2763  -0.2640
 -0.2567
 -- Virtual --
 -0.0461  -0.0450  -0.0334  -0.0305  -0.0178  -0.0125   0.0039   0.0085
  0.0106   0.0109   0.0201   0.0232   0.0335   0.0348   0.0523   0.0527
  0.0537   0.0620   0.0658   0.0721   0.0826   0.0845   0.0849   0.0858
  0.0951   0.0964   0.0999   0.1031   0.1067   0.1158   0.1163   0.1174
  0.1188   0.1237   0.1261   0.1286   0.1325   0.1326   0.1340   0.1345
  0.1396   0.1404   0.1463   0.1503   0.1556   0.1663   0.1667   0.1700
  0.1764   0.1770   0.1799   0.1851   0.1915   0.2039   0.2144   0.2167
  0.2189   0.2238   0.2259   0.2262   0.2284   0.2304   0.2404   0.2428
  0.2452   0.2486   0.2605   0.2629   0.2675   0.2724   0.2735   0.2754
  0.2823   0.2886   0.2910   0.2941   0.3021   0.3058   0.3101   0.3106
  0.3137   0.3249   0.3327   0.3379   0.3464   0.3517   0.3649   0.3809
  0.3930   0.4237   0.4280   0.4527   0.4561   0.4617   0.4629   0.4671
  0.4849   0.4913   0.5078   0.5121   0.5176   0.5261   0.5433   0.5440
  0.5507   0.5525   0.5535   0.5701   0.5737   0.5778   0.5816   0.5901
  0.5966   0.6034   0.6205   0.6243   0.6271   0.6427   0.6515   0.6541
  0.6644   0.6665   0.6714   0.6851   0.7015   0.7091   0.7151   0.7157
  0.7262   0.7357   0.7430   0.7611   0.7679   0.7993   0.8193   0.8195
  0.8320   0.8403   0.8423   0.8425   0.8503   0.8587   0.8613   0.8643
  0.8699   0.8722   0.8764   0.8776   0.8884   0.8892   0.8945   0.9076
  0.9207   0.9299   0.9388   0.9572   0.9615   0.9640   0.9677   0.9780
  0.9796   0.9936   1.0044   1.0135   1.0176   1.0214   1.0420   1.0541
  1.0601   1.0684   1.0828   1.1105   1.1282   1.1498   1.1943   1.1952
  1.2415   1.2516   1.2663   1.2675   1.2841   1.3140   1.3192   1.3218
  1.3424   1.4017   1.4166   1.4228   1.4830   1.4853   1.4971   1.5169
  1.5459   1.5514   1.5541   1.5592   1.5787   1.5946   1.6012   1.6164
  1.6429   1.6588   1.6741   1.6854   1.6907   1.7048   1.7190   1.7448
  1.7625   1.7714   1.8034   1.8216   1.8379   1.8650   1.8798   1.8878
  1.9021   1.9272   1.9443   1.9460   1.9513   1.9584   1.9588   1.9709
  1.9876   2.0055   2.0327   2.0421   2.0631   2.0687   2.1064   2.1291
  2.1720   2.1965   2.1987   2.2651   2.2740   2.2780   2.2837   2.2995
  2.3183   2.3505   2.3725   2.4265   2.4321   2.4371   2.4401   2.4472
  2.4980   2.4985   2.5327   2.5335   2.5465   2.5587   2.5808   2.6277
  2.6569   2.6879   2.6913   2.7024   2.7166   2.7196   2.7330   2.7349
  2.7453   2.7626   2.7629   2.7651   2.7700   2.7835   2.7923   2.8021
  2.8449   2.8455   2.8553   2.8793   2.9125   2.9412   2.9771   3.0128
  3.1037   3.1054   3.1351   3.1470   3.1531   3.2007   3.2252   3.2719
  3.3281   3.3423   3.3915   3.4458   3.4804   3.5377   3.6048   3.6165
  3.7096   3.7445   3.8172   3.9828   3.9857   4.0266   4.0937   4.1380
  4.1469   4.3647   4.8114   4.8328   9.7814   9.8066   9.8384  23.4587
 23.6180  23.8533  23.8986  23.9337  23.9574  23.9776  24.0460  24.0850
 24.0868  24.1466  24.1764  25.8299  25.8619  25.9136  26.1391  26.2588
 26.3019  26.6094  26.6225  26.7954 215.7736 215.8037 215.8443
 --------------------------------------------------------------

          Ground-State Mulliken Net Atomic Charges

     Atom                 Charge (a.u.)
  ----------------------------------------
      1 C                    -0.228921
      2 C                    -0.010881
      3 Cl                    0.452679
      4 C                    -0.101396
      5 H                     0.202706
      6 C                    -0.535879
      7 H                     0.174570
      8 C                    -0.105069
      9 H                     0.202975
     10 C                    -0.010848
     11 Cl                    0.456563
     12 C                     0.786032
     13 C                    -0.759488
     14 H                     0.190268
     15 C                    -0.841000
     16 H                     0.192272
     17 C                     0.697045
     18 Cl                    0.430283
     19 C                    -0.847958
     20 H                     0.192262
     21 C                    -0.728137
     22 H                     0.191922
  ----------------------------------------
  Sum of atomic charges =     0.000000

 -----------------------------------------------------------------
                    Cartesian Multipole Moments
 -----------------------------------------------------------------
    Charge (ESU x 10^10)
                 0.0000
    Dipole Moment (Debye)
         X      -2.5500      Y       0.0515      Z       1.5300
       Tot       2.9742
    Quadrupole Moments (Debye-Ang)
        XX    -109.6459     XY      -1.5653     YY    -104.8199
        XZ      -0.9107     YZ      -2.9245     ZZ    -110.4777
    Octopole Moments (Debye-Ang^2)
       XXX    -402.2626    XXY      -6.7510    XYY     -96.0809
       YYY       6.0615    XXZ      97.5460    XYZ      -7.0464
       YYZ      58.0060    XZZ    -134.6249    YZZ      14.1848
       ZZZ     222.8710
    Hexadecapole Moments (Debye-Ang^3)
      XXXX   -4645.6840   XXXY     -48.1496   XXYY    -801.4243
      XYYY     -42.2838   YYYY    -446.1184   XXXZ    1013.6992
      XXYZ     -54.0626   XYYZ     291.7861   YYYZ    -166.7757
      XXZZ   -1221.3040   XYZZ      10.9949   YYZZ    -487.2749
      XZZZ     949.0827   YZZZ    -157.1537   ZZZZ   -2521.0992
 -----------------------------------------------------------------
 Calculating analytic gradient of the SCF energy
 Gradient of SCF Energy
            1           2           3           4           5           6
    1  -0.0000476   0.0001175  -0.0000558  -0.0000288   0.0000015   0.0000006
    2  -0.0000054   0.0000158  -0.0000072  -0.0000094  -0.0000019  -0.0000002
    3   0.0000255   0.0000484  -0.0000373  -0.0000105   0.0000051   0.0000038
            7           8           9          10          11          12
    1   0.0000036  -0.0000038  -0.0000018   0.0000252   0.0000047  -0.0000186
    2  -0.0000053  -0.0000003  -0.0000011  -0.0000256   0.0000126   0.0000153
    3   0.0000051   0.0000377   0.0000018  -0.0001199   0.0000653   0.0000074
           13          14          15          16          17          18
    1  -0.0000058   0.0000125  -0.0000194  -0.0000007   0.0001042  -0.0000583
    2   0.0000127  -0.0000081   0.0000156  -0.0000025  -0.0000057   0.0000066
    3   0.0000013  -0.0000030  -0.0000014   0.0000100  -0.0000583   0.0000256
           19          20          21          22
    1  -0.0000215  -0.0000156   0.0000030   0.0000050
    2  -0.0000021   0.0000082  -0.0000238   0.0000118
    3   0.0000181  -0.0000058  -0.0000159  -0.0000031
 Max gradient component =       1.199E-04
 RMS gradient           =       3.231E-05
 Gradient time:  CPU 168.54 s  wall 168.55 s
 Geometry Optimization Parameters
   NAtoms,    NIC,     NZ,  NCons,   NDum,   NFix, NCnnct, MaxDiis
       22     155      22       0       0       0       0       0

 Cartesian Hessian Update
 Hessian updated using BFGS update


** GEOMETRY OPTIMIZATION IN DELOCALIZED INTERNAL COORDINATES **
   Searching for a Minimum

   Optimization Cycle:  10

                       Coordinates (Angstroms)
     ATOM                X               Y               Z
      1  C         0.0115262428    0.0055160323   -0.0076199864
      2  C        -0.0352579716    0.3603076591    1.3498292078
      3  Cl        1.4470394750    0.8068798539    2.1830747718
      4  C        -1.2219558838    0.3835554290    2.0760059482
      5  H        -1.2059286916    0.6643731646    3.1209066331
      6  C        -2.4126221276    0.0466101011    1.4417651799
      7  H        -3.3425114370    0.0625783388    1.9979228614
      8  C        -2.4167205835   -0.3087773695    0.0974080968
      9  H        -3.3364711567   -0.5732198417   -0.4074675957
     10  C        -1.2152119627   -0.3255029309   -0.6041516393
     11  Cl       -1.2600209676   -0.7909753080   -2.2993563884
     12  C         1.2934598087   -0.0234887677   -0.7721275264
     13  C         2.1254857537   -1.1442874214   -0.7152543903
     14  H         1.8402914376   -1.9963157592   -0.1089512687
     15  C         3.3212544964   -1.1831302553   -1.4270340950
     16  H         3.9629323239   -2.0534912471   -1.3814155641
     17  C         3.6838171950   -0.0857256582   -2.2003607255
     18  Cl        5.1925511308   -0.1264190041   -3.1043826234
     19  C         2.8743253572    1.0430091059   -2.2712817341
     20  H         3.1716589323    1.8893939014   -2.8772136614
     21  C         1.6802584107    1.0666540027   -1.5555917775
     22  H         1.0455132637    1.9435951266   -1.6096107043
   Point Group: c1    Number of degrees of freedom:    60


   Energy is  -1842.282489610

 Hessian updated using BFGS update

 60 Hessian modes will be used to form the next step
  Hessian Eigenvalues:
     0.000978    0.019208    0.019485    0.022934    0.023277    0.023631
     0.023685    0.023895    0.024047    0.024082    0.024095    0.024112
     0.024115    0.024134    0.024144    0.024178    0.024215    0.025360
     0.027490    0.158088    0.159261    0.159949    0.159999    0.160003
     0.160040    0.160435    0.206819    0.220005    0.224241    0.231431
     0.234802    0.242096    0.247916    0.249995    0.250015    0.255663
     0.266838    0.291455    0.301168    0.301771    0.348602    0.356662
     0.356666    0.356670    0.356673    0.356701    0.357087    0.362170
     0.429281    0.431331    0.433517    0.435407    0.467659    0.470353
     0.472850    0.476113    0.478235    0.479056    0.480760    0.498014

 Minimum search - taking simple RFO step
 Searching for Lamda that Minimizes Along All modes
 Value Taken    Lamda =   0.00000000
 Step Taken.  Stepsize is  0.011154

                             Maximum     Tolerance    Cnvgd?
         Gradient           0.000069      0.000300     YES
         Displacement       0.009726      0.001200      NO
         Energy change     -0.000001      0.000001     YES

 Final energy is   -1842.2824896104241     


 ******************************
 **  OPTIMIZATION CONVERGED  **
 ******************************

                       Coordinates (Angstroms)
     ATOM                X               Y               Z
      1  C         0.0115262428    0.0055160323   -0.0076199864
      2  C        -0.0352579716    0.3603076591    1.3498292078
      3  Cl        1.4470394750    0.8068798539    2.1830747718
      4  C        -1.2219558838    0.3835554290    2.0760059482
      5  H        -1.2059286916    0.6643731646    3.1209066331
      6  C        -2.4126221276    0.0466101011    1.4417651799
      7  H        -3.3425114370    0.0625783388    1.9979228614
      8  C        -2.4167205835   -0.3087773695    0.0974080968
      9  H        -3.3364711567   -0.5732198417   -0.4074675957
     10  C        -1.2152119627   -0.3255029309   -0.6041516393
     11  Cl       -1.2600209676   -0.7909753080   -2.2993563884
     12  C         1.2934598087   -0.0234887677   -0.7721275264
     13  C         2.1254857537   -1.1442874214   -0.7152543903
     14  H         1.8402914376   -1.9963157592   -0.1089512687
     15  C         3.3212544964   -1.1831302553   -1.4270340950
     16  H         3.9629323239   -2.0534912471   -1.3814155641
     17  C         3.6838171950   -0.0857256582   -2.2003607255
     18  Cl        5.1925511308   -0.1264190041   -3.1043826234
     19  C         2.8743253572    1.0430091059   -2.2712817341
     20  H         3.1716589323    1.8893939014   -2.8772136614
     21  C         1.6802584107    1.0666540027   -1.5555917775
     22  H         1.0455132637    1.9435951266   -1.6096107043

Z-matrix Print:
$molecule
0 1
Cl
C  1 1.758520
C  2 1.391434 1 117.854266
H  3 1.082021 2 119.722843 1 -0.284169 0
C  3 1.390544 2 119.207837 1 179.584082 0
H  5 1.083633 3 119.829727 2 -179.973190 0
C  5 1.390496 3 120.359894 2 0.120620 0
H  7 1.082097 5 121.065294 3 179.836325 0
C  7 1.391447 5 119.221892 3 -0.026460 0
C  2 1.403677 1 119.628010 3 179.668768 0
C  10 1.492872 2 121.886946 1 0.047700 0
C  11 1.397029 10 120.408077 2 -96.368434 0
H  12 1.083924 11 119.782158 10 -0.256329 0
C  12 1.392121 11 120.872937 10 179.827727 0
H  14 1.082294 12 120.673833 11 -179.939259 0
C  14 1.390605 12 119.095281 11 0.088775 0
C  16 1.390809 14 121.135394 12 0.051051 0
H  17 1.082556 16 120.211752 14 179.935121 0
C  17 1.392324 16 119.125444 14 -0.150024 0
H  19 1.083903 17 119.363315 16 -179.882253 0
Cl 9 1.758104 7 117.870136 5 179.450685 0
Cl 16 1.759315 14 119.412247 12 -179.948106 0
$end


 --------------------------------------------------------------

                    Orbital Energies (a.u.)
 --------------------------------------------------------------

 Alpha MOs
 -- Occupied --
********-101.5646-101.5577 -10.2603 -10.2602 -10.2471 -10.2235 -10.2070
-10.2069 -10.2047 -10.2046 -10.1970 -10.1969 -10.1964 -10.1963  -9.4793
 -9.4793  -9.4723  -7.2440  -7.2438  -7.2369  -7.2343  -7.2342  -7.2337
 -7.2336  -7.2271  -7.2269  -0.9279  -0.9016  -0.8859  -0.8530  -0.8404
 -0.7909  -0.7724  -0.7506  -0.7349  -0.6462  -0.6361  -0.6205  -0.6035
 -0.5509  -0.5168  -0.5105  -0.4917  -0.4834  -0.4714  -0.4523  -0.4476
 -0.4468  -0.4235  -0.4086  -0.4084  -0.3927  -0.3764  -0.3763  -0.3747
 -0.3448  -0.3361  -0.3309  -0.3219  -0.3211  -0.2771  -0.2763  -0.2640
 -0.2567
 -- Virtual --
 -0.0461  -0.0450  -0.0334  -0.0305  -0.0178  -0.0125   0.0039   0.0085
  0.0106   0.0109   0.0201   0.0232   0.0335   0.0348   0.0523   0.0527
  0.0537   0.0620   0.0658   0.0721   0.0826   0.0845   0.0849   0.0858
  0.0951   0.0964   0.0999   0.1031   0.1067   0.1158   0.1163   0.1174
  0.1188   0.1237   0.1261   0.1286   0.1325   0.1326   0.1340   0.1345
  0.1396   0.1404   0.1463   0.1503   0.1556   0.1663   0.1667   0.1700
  0.1764   0.1770   0.1799   0.1851   0.1915   0.2039   0.2144   0.2167
  0.2189   0.2238   0.2259   0.2262   0.2284   0.2304   0.2404   0.2428
  0.2452   0.2486   0.2605   0.2629   0.2675   0.2724   0.2735   0.2754
  0.2823   0.2886   0.2910   0.2941   0.3021   0.3058   0.3101   0.3106
  0.3137   0.3249   0.3327   0.3379   0.3464   0.3517   0.3649   0.3809
  0.3930   0.4237   0.4280   0.4527   0.4561   0.4617   0.4629   0.4671
  0.4849   0.4913   0.5078   0.5121   0.5176   0.5261   0.5433   0.5440
  0.5507   0.5525   0.5535   0.5701   0.5737   0.5778   0.5816   0.5901
  0.5966   0.6034   0.6205   0.6243   0.6271   0.6427   0.6515   0.6541
  0.6644   0.6665   0.6714   0.6851   0.7015   0.7091   0.7151   0.7157
  0.7262   0.7357   0.7430   0.7611   0.7679   0.7993   0.8193   0.8195
  0.8320   0.8403   0.8423   0.8425   0.8503   0.8587   0.8613   0.8643
  0.8699   0.8722   0.8764   0.8776   0.8884   0.8892   0.8945   0.9076
  0.9207   0.9299   0.9388   0.9572   0.9615   0.9640   0.9677   0.9780
  0.9796   0.9936   1.0044   1.0135   1.0176   1.0214   1.0420   1.0541
  1.0601   1.0684   1.0828   1.1105   1.1282   1.1498   1.1943   1.1952
  1.2415   1.2516   1.2663   1.2675   1.2841   1.3140   1.3192   1.3218
  1.3424   1.4017   1.4166   1.4228   1.4830   1.4853   1.4971   1.5169
  1.5459   1.5514   1.5541   1.5592   1.5787   1.5946   1.6012   1.6164
  1.6429   1.6588   1.6741   1.6854   1.6907   1.7048   1.7190   1.7448
  1.7625   1.7714   1.8034   1.8216   1.8379   1.8650   1.8798   1.8878
  1.9021   1.9272   1.9443   1.9460   1.9513   1.9584   1.9588   1.9709
  1.9876   2.0055   2.0327   2.0421   2.0631   2.0687   2.1064   2.1291
  2.1720   2.1965   2.1987   2.2651   2.2740   2.2780   2.2837   2.2995
  2.3183   2.3505   2.3725   2.4265   2.4321   2.4371   2.4401   2.4472
  2.4980   2.4985   2.5327   2.5335   2.5465   2.5587   2.5808   2.6277
  2.6569   2.6879   2.6913   2.7024   2.7166   2.7196   2.7330   2.7349
  2.7453   2.7626   2.7629   2.7651   2.7700   2.7835   2.7923   2.8021
  2.8449   2.8455   2.8553   2.8793   2.9125   2.9412   2.9771   3.0128
  3.1037   3.1054   3.1351   3.1470   3.1531   3.2007   3.2252   3.2719
  3.3281   3.3423   3.3915   3.4458   3.4804   3.5377   3.6048   3.6165
  3.7096   3.7445   3.8172   3.9828   3.9857   4.0266   4.0937   4.1380
  4.1469   4.3647   4.8114   4.8328   9.7814   9.8066   9.8384  23.4587
 23.6180  23.8533  23.8986  23.9337  23.9574  23.9776  24.0460  24.0850
 24.0868  24.1466  24.1764  25.8299  25.8619  25.9136  26.1391  26.2588
 26.3019  26.6094  26.6225  26.7954 215.7736 215.8037 215.8443
 --------------------------------------------------------------

          Ground-State Mulliken Net Atomic Charges

     Atom                 Charge (a.u.)
  ----------------------------------------
      1 C                    -0.228921
      2 C                    -0.010881
      3 Cl                    0.452679
      4 C                    -0.101396
      5 H                     0.202706
      6 C                    -0.535879
      7 H                     0.174570
      8 C                    -0.105069
      9 H                     0.202975
     10 C                    -0.010848
     11 Cl                    0.456563
     12 C                     0.786032
     13 C                    -0.759488
     14 H                     0.190268
     15 C                    -0.841000
     16 H                     0.192272
     17 C                     0.697045
     18 Cl                    0.430283
     19 C                    -0.847958
     20 H                     0.192262
     21 C                    -0.728137
     22 H                     0.191922
  ----------------------------------------
  Sum of atomic charges =     0.000000

 -----------------------------------------------------------------
                    Cartesian Multipole Moments
 -----------------------------------------------------------------
    Charge (ESU x 10^10)
                 0.0000
    Dipole Moment (Debye)
         X      -2.5500      Y       0.0515      Z       1.5300
       Tot       2.9742
    Quadrupole Moments (Debye-Ang)
        XX    -109.6459     XY      -1.5653     YY    -104.8199
        XZ      -0.9107     YZ      -2.9245     ZZ    -110.4777
    Octopole Moments (Debye-Ang^2)
       XXX    -402.2626    XXY      -6.7510    XYY     -96.0809
       YYY       6.0615    XXZ      97.5460    XYZ      -7.0464
       YYZ      58.0060    XZZ    -134.6249    YZZ      14.1848
       ZZZ     222.8710
    Hexadecapole Moments (Debye-Ang^3)
      XXXX   -4645.6840   XXXY     -48.1496   XXYY    -801.4243
      XYYY     -42.2838   YYYY    -446.1184   XXXZ    1013.6992
      XXYZ     -54.0626   XYYZ     291.7861   YYYZ    -166.7757
      XXZZ   -1221.3040   XYZZ      10.9949   YYZZ    -487.2749
      XZZZ     949.0827   YZZZ    -157.1537   ZZZZ   -2521.0992
 -----------------------------------------------------------------
Archival summary:
1\1\november\OPT\ProcedureUnspecified\BasisUnspecified\l3127\taweetha\FriJan1704:39:022020FriJan1704:39:022020\0\\#,OPT,ProcedureUnspecified,BasisUnspecified,\\0,1\Cl\C,1,1.75852\C,2,1.39143,1,117.854\H,3,1.08202,2,119.723,1,-0.284169,0\C,3,1.39054,2,119.208,1,179.584,0\H,5,1.08363,3,119.83,2,-179.973,0\C,5,1.3905,3,120.36,2,0.12062,0\H,7,1.0821,5,121.065,3,179.836,0\C,7,1.39145,5,119.222,3,-0.0264596,0\C,2,1.40368,1,119.628,3,179.669,0\C,10,1.49287,2,121.887,1,0.0477005,0\C,11,1.39703,10,120.408,2,-96.3684,0\H,12,1.08392,11,119.782,10,-0.256329,0\C,12,1.39212,11,120.873,10,179.828,0\H,14,1.08229,12,120.674,11,-179.939,0\C,14,1.39061,12,119.095,11,0.0887754,0\C,16,1.39081,14,121.135,12,0.0510511,0\H,17,1.08256,16,120.212,14,179.935,0\C,17,1.39232,16,119.125,14,-0.150024,0\H,19,1.0839,17,119.363,16,-179.882,0\Cl,9,1.7581,7,117.87,5,179.451,0\Cl,16,1.75932,14,119.412,12,-179.948,0\\\@

 Total job time:  6408.44s(wall), 6407.95s(cpu) 
 Fri Jan 17 04:39:02 2020

        *************************************************************
        *                                                           *
        *  Thank you very much for using Q-Chem.  Have a nice day.  *
        *                                                           *
        *************************************************************


 
User input: 2 of 2 
 
                  Welcome to Q-Chem
     A Quantum Leap Into The Future Of Chemistry


 Q-Chem 5.2 (devel), Q-Chem, Inc., Pleasanton, CA (2019)

 Yihan Shao,  Zhengting Gan,  E. Epifanovsky,  A. T. B. Gilbert,  M. Wormit,  
 J. Kussmann,  A. W. Lange,  A. Behn,  Jia Deng,  Xintian Feng,  D. Ghosh,  
 M. Goldey,  P. R. Horn,  L. D. Jacobson,  I. Kaliman,  T. Kus,  A. Landau,  
 Jie Liu,  E. I. Proynov,  R. M. Richard,  R. P. Steele,  E. J. Sundstrom,  
 H. L. Woodcock III,  P. M. Zimmerman,  D. Zuev,  B. Albrecht,  E. Alguire,  
 S. A. Baeppler,  D. Barton,  Z. Benda,  Y. A. Bernard,  E. J. Berquist,  
 K. B. Bravaya,  H. Burton,  D. Casanova,  Chun-Min Chang,  Yunqing Chen,  
 A. Chien,  K. D. Closser,  M. P. Coons,  S. Coriani,  S. Dasgupta,  
 A. L. Dempwolff,  M. Diedenhofen,  Hainam Do,  R. G. Edgar,  Po-Tung Fang,  
 S. Faraji,  S. Fatehi,  Qingguo Feng,  K. D. Fenk,  J. Fosso-Tande,  
 J. Gayvert,  Qinghui Ge,  A. Ghysels,  G. Gidofalvi,  J. Gomes,  
 J. Gonthier,  A. Gunina,  D. Hait,  M. W. D. Hanson-Heine,  
 P. H. P. Harbach,  A. W. Hauser,  M. F. Herbst,  J. E. Herr,  
 E. G. Hohenstein,  Z. C. Holden,  Kerwin Hui,  B. C. Huynh,  T.-C. Jagau,  
 Hyunjun Ji,  B. Kaduk,  K. Khistyaev,  Jaehoon Kim,  P. Klunzinger,  K. Koh,  
 D. Kosenkov,  L. Koulias,  T. Kowalczyk,  C. M. Krauter,  A. Kunitsa,  
 Ka Un Lao,  A. Laurent,  K. V. Lawler,  Joonho Lee,  D. Lefrancois,  
 S. Lehtola,  D. S. Levine,  Yi-Pei Li,  You-Sheng Lin,  Fenglai Liu,  
 E. Livshits,  A. Luenser,  P. Manohar,  E. Mansoor,  S. F. Manzer,  
 Shan-Ping Mao,  Yuezhi Mao,  N. Mardirossian,  A. V. Marenich,  
 T. Markovich,  L. A. Martinez-Martinez,  S. A. Maurer,  N. J. Mayhall,  
 S. C. McKenzie,  J.-M. Mewes,  P. Morgante,  A. F. Morrison,  
 J. W. Mullinax,  K. Nanda,  T. S. Nguyen-Beck,  R. Olivares-Amaya,  
 J. A. Parkhill,  Zheng Pei,  T. M. Perrine,  F. Plasser,  P. Pokhilko,  
 S. Prager,  A. Prociuk,  E. Ramos,  D. R. Rehn,  F. Rob,  M. Scheurer,  
 M. Schneider,  N. Sergueev,  S. M. Sharada,  S. Sharma,  D. W. Small,  
 T. Stauch,  T. Stein,  Yu-Chuan Su,  A. J. W. Thom,  A. Tkatchenko,  
 T. Tsuchimochi,  N. M. Tubman,  L. Vogt,  M. L. Vidal,  O. Vydrov,  
 M. A. Watson,  J. Wenzel,  M. de Wergifosse,  T. A. Wesolowski,  A. White,  
 J. Witte,  A. Yamada,  Jun Yang,  K. Yao,  S. Yeganeh,  S. R. Yost,  
 Zhi-Qiang You,  A. Zech,  Igor Ying Zhang,  Xing Zhang,  Yan Zhao,  
 Ying Zhu,  B. R. Brooks,  G. K. L. Chan,  C. J. Cramer,  M. S. Gordon,  
 W. J. Hehre,  A. Klamt,  M. W. Schmidt,  C. D. Sherrill,  D. G. Truhlar,  
 A. Aspuru-Guzik,  R. Baer,  A. T. Bell,  N. A. Besley,  Jeng-Da Chai,  
 A. E. DePrince, III,  R. A. DiStasio Jr.,  A. Dreuw,  B. D. Dunietz,  
 T. R. Furlani,  Chao-Ping Hsu,  Yousung Jung,  Jing Kong,  D. S. Lambrecht,  
 WanZhen Liang,  C. Ochsenfeld,  V. A. Rassolov,  L. V. Slipchenko,  
 J. E. Subotnik,  T. Van Voorhis,  J. M. Herbert,  A. I. Krylov,  
 P. M. W. Gill,  M. Head-Gordon

 Contributors to earlier versions of Q-Chem not listed above: 
 R. D. Adamson,  B. Austin,  J. Baker,  G. J. O. Beran,  K. Brandhorst,  
 S. T. Brown,  E. F. C. Byrd,  A. K. Chakraborty,  C.-L. Cheng,  
 Siu Hung Chien,  D. M. Chipman,  D. L. Crittenden,  H. Dachsel,  
 R. J. Doerksen,  A. D. Dutoi,  L. Fusti-Molnar,  W. A. Goddard III,  
 A. Golubeva-Zadorozhnaya,  S. R. Gwaltney,  G. Hawkins,  A. Heyden,  
 S. Hirata,  G. Kedziora,  F. J. Keil,  C. Kelley,  Jihan Kim,  R. A. King,  
 R. Z. Khaliullin,  P. P. Korambath,  W. Kurlancheek,  A. M. Lee,  M. S. Lee,  
 S. V. Levchenko,  Ching Yeh Lin,  D. Liotard,  R. C. Lochan,  I. Lotan,  
 P. E. Maslen,  N. Nair,  D. P. O'Neill,  D. Neuhauser,  E. Neuscamman,  
 C. M. Oana,  R. Olson,  B. Peters,  R. Peverati,  P. A. Pieniazek,  
 Y. M. Rhee,  J. Ritchie,  M. A. Rohrdanz,  E. Rosta,  N. J. Russ,  
 H. F. Schaefer III,  N. E. Schultz,  N. Shenvi,  A. C. Simmonett,  A. Sodt,  
 D. Stuck,  K. S. Thanthiriwatte,  V. Vanovschi,  Tao Wang,  A. Warshel,  
 C. F. Williams,  Q. Wu,  X. Xu,  W. Zhang

 Please cite Q-Chem as follows:
 Y. Shao et al., Mol. Phys. 113, 184-215 (2015)
 DOI: 10.1080/00268976.2014.952696

 Q-Chem 5.2.1 for Intel X86 EM64T Linux

 Parts of Q-Chem use Armadillo 8.300.2 (Tropical Shenanigans).
 http://arma.sourceforge.net/

 Q-Chem begins on Fri Jan 17 04:39:02 2020  

Host: 
0

     Scratch files written to /scratch/taweetham/qchem1324//
NAlpha2: 130
NElect   130
Mult     1
The previous job contains 0 fragments, simply inherited here

 Q-Chem warning in module libgen/rem_setup.C, line 2168:

 Setting Thresh to 1e-14


Checking the input file for inconsistencies... 	...done.

--------------------------------------------------------------
User input:
--------------------------------------------------------------

$MOLECULE
READ
$END

$REM
   JOB_TYPE 	FREQUENCY
   BASIS 	6-311++G**
   METHOD	B3LYP
   SCF_GUESS_ALWAYS     TRUE
   S2THRESH     15
   THRESH       15
   MEM_TOTAL    10000
$END

--------------------------------------------------------------
 ----------------------------------------------------------------
             Standard Nuclear Orientation (Angstroms)
    I     Atom           X                Y                Z
 ----------------------------------------------------------------
    1      C       1.2387618168    -0.0001023650     0.0030464751
    2      C       1.9829055654     1.1900866955     0.0238853287
    3      Cl      1.1479412849     2.7364535199     0.0740342073
    4      C       3.3742742692     1.2021143883     0.0153111323
    5      H       3.9025901260     2.1463180055     0.0324807948
    6      C       4.0634095194    -0.0052802772    -0.0124438532
    7      H       5.1470255947    -0.0070616475    -0.0182323831
    8      C       3.3696293726    -1.2102464868    -0.0308438519
    9      H       3.8942074025    -2.1563493770    -0.0526982439
   10      C       1.9783223917    -1.1928491135    -0.0237031376
   11      Cl      1.1371389583    -2.7367306198    -0.0588008305
   12      C      -0.2541080628     0.0022920368     0.0037633304
   13      C      -0.9615376077     0.1635555309    -1.1900661690
   14      H      -0.4229442729     0.2918575096    -2.1219177577
   15      C      -2.3536154913     0.1637289574    -1.2010723295
   16      H      -2.8984213849     0.2879418214    -2.1279582142
   17      C      -3.0393365111     0.0023478915    -0.0021038260
   18      Cl     -4.7986442871    -0.0001019982    -0.0065508966
   19      C      -2.3582900245    -0.1571073843     1.2000187512
   20      H      -2.9072225268    -0.2805586616     2.1248759658
   21      C      -0.9659738913    -0.1572910107     1.1952418004
   22      H      -0.4312942714    -0.2831961604     2.1296457699
 ----------------------------------------------------------------
 Molecular Point Group                 C1    NOp =  1
 Largest Abelian Subgroup              C1    NOp =  1
 Nuclear Repulsion Energy =        1207.81584757 hartrees
 There are       65 alpha and       65 beta electrons
 Requested basis set is 6-311++G(d,p)
 There are 146 shells and 403 basis functions

 Total QAlloc Memory Limit  10000 MB
 Mega-Array Size       188 MB
 MEM_STATIC part       192 MB
 A cutoff of  1.0D-15 yielded   8812 shell pairs
 There are     70889 function pairs (     76152 Cartesian)
 Smallest overlap matrix eigenvalue = 2.66E-07
 Linear dependence detected in AO basis
 Number of orthogonalized atomic orbitals = 400
 Maximum deviation from orthogonality = 3.398E-10
 Guess from superposition of atomic densities
 Warning:  Energy on first SCF cycle will be non-variational
 SAD guess density has 130.000000 electrons

 -----------------------------------------------------------------------
  General SCF calculation program by
  Eric Jon Sundstrom, Paul Horn, Yuezhi Mao, Dmitri Zuev, Alec White,
  David Stuck, Shaama M.S., Shane Yost, Joonho Lee, David Small,
  Daniel Levine, Susi Lehtola, Hugh Burton, Evgeny Epifanovsky,
  Bang C. Huynh
 -----------------------------------------------------------------------
 Exchange:     0.2000 Hartree-Fock + 0.0800 Slater + 0.7200 B88
 Correlation:  0.1900 VWN1RPA + 0.8100 LYP
 Using SG-1 standard quadrature grid
 A restricted SCF calculation will be
 performed using DIIS
 SCF converges when DIIS error is below 1.0e-08
 ---------------------------------------
  Cycle       Energy         DIIS error
 ---------------------------------------
    1   -1845.7882590000      3.13e-02  
    2   -1842.1090505712      2.84e-03  
    3   -1842.0294508316      3.40e-03  
    4   -1842.2769390921      5.05e-04  
    5   -1842.2813932106      2.28e-04  
    6   -1842.2823781201      9.04e-05  
    7   -1842.2825358769      1.90e-05  
    8   -1842.2825398936      1.13e-05  
    9   -1842.2825426444      1.93e-06  
   10   -1842.2825427107      8.75e-07  
   11   -1842.2825427257      1.04e-07  
   12   -1842.2825427259      3.87e-08  
   13   -1842.2825427260      1.27e-08  
   14   -1842.2825427259      6.17e-09  Convergence criterion met
 ---------------------------------------
 SCF time:   CPU 484.23s  wall 484.00s 
 SCF   energy in the final basis set =    -1842.2825427259
 Total energy in the final basis set =    -1842.2825427259

 --------------------------------------------------------------

                    Orbital Energies (a.u.)
 --------------------------------------------------------------

 Alpha MOs
 -- Occupied --
********-101.5646-101.5577 -10.2602 -10.2602 -10.2471 -10.2235 -10.2070
-10.2068 -10.2047 -10.2046 -10.1970 -10.1969 -10.1964 -10.1963  -9.4794
 -9.4793  -9.4723  -7.2440  -7.2439  -7.2367  -7.2344  -7.2343  -7.2337
 -7.2336  -7.2272  -7.2269  -0.9279  -0.9016  -0.8859  -0.8530  -0.8404
 -0.7909  -0.7724  -0.7506  -0.7349  -0.6462  -0.6361  -0.6205  -0.6034
 -0.5509  -0.5168  -0.5105  -0.4917  -0.4834  -0.4714  -0.4523  -0.4475
 -0.4467  -0.4235  -0.4086  -0.4084  -0.3927  -0.3764  -0.3763  -0.3747
 -0.3448  -0.3361  -0.3309  -0.3220  -0.3211  -0.2771  -0.2763  -0.2640
 -0.2567
 -- Virtual --
 -0.0461  -0.0450  -0.0333  -0.0305  -0.0178  -0.0124   0.0039   0.0086
  0.0106   0.0110   0.0203   0.0233   0.0337   0.0349   0.0527   0.0529
  0.0542   0.0620   0.0659   0.0724   0.0826   0.0846   0.0850   0.0859
  0.0953   0.0964   0.0998   0.1036   0.1067   0.1160   0.1162   0.1175
  0.1187   0.1240   0.1261   0.1287   0.1324   0.1327   0.1340   0.1347
  0.1394   0.1411   0.1464   0.1506   0.1558   0.1667   0.1669   0.1702
  0.1764   0.1772   0.1800   0.1858   0.1921   0.2046   0.2145   0.2167
  0.2191   0.2238   0.2257   0.2264   0.2285   0.2305   0.2405   0.2427
  0.2453   0.2493   0.2602   0.2631   0.2678   0.2727   0.2740   0.2758
  0.2825   0.2888   0.2911   0.2943   0.3023   0.3057   0.3098   0.3106
  0.3137   0.3247   0.3329   0.3379   0.3464   0.3517   0.3649   0.3815
  0.3929   0.4237   0.4280   0.4530   0.4562   0.4620   0.4630   0.4673
  0.4849   0.4912   0.5079   0.5121   0.5178   0.5260   0.5434   0.5440
  0.5507   0.5527   0.5537   0.5702   0.5738   0.5779   0.5816   0.5903
  0.5967   0.6036   0.6210   0.6245   0.6271   0.6428   0.6516   0.6541
  0.6645   0.6671   0.6714   0.6858   0.7014   0.7090   0.7155   0.7157
  0.7260   0.7357   0.7430   0.7611   0.7679   0.7994   0.8194   0.8196
  0.8321   0.8405   0.8422   0.8425   0.8503   0.8587   0.8613   0.8644
  0.8699   0.8724   0.8766   0.8775   0.8884   0.8891   0.8945   0.9076
  0.9206   0.9299   0.9386   0.9571   0.9615   0.9641   0.9676   0.9777
  0.9797   0.9936   1.0044   1.0135   1.0177   1.0214   1.0420   1.0541
  1.0602   1.0685   1.0828   1.1105   1.1282   1.1499   1.1944   1.1952
  1.2416   1.2517   1.2663   1.2675   1.2842   1.3140   1.3192   1.3217
  1.3424   1.4017   1.4167   1.4228   1.4830   1.4853   1.4971   1.5169
  1.5459   1.5515   1.5541   1.5592   1.5787   1.5946   1.6012   1.6164
  1.6429   1.6589   1.6741   1.6854   1.6908   1.7048   1.7190   1.7449
  1.7626   1.7714   1.8034   1.8217   1.8379   1.8650   1.8798   1.8878
  1.9021   1.9271   1.9444   1.9461   1.9513   1.9584   1.9588   1.9710
  1.9875   2.0055   2.0326   2.0421   2.0631   2.0687   2.1063   2.1290
  2.1720   2.1965   2.1987   2.2651   2.2740   2.2780   2.2838   2.2994
  2.3182   2.3505   2.3725   2.4265   2.4321   2.4372   2.4401   2.4473
  2.4980   2.4984   2.5327   2.5335   2.5466   2.5587   2.5808   2.6276
  2.6570   2.6879   2.6913   2.7025   2.7167   2.7196   2.7330   2.7349
  2.7453   2.7626   2.7629   2.7651   2.7700   2.7836   2.7923   2.8020
  2.8449   2.8455   2.8554   2.8792   2.9126   2.9412   2.9772   3.0127
  3.1037   3.1054   3.1351   3.1470   3.1532   3.2007   3.2252   3.2719
  3.3281   3.3423   3.3915   3.4458   3.4805   3.5377   3.6047   3.6165
  3.7096   3.7445   3.8171   3.9828   3.9857   4.0267   4.0937   4.1380
  4.1469   4.3647   4.8114   4.8328   9.7814   9.8066   9.8383  23.4587
 23.6180  23.8533  23.8987  23.9337  23.9575  23.9776  24.0460  24.0850
 24.0868  24.1466  24.1764  25.8301  25.8618  25.9134  26.1393  26.2587
 26.3019  26.6093  26.6227  26.7952 215.7736 215.8037 215.8442
 --------------------------------------------------------------

          Ground-State Mulliken Net Atomic Charges

     Atom                 Charge (a.u.)
  ----------------------------------------
      1 C                    -0.221535
      2 C                    -0.000821
      3 Cl                    0.450633
      4 C                    -0.105843
      5 H                     0.202934
      6 C                    -0.539814
      7 H                     0.174544
      8 C                    -0.108357
      9 H                     0.202967
     10 C                    -0.000896
     11 Cl                    0.452518
     12 C                     0.803442
     13 C                    -0.772008
     14 H                     0.190765
     15 C                    -0.839090
     16 H                     0.192162
     17 C                     0.694504
     18 Cl                    0.429885
     19 C                    -0.849515
     20 H                     0.192167
     21 C                    -0.740592
     22 H                     0.191953
  ----------------------------------------
  Sum of atomic charges =     0.000000

 -----------------------------------------------------------------
                    Cartesian Multipole Moments
 -----------------------------------------------------------------
    Charge (ESU x 10^10)
                 0.0000
    Dipole Moment (Debye)
         X       2.9749      Y       0.0007      Z      -0.0097
       Tot       2.9749
    Quadrupole Moments (Debye-Ang)
        XX    -101.6215     XY      -0.0231     YY    -112.3214
        XZ      -0.0884     YZ      -1.2170     ZZ    -103.5480
    Octopole Moments (Debye-Ang^2)
       XXX      90.7140    XXY      -0.1043    XYY       2.7720
       YYY      -0.0369    XXZ      -0.2368    XYZ       2.3132
       YYZ      -0.0262    XZZ     -22.0725    YZZ       0.0426
       ZZZ       0.1149
    Hexadecapole Moments (Debye-Ang^3)
      XXXX   -4441.7970   XXXY       0.0402   XXYY   -1003.1042
      XYYY       0.0532   YYYY   -1478.8444   XXXZ      -1.6933
      XXYZ      -3.8220   XYYZ      -0.1822   YYYZ       4.3889
      XXZZ    -845.4953   XYZZ       0.0171   YYZZ    -326.5447
      XZZZ       0.3572   YZZZ      -6.9153   ZZZZ    -347.2578
 -----------------------------------------------------------------
 Calculating MO derivatives via CPSCF
    1     0    69    0.0219171  
    2     0    69    0.0066059  
    3     0    69    0.0005555  
    4     6    63    0.0000488  
    5    65     4    0.0000027  
    6    69     0    0.0000001  Converged
 Time for AOints: 742.5 s (CPU) 742.5 s (wall)
 ------------------------------------------------------------------------------
                     AOints        : Timing summary (seconds)
 ------------------------------------------------------------------------------
     job step          cpu (% of tot)      sys (% of tot)     wall (% of tot)
 ------------------------------------------------------------------------------
  AOints            0.7425E+03 ( 8.6)   0.8000E-05 ( 3.2)   0.7425E+03 ( 8.6)
 ------------------------------------------------------------------------------
   Grand Totals     0.8584E+04          0.2470E-03          0.8584E+04
 ------------------------------------------------------------------------------
 Polarizability Matrix (a.u.)
            1           2           3
    1-240.6042099  -0.0407244   0.2110521
    2  -0.0407244-164.0803627   2.4639024
    3   0.2110521   2.4639024-124.0946396
 Calculating analytic Hessian of the SCF energy

 Direct stationary perturbation theory relativistic correction:

 rels  =       2.432756427277
 relv  =      -9.283334745951
 rel2e =       2.492714720697
 E_rel =      -4.357863597977

 Hessian of the SCF Energy
            1           2           3           4           5           6
    1   0.6456219  -0.0002066  -0.0012296  -0.1702592  -0.1147372  -0.0026415
    2  -0.0002066   0.5979073   0.0046695  -0.0562384  -0.2257081  -0.0029707
    3  -0.0012296   0.0046695   0.1714898  -0.0012556  -0.0024591  -0.0611667
    4  -0.1702592  -0.0562384  -0.0012556   0.6108921   0.0529376  -0.0020606
    5  -0.1147372  -0.2257081  -0.0024591   0.0529376   0.5079114   0.0084705
    6  -0.0026415  -0.0029707  -0.0611667  -0.0020606   0.0084705   0.1185604
    7   0.0045299  -0.0022802   0.0000085  -0.0660704   0.0468272   0.0016232
    8   0.0194899  -0.0385191  -0.0013503   0.0465854  -0.1232329  -0.0028460
    9   0.0004767  -0.0009747   0.0039283   0.0018097  -0.0029834  -0.0229088
   10  -0.0228166  -0.0712064  -0.0011698  -0.3204023   0.0164407   0.0017988
   11  -0.0265709   0.0307449   0.0004555  -0.0486951  -0.1113562  -0.0008161
   12  -0.0004017   0.0009875   0.0056483   0.0006082  -0.0011805  -0.0599051
   13  -0.0050376   0.0013538   0.0000714  -0.0121831  -0.0281525  -0.0005281
   14   0.0007547   0.0012801  -0.0000851   0.0032267   0.0016714  -0.0000427
   15   0.0001355  -0.0000653   0.0053799   0.0000274   0.0000879   0.0024462
   16   0.0009766  -0.0001266   0.0000208  -0.0287193   0.0269048   0.0009588
   17  -0.0001176  -0.0658696  -0.0011740   0.0844993   0.0309701   0.0000493
   18  -0.0000286  -0.0013688  -0.0014360   0.0020252   0.0004480   0.0057943
   19   0.0004919  -0.0000030  -0.0000097   0.0009813   0.0023209   0.0000832
   20  -0.0000031  -0.0012145  -0.0000079   0.0019837  -0.0033032  -0.0002150
   21  -0.0000144  -0.0000276  -0.0010532   0.0000897  -0.0002092   0.0069354
   22  -0.0224600   0.0714033   0.0015061  -0.0556528  -0.0295742  -0.0004568
   23   0.0267526   0.0303766   0.0003064  -0.0312259  -0.0155515  -0.0000003
   24   0.0007016   0.0002849   0.0056339  -0.0003675  -0.0001050  -0.0034585
   25  -0.0050449  -0.0013310   0.0000268  -0.0009597  -0.0010372  -0.0000144
   26  -0.0007325   0.0012885  -0.0000705  -0.0009550   0.0001988   0.0000257
   27  -0.0000185  -0.0000713   0.0053790  -0.0000449   0.0000224  -0.0008565
   28  -0.1696978   0.0561956   0.0020384   0.0680464   0.0305583   0.0002651
   29   0.1146564  -0.2265504  -0.0033746  -0.0310480  -0.0654303  -0.0015068
   30   0.0035964  -0.0032361  -0.0611859  -0.0010267  -0.0018646   0.0072672
   31   0.0044508   0.0021141  -0.0000513  -0.0020566   0.0012035   0.0001314
   32  -0.0196372  -0.0384471  -0.0010176   0.0052399   0.0013874  -0.0001859
   33  -0.0004380  -0.0009831   0.0039338   0.0001405  -0.0000487   0.0040560
   34  -0.2170724   0.0002615   0.0002077  -0.0208947  -0.0121923   0.0009057
   35   0.0002537  -0.0770608   0.0030149  -0.0267888   0.0042827   0.0000633
   36  -0.0000069   0.0024149  -0.0796531  -0.0001258  -0.0000280   0.0037136
   37  -0.0250239   0.0039868  -0.0276954  -0.0000728   0.0033003  -0.0009724
   38   0.0019920   0.0036787  -0.0000845  -0.0004470  -0.0017077   0.0008645
   39  -0.0064657  -0.0002474   0.0051002   0.0022601   0.0001090  -0.0004430
   40   0.0010352   0.0001492  -0.0003086   0.0002154  -0.0003928  -0.0000922
   41  -0.0003225  -0.0037233  -0.0006206  -0.0006984   0.0007168  -0.0001337
   42   0.0014093  -0.0005556   0.0007522  -0.0005649   0.0000654   0.0000424
   43   0.0020503   0.0004306  -0.0028921  -0.0008663   0.0007385   0.0005598
   44   0.0004104   0.0065565   0.0012272   0.0010613  -0.0005303   0.0003774
   45  -0.0022411   0.0014583  -0.0037194   0.0000493   0.0005182   0.0000134
   46  -0.0001836   0.0001812  -0.0011460  -0.0001987   0.0003264   0.0000133
   47  -0.0000581   0.0001443   0.0000108   0.0000663   0.0001688  -0.0000841
   48   0.0001203   0.0000039   0.0001400   0.0000059   0.0000740  -0.0000239
   49  -0.0012134  -0.0000073   0.0000092   0.0003909  -0.0002949  -0.0001188
   50  -0.0000100  -0.0008233   0.0002454  -0.0001969   0.0001735  -0.0001604
   51   0.0000100   0.0001935  -0.0018945  -0.0002039   0.0000630   0.0003922
   52   0.0015507   0.0000021  -0.0000025  -0.0005273   0.0007123   0.0000408
   53   0.0000009  -0.0006873  -0.0001455  -0.0000733  -0.0000312   0.0000058
   54   0.0000038  -0.0001432   0.0002980  -0.0000139   0.0000134  -0.0000045
   55   0.0020336  -0.0004399   0.0028842  -0.0005702   0.0005514  -0.0002700
   56  -0.0003797   0.0065800   0.0012149   0.0010230  -0.0002181  -0.0001639
   57   0.0022471   0.0014461  -0.0037045   0.0005689  -0.0005919  -0.0000781
   58  -0.0001824  -0.0001789   0.0011467  -0.0002438   0.0003189   0.0000064
   59   0.0000570   0.0001474   0.0000176   0.0000561   0.0001597   0.0000790
   60  -0.0001246   0.0000042   0.0001465   0.0000051  -0.0000262  -0.0000119
   61  -0.0247970  -0.0039168   0.0275641  -0.0009999   0.0036221   0.0007525
   62  -0.0018874   0.0036304  -0.0001461   0.0003392  -0.0010041  -0.0008813
   63   0.0063036  -0.0002798   0.0052127  -0.0022602  -0.0006659  -0.0004451
   64   0.0010516  -0.0001400   0.0002748   0.0001472  -0.0003814   0.0000091
   65   0.0002981  -0.0037322  -0.0006220  -0.0006524   0.0004328   0.0000752
   66  -0.0013953  -0.0005402   0.0007731   0.0003352   0.0002923   0.0000796
            7           8           9          10          11          12
    1   0.0045299   0.0194899   0.0004767  -0.0228166  -0.0265709  -0.0004017
    2  -0.0022802  -0.0385191  -0.0009747  -0.0712064   0.0307449   0.0009875
    3   0.0000085  -0.0013503   0.0039283  -0.0011698   0.0004555   0.0056483
    4  -0.0660704   0.0465854   0.0018097  -0.3204023  -0.0486951   0.0006082
    5   0.0468272  -0.1232329  -0.0029834   0.0164407  -0.1113562  -0.0011805
    6   0.0016232  -0.0028460  -0.0229088   0.0017988  -0.0008161  -0.0599051
    7   0.0855580  -0.0766371  -0.0024711  -0.0198862   0.0393413   0.0011951
    8  -0.0766371   0.1810781   0.0051985   0.0131918  -0.0182542  -0.0006951
    9  -0.0024711   0.0051985   0.0118950   0.0004662  -0.0008643   0.0042333
   10  -0.0198862   0.0131918   0.0004662   0.6692452   0.0345434  -0.0026220
   11   0.0393413  -0.0182542  -0.0008643   0.0345434   0.7380788   0.0126711
   12   0.0011951  -0.0006951   0.0042333  -0.0026220   0.0126711   0.1252130
   13   0.0008355  -0.0004542  -0.0000526  -0.1251399  -0.1213756  -0.0020305
   14   0.0010513   0.0012734   0.0000708  -0.1244670  -0.2732151  -0.0043287
   15   0.0000165   0.0000959  -0.0024504  -0.0019368  -0.0044345  -0.0344145
   16  -0.0037560   0.0012631   0.0000673  -0.1790779   0.1239575   0.0031448
   17  -0.0053900   0.0039686   0.0000215   0.0567693  -0.2875620  -0.0050522
   18  -0.0000489  -0.0000601   0.0046289   0.0016395  -0.0051847  -0.0602298
   19  -0.0005816   0.0002440   0.0000092  -0.0111189  -0.0022853   0.0000298
   20   0.0013539  -0.0008388  -0.0000323   0.0284918   0.0039085  -0.0001372
   21   0.0000218  -0.0000235   0.0000578   0.0006352  -0.0000035   0.0035042
   22   0.0012075   0.0010353   0.0000087   0.0635736  -0.0232931  -0.0007390
   23   0.0021938  -0.0020329  -0.0000565   0.0228370  -0.0576105  -0.0013986
   24   0.0000390   0.0000027  -0.0008457   0.0001600  -0.0011661   0.0074373
   25   0.0001717   0.0000274  -0.0000047  -0.0009923  -0.0032550  -0.0000149
   26   0.0001401   0.0000100   0.0000085  -0.0036641  -0.0025880  -0.0001651
   27   0.0000064   0.0000168  -0.0004878   0.0000535  -0.0002030   0.0068131
   28  -0.0020829  -0.0052301  -0.0000487  -0.0554433   0.0313575   0.0009376
   29  -0.0011917   0.0014099  -0.0000689   0.0297033  -0.0157720  -0.0004061
   30  -0.0000439  -0.0001873   0.0040511   0.0010524  -0.0003690  -0.0034803
   31   0.0004281   0.0000925   0.0000020   0.0011953  -0.0022039  -0.0000677
   32  -0.0001030  -0.0022468  -0.0000422  -0.0010414  -0.0020214   0.0000059
   33  -0.0000034  -0.0000291   0.0001174  -0.0000858  -0.0000048  -0.0008445
   34  -0.0017851   0.0028903  -0.0001347   0.0015621  -0.0006223   0.0000102
   35  -0.0032671  -0.0015137  -0.0001380  -0.0018092  -0.0045694  -0.0002242
   36   0.0000170   0.0002540  -0.0021445   0.0001444  -0.0001424   0.0062445
   37   0.0000762  -0.0014194  -0.0008034  -0.0002397  -0.0001030   0.0010447
   38  -0.0016104  -0.0006861  -0.0005198   0.0002890   0.0000694   0.0002431
   39  -0.0001689   0.0003105  -0.0000098  -0.0000050   0.0002596  -0.0002290
   40  -0.0001410   0.0000884  -0.0001226  -0.0001178   0.0000252   0.0000410
   41   0.0002420  -0.0001356   0.0000775  -0.0000639  -0.0002124   0.0000862
   42   0.0000657  -0.0001215   0.0000506  -0.0000992  -0.0001445  -0.0000388
   43   0.0006631   0.0002025   0.0002951   0.0000212  -0.0001418   0.0000773
   44  -0.0000961   0.0000837  -0.0001054   0.0000347   0.0002590  -0.0003055
   45   0.0000364  -0.0004808  -0.0002495   0.0000028   0.0000788   0.0001284
   46   0.0000758  -0.0001309  -0.0000179   0.0000004  -0.0000522   0.0000724
   47   0.0000203  -0.0001404   0.0000053  -0.0000300  -0.0000092  -0.0000112
   48  -0.0000090  -0.0000379   0.0000007  -0.0000116  -0.0000149  -0.0000183
   49   0.0000163   0.0000886   0.0000216   0.0000937   0.0000553   0.0000052
   50   0.0001981   0.0000803   0.0000084   0.0000024  -0.0000589   0.0001026
   51   0.0003171   0.0003087   0.0002911   0.0000914  -0.0000403   0.0000613
   52  -0.0000445  -0.0002878  -0.0000099  -0.0000800  -0.0002417   0.0000120
   53  -0.0000153   0.0000337  -0.0000003  -0.0000011  -0.0000133  -0.0000075
   54  -0.0000072  -0.0000164  -0.0000021  -0.0000091  -0.0000043  -0.0000229
   55   0.0000552  -0.0002855  -0.0003260  -0.0001221  -0.0000572  -0.0000344
   56   0.0001221  -0.0000273   0.0000662   0.0000900   0.0003492   0.0000319
   57  -0.0002321   0.0001458  -0.0001772  -0.0000889   0.0000610   0.0002744
   58   0.0000634  -0.0001217   0.0000168  -0.0000087  -0.0000548  -0.0000799
   59   0.0000167  -0.0001477  -0.0000194  -0.0000157  -0.0000070   0.0000204
   60   0.0000074  -0.0000092  -0.0000004   0.0000064   0.0000085  -0.0000144
   61   0.0007637  -0.0007759   0.0007636  -0.0002229  -0.0003204  -0.0011740
   62  -0.0010153  -0.0000283   0.0004045   0.0000055   0.0001021  -0.0001891
   63  -0.0004403  -0.0004492   0.0000257   0.0000011  -0.0002112  -0.0002920
   64  -0.0000965   0.0001429   0.0000541  -0.0000211  -0.0000082  -0.0000124
   65   0.0000996  -0.0001337  -0.0000559  -0.0001001  -0.0002604  -0.0000503
   66   0.0000711  -0.0000264  -0.0000037  -0.0000246   0.0000681  -0.0000696
           13          14          15          16          17          18
    1  -0.0050376   0.0007547   0.0001355   0.0009766  -0.0001176  -0.0000286
    2   0.0013538   0.0012801  -0.0000653  -0.0001266  -0.0658696  -0.0013688
    3   0.0000714  -0.0000851   0.0053799   0.0000208  -0.0011740  -0.0014360
    4  -0.0121831   0.0032267   0.0000274  -0.0287193   0.0844993   0.0020252
    5  -0.0281525   0.0016714   0.0000879   0.0269048   0.0309701   0.0004480
    6  -0.0005281  -0.0000427   0.0024462   0.0009588   0.0000493   0.0057943
    7   0.0008355   0.0010513   0.0000165  -0.0037560  -0.0053900  -0.0000489
    8  -0.0004542   0.0012734   0.0000959   0.0012631   0.0039686  -0.0000601
    9  -0.0000526   0.0000708  -0.0024504   0.0000673   0.0000215   0.0046289
   10  -0.1251399  -0.1244670  -0.0019368  -0.1790779   0.0567693   0.0016395
   11  -0.1213756  -0.2732151  -0.0044345   0.1239575  -0.2875620  -0.0051847
   12  -0.0020305  -0.0043287  -0.0344145   0.0031448  -0.0050522  -0.0602298
   13   0.1305473   0.1300899   0.0021465   0.0120454   0.0152009   0.0002834
   14   0.1300899   0.2884968   0.0048391  -0.0146402  -0.0174412  -0.0003560
   15   0.0021465   0.0048391   0.0240766  -0.0003886  -0.0003459   0.0031523
   16   0.0120454  -0.0146402  -0.0003886   0.7381480  -0.0000921  -0.0034862
   17   0.0152009  -0.0174412  -0.0003459  -0.0000921   0.6638826   0.0101368
   18   0.0002834  -0.0003560   0.0031523  -0.0034862   0.0101368   0.1320927
   19   0.0007290   0.0001227  -0.0000287  -0.3383589   0.0004689   0.0016238
   20  -0.0004603   0.0008936   0.0001033   0.0004590  -0.0584137  -0.0003877
   21  -0.0000330   0.0001066  -0.0041356   0.0015840  -0.0004033  -0.0362419
   22  -0.0009653   0.0036574   0.0000294  -0.1797307  -0.0571508  -0.0001932
   23   0.0032461  -0.0026123  -0.0002507  -0.1243321  -0.2868499  -0.0034682
   24   0.0001081  -0.0002243   0.0068112  -0.0016490  -0.0039439  -0.0601916
   25   0.0004300  -0.0007378  -0.0000148   0.0120477  -0.0153127  -0.0003611
   26   0.0007330  -0.0007832  -0.0000212   0.0145289  -0.0174322  -0.0004993
   27   0.0000075  -0.0000094   0.0001990   0.0002537  -0.0001681   0.0031528
   28  -0.0009516   0.0009593   0.0000814  -0.0291473  -0.0842874  -0.0016044
   29   0.0010423   0.0001918  -0.0000001  -0.0266807   0.0313794   0.0007452
   30   0.0000141   0.0000172  -0.0008567  -0.0005222   0.0009957   0.0058226
   31   0.0001707  -0.0001407  -0.0000178  -0.0037427   0.0054160   0.0001435
   32  -0.0000279   0.0000101   0.0000118  -0.0012408   0.0039582  -0.0000368
   33  -0.0000037   0.0000116  -0.0004883   0.0000257  -0.0001051   0.0046252
   34   0.0000222   0.0001958  -0.0000312  -0.0000968  -0.0000080  -0.0000022
   35  -0.0012194   0.0002309   0.0000032  -0.0000026  -0.0009118  -0.0000574
   36   0.0000195  -0.0000012   0.0001945  -0.0000105   0.0000927  -0.0011465
   37  -0.0001212  -0.0000166   0.0001104  -0.0002444  -0.0000147  -0.0002092
   38  -0.0000277   0.0000203  -0.0000801  -0.0001610   0.0001481   0.0000257
   39   0.0001063   0.0000308   0.0000528   0.0003941  -0.0000069  -0.0000004
   40   0.0000063   0.0000015  -0.0000052   0.0000359  -0.0000376   0.0000077
   41  -0.0000555  -0.0000035  -0.0000215  -0.0000206   0.0000008   0.0000078
   42  -0.0000317   0.0000080  -0.0000080   0.0000230  -0.0000383  -0.0000108
   43  -0.0000645  -0.0000286  -0.0000554  -0.0000608   0.0000651   0.0000246
   44   0.0001097  -0.0000155  -0.0000128   0.0000707   0.0000452   0.0000522
   45  -0.0000002  -0.0000081   0.0000205  -0.0001565  -0.0000374  -0.0000215
   46  -0.0000255  -0.0000052  -0.0000020  -0.0000532   0.0000038  -0.0000127
   47  -0.0000036   0.0000028   0.0000092   0.0000058  -0.0000272  -0.0000040
   48  -0.0000041   0.0000021   0.0000048   0.0000101  -0.0000025   0.0000024
   49   0.0000515   0.0000232   0.0000044   0.0001357   0.0000004  -0.0000017
   50  -0.0000282  -0.0000041   0.0000044  -0.0000010  -0.0000130  -0.0000914
   51  -0.0000025  -0.0000114  -0.0000585   0.0000006   0.0000741   0.0000278
   52  -0.0000915  -0.0000095   0.0000001  -0.0000935  -0.0000006   0.0000014
   53  -0.0000082   0.0000003  -0.0000006  -0.0000002  -0.0000029   0.0000180
   54  -0.0000022   0.0000003   0.0000001  -0.0000002  -0.0000057   0.0000050
   55  -0.0000616  -0.0000062   0.0000420  -0.0000626  -0.0000658  -0.0000248
   56   0.0001026  -0.0000176   0.0000138  -0.0000665   0.0000395   0.0000513
   57   0.0000371   0.0000129   0.0000202   0.0001541  -0.0000395  -0.0000244
   58  -0.0000280  -0.0000044   0.0000006  -0.0000525  -0.0000037   0.0000142
   59  -0.0000003   0.0000006  -0.0000095  -0.0000065  -0.0000275  -0.0000044
   60   0.0000030  -0.0000017   0.0000020  -0.0000103  -0.0000024   0.0000027
   61  -0.0001780  -0.0000282  -0.0001082  -0.0002300   0.0000216   0.0002180
   62  -0.0000112   0.0000196   0.0000592   0.0001604   0.0001561   0.0000303
   63  -0.0001191  -0.0000247   0.0000572  -0.0003900  -0.0000094   0.0000063
   64   0.0000099   0.0000018  -0.0000057   0.0000366   0.0000368  -0.0000094
   65  -0.0000535   0.0000008   0.0000144   0.0000200   0.0000020   0.0000055
   66   0.0000106  -0.0000063  -0.0000057  -0.0000227  -0.0000355  -0.0000096
           19          20          21          22          23          24
    1   0.0004919  -0.0000031  -0.0000144  -0.0224600   0.0267526   0.0007016
    2  -0.0000030  -0.0012145  -0.0000276   0.0714033   0.0303766   0.0002849
    3  -0.0000097  -0.0000079  -0.0010532   0.0015061   0.0003064   0.0056339
    4   0.0009813   0.0019837   0.0000897  -0.0556528  -0.0312259  -0.0003675
    5   0.0023209  -0.0033032  -0.0002092  -0.0295742  -0.0155515  -0.0001050
    6   0.0000832  -0.0002150   0.0069354  -0.0004568  -0.0000003  -0.0034585
    7  -0.0005816   0.0013539   0.0000218   0.0012075   0.0021938   0.0000390
    8   0.0002440  -0.0008388  -0.0000235   0.0010353  -0.0020329   0.0000027
    9   0.0000092  -0.0000323   0.0000578   0.0000087  -0.0000565  -0.0008457
   10  -0.0111189   0.0284918   0.0006352   0.0635736   0.0228370   0.0001600
   11  -0.0022853   0.0039085  -0.0000035  -0.0232931  -0.0576105  -0.0011661
   12   0.0000298  -0.0001372   0.0035042  -0.0007390  -0.0013986   0.0074373
   13   0.0007290  -0.0004603  -0.0000330  -0.0009653   0.0032461   0.0001081
   14   0.0001227   0.0008936   0.0001066   0.0036574  -0.0026123  -0.0002243
   15  -0.0000287   0.0001033  -0.0041356   0.0000294  -0.0002507   0.0068112
   16  -0.3383589   0.0004590   0.0015840  -0.1797307  -0.1243321  -0.0016490
   17   0.0004689  -0.0584137  -0.0004033  -0.0571508  -0.2868499  -0.0039439
   18   0.0016238  -0.0003877  -0.0362419  -0.0001932  -0.0034682  -0.0601916
   19   0.3579584  -0.0005057  -0.0017891  -0.0112035   0.0023416   0.0001224
   20  -0.0005057   0.0580788   0.0005999  -0.0284280   0.0040077   0.0001736
   21  -0.0017891   0.0005999   0.0251296  -0.0004138   0.0000129   0.0035057
   22  -0.0112035  -0.0284280  -0.0004138   0.6689291  -0.0343162  -0.0035540
   23   0.0023416   0.0040077   0.0000129  -0.0343162   0.7384356   0.0121653
   24   0.0001224   0.0001736   0.0035057  -0.0035540   0.0121653   0.1251872
   25   0.0007294   0.0004635  -0.0000226  -0.1241926   0.1208516   0.0028833
   26  -0.0001210   0.0008902   0.0001030   0.1239548  -0.2742694  -0.0053928
   27  -0.0000247   0.0000907  -0.0041360   0.0028179  -0.0054377  -0.0344458
   28   0.0009648  -0.0019994  -0.0000459  -0.3202979   0.0494681   0.0023559
   29  -0.0023386  -0.0032876  -0.0001593  -0.0156744  -0.1114598  -0.0010103
   30  -0.0000124  -0.0001747   0.0069376   0.0010454  -0.0014165  -0.0599055
   31  -0.0005869  -0.0013556  -0.0000114  -0.0200857  -0.0393225  -0.0008234
   32  -0.0002449  -0.0008342  -0.0000175  -0.0131944  -0.0180726  -0.0004643
   33  -0.0000009  -0.0000150   0.0000585  -0.0000835  -0.0003224   0.0042544
   34  -0.0000046   0.0000001   0.0000004   0.0015819   0.0006067  -0.0000330
   35   0.0000003   0.0001337   0.0000127   0.0017855  -0.0045781  -0.0002426
   36  -0.0000028   0.0000101  -0.0005598  -0.0000912  -0.0001944   0.0062422
   37   0.0000019  -0.0000001  -0.0000919  -0.0002111   0.0003062   0.0011716
   38  -0.0000034   0.0000043   0.0000008   0.0000032   0.0001031  -0.0001874
   39   0.0000177   0.0000054   0.0000171  -0.0000067  -0.0002106  -0.0002896
   40  -0.0000007  -0.0000012  -0.0000095  -0.0000212   0.0000068   0.0000156
   41   0.0000020  -0.0000145  -0.0000024   0.0001027  -0.0002603  -0.0000555
   42   0.0000059  -0.0000064   0.0000063   0.0000234   0.0000671  -0.0000698
   43  -0.0000045  -0.0000041  -0.0000069  -0.0001260   0.0000551   0.0000396
   44  -0.0000039   0.0000037   0.0000062  -0.0000960   0.0003483   0.0000347
   45   0.0000112  -0.0000016  -0.0000228   0.0000886   0.0000591   0.0002754
   46  -0.0000023  -0.0000004  -0.0000086  -0.0000077   0.0000541   0.0000796
   47   0.0000003  -0.0000037  -0.0000004   0.0000158  -0.0000073   0.0000197
   48  -0.0000014  -0.0000006   0.0000002  -0.0000066   0.0000087  -0.0000141
   49   0.0000492  -0.0000000   0.0000001   0.0000935  -0.0000551  -0.0000095
   50   0.0000001   0.0000021   0.0000014   0.0000002  -0.0000604   0.0001051
   51   0.0000001  -0.0000005  -0.0000024  -0.0000918  -0.0000452   0.0000657
   52  -0.0000397   0.0000001  -0.0000002  -0.0000783   0.0002435  -0.0000117
   53  -0.0000000  -0.0000020  -0.0000008   0.0000010  -0.0000129  -0.0000078
   54  -0.0000002  -0.0000008  -0.0000017   0.0000079  -0.0000030  -0.0000234
   55  -0.0000044   0.0000041   0.0000071   0.0000240   0.0001434  -0.0000774
   56   0.0000039   0.0000035   0.0000066  -0.0000332   0.0002643  -0.0003034
   57  -0.0000114  -0.0000016  -0.0000220  -0.0000022   0.0000798   0.0001276
   58  -0.0000022   0.0000004   0.0000083  -0.0000002   0.0000533  -0.0000729
   59  -0.0000004  -0.0000037  -0.0000004   0.0000302  -0.0000096  -0.0000111
   60   0.0000014  -0.0000006   0.0000002   0.0000112  -0.0000148  -0.0000189
   61   0.0000028   0.0000001   0.0000907  -0.0002588   0.0001086  -0.0010396
   62   0.0000033   0.0000046   0.0000004  -0.0002930   0.0000668   0.0002392
   63  -0.0000176   0.0000054   0.0000164   0.0000086   0.0002651  -0.0002371
   64  -0.0000006   0.0000011   0.0000100  -0.0001166  -0.0000232  -0.0000371
   65  -0.0000019  -0.0000146  -0.0000025   0.0000640  -0.0002154   0.0000866
   66  -0.0000057  -0.0000063   0.0000064   0.0000909  -0.0001459  -0.0000415
           25          26          27          28          29          30
    1  -0.0050449  -0.0007325  -0.0000185  -0.1696978   0.1146564   0.0035964
    2  -0.0013310   0.0012885  -0.0000713   0.0561956  -0.2265504  -0.0032361
    3   0.0000268  -0.0000705   0.0053790   0.0020384  -0.0033746  -0.0611859
    4  -0.0009597  -0.0009550  -0.0000449   0.0680464  -0.0310480  -0.0010267
    5  -0.0010372   0.0001988   0.0000224   0.0305583  -0.0654303  -0.0018646
    6  -0.0000144   0.0000257  -0.0008565   0.0002651  -0.0015068   0.0072672
    7   0.0001717   0.0001401   0.0000064  -0.0020829  -0.0011917  -0.0000439
    8   0.0000274   0.0000100   0.0000168  -0.0052301   0.0014099  -0.0001873
    9  -0.0000047   0.0000085  -0.0004878  -0.0000487  -0.0000689   0.0040511
   10  -0.0009923  -0.0036641   0.0000535  -0.0554433   0.0297033   0.0010524
   11  -0.0032550  -0.0025880  -0.0002030   0.0313575  -0.0157720  -0.0003690
   12  -0.0000149  -0.0001651   0.0068131   0.0009376  -0.0004061  -0.0034803
   13   0.0004300   0.0007330   0.0000075  -0.0009516   0.0010423   0.0000141
   14  -0.0007378  -0.0007832  -0.0000094   0.0009593   0.0001918   0.0000172
   15  -0.0000148  -0.0000212   0.0001990   0.0000814  -0.0000001  -0.0008567
   16   0.0120477   0.0145289   0.0002537  -0.0291473  -0.0266807  -0.0005222
   17  -0.0153127  -0.0174322  -0.0001681  -0.0842874   0.0313794   0.0009957
   18  -0.0003611  -0.0004993   0.0031528  -0.0016044   0.0007452   0.0058226
   19   0.0007294  -0.0001210  -0.0000247   0.0009648  -0.0023386  -0.0000124
   20   0.0004635   0.0008902   0.0000907  -0.0019994  -0.0032876  -0.0001747
   21  -0.0000226   0.0001030  -0.0041360  -0.0000459  -0.0001593   0.0069376
   22  -0.1241926   0.1239548   0.0028179  -0.3202979  -0.0156744   0.0010454
   23   0.1208516  -0.2742694  -0.0054377   0.0494681  -0.1114598  -0.0014165
   24   0.0028833  -0.0053928  -0.0344458   0.0023559  -0.0010103  -0.0599055
   25   0.1295279  -0.1295209  -0.0031458  -0.0120854   0.0282050   0.0006641
   26  -0.1295209   0.2895814   0.0059355  -0.0031811   0.0015912  -0.0000030
   27  -0.0031458   0.0059355   0.0241200   0.0000720  -0.0002149   0.0024334
   28  -0.0120854  -0.0031811   0.0000720   0.6106240  -0.0535278  -0.0029802
   29   0.0282050   0.0015912  -0.0002149  -0.0535278   0.5082565   0.0083264
   30   0.0006641  -0.0000030   0.0024334  -0.0029802   0.0083264   0.1185363
   31   0.0008431  -0.0010603  -0.0000435  -0.0663847  -0.0469515  -0.0009478
   32   0.0004518   0.0012807   0.0000835  -0.0467038  -0.1226569  -0.0020262
   33   0.0000121   0.0000805  -0.0024515  -0.0012169  -0.0021109  -0.0228755
   34   0.0000256  -0.0001953   0.0000413  -0.0208129   0.0123080  -0.0008990
   35   0.0012189   0.0002271  -0.0000219   0.0268799   0.0041490  -0.0000683
   36  -0.0000098  -0.0000039   0.0001944   0.0003322  -0.0000410   0.0037279
   37  -0.0001756   0.0000292   0.0001097  -0.0010064  -0.0036432  -0.0007533
   38   0.0000129   0.0000202   0.0000576  -0.0003650  -0.0009765  -0.0008548
   39   0.0001185  -0.0000245   0.0000537   0.0022534  -0.0007046  -0.0004525
   40   0.0000103  -0.0000018   0.0000059   0.0001532   0.0003811  -0.0000165
   41   0.0000537   0.0000009   0.0000139   0.0006504   0.0004236   0.0000709
   42  -0.0000103  -0.0000063  -0.0000052  -0.0003333   0.0003052   0.0000854
   43  -0.0000611   0.0000058  -0.0000406  -0.0005547  -0.0005359   0.0002699
   44  -0.0001024  -0.0000173   0.0000162  -0.0010119  -0.0002169  -0.0001654
   45  -0.0000371   0.0000131   0.0000198  -0.0005686  -0.0005964  -0.0000688
   46  -0.0000278   0.0000044  -0.0000001  -0.0002441  -0.0003173  -0.0000047
   47   0.0000001   0.0000006  -0.0000094  -0.0000530   0.0001599   0.0000796
   48  -0.0000031  -0.0000017   0.0000022  -0.0000061  -0.0000279  -0.0000121
   49   0.0000513  -0.0000233  -0.0000058   0.0003943   0.0002932   0.0001155
   50   0.0000290  -0.0000041   0.0000035   0.0002009   0.0001748  -0.0001668
   51   0.0000026  -0.0000123  -0.0000585   0.0002188   0.0000826   0.0003899
   52  -0.0000915   0.0000098   0.0000025  -0.0005335  -0.0007132  -0.0000406
   53   0.0000079   0.0000003  -0.0000005   0.0000717  -0.0000336   0.0000056
   54   0.0000017   0.0000004   0.0000001   0.0000114   0.0000106  -0.0000047
   55  -0.0000643   0.0000296   0.0000565  -0.0008864  -0.0007508  -0.0005556
   56  -0.0001109  -0.0000152  -0.0000127  -0.0010758  -0.0005282   0.0003957
   57   0.0000003  -0.0000076   0.0000211  -0.0000529   0.0005135   0.0000020
   58  -0.0000256   0.0000052   0.0000023  -0.0002012  -0.0003278  -0.0000112
   59   0.0000039   0.0000029   0.0000094  -0.0000679   0.0001680  -0.0000878
   60   0.0000041   0.0000021   0.0000047  -0.0000067   0.0000722  -0.0000242
   61  -0.0001223   0.0000160  -0.0001104  -0.0000582  -0.0032758   0.0009627
   62   0.0000270   0.0000203  -0.0000791   0.0004543  -0.0017070   0.0008713
   63  -0.0001065   0.0000314   0.0000566  -0.0022693   0.0000985  -0.0004243
   64   0.0000061  -0.0000016   0.0000049   0.0002047   0.0003890   0.0000879
   65   0.0000553  -0.0000037  -0.0000216   0.0007072   0.0007149  -0.0001382
   66   0.0000316   0.0000078  -0.0000088   0.0005683   0.0000684   0.0000356
           31          32          33          34          35          36
    1   0.0044508  -0.0196372  -0.0004380  -0.2170724   0.0002537  -0.0000069
    2   0.0021141  -0.0384471  -0.0009831   0.0002615  -0.0770608   0.0024149
    3  -0.0000513  -0.0010176   0.0039338   0.0002077   0.0030149  -0.0796531
    4  -0.0020566   0.0052399   0.0001405  -0.0208947  -0.0267888  -0.0001258
    5   0.0012035   0.0013874  -0.0000487  -0.0121923   0.0042827  -0.0000280
    6   0.0001314  -0.0001859   0.0040560   0.0009057   0.0000633   0.0037136
    7   0.0004281  -0.0001030  -0.0000034  -0.0017851  -0.0032671   0.0000170
    8   0.0000925  -0.0022468  -0.0000291   0.0028903  -0.0015137   0.0002540
    9   0.0000020  -0.0000422   0.0001174  -0.0001347  -0.0001380  -0.0021445
   10   0.0011953  -0.0010414  -0.0000858   0.0015621  -0.0018092   0.0001444
   11  -0.0022039  -0.0020214  -0.0000048  -0.0006223  -0.0045694  -0.0001424
   12  -0.0000677   0.0000059  -0.0008445   0.0000102  -0.0002242   0.0062445
   13   0.0001707  -0.0000279  -0.0000037   0.0000222  -0.0012194   0.0000195
   14  -0.0001407   0.0000101   0.0000116   0.0001958   0.0002309  -0.0000012
   15  -0.0000178   0.0000118  -0.0004883  -0.0000312   0.0000032   0.0001945
   16  -0.0037427  -0.0012408   0.0000257  -0.0000968  -0.0000026  -0.0000105
   17   0.0054160   0.0039582  -0.0001051  -0.0000080  -0.0009118   0.0000927
   18   0.0001435  -0.0000368   0.0046252  -0.0000022  -0.0000574  -0.0011465
   19  -0.0005869  -0.0002449  -0.0000009  -0.0000046   0.0000003  -0.0000028
   20  -0.0013556  -0.0008342  -0.0000150   0.0000001   0.0001337   0.0000101
   21  -0.0000114  -0.0000175   0.0000585   0.0000004   0.0000127  -0.0005598
   22  -0.0200857  -0.0131944  -0.0000835   0.0015819   0.0017855  -0.0000912
   23  -0.0393225  -0.0180726  -0.0003224   0.0006067  -0.0045781  -0.0001944
   24  -0.0008234  -0.0004643   0.0042544  -0.0000330  -0.0002426   0.0062422
   25   0.0008431   0.0004518   0.0000121   0.0000256   0.0012189  -0.0000098
   26  -0.0010603   0.0012807   0.0000805  -0.0001953   0.0002271  -0.0000039
   27  -0.0000435   0.0000835  -0.0024515   0.0000413  -0.0000219   0.0001944
   28  -0.0663847  -0.0467038  -0.0012169  -0.0208129   0.0268799   0.0003322
   29  -0.0469515  -0.1226569  -0.0021109   0.0123080   0.0041490  -0.0000410
   30  -0.0009478  -0.0020262  -0.0228755  -0.0008990  -0.0000683   0.0037279
   31   0.0861146   0.0768913   0.0013801  -0.0017886   0.0032716  -0.0000571
   32   0.0768913   0.1802941   0.0038208  -0.0028930  -0.0015231   0.0002421
   33   0.0013801   0.0038208   0.0118320   0.0001640  -0.0001410  -0.0021440
   34  -0.0017886  -0.0028930   0.0001640   0.6389413  -0.0004504  -0.0005320
   35   0.0032716  -0.0015231  -0.0001410  -0.0004504   0.1879637  -0.0659419
   36  -0.0000571   0.0002421  -0.0021440  -0.0005320  -0.0659419   0.6286682
   37   0.0007718   0.0007681  -0.0007753  -0.1670735   0.0074782  -0.0489713
   38   0.0010122  -0.0000370   0.0003987   0.0144359  -0.0676457   0.0270937
   39   0.0004474  -0.0004432   0.0000277  -0.1118693   0.0277031  -0.2635741
   40  -0.0000972  -0.0001456  -0.0000514   0.0104319   0.0020495  -0.0144128
   41  -0.0000975  -0.0001325  -0.0000578  -0.0016573   0.0032732   0.0029478
   42  -0.0000737  -0.0000298  -0.0000059   0.0150852   0.0029890  -0.0178793
   43   0.0000497   0.0002873   0.0003255  -0.0279439   0.0097334  -0.0760221
   44  -0.0001230  -0.0000223   0.0000677   0.0037502   0.0089333  -0.0031381
   45   0.0002339   0.0001426  -0.0001788  -0.0277938  -0.0033695   0.0340827
   46   0.0000636   0.0001212  -0.0000182  -0.0048913  -0.0001913   0.0010811
   47  -0.0000180  -0.0001472  -0.0000180  -0.0001128   0.0070414   0.0006510
   48  -0.0000070  -0.0000088  -0.0000003   0.0010396   0.0007040   0.0019541
   49   0.0000168  -0.0000894  -0.0000210   0.0021997  -0.0000207   0.0001637
   50  -0.0001981   0.0000815   0.0000095   0.0000017  -0.0095725   0.0090514
   51  -0.0003269   0.0003134   0.0002890   0.0001355   0.0085191  -0.0755521
   52  -0.0000425   0.0002889   0.0000083  -0.0019435  -0.0000012  -0.0000165
   53   0.0000153   0.0000343  -0.0000006   0.0000005  -0.0006049  -0.0004057
   54   0.0000070  -0.0000158  -0.0000020  -0.0000074  -0.0003352   0.0021668
   55   0.0006746  -0.0002056  -0.0002941  -0.0283423  -0.0097179   0.0757907
   56   0.0000970   0.0000796  -0.0001099  -0.0037008   0.0089170  -0.0032108
   57  -0.0000320  -0.0004870  -0.0002439   0.0275821  -0.0034696   0.0344941
   58   0.0000767   0.0001317   0.0000164  -0.0048896   0.0001940  -0.0011102
   59  -0.0000207  -0.0001396   0.0000071   0.0001060   0.0070311   0.0006916
   60   0.0000094  -0.0000373   0.0000011  -0.0010648   0.0006971   0.0019489
   61   0.0000665   0.0014312   0.0007993  -0.1676984  -0.0073610   0.0493005
   62   0.0016222  -0.0007111  -0.0005301  -0.0143338  -0.0674754   0.0266382
   63   0.0001735   0.0003137  -0.0000177   0.1121754   0.0273607  -0.2631200
   64  -0.0001380  -0.0000834   0.0001199   0.0104674  -0.0020372   0.0145323
   65  -0.0002441  -0.0001341   0.0000807   0.0016063   0.0032736   0.0030072
   66  -0.0000684  -0.0001214   0.0000569  -0.0149852   0.0029422  -0.0178574
           37          38          39          40          41          42
    1  -0.0250239   0.0019920  -0.0064657   0.0010352  -0.0003225   0.0014093
    2   0.0039868   0.0036787  -0.0002474   0.0001492  -0.0037233  -0.0005556
    3  -0.0276954  -0.0000845   0.0051002  -0.0003086  -0.0006206   0.0007522
    4  -0.0000728  -0.0004470   0.0022601   0.0002154  -0.0006984  -0.0005649
    5   0.0033003  -0.0017077   0.0001090  -0.0003928   0.0007168   0.0000654
    6  -0.0009724   0.0008645  -0.0004430  -0.0000922  -0.0001337   0.0000424
    7   0.0000762  -0.0016104  -0.0001689  -0.0001410   0.0002420   0.0000657
    8  -0.0014194  -0.0006861   0.0003105   0.0000884  -0.0001356  -0.0001215
    9  -0.0008034  -0.0005198  -0.0000098  -0.0001226   0.0000775   0.0000506
   10  -0.0002397   0.0002890  -0.0000050  -0.0001178  -0.0000639  -0.0000992
   11  -0.0001030   0.0000694   0.0002596   0.0000252  -0.0002124  -0.0001445
   12   0.0010447   0.0002431  -0.0002290   0.0000410   0.0000862  -0.0000388
   13  -0.0001212  -0.0000277   0.0001063   0.0000063  -0.0000555  -0.0000317
   14  -0.0000166   0.0000203   0.0000308   0.0000015  -0.0000035   0.0000080
   15   0.0001104  -0.0000801   0.0000528  -0.0000052  -0.0000215  -0.0000080
   16  -0.0002444  -0.0001610   0.0003941   0.0000359  -0.0000206   0.0000230
   17  -0.0000147   0.0001481  -0.0000069  -0.0000376   0.0000008  -0.0000383
   18  -0.0002092   0.0000257  -0.0000004   0.0000077   0.0000078  -0.0000108
   19   0.0000019  -0.0000034   0.0000177  -0.0000007   0.0000020   0.0000059
   20  -0.0000001   0.0000043   0.0000054  -0.0000012  -0.0000145  -0.0000064
   21  -0.0000919   0.0000008   0.0000171  -0.0000095  -0.0000024   0.0000063
   22  -0.0002111   0.0000032  -0.0000067  -0.0000212   0.0001027   0.0000234
   23   0.0003062   0.0001031  -0.0002106   0.0000068  -0.0002603   0.0000671
   24   0.0011716  -0.0001874  -0.0002896   0.0000156  -0.0000555  -0.0000698
   25  -0.0001756   0.0000129   0.0001185   0.0000103   0.0000537  -0.0000103
   26   0.0000292   0.0000202  -0.0000245  -0.0000018   0.0000009  -0.0000063
   27   0.0001097   0.0000576   0.0000537   0.0000059   0.0000139  -0.0000052
   28  -0.0010064  -0.0003650   0.0022534   0.0001532   0.0006504  -0.0003333
   29  -0.0036432  -0.0009765  -0.0007046   0.0003811   0.0004236   0.0003052
   30  -0.0007533  -0.0008548  -0.0004525  -0.0000165   0.0000709   0.0000854
   31   0.0007718   0.0010122   0.0004474  -0.0000972  -0.0000975  -0.0000737
   32   0.0007681  -0.0000370  -0.0004432  -0.0001456  -0.0001325  -0.0000298
   33  -0.0007753   0.0003987   0.0000277  -0.0000514  -0.0000578  -0.0000059
   34  -0.1670735   0.0144359  -0.1118693   0.0104319  -0.0016573   0.0150852
   35   0.0074782  -0.0676457   0.0277031   0.0020495   0.0032732   0.0029890
   36  -0.0489713   0.0270937  -0.2635741  -0.0144128   0.0029478  -0.0178793
   37   0.6810804   0.0058047  -0.0378881  -0.1265374  -0.0163543   0.1186688
   38   0.0058047   0.1458475  -0.0761408  -0.0162890  -0.0413026   0.0310319
   39  -0.0378881  -0.0761408   0.6967686   0.1193230   0.0312050  -0.2647653
   40  -0.1265374  -0.0162890   0.1193230   0.1322726   0.0173406  -0.1273234
   41  -0.0163543  -0.0413026   0.0312050   0.0173406   0.0301479  -0.0347554
   42   0.1186688   0.0310319  -0.2647653  -0.1273234  -0.0347554   0.2792060
   43  -0.3345924  -0.0048254   0.0317810  -0.0116409   0.0002933  -0.0024458
   44   0.0044010  -0.0627328   0.0085633  -0.0038126   0.0036231  -0.0000466
   45  -0.0363085   0.0087475  -0.1267926   0.0281157   0.0000120   0.0038467
   46  -0.0105978   0.0036348  -0.0274911   0.0010204  -0.0000010   0.0002919
   47  -0.0002188   0.0034211  -0.0001159   0.0000181  -0.0041652  -0.0006877
   48   0.0021585  -0.0001392   0.0044366  -0.0002866  -0.0006697   0.0006263
   49  -0.0308460  -0.0034353   0.0252422  -0.0040196   0.0000945  -0.0007220
   50  -0.0111881   0.0090181  -0.0037958   0.0001201   0.0071441   0.0007507
   51   0.0827433  -0.0039006   0.0356912  -0.0010536   0.0007237   0.0018453
   52   0.0030181  -0.0007519   0.0049915  -0.0014262   0.0000237  -0.0002307
   53   0.0002225   0.0045159   0.0011581  -0.0001135   0.0000709   0.0000049
   54  -0.0015201   0.0011353  -0.0038196   0.0008745   0.0000011   0.0000644
   55  -0.0500271   0.0041065  -0.0295399  -0.0007283   0.0001095  -0.0007558
   56   0.0039530  -0.0061904   0.0017640   0.0000891  -0.0008363  -0.0001691
   57  -0.0295422   0.0017524  -0.0189476  -0.0006835  -0.0001546   0.0002872
   58  -0.0007512   0.0001158  -0.0007590   0.0000407  -0.0000137   0.0000829
   59   0.0001174  -0.0010161  -0.0001458  -0.0000040  -0.0007575  -0.0001029
   60  -0.0008661  -0.0001544   0.0002508   0.0000704  -0.0000998  -0.0000373
   61   0.0636463  -0.0030595   0.0239447  -0.0010517   0.0004868  -0.0038594
   62   0.0030932   0.0095227   0.0094948   0.0004228   0.0059102   0.0012869
   63  -0.0234714   0.0094434  -0.0600495  -0.0033003   0.0012656  -0.0030453
   64  -0.0010812  -0.0004303   0.0033121   0.0005599  -0.0001145   0.0007939
   65  -0.0005000   0.0059246   0.0012320   0.0001059   0.0002322   0.0001551
   66   0.0038641   0.0012672  -0.0030253  -0.0007875   0.0001595  -0.0009471
           43          44          45          46          47          48
    1   0.0020503   0.0004104  -0.0022411  -0.0001836  -0.0000581   0.0001203
    2   0.0004306   0.0065565   0.0014583   0.0001812   0.0001443   0.0000039
    3  -0.0028921   0.0012272  -0.0037194  -0.0011460   0.0000108   0.0001400
    4  -0.0008663   0.0010613   0.0000493  -0.0001987   0.0000663   0.0000059
    5   0.0007385  -0.0005303   0.0005182   0.0003264   0.0001688   0.0000740
    6   0.0005598   0.0003774   0.0000134   0.0000133  -0.0000841  -0.0000239
    7   0.0006631  -0.0000961   0.0000364   0.0000758   0.0000203  -0.0000090
    8   0.0002025   0.0000837  -0.0004808  -0.0001309  -0.0001404  -0.0000379
    9   0.0002951  -0.0001054  -0.0002495  -0.0000179   0.0000053   0.0000007
   10   0.0000212   0.0000347   0.0000028   0.0000004  -0.0000300  -0.0000116
   11  -0.0001418   0.0002590   0.0000788  -0.0000522  -0.0000092  -0.0000149
   12   0.0000773  -0.0003055   0.0001284   0.0000724  -0.0000112  -0.0000183
   13  -0.0000645   0.0001097  -0.0000002  -0.0000255  -0.0000036  -0.0000041
   14  -0.0000286  -0.0000155  -0.0000081  -0.0000052   0.0000028   0.0000021
   15  -0.0000554  -0.0000128   0.0000205  -0.0000020   0.0000092   0.0000048
   16  -0.0000608   0.0000707  -0.0001565  -0.0000532   0.0000058   0.0000101
   17   0.0000651   0.0000452  -0.0000374   0.0000038  -0.0000272  -0.0000025
   18   0.0000246   0.0000522  -0.0000215  -0.0000127  -0.0000040   0.0000024
   19  -0.0000045  -0.0000039   0.0000112  -0.0000023   0.0000003  -0.0000014
   20  -0.0000041   0.0000037  -0.0000016  -0.0000004  -0.0000037  -0.0000006
   21  -0.0000069   0.0000062  -0.0000228  -0.0000086  -0.0000004   0.0000002
   22  -0.0001260  -0.0000960   0.0000886  -0.0000077   0.0000158  -0.0000066
   23   0.0000551   0.0003483   0.0000591   0.0000541  -0.0000073   0.0000087
   24   0.0000396   0.0000347   0.0002754   0.0000796   0.0000197  -0.0000141
   25  -0.0000611  -0.0001024  -0.0000371  -0.0000278   0.0000001  -0.0000031
   26   0.0000058  -0.0000173   0.0000131   0.0000044   0.0000006  -0.0000017
   27  -0.0000406   0.0000162   0.0000198  -0.0000001  -0.0000094   0.0000022
   28  -0.0005547  -0.0010119  -0.0005686  -0.0002441  -0.0000530  -0.0000061
   29  -0.0005359  -0.0002169  -0.0005964  -0.0003173   0.0001599  -0.0000279
   30   0.0002699  -0.0001654  -0.0000688  -0.0000047   0.0000796  -0.0000121
   31   0.0000497  -0.0001230   0.0002339   0.0000636  -0.0000180  -0.0000070
   32   0.0002873  -0.0000223   0.0001426   0.0001212  -0.0001472  -0.0000088
   33   0.0003255   0.0000677  -0.0001788  -0.0000182  -0.0000180  -0.0000003
   34  -0.0279439   0.0037502  -0.0277938  -0.0048913  -0.0001128   0.0010396
   35   0.0097334   0.0089333  -0.0033695  -0.0001913   0.0070414   0.0007040
   36  -0.0760221  -0.0031381   0.0340827   0.0010811   0.0006510   0.0019541
   37  -0.3345924   0.0044010  -0.0363085  -0.0105978  -0.0002188   0.0021585
   38  -0.0048254  -0.0627328   0.0087475   0.0036348   0.0034211  -0.0001392
   39   0.0317810   0.0085633  -0.1267926  -0.0274911  -0.0001159   0.0044366
   40  -0.0116409  -0.0038126   0.0281157   0.0010204   0.0000181  -0.0002866
   41   0.0002933   0.0036231   0.0000120  -0.0000010  -0.0041652  -0.0006697
   42  -0.0024458  -0.0000466   0.0038467   0.0002919  -0.0006877   0.0006263
   43   0.6812346  -0.0049665   0.0433362  -0.1274588   0.0160683  -0.1210451
   44  -0.0049665   0.1404923  -0.0780972   0.0164610  -0.0392805   0.0309142
   45   0.0433362  -0.0780972   0.7123724  -0.1235998   0.0308818  -0.2670944
   46  -0.1274588   0.0164610  -0.1235998   0.1334812  -0.0173610   0.1306736
   47   0.0160683  -0.0392805   0.0308818  -0.0173610   0.0289363  -0.0340926
   48  -0.1210451   0.0309142  -0.2670944   0.1306736  -0.0340926   0.2811974
   49  -0.1509897  -0.0154450   0.1143902   0.0092748   0.0021816  -0.0161175
   50  -0.0069441  -0.0692910   0.0293364  -0.0019995   0.0023644   0.0028149
   51   0.0494461   0.0292625  -0.2813256   0.0149880   0.0028282  -0.0186371
   52  -0.0385325  -0.0000469   0.0002027   0.0011579   0.0000370  -0.0004537
   53  -0.0036460   0.0043132   0.0001218  -0.0001120  -0.0025046  -0.0005425
   54   0.0269124   0.0001918   0.0034402   0.0004643  -0.0005503   0.0008667
   55   0.0610733   0.0030616  -0.0226702  -0.0012515  -0.0005068   0.0039000
   56  -0.0031121   0.0089182   0.0085153  -0.0004164   0.0055490   0.0011242
   57   0.0231344   0.0084836  -0.0535166   0.0032168   0.0011669  -0.0027938
   58  -0.0012223   0.0004063  -0.0032122   0.0005838   0.0001017  -0.0007405
   59   0.0005052   0.0055532   0.0011358  -0.0000965   0.0002754   0.0001500
   60  -0.0038938   0.0011094  -0.0028316   0.0007478   0.0001547  -0.0008584
   61  -0.0502394  -0.0039760   0.0294354  -0.0007573  -0.0001573   0.0008545
   62  -0.0041123  -0.0061891   0.0017352  -0.0001178  -0.0010169  -0.0001562
   63   0.0294416   0.0017319  -0.0186725   0.0007548  -0.0001325   0.0002592
   64  -0.0007344  -0.0000860   0.0006792   0.0000415   0.0000043  -0.0000701
   65  -0.0000711  -0.0008335  -0.0001667   0.0000146  -0.0007616  -0.0001016
   66   0.0007556  -0.0001676   0.0002932  -0.0000824  -0.0001010  -0.0000378
           49          50          51          52          53          54
    1  -0.0012134  -0.0000100   0.0000100   0.0015507   0.0000009   0.0000038
    2  -0.0000073  -0.0008233   0.0001935   0.0000021  -0.0006873  -0.0001432
    3   0.0000092   0.0002454  -0.0018945  -0.0000025  -0.0001455   0.0002980
    4   0.0003909  -0.0001969  -0.0002039  -0.0005273  -0.0000733  -0.0000139
    5  -0.0002949   0.0001735   0.0000630   0.0007123  -0.0000312   0.0000134
    6  -0.0001188  -0.0001604   0.0003922   0.0000408   0.0000058  -0.0000045
    7   0.0000163   0.0001981   0.0003171  -0.0000445  -0.0000153  -0.0000072
    8   0.0000886   0.0000803   0.0003087  -0.0002878   0.0000337  -0.0000164
    9   0.0000216   0.0000084   0.0002911  -0.0000099  -0.0000003  -0.0000021
   10   0.0000937   0.0000024   0.0000914  -0.0000800  -0.0000011  -0.0000091
   11   0.0000553  -0.0000589  -0.0000403  -0.0002417  -0.0000133  -0.0000043
   12   0.0000052   0.0001026   0.0000613   0.0000120  -0.0000075  -0.0000229
   13   0.0000515  -0.0000282  -0.0000025  -0.0000915  -0.0000082  -0.0000022
   14   0.0000232  -0.0000041  -0.0000114  -0.0000095   0.0000003   0.0000003
   15   0.0000044   0.0000044  -0.0000585   0.0000001  -0.0000006   0.0000001
   16   0.0001357  -0.0000010   0.0000006  -0.0000935  -0.0000002  -0.0000002
   17   0.0000004  -0.0000130   0.0000741  -0.0000006  -0.0000029  -0.0000057
   18  -0.0000017  -0.0000914   0.0000278   0.0000014   0.0000180   0.0000050
   19   0.0000492   0.0000001   0.0000001  -0.0000397  -0.0000000  -0.0000002
   20  -0.0000000   0.0000021  -0.0000005   0.0000001  -0.0000020  -0.0000008
   21   0.0000001   0.0000014  -0.0000024  -0.0000002  -0.0000008  -0.0000017
   22   0.0000935   0.0000002  -0.0000918  -0.0000783   0.0000010   0.0000079
   23  -0.0000551  -0.0000604  -0.0000452   0.0002435  -0.0000129  -0.0000030
   24  -0.0000095   0.0001051   0.0000657  -0.0000117  -0.0000078  -0.0000234
   25   0.0000513   0.0000290   0.0000026  -0.0000915   0.0000079   0.0000017
   26  -0.0000233  -0.0000041  -0.0000123   0.0000098   0.0000003   0.0000004
   27  -0.0000058   0.0000035  -0.0000585   0.0000025  -0.0000005   0.0000001
   28   0.0003943   0.0002009   0.0002188  -0.0005335   0.0000717   0.0000114
   29   0.0002932   0.0001748   0.0000826  -0.0007132  -0.0000336   0.0000106
   30   0.0001155  -0.0001668   0.0003899  -0.0000406   0.0000056  -0.0000047
   31   0.0000168  -0.0001981  -0.0003269  -0.0000425   0.0000153   0.0000070
   32  -0.0000894   0.0000815   0.0003134   0.0002889   0.0000343  -0.0000158
   33  -0.0000210   0.0000095   0.0002890   0.0000083  -0.0000006  -0.0000020
   34   0.0021997   0.0000017   0.0001355  -0.0019435   0.0000005  -0.0000074
   35  -0.0000207  -0.0095725   0.0085191  -0.0000012  -0.0006049  -0.0003352
   36   0.0001637   0.0090514  -0.0755521  -0.0000165  -0.0004057   0.0021668
   37  -0.0308460  -0.0111881   0.0827433   0.0030181   0.0002225  -0.0015201
   38  -0.0034353   0.0090181  -0.0039006  -0.0007519   0.0045159   0.0011353
   39   0.0252422  -0.0037958   0.0356912   0.0049915   0.0011581  -0.0038196
   40  -0.0040196   0.0001201  -0.0010536  -0.0014262  -0.0001135   0.0008745
   41   0.0000945   0.0071441   0.0007237   0.0000237   0.0000709   0.0000011
   42  -0.0007220   0.0007507   0.0018453  -0.0002307   0.0000049   0.0000644
   43  -0.1509897  -0.0069441   0.0494461  -0.0385325  -0.0036460   0.0269124
   44  -0.0154450  -0.0692910   0.0292625  -0.0000469   0.0043132   0.0001918
   45   0.1143902   0.0293364  -0.2813256   0.0002027   0.0001218   0.0034402
   46   0.0092748  -0.0019995   0.0149880   0.0011579  -0.0001120   0.0004643
   47   0.0021816   0.0023644   0.0028282   0.0000370  -0.0025046  -0.0005503
   48  -0.0161175   0.0028149  -0.0186371  -0.0004537  -0.0005425   0.0008667
   49   0.4980436   0.0005494  -0.0004346  -0.1482925  -0.0001931  -0.0003054
   50   0.0005494   0.1343184  -0.0692287  -0.0001872  -0.0228356   0.0022740
   51  -0.0004346  -0.0692287   0.6414061  -0.0002731   0.0023226  -0.0397051
   52  -0.1482925  -0.0001872  -0.0002731   0.2216415   0.0003061   0.0004379
   53  -0.0001931  -0.0228356   0.0023226   0.0003061   0.0113777  -0.0032664
   54  -0.0003054   0.0022740  -0.0397051   0.0004379  -0.0032664   0.0363247
   55  -0.1503426   0.0066307  -0.0487518  -0.0383244   0.0035260  -0.0270759
   56   0.0151252  -0.0691818   0.0288537  -0.0000589   0.0042992   0.0001407
   57  -0.1136490   0.0289619  -0.2816603  -0.0003906   0.0001330   0.0033201
   58   0.0092597   0.0019717  -0.0148664   0.0011652   0.0001186  -0.0004515
   59  -0.0021504   0.0023548   0.0028515  -0.0000260  -0.0025066  -0.0005569
   60   0.0162372   0.0028178  -0.0186480   0.0004521  -0.0005350   0.0008761
   61  -0.0303368   0.0111745  -0.0829746   0.0030287  -0.0002162   0.0015535
   62   0.0034007   0.0089883  -0.0039065   0.0007206   0.0045188   0.0011261
   63  -0.0255007  -0.0037760   0.0352313  -0.0049459   0.0011374  -0.0038393
   64  -0.0040242  -0.0001253   0.0010275  -0.0014208   0.0001088  -0.0008815
   65  -0.0000946   0.0071447   0.0007504  -0.0000192   0.0000707   0.0000044
   66   0.0007002   0.0007318   0.0018520   0.0002259   0.0000059   0.0000629
           55          56          57          58          59          60
    1   0.0020336  -0.0003797   0.0022471  -0.0001824   0.0000570  -0.0001246
    2  -0.0004399   0.0065800   0.0014461  -0.0001789   0.0001474   0.0000042
    3   0.0028842   0.0012149  -0.0037045   0.0011467   0.0000176   0.0001465
    4  -0.0005702   0.0010230   0.0005689  -0.0002438   0.0000561   0.0000051
    5   0.0005514  -0.0002181  -0.0005919   0.0003189   0.0001597  -0.0000262
    6  -0.0002700  -0.0001639  -0.0000781   0.0000064   0.0000790  -0.0000119
    7   0.0000552   0.0001221  -0.0002321   0.0000634   0.0000167   0.0000074
    8  -0.0002855  -0.0000273   0.0001458  -0.0001217  -0.0001477  -0.0000092
    9  -0.0003260   0.0000662  -0.0001772   0.0000168  -0.0000194  -0.0000004
   10  -0.0001221   0.0000900  -0.0000889  -0.0000087  -0.0000157   0.0000064
   11  -0.0000572   0.0003492   0.0000610  -0.0000548  -0.0000070   0.0000085
   12  -0.0000344   0.0000319   0.0002744  -0.0000799   0.0000204  -0.0000144
   13  -0.0000616   0.0001026   0.0000371  -0.0000280  -0.0000003   0.0000030
   14  -0.0000062  -0.0000176   0.0000129  -0.0000044   0.0000006  -0.0000017
   15   0.0000420   0.0000138   0.0000202   0.0000006  -0.0000095   0.0000020
   16  -0.0000626  -0.0000665   0.0001541  -0.0000525  -0.0000065  -0.0000103
   17  -0.0000658   0.0000395  -0.0000395  -0.0000037  -0.0000275  -0.0000024
   18  -0.0000248   0.0000513  -0.0000244   0.0000142  -0.0000044   0.0000027
   19  -0.0000044   0.0000039  -0.0000114  -0.0000022  -0.0000004   0.0000014
   20   0.0000041   0.0000035  -0.0000016   0.0000004  -0.0000037  -0.0000006
   21   0.0000071   0.0000066  -0.0000220   0.0000083  -0.0000004   0.0000002
   22   0.0000240  -0.0000332  -0.0000022  -0.0000002   0.0000302   0.0000112
   23   0.0001434   0.0002643   0.0000798   0.0000533  -0.0000096  -0.0000148
   24  -0.0000774  -0.0003034   0.0001276  -0.0000729  -0.0000111  -0.0000189
   25  -0.0000643  -0.0001109   0.0000003  -0.0000256   0.0000039   0.0000041
   26   0.0000296  -0.0000152  -0.0000076   0.0000052   0.0000029   0.0000021
   27   0.0000565  -0.0000127   0.0000211   0.0000023   0.0000094   0.0000047
   28  -0.0008864  -0.0010758  -0.0000529  -0.0002012  -0.0000679  -0.0000067
   29  -0.0007508  -0.0005282   0.0005135  -0.0003278   0.0001680   0.0000722
   30  -0.0005556   0.0003957   0.0000020  -0.0000112  -0.0000878  -0.0000242
   31   0.0006746   0.0000970  -0.0000320   0.0000767  -0.0000207   0.0000094
   32  -0.0002056   0.0000796  -0.0004870   0.0001317  -0.0001396  -0.0000373
   33  -0.0002941  -0.0001099  -0.0002439   0.0000164   0.0000071   0.0000011
   34  -0.0283423  -0.0037008   0.0275821  -0.0048896   0.0001060  -0.0010648
   35  -0.0097179   0.0089170  -0.0034696   0.0001940   0.0070311   0.0006971
   36   0.0757907  -0.0032108   0.0344941  -0.0011102   0.0006916   0.0019489
   37  -0.0500271   0.0039530  -0.0295422  -0.0007512   0.0001174  -0.0008661
   38   0.0041065  -0.0061904   0.0017524   0.0001158  -0.0010161  -0.0001544
   39  -0.0295399   0.0017640  -0.0189476  -0.0007590  -0.0001458   0.0002508
   40  -0.0007283   0.0000891  -0.0006835   0.0000407  -0.0000040   0.0000704
   41   0.0001095  -0.0008363  -0.0001546  -0.0000137  -0.0007575  -0.0000998
   42  -0.0007558  -0.0001691   0.0002872   0.0000829  -0.0001029  -0.0000373
   43   0.0610733  -0.0031121   0.0231344  -0.0012223   0.0005052  -0.0038938
   44   0.0030616   0.0089182   0.0084836   0.0004063   0.0055532   0.0011094
   45  -0.0226702   0.0085153  -0.0535166  -0.0032122   0.0011358  -0.0028316
   46  -0.0012515  -0.0004164   0.0032168   0.0005838  -0.0000965   0.0007478
   47  -0.0005068   0.0055490   0.0011669   0.0001017   0.0002754   0.0001547
   48   0.0039000   0.0011242  -0.0027938  -0.0007405   0.0001500  -0.0008584
   49  -0.1503426   0.0151252  -0.1136490   0.0092597  -0.0021504   0.0162372
   50   0.0066307  -0.0691818   0.0289619   0.0019717   0.0023548   0.0028178
   51  -0.0487518   0.0288537  -0.2816603  -0.0148664   0.0028515  -0.0186480
   52  -0.0383244  -0.0000589  -0.0003906   0.0011652  -0.0000260   0.0004521
   53   0.0035260   0.0042992   0.0001330   0.0001186  -0.0025066  -0.0005350
   54  -0.0270759   0.0001407   0.0033201  -0.0004515  -0.0005569   0.0008761
   55   0.6810609   0.0054876  -0.0433580  -0.1284538  -0.0161726   0.1214023
   56   0.0054876   0.1403956  -0.0772698  -0.0164763  -0.0392753   0.0305556
   57  -0.0433580  -0.0772698   0.7113613   0.1239596   0.0305113  -0.2656990
   58  -0.1284538  -0.0164763   0.1239596   0.1345478   0.0173828  -0.1310743
   59  -0.0161726  -0.0392753   0.0305113   0.0173828   0.0289434  -0.0337230
   60   0.1214023   0.0305556  -0.2656990  -0.1310743  -0.0337230   0.2797486
   61  -0.3341582  -0.0044286   0.0353213  -0.0106963   0.0002984  -0.0022067
   62   0.0048704  -0.0627141   0.0087302  -0.0036247   0.0034190  -0.0001520
   63  -0.0327314   0.0085418  -0.1267837   0.0274141  -0.0001385   0.0045346
   64  -0.0115227   0.0037634  -0.0281747   0.0010204  -0.0000127   0.0002895
   65  -0.0003115   0.0036092   0.0000242   0.0000055  -0.0041649  -0.0006652
   66   0.0023804  -0.0000365   0.0037451  -0.0002902  -0.0006741   0.0006277
           61          62          63          64          65          66
    1  -0.0247970  -0.0018874   0.0063036   0.0010516   0.0002981  -0.0013953
    2  -0.0039168   0.0036304  -0.0002798  -0.0001400  -0.0037322  -0.0005402
    3   0.0275641  -0.0001461   0.0052127   0.0002748  -0.0006220   0.0007731
    4  -0.0009999   0.0003392  -0.0022602   0.0001472  -0.0006524   0.0003352
    5   0.0036221  -0.0010041  -0.0006659  -0.0003814   0.0004328   0.0002923
    6   0.0007525  -0.0008813  -0.0004451   0.0000091   0.0000752   0.0000796
    7   0.0007637  -0.0010153  -0.0004403  -0.0000965   0.0000996   0.0000711
    8  -0.0007759  -0.0000283  -0.0004492   0.0001429  -0.0001337  -0.0000264
    9   0.0007636   0.0004045   0.0000257   0.0000541  -0.0000559  -0.0000037
   10  -0.0002229   0.0000055   0.0000011  -0.0000211  -0.0001001  -0.0000246
   11  -0.0003204   0.0001021  -0.0002112  -0.0000082  -0.0002604   0.0000681
   12  -0.0011740  -0.0001891  -0.0002920  -0.0000124  -0.0000503  -0.0000696
   13  -0.0001780  -0.0000112  -0.0001191   0.0000099  -0.0000535   0.0000106
   14  -0.0000282   0.0000196  -0.0000247   0.0000018   0.0000008  -0.0000063
   15  -0.0001082   0.0000592   0.0000572  -0.0000057   0.0000144  -0.0000057
   16  -0.0002300   0.0001604  -0.0003900   0.0000366   0.0000200  -0.0000227
   17   0.0000216   0.0001561  -0.0000094   0.0000368   0.0000020  -0.0000355
   18   0.0002180   0.0000303   0.0000063  -0.0000094   0.0000055  -0.0000096
   19   0.0000028   0.0000033  -0.0000176  -0.0000006  -0.0000019  -0.0000057
   20   0.0000001   0.0000046   0.0000054   0.0000011  -0.0000146  -0.0000063
   21   0.0000907   0.0000004   0.0000164   0.0000100  -0.0000025   0.0000064
   22  -0.0002588  -0.0002930   0.0000086  -0.0001166   0.0000640   0.0000909
   23   0.0001086   0.0000668   0.0002651  -0.0000232  -0.0002154  -0.0001459
   24  -0.0010396   0.0002392  -0.0002371  -0.0000371   0.0000866  -0.0000415
   25  -0.0001223   0.0000270  -0.0001065   0.0000061   0.0000553   0.0000316
   26   0.0000160   0.0000203   0.0000314  -0.0000016  -0.0000037   0.0000078
   27  -0.0001104  -0.0000791   0.0000566   0.0000049  -0.0000216  -0.0000088
   28  -0.0000582   0.0004543  -0.0022693   0.0002047   0.0007072   0.0005683
   29  -0.0032758  -0.0017070   0.0000985   0.0003890   0.0007149   0.0000684
   30   0.0009627   0.0008713  -0.0004243   0.0000879  -0.0001382   0.0000356
   31   0.0000665   0.0016222   0.0001735  -0.0001380  -0.0002441  -0.0000684
   32   0.0014312  -0.0007111   0.0003137  -0.0000834  -0.0001341  -0.0001214
   33   0.0007993  -0.0005301  -0.0000177   0.0001199   0.0000807   0.0000569
   34  -0.1676984  -0.0143338   0.1121754   0.0104674   0.0016063  -0.0149852
   35  -0.0073610  -0.0674754   0.0273607  -0.0020372   0.0032736   0.0029422
   36   0.0493005   0.0266382  -0.2631200   0.0145323   0.0030072  -0.0178574
   37   0.0636463   0.0030932  -0.0234714  -0.0010812  -0.0005000   0.0038641
   38  -0.0030595   0.0095227   0.0094434  -0.0004303   0.0059246   0.0012672
   39   0.0239447   0.0094948  -0.0600495   0.0033121   0.0012320  -0.0030253
   40  -0.0010517   0.0004228  -0.0033003   0.0005599   0.0001059  -0.0007875
   41   0.0004868   0.0059102   0.0012656  -0.0001145   0.0002322   0.0001595
   42  -0.0038594   0.0012869  -0.0030453   0.0007939   0.0001551  -0.0009471
   43  -0.0502394  -0.0041123   0.0294416  -0.0007344  -0.0000711   0.0007556
   44  -0.0039760  -0.0061891   0.0017319  -0.0000860  -0.0008335  -0.0001676
   45   0.0294354   0.0017352  -0.0186725   0.0006792  -0.0001667   0.0002932
   46  -0.0007573  -0.0001178   0.0007548   0.0000415   0.0000146  -0.0000824
   47  -0.0001573  -0.0010169  -0.0001325   0.0000043  -0.0007616  -0.0001010
   48   0.0008545  -0.0001562   0.0002592  -0.0000701  -0.0001016  -0.0000378
   49  -0.0303368   0.0034007  -0.0255007  -0.0040242  -0.0000946   0.0007002
   50   0.0111745   0.0089883  -0.0037760  -0.0001253   0.0071447   0.0007318
   51  -0.0829746  -0.0039065   0.0352313   0.0010275   0.0007504   0.0018520
   52   0.0030287   0.0007206  -0.0049459  -0.0014208  -0.0000192   0.0002259
   53  -0.0002162   0.0045188   0.0011374   0.0001088   0.0000707   0.0000059
   54   0.0015535   0.0011261  -0.0038393  -0.0008815   0.0000044   0.0000629
   55  -0.3341582   0.0048704  -0.0327314  -0.0115227  -0.0003115   0.0023804
   56  -0.0044286  -0.0627141   0.0085418   0.0037634   0.0036092  -0.0000365
   57   0.0353213   0.0087302  -0.1267837  -0.0281747   0.0000242   0.0037451
   58  -0.0106963  -0.0036247   0.0274141   0.0010204   0.0000055  -0.0002902
   59   0.0002984   0.0034190  -0.0001385  -0.0000127  -0.0041649  -0.0006741
   60  -0.0022067  -0.0001520   0.0045346   0.0002895  -0.0006652   0.0006277
   61   0.6798294  -0.0056092   0.0380785  -0.1255266   0.0159630  -0.1181626
   62  -0.0056092   0.1455968  -0.0751585   0.0158865  -0.0411095   0.0305831
   63   0.0380785  -0.0751585   0.6975258  -0.1187948   0.0306536  -0.2659993
   64  -0.1255266   0.0158865  -0.1187948   0.1311376  -0.0168911   0.1267909
   65   0.0159630  -0.0411095   0.0306536  -0.0168911   0.0299582  -0.0342652
   66  -0.1181626   0.0305831  -0.2659993   0.1267909  -0.0342652   0.2804731
 **********************************************************************
 **                                                                  **
 **                       VIBRATIONAL ANALYSIS                       **
 **                       --------------------                       **
 **                                                                  **
 **        VIBRATIONAL FREQUENCIES (CM**-1) AND NORMAL MODES         **
 **     FORCE CONSTANTS (mDYN/ANGSTROM) AND REDUCED MASSES (AMU)     **
 **                  INFRARED INTENSITIES (KM/MOL)                   **
 **                                                                  **
 **********************************************************************


 Mode:                 1                      2                      3
 Frequency:        10.98                  42.81                  55.69
 Force Cnst:      0.0003                 0.0187                 0.0141
 Red. Mass:       4.0695                17.3001                 7.7178
 IR Active:          YES                    YES                    YES
 IR Intens:        0.004                  0.040                  0.691
 Raman Active:       YES                    YES                    YES
               X      Y      Z        X      Y      Z        X      Y      Z
 C         -0.002  0.000  0.000    0.000 -0.131 -0.015    0.000  0.009 -0.069
 C         -0.001  0.001 -0.042   -0.124 -0.051 -0.002    0.007  0.003  0.006
 Cl         0.004  0.005 -0.078   -0.294 -0.142 -0.021    0.015  0.014 -0.203
 C         -0.001 -0.000 -0.044   -0.126  0.098  0.030    0.009 -0.011  0.244
 H         -0.001  0.001 -0.074   -0.227  0.155  0.041    0.015 -0.016  0.321
 C         -0.000 -0.001 -0.001    0.001  0.170  0.047    0.003 -0.018  0.384
 H         -0.001 -0.001 -0.001    0.001  0.284  0.073    0.004 -0.028  0.587
 C         -0.001 -0.001  0.043    0.128  0.098  0.031   -0.006 -0.011  0.244
 H         -0.001 -0.002  0.073    0.229  0.154  0.044   -0.011 -0.016  0.321
 C         -0.001 -0.001  0.042    0.125 -0.052 -0.000   -0.007  0.003  0.006
 Cl         0.003 -0.004  0.078    0.294 -0.143 -0.018   -0.017  0.013 -0.203
 C         -0.002  0.001  0.000   -0.000 -0.219 -0.029    0.000  0.011 -0.082
 C         -0.002  0.241  0.033    0.004 -0.178 -0.026   -0.050  0.008 -0.051
 H         -0.001  0.429  0.059    0.007 -0.217 -0.029   -0.093  0.012 -0.075
 C         -0.002  0.240  0.032    0.004 -0.027 -0.011   -0.052 -0.001  0.013
 H         -0.001  0.423  0.056    0.007  0.041 -0.003   -0.094 -0.003  0.037
 C         -0.001  0.000  0.000   -0.000  0.080  0.001   -0.000 -0.007  0.042
 Cl        -0.001 -0.001 -0.001   -0.001  0.424  0.040   -0.000 -0.021  0.133
 C         -0.002 -0.239 -0.031   -0.004 -0.032 -0.011    0.052 -0.003  0.013
 H         -0.002 -0.422 -0.056   -0.007  0.033 -0.005    0.094 -0.007  0.037
 C         -0.002 -0.239 -0.032   -0.004 -0.182 -0.026    0.050  0.006 -0.051
 H         -0.001 -0.427 -0.058   -0.007 -0.224 -0.030    0.093  0.009 -0.076
 TransDip  -0.002 -0.000  0.000    0.000  0.006  0.002    0.000 -0.001  0.027

 Mode:                 4                      5                      6
 Frequency:       124.40                 143.89                 167.14
 Force Cnst:      0.0858                 0.1184                 0.3303
 Red. Mass:       9.4072                 9.7100                20.0671
 IR Active:          YES                    YES                    YES
 IR Intens:        0.025                  0.643                  0.155
 Raman Active:       YES                    YES                    YES
               X      Y      Z        X      Y      Z        X      Y      Z
 C         -0.001  0.020 -0.277   -0.000 -0.080 -0.060   -0.078 -0.000  0.002
 C          0.006  0.012 -0.100   -0.018 -0.072 -0.028    0.023 -0.022  0.001
 Cl         0.022  0.011  0.192   -0.121 -0.134  0.019    0.383  0.177  0.006
 C          0.008 -0.001  0.039   -0.022 -0.027  0.009    0.029 -0.037 -0.001
 H          0.015 -0.007  0.167   -0.046 -0.014  0.036   -0.002 -0.021 -0.003
 C          0.001 -0.005  0.072    0.000 -0.015  0.022    0.061  0.000  0.001
 H          0.002 -0.014  0.188    0.000  0.002  0.053    0.061  0.000  0.001
 C         -0.006 -0.001  0.040    0.022 -0.027  0.008    0.029  0.037  0.003
 H         -0.011 -0.006  0.167    0.046 -0.014  0.035   -0.001  0.021  0.004
 C         -0.006  0.012 -0.100    0.018 -0.072 -0.028    0.024  0.021  0.001
 Cl        -0.018  0.012  0.191    0.119 -0.133  0.018    0.383 -0.179 -0.011
 C         -0.001  0.008 -0.320    0.000  0.067 -0.049   -0.148  0.000  0.003
 C         -0.095 -0.015 -0.270   -0.015  0.236 -0.019   -0.216 -0.011  0.023
 H         -0.178 -0.011 -0.318   -0.026  0.230 -0.026   -0.254 -0.018 -0.001
 C         -0.107 -0.034 -0.149   -0.016  0.352  0.015   -0.234 -0.011  0.020
 H         -0.187 -0.039 -0.103   -0.029  0.385  0.027   -0.203 -0.018  0.000
 C         -0.002 -0.030 -0.086    0.000  0.284  0.017   -0.277  0.002  0.001
 Cl        -0.003  0.010  0.165    0.001 -0.192 -0.000   -0.316 -0.001 -0.003
 C          0.103 -0.036 -0.149    0.017  0.353  0.015   -0.236  0.015 -0.016
 H          0.183 -0.041 -0.102    0.029  0.388  0.027   -0.207  0.022  0.003
 C          0.093 -0.016 -0.270    0.015  0.237 -0.018   -0.218  0.013 -0.017
 H          0.175 -0.014 -0.317    0.027  0.232 -0.026   -0.257  0.021  0.008
 TransDip   0.000 -0.003 -0.004    0.000  0.026  0.003   -0.013  0.000  0.000

 Mode:                 7                      8                      9
 Frequency:       197.72                 266.45                 278.48
 Force Cnst:      0.1067                 0.6996                 0.3259
 Red. Mass:       4.6328                16.7237                 7.1322
 IR Active:          YES                    YES                    YES
 IR Intens:        0.001                  0.358                  2.219
 Raman Active:       YES                    YES                    YES
               X      Y      Z        X      Y      Z        X      Y      Z
 C          0.001  0.000  0.000    0.162 -0.000 -0.009    0.004  0.000  0.249
 C          0.002 -0.003  0.157    0.240 -0.078 -0.011    0.012 -0.006  0.215
 Cl        -0.000  0.003 -0.091   -0.035 -0.339 -0.008   -0.009 -0.013 -0.039
 C          0.003 -0.007  0.338    0.261 -0.019 -0.005    0.011 -0.005  0.015
 H          0.005 -0.012  0.593    0.208  0.012 -0.002    0.014 -0.004 -0.124
 C          0.001 -0.000 -0.000    0.306 -0.000  0.004    0.004 -0.006 -0.143
 H          0.001 -0.000 -0.000    0.307  0.000  0.014    0.003 -0.007 -0.406
 C         -0.001  0.006 -0.338    0.262  0.018  0.001   -0.002 -0.004  0.015
 H         -0.002  0.011 -0.593    0.209 -0.012  0.009   -0.009 -0.004 -0.123
 C          0.000  0.003 -0.157    0.241  0.078 -0.007   -0.002 -0.003  0.215
 Cl         0.001 -0.003  0.091   -0.035  0.340  0.010    0.008 -0.002 -0.039
 C         -0.001  0.000 -0.000    0.050 -0.002  0.002    0.001  0.025  0.016
 C         -0.001  0.004  0.001   -0.072 -0.006  0.048    0.111  0.024 -0.064
 H         -0.001  0.009  0.001   -0.148  0.003  0.004    0.212  0.030 -0.006
 C         -0.001  0.009  0.001   -0.103  0.001  0.051    0.083  0.018 -0.233
 H         -0.001  0.019  0.002   -0.043  0.013  0.016    0.193  0.023 -0.298
 C         -0.001 -0.000 -0.000   -0.190 -0.000  0.011   -0.003  0.015 -0.265
 Cl        -0.001  0.000  0.000   -0.283  0.000 -0.010   -0.006 -0.021  0.212
 C         -0.001 -0.010 -0.001   -0.098 -0.001 -0.030   -0.086  0.017 -0.236
 H         -0.001 -0.020 -0.003   -0.032 -0.013  0.009   -0.193  0.022 -0.299
 C         -0.001 -0.004 -0.001   -0.064  0.004 -0.038   -0.113  0.023 -0.066
 H         -0.001 -0.009 -0.001   -0.134 -0.005  0.002   -0.218  0.028 -0.007
 TransDip   0.001 -0.000 -0.000    0.019 -0.000  0.001    0.001  0.004 -0.047

 Mode:                10                     11                     12
 Frequency:       314.00                 370.58                 401.94
 Force Cnst:      0.4077                 0.3751                 1.4353
 Red. Mass:       7.0191                 4.6354                15.0792
 IR Active:          YES                    YES                    YES
 IR Intens:        0.122                  2.128                 12.061
 Raman Active:       YES                    YES                    YES
               X      Y      Z        X      Y      Z        X      Y      Z
 C          0.000  0.109 -0.006    0.002  0.008  0.083   -0.277  0.004  0.002
 C          0.101  0.036 -0.010    0.009  0.001  0.234   -0.156 -0.152  0.000
 Cl        -0.084 -0.078 -0.001   -0.008  0.003 -0.024    0.170 -0.253 -0.008
 C          0.105 -0.028 -0.003    0.010 -0.009  0.075   -0.184 -0.097  0.004
 H          0.178 -0.068  0.002    0.020 -0.013 -0.024   -0.294 -0.039  0.009
 C          0.000 -0.096  0.006   -0.001 -0.012 -0.195   -0.116 -0.010 -0.002
 H         -0.000 -0.204  0.018   -0.003 -0.013 -0.557   -0.120 -0.013 -0.007
 C         -0.105 -0.027 -0.001   -0.008 -0.010  0.075   -0.190  0.083  0.001
 H         -0.178 -0.068  0.005   -0.018 -0.013 -0.023   -0.314  0.018 -0.005
 C         -0.100  0.037 -0.009   -0.005  0.000  0.234   -0.160  0.157  0.007
 Cl         0.084 -0.078 -0.001    0.007  0.001 -0.025    0.181  0.261  0.005
 C          0.000  0.337  0.024    0.001  0.007 -0.174   -0.246 -0.000 -0.002
 C         -0.018  0.247  0.021   -0.103 -0.005 -0.127   -0.146  0.013 -0.060
 H         -0.037  0.385  0.029   -0.237 -0.009 -0.206   -0.069  0.013 -0.013
 C         -0.015 -0.158 -0.004   -0.104 -0.002  0.090   -0.104 -0.002 -0.063
 H         -0.034 -0.227 -0.002   -0.240 -0.013  0.169   -0.215 -0.024  0.002
 C          0.000 -0.304 -0.015   -0.001  0.008  0.148    0.059  0.005  0.002
 Cl        -0.001  0.074 -0.008   -0.002  0.005 -0.071    0.293 -0.000  0.000
 C          0.016 -0.157 -0.004    0.104 -0.003  0.090   -0.102  0.002  0.064
 H          0.035 -0.225 -0.001    0.241 -0.016  0.169   -0.211  0.019 -0.001
 C          0.019  0.246  0.021    0.104 -0.003 -0.127   -0.145 -0.020  0.055
 H          0.037  0.385  0.029    0.239 -0.006 -0.205   -0.066 -0.029  0.007
 TransDip   0.000  0.011  0.003    0.001 -0.002 -0.047   -0.111 -0.002 -0.000

 Mode:                13                     14                     15
 Frequency:       405.12                 414.26                 463.13
 Force Cnst:      0.6482                 0.2991                 0.6706
 Red. Mass:       6.7029                 2.9584                 5.3064
 IR Active:          YES                    YES                    YES
 IR Intens:        6.225                  0.010                  0.278
 Raman Active:       YES                    YES                    YES
               X      Y      Z        X      Y      Z        X      Y      Z
 C         -0.004 -0.106  0.000    0.002  0.000 -0.000    0.000  0.151  0.018
 C         -0.063 -0.084  0.019    0.002  0.001 -0.001    0.149  0.088 -0.010
 Cl         0.150 -0.126 -0.007   -0.002  0.002 -0.000    0.021 -0.103 -0.002
 C         -0.101  0.211  0.014    0.002  0.000  0.004    0.155  0.142 -0.008
 H         -0.299  0.320  0.011    0.003 -0.000  0.012    0.182  0.129 -0.012
 C         -0.001  0.318 -0.010    0.003 -0.000 -0.000    0.000  0.064  0.019
 H         -0.001  0.399 -0.041    0.003 -0.000 -0.001    0.000 -0.129  0.042
 C          0.097  0.213  0.012    0.002 -0.001 -0.004   -0.155  0.143 -0.008
 H          0.292  0.320  0.006    0.003 -0.000 -0.012   -0.181  0.130 -0.014
 C          0.058 -0.079  0.018    0.002 -0.001  0.002   -0.148  0.088 -0.006
 Cl        -0.145 -0.118 -0.004   -0.002 -0.001  0.000   -0.021 -0.103 -0.001
 C         -0.004  0.020 -0.015    0.002  0.000 -0.000    0.000  0.159  0.027
 C         -0.011  0.110 -0.001    0.001  0.208  0.028    0.002 -0.140 -0.014
 H         -0.022  0.215  0.007    0.000  0.448  0.061    0.005 -0.431 -0.052
 C         -0.011 -0.022  0.002    0.001 -0.209 -0.027    0.003 -0.026 -0.005
 H         -0.026  0.025  0.017    0.001 -0.450 -0.059    0.007 -0.281 -0.042
 C          0.001 -0.144 -0.008   -0.001  0.001  0.001   -0.000  0.277  0.034
 Cl         0.004  0.020 -0.002   -0.003 -0.000 -0.000   -0.000 -0.025 -0.002
 C          0.008 -0.020  0.004    0.001  0.209  0.028   -0.003 -0.027 -0.005
 H          0.019  0.029  0.017    0.002  0.448  0.060   -0.007 -0.282 -0.041
 C          0.007  0.109  0.001    0.001 -0.208 -0.029   -0.002 -0.140 -0.014
 H          0.020  0.212  0.007    0.002 -0.451 -0.062   -0.005 -0.430 -0.051
 TransDip  -0.002  0.080  0.000   -0.003 -0.001 -0.000    0.000 -0.016 -0.006

 Mode:                16                     17                     18
 Frequency:       507.25                 529.55                 559.94
 Force Cnst:      1.3414                 0.8949                 0.6915
 Red. Mass:       8.8482                 5.4162                 3.7435
 IR Active:          YES                    YES                    YES
 IR Intens:        4.476                  0.001                  1.036
 Raman Active:       YES                    YES                    YES
               X      Y      Z        X      Y      Z        X      Y      Z
 C          0.019  0.000 -0.002   -0.000 -0.000  0.001    0.001 -0.023  0.259
 C          0.134  0.012  0.019   -0.002 -0.010  0.422   -0.021 -0.017  0.031
 Cl        -0.078  0.086  0.002    0.002 -0.002 -0.031   -0.000  0.005  0.006
 C          0.202 -0.000 -0.007   -0.007  0.003 -0.140   -0.027 -0.012 -0.197
 H          0.188  0.012 -0.026   -0.009  0.011 -0.549   -0.040 -0.000 -0.451
 C          0.266 -0.001 -0.004   -0.009  0.000  0.001    0.002 -0.004  0.254
 H          0.270 -0.001 -0.007   -0.009  0.001  0.001    0.004  0.026  0.505
 C          0.201 -0.000  0.008   -0.004 -0.003  0.139    0.026 -0.012 -0.198
 H          0.187 -0.013  0.028   -0.001 -0.010  0.547    0.036 -0.001 -0.454
 C          0.133 -0.012 -0.018   -0.005  0.009 -0.422    0.022 -0.017  0.033
 Cl        -0.078 -0.086 -0.001    0.002  0.002  0.031   -0.000  0.005  0.006
 C         -0.160  0.000  0.000    0.002  0.003  0.000   -0.000  0.039 -0.070
 C         -0.239  0.001 -0.008    0.006  0.004 -0.000    0.003  0.018 -0.101
 H         -0.264  0.006 -0.021    0.009  0.016  0.003   -0.066 -0.011 -0.146
 C         -0.223  0.003 -0.026    0.006 -0.003 -0.000   -0.009 -0.015  0.030
 H         -0.302 -0.002  0.020    0.007 -0.001 -0.001   -0.084 -0.069  0.065
 C         -0.092 -0.000 -0.000    0.004  0.003  0.000   -0.001  0.019  0.054
 Cl         0.247  0.000  0.001   -0.006 -0.000 -0.000    0.001 -0.000 -0.004
 C         -0.225 -0.004  0.025    0.006  0.001  0.000    0.007 -0.015  0.030
 H         -0.304  0.001 -0.022    0.008 -0.010 -0.000    0.081 -0.069  0.066
 C         -0.241 -0.000  0.009    0.007 -0.004 -0.000   -0.005  0.018 -0.101
 H         -0.266 -0.004  0.023    0.009 -0.024 -0.005    0.064 -0.012 -0.145
 TransDip  -0.068  0.000 -0.001   -0.001 -0.000 -0.000   -0.000 -0.014 -0.029

 Mode:                19                     20                     21
 Frequency:       570.19                 644.67                 695.64
 Force Cnst:      0.6119                 1.6246                 2.1658
 Red. Mass:       3.1944                 6.6346                 7.5961
 IR Active:          YES                    YES                    YES
 IR Intens:       16.173                  1.241                  6.503
 Raman Active:       YES                    YES                    YES
               X      Y      Z        X      Y      Z        X      Y      Z
 C         -0.000 -0.075 -0.036    0.000 -0.002 -0.005   -0.249  0.001  0.002
 C         -0.095 -0.067 -0.009    0.003  0.001 -0.074   -0.043 -0.155 -0.004
 Cl         0.000  0.024 -0.000   -0.001  0.001  0.001   -0.032  0.040  0.001
 C         -0.120 -0.068  0.028    0.004  0.002  0.062    0.033 -0.182 -0.004
 H         -0.168 -0.044  0.070    0.006 -0.002  0.223   -0.213 -0.043  0.001
 C          0.000  0.007 -0.036   -0.001  0.002 -0.083    0.376 -0.001 -0.002
 H          0.000  0.164 -0.065   -0.001 -0.005 -0.058    0.378 -0.000 -0.002
 C          0.120 -0.069  0.025   -0.004  0.002  0.062    0.034  0.182  0.004
 H          0.169 -0.044  0.063   -0.003 -0.002  0.224   -0.213  0.043  0.002
 C          0.095 -0.068 -0.005   -0.004  0.001 -0.074   -0.042  0.155  0.003
 Cl        -0.000  0.024 -0.001    0.001  0.001  0.001   -0.032 -0.040 -0.001
 C          0.000  0.233  0.036    0.000  0.013 -0.112   -0.204  0.000 -0.000
 C         -0.004  0.048  0.012    0.273  0.029 -0.199    0.075  0.021 -0.177
 H         -0.000 -0.273 -0.029    0.176  0.036 -0.255    0.291  0.012 -0.054
 C         -0.002 -0.093 -0.018    0.271 -0.028  0.199    0.083  0.022 -0.157
 H          0.003 -0.520 -0.078    0.164 -0.045  0.259   -0.062  0.017 -0.073
 C         -0.000  0.203  0.022   -0.000 -0.012  0.118    0.221 -0.000  0.000
 Cl        -0.000 -0.006 -0.001   -0.000 -0.003  0.025   -0.099 -0.000 -0.000
 C          0.003 -0.094 -0.018   -0.272 -0.028  0.197    0.082 -0.021  0.157
 H         -0.002 -0.520 -0.077   -0.165 -0.045  0.258   -0.062 -0.014  0.073
 C          0.004  0.049  0.013   -0.272  0.029 -0.200    0.074 -0.021  0.177
 H          0.001 -0.271 -0.028   -0.174  0.036 -0.256    0.291 -0.013  0.054
 TransDip   0.000 -0.128 -0.013    0.000 -0.005  0.035    0.082  0.000 -0.000

 Mode:                22                     23                     24
 Frequency:       744.84                 750.61                 781.87
 Force Cnst:      1.1014                 0.9029                 2.2502
 Red. Mass:       3.3695                 2.7198                 6.2475
 IR Active:          YES                    YES                    YES
 IR Intens:        5.868                 14.260                 10.896
 Raman Active:       YES                    YES                    YES
               X      Y      Z        X      Y      Z        X      Y      Z
 C          0.000  0.030  0.191    0.000 -0.018  0.235    0.098 -0.019 -0.004
 C         -0.035  0.019 -0.088    0.016 -0.003 -0.099    0.085  0.098  0.007
 Cl         0.004 -0.011  0.001   -0.002  0.004  0.002    0.010 -0.015 -0.001
 C         -0.053 -0.034  0.024    0.027  0.016  0.018    0.076  0.191 -0.003
 H         -0.051 -0.043  0.374    0.030  0.005  0.491    0.290  0.073  0.038
 C          0.000  0.002 -0.092    0.000  0.001 -0.115   -0.238  0.003 -0.003
 H          0.002  0.091  0.258    0.003 -0.055  0.380   -0.237 -0.021  0.048
 C          0.053 -0.034  0.023   -0.026  0.017  0.018    0.053 -0.175 -0.010
 H          0.054 -0.042  0.373   -0.026  0.007  0.492    0.289 -0.048  0.030
 C          0.034  0.020 -0.088   -0.017 -0.003 -0.099    0.067 -0.137  0.005
 Cl        -0.005 -0.011  0.001    0.001  0.004  0.001    0.016  0.027  0.000
 C          0.001  0.218  0.031    0.000 -0.145 -0.017   -0.133  0.005  0.001
 C         -0.024 -0.102 -0.028   -0.031  0.061 -0.006   -0.018  0.028 -0.218
 H         -0.039 -0.385 -0.076   -0.044  0.295  0.018    0.163  0.008 -0.124
 C         -0.032  0.123  0.002   -0.042 -0.078 -0.030   -0.056  0.034 -0.240
 H         -0.050  0.229  0.026   -0.062 -0.111 -0.023   -0.306  0.015 -0.101
 C         -0.001 -0.189 -0.021   -0.001  0.125  0.021    0.207 -0.006 -0.001
 Cl         0.000  0.004 -0.002    0.000 -0.003 -0.004   -0.050  0.000 -0.000
 C          0.032  0.123  0.000    0.042 -0.078 -0.030   -0.057 -0.027  0.241
 H          0.051  0.227  0.025    0.064 -0.111 -0.022   -0.307 -0.030  0.098
 C          0.024 -0.101 -0.030    0.031  0.061 -0.007   -0.019 -0.028  0.219
 H          0.036 -0.386 -0.076    0.043  0.295  0.017    0.162 -0.052  0.120
 TransDip   0.000  0.013  0.076    0.002  0.011  0.120    0.103 -0.021  0.006

 Mode:                25                     26                     27
 Frequency:       782.73                 785.29                 836.78
 Force Cnst:      2.2305                 0.7088                 0.5149
 Red. Mass:       6.1790                 1.9507                 1.2482
 IR Active:          YES                    YES                    YES
 IR Intens:      104.185                 33.288                  0.026
 Raman Active:       YES                    YES                    YES
               X      Y      Z        X      Y      Z        X      Y      Z
 C          0.008  0.283  0.030   -0.001  0.035 -0.126    0.000 -0.001 -0.001
 C         -0.132  0.304 -0.031   -0.015  0.031  0.132    0.000 -0.002 -0.001
 Cl         0.039 -0.092 -0.001    0.004 -0.010 -0.006   -0.000  0.000  0.000
 C         -0.165 -0.114  0.037   -0.021 -0.014 -0.114   -0.001 -0.000 -0.001
 H          0.010 -0.207 -0.199   -0.001 -0.036  0.466   -0.002  0.000  0.005
 C         -0.017 -0.046  0.023    0.002 -0.005 -0.045   -0.000  0.000  0.000
 H         -0.018  0.321 -0.261    0.006  0.024  0.688   -0.000  0.000  0.000
 C          0.174 -0.140  0.034    0.018 -0.010 -0.114   -0.000  0.000  0.000
 H          0.027 -0.216 -0.199   -0.000 -0.033  0.467    0.000  0.001 -0.005
 C          0.143  0.288 -0.033    0.015  0.033  0.132   -0.000 -0.001  0.002
 Cl        -0.037 -0.089  0.000   -0.005 -0.011 -0.006    0.000  0.000 -0.000
 C         -0.009 -0.071 -0.010    0.001 -0.001 -0.002    0.000  0.005  0.001
 C          0.000 -0.002 -0.016    0.012 -0.003  0.012    0.000 -0.070 -0.008
 H          0.011  0.314  0.033    0.017  0.005  0.016    0.001  0.468  0.066
 C         -0.003 -0.050 -0.023    0.018 -0.002  0.010    0.000 -0.082 -0.010
 H         -0.020  0.124  0.010    0.033  0.008  0.003    0.002  0.542  0.072
 C          0.014  0.082  0.011   -0.002  0.002 -0.003   -0.002  0.003  0.001
 Cl        -0.003 -0.004 -0.000    0.001 -0.000  0.001    0.000 -0.000 -0.000
 C         -0.005 -0.054  0.011   -0.016 -0.002  0.005   -0.000  0.076  0.009
 H         -0.022  0.119  0.024   -0.026  0.009  0.001    0.002 -0.501 -0.066
 C         -0.003 -0.006  0.014   -0.011 -0.002  0.007    0.000  0.065  0.007
 H          0.011  0.309  0.049   -0.021  0.007  0.014    0.001 -0.442 -0.062
 TransDip   0.008  0.326 -0.022   -0.002  0.058  0.175    0.000  0.005  0.002

 Mode:                28                     29                     30
 Frequency:       842.69                 903.33                 967.88
 Force Cnst:      0.6826                 0.6529                 0.7541
 Red. Mass:       1.6314                 1.3581                 1.3663
 IR Active:          YES                    YES                    YES
 IR Intens:       16.507                  0.004                  1.072
 Raman Active:       YES                    YES                    YES
               X      Y      Z        X      Y      Z        X      Y      Z
 C         -0.000 -0.017 -0.013    0.000  0.000  0.000    0.000  0.006 -0.003
 C          0.005 -0.047  0.003   -0.000  0.001 -0.035    0.002 -0.013  0.000
 Cl        -0.004  0.009  0.000    0.000 -0.000  0.003   -0.001  0.001  0.000
 C         -0.004 -0.001 -0.001    0.001 -0.003  0.121   -0.004 -0.004 -0.001
 H         -0.039  0.017  0.000   -0.003  0.014 -0.696   -0.019  0.004  0.005
 C          0.000  0.011  0.002   -0.000  0.000  0.000    0.000  0.004  0.002
 H          0.000  0.016 -0.003   -0.000  0.000 -0.000    0.000  0.018 -0.008
 C          0.004 -0.001 -0.002   -0.001  0.002 -0.121    0.004 -0.004 -0.001
 H          0.039  0.017 -0.000    0.004 -0.013  0.696    0.019  0.004  0.004
 C         -0.005 -0.047  0.003    0.000 -0.001  0.035   -0.002 -0.013  0.001
 Cl         0.004  0.009  0.000    0.000  0.000 -0.003    0.001  0.001  0.000
 C          0.000  0.136  0.018   -0.000 -0.000 -0.000    0.000  0.040  0.005
 C          0.001 -0.075 -0.011    0.000  0.001 -0.000    0.001 -0.091 -0.012
 H          0.002  0.379  0.052   -0.000  0.001 -0.000    0.002  0.522  0.073
 C          0.001 -0.074 -0.009    0.000 -0.001 -0.000   -0.000  0.081  0.011
 H          0.001  0.523  0.071   -0.000  0.005  0.001   -0.002 -0.455 -0.059
 C         -0.000  0.084  0.012    0.000 -0.000  0.000    0.000 -0.025 -0.004
 Cl         0.000 -0.007 -0.001   -0.000  0.000  0.000   -0.000  0.002  0.000
 C         -0.001 -0.081 -0.010    0.000  0.001  0.000    0.000  0.080  0.011
 H         -0.002  0.570  0.076   -0.000 -0.005 -0.001    0.002 -0.453 -0.059
 C         -0.001 -0.082 -0.011    0.000 -0.001  0.000   -0.000 -0.090 -0.012
 H         -0.002  0.425  0.058   -0.000 -0.001  0.000   -0.003  0.514  0.071
 TransDip  -0.001  0.127  0.028    0.002  0.000 -0.000    0.000 -0.033  0.003

 Mode:                31                     32                     33
 Frequency:       979.25                 982.46                1019.22
 Force Cnst:      0.7661                 0.7440                 4.4437
 Red. Mass:       1.3560                 1.3083                 7.2604
 IR Active:          YES                    YES                    YES
 IR Intens:        0.001                  0.313                 21.117
 Raman Active:       YES                    YES                    YES
               X      Y      Z        X      Y      Z        X      Y      Z
 C          0.001  0.000  0.000    0.000  0.001 -0.017    0.275 -0.000 -0.001
 C         -0.001  0.001  0.001   -0.000 -0.000  0.001   -0.039  0.094  0.002
 Cl        -0.000 -0.000 -0.000   -0.000 -0.000  0.001    0.001 -0.004 -0.000
 C         -0.000 -0.001 -0.001    0.000 -0.002  0.073   -0.133 -0.229 -0.004
 H         -0.001 -0.001  0.004   -0.002  0.009 -0.447   -0.113 -0.251 -0.003
 C          0.001 -0.000  0.000   -0.001  0.003 -0.127    0.078 -0.000  0.000
 H          0.001  0.000 -0.001    0.004 -0.012  0.757    0.070  0.000 -0.003
 C         -0.000  0.001  0.001    0.000 -0.002  0.073   -0.132  0.230  0.005
 H         -0.000  0.001 -0.003   -0.003  0.009 -0.447   -0.112  0.251  0.006
 C         -0.001 -0.001 -0.001    0.000 -0.000  0.001   -0.039 -0.094 -0.002
 Cl        -0.000  0.000  0.000    0.000 -0.000  0.001    0.001  0.004  0.000
 C          0.002 -0.000 -0.000    0.000  0.002 -0.002    0.277 -0.000  0.000
 C         -0.000  0.093  0.012    0.000 -0.001  0.002   -0.050 -0.021  0.137
 H         -0.002 -0.520 -0.072    0.001  0.005  0.003    0.016 -0.007  0.168
 C         -0.001 -0.082 -0.013    0.002  0.000  0.001   -0.136  0.039 -0.275
 H         -0.000  0.447  0.057    0.006 -0.003 -0.002   -0.081  0.031 -0.319
 C          0.001 -0.000  0.000    0.000  0.000 -0.001    0.118 -0.000  0.000
 Cl        -0.000  0.000  0.000    0.000 -0.000  0.000   -0.005 -0.000 -0.000
 C         -0.001  0.083  0.013   -0.002  0.001  0.001   -0.138 -0.039  0.275
 H          0.001 -0.456 -0.058   -0.006 -0.004 -0.002   -0.083 -0.029  0.319
 C         -0.000 -0.094 -0.012   -0.000 -0.001  0.002   -0.049  0.021 -0.137
 H         -0.003  0.523  0.072   -0.001  0.006  0.003    0.017  0.006 -0.168
 TransDip   0.000 -0.001 -0.000   -0.001  0.002 -0.018    0.147 -0.000  0.001

 Mode:                34                     35                     36
 Frequency:      1038.73                1098.01                1098.90
 Force Cnst:      2.2713                 2.6291                 2.1102
 Red. Mass:       3.5729                 3.7012                 2.9658
 IR Active:          YES                    YES                    YES
 IR Intens:       21.547                  2.849                 59.564
 Raman Active:       YES                    YES                    YES
               X      Y      Z        X      Y      Z        X      Y      Z
 C          0.137 -0.000 -0.000    0.021  0.000 -0.000    0.000  0.000 -0.000
 C         -0.011  0.051  0.001   -0.140  0.192  0.005    0.013  0.029  0.001
 Cl         0.000 -0.003 -0.000    0.017 -0.023 -0.001   -0.001 -0.001 -0.000
 C         -0.062 -0.118 -0.002   -0.030  0.147  0.003    0.010 -0.082 -0.002
 H         -0.010 -0.152 -0.002   -0.391  0.373  0.010    0.265 -0.230 -0.006
 C          0.021 -0.000  0.000    0.259 -0.000 -0.002   -0.051 -0.000  0.000
 H          0.016 -0.000 -0.001    0.281  0.001 -0.002   -0.058 -0.000  0.000
 C         -0.061  0.118  0.003   -0.031 -0.148 -0.003    0.010  0.082  0.002
 H         -0.010  0.153  0.003   -0.393 -0.373 -0.005    0.267  0.230  0.002
 C         -0.011 -0.050 -0.001   -0.141 -0.192 -0.004    0.013 -0.029 -0.001
 Cl         0.000  0.003  0.000    0.017  0.023  0.001   -0.001  0.001  0.000
 C          0.095 -0.000  0.000    0.018 -0.000  0.000   -0.037 -0.000  0.001
 C          0.065  0.032 -0.240   -0.021 -0.002  0.004   -0.087 -0.008  0.055
 H         -0.198  0.059 -0.403   -0.108  0.012 -0.043   -0.291  0.008 -0.050
 C         -0.034 -0.012  0.092    0.003 -0.005  0.036    0.035 -0.016  0.117
 H         -0.309 -0.032  0.243   -0.137 -0.017  0.121   -0.300 -0.042  0.331
 C         -0.136 -0.000 -0.000    0.096  0.000  0.000    0.320  0.000  0.001
 Cl         0.017  0.000  0.000   -0.010 -0.000 -0.000   -0.036 -0.000 -0.000
 C         -0.033  0.012 -0.092    0.003  0.005 -0.036    0.037  0.016 -0.118
 H         -0.305  0.031 -0.243   -0.132  0.016 -0.120   -0.287  0.041 -0.328
 C          0.064 -0.032  0.240   -0.022  0.002 -0.005   -0.088  0.008 -0.056
 H         -0.202 -0.060  0.403   -0.112 -0.013  0.044   -0.302 -0.008  0.053
 TransDip  -0.149 -0.000  0.000   -0.054  0.000  0.002    0.247  0.000  0.001

 Mode:                37                     38                     39
 Frequency:      1116.32                1128.95                1176.40
 Force Cnst:      1.7013                 1.0165                 1.1162
 Red. Mass:       2.3171                 1.3537                 1.3690
 IR Active:          YES                    YES                    YES
 IR Intens:       25.399                  5.324                  9.227
 Raman Active:       YES                    YES                    YES
               X      Y      Z        X      Y      Z        X      Y      Z
 C         -0.064  0.000  0.001   -0.001 -0.003 -0.018    0.000  0.048  0.001
 C         -0.065  0.178  0.004   -0.003  0.004  0.002    0.079 -0.045 -0.002
 Cl         0.007 -0.018 -0.000    0.000 -0.000 -0.000   -0.005  0.005  0.000
 C          0.033 -0.070 -0.002    0.001  0.001  0.001    0.007 -0.056 -0.001
 H          0.477 -0.315 -0.009    0.010 -0.003 -0.004    0.176 -0.157 -0.003
 C          0.029 -0.000 -0.000    0.000 -0.001 -0.001   -0.000  0.085  0.002
 H          0.029  0.000 -0.000    0.000 -0.011  0.003    0.001  0.925  0.016
 C          0.033  0.069  0.001   -0.000  0.002  0.001   -0.007 -0.055 -0.001
 H          0.480  0.314  0.003   -0.004  0.000 -0.004   -0.176 -0.156 -0.001
 C         -0.066 -0.178 -0.003    0.002  0.002  0.002   -0.079 -0.044 -0.001
 Cl         0.007  0.018  0.000   -0.000 -0.000 -0.000    0.005  0.005  0.000
 C         -0.125  0.000 -0.001   -0.001 -0.006  0.051   -0.000 -0.019 -0.005
 C          0.013 -0.001  0.006    0.076  0.005 -0.031    0.002  0.004  0.002
 H          0.194 -0.015  0.112    0.446 -0.026  0.171    0.011 -0.022  0.004
 C          0.037 -0.000  0.004   -0.073  0.004 -0.035   -0.001  0.000  0.000
 H          0.227  0.013 -0.107   -0.467 -0.023  0.184   -0.005 -0.002  0.002
 C         -0.095 -0.000 -0.001   -0.003 -0.006  0.042   -0.000 -0.000 -0.001
 Cl         0.008  0.000  0.000    0.000  0.000 -0.003    0.000  0.000 -0.000
 C          0.035  0.000 -0.003    0.074  0.004 -0.033    0.001  0.000  0.000
 H          0.214 -0.013  0.102    0.475 -0.024  0.193    0.005 -0.002  0.003
 C          0.015  0.001 -0.005   -0.075  0.005 -0.032   -0.002  0.004  0.002
 H          0.207  0.016 -0.116   -0.442 -0.025  0.167   -0.011 -0.022  0.004
 TransDip  -0.161  0.000  0.000   -0.004 -0.002  0.074   -0.000 -0.097 -0.003

 Mode:                40                     41                     42
 Frequency:      1202.53                1214.34                1284.02
 Force Cnst:      0.9682                 1.3804                 2.8902
 Red. Mass:       1.1364                 1.5888                 2.9753
 IR Active:          YES                    YES                    YES
 IR Intens:        0.335                 22.011                  0.883
 Raman Active:       YES                    YES                    YES
               X      Y      Z        X      Y      Z        X      Y      Z
 C          0.000 -0.000 -0.000    0.000  0.127  0.003   -0.215  0.001 -0.000
 C          0.001 -0.003 -0.000    0.112 -0.033 -0.001   -0.111 -0.046  0.000
 Cl        -0.000  0.000  0.000   -0.005  0.003  0.000    0.003 -0.002 -0.000
 C          0.001 -0.000  0.000   -0.046 -0.039 -0.001    0.071  0.068  0.001
 H         -0.002  0.001 -0.000   -0.628  0.279  0.008    0.483 -0.152 -0.006
 C         -0.001  0.000 -0.000    0.000 -0.025 -0.001    0.024  0.000 -0.000
 H         -0.002  0.000  0.000    0.000 -0.046 -0.000    0.033  0.000  0.000
 C          0.000  0.000 -0.000    0.046 -0.040 -0.001    0.070 -0.069 -0.002
 H         -0.002 -0.001  0.000    0.628  0.276  0.001    0.483  0.150 -0.000
 C          0.001  0.003  0.000   -0.112 -0.032 -0.000   -0.110  0.046  0.001
 Cl        -0.000 -0.000 -0.000    0.005  0.003  0.000    0.003  0.002  0.000
 C         -0.004  0.000  0.001    0.000 -0.029 -0.010    0.251 -0.001  0.005
 C          0.049 -0.003  0.029    0.003  0.006  0.004    0.058 -0.002  0.013
 H          0.446 -0.038  0.253    0.017 -0.030  0.007   -0.254  0.028 -0.174
 C         -0.044 -0.003  0.022   -0.002  0.000  0.001   -0.055  0.008 -0.059
 H         -0.418 -0.031  0.235   -0.006 -0.002  0.003   -0.242 -0.005  0.039
 C         -0.018  0.000  0.000   -0.000 -0.000 -0.002   -0.008 -0.000  0.003
 Cl         0.002  0.000  0.000    0.000 -0.000 -0.000    0.003  0.000  0.000
 C         -0.044  0.003 -0.023    0.001  0.000  0.001   -0.059 -0.007  0.055
 H         -0.413  0.030 -0.235    0.005 -0.002  0.003   -0.240  0.005 -0.040
 C          0.049  0.003 -0.029   -0.003  0.006  0.004    0.062  0.003 -0.017
 H          0.448  0.037 -0.252   -0.017 -0.030  0.007   -0.252 -0.028  0.169
 TransDip   0.019 -0.000  0.000   -0.000 -0.150 -0.004   -0.030 -0.000 -0.000

 Mode:                43                     44                     45
 Frequency:      1289.95                1303.71                1324.51
 Force Cnst:      9.4745                11.1341                 1.3203
 Red. Mass:       9.6641                11.1184                 1.2774
 IR Active:          YES                    YES                    YES
 IR Intens:        4.972                  0.845                  0.211
 Raman Active:       YES                    YES                    YES
               X      Y      Z        X      Y      Z        X      Y      Z
 C          0.002  0.460  0.015    0.006  0.070 -0.053   -0.000 -0.006  0.011
 C         -0.316 -0.220 -0.004   -0.030 -0.026  0.009    0.002  0.002 -0.001
 Cl        -0.002  0.000  0.000   -0.000  0.000 -0.000    0.000 -0.000  0.000
 C          0.273 -0.132 -0.005    0.038 -0.026  0.003   -0.004  0.002 -0.001
 H         -0.110  0.084  0.010   -0.073  0.036 -0.008    0.008 -0.004  0.001
 C          0.001  0.283  0.005   -0.001  0.039 -0.001    0.000 -0.003  0.000
 H         -0.000 -0.393 -0.009   -0.001 -0.011  0.002    0.000 -0.004 -0.000
 C         -0.274 -0.131 -0.002   -0.042 -0.021  0.003    0.004  0.002 -0.001
 H          0.113  0.085  0.006    0.043  0.027 -0.010   -0.008 -0.004  0.001
 C          0.315 -0.221 -0.006    0.037 -0.029  0.009   -0.002  0.002 -0.001
 Cl         0.002  0.000 -0.000    0.000  0.000 -0.000   -0.000 -0.000  0.000
 C         -0.001 -0.027 -0.075   -0.008 -0.082  0.518    0.000  0.012 -0.079
 C          0.023  0.006  0.028   -0.237  0.032 -0.226   -0.033  0.002 -0.020
 H          0.060 -0.059  0.042   -0.066  0.012 -0.141    0.438 -0.033  0.245
 C         -0.025 -0.001  0.026    0.247  0.031 -0.217   -0.030 -0.000  0.003
 H          0.027 -0.002 -0.003   -0.073  0.001 -0.047    0.412  0.033 -0.252
 C          0.000  0.004 -0.044   -0.000 -0.059  0.438   -0.000 -0.015  0.113
 Cl        -0.000 -0.000  0.000   -0.000  0.000 -0.001    0.000  0.000 -0.002
 C          0.026 -0.001  0.026   -0.243  0.030 -0.221    0.030 -0.000  0.003
 H         -0.027 -0.002 -0.003    0.094  0.003 -0.040   -0.413  0.033 -0.254
 C         -0.024  0.006  0.028    0.234  0.031 -0.224    0.033  0.002 -0.020
 H         -0.058 -0.059  0.041    0.078  0.016 -0.148   -0.437 -0.033  0.243
 TransDip   0.000 -0.071 -0.003    0.000 -0.009  0.028    0.000 -0.002  0.015

 Mode:                46                     47                     48
 Frequency:      1421.85                1455.11                1464.02
 Force Cnst:      3.2975                 2.7071                 3.8783
 Red. Mass:       2.7684                 2.1700                 3.0711
 IR Active:          YES                    YES                    YES
 IR Intens:        6.825                 70.386                 32.646
 Raman Active:       YES                    YES                    YES
               X      Y      Z        X      Y      Z        X      Y      Z
 C         -0.000  0.004  0.030    0.000 -0.136 -0.000    0.236 -0.000 -0.001
 C          0.005 -0.005 -0.003   -0.079  0.086  0.002   -0.113 -0.145 -0.003
 Cl        -0.000  0.000  0.000    0.003 -0.003 -0.000    0.002  0.005  0.000
 C         -0.014  0.005 -0.001    0.154 -0.020 -0.001   -0.083  0.104  0.003
 H          0.035 -0.024  0.002   -0.379  0.298  0.009    0.515 -0.222 -0.007
 C         -0.000  0.002  0.001    0.000 -0.102 -0.002    0.115 -0.000 -0.001
 H         -0.000 -0.046 -0.001    0.002  0.651  0.012    0.136 -0.002 -0.001
 C          0.014  0.005 -0.001   -0.155 -0.020  0.000   -0.082 -0.104 -0.002
 H         -0.037 -0.024  0.002    0.382  0.298  0.004    0.512  0.218  0.001
 C         -0.005 -0.006 -0.002    0.079  0.086  0.001   -0.113  0.145  0.004
 Cl         0.000  0.000  0.000   -0.003 -0.003 -0.000    0.002 -0.005 -0.000
 C         -0.000  0.019 -0.145   -0.000  0.023 -0.008   -0.043  0.000 -0.000
 C         -0.171 -0.005  0.034   -0.010 -0.003  0.001   -0.050  0.006 -0.039
 H          0.316 -0.047  0.332    0.023  0.013  0.023    0.198 -0.015  0.101
 C          0.175 -0.003  0.021    0.007 -0.002  0.004   -0.013 -0.006  0.043
 H         -0.313 -0.043  0.322   -0.009 -0.000  0.015    0.177  0.008 -0.058
 C          0.000  0.015 -0.116    0.000  0.002 -0.010    0.039 -0.000  0.000
 Cl        -0.000 -0.001  0.006   -0.000 -0.000  0.000   -0.002 -0.000 -0.000
 C         -0.175 -0.003  0.021   -0.007 -0.002  0.004   -0.013  0.006 -0.044
 H          0.311 -0.042  0.323    0.009 -0.000  0.015    0.179 -0.007  0.060
 C          0.172 -0.005  0.034    0.010 -0.003  0.001   -0.049 -0.006  0.039
 H         -0.321 -0.047  0.332   -0.022  0.013  0.023    0.198  0.015 -0.099
 TransDip  -0.000 -0.027  0.079    0.001  0.268  0.012    0.183 -0.001 -0.000

 Mode:                49                     50                     51
 Frequency:      1525.99                1591.16                1605.84
 Force Cnst:      3.5161                 8.9740                10.5755
 Red. Mass:       2.5628                 6.0160                 6.9606
 IR Active:          YES                    YES                    YES
 IR Intens:       40.720                 36.106                  0.630
 Raman Active:       YES                    YES                    YES
               X      Y      Z        X      Y      Z        X      Y      Z
 C         -0.088  0.000  0.000   -0.001 -0.248 -0.005   -0.000 -0.028  0.025
 C          0.002  0.024  0.001    0.099  0.159  0.003    0.004  0.015 -0.002
 Cl        -0.000 -0.001 -0.000   -0.004  0.001  0.000   -0.000  0.000  0.000
 C          0.041 -0.024 -0.001    0.059 -0.233 -0.005    0.008 -0.019 -0.002
 H         -0.102  0.056  0.002   -0.205 -0.113 -0.000   -0.021 -0.004  0.002
 C         -0.033  0.000  0.000    0.002  0.453  0.009   -0.000  0.034  0.001
 H         -0.039  0.000  0.000   -0.000 -0.656 -0.012   -0.000 -0.043  0.000
 C          0.041  0.024  0.000   -0.062 -0.234 -0.004   -0.007 -0.018 -0.002
 H         -0.102 -0.055 -0.000    0.208 -0.112 -0.002    0.020 -0.005  0.001
 C          0.002 -0.024 -0.001   -0.096  0.159  0.004   -0.005  0.015 -0.002
 Cl        -0.000  0.001  0.000    0.004  0.001 -0.000    0.000  0.000  0.000
 C          0.155 -0.000 -0.000    0.000  0.015  0.022    0.001  0.050 -0.343
 C         -0.046  0.012 -0.094   -0.011 -0.001 -0.015    0.118 -0.030  0.221
 H          0.394 -0.018  0.140    0.029  0.017  0.009   -0.358  0.006 -0.032
 C         -0.136 -0.015  0.110   -0.006 -0.004  0.018    0.103  0.032 -0.240
 H          0.442  0.028 -0.208    0.022  0.001  0.004   -0.315  0.004 -0.026
 C          0.138  0.000 -0.000    0.000  0.004 -0.029   -0.001 -0.052  0.387
 Cl        -0.004 -0.000 -0.000   -0.000 -0.000  0.000    0.000  0.001 -0.005
 C         -0.136  0.015 -0.111    0.006 -0.004  0.017   -0.102  0.032 -0.240
 H          0.443 -0.027  0.211   -0.021  0.001  0.004    0.314  0.004 -0.024
 C         -0.047 -0.012  0.094    0.011 -0.001 -0.015   -0.119 -0.030  0.220
 H          0.393  0.017 -0.137   -0.029  0.017  0.009    0.356  0.005 -0.030
 TransDip   0.204  0.000  0.001    0.001  0.192  0.006   -0.000  0.016  0.020

 Mode:                52                     53                     54
 Frequency:      1619.26                1635.92                3182.22
 Force Cnst:     10.6470                 9.2756                 6.5005
 Red. Mass:       6.8920                 5.8826                 1.0895
 IR Active:          YES                    YES                    YES
 IR Intens:       15.041                  8.324                  4.777
 Raman Active:       YES                    YES                    YES
               X      Y      Z        X      Y      Z        X      Y      Z
 C          0.213 -0.002 -0.001    0.104 -0.000 -0.000   -0.000  0.000 -0.000
 C         -0.299 -0.062  0.000   -0.058 -0.014 -0.000   -0.000  0.000  0.000
 Cl         0.003  0.002 -0.000    0.001  0.000  0.000    0.000 -0.000  0.000
 C          0.330 -0.114 -0.004    0.054 -0.019 -0.001   -0.001 -0.001 -0.000
 H         -0.344  0.276  0.009   -0.056  0.045  0.002    0.007  0.013  0.000
 C         -0.177  0.002  0.001   -0.028  0.000  0.000    0.004 -0.000 -0.000
 H         -0.201 -0.002  0.001   -0.032 -0.000  0.000   -0.044  0.000  0.000
 C          0.330  0.110  0.000    0.054  0.019  0.000   -0.001  0.001  0.000
 H         -0.343 -0.275 -0.004   -0.056 -0.044 -0.001    0.007 -0.013 -0.000
 C         -0.300  0.064  0.003   -0.058  0.015  0.001   -0.000 -0.000 -0.000
 Cl         0.003 -0.002 -0.000    0.001 -0.000 -0.000    0.000  0.000 -0.000
 C         -0.001  0.000  0.001   -0.259  0.000  0.000    0.003 -0.000  0.000
 C         -0.077  0.003 -0.018    0.302 -0.013  0.098    0.028  0.007 -0.051
 H          0.064 -0.009  0.064   -0.349  0.036 -0.273   -0.336 -0.080  0.586
 C          0.082  0.003 -0.020   -0.253 -0.008  0.054    0.008 -0.002  0.018
 H         -0.071 -0.010  0.069    0.182  0.028 -0.205   -0.115  0.027 -0.203
 C         -0.044  0.000 -0.001    0.122  0.000 -0.000    0.001 -0.000  0.000
 Cl        -0.000  0.000  0.000    0.002  0.000 -0.000   -0.000  0.000 -0.000
 C          0.082 -0.003  0.021   -0.252  0.007 -0.055    0.009  0.002 -0.019
 H         -0.072  0.009 -0.069    0.182 -0.027  0.206   -0.123 -0.028  0.214
 C         -0.077 -0.003  0.017    0.302  0.012 -0.097    0.026 -0.007  0.049
 H          0.063  0.009 -0.064   -0.349 -0.035  0.270   -0.314  0.074 -0.554
 TransDip  -0.124  0.001  0.001    0.092  0.001  0.001    0.070  0.000 -0.002

 Mode:                55                     56                     57
 Frequency:      3182.51                3183.38                3205.37
 Force Cnst:      6.5008                 6.4969                 6.6223
 Red. Mass:       1.0894                 1.0881                 1.0940
 IR Active:          YES                    YES                    YES
 IR Intens:        2.741                  3.786                  2.294
 Raman Active:       YES                    YES                    YES
               X      Y      Z        X      Y      Z        X      Y      Z
 C          0.000  0.000 -0.000   -0.000 -0.000 -0.000    0.000  0.000 -0.000
 C         -0.000  0.000  0.000   -0.000  0.000  0.000    0.000 -0.000 -0.000
 Cl         0.000 -0.000  0.000   -0.000 -0.000 -0.000    0.000  0.000  0.000
 C          0.000  0.000  0.000    0.014  0.020  0.000    0.001  0.001  0.000
 H         -0.000 -0.001 -0.000   -0.146 -0.253 -0.005   -0.006 -0.011 -0.000
 C         -0.000 -0.000 -0.000   -0.079  0.000  0.000    0.000 -0.000 -0.000
 H          0.001 -0.000  0.000    0.908 -0.002 -0.005   -0.002  0.000  0.000
 C          0.000  0.000  0.000    0.013 -0.019 -0.000   -0.000  0.000  0.000
 H          0.000 -0.000 -0.000   -0.141  0.246  0.006    0.003 -0.006 -0.000
 C          0.000  0.000  0.000   -0.000 -0.000 -0.000    0.000  0.000 -0.000
 Cl        -0.000 -0.000  0.000   -0.000  0.000  0.000   -0.000 -0.000 -0.000
 C         -0.000 -0.000  0.003    0.000  0.000  0.000   -0.001 -0.000  0.002
 C          0.028  0.007 -0.049    0.001  0.000 -0.002    0.004  0.001 -0.004
 H         -0.327 -0.078  0.568   -0.016 -0.004  0.028   -0.029 -0.007  0.049
 C          0.006 -0.002  0.014    0.000 -0.000  0.001   -0.012  0.003 -0.019
 H         -0.095  0.022 -0.168   -0.006  0.001 -0.010    0.132 -0.030  0.225
 C         -0.000  0.000 -0.000    0.000 -0.000  0.000    0.002 -0.000  0.003
 Cl         0.000  0.000 -0.000   -0.000 -0.000 -0.000   -0.000 -0.000 -0.000
 C         -0.008 -0.002  0.017    0.000  0.000 -0.001    0.041  0.009 -0.068
 H          0.112  0.026 -0.194   -0.006 -0.001  0.011   -0.458 -0.103  0.775
 C         -0.029  0.007 -0.051    0.001 -0.000  0.002   -0.017  0.003 -0.024
 H          0.336 -0.079  0.590   -0.016  0.004 -0.028    0.157 -0.036  0.270
 TransDip  -0.002  0.006 -0.053   -0.062  0.000  0.000    0.008  0.006 -0.047

 Mode:                58                     59                     60
 Frequency:      3205.83                3207.78                3210.44
 Force Cnst:      6.6129                 6.6343                 6.6581
 Red. Mass:       1.0921                 1.0943                 1.0964
 IR Active:          YES                    YES                    YES
 IR Intens:        0.356                  0.909                  2.419
 Raman Active:       YES                    YES                    YES
               X      Y      Z        X      Y      Z        X      Y      Z
 C          0.000  0.001  0.000   -0.000  0.000 -0.000   -0.000  0.000  0.000
 C          0.003 -0.001 -0.000   -0.000  0.000 -0.000   -0.002  0.001  0.000
 Cl        -0.000  0.000  0.000    0.000 -0.000 -0.000    0.000 -0.000 -0.000
 C         -0.033 -0.057 -0.001   -0.000 -0.001 -0.000    0.025  0.047  0.001
 H          0.365  0.648  0.012    0.004  0.007  0.000   -0.290 -0.519 -0.009
 C         -0.003  0.004  0.000   -0.001 -0.000 -0.000    0.038  0.000 -0.000
 H          0.033 -0.005 -0.000    0.006 -0.000 -0.000   -0.403  0.000  0.002
 C          0.029 -0.050 -0.001   -0.000  0.001  0.000    0.029 -0.054 -0.001
 H         -0.323  0.577  0.013    0.004 -0.008 -0.000   -0.334  0.603  0.014
 C         -0.002 -0.001 -0.000   -0.000 -0.000  0.000   -0.003 -0.001 -0.000
 Cl         0.000  0.000  0.000    0.000  0.000  0.000    0.000  0.000  0.000
 C         -0.000 -0.000  0.000    0.001 -0.000  0.001    0.000 -0.000  0.000
 C          0.000  0.000 -0.000    0.016  0.003 -0.022    0.000  0.000 -0.000
 H         -0.001 -0.000  0.001   -0.150 -0.035  0.254   -0.002 -0.000  0.004
 C         -0.000  0.000 -0.000   -0.041  0.009 -0.069   -0.000  0.000 -0.001
 H          0.002 -0.000  0.003    0.457 -0.104  0.783    0.005 -0.001  0.009
 C          0.000 -0.000  0.000   -0.003 -0.000  0.002   -0.000 -0.000  0.000
 Cl        -0.000 -0.000 -0.000    0.000 -0.000 -0.000    0.000 -0.000 -0.000
 C          0.001  0.000 -0.001   -0.011 -0.002  0.019   -0.000 -0.000  0.000
 H         -0.006 -0.001  0.010    0.123  0.028 -0.209    0.003  0.001 -0.005
 C         -0.000  0.000 -0.000    0.005 -0.001  0.009    0.000 -0.000  0.000
 H          0.002 -0.001  0.004   -0.054  0.013 -0.094   -0.002  0.000 -0.003
 TransDip  -0.004 -0.019 -0.001   -0.016  0.003 -0.026    0.050 -0.001 -0.000

 STANDARD THERMODYNAMIC QUANTITIES AT   298.15 K  AND     1.00 ATM

   This Molecule has  0 Imaginary Frequencies
   Zero point vibrational energy:       95.086 kcal/mol

   Atom    1 Element C  Has Mass   12.00000
   Atom    2 Element C  Has Mass   12.00000
   Atom    3 Element Cl Has Mass   34.96885
   Atom    4 Element C  Has Mass   12.00000
   Atom    5 Element H  Has Mass    1.00783
   Atom    6 Element C  Has Mass   12.00000
   Atom    7 Element H  Has Mass    1.00783
   Atom    8 Element C  Has Mass   12.00000
   Atom    9 Element H  Has Mass    1.00783
   Atom   10 Element C  Has Mass   12.00000
   Atom   11 Element Cl Has Mass   34.96885
   Atom   12 Element C  Has Mass   12.00000
   Atom   13 Element C  Has Mass   12.00000
   Atom   14 Element H  Has Mass    1.00783
   Atom   15 Element C  Has Mass   12.00000
   Atom   16 Element H  Has Mass    1.00783
   Atom   17 Element C  Has Mass   12.00000
   Atom   18 Element Cl Has Mass   34.96885
   Atom   19 Element C  Has Mass   12.00000
   Atom   20 Element H  Has Mass    1.00783
   Atom   21 Element C  Has Mass   12.00000
   Atom   22 Element H  Has Mass    1.00783
   Molecular Mass:   255.961360 amu
   Principal axes and moments of inertia in amu*Bohr^2:
                             1           2           3
    Eigenvalues --     2467.39964  6816.85756  8660.83576
          X               1.00000    -0.00009    -0.00014
          Y               0.00009     0.99999    -0.00500
          Z               0.00014     0.00500     0.99999
   Rotational Symmetry Number is   1
   The Molecule is an Asymmetric Top
   Translational Enthalpy:        0.889 kcal/mol
   Rotational Enthalpy:           0.889 kcal/mol
   Vibrational Enthalpy:        101.364 kcal/mol
   gas constant (RT):             0.592 kcal/mol
   Translational Entropy:        42.519  cal/mol.K
   Rotational Entropy:           33.343  cal/mol.K
   Vibrational Entropy:          42.752  cal/mol.K

   Total Enthalpy:              103.734 kcal/mol
   Total Entropy:               118.614  cal/mol.K

 ======================================================================

 STANDARD THERMODYNAMIC QUANTITIES FOR ANHARMONIC VIBRATION -- TOSH

   Zero point vibrational energy: ************ kcal/mol

   Vibrational Enthalpy:       Infinity kcal/mol
   Vibrational Entropy:             NaN  cal/mol.K

   Total Enthalpy:             Infinity kcal/mol
   Total Entropy:                   NaN  cal/mol.K

 ======================================================================

 STANDARD THERMODYNAMIC QUANTITIES FOR ANHARMONIC VIBRATION -- VPT2

   Zero point vibrational energy: ************ kcal/mol

   Vibrational Enthalpy:       Infinity kcal/mol
   Vibrational Entropy:             NaN  cal/mol.K

   Total Enthalpy:             Infinity kcal/mol
   Total Entropy:                   NaN  cal/mol.K

 ======================================================================

Archival summary:
1\1\november\FREQ\ProcedureUnspecified\BasisUnspecified\l3127\taweetha\FriJan1707:32:362020FriJan1707:32:362020\0\\#,FREQ,ProcedureUnspecified,BasisUnspecified,\\0,1\Cl\C,1,1.75852\C,2,1.39143,1,117.854\H,3,1.08202,2,119.723,1,-0.284169,0\C,3,1.39054,2,119.208,1,179.584,0\H,5,1.08363,3,119.83,2,-179.973,0\C,5,1.3905,3,120.36,2,0.12062,0\H,7,1.0821,5,121.065,3,179.836,0\C,7,1.39145,5,119.222,3,-0.0264596,0\C,2,1.40368,1,119.628,3,179.669,0\C,10,1.49287,2,121.887,1,0.0477005,0\C,11,1.39703,10,120.408,2,-96.3684,0\H,12,1.08392,11,119.782,10,-0.256329,0\C,12,1.39212,11,120.873,10,179.828,0\H,14,1.08229,12,120.674,11,-179.939,0\C,14,1.39061,12,119.095,11,0.0887754,0\C,16,1.39081,14,121.135,12,0.0510511,0\H,17,1.08256,16,120.212,14,179.935,0\C,17,1.39232,16,119.125,14,-0.150024,0\H,19,1.0839,17,119.363,16,-179.882,0\Cl,9,1.7581,7,117.87,5,179.451,0\Cl,16,1.75932,14,119.412,12,-179.948,0\\\@

 Total job time:  10414.22s(wall), 10413.51s(cpu) 
 Fri Jan 17 07:32:36 2020

        *************************************************************
        *                                                           *
        *  Thank you very much for using Q-Chem.  Have a nice day.  *
        *                                                           *
        *************************************************************
