# Supplementary material for: Quantum Chemical Investigation of Polychlorinated Dibenzodioxins, Dibenzofurans and Biphenyls: Relative Stability and Planarity Analysis
Source: Molecules. 2020 Dec 3;25(23):5697. doi: 10.3390/molecules25235697 (PMC7730433; doi:10.3390/molecules25235697)
Supplement: Supplementary file 1 [file molecules-25-05697-s001.zip › PCB/B3LYP/ClHHHClHHHHH.out]

                  Welcome to Q-Chem
     A Quantum Leap Into The Future Of Chemistry


 Q-Chem 5.2 (devel), Q-Chem, Inc., Pleasanton, CA (2019)

 Yihan Shao,  Zhengting Gan,  E. Epifanovsky,  A. T. B. Gilbert,  M. Wormit,  
 J. Kussmann,  A. W. Lange,  A. Behn,  Jia Deng,  Xintian Feng,  D. Ghosh,  
 M. Goldey,  P. R. Horn,  L. D. Jacobson,  I. Kaliman,  T. Kus,  A. Landau,  
 Jie Liu,  E. I. Proynov,  R. M. Richard,  R. P. Steele,  E. J. Sundstrom,  
 H. L. Woodcock III,  P. M. Zimmerman,  D. Zuev,  B. Albrecht,  E. Alguire,  
 S. A. Baeppler,  D. Barton,  Z. Benda,  Y. A. Bernard,  E. J. Berquist,  
 K. B. Bravaya,  H. Burton,  D. Casanova,  Chun-Min Chang,  Yunqing Chen,  
 A. Chien,  K. D. Closser,  M. P. Coons,  S. Coriani,  S. Dasgupta,  
 A. L. Dempwolff,  M. Diedenhofen,  Hainam Do,  R. G. Edgar,  Po-Tung Fang,  
 S. Faraji,  S. Fatehi,  Qingguo Feng,  K. D. Fenk,  J. Fosso-Tande,  
 J. Gayvert,  Qinghui Ge,  A. Ghysels,  G. Gidofalvi,  J. Gomes,  
 J. Gonthier,  A. Gunina,  D. Hait,  M. W. D. Hanson-Heine,  
 P. H. P. Harbach,  A. W. Hauser,  M. F. Herbst,  J. E. Herr,  
 E. G. Hohenstein,  Z. C. Holden,  Kerwin Hui,  B. C. Huynh,  T.-C. Jagau,  
 Hyunjun Ji,  B. Kaduk,  K. Khistyaev,  Jaehoon Kim,  P. Klunzinger,  K. Koh,  
 D. Kosenkov,  L. Koulias,  T. Kowalczyk,  C. M. Krauter,  A. Kunitsa,  
 Ka Un Lao,  A. Laurent,  K. V. Lawler,  Joonho Lee,  D. Lefrancois,  
 S. Lehtola,  D. S. Levine,  Yi-Pei Li,  You-Sheng Lin,  Fenglai Liu,  
 E. Livshits,  A. Luenser,  P. Manohar,  E. Mansoor,  S. F. Manzer,  
 Shan-Ping Mao,  Yuezhi Mao,  N. Mardirossian,  A. V. Marenich,  
 T. Markovich,  L. A. Martinez-Martinez,  S. A. Maurer,  N. J. Mayhall,  
 S. C. McKenzie,  J.-M. Mewes,  P. Morgante,  A. F. Morrison,  
 J. W. Mullinax,  K. Nanda,  T. S. Nguyen-Beck,  R. Olivares-Amaya,  
 J. A. Parkhill,  Zheng Pei,  T. M. Perrine,  F. Plasser,  P. Pokhilko,  
 S. Prager,  A. Prociuk,  E. Ramos,  D. R. Rehn,  F. Rob,  M. Scheurer,  
 M. Schneider,  N. Sergueev,  S. M. Sharada,  S. Sharma,  D. W. Small,  
 T. Stauch,  T. Stein,  Yu-Chuan Su,  A. J. W. Thom,  A. Tkatchenko,  
 T. Tsuchimochi,  N. M. Tubman,  L. Vogt,  M. L. Vidal,  O. Vydrov,  
 M. A. Watson,  J. Wenzel,  M. de Wergifosse,  T. A. Wesolowski,  A. White,  
 J. Witte,  A. Yamada,  Jun Yang,  K. Yao,  S. Yeganeh,  S. R. Yost,  
 Zhi-Qiang You,  A. Zech,  Igor Ying Zhang,  Xing Zhang,  Yan Zhao,  
 Ying Zhu,  B. R. Brooks,  G. K. L. Chan,  C. J. Cramer,  M. S. Gordon,  
 W. J. Hehre,  A. Klamt,  M. W. Schmidt,  C. D. Sherrill,  D. G. Truhlar,  
 A. Aspuru-Guzik,  R. Baer,  A. T. Bell,  N. A. Besley,  Jeng-Da Chai,  
 A. E. DePrince, III,  R. A. DiStasio Jr.,  A. Dreuw,  B. D. Dunietz,  
 T. R. Furlani,  Chao-Ping Hsu,  Yousung Jung,  Jing Kong,  D. S. Lambrecht,  
 WanZhen Liang,  C. Ochsenfeld,  V. A. Rassolov,  L. V. Slipchenko,  
 J. E. Subotnik,  T. Van Voorhis,  J. M. Herbert,  A. I. Krylov,  
 P. M. W. Gill,  M. Head-Gordon

 Contributors to earlier versions of Q-Chem not listed above: 
 R. D. Adamson,  B. Austin,  J. Baker,  G. J. O. Beran,  K. Brandhorst,  
 S. T. Brown,  E. F. C. Byrd,  A. K. Chakraborty,  C.-L. Cheng,  
 Siu Hung Chien,  D. M. Chipman,  D. L. Crittenden,  H. Dachsel,  
 R. J. Doerksen,  A. D. Dutoi,  L. Fusti-Molnar,  W. A. Goddard III,  
 A. Golubeva-Zadorozhnaya,  S. R. Gwaltney,  G. Hawkins,  A. Heyden,  
 S. Hirata,  G. Kedziora,  F. J. Keil,  C. Kelley,  Jihan Kim,  R. A. King,  
 R. Z. Khaliullin,  P. P. Korambath,  W. Kurlancheek,  A. M. Lee,  M. S. Lee,  
 S. V. Levchenko,  Ching Yeh Lin,  D. Liotard,  R. C. Lochan,  I. Lotan,  
 P. E. Maslen,  N. Nair,  D. P. O'Neill,  D. Neuhauser,  E. Neuscamman,  
 C. M. Oana,  R. Olson,  B. Peters,  R. Peverati,  P. A. Pieniazek,  
 Y. M. Rhee,  J. Ritchie,  M. A. Rohrdanz,  E. Rosta,  N. J. Russ,  
 H. F. Schaefer III,  N. E. Schultz,  N. Shenvi,  A. C. Simmonett,  A. Sodt,  
 D. Stuck,  K. S. Thanthiriwatte,  V. Vanovschi,  Tao Wang,  A. Warshel,  
 C. F. Williams,  Q. Wu,  X. Xu,  W. Zhang

 Please cite Q-Chem as follows:
 Y. Shao et al., Mol. Phys. 113, 184-215 (2015)
 DOI: 10.1080/00268976.2014.952696

 Q-Chem 5.2.1 for Intel X86 EM64T Linux

 Parts of Q-Chem use Armadillo 8.300.2 (Tropical Shenanigans).
 http://arma.sourceforge.net/

 Q-Chem begins on Fri Jan 17 06:09:30 2020  

Host: 
0

     Scratch files written to /scratch/taweetham/qchem1809//
NAlpha2: 114
NElect   114
Mult     1

 Q-Chem warning in module libgen/rem_setup.C, line 2168:

 Setting Thresh to 1e-14


Checking the input file for inconsistencies... 	...done.

--------------------------------------------------------------
User input:
--------------------------------------------------------------
$MOLECULE
0 1
C 
C  1 1.394960
Cl  2 CCl 1 119.528007
C  2 1.386606 1 120.846377 3 178.766605 0
H  4 CH 2 119.698148 1 -179.612229 0
C  4 1.387279 2 120.235871 1 -0.083363 0
H  6 CH 4 120.254637 2 -179.958574 0
C  6 1.387279 4 119.490737 2 0.041992 0
H  8 CH 6 120.064298 4 179.568218 0
C  8 1.386606 6 120.235863 4 0.041336 0
Cl  10 CCl 8 119.614146 6 178.681836 0
C  1 1.488550 2 120.827489 3 1.275929 0
C  12 1.394960 1 120.827496 2 44.635695 0
H  13 CH 12 119.528011 1 1.275194 0
C  13 1.386606 12 120.846392 1 -179.957497 0
H  15 CH 13 119.698155 12 -179.612829 0
C  15 1.387278 13 120.235860 12 -0.083872 0
H  17 CH 15 120.254633 13 -179.958492 0
C  17 1.387279 15 119.490737 13 0.041666 0
H  19 CH 17 120.064293 15 179.568399 0
C  19 1.386606 17 120.235874 15 0.041790 0
H  21 CH 19 119.614152 17 178.681599 0

CH=1.08273
CCl=1.75400
$END

$REM
   JOB_TYPE	OPTIMIZATION
   BASIS	6-311++G**
   METHOD	B3LYP
   SYM_IGNORE	TRUE
   SCF_GUESS_ALWAYS     TRUE
   SYM_IGNORE   TRUE
   S2THRESH     15
   THRESH       15
$END

--------------------------------------------------------------
 ----------------------------------------------------------------
             Standard Nuclear Orientation (Angstroms)
    I     Atom           X                Y                Z
 ----------------------------------------------------------------
    1      C       0.0000000000     0.0000000000     0.0000000000
    2      C       0.0000000000     0.0000000000     1.3949600000
    3      Cl      1.5261815140     0.0000000000     2.2594170471
    4      C      -1.1901880373     0.0256249026     2.1059255403
    5      H      -1.1683702292     0.0315218534     3.1884196336
    6      C      -2.4041742747     0.0535064326     1.4351028665
    7      H      -3.3336980403     0.0741960811     1.9899557843
    8      C      -2.4180259722     0.0546630380     0.0478935036
    9      H      -3.3603520375     0.0692493833    -0.4851290834
   10      C      -1.2274122092     0.0272853135    -0.6622934626
   11      Cl     -1.2645630159    -0.0058824468    -2.4155862839
   12      C       1.2779219872    -0.0284629571    -0.7628147595
   13      C       2.3095886281    -0.8932703637    -0.3971844912
   14      H       2.1704206894    -1.5663256744     0.4394355459
   15      C       3.5004827568    -0.9194878930    -1.1069450245
   16      H       4.2865586447    -1.6026019117    -0.8107285686
   17      C       3.6821124948    -0.0819958503    -2.1978886372
   18      H       4.6116429624    -0.1026930066    -2.7527300472
   19      C       2.6636000698     0.7822218600    -2.5724593424
   20      H       2.7980411655     1.4448431951    -3.4181323354
   21      C       1.4736782845     0.8090230106    -1.8610916159
   22      H       0.6936781770     1.5025559907    -2.1490431582
 ----------------------------------------------------------------
 Nuclear Repulsion Energy =        1021.39835333 hartrees
 There are       57 alpha and       57 beta electrons
 Requested basis set is 6-311++G(d,p)
 There are 138 shells and 380 basis functions

 Total QAlloc Memory Limit   2000 MB
 Mega-Array Size       188 MB
 MEM_STATIC part       192 MB
 A cutoff of  1.0D-15 yielded   8199 shell pairs
 There are     65024 function pairs (     69889 Cartesian)
 Smallest overlap matrix eigenvalue = 4.96E-07
 Linear dependence detected in AO basis
 Number of orthogonalized atomic orbitals = 376
 Maximum deviation from orthogonality = 3.367E-10

 Scale SEOQF with 1.000000e-01/1.000000e-01/1.000000e-01

 Standard Electronic Orientation quadrupole field applied
 Nucleus-field energy     =    -0.0000000215 hartrees
 Guess from superposition of atomic densities
 Warning:  Energy on first SCF cycle will be non-variational
 SAD guess density has 114.000000 electrons

 -----------------------------------------------------------------------
  General SCF calculation program by
  Eric Jon Sundstrom, Paul Horn, Yuezhi Mao, Dmitri Zuev, Alec White,
  David Stuck, Shaama M.S., Shane Yost, Joonho Lee, David Small,
  Daniel Levine, Susi Lehtola, Hugh Burton, Evgeny Epifanovsky,
  Bang C. Huynh
 -----------------------------------------------------------------------
 Exchange:     0.2000 Hartree-Fock + 0.0800 Slater + 0.7200 B88
 Correlation:  0.1900 VWN1RPA + 0.8100 LYP
 Using SG-1 standard quadrature grid
 A restricted SCF calculation will be
 performed using DIIS
 SCF converges when DIIS error is below 1.0e-08
 ---------------------------------------
  Cycle       Energy         DIIS error
 ---------------------------------------
    1   -1386.1008208583      3.32e-02  
    2   -1382.4518209456      3.17e-03  
    3   -1382.3692391459      3.80e-03  
    4   -1382.6411335934      5.83e-04  
    5   -1382.6447188323      3.86e-04  
    6   -1382.6475614909      9.65e-05  
    7   -1382.6477070145      3.29e-05  
    8   -1382.6477257806      9.17e-06  
    9   -1382.6477272967      1.95e-06  
   10   -1382.6477273548      8.57e-07  
   11   -1382.6477273680      1.14e-07  
   12   -1382.6477273682      6.24e-08  
   13   -1382.6477273683      1.30e-08  
   14   -1382.6477273683      5.40e-09  Convergence criterion met
 ---------------------------------------
 SCF time:   CPU 408.94s  wall 409.00s 
 SCF   energy in the final basis set =    -1382.6477273683
 Total energy in the final basis set =    -1382.6477273683

 --------------------------------------------------------------

                    Orbital Energies (a.u.)
 --------------------------------------------------------------

 Alpha MOs
 -- Occupied --
********-101.5613 -10.2534 -10.2534 -10.2159 -10.2010 -10.1998 -10.1997
-10.1935 -10.1790 -10.1790 -10.1787 -10.1769 -10.1768  -9.4765  -9.4765
 -7.2412  -7.2410  -7.2315  -7.2315  -7.2308  -7.2307  -0.9268  -0.8858
 -0.8678  -0.8398  -0.7940  -0.7561  -0.7481  -0.7397  -0.6451  -0.6278
 -0.6077  -0.5984  -0.5430  -0.5178  -0.5074  -0.4788  -0.4635  -0.4623
 -0.4504  -0.4399  -0.4342  -0.4197  -0.3981  -0.3913  -0.3773  -0.3749
 -0.3603  -0.3575  -0.3324  -0.3259  -0.3179  -0.2891  -0.2625  -0.2572
 -0.2436
 -- Virtual --
 -0.0527  -0.0393  -0.0200  -0.0121  -0.0068  -0.0017   0.0048   0.0085
  0.0146   0.0239   0.0258   0.0350   0.0363   0.0446   0.0573   0.0583
  0.0632   0.0722   0.0749   0.0830   0.0900   0.0912   0.0952   0.0995
  0.1006   0.1052   0.1097   0.1139   0.1189   0.1218   0.1220   0.1256
  0.1270   0.1294   0.1312   0.1393   0.1416   0.1477   0.1513   0.1530
  0.1541   0.1560   0.1642   0.1673   0.1725   0.1782   0.1835   0.1861
  0.1954   0.1969   0.2015   0.2110   0.2112   0.2228   0.2232   0.2256
  0.2296   0.2350   0.2353   0.2430   0.2494   0.2523   0.2630   0.2636
  0.2680   0.2711   0.2739   0.2780   0.2806   0.2816   0.2899   0.2936
  0.3025   0.3029   0.3073   0.3143   0.3262   0.3292   0.3379   0.3447
  0.3482   0.3602   0.3620   0.3879   0.4031   0.4272   0.4322   0.4693
  0.4717   0.4837   0.4851   0.5186   0.5220   0.5241   0.5263   0.5368
  0.5464   0.5500   0.5535   0.5541   0.5648   0.5685   0.5814   0.5862
  0.5901   0.5970   0.6073   0.6126   0.6153   0.6210   0.6244   0.6357
  0.6409   0.6462   0.6551   0.6783   0.6803   0.6883   0.6987   0.7161
  0.7186   0.7236   0.7316   0.7399   0.7461   0.7719   0.7733   0.7926
  0.8199   0.8203   0.8314   0.8315   0.8426   0.8487   0.8512   0.8590
  0.8650   0.8805   0.8864   0.8874   0.8940   0.9058   0.9093   0.9263
  0.9276   0.9429   0.9440   0.9530   0.9717   0.9750   0.9910   0.9932
  1.0051   1.0069   1.0197   1.0393   1.0471   1.0672   1.0730   1.0818
  1.1046   1.1164   1.1321   1.1487   1.1549   1.2173   1.2416   1.2610
  1.2618   1.2782   1.3128   1.3368   1.3473   1.3528   1.3895   1.4735
  1.4868   1.4955   1.5206   1.5242   1.5349   1.5426   1.5617   1.5717
  1.5765   1.5780   1.5978   1.6049   1.6437   1.6529   1.6640   1.6707
  1.6853   1.6914   1.7198   1.7465   1.7605   1.7679   1.7852   1.8110
  1.8447   1.8698   1.8784   1.8862   1.8997   1.9039   1.9118   1.9214
  1.9345   1.9543   1.9589   1.9649   1.9711   1.9790   1.9875   2.0228
  2.0258   2.0341   2.0689   2.0904   2.1120   2.1213   2.1996   2.2180
  2.2567   2.2927   2.3116   2.3121   2.3320   2.3686   2.3746   2.4013
  2.4222   2.4315   2.4621   2.4731   2.4762   2.5056   2.5060   2.5486
  2.5618   2.6098   2.6479   2.6609   2.6769   2.6824   2.6936   2.6964
  2.7115   2.7257   2.7368   2.7499   2.7510   2.7514   2.7770   2.7815
  2.7875   2.7905   2.8170   2.8183   2.8344   2.8639   2.8713   2.8891
  2.9112   2.9536   2.9579   2.9849   3.0112   3.0893   3.1127   3.1728
  3.2064   3.2091   3.2345   3.2624   3.3634   3.3774   3.3860   3.4121
  3.5121   3.5232   3.5441   3.6078   3.6650   3.7300   3.7541   3.9874
  4.0045   4.0308   4.0584   4.0958   4.1616   4.1629   4.4413   4.8280
  4.8625   9.8203   9.8232  23.4575  23.6736  23.8786  23.9299  23.9661
 23.9863  24.0382  24.0656  24.1049  24.1209  24.1660  24.2181  25.9142
 25.9418  26.2511  26.3536  26.6622  26.8152 215.8240 215.8250
 --------------------------------------------------------------

          Ground-State Mulliken Net Atomic Charges

     Atom                 Charge (a.u.)
  ----------------------------------------
      1 C                    -0.294264
      2 C                     0.035046
      3 Cl                    0.460437
      4 C                    -0.139660
      5 H                     0.202111
      6 C                    -0.712532
      7 H                     0.161547
      8 C                    -0.137269
      9 H                     0.201947
     10 C                     0.028546
     11 Cl                    0.461026
     12 C                     1.180552
     13 C                    -0.586488
     14 H                     0.153138
     15 C                    -0.369159
     16 H                     0.170408
     17 C                    -0.331620
     18 H                     0.149146
     19 C                    -0.368659
     20 H                     0.170434
     21 C                    -0.587607
     22 H                     0.152920
  ----------------------------------------
  Sum of atomic charges =     0.000000

 -----------------------------------------------------------------
                    Cartesian Multipole Moments
 -----------------------------------------------------------------
    Charge (ESU x 10^10)
                 0.0000
    Dipole Moment (Debye)
         X      -0.8845      Y       0.0200      Z       0.5278
       Tot       1.0302
    Quadrupole Moments (Debye-Ang)
        XX     -85.8212     XY      -2.3550     YY     -96.8554
        XZ      -6.7955     YZ      -3.3800     ZZ     -92.9703
    Octopole Moments (Debye-Ang^2)
       XXX    -141.4458    XXY      -9.4383    XYY     -43.6303
       YYY       2.9362    XXZ      24.2159    XYZ      -5.6791
       YYZ      26.5770    XZZ     -46.4638    YZZ      11.6596
       ZZZ      87.3972
    Hexadecapole Moments (Debye-Ang^3)
      XXXX   -2299.0353   XXXY       0.1663   XXYY    -468.5738
      XYYY      50.6478   YYYY    -250.1118   XXXZ     188.8845
      XXYZ       7.1364   XYYZ      99.6561   YYYZ      34.9341
      XXZZ    -677.5578   XYZZ      40.0174   YYZZ    -365.3738
      XZZZ     219.5914   YZZZ      10.6826   ZZZZ   -1858.2174
 -----------------------------------------------------------------
 Calculating analytic gradient of the SCF energy
 Gradient of SCF Energy
            1           2           3           4           5           6
    1  -0.0210680   0.0059667   0.0053300  -0.0008679  -0.0008407  -0.0026746
    2   0.0005077   0.0000341  -0.0057049  -0.0003228   0.0000249   0.0000777
    3   0.0124071  -0.0003825  -0.0143550  -0.0120645  -0.0002679   0.0017008
            7           8           9          10          11          12
    1   0.0000643   0.0102153  -0.0001988   0.0032059   0.0154405   0.0012545
    2  -0.0000045   0.0001173  -0.0000040  -0.0002705   0.0052271  -0.0003416
    3  -0.0000398   0.0064910   0.0008603  -0.0053258   0.0022407  -0.0006118
           13          14          15          16          17          18
    1   0.0005146  -0.0017441  -0.0025231  -0.0006743  -0.0040044  -0.0010077
    2   0.0086296   0.0008028   0.0036151   0.0009048   0.0002161   0.0000441
    3   0.0014068   0.0041128  -0.0009591  -0.0004483   0.0023880   0.0005752
           19          20          21          22
    1  -0.0006558   0.0000739  -0.0014255  -0.0043811
    2  -0.0037589  -0.0008315  -0.0083933  -0.0005692
    3   0.0027752   0.0008226  -0.0007759  -0.0005500
 Max gradient component =       2.107E-02
 RMS gradient           =       5.187E-03
 Gradient time:  CPU 143.89 s  wall 143.92 s
 Geometry Optimization Parameters
   NAtoms,    NIC,     NZ,  NCons,   NDum,   NFix, NCnnct, MaxDiis
       22     155      22       0       0       0       0       0


** GEOMETRY OPTIMIZATION IN DELOCALIZED INTERNAL COORDINATES **
   Searching for a Minimum

   Optimization Cycle:   1

                       Coordinates (Angstroms)
     ATOM                X               Y               Z
      1  C         0.0000000000    0.0000000000    0.0000000000
      2  C         0.0000000000    0.0000000000    1.3949600000
      3  Cl        1.5261815140    0.0000000000    2.2594170471
      4  C        -1.1901880373    0.0256249026    2.1059255403
      5  H        -1.1683702292    0.0315218534    3.1884196336
      6  C        -2.4041742747    0.0535064326    1.4351028665
      7  H        -3.3336980403    0.0741960811    1.9899557843
      8  C        -2.4180259722    0.0546630380    0.0478935036
      9  H        -3.3603520375    0.0692493833   -0.4851290834
     10  C        -1.2274122092    0.0272853135   -0.6622934626
     11  Cl       -1.2645630159   -0.0058824468   -2.4155862839
     12  C         1.2779219872   -0.0284629571   -0.7628147595
     13  C         2.3095886281   -0.8932703637   -0.3971844912
     14  H         2.1704206894   -1.5663256744    0.4394355459
     15  C         3.5004827568   -0.9194878930   -1.1069450245
     16  H         4.2865586447   -1.6026019117   -0.8107285686
     17  C         3.6821124948   -0.0819958503   -2.1978886372
     18  H         4.6116429624   -0.1026930066   -2.7527300472
     19  C         2.6636000698    0.7822218600   -2.5724593424
     20  H         2.7980411655    1.4448431951   -3.4181323354
     21  C         1.4736782845    0.8090230106   -1.8610916159
     22  H         0.6936781770    1.5025559907   -2.1490431582
   Point Group: c1    Number of degrees of freedom:    60


   Energy is  -1382.647727368


 Attempting to generate delocalized internal coordinates
 Initial Hessian constructed with Jon Baker's OPTIMIZE code

 60 Hessian modes will be used to form the next step
  Hessian Eigenvalues:
     0.010693    0.019215    0.019215    0.023207    0.023207    0.023578
     0.023582    0.023676    0.023681    0.023938    0.023938    0.024090
     0.024090    0.024114    0.024114    0.024135    0.024135    0.024142
     0.024142    0.159962    0.159968    0.159994    0.159995    0.159995
     0.159996    0.160000    0.160000    0.220001    0.220003    0.220852
     0.234725    0.234799    0.249087    0.249938    0.249949    0.250000
     0.250000    0.301033    0.301033    0.336089    0.356665    0.356665
     0.356665    0.356665    0.356665    0.356665    0.356665    0.356665
     0.428240    0.428972    0.429243    0.432120    0.467748    0.467798
     0.472114    0.472128    0.478203    0.478204    0.479142    0.479142

 Minimum search - taking simple RFO step
 Searching for Lamda that Minimizes Along All modes
 Value Taken    Lamda =  -0.03669701
 Calculated Step too Large.  Step scaled by  0.444971
 Step Taken.  Stepsize is  0.300000

                             Maximum     Tolerance    Cnvgd?
         Gradient           0.056738      0.000300      NO
         Displacement       0.269686      0.001200      NO
         Energy change     *********      0.000001      NO


 New Cartesian Coordinates Obtained by Inverse Iteration

 Displacement from previous Coordinates is:  1.074644
 ----------------------------------------------------------------
             Standard Nuclear Orientation (Angstroms)
    I     Atom           X                Y                Z
 ----------------------------------------------------------------
    1      C       0.0063658118     0.0004250941    -0.0040529740
    2      C      -0.0145251309     0.0665284197     1.4026711186
    3      Cl      1.4687347291     0.2022206355     2.3321926160
    4      C      -1.2067431740     0.0945549639     2.1131146963
    5      H      -1.1831417162     0.1607416842     3.1937335069
    6      C      -2.4200916623     0.0532994861     1.4448362761
    7      H      -3.3495684602     0.0734921225     1.9998745980
    8      C      -2.4346633065    -0.0139716217     0.0607636078
    9      H      -3.3765818388    -0.0602119363    -0.4714759059
   10      C      -1.2437094097    -0.0378620845    -0.6518882440
   11      Cl     -1.3638067346    -0.2034529630    -2.3957897913
   12      C       1.2934949666    -0.0281592368    -0.7723846315
   13      C       2.2958072730    -0.9569980262    -0.4697568166
   14      H       2.1318540845    -1.6862975110     0.3111281012
   15      C       3.4876278274    -0.9861580659    -1.1823206766
   16      H       4.2424085359    -1.7226887018    -0.9340015098
   17      C       3.7095086295    -0.0828979964    -2.2139893827
   18      H       4.6397486412    -0.1040362030    -2.7689812313
   19      C       2.7269005500     0.8477577751    -2.5269543902
   20      H       2.8909479697     1.5633774366    -3.3236769082
   21      C       1.5336477955     0.8724106710    -1.8164818049
   22      H       0.7929081766     1.6218970154    -2.0574771424
 ----------------------------------------------------------------
 Nuclear Repulsion Energy =        1011.34314991 hartrees
 There are       57 alpha and       57 beta electrons
 Applying Cartesian multipole field
    Component          Value
    ---------          -----
     (2,0,0)        1.00000E-11
     (0,2,0)        2.00000E-11
     (0,0,2)       -3.00000E-11
 Nucleus-field energy     =    -0.0000000212 hartrees
 Requested basis set is 6-311++G(d,p)
 There are 138 shells and 380 basis functions
 A cutoff of  1.0D-15 yielded   8163 shell pairs
 There are     64728 function pairs (     69569 Cartesian)
 Smallest overlap matrix eigenvalue = 5.25E-07
 Linear dependence detected in AO basis
 Number of orthogonalized atomic orbitals = 377
 Maximum deviation from orthogonality = 3.047E-10
 Guess from superposition of atomic densities
 Warning:  Energy on first SCF cycle will be non-variational
 SAD guess density has 114.000000 electrons

 -----------------------------------------------------------------------
  General SCF calculation program by
  Eric Jon Sundstrom, Paul Horn, Yuezhi Mao, Dmitri Zuev, Alec White,
  David Stuck, Shaama M.S., Shane Yost, Joonho Lee, David Small,
  Daniel Levine, Susi Lehtola, Hugh Burton, Evgeny Epifanovsky,
  Bang C. Huynh
 -----------------------------------------------------------------------
 Exchange:     0.2000 Hartree-Fock + 0.0800 Slater + 0.7200 B88
 Correlation:  0.1900 VWN1RPA + 0.8100 LYP
 Using SG-1 standard quadrature grid
 A restricted SCF calculation will be
 performed using DIIS
 SCF converges when DIIS error is below 1.0e-08
 ---------------------------------------
  Cycle       Energy         DIIS error
 ---------------------------------------
    1   -1385.9942021413      3.28e-02  
    2   -1382.4649556970      3.13e-03  
    3   -1382.3813597087      3.77e-03  
    4   -1382.6480332338      6.58e-04  
    5   -1382.6534063757      4.00e-04  
    6   -1382.6564950957      9.32e-05  
    7   -1382.6566272636      3.47e-05  
    8   -1382.6566485704      9.34e-06  
    9   -1382.6566501144      2.08e-06  
   10   -1382.6566501830      8.29e-07  
   11   -1382.6566501955      1.15e-07  
   12   -1382.6566501957      6.65e-08  
   13   -1382.6566501959      1.12e-08  
   14   -1382.6566501959      5.19e-09  Convergence criterion met
 ---------------------------------------
 SCF time:   CPU 409.28s  wall 410.00s 
 SCF   energy in the final basis set =    -1382.6566501959
 Total energy in the final basis set =    -1382.6566501959

 --------------------------------------------------------------

                    Orbital Energies (a.u.)
 --------------------------------------------------------------

 Alpha MOs
 -- Occupied --
********-101.5611 -10.2552 -10.2552 -10.2211 -10.2004 -10.1988 -10.1987
-10.1982 -10.1820 -10.1820 -10.1808 -10.1796 -10.1795  -9.4761  -9.4760
 -7.2408  -7.2406  -7.2310  -7.2310  -7.2304  -7.2302  -0.9229  -0.8836
 -0.8680  -0.8377  -0.7937  -0.7563  -0.7461  -0.7394  -0.6454  -0.6246
 -0.6074  -0.5991  -0.5433  -0.5168  -0.5061  -0.4796  -0.4640  -0.4627
 -0.4482  -0.4400  -0.4320  -0.4182  -0.3986  -0.3910  -0.3759  -0.3736
 -0.3600  -0.3554  -0.3322  -0.3268  -0.3210  -0.2863  -0.2624  -0.2586
 -0.2476
 -- Virtual --
 -0.0520  -0.0395  -0.0199  -0.0131  -0.0081  -0.0072   0.0036   0.0091
  0.0152   0.0223   0.0247   0.0344   0.0355   0.0446   0.0555   0.0562
  0.0634   0.0711   0.0737   0.0838   0.0890   0.0898   0.0947   0.0991
  0.1000   0.1039   0.1087   0.1121   0.1185   0.1215   0.1216   0.1238
  0.1263   0.1289   0.1293   0.1371   0.1412   0.1442   0.1454   0.1470
  0.1528   0.1543   0.1605   0.1650   0.1721   0.1769   0.1825   0.1852
  0.1904   0.1958   0.2030   0.2031   0.2039   0.2199   0.2223   0.2261
  0.2291   0.2324   0.2357   0.2382   0.2478   0.2527   0.2539   0.2618
  0.2642   0.2725   0.2737   0.2761   0.2784   0.2816   0.2851   0.2902
  0.2966   0.3053   0.3074   0.3077   0.3128   0.3222   0.3334   0.3338
  0.3417   0.3463   0.3610   0.3654   0.3828   0.3985   0.4306   0.4352
  0.4623   0.4808   0.4813   0.4876   0.5113   0.5168   0.5238   0.5335
  0.5427   0.5432   0.5504   0.5505   0.5584   0.5670   0.5698   0.5825
  0.5880   0.5882   0.6032   0.6072   0.6112   0.6131   0.6209   0.6235
  0.6320   0.6444   0.6539   0.6594   0.6815   0.6910   0.6966   0.7027
  0.7163   0.7236   0.7243   0.7282   0.7352   0.7457   0.7708   0.7764
  0.8115   0.8203   0.8215   0.8230   0.8370   0.8387   0.8470   0.8599
  0.8643   0.8690   0.8751   0.8843   0.8869   0.8945   0.9010   0.9136
  0.9256   0.9304   0.9405   0.9420   0.9591   0.9604   0.9747   0.9827
  0.9925   0.9941   1.0021   1.0148   1.0298   1.0425   1.0575   1.0657
  1.0779   1.0940   1.0968   1.1357   1.1448   1.1487   1.1942   1.2339
  1.2498   1.2596   1.2687   1.3148   1.3291   1.3484   1.3591   1.4007
  1.4623   1.4851   1.4922   1.5145   1.5210   1.5363   1.5416   1.5617
  1.5716   1.5728   1.5741   1.5926   1.6013   1.6415   1.6575   1.6630
  1.6734   1.6856   1.6904   1.7156   1.7447   1.7541   1.7585   1.7788
  1.7995   1.8409   1.8642   1.8685   1.8864   1.9017   1.9073   1.9097
  1.9134   1.9286   1.9530   1.9534   1.9616   1.9678   1.9793   1.9859
  2.0156   2.0199   2.0293   2.0577   2.0837   2.1092   2.1121   2.1976
  2.2078   2.2497   2.2941   2.3048   2.3140   2.3189   2.3629   2.3631
  2.4055   2.4280   2.4361   2.4591   2.4735   2.4744   2.4999   2.5013
  2.5471   2.5515   2.6034   2.6443   2.6569   2.6697   2.6721   2.6890
  2.6954   2.7081   2.7241   2.7319   2.7437   2.7455   2.7579   2.7672
  2.7795   2.7844   2.7914   2.8058   2.8118   2.8306   2.8597   2.8656
  2.8863   2.8988   2.9404   2.9505   2.9815   3.0066   3.0837   3.1016
  3.1576   3.1875   3.1953   3.2135   3.2456   3.3556   3.3657   3.3813
  3.4038   3.5089   3.5263   3.5442   3.6007   3.6506   3.7234   3.7511
  3.9714   3.9992   4.0299   4.0548   4.0959   4.1540   4.1547   4.4288
  4.8171   4.8564   9.8088   9.8182  23.4618  23.6669  23.8569  23.9132
 23.9548  23.9786  24.0132  24.0634  24.0899  24.1096  24.1661  24.2054
 25.9095  25.9183  26.2210  26.3156  26.6200  26.7810 215.8098 215.8170
 --------------------------------------------------------------

          Ground-State Mulliken Net Atomic Charges

     Atom                 Charge (a.u.)
  ----------------------------------------
      1 C                     0.477446
      2 C                     0.263888
      3 Cl                    0.491830
      4 C                    -0.360825
      5 H                     0.207190
      6 C                    -0.647636
      7 H                     0.165937
      8 C                    -0.360132
      9 H                     0.207057
     10 C                     0.255281
     11 Cl                    0.493551
     12 C                     0.598797
     13 C                    -0.893239
     14 H                     0.158922
     15 C                    -0.164680
     16 H                     0.170453
     17 C                    -0.494837
     18 H                     0.156497
     19 C                    -0.161731
     20 H                     0.170511
     21 C                    -0.893372
     22 H                     0.159089
  ----------------------------------------
  Sum of atomic charges =     0.000000

 -----------------------------------------------------------------
                    Cartesian Multipole Moments
 -----------------------------------------------------------------
    Charge (ESU x 10^10)
                -0.0000
    Dipole Moment (Debye)
         X      -0.7921      Y       0.0169      Z       0.4736
       Tot       0.9231
    Quadrupole Moments (Debye-Ang)
        XX     -85.5928     XY      -2.3082     YY     -96.1918
        XZ      -7.4430     YZ      -3.3066     ZZ     -93.4447
    Octopole Moments (Debye-Ang^2)
       XXX    -136.8366    XXY      -9.9134    XYY     -39.9882
       YYY       2.6329    XXZ      20.4549    XYZ      -5.9184
       YYZ      24.4398    XZZ     -44.7489    YZZ      12.1039
       ZZZ      87.4196
    Hexadecapole Moments (Debye-Ang^3)
      XXXX   -2334.6540   XXXY     -21.5966   XXYY    -472.9209
      XYYY      22.9514   YYYY    -273.8677   XXXZ     184.3581
      XXYZ      -4.8393   XYYZ      98.1614   YYYZ     -10.6939
      XXZZ    -679.8762   XYZZ      33.3714   YYZZ    -370.2031
      XZZZ     232.0083   YZZZ     -25.7549   ZZZZ   -1881.2193
 -----------------------------------------------------------------
 Calculating analytic gradient of the SCF energy
 Gradient of SCF Energy
            1           2           3           4           5           6
    1  -0.0113624   0.0047143  -0.0007500   0.0001785  -0.0009136  -0.0012601
    2   0.0002984  -0.0023925  -0.0005923  -0.0003485   0.0000940  -0.0000093
    3   0.0067100   0.0041914  -0.0015900  -0.0082158   0.0001424   0.0008089
            7           8           9          10          11          12
    1   0.0001926   0.0073153  -0.0005463  -0.0013888   0.0010324   0.0010512
    2  -0.0000282   0.0002356  -0.0000710   0.0021723   0.0007479  -0.0001676
    3  -0.0001200   0.0037335   0.0007575  -0.0062854   0.0014138  -0.0002756
           13          14          15          16          17          18
    1   0.0034550   0.0000274  -0.0013750  -0.0002353  -0.0024132  -0.0004897
    2   0.0042749   0.0004322   0.0022528   0.0004800   0.0000806   0.0000249
    3  -0.0002324  -0.0013556  -0.0005159  -0.0004508   0.0013074   0.0002811
           19          20          21          22
    1  -0.0003022   0.0002567   0.0015583   0.0012546
    2  -0.0022386  -0.0004550  -0.0042680  -0.0005224
    3   0.0015645   0.0004034  -0.0029225   0.0006499
 Max gradient component =       1.136E-02
 RMS gradient           =       2.754E-03
 Gradient time:  CPU 142.01 s  wall 142.03 s
 Geometry Optimization Parameters
   NAtoms,    NIC,     NZ,  NCons,   NDum,   NFix, NCnnct, MaxDiis
       22     155      22       0       0       0       0       0

 Cartesian Hessian Update
 Hessian updated using BFGS update


** GEOMETRY OPTIMIZATION IN DELOCALIZED INTERNAL COORDINATES **
   Searching for a Minimum

   Optimization Cycle:   2

                       Coordinates (Angstroms)
     ATOM                X               Y               Z
      1  C         0.0063658118    0.0004250941   -0.0040529740
      2  C        -0.0145251309    0.0665284197    1.4026711186
      3  Cl        1.4687347291    0.2022206355    2.3321926160
      4  C        -1.2067431740    0.0945549639    2.1131146963
      5  H        -1.1831417162    0.1607416842    3.1937335069
      6  C        -2.4200916623    0.0532994861    1.4448362761
      7  H        -3.3495684602    0.0734921225    1.9998745980
      8  C        -2.4346633065   -0.0139716217    0.0607636078
      9  H        -3.3765818388   -0.0602119363   -0.4714759059
     10  C        -1.2437094097   -0.0378620845   -0.6518882440
     11  Cl       -1.3638067346   -0.2034529630   -2.3957897913
     12  C         1.2934949666   -0.0281592368   -0.7723846315
     13  C         2.2958072730   -0.9569980262   -0.4697568166
     14  H         2.1318540845   -1.6862975110    0.3111281012
     15  C         3.4876278274   -0.9861580659   -1.1823206766
     16  H         4.2424085359   -1.7226887018   -0.9340015098
     17  C         3.7095086295   -0.0828979964   -2.2139893827
     18  H         4.6397486412   -0.1040362030   -2.7689812313
     19  C         2.7269005500    0.8477577751   -2.5269543902
     20  H         2.8909479697    1.5633774366   -3.3236769082
     21  C         1.5336477955    0.8724106710   -1.8164818049
     22  H         0.7929081766    1.6218970154   -2.0574771424
   Point Group: c1    Number of degrees of freedom:    60


   Energy is  -1382.656650196

 Hessian updated using BFGS update

 54 Hessian modes will be used to form the next step
  Hessian Eigenvalues:
     0.017619    0.019215    0.019216    0.023206    0.023207    0.023567
     0.023676    0.023681    0.023932    0.023938    0.024090    0.024090
     0.024114    0.024114    0.024135    0.024135    0.024142    0.024142
     0.032142    0.159736    0.159968    0.159995    0.159995    0.159996
     0.160000    0.160000    0.160475    0.219627    0.220003    0.220005
     0.233207    0.234799    0.245015    0.249948    0.249999    0.250000
     0.298325    0.301018    0.301150    0.352551    0.356573    0.365429
     0.427891    0.429243    0.432120    0.463725    0.467747    0.467795
     0.469642    0.476931    0.478203    0.478204    0.479046    0.535082

 Minimum search - taking simple RFO step
 Searching for Lamda that Minimizes Along All modes
 Value Taken    Lamda =  -0.00277726
 Step Taken.  Stepsize is  0.293062

                             Maximum     Tolerance    Cnvgd?
         Gradient           0.007259      0.000300      NO
         Displacement       0.230071      0.001200      NO
         Energy change     -0.008923      0.000001      NO


 New Cartesian Coordinates Obtained by Inverse Iteration

 Displacement from previous Coordinates is:  0.886965
 ----------------------------------------------------------------
             Standard Nuclear Orientation (Angstroms)
    I     Atom           X                Y                Z
 ----------------------------------------------------------------
    1      C       0.0137629443    -0.0003956183    -0.0108155299
    2      C      -0.0125625869     0.1407366735     1.3869976138
    3      Cl      1.4844099074     0.3420554159     2.2865882363
    4      C      -1.2004362470     0.1661887455     2.1106683319
    5      H      -1.1680004357     0.2828320476     3.1864761703
    6      C      -2.4144137405     0.0554898013     1.4424801505
    7      H      -3.3435704774     0.0770251667     1.9987430447
    8      C      -2.4338542506    -0.0845351510     0.0596060036
    9      H      -3.3702129029    -0.1821759227    -0.4749472027
   10      C      -1.2348161331    -0.1139943503    -0.6452315134
   11      Cl     -1.3271949249    -0.3568345895    -2.3840854181
   12      C       1.2905412309    -0.0289698558    -0.7745759124
   13      C       2.2487699324    -1.0171595764    -0.5211449822
   14      H       2.0549228749    -1.7747655198     0.2296440814
   15      C       3.4430914367    -1.0453473696    -1.2340519413
   16      H       4.1712073735    -1.8214147492    -1.0269199796
   17      C       3.7021151513    -0.0811304592    -2.2065130811
   18      H       4.6341548919    -0.1012260015    -2.7598090342
   19      C       2.7551101739     0.9088266024    -2.4636171199
   20      H       2.9463353306     1.6652601538    -3.2162579773
   21      C       1.5574396377     0.9325393313    -1.7558793791
   22      H       0.8303243713     1.7109661827    -1.9582714500
 ----------------------------------------------------------------
 Nuclear Repulsion Energy =        1011.99512159 hartrees
 There are       57 alpha and       57 beta electrons
 Applying Cartesian multipole field
    Component          Value
    ---------          -----
     (2,0,0)        1.00000E-11
     (0,2,0)        2.00000E-11
     (0,0,2)       -3.00000E-11
 Nucleus-field energy     =    -0.0000000199 hartrees
 Requested basis set is 6-311++G(d,p)
 There are 138 shells and 380 basis functions
 A cutoff of  1.0D-15 yielded   8173 shell pairs
 There are     64798 function pairs (     69647 Cartesian)
 Smallest overlap matrix eigenvalue = 4.98E-07
 Linear dependence detected in AO basis
 Number of orthogonalized atomic orbitals = 377
 Maximum deviation from orthogonality = 2.442E-10
 Guess from superposition of atomic densities
 Warning:  Energy on first SCF cycle will be non-variational
 SAD guess density has 114.000000 electrons

 -----------------------------------------------------------------------
  General SCF calculation program by
  Eric Jon Sundstrom, Paul Horn, Yuezhi Mao, Dmitri Zuev, Alec White,
  David Stuck, Shaama M.S., Shane Yost, Joonho Lee, David Small,
  Daniel Levine, Susi Lehtola, Hugh Burton, Evgeny Epifanovsky,
  Bang C. Huynh
 -----------------------------------------------------------------------
 Exchange:     0.2000 Hartree-Fock + 0.0800 Slater + 0.7200 B88
 Correlation:  0.1900 VWN1RPA + 0.8100 LYP
 Using SG-1 standard quadrature grid
 A restricted SCF calculation will be
 performed using DIIS
 SCF converges when DIIS error is below 1.0e-08
 ---------------------------------------
  Cycle       Energy         DIIS error
 ---------------------------------------
    1   -1385.9642918944      3.27e-02  
    2   -1382.4712282115      3.09e-03  
    3   -1382.3958716623      3.68e-03  
    4   -1382.6510412686      6.15e-04  
    5   -1382.6554814275      3.87e-04  
    6   -1382.6583528544      9.60e-05  
    7   -1382.6584954428      3.49e-05  
    8   -1382.6585170274      9.26e-06  
    9   -1382.6585185362      2.11e-06  
   10   -1382.6585186080      8.03e-07  
   11   -1382.6585186198      1.10e-07  
   12   -1382.6585186199      6.42e-08  
   13   -1382.6585186200      1.10e-08  
   14   -1382.6585186199      5.54e-09  Convergence criterion met
 ---------------------------------------
 SCF time:   CPU 408.01s  wall 408.00s 
 SCF   energy in the final basis set =    -1382.6585186199
 Total energy in the final basis set =    -1382.6585186199

 --------------------------------------------------------------

                    Orbital Energies (a.u.)
 --------------------------------------------------------------

 Alpha MOs
 -- Occupied --
********-101.5601 -10.2550 -10.2550 -10.2187 -10.2018 -10.1999 -10.1998
-10.1974 -10.1833 -10.1833 -10.1822 -10.1812 -10.1810  -9.4750  -9.4749
 -7.2397  -7.2394  -7.2299  -7.2299  -7.2293  -7.2292  -0.9226  -0.8820
 -0.8673  -0.8362  -0.7940  -0.7565  -0.7455  -0.7384  -0.6455  -0.6233
 -0.6086  -0.5988  -0.5435  -0.5160  -0.5055  -0.4795  -0.4657  -0.4631
 -0.4474  -0.4391  -0.4324  -0.4171  -0.3985  -0.3920  -0.3745  -0.3724
 -0.3591  -0.3562  -0.3316  -0.3265  -0.3206  -0.2823  -0.2630  -0.2585
 -0.2498
 -- Virtual --
 -0.0491  -0.0397  -0.0202  -0.0132  -0.0118  -0.0085   0.0039   0.0094
  0.0149   0.0217   0.0242   0.0338   0.0350   0.0441   0.0557   0.0562
  0.0638   0.0708   0.0726   0.0847   0.0891   0.0892   0.0942   0.0994
  0.0999   0.1031   0.1087   0.1117   0.1183   0.1214   0.1216   0.1234
  0.1262   0.1287   0.1291   0.1359   0.1384   0.1430   0.1441   0.1449
  0.1523   0.1538   0.1589   0.1659   0.1720   0.1774   0.1813   0.1852
  0.1861   0.1944   0.1989   0.2012   0.2040   0.2214   0.2217   0.2271
  0.2310   0.2320   0.2369   0.2386   0.2473   0.2508   0.2566   0.2600
  0.2635   0.2728   0.2740   0.2755   0.2765   0.2841   0.2843   0.2886
  0.2968   0.3011   0.3048   0.3078   0.3123   0.3184   0.3331   0.3380
  0.3413   0.3474   0.3599   0.3667   0.3803   0.3978   0.4309   0.4354
  0.4627   0.4819   0.4829   0.4895   0.5050   0.5151   0.5227   0.5339
  0.5433   0.5439   0.5490   0.5492   0.5638   0.5648   0.5676   0.5799
  0.5859   0.5910   0.6007   0.6040   0.6097   0.6196   0.6217   0.6277
  0.6328   0.6422   0.6567   0.6639   0.6864   0.6882   0.6949   0.7026
  0.7120   0.7219   0.7238   0.7261   0.7322   0.7457   0.7700   0.7782
  0.8157   0.8195   0.8220   0.8286   0.8390   0.8408   0.8478   0.8625
  0.8644   0.8689   0.8788   0.8818   0.8856   0.8943   0.9000   0.9131
  0.9272   0.9295   0.9349   0.9456   0.9510   0.9635   0.9808   0.9840
  0.9906   0.9934   1.0047   1.0158   1.0270   1.0428   1.0549   1.0604
  1.0803   1.0902   1.0906   1.1393   1.1450   1.1518   1.1874   1.2412
  1.2581   1.2623   1.2729   1.3170   1.3232   1.3463   1.3709   1.4084
  1.4554   1.4842   1.4913   1.5132   1.5199   1.5366   1.5448   1.5586
  1.5678   1.5696   1.5770   1.5920   1.6022   1.6401   1.6508   1.6610
  1.6733   1.6888   1.6894   1.7088   1.7451   1.7562   1.7564   1.7772
  1.7968   1.8335   1.8639   1.8656   1.8869   1.9003   1.9032   1.9104
  1.9205   1.9270   1.9518   1.9524   1.9607   1.9676   1.9835   1.9836
  2.0196   2.0211   2.0261   2.0545   2.0819   2.1070   2.1149   2.1966
  2.2027   2.2496   2.2930   2.3037   2.3066   2.3149   2.3598   2.3669
  2.4160   2.4268   2.4452   2.4556   2.4641   2.4728   2.5002   2.5008
  2.5374   2.5521   2.6010   2.6365   2.6467   2.6621   2.6796   2.6942
  2.6953   2.7086   2.7213   2.7296   2.7449   2.7477   2.7634   2.7732
  2.7804   2.7830   2.7901   2.8056   2.8062   2.8219   2.8569   2.8633
  2.8813   2.8892   2.9358   2.9432   2.9861   3.0167   3.0885   3.0999
  3.1509   3.1788   3.1949   3.2254   3.2457   3.3502   3.3601   3.3790
  3.3983   3.5012   3.5265   3.5400   3.5997   3.6451   3.7178   3.7565
  3.9753   3.9955   4.0275   4.0511   4.0980   4.1528   4.1540   4.4122
  4.8146   4.8540   9.8084   9.8240  23.4654  23.6745  23.8598  23.9204
 23.9511  23.9723  24.0149  24.0525  24.0909  24.0988  24.1533  24.1946
 25.9085  25.9111  26.2124  26.3215  26.6185  26.7784 215.8090 215.8236
 --------------------------------------------------------------

          Ground-State Mulliken Net Atomic Charges

     Atom                 Charge (a.u.)
  ----------------------------------------
      1 C                     0.240252
      2 C                     0.139256
      3 Cl                    0.475950
      4 C                    -0.311131
      5 H                     0.206624
      6 C                    -0.630564
      7 H                     0.168378
      8 C                    -0.297203
      9 H                     0.206120
     10 C                     0.145202
     11 Cl                    0.474233
     12 C                     0.752602
     13 C                    -0.776884
     14 H                     0.167204
     15 C                    -0.208467
     16 H                     0.171154
     17 C                    -0.421043
     18 H                     0.159675
     19 C                    -0.206256
     20 H                     0.171137
     21 C                    -0.793056
     22 H                     0.166815
  ----------------------------------------
  Sum of atomic charges =     0.000000

 -----------------------------------------------------------------
                    Cartesian Multipole Moments
 -----------------------------------------------------------------
    Charge (ESU x 10^10)
                 0.0000
    Dipole Moment (Debye)
         X      -0.7927      Y       0.0231      Z       0.4809
       Tot       0.9275
    Quadrupole Moments (Debye-Ang)
        XX     -85.7416     XY      -2.2819     YY     -95.6700
        XZ      -7.6875     YZ      -3.2904     ZZ     -93.8896
    Octopole Moments (Debye-Ang^2)
       XXX    -139.4525    XXY      -9.8386    XYY     -39.1191
       YYY       2.9925    XXZ      19.5026    XYZ      -6.0773
       YYZ      23.9857    XZZ     -45.6160    YZZ      12.5107
       ZZZ      90.8849
    Hexadecapole Moments (Debye-Ang^3)
      XXXX   -2322.0187   XXXY     -36.8427   XXYY    -470.8985
      XYYY       0.8424   YYYY    -305.1863   XXXZ     187.0995
      XXYZ     -14.5909   XYYZ      96.9905   YYYZ     -46.0323
      XXZZ    -671.0347   XYZZ      25.7990   YYZZ    -367.7706
      XZZZ     240.2613   YZZZ     -53.9500   ZZZZ   -1852.0038
 -----------------------------------------------------------------
 Calculating analytic gradient of the SCF energy
 Gradient of SCF Energy
            1           2           3           4           5           6
    1  -0.0024347   0.0027477  -0.0002539   0.0002623  -0.0001570  -0.0016647
    2   0.0001240  -0.0007904  -0.0005586  -0.0004450  -0.0000305   0.0000351
    3   0.0016106   0.0000441  -0.0015775  -0.0018378   0.0002278   0.0009523
            7           8           9          10          11          12
    1   0.0001312   0.0017584  -0.0002831   0.0012195   0.0012121  -0.0017990
    2  -0.0000467   0.0003699   0.0000135   0.0007145   0.0004648   0.0000537
    3  -0.0000780   0.0006799   0.0000442  -0.0024795   0.0009072   0.0011282
           13          14          15          16          17          18
    1   0.0010808   0.0001045  -0.0006614  -0.0001356   0.0001560  -0.0000504
    2   0.0015024  -0.0006019   0.0001058  -0.0000096  -0.0000421  -0.0000054
    3   0.0008551   0.0001989   0.0004455   0.0002139  -0.0001569   0.0000370
           19          20          21          22
    1  -0.0006739  -0.0002925  -0.0001343  -0.0001319
    2   0.0000745   0.0000028  -0.0015912   0.0006605
    3   0.0003528   0.0000238  -0.0014168  -0.0001747
 Max gradient component =       2.748E-03
 RMS gradient           =       9.293E-04
 Gradient time:  CPU 140.78 s  wall 140.80 s
 Geometry Optimization Parameters
   NAtoms,    NIC,     NZ,  NCons,   NDum,   NFix, NCnnct, MaxDiis
       22     155      22       0       0       0       0       0

 Cartesian Hessian Update
 Hessian updated using BFGS update


** GEOMETRY OPTIMIZATION IN DELOCALIZED INTERNAL COORDINATES **
   Searching for a Minimum

   Optimization Cycle:   3

                       Coordinates (Angstroms)
     ATOM                X               Y               Z
      1  C         0.0137629443   -0.0003956183   -0.0108155299
      2  C        -0.0125625869    0.1407366735    1.3869976138
      3  Cl        1.4844099074    0.3420554159    2.2865882363
      4  C        -1.2004362470    0.1661887455    2.1106683319
      5  H        -1.1680004357    0.2828320476    3.1864761703
      6  C        -2.4144137405    0.0554898013    1.4424801505
      7  H        -3.3435704774    0.0770251667    1.9987430447
      8  C        -2.4338542506   -0.0845351510    0.0596060036
      9  H        -3.3702129029   -0.1821759227   -0.4749472027
     10  C        -1.2348161331   -0.1139943503   -0.6452315134
     11  Cl       -1.3271949249   -0.3568345895   -2.3840854181
     12  C         1.2905412309   -0.0289698558   -0.7745759124
     13  C         2.2487699324   -1.0171595764   -0.5211449822
     14  H         2.0549228749   -1.7747655198    0.2296440814
     15  C         3.4430914367   -1.0453473696   -1.2340519413
     16  H         4.1712073735   -1.8214147492   -1.0269199796
     17  C         3.7021151513   -0.0811304592   -2.2065130811
     18  H         4.6341548919   -0.1012260015   -2.7598090342
     19  C         2.7551101739    0.9088266024   -2.4636171199
     20  H         2.9463353306    1.6652601538   -3.2162579773
     21  C         1.5574396377    0.9325393313   -1.7558793791
     22  H         0.8303243713    1.7109661827   -1.9582714500
   Point Group: c1    Number of degrees of freedom:    60


   Energy is  -1382.658518620

 Hessian updated using BFGS update

 55 Hessian modes will be used to form the next step
  Hessian Eigenvalues:
     0.012959    0.019216    0.019231    0.023201    0.023208    0.023445
     0.023676    0.023696    0.023910    0.024040    0.024090    0.024090
     0.024114    0.024114    0.024134    0.024142    0.024142    0.024210
     0.030759    0.158561    0.159968    0.159995    0.159996    0.160000
     0.160000    0.160154    0.161240    0.207493    0.220003    0.220045
     0.228464    0.234800    0.241093    0.249952    0.250000    0.250123
     0.294579    0.301024    0.301782    0.352713    0.356507    0.356816
     0.371147    0.426485    0.429246    0.432120    0.463378    0.467754
     0.467867    0.469098    0.476695    0.478204    0.478205    0.479565
     0.567380

 Minimum search - taking simple RFO step
 Searching for Lamda that Minimizes Along All modes
 Value Taken    Lamda =  -0.00096160
 Step Taken.  Stepsize is  0.228127

                             Maximum     Tolerance    Cnvgd?
         Gradient           0.005969      0.000300      NO
         Displacement       0.182648      0.001200      NO
         Energy change     -0.001868      0.000001      NO


 New Cartesian Coordinates Obtained by Inverse Iteration

 Displacement from previous Coordinates is:  0.697457
 ----------------------------------------------------------------
             Standard Nuclear Orientation (Angstroms)
    I     Atom           X                Y                Z
 ----------------------------------------------------------------
    1      C       0.0162969094    -0.0064628305    -0.0122839097
    2      C      -0.0178214821     0.1951057074     1.3781599185
    3      Cl      1.4834434488     0.4472325140     2.2637460817
    4      C      -1.2035654730     0.2283574273     2.1059215124
    5      H      -1.1699903775     0.3913414972     3.1749954415
    6      C      -2.4132984570     0.0595396267     1.4412714634
    7      H      -3.3429238425     0.0864239354     1.9974046349
    8      C      -2.4340902287    -0.1439280895     0.0657553389
    9      H      -3.3661796143    -0.2824000838    -0.4659131789
   10      C      -1.2319340605    -0.1753066936    -0.6346313732
   11      Cl     -1.3111961956    -0.4681779597    -2.3693027920
   12      C       1.2925793037    -0.0338336029    -0.7772574087
   13      C       2.2187091584    -1.0611816836    -0.5709120069
   14      H       2.0016643467    -1.8382194397     0.1535906532
   15      C       3.4146094124    -1.0859189008    -1.2843869784
   16      H       4.1233416659    -1.8891841643    -1.1173016631
   17      C       3.7015763941    -0.0781654665    -2.2041228466
   18      H       4.6343914707    -0.0947111302    -2.7564313820
   19      C       2.7833242817     0.9502463913    -2.4124324210
   20      H       2.9994670151     1.7371314951    -3.1262960208
   21      C       1.5831433143     0.9703463378    -1.7057705369
   22      H       0.8655765681     1.7657360701    -1.8747194145
 ----------------------------------------------------------------
 Nuclear Repulsion Energy =        1011.36425117 hartrees
 There are       57 alpha and       57 beta electrons
 Applying Cartesian multipole field
    Component          Value
    ---------          -----
     (2,0,0)        1.00000E-11
     (0,2,0)        2.00000E-11
     (0,0,2)       -3.00000E-11
 Nucleus-field energy     =    -0.0000000189 hartrees
 Requested basis set is 6-311++G(d,p)
 There are 138 shells and 380 basis functions
 A cutoff of  1.0D-15 yielded   8172 shell pairs
 There are     64778 function pairs (     69621 Cartesian)
 Smallest overlap matrix eigenvalue = 4.56E-07
 Linear dependence detected in AO basis
 Number of orthogonalized atomic orbitals = 377
 Maximum deviation from orthogonality = 4.314E-10
 Guess from superposition of atomic densities
 Warning:  Energy on first SCF cycle will be non-variational
 SAD guess density has 114.000000 electrons

 -----------------------------------------------------------------------
  General SCF calculation program by
  Eric Jon Sundstrom, Paul Horn, Yuezhi Mao, Dmitri Zuev, Alec White,
  David Stuck, Shaama M.S., Shane Yost, Joonho Lee, David Small,
  Daniel Levine, Susi Lehtola, Hugh Burton, Evgeny Epifanovsky,
  Bang C. Huynh
 -----------------------------------------------------------------------
 Exchange:     0.2000 Hartree-Fock + 0.0800 Slater + 0.7200 B88
 Correlation:  0.1900 VWN1RPA + 0.8100 LYP
 Using SG-1 standard quadrature grid
 A restricted SCF calculation will be
 performed using DIIS
 SCF converges when DIIS error is below 1.0e-08
 ---------------------------------------
  Cycle       Energy         DIIS error
 ---------------------------------------
    1   -1385.9489911419      3.27e-02  
    2   -1382.4734254544      3.08e-03  
    3   -1382.4008686736      3.65e-03  
    4   -1382.6518770219      6.08e-04  
    5   -1382.6562199837      3.82e-04  
    6   -1382.6590184464      9.70e-05  
    7   -1382.6591646275      3.51e-05  
    8   -1382.6591864990      9.25e-06  
    9   -1382.6591879961      2.13e-06  
   10   -1382.6591880707      7.87e-07  
   11   -1382.6591880820      1.07e-07  
   12   -1382.6591880823      6.33e-08  
   13   -1382.6591880823      1.08e-08  
   14   -1382.6591880822      5.88e-09  Convergence criterion met
 ---------------------------------------
 SCF time:   CPU 406.58s  wall 407.00s 
 SCF   energy in the final basis set =    -1382.6591880822
 Total energy in the final basis set =    -1382.6591880822

 --------------------------------------------------------------

                    Orbital Energies (a.u.)
 --------------------------------------------------------------

 Alpha MOs
 -- Occupied --
********-101.5596 -10.2553 -10.2553 -10.2185 -10.2023 -10.2002 -10.2001
-10.1974 -10.1837 -10.1836 -10.1825 -10.1819 -10.1817  -9.4743  -9.4743
 -7.2390  -7.2388  -7.2293  -7.2293  -7.2287  -7.2286  -0.9221  -0.8808
 -0.8674  -0.8357  -0.7939  -0.7565  -0.7457  -0.7385  -0.6454  -0.6221
 -0.6101  -0.5987  -0.5437  -0.5160  -0.5053  -0.4791  -0.4669  -0.4632
 -0.4472  -0.4387  -0.4324  -0.4168  -0.3984  -0.3925  -0.3739  -0.3714
 -0.3587  -0.3565  -0.3314  -0.3261  -0.3202  -0.2793  -0.2634  -0.2588
 -0.2525
 -- Virtual --
 -0.0464  -0.0400  -0.0201  -0.0153  -0.0139  -0.0089   0.0037   0.0098
  0.0145   0.0213   0.0238   0.0335   0.0347   0.0437   0.0552   0.0567
  0.0639   0.0708   0.0718   0.0847   0.0891   0.0894   0.0937   0.0994
  0.1000   0.1020   0.1085   0.1113   0.1183   0.1213   0.1215   0.1232
  0.1253   0.1290   0.1293   0.1355   0.1359   0.1429   0.1436   0.1445
  0.1509   0.1546   0.1581   0.1671   0.1712   0.1779   0.1801   0.1832
  0.1851   0.1933   0.1959   0.1992   0.2050   0.2212   0.2218   0.2273
  0.2321   0.2334   0.2364   0.2411   0.2458   0.2488   0.2571   0.2588
  0.2595   0.2728   0.2741   0.2761   0.2765   0.2851   0.2856   0.2883
  0.3001   0.3015   0.3035   0.3082   0.3129   0.3177   0.3336   0.3346
  0.3406   0.3486   0.3599   0.3700   0.3784   0.3968   0.4315   0.4357
  0.4629   0.4797   0.4855   0.4878   0.5043   0.5131   0.5233   0.5326
  0.5431   0.5448   0.5485   0.5491   0.5627   0.5653   0.5676   0.5790
  0.5843   0.5902   0.5958   0.6011   0.6106   0.6203   0.6271   0.6277
  0.6356   0.6433   0.6577   0.6650   0.6861   0.6947   0.6964   0.7027
  0.7113   0.7207   0.7214   0.7281   0.7311   0.7456   0.7702   0.7809
  0.8185   0.8193   0.8230   0.8306   0.8413   0.8435   0.8486   0.8615
  0.8657   0.8688   0.8804   0.8841   0.8861   0.8928   0.8990   0.9042
  0.9240   0.9271   0.9333   0.9500   0.9517   0.9640   0.9867   0.9869
  0.9919   0.9948   1.0078   1.0166   1.0284   1.0433   1.0519   1.0572
  1.0812   1.0831   1.0866   1.1370   1.1533   1.1554   1.1827   1.2459
  1.2642   1.2663   1.2773   1.3151   1.3209   1.3437   1.3819   1.4146
  1.4438   1.4833   1.4905   1.5132   1.5177   1.5325   1.5526   1.5576
  1.5654   1.5689   1.5765   1.5904   1.6012   1.6415   1.6491   1.6610
  1.6719   1.6870   1.6928   1.7022   1.7451   1.7534   1.7561   1.7771
  1.7949   1.8295   1.8588   1.8616   1.8839   1.8951   1.8992   1.9141
  1.9258   1.9277   1.9520   1.9526   1.9609   1.9705   1.9811   1.9868
  2.0194   2.0283   2.0287   2.0523   2.0817   2.1028   2.1181   2.1976
  2.2013   2.2494   2.2901   2.2999   2.3028   2.3164   2.3587   2.3710
  2.4190   2.4303   2.4491   2.4538   2.4584   2.4725   2.5026   2.5071
  2.5337   2.5526   2.5985   2.6329   2.6333   2.6595   2.6863   2.6952
  2.6980   2.7090   2.7207   2.7286   2.7452   2.7500   2.7648   2.7730
  2.7774   2.7822   2.7915   2.8039   2.8107   2.8159   2.8550   2.8643
  2.8765   2.8831   2.9320   2.9442   2.9871   3.0214   3.0931   3.1014
  3.1474   3.1743   3.1933   3.2327   3.2423   3.3483   3.3560   3.3792
  3.3966   3.4980   3.5298   3.5416   3.6018   3.6452   3.7143   3.7615
  3.9755   3.9949   4.0261   4.0496   4.0995   4.1525   4.1551   4.4011
  4.8126   4.8525   9.8091   9.8241  23.4680  23.6750  23.8590  23.9198
 23.9501  23.9715  24.0141  24.0510  24.0945  24.0965  24.1521  24.1936
 25.9028  25.9087  26.2153  26.3268  26.6227  26.7733 215.8100 215.8238
 --------------------------------------------------------------

          Ground-State Mulliken Net Atomic Charges

     Atom                 Charge (a.u.)
  ----------------------------------------
      1 C                     0.127533
      2 C                     0.080544
      3 Cl                    0.476911
      4 C                    -0.287947
      5 H                     0.206343
      6 C                    -0.615646
      7 H                     0.169963
      8 C                    -0.263069
      9 H                     0.205772
     10 C                     0.094578
     11 Cl                    0.473143
     12 C                     0.793589
     13 C                    -0.703578
     14 H                     0.170826
     15 C                    -0.265489
     16 H                     0.171118
     17 C                    -0.343389
     18 H                     0.161480
     19 C                    -0.260274
     20 H                     0.171072
     21 C                    -0.733638
     22 H                     0.170158
  ----------------------------------------
  Sum of atomic charges =     0.000000

 -----------------------------------------------------------------
                    Cartesian Multipole Moments
 -----------------------------------------------------------------
    Charge (ESU x 10^10)
                 0.0000
    Dipole Moment (Debye)
         X      -0.8044      Y       0.0347      Z       0.4879
       Tot       0.9414
    Quadrupole Moments (Debye-Ang)
        XX     -85.7769     XY      -2.2214     YY     -95.2846
        XZ      -7.9345     YZ      -3.1530     ZZ     -94.2425
    Octopole Moments (Debye-Ang^2)
       XXX    -140.4714    XXY      -9.5243    XYY     -38.2964
       YYY       3.3317    XXZ      18.4976    XYZ      -6.1361
       YYZ      23.5194    XZZ     -45.9849    YZZ      12.7663
       ZZZ      92.8098
    Hexadecapole Moments (Debye-Ang^3)
      XXXX   -2318.1762   XXXY     -47.2278   XXYY    -471.0399
      XYYY     -15.4141   YYYY    -333.3308   XXXZ     189.9734
      XXYZ     -21.9617   XYYZ      96.4805   YYYZ     -73.2388
      XXZZ    -665.1823   XYZZ      19.3834   YYZZ    -367.3213
      XZZZ     249.4473   YZZZ     -75.4337   ZZZZ   -1833.0941
 -----------------------------------------------------------------
 Calculating analytic gradient of the SCF energy
 Gradient of SCF Energy
            1           2           3           4           5           6
    1   0.0015599  -0.0002620   0.0004216  -0.0002094   0.0001485   0.0000075
    2  -0.0001685  -0.0000522  -0.0005536   0.0000790  -0.0000720   0.0000274
    3  -0.0008711  -0.0006073  -0.0007182   0.0009099  -0.0000470  -0.0000440
            7           8           9          10          11          12
    1   0.0000200  -0.0008605   0.0001212   0.0004161   0.0009999  -0.0010552
    2  -0.0000053  -0.0000809   0.0000692   0.0000871   0.0004892   0.0002412
    3  -0.0000038  -0.0002094  -0.0001045   0.0005584  -0.0000478   0.0002899
           13          14          15          16          17          18
    1  -0.0003543  -0.0001362   0.0000543   0.0000159   0.0004605  -0.0000015
    2   0.0002102  -0.0000031  -0.0001759   0.0000015   0.0000153  -0.0000043
    3   0.0005411   0.0006923  -0.0001262   0.0001163  -0.0001317   0.0000021
           19          20          21          22
    1   0.0000698  -0.0001037  -0.0005609  -0.0007514
    2   0.0001549   0.0000207  -0.0003573   0.0000775
    3  -0.0001331  -0.0000399   0.0001912  -0.0002172
 Max gradient component =       1.560E-03
 RMS gradient           =       4.227E-04
 Gradient time:  CPU 139.75 s  wall 139.76 s
 Geometry Optimization Parameters
   NAtoms,    NIC,     NZ,  NCons,   NDum,   NFix, NCnnct, MaxDiis
       22     155      22       0       0       0       0       0

 Cartesian Hessian Update
 Hessian updated using BFGS update


** GEOMETRY OPTIMIZATION IN DELOCALIZED INTERNAL COORDINATES **
   Searching for a Minimum

   Optimization Cycle:   4

                       Coordinates (Angstroms)
     ATOM                X               Y               Z
      1  C         0.0162969094   -0.0064628305   -0.0122839097
      2  C        -0.0178214821    0.1951057074    1.3781599185
      3  Cl        1.4834434488    0.4472325140    2.2637460817
      4  C        -1.2035654730    0.2283574273    2.1059215124
      5  H        -1.1699903775    0.3913414972    3.1749954415
      6  C        -2.4132984570    0.0595396267    1.4412714634
      7  H        -3.3429238425    0.0864239354    1.9974046349
      8  C        -2.4340902287   -0.1439280895    0.0657553389
      9  H        -3.3661796143   -0.2824000838   -0.4659131789
     10  C        -1.2319340605   -0.1753066936   -0.6346313732
     11  Cl       -1.3111961956   -0.4681779597   -2.3693027920
     12  C         1.2925793037   -0.0338336029   -0.7772574087
     13  C         2.2187091584   -1.0611816836   -0.5709120069
     14  H         2.0016643467   -1.8382194397    0.1535906532
     15  C         3.4146094124   -1.0859189008   -1.2843869784
     16  H         4.1233416659   -1.8891841643   -1.1173016631
     17  C         3.7015763941   -0.0781654665   -2.2041228466
     18  H         4.6343914707   -0.0947111302   -2.7564313820
     19  C         2.7833242817    0.9502463913   -2.4124324210
     20  H         2.9994670151    1.7371314951   -3.1262960208
     21  C         1.5831433143    0.9703463378   -1.7057705369
     22  H         0.8655765681    1.7657360701   -1.8747194145
   Point Group: c1    Number of degrees of freedom:    60


   Energy is  -1382.659188082

 Hessian updated using BFGS update

 56 Hessian modes will be used to form the next step
  Hessian Eigenvalues:
     0.007869    0.019216    0.019252    0.023207    0.023215    0.023676
     0.023687    0.023737    0.023941    0.024040    0.024090    0.024090
     0.024114    0.024124    0.024137    0.024142    0.024153    0.024236
     0.029835    0.159755    0.159973    0.159995    0.159996    0.160000
     0.160001    0.160440    0.162863    0.216118    0.220004    0.220287
     0.228401    0.234806    0.242835    0.249967    0.250093    0.250917
     0.291631    0.301030    0.303374    0.351784    0.356538    0.356677
     0.356960    0.369179    0.428247    0.429271    0.432184    0.459114
     0.467761    0.467876    0.470014    0.477168    0.478204    0.478205
     0.480982    0.535468

 Minimum search - taking simple RFO step
 Searching for Lamda that Minimizes Along All modes
 Value Taken    Lamda =  -0.00051521
 Step Taken.  Stepsize is  0.222526

                             Maximum     Tolerance    Cnvgd?
         Gradient           0.003844      0.000300      NO
         Displacement       0.201284      0.001200      NO
         Energy change     -0.000669      0.000001      NO


 New Cartesian Coordinates Obtained by Inverse Iteration

 Displacement from previous Coordinates is:  0.764271
 ----------------------------------------------------------------
             Standard Nuclear Orientation (Angstroms)
    I     Atom           X                Y                Z
 ----------------------------------------------------------------
    1      C       0.0145961097    -0.0068369440    -0.0129589276
    2      C      -0.0223874062     0.2529275782     1.3661693382
    3      Cl      1.4810792998     0.5731938579     2.2288999968
    4      C      -1.2067454369     0.2899675658     2.0951515686
    5      H      -1.1759098978     0.5014439255     3.1555120498
    6      C      -2.4116690978     0.0593235534     1.4405974320
    7      H      -3.3412994256     0.0866483222     1.9973134681
    8      C      -2.4300613485    -0.2055060464     0.0755213717
    9      H      -3.3584343726    -0.3921616318    -0.4473937794
   10      C      -1.2281953449    -0.2334125248    -0.6247567996
   11      Cl     -1.2931468951    -0.5932130729    -2.3488679787
   12      C       1.2928673353    -0.0346738771    -0.7781687210
   13      C       2.1844047883    -1.0997750078    -0.6231534994
   14      H       1.9395927592    -1.9039921593     0.0617427694
   15      C       3.3805657110    -1.1238104618    -1.3362852318
   16      H       4.0641971917    -1.9562657415    -1.2142040395
   17      C       3.6988024921    -0.0781062164    -2.2012326759
   18      H       4.6319447148    -0.0940371151    -2.7530032383
   19      C       2.8147427641     0.9883523387    -2.3562664318
   20      H       3.0599023596     1.8046232252    -3.0263566188
   21      C       1.6136527337     1.0083946538    -1.6512012354
   22      H       0.9186245243     1.8308867354    -1.7779757060
 ----------------------------------------------------------------
 Nuclear Repulsion Energy =        1011.20198193 hartrees
 There are       57 alpha and       57 beta electrons
 Applying Cartesian multipole field
    Component          Value
    ---------          -----
     (2,0,0)        1.00000E-11
     (0,2,0)        2.00000E-11
     (0,0,2)       -3.00000E-11
 Nucleus-field energy     =    -0.0000000176 hartrees
 Requested basis set is 6-311++G(d,p)
 There are 138 shells and 380 basis functions
 A cutoff of  1.0D-15 yielded   8175 shell pairs
 There are     64763 function pairs (     69583 Cartesian)
 Smallest overlap matrix eigenvalue = 4.09E-07
 Linear dependence detected in AO basis
 Number of orthogonalized atomic orbitals = 377
 Maximum deviation from orthogonality = 4.716E-10
 Guess from superposition of atomic densities
 Warning:  Energy on first SCF cycle will be non-variational
 SAD guess density has 114.000000 electrons

 -----------------------------------------------------------------------
  General SCF calculation program by
  Eric Jon Sundstrom, Paul Horn, Yuezhi Mao, Dmitri Zuev, Alec White,
  David Stuck, Shaama M.S., Shane Yost, Joonho Lee, David Small,
  Daniel Levine, Susi Lehtola, Hugh Burton, Evgeny Epifanovsky,
  Bang C. Huynh
 -----------------------------------------------------------------------
 Exchange:     0.2000 Hartree-Fock + 0.0800 Slater + 0.7200 B88
 Correlation:  0.1900 VWN1RPA + 0.8100 LYP
 Using SG-1 standard quadrature grid
 A restricted SCF calculation will be
 performed using DIIS
 SCF converges when DIIS error is below 1.0e-08
 ---------------------------------------
  Cycle       Energy         DIIS error
 ---------------------------------------
    1   -1385.9480649309      3.27e-02  
    2   -1382.4740838608      3.08e-03  
    3   -1382.4032851109      3.64e-03  
    4   -1382.6524562503      5.99e-04  
    5   -1382.6566385374      3.79e-04  
    6   -1382.6593829347      9.78e-05  
    7   -1382.6595320677      3.50e-05  
    8   -1382.6595538325      9.20e-06  
    9   -1382.6595553080      2.15e-06  
   10   -1382.6595553848      7.75e-07  
   11   -1382.6595553958      1.05e-07  
   12   -1382.6595553960      6.29e-08  
   13   -1382.6595553960      1.08e-08  
   14   -1382.6595553959      6.47e-09  Convergence criterion met
 ---------------------------------------
 SCF time:   CPU 406.93s  wall 407.00s 
 SCF   energy in the final basis set =    -1382.6595553959
 Total energy in the final basis set =    -1382.6595553959

 --------------------------------------------------------------

                    Orbital Energies (a.u.)
 --------------------------------------------------------------

 Alpha MOs
 -- Occupied --
********-101.5593 -10.2552 -10.2552 -10.2179 -10.2025 -10.2003 -10.2002
-10.1972 -10.1836 -10.1836 -10.1824 -10.1820 -10.1817  -9.4740  -9.4740
 -7.2387  -7.2385  -7.2290  -7.2290  -7.2284  -7.2282  -0.9220  -0.8801
 -0.8676  -0.8355  -0.7937  -0.7566  -0.7460  -0.7385  -0.6453  -0.6208
 -0.6117  -0.5985  -0.5438  -0.5161  -0.5052  -0.4786  -0.4679  -0.4631
 -0.4472  -0.4384  -0.4325  -0.4166  -0.3984  -0.3927  -0.3735  -0.3707
 -0.3581  -0.3567  -0.3313  -0.3258  -0.3200  -0.2762  -0.2638  -0.2590
 -0.2551
 -- Virtual --
 -0.0435  -0.0401  -0.0196  -0.0185  -0.0143  -0.0091   0.0037   0.0103
  0.0141   0.0208   0.0233   0.0332   0.0345   0.0434   0.0548   0.0572
  0.0641   0.0711   0.0715   0.0837   0.0889   0.0900   0.0933   0.0990
  0.1003   0.1008   0.1084   0.1112   0.1186   0.1212   0.1212   0.1230
  0.1245   0.1292   0.1299   0.1342   0.1355   0.1424   0.1426   0.1461
  0.1501   0.1559   0.1574   0.1683   0.1697   0.1779   0.1784   0.1815
  0.1848   0.1922   0.1938   0.1969   0.2060   0.2218   0.2222   0.2278
  0.2324   0.2344   0.2356   0.2420   0.2470   0.2472   0.2549   0.2569
  0.2606   0.2726   0.2739   0.2766   0.2772   0.2855   0.2864   0.2907
  0.3015   0.3034   0.3051   0.3086   0.3160   0.3173   0.3274   0.3354
  0.3400   0.3502   0.3604   0.3762   0.3767   0.3967   0.4318   0.4353
  0.4626   0.4737   0.4868   0.4873   0.5081   0.5125   0.5250   0.5314
  0.5414   0.5465   0.5489   0.5498   0.5620   0.5641   0.5684   0.5783
  0.5823   0.5879   0.5924   0.5983   0.6119   0.6214   0.6270   0.6333
  0.6353   0.6484   0.6588   0.6648   0.6887   0.6910   0.7021   0.7033
  0.7147   0.7183   0.7222   0.7304   0.7312   0.7467   0.7709   0.7846
  0.8169   0.8227   0.8253   0.8267   0.8434   0.8480   0.8495   0.8614
  0.8671   0.8684   0.8790   0.8828   0.8874   0.8893   0.8966   0.8973
  0.9187   0.9246   0.9389   0.9547   0.9590   0.9621   0.9854   0.9876
  0.9976   1.0050   1.0120   1.0193   1.0290   1.0450   1.0494   1.0575
  1.0740   1.0831   1.0859   1.1386   1.1548   1.1653   1.1809   1.2464
  1.2679   1.2710   1.2865   1.3144   1.3214   1.3427   1.3925   1.4155
  1.4305   1.4839   1.4900   1.5141   1.5149   1.5289   1.5573   1.5630
  1.5647   1.5693   1.5752   1.5889   1.6016   1.6452   1.6485   1.6625
  1.6697   1.6848   1.6957   1.6979   1.7453   1.7514   1.7574   1.7769
  1.7955   1.8272   1.8508   1.8571   1.8801   1.8926   1.8957   1.9155
  1.9278   1.9309   1.9518   1.9534   1.9629   1.9729   1.9783   1.9906
  2.0198   2.0344   2.0364   2.0521   2.0817   2.0992   2.1230   2.1996
  2.2015   2.2499   2.2872   2.2944   2.3035   2.3193   2.3579   2.3765
  2.4201   2.4334   2.4459   2.4531   2.4571   2.4721   2.5035   2.5173
  2.5340   2.5528   2.5947   2.6172   2.6318   2.6605   2.6929   2.6953
  2.7026   2.7098   2.7212   2.7277   2.7446   2.7519   2.7652   2.7735
  2.7761   2.7780   2.7941   2.8037   2.8089   2.8304   2.8558   2.8668
  2.8718   2.8803   2.9290   2.9454   2.9878   3.0252   3.1003   3.1058
  3.1456   3.1713   3.1936   3.2380   3.2442   3.3476   3.3516   3.3821
  3.3976   3.4958   3.5341   3.5462   3.6067   3.6473   3.7133   3.7698
  3.9774   3.9951   4.0255   4.0493   4.0997   4.1531   4.1564   4.3904
  4.8143   4.8510   9.8161   9.8201  23.4706  23.6752  23.8603  23.9197
 23.9515  23.9705  24.0169  24.0516  24.0947  24.1034  24.1532  24.1962
 25.8939  25.9105  26.2306  26.3241  26.6267  26.7779 215.8185 215.8193
 --------------------------------------------------------------

          Ground-State Mulliken Net Atomic Charges

     Atom                 Charge (a.u.)
  ----------------------------------------
      1 C                    -0.031327
      2 C                     0.061815
      3 Cl                    0.477775
      4 C                    -0.244489
      5 H                     0.205226
      6 C                    -0.584678
      7 H                     0.171324
      8 C                    -0.229526
      9 H                     0.204867
     10 C                     0.067285
     11 Cl                    0.474338
     12 C                     0.842330
     13 C                    -0.650333
     14 H                     0.174754
     15 C                    -0.342334
     16 H                     0.170090
     17 C                    -0.259801
     18 H                     0.162770
     19 C                    -0.335611
     20 H                     0.170067
     21 C                    -0.679049
     22 H                     0.174508
  ----------------------------------------
  Sum of atomic charges =     0.000000

 -----------------------------------------------------------------
                    Cartesian Multipole Moments
 -----------------------------------------------------------------
    Charge (ESU x 10^10)
                 0.0000
    Dipole Moment (Debye)
         X      -0.8213      Y       0.0350      Z       0.5010
       Tot       0.9627
    Quadrupole Moments (Debye-Ang)
        XX     -85.8742     XY      -2.0879     YY     -94.8206
        XZ      -8.1462     YZ      -2.9460     ZZ     -94.5908
    Octopole Moments (Debye-Ang^2)
       XXX    -141.7307    XXY      -9.2368    XYY     -37.4290
       YYY       3.2625    XXZ      17.8137    XYZ      -6.0114
       YYZ      23.0680    XZZ     -46.3932    YZZ      12.5406
       ZZZ      94.8201
    Hexadecapole Moments (Debye-Ang^3)
      XXXX   -2313.7778   XXXY     -58.7078   XXYY    -471.5648
      XYYY     -34.0732   YYYY    -368.3669   XXXZ     194.0607
      XXYZ     -30.0329   XYYZ      96.0491   YYYZ    -102.8993
      XXZZ    -657.5498   XYZZ      11.6562   YYZZ    -366.6586
      XZZZ     260.1758   YZZZ     -99.0141   ZZZZ   -1806.8208
 -----------------------------------------------------------------
 Calculating analytic gradient of the SCF energy
 Gradient of SCF Energy
            1           2           3           4           5           6
    1   0.0014637  -0.0017079   0.0011600  -0.0003194   0.0001995   0.0006510
    2  -0.0000818  -0.0003334  -0.0003106   0.0002385  -0.0000046   0.0000113
    3  -0.0007757  -0.0010410  -0.0003303   0.0008447  -0.0002291  -0.0003805
            7           8           9          10          11          12
    1  -0.0001277  -0.0009098   0.0002782   0.0000032   0.0008194   0.0000569
    2   0.0000182  -0.0002322  -0.0000235   0.0004810   0.0001538   0.0000619
    3   0.0000758  -0.0001665  -0.0000889   0.0019672  -0.0008445  -0.0001337
           13          14          15          16          17          18
    1  -0.0002880  -0.0002670   0.0001509  -0.0000210  -0.0001527  -0.0000316
    2  -0.0001708   0.0001728  -0.0000569   0.0000402   0.0000336   0.0000161
    3   0.0003575   0.0005728  -0.0000859  -0.0000697   0.0001831   0.0000226
           19          20          21          22
    1   0.0000792   0.0000795  -0.0005010  -0.0006152
    2  -0.0000203  -0.0000007   0.0001825  -0.0001751
    3  -0.0001380   0.0000820   0.0003004  -0.0001223
 Max gradient component =       1.967E-03
 RMS gradient           =       5.238E-04
 Gradient time:  CPU 139.83 s  wall 139.84 s
 Geometry Optimization Parameters
   NAtoms,    NIC,     NZ,  NCons,   NDum,   NFix, NCnnct, MaxDiis
       22     155      22       0       0       0       0       0

 Cartesian Hessian Update
 Hessian updated using BFGS update


** GEOMETRY OPTIMIZATION IN DELOCALIZED INTERNAL COORDINATES **
   Searching for a Minimum

   Optimization Cycle:   5

                       Coordinates (Angstroms)
     ATOM                X               Y               Z
      1  C         0.0145961097   -0.0068369440   -0.0129589276
      2  C        -0.0223874062    0.2529275782    1.3661693382
      3  Cl        1.4810792998    0.5731938579    2.2288999968
      4  C        -1.2067454369    0.2899675658    2.0951515686
      5  H        -1.1759098978    0.5014439255    3.1555120498
      6  C        -2.4116690978    0.0593235534    1.4405974320
      7  H        -3.3412994256    0.0866483222    1.9973134681
      8  C        -2.4300613485   -0.2055060464    0.0755213717
      9  H        -3.3584343726   -0.3921616318   -0.4473937794
     10  C        -1.2281953449   -0.2334125248   -0.6247567996
     11  Cl       -1.2931468951   -0.5932130729   -2.3488679787
     12  C         1.2928673353   -0.0346738771   -0.7781687210
     13  C         2.1844047883   -1.0997750078   -0.6231534994
     14  H         1.9395927592   -1.9039921593    0.0617427694
     15  C         3.3805657110   -1.1238104618   -1.3362852318
     16  H         4.0641971917   -1.9562657415   -1.2142040395
     17  C         3.6988024921   -0.0781062164   -2.2012326759
     18  H         4.6319447148   -0.0940371151   -2.7530032383
     19  C         2.8147427641    0.9883523387   -2.3562664318
     20  H         3.0599023596    1.8046232252   -3.0263566188
     21  C         1.6136527337    1.0083946538   -1.6512012354
     22  H         0.9186245243    1.8308867354   -1.7779757060
   Point Group: c1    Number of degrees of freedom:    60


   Energy is  -1382.659555396

 Hessian updated using BFGS update

 57 Hessian modes will be used to form the next step
  Hessian Eigenvalues:
     0.005240    0.019240    0.019254    0.023207    0.023232    0.023676
     0.023717    0.023753    0.024017    0.024060    0.024090    0.024090
     0.024114    0.024125    0.024140    0.024143    0.024176    0.024526
     0.028454    0.159870    0.159983    0.159995    0.159997    0.160000
     0.160002    0.160369    0.162981    0.217363    0.220006    0.220414
     0.229034    0.234808    0.242896    0.249968    0.250163    0.251622
     0.285178    0.301037    0.308106    0.347040    0.356538    0.356665
     0.356697    0.357239    0.362820    0.428283    0.429270    0.432267
     0.450927    0.467761    0.467938    0.470520    0.477152    0.478204
     0.478210    0.480656    0.506304

 Minimum search - taking simple RFO step
 Searching for Lamda that Minimizes Along All modes
 Value Taken    Lamda =  -0.00026849
 Step Taken.  Stepsize is  0.185635

                             Maximum     Tolerance    Cnvgd?
         Gradient           0.003406      0.000300      NO
         Displacement       0.164571      0.001200      NO
         Energy change     -0.000367      0.000001      NO


 New Cartesian Coordinates Obtained by Inverse Iteration

 Displacement from previous Coordinates is:  0.626314
 ----------------------------------------------------------------
             Standard Nuclear Orientation (Angstroms)
    I     Atom           X                Y                Z
 ----------------------------------------------------------------
    1      C       0.0139166675    -0.0038959311    -0.0098718116
    2      C      -0.0283266655     0.3036364077     1.3593502830
    3      Cl      1.4666318755     0.6873620465     2.2088850818
    4      C      -1.2136865648     0.3362755074     2.0867757030
    5      H      -1.1900127141     0.5840346188     3.1396874204
    6      C      -2.4125038531     0.0554299729     1.4404655238
    7      H      -3.3428007654     0.0801724232     1.9959687897
    8      C      -2.4244129310    -0.2545629163     0.0847673612
    9      H      -3.3491442289    -0.4783429848    -0.4304247326
   10      C      -1.2219872130    -0.2803807541    -0.6144935403
   11      Cl     -1.2767399944    -0.6921384182    -2.3261851247
   12      C       1.2950260107    -0.0320121887    -0.7755523724
   13      C       2.1574328382    -1.1262260711    -0.6673804182
   14      H       1.8913063058    -1.9532282502    -0.0185813623
   15      C       3.3528372032    -1.1520606816    -1.3821862671
   16      H       4.0140262563    -2.0069838774    -1.2961813989
   17      C       3.6978049633    -0.0811091189    -2.2048800635
   18      H       4.6294599538    -0.0994859893    -2.7593073313
   19      C       2.8427658788     1.0142630721    -2.3132241806
   20      H       3.1088981192     1.8501466428    -2.9504743443
   21      C       1.6436896601     1.0379836680    -1.6043288571
   22      H       0.9729427560     1.8850937797    -1.6937452467
 ----------------------------------------------------------------
 Nuclear Repulsion Energy =        1010.64897934 hartrees
 There are       57 alpha and       57 beta electrons
 Applying Cartesian multipole field
    Component          Value
    ---------          -----
     (2,0,0)        1.00000E-11
     (0,2,0)        2.00000E-11
     (0,0,2)       -3.00000E-11
 Nucleus-field energy     =    -0.0000000166 hartrees
 Requested basis set is 6-311++G(d,p)
 There are 138 shells and 380 basis functions
 A cutoff of  1.0D-15 yielded   8177 shell pairs
 There are     64690 function pairs (     69501 Cartesian)
 Smallest overlap matrix eigenvalue = 3.60E-07
 Linear dependence detected in AO basis
 Number of orthogonalized atomic orbitals = 377
 Maximum deviation from orthogonality = 3.266E-10
 Guess from superposition of atomic densities
 Warning:  Energy on first SCF cycle will be non-variational
 SAD guess density has 114.000000 electrons

 -----------------------------------------------------------------------
  General SCF calculation program by
  Eric Jon Sundstrom, Paul Horn, Yuezhi Mao, Dmitri Zuev, Alec White,
  David Stuck, Shaama M.S., Shane Yost, Joonho Lee, David Small,
  Daniel Levine, Susi Lehtola, Hugh Burton, Evgeny Epifanovsky,
  Bang C. Huynh
 -----------------------------------------------------------------------
 Exchange:     0.2000 Hartree-Fock + 0.0800 Slater + 0.7200 B88
 Correlation:  0.1900 VWN1RPA + 0.8100 LYP
 Using SG-1 standard quadrature grid
 A restricted SCF calculation will be
 performed using DIIS
 SCF converges when DIIS error is below 1.0e-08
 ---------------------------------------
  Cycle       Energy         DIIS error
 ---------------------------------------
    1   -1385.9442277922      3.27e-02  
    2   -1382.4743848812      3.08e-03  
    3   -1382.4040498413      3.63e-03  
    4   -1382.6526553257      5.98e-04  
    5   -1382.6568203093      3.78e-04  
    6   -1382.6595535440      9.80e-05  
    7   -1382.6597037311      3.51e-05  
    8   -1382.6597255785      9.17e-06  
    9   -1382.6597270410      2.18e-06  
   10   -1382.6597271197      7.65e-07  
   11   -1382.6597271304      1.04e-07  
   12   -1382.6597271306      6.21e-08  
   13   -1382.6597271305      1.03e-08  
   14   -1382.6597271306      5.54e-09  Convergence criterion met
 ---------------------------------------
 SCF time:   CPU 408.09s  wall 408.00s 
 SCF   energy in the final basis set =    -1382.6597271306
 Total energy in the final basis set =    -1382.6597271306

 --------------------------------------------------------------

                    Orbital Energies (a.u.)
 --------------------------------------------------------------

 Alpha MOs
 -- Occupied --
********-101.5593 -10.2552 -10.2551 -10.2177 -10.2025 -10.2002 -10.2001
-10.1974 -10.1836 -10.1835 -10.1824 -10.1821 -10.1817  -9.4740  -9.4740
 -7.2387  -7.2385  -7.2290  -7.2290  -7.2284  -7.2282  -0.9218  -0.8801
 -0.8675  -0.8355  -0.7934  -0.7565  -0.7459  -0.7384  -0.6451  -0.6193
 -0.6130  -0.5983  -0.5436  -0.5160  -0.5051  -0.4784  -0.4683  -0.4631
 -0.4473  -0.4382  -0.4323  -0.4164  -0.3985  -0.3928  -0.3730  -0.3706
 -0.3578  -0.3567  -0.3312  -0.3256  -0.3199  -0.2737  -0.2639  -0.2590
 -0.2573
 -- Virtual --
 -0.0412  -0.0403  -0.0210  -0.0191  -0.0143  -0.0092   0.0037   0.0106
  0.0138   0.0206   0.0233   0.0331   0.0344   0.0433   0.0548   0.0575
  0.0642   0.0708   0.0726   0.0823   0.0887   0.0905   0.0929   0.0987
  0.1000   0.1006   0.1083   0.1113   0.1187   0.1207   0.1211   0.1227
  0.1241   0.1297   0.1301   0.1331   0.1357   0.1417   0.1424   0.1473
  0.1499   0.1569   0.1574   0.1678   0.1690   0.1762   0.1783   0.1810
  0.1849   0.1912   0.1928   0.1948   0.2065   0.2223   0.2234   0.2282
  0.2323   0.2327   0.2363   0.2410   0.2467   0.2491   0.2546   0.2547
  0.2624   0.2719   0.2736   0.2768   0.2778   0.2847   0.2871   0.2932
  0.3003   0.3057   0.3076   0.3087   0.3171   0.3209   0.3218   0.3375
  0.3403   0.3515   0.3607   0.3748   0.3829   0.3969   0.4325   0.4346
  0.4619   0.4677   0.4871   0.4876   0.5120   0.5125   0.5264   0.5306
  0.5392   0.5478   0.5496   0.5513   0.5614   0.5623   0.5692   0.5781
  0.5810   0.5861   0.5908   0.5983   0.6113   0.6223   0.6278   0.6316
  0.6409   0.6522   0.6592   0.6643   0.6852   0.6916   0.7030   0.7100
  0.7141   0.7173   0.7257   0.7298   0.7329   0.7493   0.7709   0.7886
  0.8148   0.8255   0.8265   0.8280   0.8458   0.8479   0.8516   0.8624
  0.8633   0.8679   0.8765   0.8809   0.8852   0.8857   0.8947   0.8959
  0.9162   0.9246   0.9422   0.9606   0.9621   0.9648   0.9834   0.9862
  1.0015   1.0132   1.0136   1.0214   1.0286   1.0456   1.0483   1.0592
  1.0702   1.0821   1.0871   1.1402   1.1499   1.1726   1.1860   1.2466
  1.2715   1.2726   1.2956   1.3171   1.3212   1.3423   1.3973   1.4157
  1.4240   1.4845   1.4896   1.5112   1.5140   1.5268   1.5576   1.5643
  1.5674   1.5700   1.5763   1.5873   1.6019   1.6480   1.6484   1.6637
  1.6672   1.6837   1.6916   1.7020   1.7451   1.7508   1.7615   1.7756
  1.7961   1.8261   1.8433   1.8528   1.8764   1.8913   1.8937   1.9158
  1.9273   1.9336   1.9511   1.9539   1.9643   1.9731   1.9759   1.9927
  2.0198   2.0395   2.0405   2.0537   2.0806   2.0964   2.1286   2.2011
  2.2019   2.2500   2.2842   2.2900   2.3045   2.3218   2.3557   2.3799
  2.4190   2.4342   2.4416   2.4522   2.4549   2.4713   2.5033   2.5247
  2.5353   2.5531   2.5905   2.6027   2.6326   2.6618   2.6953   2.6963
  2.7072   2.7104   2.7214   2.7268   2.7416   2.7547   2.7660   2.7724
  2.7742   2.7760   2.7917   2.8030   2.8059   2.8481   2.8574   2.8671
  2.8702   2.8803   2.9261   2.9456   2.9864   3.0261   3.1054   3.1097
  3.1429   3.1675   3.1941   3.2334   3.2568   3.3458   3.3478   3.3836
  3.3988   3.4931   3.5367   3.5511   3.6118   3.6471   3.7133   3.7762
  3.9784   3.9948   4.0254   4.0492   4.0991   4.1529   4.1569   4.3837
  4.8152   4.8484   9.8153   9.8270  23.4735  23.6746  23.8594  23.9177
 23.9520  23.9692  24.0174  24.0513  24.0939  24.1067  24.1532  24.1969
 25.8821  25.9144  26.2465  26.3122  26.6224  26.7855 215.8135 215.8311
 --------------------------------------------------------------

          Ground-State Mulliken Net Atomic Charges

     Atom                 Charge (a.u.)
  ----------------------------------------
      1 C                    -0.170892
      2 C                     0.044882
      3 Cl                    0.468418
      4 C                    -0.185849
      5 H                     0.203521
      6 C                    -0.552853
      7 H                     0.172220
      8 C                    -0.188770
      9 H                     0.203658
     10 C                     0.045390
     11 Cl                    0.469178
     12 C                     0.908650
     13 C                    -0.630152
     14 H                     0.178304
     15 C                    -0.408907
     16 H                     0.168887
     17 C                    -0.193679
     18 H                     0.163694
     19 C                    -0.406345
     20 H                     0.168888
     21 C                    -0.637226
     22 H                     0.178983
  ----------------------------------------
  Sum of atomic charges =     0.000000

 -----------------------------------------------------------------
                    Cartesian Multipole Moments
 -----------------------------------------------------------------
    Charge (ESU x 10^10)
                -0.0000
    Dipole Moment (Debye)
         X      -0.8311      Y       0.0260      Z       0.4996
       Tot       0.9701
    Quadrupole Moments (Debye-Ang)
        XX     -85.9663     XY      -1.9602     YY     -94.4742
        XZ      -8.2891     YZ      -2.7491     ZZ     -94.7968
    Octopole Moments (Debye-Ang^2)
       XXX    -142.6180    XXY      -9.1561    XYY     -36.7230
       YYY       2.6534    XXZ      17.1148    XYZ      -5.7714
       YYZ      22.5466    XZZ     -46.5125    YZZ      11.9820
       ZZZ      95.5786
    Hexadecapole Moments (Debye-Ang^3)
      XXXX   -2310.0615   XXXY     -68.3286   XXYY    -472.7768
      XYYY     -49.3074   YYYY    -401.2240   XXXZ     199.6220
      XXYZ     -36.6643   XYYZ      96.6950   YYYZ    -127.2835
      XXZZ    -650.8021   XYZZ       5.0720   YYZZ    -367.5241
      XZZZ     270.9683   YZZZ    -119.1900   ZZZZ   -1787.4356
 -----------------------------------------------------------------
 Calculating analytic gradient of the SCF energy
 Gradient of SCF Energy
            1           2           3           4           5           6
    1   0.0004366  -0.0014648   0.0008943  -0.0000094   0.0000817   0.0004411
    2  -0.0000574  -0.0002397   0.0000071   0.0000608   0.0000636  -0.0000026
    3  -0.0005032  -0.0005127   0.0000923   0.0005316  -0.0000873  -0.0001850
            7           8           9          10          11          12
    1  -0.0000678  -0.0004345   0.0000985  -0.0001333   0.0004220   0.0006767
    2   0.0000296  -0.0000152  -0.0000621   0.0002071   0.0000289  -0.0001373
    3   0.0000268  -0.0003034  -0.0000645   0.0015158  -0.0006484  -0.0003866
           13          14          15          16          17          18
    1  -0.0002443  -0.0002032   0.0001684   0.0000296  -0.0002163   0.0000461
    2  -0.0002302   0.0001380  -0.0000576   0.0000085   0.0000507   0.0000131
    3   0.0001436   0.0003203   0.0000449  -0.0001244   0.0001172  -0.0000178
           19          20          21          22
    1   0.0001243   0.0001455  -0.0004365  -0.0003546
    2  -0.0000124  -0.0000117   0.0003508  -0.0001321
    3  -0.0001490   0.0000348   0.0001888  -0.0000336
 Max gradient component =       1.516E-03
 RMS gradient           =       3.715E-04
 Gradient time:  CPU 140.07 s  wall 140.08 s
 Geometry Optimization Parameters
   NAtoms,    NIC,     NZ,  NCons,   NDum,   NFix, NCnnct, MaxDiis
       22     155      22       0       0       0       0       0

 Cartesian Hessian Update
 Hessian updated using BFGS update


** GEOMETRY OPTIMIZATION IN DELOCALIZED INTERNAL COORDINATES **
   Searching for a Minimum

   Optimization Cycle:   6

                       Coordinates (Angstroms)
     ATOM                X               Y               Z
      1  C         0.0139166675   -0.0038959311   -0.0098718116
      2  C        -0.0283266655    0.3036364077    1.3593502830
      3  Cl        1.4666318755    0.6873620465    2.2088850818
      4  C        -1.2136865648    0.3362755074    2.0867757030
      5  H        -1.1900127141    0.5840346188    3.1396874204
      6  C        -2.4125038531    0.0554299729    1.4404655238
      7  H        -3.3428007654    0.0801724232    1.9959687897
      8  C        -2.4244129310   -0.2545629163    0.0847673612
      9  H        -3.3491442289   -0.4783429848   -0.4304247326
     10  C        -1.2219872130   -0.2803807541   -0.6144935403
     11  Cl       -1.2767399944   -0.6921384182   -2.3261851247
     12  C         1.2950260107   -0.0320121887   -0.7755523724
     13  C         2.1574328382   -1.1262260711   -0.6673804182
     14  H         1.8913063058   -1.9532282502   -0.0185813623
     15  C         3.3528372032   -1.1520606816   -1.3821862671
     16  H         4.0140262563   -2.0069838774   -1.2961813989
     17  C         3.6978049633   -0.0811091189   -2.2048800635
     18  H         4.6294599538   -0.0994859893   -2.7593073313
     19  C         2.8427658788    1.0142630721   -2.3132241806
     20  H         3.1088981192    1.8501466428   -2.9504743443
     21  C         1.6436896601    1.0379836680   -1.6043288571
     22  H         0.9729427560    1.8850937797   -1.6937452467
   Point Group: c1    Number of degrees of freedom:    60


   Energy is  -1382.659727131

 Hessian updated using BFGS update

 58 Hessian modes will be used to form the next step
  Hessian Eigenvalues:
     0.004290    0.019225    0.019251    0.023191    0.023208    0.023676
     0.023708    0.023770    0.023955    0.024090    0.024090    0.024105
     0.024114    0.024126    0.024139    0.024145    0.024196    0.024376
     0.027866    0.159735    0.159955    0.159995    0.159997    0.160001
     0.160002    0.160172    0.161019    0.217562    0.220008    0.220343
     0.229757    0.234808    0.242743    0.249905    0.250039    0.251873
     0.264444    0.300316    0.301136    0.346674    0.356550    0.356660
     0.356665    0.356699    0.356933    0.361717    0.428252    0.429302
     0.432231    0.438244    0.467796    0.468219    0.470764    0.477161
     0.478204    0.478230    0.480301    0.499772

 Minimum search - taking simple RFO step
 Searching for Lamda that Minimizes Along All modes
 Value Taken    Lamda =  -0.00006549
 Step Taken.  Stepsize is  0.092016

                             Maximum     Tolerance    Cnvgd?
         Gradient           0.001290      0.000300      NO
         Displacement       0.080217      0.001200      NO
         Energy change     -0.000172      0.000001      NO


 New Cartesian Coordinates Obtained by Inverse Iteration

 Displacement from previous Coordinates is:  0.307534
 ----------------------------------------------------------------
             Standard Nuclear Orientation (Angstroms)
    I     Atom           X                Y                Z
 ----------------------------------------------------------------
    1      C       0.0130447103     0.0005398489    -0.0089912590
    2      C      -0.0313684849     0.3301759249     1.3548498273
    3      Cl      1.4571053561     0.7438324823     2.1976170061
    4      C      -1.2174293891     0.3584200138     2.0815219093
    5      H      -1.1975285180     0.6209730783     3.1310366212
    6      C      -2.4128846861     0.0516745855     1.4409127687
    7      H      -3.3430141611     0.0721803323     1.9966549144
    8      C      -2.4208950236    -0.2791796401     0.0903050084
    9      H      -3.3437431865    -0.5215726916    -0.4199440336
   10      C      -1.2189139719    -0.3009958655    -0.6101937211
   11      Cl     -1.2707573503    -0.7397756284    -2.3136928073
   12      C       1.2953655915    -0.0283830021    -0.7737960303
   13      C       2.1431098944    -1.1360691478    -0.6888235225
   14      H       1.8665653489    -1.9743939973    -0.0593579271
   15      C       3.3380647851    -1.1644849601    -1.4041886319
   16      H       3.9870459209    -2.0301191923    -1.3335604221
   17      C       3.6978687166    -0.0837376422    -2.2071877039
   18      H       4.6284459658    -0.1048462900    -2.7631677006
   19      C       2.8579074426     1.0251207535    -2.2926758380
   20      H       3.1334261502     1.8692548848    -2.9148898151
   21      C       1.6606279170     1.0524100206    -1.5811621405
   22      H       1.0050805301     1.9129470900    -1.6521833911
 ----------------------------------------------------------------
 Nuclear Repulsion Energy =        1010.47324606 hartrees
 There are       57 alpha and       57 beta electrons
 Applying Cartesian multipole field
    Component          Value
    ---------          -----
     (2,0,0)        1.00000E-11
     (0,2,0)        2.00000E-11
     (0,0,2)       -3.00000E-11
 Nucleus-field energy     =    -0.0000000161 hartrees
 Requested basis set is 6-311++G(d,p)
 There are 138 shells and 380 basis functions
 A cutoff of  1.0D-15 yielded   8182 shell pairs
 There are     64790 function pairs (     69621 Cartesian)
 Smallest overlap matrix eigenvalue = 3.32E-07
 Linear dependence detected in AO basis
 Number of orthogonalized atomic orbitals = 377
 Maximum deviation from orthogonality = 2.965E-10
 Guess from superposition of atomic densities
 Warning:  Energy on first SCF cycle will be non-variational
 SAD guess density has 114.000000 electrons

 -----------------------------------------------------------------------
  General SCF calculation program by
  Eric Jon Sundstrom, Paul Horn, Yuezhi Mao, Dmitri Zuev, Alec White,
  David Stuck, Shaama M.S., Shane Yost, Joonho Lee, David Small,
  Daniel Levine, Susi Lehtola, Hugh Burton, Evgeny Epifanovsky,
  Bang C. Huynh
 -----------------------------------------------------------------------
 Exchange:     0.2000 Hartree-Fock + 0.0800 Slater + 0.7200 B88
 Correlation:  0.1900 VWN1RPA + 0.8100 LYP
 Using SG-1 standard quadrature grid
 A restricted SCF calculation will be
 performed using DIIS
 SCF converges when DIIS error is below 1.0e-08
 ---------------------------------------
  Cycle       Energy         DIIS error
 ---------------------------------------
    1   -1385.9464826627      3.27e-02  
    2   -1382.4741876892      3.08e-03  
    3   -1382.4036666831      3.63e-03  
    4   -1382.6527038538      5.98e-04  
    5   -1382.6568620636      3.78e-04  
    6   -1382.6595960607      9.82e-05  
    7   -1382.6597468378      3.52e-05  
    8   -1382.6597688242      9.16e-06  
    9   -1382.6597702811      2.19e-06  
   10   -1382.6597703608      7.60e-07  
   11   -1382.6597703712      1.04e-07  
   12   -1382.6597703715      6.18e-08  
   13   -1382.6597703715      1.02e-08  
   14   -1382.6597703715      5.38e-09  Convergence criterion met
 ---------------------------------------
 SCF time:   CPU 404.33s  wall 404.00s 
 SCF   energy in the final basis set =    -1382.6597703715
 Total energy in the final basis set =    -1382.6597703715

 --------------------------------------------------------------

                    Orbital Energies (a.u.)
 --------------------------------------------------------------

 Alpha MOs
 -- Occupied --
********-101.5594 -10.2551 -10.2550 -10.2176 -10.2023 -10.2000 -10.2000
-10.1974 -10.1835 -10.1834 -10.1824 -10.1820 -10.1816  -9.4741  -9.4741
 -7.2388  -7.2386  -7.2291  -7.2291  -7.2285  -7.2284  -0.9219  -0.8805
 -0.8674  -0.8356  -0.7933  -0.7564  -0.7458  -0.7383  -0.6451  -0.6186
 -0.6135  -0.5983  -0.5436  -0.5160  -0.5051  -0.4785  -0.4684  -0.4630
 -0.4473  -0.4383  -0.4320  -0.4164  -0.3986  -0.3929  -0.3728  -0.3707
 -0.3577  -0.3566  -0.3313  -0.3256  -0.3199  -0.2725  -0.2639  -0.2589
 -0.2584
 -- Virtual --
 -0.0403  -0.0402  -0.0221  -0.0188  -0.0141  -0.0092   0.0038   0.0107
  0.0137   0.0205   0.0234   0.0331   0.0344   0.0433   0.0548   0.0576
  0.0643   0.0707   0.0735   0.0814   0.0886   0.0907   0.0927   0.0986
  0.0997   0.1007   0.1083   0.1114   0.1187   0.1205   0.1212   0.1226
  0.1239   0.1299   0.1303   0.1327   0.1359   0.1414   0.1424   0.1476
  0.1500   0.1567   0.1582   0.1667   0.1692   0.1755   0.1782   0.1810
  0.1851   0.1908   0.1925   0.1938   0.2067   0.2225   0.2242   0.2285
  0.2314   0.2328   0.2364   0.2406   0.2468   0.2495   0.2535   0.2550
  0.2634   0.2716   0.2735   0.2771   0.2781   0.2842   0.2874   0.2944
  0.3000   0.3067   0.3085   0.3086   0.3171   0.3183   0.3245   0.3379
  0.3422   0.3522   0.3608   0.3739   0.3864   0.3974   0.4330   0.4340
  0.4615   0.4651   0.4873   0.4875   0.5128   0.5140   0.5272   0.5304
  0.5383   0.5483   0.5500   0.5527   0.5600   0.5630   0.5696   0.5777
  0.5808   0.5855   0.5903   0.5993   0.6106   0.6229   0.6283   0.6310
  0.6432   0.6539   0.6591   0.6638   0.6828   0.6929   0.7038   0.7119
  0.7131   0.7168   0.7288   0.7295   0.7337   0.7519   0.7708   0.7909
  0.8139   0.8266   0.8284   0.8296   0.8468   0.8473   0.8521   0.8598
  0.8636   0.8683   0.8742   0.8807   0.8844   0.8849   0.8945   0.8962
  0.9144   0.9253   0.9428   0.9634   0.9635   0.9677   0.9827   0.9846
  1.0039   1.0135   1.0161   1.0219   1.0284   1.0462   1.0480   1.0607
  1.0683   1.0815   1.0879   1.1409   1.1470   1.1734   1.1925   1.2464
  1.2716   1.2756   1.3000   1.3185   1.3223   1.3429   1.3980   1.4151
  1.4230   1.4850   1.4896   1.5094   1.5138   1.5267   1.5581   1.5646
  1.5663   1.5705   1.5798   1.5869   1.6021   1.6481   1.6498   1.6648
  1.6664   1.6839   1.6904   1.7040   1.7450   1.7509   1.7654   1.7747
  1.7968   1.8262   1.8399   1.8501   1.8750   1.8910   1.8935   1.9159
  1.9269   1.9351   1.9511   1.9537   1.9652   1.9731   1.9749   1.9935
  2.0202   2.0419   2.0419   2.0554   2.0798   2.0956   2.1326   2.2018
  2.2022   2.2503   2.2827   2.2879   2.3050   2.3230   2.3546   2.3815
  2.4188   2.4344   2.4401   2.4518   2.4539   2.4707   2.5031   2.5277
  2.5368   2.5545   2.5890   2.5961   2.6341   2.6627   2.6955   2.6973
  2.7099   2.7105   2.7215   2.7263   2.7401   2.7563   2.7667   2.7714
  2.7715   2.7766   2.7894   2.8028   2.8046   2.8519   2.8584   2.8667
  2.8727   2.8829   2.9247   2.9458   2.9861   3.0262   3.1077   3.1116
  3.1417   3.1658   3.1951   3.2319   3.2643   3.3445   3.3474   3.3844
  3.4001   3.4919   3.5376   3.5544   3.6151   3.6472   3.7140   3.7798
  3.9796   3.9948   4.0257   4.0497   4.0987   4.1527   4.1571   4.3814
  4.8161   4.8473   9.8132   9.8338  23.4751  23.6746  23.8589  23.9171
 23.9524  23.9690  24.0179  24.0511  24.0942  24.1083  24.1534  24.1977
 25.8750  25.9164  26.2544  26.3055  26.6186  26.7910 215.8108 215.8388
 --------------------------------------------------------------

          Ground-State Mulliken Net Atomic Charges

     Atom                 Charge (a.u.)
  ----------------------------------------
      1 C                    -0.242868
      2 C                     0.037374
      3 Cl                    0.460487
      4 C                    -0.152848
      5 H                     0.202530
      6 C                    -0.535293
      7 H                     0.172557
      8 C                    -0.161058
      9 H                     0.202784
     10 C                     0.039458
     11 Cl                    0.462947
     12 C                     0.940706
     13 C                    -0.622574
     14 H                     0.180212
     15 C                    -0.439663
     16 H                     0.168227
     17 C                    -0.165719
     18 H                     0.163984
     19 C                    -0.440405
     20 H                     0.168238
     21 C                    -0.620393
     22 H                     0.181319
  ----------------------------------------
  Sum of atomic charges =     0.000000

 -----------------------------------------------------------------
                    Cartesian Multipole Moments
 -----------------------------------------------------------------
    Charge (ESU x 10^10)
                -0.0000
    Dipole Moment (Debye)
         X      -0.8308      Y       0.0163      Z       0.4998
       Tot       0.9696
    Quadrupole Moments (Debye-Ang)
        XX     -86.0215     XY      -1.8727     YY     -94.3124
        XZ      -8.3354     YZ      -2.6461     ZZ     -94.8657
    Octopole Moments (Debye-Ang^2)
       XXX    -142.8797    XXY      -9.1909    XYY     -36.3685
       YYY       2.2025    XXZ      16.8564    XYZ      -5.6102
       YYZ      22.3067    XZZ     -46.4975    YZZ      11.5680
       ZZZ      95.9080
    Hexadecapole Moments (Debye-Ang^3)
      XXXX   -2308.5185   XXXY     -73.0898   XXYY    -473.6626
      XYYY     -56.8353   YYYY    -418.3254   XXXZ     202.7164
      XXYZ     -39.9041   XYYZ      97.2157   YYYZ    -138.7726
      XXZZ    -647.2112   XYZZ       1.8032   YYZZ    -368.0103
      XZZZ     276.5103   YZZZ    -128.8924   ZZZZ   -1776.7150
 -----------------------------------------------------------------
 Calculating analytic gradient of the SCF energy
 Gradient of SCF Energy
            1           2           3           4           5           6
    1  -0.0000406  -0.0005143   0.0003117   0.0001107  -0.0000058   0.0000829
    2   0.0000364  -0.0001068  -0.0000018   0.0000321   0.0000053  -0.0000142
    3  -0.0000413  -0.0001924  -0.0000087   0.0000883  -0.0000317  -0.0000525
            7           8           9          10          11          12
    1  -0.0000212  -0.0000704   0.0000204  -0.0000558   0.0001161   0.0004264
    2   0.0000061  -0.0000133  -0.0000155   0.0001348  -0.0000225  -0.0001359
    3   0.0000030  -0.0001084   0.0000154   0.0004603  -0.0002094  -0.0001610
           13          14          15          16          17          18
    1  -0.0001103  -0.0000394   0.0000430   0.0000195  -0.0001106   0.0000148
    2  -0.0000050   0.0000648   0.0000007   0.0000146   0.0000049   0.0000047
    3   0.0000797   0.0000961   0.0000187  -0.0000553   0.0000389   0.0000027
           19          20          21          22
    1   0.0000118   0.0000576  -0.0001388  -0.0001077
    2  -0.0000290  -0.0000239   0.0001517  -0.0000883
    3  -0.0000176  -0.0000014   0.0000913  -0.0000146
 Max gradient component =       5.143E-04
 RMS gradient           =       1.298E-04
 Gradient time:  CPU 138.48 s  wall 138.49 s
 Geometry Optimization Parameters
   NAtoms,    NIC,     NZ,  NCons,   NDum,   NFix, NCnnct, MaxDiis
       22     155      22       0       0       0       0       0

 Cartesian Hessian Update
 Hessian updated using BFGS update


** GEOMETRY OPTIMIZATION IN DELOCALIZED INTERNAL COORDINATES **
   Searching for a Minimum

   Optimization Cycle:   7

                       Coordinates (Angstroms)
     ATOM                X               Y               Z
      1  C         0.0130447103    0.0005398489   -0.0089912590
      2  C        -0.0313684849    0.3301759249    1.3548498273
      3  Cl        1.4571053561    0.7438324823    2.1976170061
      4  C        -1.2174293891    0.3584200138    2.0815219093
      5  H        -1.1975285180    0.6209730783    3.1310366212
      6  C        -2.4128846861    0.0516745855    1.4409127687
      7  H        -3.3430141611    0.0721803323    1.9966549144
      8  C        -2.4208950236   -0.2791796401    0.0903050084
      9  H        -3.3437431865   -0.5215726916   -0.4199440336
     10  C        -1.2189139719   -0.3009958655   -0.6101937211
     11  Cl       -1.2707573503   -0.7397756284   -2.3136928073
     12  C         1.2953655915   -0.0283830021   -0.7737960303
     13  C         2.1431098944   -1.1360691478   -0.6888235225
     14  H         1.8665653489   -1.9743939973   -0.0593579271
     15  C         3.3380647851   -1.1644849601   -1.4041886319
     16  H         3.9870459209   -2.0301191923   -1.3335604221
     17  C         3.6978687166   -0.0837376422   -2.2071877039
     18  H         4.6284459658   -0.1048462900   -2.7631677006
     19  C         2.8579074426    1.0251207535   -2.2926758380
     20  H         3.1334261502    1.8692548848   -2.9148898151
     21  C         1.6606279170    1.0524100206   -1.5811621405
     22  H         1.0050805301    1.9129470900   -1.6521833911
   Point Group: c1    Number of degrees of freedom:    60


   Energy is  -1382.659770371

 Hessian updated using BFGS update

 59 Hessian modes will be used to form the next step
  Hessian Eigenvalues:
     0.002918    0.019212    0.019279    0.023181    0.023257    0.023504
     0.023683    0.023825    0.023941    0.024089    0.024090    0.024109
     0.024117    0.024127    0.024139    0.024176    0.024230    0.024388
     0.027658    0.157745    0.159911    0.159995    0.159997    0.160001
     0.160003    0.160077    0.160679    0.216493    0.220007    0.220241
     0.229032    0.234852    0.240453    0.244972    0.249985    0.252224
     0.256784    0.298490    0.301144    0.347132    0.356544    0.356646
     0.356665    0.356671    0.356697    0.356893    0.362428    0.428124
     0.429291    0.431362    0.433113    0.467788    0.468506    0.470937
     0.477126    0.478203    0.478377    0.480239    0.500859

 Minimum search - taking simple RFO step
 Searching for Lamda that Minimizes Along All modes
 Value Taken    Lamda =  -0.00001878
 Step Taken.  Stepsize is  0.071072

                             Maximum     Tolerance    Cnvgd?
         Gradient           0.000448      0.000300      NO
         Displacement       0.062363      0.001200      NO
         Energy change     -0.000043      0.000001      NO


 New Cartesian Coordinates Obtained by Inverse Iteration

 Displacement from previous Coordinates is:  0.238183
 ----------------------------------------------------------------
             Standard Nuclear Orientation (Angstroms)
    I     Atom           X                Y                Z
 ----------------------------------------------------------------
    1      C       0.0130605037     0.0024804246    -0.0076998357
    2      C      -0.0337606112     0.3497873413     1.3517398439
    3      Cl      1.4494672760     0.7869066738     2.1893998398
    4      C      -1.2206262641     0.3758911047     2.0775764988
    5      H      -1.2036857543     0.6513995994     3.1239021790
    6      C      -2.4130426236     0.0495351218     1.4410883026
    7      H      -3.3433109070     0.0682283921     1.9965612315
    8      C      -2.4176722987    -0.2984379261     0.0948169758
    9      H      -3.3385532018    -0.5547456759    -0.4122855510
   10      C      -1.2155710999    -0.3182672868    -0.6057997223
   11      Cl     -1.2635583282    -0.7756759767    -2.3035297564
   12      C       1.2954858008    -0.0264861806    -0.7725850398
   13      C       2.1318060514    -1.1442247254    -0.7062398627
   14      H       1.8468969601    -1.9907872397    -0.0916651571
   15      C       3.3265447516    -1.1739027928    -1.4219455170
   16      H       3.9662394051    -2.0473570850    -1.3636873865
   17      C       3.6977133406    -0.0851866717    -2.2088064475
   18      H       4.6276240294    -0.1076820948    -2.7657732124
   19      C       2.8690095820     1.0333440192    -2.2765426645
   20      H       3.1519340568     1.8841546225    -2.8862395726
   21      C       1.6727261702     1.0624410337    -1.5634309584
   22      H       1.0283967189     1.9325562798    -1.6197710763
 ----------------------------------------------------------------
 Nuclear Repulsion Energy =        1010.38387989 hartrees
 There are       57 alpha and       57 beta electrons
 Applying Cartesian multipole field
    Component          Value
    ---------          -----
     (2,0,0)        1.00000E-11
     (0,2,0)        2.00000E-11
     (0,0,2)       -3.00000E-11
 Nucleus-field energy     =    -0.0000000156 hartrees
 Requested basis set is 6-311++G(d,p)
 There are 138 shells and 380 basis functions
 A cutoff of  1.0D-15 yielded   8183 shell pairs
 There are     64792 function pairs (     69623 Cartesian)
 Smallest overlap matrix eigenvalue = 3.11E-07
 Linear dependence detected in AO basis
 Number of orthogonalized atomic orbitals = 377
 Maximum deviation from orthogonality = 2.857E-10
 Guess from superposition of atomic densities
 Warning:  Energy on first SCF cycle will be non-variational
 SAD guess density has 114.000000 electrons

 -----------------------------------------------------------------------
  General SCF calculation program by
  Eric Jon Sundstrom, Paul Horn, Yuezhi Mao, Dmitri Zuev, Alec White,
  David Stuck, Shaama M.S., Shane Yost, Joonho Lee, David Small,
  Daniel Levine, Susi Lehtola, Hugh Burton, Evgeny Epifanovsky,
  Bang C. Huynh
 -----------------------------------------------------------------------
 Exchange:     0.2000 Hartree-Fock + 0.0800 Slater + 0.7200 B88
 Correlation:  0.1900 VWN1RPA + 0.8100 LYP
 Using SG-1 standard quadrature grid
 A restricted SCF calculation will be
 performed using DIIS
 SCF converges when DIIS error is below 1.0e-08
 ---------------------------------------
  Cycle       Energy         DIIS error
 ---------------------------------------
    1   -1385.9472220661      3.27e-02  
    2   -1382.4741113529      3.08e-03  
    3   -1382.4035245222      3.63e-03  
    4   -1382.6527282142      5.97e-04  
    5   -1382.6568751041      3.78e-04  
    6   -1382.6596066301      9.84e-05  
    7   -1382.6597579337      3.52e-05  
    8   -1382.6597800196      9.15e-06  
    9   -1382.6597814734      2.19e-06  
   10   -1382.6597815536      7.58e-07  
   11   -1382.6597815640      1.04e-07  
   12   -1382.6597815643      6.16e-08  
   13   -1382.6597815643      1.02e-08  
   14   -1382.6597815643      5.41e-09  Convergence criterion met
 ---------------------------------------
 SCF time:   CPU 403.07s  wall 403.00s 
 SCF   energy in the final basis set =    -1382.6597815643
 Total energy in the final basis set =    -1382.6597815643

 --------------------------------------------------------------

                    Orbital Energies (a.u.)
 --------------------------------------------------------------

 Alpha MOs
 -- Occupied --
********-101.5595 -10.2550 -10.2550 -10.2176 -10.2022 -10.2000 -10.1999
-10.1975 -10.1834 -10.1834 -10.1824 -10.1820 -10.1816  -9.4742  -9.4742
 -7.2389  -7.2387  -7.2292  -7.2291  -7.2286  -7.2285  -0.9219  -0.8807
 -0.8674  -0.8357  -0.7932  -0.7564  -0.7457  -0.7383  -0.6451  -0.6180
 -0.6140  -0.5982  -0.5435  -0.5159  -0.5051  -0.4785  -0.4685  -0.4630
 -0.4474  -0.4383  -0.4319  -0.4163  -0.3986  -0.3929  -0.3727  -0.3708
 -0.3577  -0.3566  -0.3313  -0.3255  -0.3199  -0.2717  -0.2639  -0.2590
 -0.2588
 -- Virtual --
 -0.0403  -0.0395  -0.0228  -0.0187  -0.0139  -0.0093   0.0039   0.0108
  0.0136   0.0205   0.0235   0.0331   0.0344   0.0433   0.0549   0.0576
  0.0643   0.0707   0.0742   0.0807   0.0886   0.0909   0.0927   0.0985
  0.0995   0.1008   0.1084   0.1115   0.1186   0.1203   0.1212   0.1224
  0.1238   0.1301   0.1303   0.1324   0.1360   0.1412   0.1424   0.1477
  0.1502   0.1565   0.1590   0.1660   0.1694   0.1751   0.1782   0.1810
  0.1852   0.1906   0.1923   0.1932   0.2069   0.2226   0.2248   0.2286
  0.2309   0.2329   0.2363   0.2403   0.2469   0.2498   0.2528   0.2553
  0.2640   0.2714   0.2734   0.2774   0.2783   0.2839   0.2876   0.2952
  0.3001   0.3073   0.3086   0.3093   0.3165   0.3171   0.3261   0.3380
  0.3443   0.3527   0.3609   0.3733   0.3887   0.3978   0.4334   0.4337
  0.4613   0.4633   0.4871   0.4878   0.5130   0.5153   0.5277   0.5302
  0.5377   0.5485   0.5505   0.5538   0.5590   0.5638   0.5699   0.5771
  0.5808   0.5850   0.5901   0.6004   0.6098   0.6233   0.6286   0.6306
  0.6448   0.6552   0.6590   0.6633   0.6813   0.6937   0.7046   0.7121
  0.7127   0.7165   0.7294   0.7312   0.7343   0.7544   0.7708   0.7924
  0.8134   0.8278   0.8294   0.8314   0.8458   0.8477   0.8523   0.8577
  0.8649   0.8689   0.8723   0.8809   0.8841   0.8844   0.8944   0.8967
  0.9128   0.9258   0.9428   0.9652   0.9655   0.9700   0.9824   0.9832
  1.0056   1.0138   1.0173   1.0219   1.0282   1.0467   1.0478   1.0621
  1.0669   1.0807   1.0883   1.1410   1.1449   1.1736   1.1979   1.2463
  1.2714   1.2784   1.3030   1.3191   1.3236   1.3434   1.3981   1.4150
  1.4230   1.4853   1.4897   1.5080   1.5136   1.5264   1.5582   1.5647
  1.5649   1.5707   1.5823   1.5871   1.6022   1.6480   1.6506   1.6654
  1.6659   1.6841   1.6895   1.7055   1.7450   1.7510   1.7692   1.7740
  1.7973   1.8264   1.8375   1.8479   1.8740   1.8906   1.8936   1.9159
  1.9267   1.9363   1.9510   1.9537   1.9656   1.9730   1.9744   1.9940
  2.0204   2.0426   2.0435   2.0566   2.0790   2.0951   2.1358   2.2021
  2.2024   2.2504   2.2815   2.2865   2.3053   2.3237   2.3538   2.3824
  2.4187   2.4345   2.4389   2.4516   2.4530   2.4703   2.5031   2.5293
  2.5374   2.5562   2.5880   2.5912   2.6350   2.6632   2.6956   2.6979
  2.7107   2.7120   2.7215   2.7257   2.7391   2.7578   2.7674   2.7690
  2.7704   2.7772   2.7880   2.8027   2.8037   2.8523   2.8591   2.8662
  2.8746   2.8865   2.9236   2.9457   2.9859   3.0263   3.1092   3.1128
  3.1408   3.1645   3.1957   3.2309   3.2703   3.3434   3.3471   3.3848
  3.4010   3.4911   3.5381   3.5570   3.6177   3.6471   3.7143   3.7822
  3.9804   3.9946   4.0258   4.0500   4.0985   4.1526   4.1574   4.3801
  4.8165   4.8465   9.8119   9.8391  23.4763  23.6747  23.8586  23.9168
 23.9526  23.9686  24.0180  24.0507  24.0941  24.1092  24.1534  24.1980
 25.8694  25.9179  26.2601  26.3003  26.6156  26.7943 215.8091 215.8446
 --------------------------------------------------------------

          Ground-State Mulliken Net Atomic Charges

     Atom                 Charge (a.u.)
  ----------------------------------------
      1 C                    -0.289597
      2 C                     0.031626
      3 Cl                    0.453642
      4 C                    -0.128872
      5 H                     0.201712
      6 C                    -0.522403
      7 H                     0.172886
      8 C                    -0.138666
      9 H                     0.202112
     10 C                     0.035478
     11 Cl                    0.457233
     12 C                     0.959272
     13 C                    -0.618718
     14 H                     0.181571
     15 C                    -0.462322
     16 H                     0.167795
     17 C                    -0.146053
     18 H                     0.164202
     19 C                    -0.464725
     20 H                     0.167799
     21 C                    -0.606995
     22 H                     0.183023
  ----------------------------------------
  Sum of atomic charges =     0.000000

 -----------------------------------------------------------------
                    Cartesian Multipole Moments
 -----------------------------------------------------------------
    Charge (ESU x 10^10)
                 0.0000
    Dipole Moment (Debye)
         X      -0.8313      Y       0.0119      Z       0.4988
       Tot       0.9695
    Quadrupole Moments (Debye-Ang)
        XX     -86.0623     XY      -1.8075     YY     -94.1908
        XZ      -8.3699     YZ      -2.5582     ZZ     -94.9263
    Octopole Moments (Debye-Ang^2)
       XXX    -143.1395    XXY      -9.1458    XYY     -36.1309
       YYY       1.9123    XXZ      16.6407    XYZ      -5.4954
       YYZ      22.1194    XZZ     -46.5212    YZZ      11.2872
       ZZZ      96.1042
    Hexadecapole Moments (Debye-Ang^3)
      XXXX   -2306.2205   XXXY     -76.4787   XXYY    -474.2505
      XYYY     -62.3390   YYYY    -432.0408   XXXZ     205.3846
      XXYZ     -42.3823   XYYZ      97.6711   YYYZ    -147.5231
      XXZZ    -644.3995   XYZZ      -0.7440   YYZZ    -368.5035
      XZZZ     281.0506   YZZZ    -136.3088   ZZZZ   -1768.7040
 -----------------------------------------------------------------
 Calculating analytic gradient of the SCF energy
 Gradient of SCF Energy
            1           2           3           4           5           6
    1  -0.0002296   0.0001027  -0.0000490   0.0000524  -0.0000252  -0.0000494
    2   0.0000100  -0.0000201   0.0000049   0.0000003  -0.0000003   0.0000048
    3   0.0000546   0.0000748  -0.0000580  -0.0000391   0.0000088   0.0000253
            7           8           9          10          11          12
    1   0.0000077   0.0000616  -0.0000185   0.0000574   0.0000448   0.0001217
    2   0.0000023   0.0000097   0.0000087  -0.0000202   0.0000363  -0.0000540
    3  -0.0000042   0.0000144   0.0000135  -0.0001354   0.0000758  -0.0000129
           13          14          15          16          17          18
    1  -0.0000674   0.0000263   0.0000002   0.0000047   0.0000053  -0.0000037
    2   0.0000609  -0.0000087   0.0000124   0.0000004  -0.0000024  -0.0000027
    3   0.0000186   0.0000055  -0.0000002   0.0000082  -0.0000072  -0.0000009
           19          20          21          22
    1  -0.0000024  -0.0000024  -0.0000395   0.0000022
    2   0.0000013  -0.0000030  -0.0000385  -0.0000021
    3   0.0000172  -0.0000106  -0.0000500   0.0000018
 Max gradient component =       2.296E-04
 RMS gradient           =       4.857E-05
 Gradient time:  CPU 146.07 s  wall 146.10 s
 Geometry Optimization Parameters
   NAtoms,    NIC,     NZ,  NCons,   NDum,   NFix, NCnnct, MaxDiis
       22     155      22       0       0       0       0       0

 Cartesian Hessian Update
 Hessian updated using BFGS update


** GEOMETRY OPTIMIZATION IN DELOCALIZED INTERNAL COORDINATES **
   Searching for a Minimum

   Optimization Cycle:   8

                       Coordinates (Angstroms)
     ATOM                X               Y               Z
      1  C         0.0130605037    0.0024804246   -0.0076998357
      2  C        -0.0337606112    0.3497873413    1.3517398439
      3  Cl        1.4494672760    0.7869066738    2.1893998398
      4  C        -1.2206262641    0.3758911047    2.0775764988
      5  H        -1.2036857543    0.6513995994    3.1239021790
      6  C        -2.4130426236    0.0495351218    1.4410883026
      7  H        -3.3433109070    0.0682283921    1.9965612315
      8  C        -2.4176722987   -0.2984379261    0.0948169758
      9  H        -3.3385532018   -0.5547456759   -0.4122855510
     10  C        -1.2155710999   -0.3182672868   -0.6057997223
     11  Cl       -1.2635583282   -0.7756759767   -2.3035297564
     12  C         1.2954858008   -0.0264861806   -0.7725850398
     13  C         2.1318060514   -1.1442247254   -0.7062398627
     14  H         1.8468969601   -1.9907872397   -0.0916651571
     15  C         3.3265447516   -1.1739027928   -1.4219455170
     16  H         3.9662394051   -2.0473570850   -1.3636873865
     17  C         3.6977133406   -0.0851866717   -2.2088064475
     18  H         4.6276240294   -0.1076820948   -2.7657732124
     19  C         2.8690095820    1.0333440192   -2.2765426645
     20  H         3.1519340568    1.8841546225   -2.8862395726
     21  C         1.6727261702    1.0624410337   -1.5634309584
     22  H         1.0283967189    1.9325562798   -1.6197710763
   Point Group: c1    Number of degrees of freedom:    60


   Energy is  -1382.659781564

 Hessian updated using BFGS update

 60 Hessian modes will be used to form the next step
  Hessian Eigenvalues:
     0.001812    0.019258    0.019307    0.023231    0.023266    0.023606
     0.023686    0.023928    0.024065    0.024090    0.024095    0.024107
     0.024124    0.024127    0.024138    0.024188    0.024301    0.024566
     0.027776    0.159071    0.159927    0.159996    0.160001    0.160002
     0.160009    0.160279    0.161542    0.219638    0.220057    0.220232
     0.231503    0.234670    0.237663    0.247963    0.249983    0.255663
     0.257539    0.301106    0.305371    0.347311    0.356553    0.356659
     0.356665    0.356666    0.356679    0.356705    0.357023    0.362454
     0.427610    0.429207    0.429755    0.433474    0.467750    0.469110
     0.471203    0.477184    0.478207    0.478365    0.480203    0.500773

 Minimum search - taking simple RFO step
 Searching for Lamda that Minimizes Along All modes
 Value Taken    Lamda =  -0.00000441
 Step Taken.  Stepsize is  0.047089

                             Maximum     Tolerance    Cnvgd?
         Gradient           0.000126      0.000300     YES
         Displacement       0.041437      0.001200      NO
         Energy change     -0.000011      0.000001      NO


 New Cartesian Coordinates Obtained by Inverse Iteration

 Displacement from previous Coordinates is:  0.157696
 ----------------------------------------------------------------
             Standard Nuclear Orientation (Angstroms)
    I     Atom           X                Y                Z
 ----------------------------------------------------------------
    1      C       0.0128924364     0.0037671413    -0.0077384679
    2      C      -0.0355216941     0.3627939766     1.3485179365
    3      Cl      1.4455965857     0.8128784843     2.1824040944
    4      C      -1.2224683543     0.3879441314     2.0744333286
    5      H      -1.2067797766     0.6720536375     3.1184876342
    6      C      -2.4129966242     0.0485844992     1.4412554688
    7      H      -3.3431480236     0.0661223314     1.9969686818
    8      C      -2.4159507211    -0.3111450992     0.0980991052
    9      H      -3.3354017164    -0.5773915568    -0.4064654573
   10      C      -1.2139383236    -0.3296396069    -0.6028043388
   11      Cl     -1.2598636816    -0.8007176959    -2.2966797335
   12      C       1.2954184408    -0.0253380393    -0.7724784054
   13      C       2.1241375596    -1.1494384028    -0.7178013932
   14      H       1.8330740429    -2.0007460030    -0.1127061504
   15      C       3.3189168229    -1.1798759790    -1.4334369206
   16      H       3.9525148353    -2.0582974304    -1.3838191068
   17      C       3.6976884742    -0.0857978771    -2.2091429278
   18      H       4.6274205508    -0.1089917754    -2.7663671221
   19      C       2.8766540440     1.0390302175    -2.2652311347
   20      H       3.1651676643     1.8941394560    -2.8662345979
   21      C       1.6807065072     1.0692321624    -1.5515425481
   22      H       1.0430045092     1.9448043857    -1.5986348337
 ----------------------------------------------------------------
 Nuclear Repulsion Energy =        1010.33639400 hartrees
 There are       57 alpha and       57 beta electrons
 Applying Cartesian multipole field
    Component          Value
    ---------          -----
     (2,0,0)        1.00000E-11
     (0,2,0)        2.00000E-11
     (0,0,2)       -3.00000E-11
 Nucleus-field energy     =    -0.0000000153 hartrees
 Requested basis set is 6-311++G(d,p)
 There are 138 shells and 380 basis functions
 A cutoff of  1.0D-15 yielded   8184 shell pairs
 There are     64812 function pairs (     69643 Cartesian)
 Smallest overlap matrix eigenvalue = 2.96E-07
 Linear dependence detected in AO basis
 Number of orthogonalized atomic orbitals = 377
 Maximum deviation from orthogonality = 3.116E-10
 Guess from superposition of atomic densities
 Warning:  Energy on first SCF cycle will be non-variational
 SAD guess density has 114.000000 electrons

 -----------------------------------------------------------------------
  General SCF calculation program by
  Eric Jon Sundstrom, Paul Horn, Yuezhi Mao, Dmitri Zuev, Alec White,
  David Stuck, Shaama M.S., Shane Yost, Joonho Lee, David Small,
  Daniel Levine, Susi Lehtola, Hugh Burton, Evgeny Epifanovsky,
  Bang C. Huynh
 -----------------------------------------------------------------------
 Exchange:     0.2000 Hartree-Fock + 0.0800 Slater + 0.7200 B88
 Correlation:  0.1900 VWN1RPA + 0.8100 LYP
 Using SG-1 standard quadrature grid
 A restricted SCF calculation will be
 performed using DIIS
 SCF converges when DIIS error is below 1.0e-08
 ---------------------------------------
  Cycle       Energy         DIIS error
 ---------------------------------------
    1   -1385.9471280492      3.27e-02  
    2   -1382.4741132974      3.08e-03  
    3   -1382.4035646301      3.63e-03  
    4   -1382.6527378681      5.97e-04  
    5   -1382.6568796089      3.78e-04  
    6   -1382.6596088061      9.84e-05  
    7   -1382.6597603823      3.52e-05  
    8   -1382.6597825026      9.15e-06  
    9   -1382.6597839550      2.20e-06  
   10   -1382.6597840356      7.56e-07  
   11   -1382.6597840460      1.04e-07  
   12   -1382.6597840461      6.15e-08  
   13   -1382.6597840464      1.01e-08  
   14   -1382.6597840463      5.12e-09  Convergence criterion met
 ---------------------------------------
 SCF time:   CPU 411.45s  wall 412.00s 
 SCF   energy in the final basis set =    -1382.6597840463
 Total energy in the final basis set =    -1382.6597840463

 --------------------------------------------------------------

                    Orbital Energies (a.u.)
 --------------------------------------------------------------

 Alpha MOs
 -- Occupied --
********-101.5595 -10.2550 -10.2550 -10.2175 -10.2022 -10.1999 -10.1999
-10.1975 -10.1834 -10.1834 -10.1824 -10.1820 -10.1816  -9.4742  -9.4742
 -7.2389  -7.2387  -7.2292  -7.2291  -7.2286  -7.2285  -0.9219  -0.8807
 -0.8674  -0.8357  -0.7932  -0.7563  -0.7457  -0.7382  -0.6451  -0.6176
 -0.6143  -0.5982  -0.5435  -0.5159  -0.5051  -0.4785  -0.4686  -0.4630
 -0.4474  -0.4383  -0.4318  -0.4163  -0.3986  -0.3929  -0.3727  -0.3708
 -0.3576  -0.3566  -0.3313  -0.3255  -0.3199  -0.2712  -0.2639  -0.2595
 -0.2588
 -- Virtual --
 -0.0403  -0.0391  -0.0232  -0.0186  -0.0139  -0.0093   0.0039   0.0109
  0.0136   0.0205   0.0236   0.0330   0.0344   0.0432   0.0549   0.0577
  0.0643   0.0706   0.0746   0.0802   0.0886   0.0909   0.0926   0.0984
  0.0993   0.1008   0.1084   0.1116   0.1186   0.1202   0.1212   0.1224
  0.1238   0.1303   0.1304   0.1321   0.1361   0.1411   0.1424   0.1478
  0.1503   0.1564   0.1594   0.1655   0.1695   0.1749   0.1782   0.1809
  0.1853   0.1905   0.1922   0.1928   0.2069   0.2226   0.2252   0.2288
  0.2306   0.2329   0.2362   0.2401   0.2470   0.2499   0.2524   0.2554
  0.2644   0.2712   0.2733   0.2776   0.2784   0.2837   0.2877   0.2956
  0.3003   0.3076   0.3086   0.3098   0.3155   0.3170   0.3269   0.3380
  0.3456   0.3529   0.3609   0.3730   0.3901   0.3981   0.4335   0.4338
  0.4611   0.4624   0.4870   0.4880   0.5131   0.5160   0.5279   0.5301
  0.5374   0.5485   0.5508   0.5543   0.5584   0.5644   0.5700   0.5767
  0.5809   0.5848   0.5900   0.6012   0.6092   0.6236   0.6287   0.6304
  0.6458   0.6560   0.6589   0.6628   0.6804   0.6942   0.7051   0.7115
  0.7129   0.7163   0.7293   0.7325   0.7346   0.7561   0.7707   0.7933
  0.8132   0.8287   0.8298   0.8326   0.8447   0.8481   0.8522   0.8569
  0.8656   0.8694   0.8712   0.8810   0.8839   0.8841   0.8943   0.8971
  0.9118   0.9260   0.9427   0.9666   0.9667   0.9714   0.9819   0.9823
  1.0067   1.0141   1.0179   1.0216   1.0280   1.0470   1.0480   1.0630
  1.0659   1.0800   1.0884   1.1409   1.1438   1.1736   1.2012   1.2463
  1.2712   1.2805   1.3046   1.3194   1.3243   1.3436   1.3980   1.4153
  1.4231   1.4854   1.4899   1.5072   1.5136   1.5261   1.5583   1.5640
  1.5646   1.5708   1.5834   1.5877   1.6021   1.6479   1.6510   1.6655
  1.6656   1.6841   1.6891   1.7064   1.7449   1.7510   1.7717   1.7736
  1.7976   1.8265   1.8362   1.8465   1.8733   1.8905   1.8938   1.9161
  1.9266   1.9371   1.9510   1.9538   1.9658   1.9730   1.9741   1.9942
  2.0205   2.0429   2.0445   2.0572   2.0785   2.0947   2.1377   2.2023
  2.2026   2.2505   2.2807   2.2857   2.3054   2.3241   2.3533   2.3828
  2.4185   2.4346   2.4381   2.4516   2.4525   2.4702   2.5032   2.5299
  2.5375   2.5576   2.5872   2.5883   2.6353   2.6636   2.6956   2.6982
  2.7108   2.7135   2.7214   2.7252   2.7385   2.7587   2.7673   2.7679
  2.7698   2.7775   2.7873   2.8026   2.8032   2.8521   2.8596   2.8657
  2.8754   2.8893   2.9230   2.9456   2.9858   3.0264   3.1100   3.1135
  3.1403   3.1638   3.1959   3.2302   3.2739   3.3427   3.3470   3.3850
  3.4014   3.4907   3.5384   3.5587   3.6194   3.6471   3.7142   3.7834
  3.9808   3.9946   4.0258   4.0501   4.0984   4.1525   4.1576   4.3793
  4.8165   4.8460   9.8111   9.8422  23.4770  23.6749  23.8584  23.9167
 23.9527  23.9684  24.0182  24.0506  24.0940  24.1097  24.1535  24.1981
 25.8660  25.9187  26.2633  26.2971  26.6136  26.7956 215.8081 215.8480
 --------------------------------------------------------------

          Ground-State Mulliken Net Atomic Charges

     Atom                 Charge (a.u.)
  ----------------------------------------
      1 C                    -0.313274
      2 C                     0.028586
      3 Cl                    0.449703
      4 C                    -0.114771
      5 H                     0.201250
      6 C                    -0.515023
      7 H                     0.173146
      8 C                    -0.124336
      9 H                     0.201655
     10 C                     0.033246
     11 Cl                    0.453206
     12 C                     0.966497
     13 C                    -0.614867
     14 H                     0.182397
     15 C                    -0.476084
     16 H                     0.167556
     17 C                    -0.134297
     18 H                     0.164334
     19 C                    -0.478767
     20 H                     0.167578
     21 C                    -0.601599
     22 H                     0.183867
  ----------------------------------------
  Sum of atomic charges =     0.000000

 -----------------------------------------------------------------
                    Cartesian Multipole Moments
 -----------------------------------------------------------------
    Charge (ESU x 10^10)
                 0.0000
    Dipole Moment (Debye)
         X      -0.8316      Y       0.0097      Z       0.4996
       Tot       0.9702
    Quadrupole Moments (Debye-Ang)
        XX     -86.0845     XY      -1.7632     YY     -94.1135
        XZ      -8.3993     YZ      -2.5003     ZZ     -94.9745
    Octopole Moments (Debye-Ang^2)
       XXX    -143.2626    XXY      -9.0779    XYY     -35.9824
       YYY       1.8269    XXZ      16.5262    XYZ      -5.4215
       YYZ      22.0192    XZZ     -46.5418    YZZ      11.1316
       ZZZ      96.3216
    Hexadecapole Moments (Debye-Ang^3)
      XXXX   -2305.0840   XXXY     -78.6803   XXYY    -474.7642
      XYYY     -65.9881   YYYY    -441.3071   XXXZ     206.9094
      XXYZ     -44.0102   XYYZ      97.8680   YYYZ    -153.1146
      XXZZ    -642.5720   XYZZ      -2.4930   YYZZ    -368.7018
      XZZZ     283.8490   YZZZ    -141.0346   ZZZZ   -1762.6304
 -----------------------------------------------------------------
 Calculating analytic gradient of the SCF energy
 Gradient of SCF Energy
            1           2           3           4           5           6
    1  -0.0001530   0.0002344  -0.0001102  -0.0000069  -0.0000116  -0.0000390
    2   0.0000169   0.0000451  -0.0000264  -0.0000148  -0.0000036  -0.0000005
    3   0.0000992   0.0000923  -0.0000870  -0.0000490   0.0000117   0.0000094
            7           8           9          10          11          12
    1   0.0000084   0.0000252  -0.0000192   0.0000364  -0.0000017   0.0000133
    2  -0.0000027   0.0000108   0.0000059  -0.0000356   0.0000240  -0.0000212
    3  -0.0000014   0.0000544   0.0000072  -0.0002637   0.0001351   0.0000093
           13          14          15          16          17          18
    1  -0.0000291   0.0000254   0.0000105  -0.0000026   0.0000260  -0.0000045
    2   0.0000664  -0.0000218   0.0000124  -0.0000078  -0.0000183  -0.0000038
    3   0.0000296  -0.0000077  -0.0000224   0.0000190  -0.0000182   0.0000000
           19          20          21          22
    1  -0.0000040  -0.0000223   0.0000065   0.0000178
    2   0.0000030   0.0000028  -0.0000510   0.0000200
    3   0.0000119  -0.0000115  -0.0000187   0.0000005
 Max gradient component =       2.637E-04
 RMS gradient           =       5.958E-05
 Gradient time:  CPU 139.16 s  wall 139.17 s
 Geometry Optimization Parameters
   NAtoms,    NIC,     NZ,  NCons,   NDum,   NFix, NCnnct, MaxDiis
       22     155      22       0       0       0       0       0

 Cartesian Hessian Update
 Hessian updated using BFGS update


** GEOMETRY OPTIMIZATION IN DELOCALIZED INTERNAL COORDINATES **
   Searching for a Minimum

   Optimization Cycle:   9

                       Coordinates (Angstroms)
     ATOM                X               Y               Z
      1  C         0.0128924364    0.0037671413   -0.0077384679
      2  C        -0.0355216941    0.3627939766    1.3485179365
      3  Cl        1.4455965857    0.8128784843    2.1824040944
      4  C        -1.2224683543    0.3879441314    2.0744333286
      5  H        -1.2067797766    0.6720536375    3.1184876342
      6  C        -2.4129966242    0.0485844992    1.4412554688
      7  H        -3.3431480236    0.0661223314    1.9969686818
      8  C        -2.4159507211   -0.3111450992    0.0980991052
      9  H        -3.3354017164   -0.5773915568   -0.4064654573
     10  C        -1.2139383236   -0.3296396069   -0.6028043388
     11  Cl       -1.2598636816   -0.8007176959   -2.2966797335
     12  C         1.2954184408   -0.0253380393   -0.7724784054
     13  C         2.1241375596   -1.1494384028   -0.7178013932
     14  H         1.8330740429   -2.0007460030   -0.1127061504
     15  C         3.3189168229   -1.1798759790   -1.4334369206
     16  H         3.9525148353   -2.0582974304   -1.3838191068
     17  C         3.6976884742   -0.0857978771   -2.2091429278
     18  H         4.6274205508   -0.1089917754   -2.7663671221
     19  C         2.8766540440    1.0390302175   -2.2652311347
     20  H         3.1651676643    1.8941394560   -2.8662345979
     21  C         1.6807065072    1.0692321624   -1.5515425481
     22  H         1.0430045092    1.9448043857   -1.5986348337
   Point Group: c1    Number of degrees of freedom:    60


   Energy is  -1382.659784046

 Hessian updated using BFGS update

 60 Hessian modes will be used to form the next step
  Hessian Eigenvalues:
     0.001092    0.019244    0.019421    0.023182    0.023253    0.023675
     0.023709    0.023970    0.024061    0.024091    0.024094    0.024112
     0.024117    0.024130    0.024138    0.024193    0.024393    0.024857
     0.027844    0.159411    0.159953    0.159996    0.160000    0.160003
     0.160010    0.160449    0.161312    0.217559    0.220021    0.220281
     0.227332    0.234806    0.238369    0.249042    0.249978    0.256585
     0.262360    0.301123    0.305268    0.346746    0.356552    0.356660
     0.356666    0.356667    0.356676    0.356703    0.356969    0.362450
     0.428345    0.429312    0.431182    0.433655    0.467587    0.469946
     0.471769    0.477403    0.478218    0.478724    0.480186    0.500725

 Minimum search - taking simple RFO step
 Searching for Lamda that Minimizes Along All modes
 Value Taken    Lamda =  -0.00000173
 Step Taken.  Stepsize is  0.035221

                             Maximum     Tolerance    Cnvgd?
         Gradient           0.000105      0.000300     YES
         Displacement       0.031043      0.001200      NO
         Energy change     -0.000002      0.000001      NO


 New Cartesian Coordinates Obtained by Inverse Iteration

 Displacement from previous Coordinates is:  0.117916
 ----------------------------------------------------------------
             Standard Nuclear Orientation (Angstroms)
    I     Atom           X                Y                Z
 ----------------------------------------------------------------
    1      C       0.0131265612     0.0039856765    -0.0074429713
    2      C      -0.0369321179     0.3719552711     1.3463306801
    3      Cl      1.4426170973     0.8319514870     2.1778128941
    4      C      -1.2240021527     0.3972249790     2.0720833791
    5      H      -1.2093829807     0.6883887105     3.1142018720
    6      C      -2.4130205582     0.0483887248     1.4412526445
    7      H      -3.3432645213     0.0658276234     1.9968404079
    8      C      -2.4144264332    -0.3206235570     0.1006038157
    9      H      -3.3326638135    -0.5940420726    -0.4022788222
   10      C      -1.2123014433    -0.3386348573    -0.6000759725
   11      Cl     -1.2562488687    -0.8191959947    -2.2915157537
   12      C       1.2955841660    -0.0250046366    -0.7722621443
   13      C       2.1185993484    -1.1537455299    -0.7267214104
   14      H       1.8229814897    -2.0084492168    -0.1286591804
   15      C       3.3133260368    -1.1843140156    -1.4424037570
   16      H       3.9425933084    -2.0662015837    -1.3998190633
   17      C       3.6975014014    -0.0859464970    -2.2093529457
   18      H       4.6271086223    -0.1092918889    -2.7667838946
   19      C       2.8820045796     1.0432914726    -2.2565975563
   20      H       3.1747874752     1.9016530370    -2.8508572309
   21      C       1.6862447795     1.0738392191    -1.5425606255
   22      H       1.0528915818     1.9529146063    -1.5827112540
 ----------------------------------------------------------------
 Nuclear Repulsion Energy =        1010.29957642 hartrees
 There are       57 alpha and       57 beta electrons
 Applying Cartesian multipole field
    Component          Value
    ---------          -----
     (2,0,0)        1.00000E-11
     (0,2,0)        2.00000E-11
     (0,0,2)       -3.00000E-11
 Nucleus-field energy     =    -0.0000000151 hartrees
 Requested basis set is 6-311++G(d,p)
 There are 138 shells and 380 basis functions
 A cutoff of  1.0D-15 yielded   8187 shell pairs
 There are     64814 function pairs (     69645 Cartesian)
 Smallest overlap matrix eigenvalue = 2.87E-07
 Linear dependence detected in AO basis
 Number of orthogonalized atomic orbitals = 377
 Maximum deviation from orthogonality = 1.511E-10
 Guess from superposition of atomic densities
 Warning:  Energy on first SCF cycle will be non-variational
 SAD guess density has 114.000000 electrons

 -----------------------------------------------------------------------
  General SCF calculation program by
  Eric Jon Sundstrom, Paul Horn, Yuezhi Mao, Dmitri Zuev, Alec White,
  David Stuck, Shaama M.S., Shane Yost, Joonho Lee, David Small,
  Daniel Levine, Susi Lehtola, Hugh Burton, Evgeny Epifanovsky,
  Bang C. Huynh
 -----------------------------------------------------------------------
 Exchange:     0.2000 Hartree-Fock + 0.0800 Slater + 0.7200 B88
 Correlation:  0.1900 VWN1RPA + 0.8100 LYP
 Using SG-1 standard quadrature grid
 A restricted SCF calculation will be
 performed using DIIS
 SCF converges when DIIS error is below 1.0e-08
 ---------------------------------------
  Cycle       Energy         DIIS error
 ---------------------------------------
    1   -1385.9467774988      3.27e-02  
    2   -1382.4741416588      3.08e-03  
    3   -1382.4036726359      3.63e-03  
    4   -1382.6527423948      5.96e-04  
    5   -1382.6568817113      3.78e-04  
    6   -1382.6596093824      9.85e-05  
    7   -1382.6597610788      3.52e-05  
    8   -1382.6597831983      9.15e-06  
    9   -1382.6597846503      2.20e-06  
   10   -1382.6597847310      7.56e-07  
   11   -1382.6597847413      1.04e-07  
   12   -1382.6597847416      6.17e-08  
   13   -1382.6597847417      1.03e-08  
   14   -1382.6597847417      5.80e-09  Convergence criterion met
 ---------------------------------------
 SCF time:   CPU 406.52s  wall 406.00s 
 SCF   energy in the final basis set =    -1382.6597847417
 Total energy in the final basis set =    -1382.6597847417

 --------------------------------------------------------------

                    Orbital Energies (a.u.)
 --------------------------------------------------------------

 Alpha MOs
 -- Occupied --
********-101.5595 -10.2550 -10.2550 -10.2175 -10.2022 -10.1999 -10.1999
-10.1975 -10.1834 -10.1834 -10.1824 -10.1820 -10.1816  -9.4742  -9.4741
 -7.2389  -7.2387  -7.2292  -7.2291  -7.2285  -7.2285  -0.9219  -0.8807
 -0.8674  -0.8357  -0.7932  -0.7563  -0.7457  -0.7382  -0.6451  -0.6174
 -0.6145  -0.5982  -0.5435  -0.5159  -0.5051  -0.4785  -0.4686  -0.4630
 -0.4473  -0.4383  -0.4318  -0.4163  -0.3986  -0.3929  -0.3726  -0.3708
 -0.3576  -0.3566  -0.3312  -0.3255  -0.3199  -0.2709  -0.2639  -0.2597
 -0.2588
 -- Virtual --
 -0.0403  -0.0389  -0.0235  -0.0185  -0.0140  -0.0093   0.0039   0.0109
  0.0135   0.0204   0.0235   0.0330   0.0344   0.0432   0.0549   0.0577
  0.0643   0.0706   0.0750   0.0799   0.0886   0.0910   0.0926   0.0984
  0.0993   0.1009   0.1084   0.1116   0.1186   0.1201   0.1212   0.1223
  0.1237   0.1303   0.1305   0.1320   0.1362   0.1410   0.1424   0.1478
  0.1504   0.1564   0.1598   0.1651   0.1695   0.1747   0.1782   0.1809
  0.1853   0.1904   0.1922   0.1927   0.2069   0.2226   0.2254   0.2289
  0.2304   0.2330   0.2361   0.2401   0.2470   0.2499   0.2522   0.2555
  0.2646   0.2711   0.2733   0.2777   0.2785   0.2835   0.2878   0.2959
  0.3004   0.3078   0.3085   0.3101   0.3149   0.3170   0.3274   0.3380
  0.3465   0.3530   0.3609   0.3728   0.3909   0.3983   0.4335   0.4340
  0.4610   0.4618   0.4870   0.4880   0.5131   0.5165   0.5280   0.5300
  0.5373   0.5486   0.5511   0.5546   0.5579   0.5649   0.5701   0.5763
  0.5809   0.5847   0.5899   0.6019   0.6088   0.6239   0.6288   0.6303
  0.6464   0.6566   0.6587   0.6624   0.6798   0.6945   0.7055   0.7110
  0.7130   0.7162   0.7293   0.7332   0.7349   0.7573   0.7707   0.7938
  0.8131   0.8294   0.8301   0.8335   0.8437   0.8484   0.8522   0.8566
  0.8660   0.8696   0.8707   0.8812   0.8837   0.8841   0.8942   0.8974
  0.9111   0.9261   0.9427   0.9674   0.9678   0.9724   0.9812   0.9822
  1.0073   1.0143   1.0182   1.0214   1.0278   1.0470   1.0483   1.0637
  1.0653   1.0795   1.0884   1.1407   1.1431   1.1735   1.2034   1.2462
  1.2711   1.2820   1.3056   1.3194   1.3247   1.3437   1.3979   1.4156
  1.4233   1.4855   1.4901   1.5066   1.5136   1.5258   1.5583   1.5634
  1.5646   1.5709   1.5839   1.5884   1.6019   1.6479   1.6511   1.6653
  1.6657   1.6840   1.6888   1.7070   1.7449   1.7509   1.7725   1.7743
  1.7978   1.8266   1.8354   1.8455   1.8729   1.8904   1.8939   1.9162
  1.9266   1.9376   1.9509   1.9538   1.9658   1.9731   1.9739   1.9944
  2.0205   2.0429   2.0452   2.0576   2.0783   2.0945   2.1389   2.2024
  2.2027   2.2505   2.2801   2.2852   2.3055   2.3244   2.3530   2.3831
  2.4183   2.4347   2.4376   2.4516   2.4522   2.4702   2.5033   2.5303
  2.5375   2.5587   2.5859   2.5870   2.6355   2.6639   2.6956   2.6984
  2.7108   2.7146   2.7213   2.7247   2.7382   2.7593   2.7662   2.7681
  2.7694   2.7777   2.7868   2.8025   2.8029   2.8517   2.8600   2.8653
  2.8757   2.8913   2.9225   2.9457   2.9857   3.0266   3.1105   3.1139
  3.1400   3.1634   3.1960   3.2297   3.2764   3.3423   3.3468   3.3851
  3.4018   3.4904   3.5386   3.5598   3.6207   3.6471   3.7141   3.7842
  3.9809   3.9945   4.0258   4.0501   4.0983   4.1525   4.1579   4.3789
  4.8164   4.8457   9.8105   9.8442  23.4775  23.6750  23.8584  23.9167
 23.9528  23.9683  24.0183  24.0506  24.0940  24.1101  24.1535  24.1982
 25.8637  25.9193  26.2654  26.2949  26.6122  26.7961 215.8074 215.8502
 --------------------------------------------------------------

          Ground-State Mulliken Net Atomic Charges

     Atom                 Charge (a.u.)
  ----------------------------------------
      1 C                    -0.326898
      2 C                     0.026952
      3 Cl                    0.447001
      4 C                    -0.105387
      5 H                     0.200925
      6 C                    -0.510394
      7 H                     0.173348
      8 C                    -0.114339
      9 H                     0.201366
     10 C                     0.031869
     11 Cl                    0.450477
     12 C                     0.969213
     13 C                    -0.612980
     14 H                     0.182911
     15 C                    -0.485259
     16 H                     0.167409
     17 C                    -0.126445
     18 H                     0.164421
     19 C                    -0.487782
     20 H                     0.167446
     21 C                    -0.598222
     22 H                     0.184367
  ----------------------------------------
  Sum of atomic charges =     0.000000

 -----------------------------------------------------------------
                    Cartesian Multipole Moments
 -----------------------------------------------------------------
    Charge (ESU x 10^10)
                 0.0000
    Dipole Moment (Debye)
         X      -0.8328      Y       0.0093      Z       0.4995
       Tot       0.9711
    Quadrupole Moments (Debye-Ang)
        XX     -86.0981     XY      -1.7345     YY     -94.0572
        XZ      -8.4262     YZ      -2.4548     ZZ     -95.0153
    Octopole Moments (Debye-Ang^2)
       XXX    -143.3857    XXY      -8.9964    XYY     -35.8853
       YYY       1.7926    XXZ      16.4259    XYZ      -5.3704
       YYZ      21.9380    XZZ     -46.5683    YZZ      11.0360
       ZZZ      96.4366
    Hexadecapole Moments (Debye-Ang^3)
      XXXX   -2303.8567   XXXY     -80.2048   XXYY    -475.1024
      XYYY     -68.5786   YYYY    -448.3329   XXXZ     208.0667
      XXYZ     -45.2134   XYYZ      98.0097   YYYZ    -157.2892
      XXZZ    -641.2107   XYZZ      -3.8042   YYZZ    -368.8999
      XZZZ     285.9619   YZZZ    -144.5737   ZZZZ   -1758.3610
 -----------------------------------------------------------------
 Calculating analytic gradient of the SCF energy
 Gradient of SCF Energy
            1           2           3           4           5           6
    1  -0.0000706   0.0001534  -0.0000730  -0.0000335   0.0000003  -0.0000008
    2  -0.0000034   0.0000282  -0.0000111  -0.0000089   0.0000021   0.0000054
    3   0.0000373   0.0000644  -0.0000461  -0.0000180   0.0000064   0.0000047
            7           8           9          10          11          12
    1   0.0000040  -0.0000001  -0.0000046   0.0000288   0.0000040  -0.0000125
    2   0.0000015   0.0000074   0.0000054  -0.0000367   0.0000206   0.0000134
    3   0.0000047   0.0000449   0.0000026  -0.0001565   0.0000834   0.0000058
           13          14          15          16          17          18
    1  -0.0000171   0.0000107   0.0000071  -0.0000051   0.0000131  -0.0000052
    2   0.0000187  -0.0000123   0.0000067  -0.0000061  -0.0000077  -0.0000034
    3   0.0000046  -0.0000041  -0.0000142   0.0000128  -0.0000071  -0.0000041
           19          20          21          22
    1   0.0000064  -0.0000158  -0.0000007   0.0000110
    2  -0.0000004   0.0000022  -0.0000354   0.0000141
    3   0.0000027  -0.0000067  -0.0000146  -0.0000028
 Max gradient component =       1.565E-04
 RMS gradient           =       3.580E-05
 Gradient time:  CPU 139.77 s  wall 139.78 s
 Geometry Optimization Parameters
   NAtoms,    NIC,     NZ,  NCons,   NDum,   NFix, NCnnct, MaxDiis
       22     155      22       0       0       0       0       0

 Cartesian Hessian Update
 Hessian updated using BFGS update


** GEOMETRY OPTIMIZATION IN DELOCALIZED INTERNAL COORDINATES **
   Searching for a Minimum

   Optimization Cycle:  10

                       Coordinates (Angstroms)
     ATOM                X               Y               Z
      1  C         0.0131265612    0.0039856765   -0.0074429713
      2  C        -0.0369321179    0.3719552711    1.3463306801
      3  Cl        1.4426170973    0.8319514870    2.1778128941
      4  C        -1.2240021527    0.3972249790    2.0720833791
      5  H        -1.2093829807    0.6883887105    3.1142018720
      6  C        -2.4130205582    0.0483887248    1.4412526445
      7  H        -3.3432645213    0.0658276234    1.9968404079
      8  C        -2.4144264332   -0.3206235570    0.1006038157
      9  H        -3.3326638135   -0.5940420726   -0.4022788222
     10  C        -1.2123014433   -0.3386348573   -0.6000759725
     11  Cl       -1.2562488687   -0.8191959947   -2.2915157537
     12  C         1.2955841660   -0.0250046366   -0.7722621443
     13  C         2.1185993484   -1.1537455299   -0.7267214104
     14  H         1.8229814897   -2.0084492168   -0.1286591804
     15  C         3.3133260368   -1.1843140156   -1.4424037570
     16  H         3.9425933084   -2.0662015837   -1.3998190633
     17  C         3.6975014014   -0.0859464970   -2.2093529457
     18  H         4.6271086223   -0.1092918889   -2.7667838946
     19  C         2.8820045796    1.0432914726   -2.2565975563
     20  H         3.1747874752    1.9016530370   -2.8508572309
     21  C         1.6862447795    1.0738392191   -1.5425606255
     22  H         1.0528915818    1.9529146063   -1.5827112540
   Point Group: c1    Number of degrees of freedom:    60


   Energy is  -1382.659784742

 Hessian updated using BFGS update

 60 Hessian modes will be used to form the next step
  Hessian Eigenvalues:
     0.000960    0.019210    0.019432    0.022995    0.023257    0.023642
     0.023679    0.023899    0.024048    0.024088    0.024094    0.024110
     0.024114    0.024131    0.024138    0.024195    0.024248    0.025037
     0.027762    0.158462    0.159646    0.159968    0.159996    0.160002
     0.160004    0.160038    0.160560    0.208561    0.220024    0.220249
     0.224005    0.234801    0.238410    0.247876    0.250037    0.256612
     0.262103    0.290486    0.301157    0.346721    0.356551    0.356648
     0.356665    0.356668    0.356676    0.356703    0.356943    0.362533
     0.428288    0.429306    0.431220    0.433847    0.467555    0.470231
     0.472061    0.477035    0.478208    0.478652    0.480193    0.500333

 Minimum search - taking simple RFO step
 Searching for Lamda that Minimizes Along All modes
 Value Taken    Lamda =   0.00000000
 Step Taken.  Stepsize is  0.009849

                             Maximum     Tolerance    Cnvgd?
         Gradient           0.000074      0.000300     YES
         Displacement       0.008584      0.001200      NO
         Energy change     -0.000001      0.000001     YES

 Final energy is   -1382.6597847416724     


 ******************************
 **  OPTIMIZATION CONVERGED  **
 ******************************

                       Coordinates (Angstroms)
     ATOM                X               Y               Z
      1  C         0.0131265612    0.0039856765   -0.0074429713
      2  C        -0.0369321179    0.3719552711    1.3463306801
      3  Cl        1.4426170973    0.8319514870    2.1778128941
      4  C        -1.2240021527    0.3972249790    2.0720833791
      5  H        -1.2093829807    0.6883887105    3.1142018720
      6  C        -2.4130205582    0.0483887248    1.4412526445
      7  H        -3.3432645213    0.0658276234    1.9968404079
      8  C        -2.4144264332   -0.3206235570    0.1006038157
      9  H        -3.3326638135   -0.5940420726   -0.4022788222
     10  C        -1.2123014433   -0.3386348573   -0.6000759725
     11  Cl       -1.2562488687   -0.8191959947   -2.2915157537
     12  C         1.2955841660   -0.0250046366   -0.7722621443
     13  C         2.1185993484   -1.1537455299   -0.7267214104
     14  H         1.8229814897   -2.0084492168   -0.1286591804
     15  C         3.3133260368   -1.1843140156   -1.4424037570
     16  H         3.9425933084   -2.0662015837   -1.3998190633
     17  C         3.6975014014   -0.0859464970   -2.2093529457
     18  H         4.6271086223   -0.1092918889   -2.7667838946
     19  C         2.8820045796    1.0432914726   -2.2565975563
     20  H         3.1747874752    1.9016530370   -2.8508572309
     21  C         1.6862447795    1.0738392191   -1.5425606255
     22  H         1.0528915818    1.9529146063   -1.5827112540

Z-matrix Print:
$molecule
0 1
Cl
C  1 1.758931
C  2 1.391539 1 117.785312
H  3 1.082039 2 119.723652 1 -0.218441 0
C  3 1.390508 2 119.211533 1 179.688383 0
H  5 1.083668 3 119.848700 2 -179.989566 0
C  5 1.390467 3 120.321881 2 0.112072 0
H  7 1.082128 5 121.061874 3 179.862674 0
C  7 1.391579 5 119.227982 3 -0.028382 0
C  2 1.403665 1 119.637089 3 179.763290 0
C  10 1.493481 2 121.918644 1 0.033135 0
C  11 1.397653 10 120.463990 2 84.916723 0
H  12 1.084215 11 119.642219 10 0.077807 0
C  12 1.393063 11 120.343171 10 -179.901118 0
H  14 1.084274 12 119.692525 11 179.995779 0
C  14 1.393716 12 120.175048 11 0.097750 0
H  16 1.084179 14 120.113889 12 179.897228 0
C  16 1.393633 14 119.731074 12 -0.128562 0
H  18 1.084212 16 120.177530 14 -179.950193 0
C  18 1.393021 16 120.123480 14 0.042729 0
H  20 1.084245 18 119.995193 16 -179.841655 0
Cl 9 1.758416 7 117.800489 5 179.539159 0
$end


 --------------------------------------------------------------

                    Orbital Energies (a.u.)
 --------------------------------------------------------------

 Alpha MOs
 -- Occupied --
********-101.5595 -10.2550 -10.2550 -10.2175 -10.2022 -10.1999 -10.1999
-10.1975 -10.1834 -10.1834 -10.1824 -10.1820 -10.1816  -9.4742  -9.4741
 -7.2389  -7.2387  -7.2292  -7.2291  -7.2285  -7.2285  -0.9219  -0.8807
 -0.8674  -0.8357  -0.7932  -0.7563  -0.7457  -0.7382  -0.6451  -0.6174
 -0.6145  -0.5982  -0.5435  -0.5159  -0.5051  -0.4785  -0.4686  -0.4630
 -0.4473  -0.4383  -0.4318  -0.4163  -0.3986  -0.3929  -0.3726  -0.3708
 -0.3576  -0.3566  -0.3312  -0.3255  -0.3199  -0.2709  -0.2639  -0.2597
 -0.2588
 -- Virtual --
 -0.0403  -0.0389  -0.0235  -0.0185  -0.0140  -0.0093   0.0039   0.0109
  0.0135   0.0204   0.0235   0.0330   0.0344   0.0432   0.0549   0.0577
  0.0643   0.0706   0.0750   0.0799   0.0886   0.0910   0.0926   0.0984
  0.0993   0.1009   0.1084   0.1116   0.1186   0.1201   0.1212   0.1223
  0.1237   0.1303   0.1305   0.1320   0.1362   0.1410   0.1424   0.1478
  0.1504   0.1564   0.1598   0.1651   0.1695   0.1747   0.1782   0.1809
  0.1853   0.1904   0.1922   0.1927   0.2069   0.2226   0.2254   0.2289
  0.2304   0.2330   0.2361   0.2401   0.2470   0.2499   0.2522   0.2555
  0.2646   0.2711   0.2733   0.2777   0.2785   0.2835   0.2878   0.2959
  0.3004   0.3078   0.3085   0.3101   0.3149   0.3170   0.3274   0.3380
  0.3465   0.3530   0.3609   0.3728   0.3909   0.3983   0.4335   0.4340
  0.4610   0.4618   0.4870   0.4880   0.5131   0.5165   0.5280   0.5300
  0.5373   0.5486   0.5511   0.5546   0.5579   0.5649   0.5701   0.5763
  0.5809   0.5847   0.5899   0.6019   0.6088   0.6239   0.6288   0.6303
  0.6464   0.6566   0.6587   0.6624   0.6798   0.6945   0.7055   0.7110
  0.7130   0.7162   0.7293   0.7332   0.7349   0.7573   0.7707   0.7938
  0.8131   0.8294   0.8301   0.8335   0.8437   0.8484   0.8522   0.8566
  0.8660   0.8696   0.8707   0.8812   0.8837   0.8841   0.8942   0.8974
  0.9111   0.9261   0.9427   0.9674   0.9678   0.9724   0.9812   0.9822
  1.0073   1.0143   1.0182   1.0214   1.0278   1.0470   1.0483   1.0637
  1.0653   1.0795   1.0884   1.1407   1.1431   1.1735   1.2034   1.2462
  1.2711   1.2820   1.3056   1.3194   1.3247   1.3437   1.3979   1.4156
  1.4233   1.4855   1.4901   1.5066   1.5136   1.5258   1.5583   1.5634
  1.5646   1.5709   1.5839   1.5884   1.6019   1.6479   1.6511   1.6653
  1.6657   1.6840   1.6888   1.7070   1.7449   1.7509   1.7725   1.7743
  1.7978   1.8266   1.8354   1.8455   1.8729   1.8904   1.8939   1.9162
  1.9266   1.9376   1.9509   1.9538   1.9658   1.9731   1.9739   1.9944
  2.0205   2.0429   2.0452   2.0576   2.0783   2.0945   2.1389   2.2024
  2.2027   2.2505   2.2801   2.2852   2.3055   2.3244   2.3530   2.3831
  2.4183   2.4347   2.4376   2.4516   2.4522   2.4702   2.5033   2.5303
  2.5375   2.5587   2.5859   2.5870   2.6355   2.6639   2.6956   2.6984
  2.7108   2.7146   2.7213   2.7247   2.7382   2.7593   2.7662   2.7681
  2.7694   2.7777   2.7868   2.8025   2.8029   2.8517   2.8600   2.8653
  2.8757   2.8913   2.9225   2.9457   2.9857   3.0266   3.1105   3.1139
  3.1400   3.1634   3.1960   3.2297   3.2764   3.3423   3.3468   3.3851
  3.4018   3.4904   3.5386   3.5598   3.6207   3.6471   3.7141   3.7842
  3.9809   3.9945   4.0258   4.0501   4.0983   4.1525   4.1579   4.3789
  4.8164   4.8457   9.8105   9.8442  23.4775  23.6750  23.8584  23.9167
 23.9528  23.9683  24.0183  24.0506  24.0940  24.1101  24.1535  24.1982
 25.8637  25.9193  26.2654  26.2949  26.6122  26.7961 215.8074 215.8502
 --------------------------------------------------------------

          Ground-State Mulliken Net Atomic Charges

     Atom                 Charge (a.u.)
  ----------------------------------------
      1 C                    -0.326898
      2 C                     0.026952
      3 Cl                    0.447001
      4 C                    -0.105387
      5 H                     0.200925
      6 C                    -0.510394
      7 H                     0.173348
      8 C                    -0.114339
      9 H                     0.201366
     10 C                     0.031869
     11 Cl                    0.450477
     12 C                     0.969213
     13 C                    -0.612980
     14 H                     0.182911
     15 C                    -0.485259
     16 H                     0.167409
     17 C                    -0.126445
     18 H                     0.164421
     19 C                    -0.487782
     20 H                     0.167446
     21 C                    -0.598222
     22 H                     0.184367
  ----------------------------------------
  Sum of atomic charges =     0.000000

 -----------------------------------------------------------------
                    Cartesian Multipole Moments
 -----------------------------------------------------------------
    Charge (ESU x 10^10)
                 0.0000
    Dipole Moment (Debye)
         X      -0.8328      Y       0.0093      Z       0.4995
       Tot       0.9711
    Quadrupole Moments (Debye-Ang)
        XX     -86.0981     XY      -1.7345     YY     -94.0572
        XZ      -8.4262     YZ      -2.4548     ZZ     -95.0153
    Octopole Moments (Debye-Ang^2)
       XXX    -143.3857    XXY      -8.9964    XYY     -35.8853
       YYY       1.7926    XXZ      16.4259    XYZ      -5.3704
       YYZ      21.9380    XZZ     -46.5683    YZZ      11.0360
       ZZZ      96.4366
    Hexadecapole Moments (Debye-Ang^3)
      XXXX   -2303.8567   XXXY     -80.2048   XXYY    -475.1024
      XYYY     -68.5786   YYYY    -448.3329   XXXZ     208.0667
      XXYZ     -45.2134   XYYZ      98.0097   YYYZ    -157.2892
      XXZZ    -641.2107   XYZZ      -3.8042   YYZZ    -368.8999
      XZZZ     285.9619   YZZZ    -144.5737   ZZZZ   -1758.3610
 -----------------------------------------------------------------
Archival summary:
1\1\november\OPT\ProcedureUnspecified\BasisUnspecified\l2128\taweetha\FriJan1707:41:002020FriJan1707:41:002020\0\\#,OPT,ProcedureUnspecified,BasisUnspecified,\\0,1\Cl\C,1,1.75893\C,2,1.39154,1,117.785\H,3,1.08204,2,119.724,1,-0.218441,0\C,3,1.39051,2,119.212,1,179.688,0\H,5,1.08367,3,119.849,2,-179.99,0\C,5,1.39047,3,120.322,2,0.112072,0\H,7,1.08213,5,121.062,3,179.863,0\C,7,1.39158,5,119.228,3,-0.0283816,0\C,2,1.40367,1,119.637,3,179.763,0\C,10,1.49348,2,121.919,1,0.0331354,0\C,11,1.39765,10,120.464,2,84.9167,0\H,12,1.08421,11,119.642,10,0.077807,0\C,12,1.39306,11,120.343,10,-179.901,0\H,14,1.08427,12,119.693,11,179.996,0\C,14,1.39372,12,120.175,11,0.0977504,0\H,16,1.08418,14,120.114,12,179.897,0\C,16,1.39363,14,119.731,12,-0.128562,0\H,18,1.08421,16,120.178,14,-179.95,0\C,18,1.39302,16,120.123,14,0.0427292,0\H,20,1.08424,18,119.995,16,-179.842,0\Cl,9,1.75842,7,117.8,5,179.539,0\\\@

 Total job time:  5489.98s(wall), 5488.95s(cpu) 
 Fri Jan 17 07:41:00 2020

        *************************************************************
        *                                                           *
        *  Thank you very much for using Q-Chem.  Have a nice day.  *
        *                                                           *
        *************************************************************


 
User input: 2 of 2 
 
                  Welcome to Q-Chem
     A Quantum Leap Into The Future Of Chemistry


 Q-Chem 5.2 (devel), Q-Chem, Inc., Pleasanton, CA (2019)

 Yihan Shao,  Zhengting Gan,  E. Epifanovsky,  A. T. B. Gilbert,  M. Wormit,  
 J. Kussmann,  A. W. Lange,  A. Behn,  Jia Deng,  Xintian Feng,  D. Ghosh,  
 M. Goldey,  P. R. Horn,  L. D. Jacobson,  I. Kaliman,  T. Kus,  A. Landau,  
 Jie Liu,  E. I. Proynov,  R. M. Richard,  R. P. Steele,  E. J. Sundstrom,  
 H. L. Woodcock III,  P. M. Zimmerman,  D. Zuev,  B. Albrecht,  E. Alguire,  
 S. A. Baeppler,  D. Barton,  Z. Benda,  Y. A. Bernard,  E. J. Berquist,  
 K. B. Bravaya,  H. Burton,  D. Casanova,  Chun-Min Chang,  Yunqing Chen,  
 A. Chien,  K. D. Closser,  M. P. Coons,  S. Coriani,  S. Dasgupta,  
 A. L. Dempwolff,  M. Diedenhofen,  Hainam Do,  R. G. Edgar,  Po-Tung Fang,  
 S. Faraji,  S. Fatehi,  Qingguo Feng,  K. D. Fenk,  J. Fosso-Tande,  
 J. Gayvert,  Qinghui Ge,  A. Ghysels,  G. Gidofalvi,  J. Gomes,  
 J. Gonthier,  A. Gunina,  D. Hait,  M. W. D. Hanson-Heine,  
 P. H. P. Harbach,  A. W. Hauser,  M. F. Herbst,  J. E. Herr,  
 E. G. Hohenstein,  Z. C. Holden,  Kerwin Hui,  B. C. Huynh,  T.-C. Jagau,  
 Hyunjun Ji,  B. Kaduk,  K. Khistyaev,  Jaehoon Kim,  P. Klunzinger,  K. Koh,  
 D. Kosenkov,  L. Koulias,  T. Kowalczyk,  C. M. Krauter,  A. Kunitsa,  
 Ka Un Lao,  A. Laurent,  K. V. Lawler,  Joonho Lee,  D. Lefrancois,  
 S. Lehtola,  D. S. Levine,  Yi-Pei Li,  You-Sheng Lin,  Fenglai Liu,  
 E. Livshits,  A. Luenser,  P. Manohar,  E. Mansoor,  S. F. Manzer,  
 Shan-Ping Mao,  Yuezhi Mao,  N. Mardirossian,  A. V. Marenich,  
 T. Markovich,  L. A. Martinez-Martinez,  S. A. Maurer,  N. J. Mayhall,  
 S. C. McKenzie,  J.-M. Mewes,  P. Morgante,  A. F. Morrison,  
 J. W. Mullinax,  K. Nanda,  T. S. Nguyen-Beck,  R. Olivares-Amaya,  
 J. A. Parkhill,  Zheng Pei,  T. M. Perrine,  F. Plasser,  P. Pokhilko,  
 S. Prager,  A. Prociuk,  E. Ramos,  D. R. Rehn,  F. Rob,  M. Scheurer,  
 M. Schneider,  N. Sergueev,  S. M. Sharada,  S. Sharma,  D. W. Small,  
 T. Stauch,  T. Stein,  Yu-Chuan Su,  A. J. W. Thom,  A. Tkatchenko,  
 T. Tsuchimochi,  N. M. Tubman,  L. Vogt,  M. L. Vidal,  O. Vydrov,  
 M. A. Watson,  J. Wenzel,  M. de Wergifosse,  T. A. Wesolowski,  A. White,  
 J. Witte,  A. Yamada,  Jun Yang,  K. Yao,  S. Yeganeh,  S. R. Yost,  
 Zhi-Qiang You,  A. Zech,  Igor Ying Zhang,  Xing Zhang,  Yan Zhao,  
 Ying Zhu,  B. R. Brooks,  G. K. L. Chan,  C. J. Cramer,  M. S. Gordon,  
 W. J. Hehre,  A. Klamt,  M. W. Schmidt,  C. D. Sherrill,  D. G. Truhlar,  
 A. Aspuru-Guzik,  R. Baer,  A. T. Bell,  N. A. Besley,  Jeng-Da Chai,  
 A. E. DePrince, III,  R. A. DiStasio Jr.,  A. Dreuw,  B. D. Dunietz,  
 T. R. Furlani,  Chao-Ping Hsu,  Yousung Jung,  Jing Kong,  D. S. Lambrecht,  
 WanZhen Liang,  C. Ochsenfeld,  V. A. Rassolov,  L. V. Slipchenko,  
 J. E. Subotnik,  T. Van Voorhis,  J. M. Herbert,  A. I. Krylov,  
 P. M. W. Gill,  M. Head-Gordon

 Contributors to earlier versions of Q-Chem not listed above: 
 R. D. Adamson,  B. Austin,  J. Baker,  G. J. O. Beran,  K. Brandhorst,  
 S. T. Brown,  E. F. C. Byrd,  A. K. Chakraborty,  C.-L. Cheng,  
 Siu Hung Chien,  D. M. Chipman,  D. L. Crittenden,  H. Dachsel,  
 R. J. Doerksen,  A. D. Dutoi,  L. Fusti-Molnar,  W. A. Goddard III,  
 A. Golubeva-Zadorozhnaya,  S. R. Gwaltney,  G. Hawkins,  A. Heyden,  
 S. Hirata,  G. Kedziora,  F. J. Keil,  C. Kelley,  Jihan Kim,  R. A. King,  
 R. Z. Khaliullin,  P. P. Korambath,  W. Kurlancheek,  A. M. Lee,  M. S. Lee,  
 S. V. Levchenko,  Ching Yeh Lin,  D. Liotard,  R. C. Lochan,  I. Lotan,  
 P. E. Maslen,  N. Nair,  D. P. O'Neill,  D. Neuhauser,  E. Neuscamman,  
 C. M. Oana,  R. Olson,  B. Peters,  R. Peverati,  P. A. Pieniazek,  
 Y. M. Rhee,  J. Ritchie,  M. A. Rohrdanz,  E. Rosta,  N. J. Russ,  
 H. F. Schaefer III,  N. E. Schultz,  N. Shenvi,  A. C. Simmonett,  A. Sodt,  
 D. Stuck,  K. S. Thanthiriwatte,  V. Vanovschi,  Tao Wang,  A. Warshel,  
 C. F. Williams,  Q. Wu,  X. Xu,  W. Zhang

 Please cite Q-Chem as follows:
 Y. Shao et al., Mol. Phys. 113, 184-215 (2015)
 DOI: 10.1080/00268976.2014.952696

 Q-Chem 5.2.1 for Intel X86 EM64T Linux

 Parts of Q-Chem use Armadillo 8.300.2 (Tropical Shenanigans).
 http://arma.sourceforge.net/

 Q-Chem begins on Fri Jan 17 07:41:00 2020  

Host: 
0

     Scratch files written to /scratch/taweetham/qchem1809//
NAlpha2: 114
NElect   114
Mult     1
The previous job contains 0 fragments, simply inherited here

 Q-Chem warning in module libgen/rem_setup.C, line 2168:

 Setting Thresh to 1e-14


Checking the input file for inconsistencies... 	...done.

--------------------------------------------------------------
User input:
--------------------------------------------------------------

$MOLECULE
READ
$END

$REM
   JOB_TYPE 	FREQUENCY
   BASIS 	6-311++G**
   METHOD	B3LYP
   SCF_GUESS_ALWAYS     TRUE
   S2THRESH     15
   THRESH       15
   MEM_TOTAL    10000
$END

--------------------------------------------------------------
 ----------------------------------------------------------------
             Standard Nuclear Orientation (Angstroms)
    I     Atom           X                Y                Z
 ----------------------------------------------------------------
    1      C       0.5586630831     0.0000459246     0.0016593263
    2      C       1.3045093225     1.1891717952     0.0190847134
    3      Cl      0.4719194969     2.7374824622     0.0584970435
    4      C       2.6960318434     1.2004881689     0.0138103105
    5      H       3.2247440403     2.1445566895     0.0279182253
    6      C       3.3847463323    -0.0072471122    -0.0073263890
    7      H       4.4684065997    -0.0098258367    -0.0104060059
    8      C       2.6897615832    -1.2115229676    -0.0223990611
    9      H       3.2134773573    -2.1582369843    -0.0386125456
   10      C       1.2983549247    -1.1927357829    -0.0184472930
   11      Cl      0.4573985230    -2.7373558479    -0.0463775921
   12      C      -0.9348148112     0.0031244940     0.0008749972
   13      C      -1.6392381254     0.1304617966    -1.1995653217
   14      H      -1.0950109199     0.2316032721    -2.1318602817
   15      C      -3.0322549179     0.1297116224    -1.2029069485
   16      H      -3.5672254780     0.2280955456    -2.1408000881
   17      C      -3.7344765524     0.0031884900    -0.0057897246
   18      H      -4.8186531341     0.0022666943    -0.0078256931
   19      C      -3.0373670529    -0.1216629227     1.1945835432
   20      H      -3.5771374221    -0.2200622134     2.1297928716
   21      C      -1.6443102825    -0.1227817516     1.1984546721
   22      H      -1.1046394629    -0.2220001388     2.1335658957
 ----------------------------------------------------------------
 Molecular Point Group                 C1    NOp =  1
 Largest Abelian Subgroup              C1    NOp =  1
 Nuclear Repulsion Energy =        1010.29957642 hartrees
 There are       57 alpha and       57 beta electrons
 Requested basis set is 6-311++G(d,p)
 There are 138 shells and 380 basis functions

 Total QAlloc Memory Limit  10000 MB
 Mega-Array Size       188 MB
 MEM_STATIC part       192 MB
 A cutoff of  1.0D-15 yielded   8187 shell pairs
 There are     64814 function pairs (     69645 Cartesian)
 Smallest overlap matrix eigenvalue = 2.87E-07
 Linear dependence detected in AO basis
 Number of orthogonalized atomic orbitals = 377
 Maximum deviation from orthogonality = 2.474E-10
 Guess from superposition of atomic densities
 Warning:  Energy on first SCF cycle will be non-variational
 SAD guess density has 114.000000 electrons

 -----------------------------------------------------------------------
  General SCF calculation program by
  Eric Jon Sundstrom, Paul Horn, Yuezhi Mao, Dmitri Zuev, Alec White,
  David Stuck, Shaama M.S., Shane Yost, Joonho Lee, David Small,
  Daniel Levine, Susi Lehtola, Hugh Burton, Evgeny Epifanovsky,
  Bang C. Huynh
 -----------------------------------------------------------------------
 Exchange:     0.2000 Hartree-Fock + 0.0800 Slater + 0.7200 B88
 Correlation:  0.1900 VWN1RPA + 0.8100 LYP
 Using SG-1 standard quadrature grid
 A restricted SCF calculation will be
 performed using DIIS
 SCF converges when DIIS error is below 1.0e-08
 ---------------------------------------
  Cycle       Energy         DIIS error
 ---------------------------------------
    1   -1385.9473192691      3.27e-02  
    2   -1382.4741426943      3.08e-03  
    3   -1382.4036675474      3.63e-03  
    4   -1382.6527553012      5.97e-04  
    5   -1382.6568962333      3.78e-04  
    6   -1382.6596235809      9.85e-05  
    7   -1382.6597752405      3.52e-05  
    8   -1382.6597973571      9.14e-06  
    9   -1382.6597988074      2.20e-06  
   10   -1382.6597988880      7.55e-07  
   11   -1382.6597988983      1.04e-07  
   12   -1382.6597988986      6.18e-08  
   13   -1382.6597988986      1.05e-08  
   14   -1382.6597988987      6.24e-09  Convergence criterion met
 ---------------------------------------
 SCF time:   CPU 404.50s  wall 404.00s 
 SCF   energy in the final basis set =    -1382.6597988987
 Total energy in the final basis set =    -1382.6597988987

 --------------------------------------------------------------

                    Orbital Energies (a.u.)
 --------------------------------------------------------------

 Alpha MOs
 -- Occupied --
********-101.5595 -10.2550 -10.2550 -10.2175 -10.2022 -10.1999 -10.1999
-10.1974 -10.1834 -10.1833 -10.1823 -10.1820 -10.1816  -9.4743  -9.4742
 -7.2389  -7.2388  -7.2293  -7.2292  -7.2286  -7.2285  -0.9219  -0.8807
 -0.8674  -0.8357  -0.7932  -0.7563  -0.7457  -0.7382  -0.6451  -0.6173
 -0.6145  -0.5982  -0.5436  -0.5160  -0.5051  -0.4785  -0.4686  -0.4630
 -0.4474  -0.4382  -0.4318  -0.4163  -0.3986  -0.3929  -0.3726  -0.3708
 -0.3576  -0.3566  -0.3313  -0.3255  -0.3199  -0.2709  -0.2638  -0.2597
 -0.2588
 -- Virtual --
 -0.0403  -0.0389  -0.0234  -0.0185  -0.0140  -0.0091   0.0039   0.0110
  0.0136   0.0205   0.0237   0.0332   0.0344   0.0435   0.0549   0.0585
  0.0644   0.0705   0.0753   0.0801   0.0886   0.0911   0.0926   0.0984
  0.0995   0.1009   0.1083   0.1119   0.1189   0.1201   0.1213   0.1224
  0.1237   0.1304   0.1305   0.1321   0.1360   0.1412   0.1425   0.1481
  0.1518   0.1564   0.1600   0.1650   0.1700   0.1748   0.1785   0.1811
  0.1856   0.1911   0.1927   0.1931   0.2073   0.2228   0.2251   0.2289
  0.2310   0.2330   0.2360   0.2400   0.2476   0.2500   0.2523   0.2556
  0.2647   0.2716   0.2735   0.2782   0.2785   0.2837   0.2878   0.2959
  0.3006   0.3078   0.3085   0.3101   0.3150   0.3169   0.3270   0.3380
  0.3465   0.3530   0.3608   0.3728   0.3914   0.3981   0.4335   0.4341
  0.4613   0.4618   0.4869   0.4879   0.5130   0.5164   0.5281   0.5299
  0.5373   0.5486   0.5511   0.5547   0.5581   0.5648   0.5704   0.5764
  0.5811   0.5846   0.5899   0.6021   0.6089   0.6241   0.6287   0.6304
  0.6465   0.6566   0.6588   0.6626   0.6798   0.6951   0.7055   0.7109
  0.7130   0.7163   0.7293   0.7331   0.7347   0.7572   0.7708   0.7937
  0.8132   0.8295   0.8301   0.8335   0.8438   0.8484   0.8524   0.8569
  0.8662   0.8696   0.8708   0.8814   0.8837   0.8841   0.8941   0.8975
  0.9111   0.9261   0.9424   0.9675   0.9678   0.9724   0.9810   0.9822
  1.0072   1.0144   1.0182   1.0215   1.0278   1.0471   1.0483   1.0638
  1.0654   1.0795   1.0884   1.1408   1.1431   1.1736   1.2035   1.2463
  1.2711   1.2820   1.3056   1.3194   1.3246   1.3437   1.3978   1.4156
  1.4234   1.4854   1.4900   1.5066   1.5137   1.5259   1.5583   1.5634
  1.5645   1.5709   1.5838   1.5884   1.6019   1.6479   1.6511   1.6654
  1.6658   1.6840   1.6888   1.7070   1.7450   1.7509   1.7725   1.7743
  1.7978   1.8266   1.8354   1.8455   1.8729   1.8904   1.8939   1.9162
  1.9266   1.9376   1.9509   1.9539   1.9658   1.9731   1.9739   1.9944
  2.0205   2.0430   2.0451   2.0576   2.0783   2.0945   2.1389   2.2024
  2.2027   2.2506   2.2800   2.2852   2.3055   2.3243   2.3531   2.3831
  2.4183   2.4347   2.4376   2.4516   2.4522   2.4703   2.5033   2.5302
  2.5374   2.5587   2.5858   2.5870   2.6355   2.6638   2.6957   2.6984
  2.7108   2.7146   2.7214   2.7248   2.7382   2.7593   2.7662   2.7681
  2.7694   2.7777   2.7869   2.8025   2.8030   2.8517   2.8600   2.8654
  2.8757   2.8913   2.9226   2.9456   2.9857   3.0265   3.1105   3.1139
  3.1400   3.1634   3.1959   3.2298   3.2763   3.3423   3.3468   3.3851
  3.4017   3.4905   3.5386   3.5599   3.6206   3.6470   3.7141   3.7841
  3.9809   3.9945   4.0258   4.0501   4.0983   4.1526   4.1579   4.3789
  4.8164   4.8457   9.8104   9.8441  23.4775  23.6751  23.8584  23.9167
 23.9529  23.9684  24.0184  24.0506  24.0940  24.1101  24.1535  24.1983
 25.8635  25.9191  26.2653  26.2948  26.6121  26.7959 215.8073 215.8501
 --------------------------------------------------------------

          Ground-State Mulliken Net Atomic Charges

     Atom                 Charge (a.u.)
  ----------------------------------------
      1 C                    -0.324958
      2 C                     0.037325
      3 Cl                    0.444992
      4 C                    -0.109504
      5 H                     0.201141
      6 C                    -0.514134
      7 H                     0.173325
      8 C                    -0.117512
      9 H                     0.201320
     10 C                     0.042044
     11 Cl                    0.446751
     12 C                     0.985148
     13 C                    -0.621432
     14 H                     0.183486
     15 C                    -0.489925
     16 H                     0.167332
     17 C                    -0.122865
     18 H                     0.164489
     19 C                    -0.492826
     20 H                     0.167239
     21 C                    -0.605851
     22 H                     0.184415
  ----------------------------------------
  Sum of atomic charges =     0.000000

 -----------------------------------------------------------------
                    Cartesian Multipole Moments
 -----------------------------------------------------------------
    Charge (ESU x 10^10)
                -0.0000
    Dipole Moment (Debye)
         X       0.9717      Y      -0.0027      Z      -0.0093
       Tot       0.9718
    Quadrupole Moments (Debye-Ang)
        XX     -79.9091     XY      -0.0261     YY    -101.2294
        XZ      -0.0305     YZ      -0.8758     ZZ     -92.9138
    Octopole Moments (Debye-Ang^2)
       XXX      15.4507    XXY      -0.0972    XYY      13.1517
       YYY      -0.0537    XXZ      -0.1259    XYZ       2.2438
       YYZ       0.0102    XZZ     -15.4166    YZZ       0.0474
       ZZZ       0.0572
    Hexadecapole Moments (Debye-Ang^3)
      XXXX   -2328.1008   XXXY       0.0946   XXYY    -689.8564
      XYYY       0.1121   YYYY   -1470.4911   XXXZ      -0.4660
      XXYZ      -5.4425   XYYZ      -0.1592   YYYZ       3.5536
      XXZZ    -497.8656   XYZZ       0.0220   YYZZ    -323.7614
      XZZZ       0.2018   YZZZ      -4.8978   ZZZZ    -342.8785
 -----------------------------------------------------------------
 Calculating MO derivatives via CPSCF
    1     0    69    0.0227187  
    2     0    69    0.0065395  
    3     0    69    0.0005556  
    4     7    62    0.0000314  
    5    65     4    0.0000021  
    6    69     0    0.0000001  Converged
 Time for AOints: 626.7 s (CPU) 626.7 s (wall)
 ------------------------------------------------------------------------------
                     AOints        : Timing summary (seconds)
 ------------------------------------------------------------------------------
     job step          cpu (% of tot)      sys (% of tot)     wall (% of tot)
 ------------------------------------------------------------------------------
  AOints            0.6267E+03 ( 8.2)   0.6000E-05 ( 2.6)   0.6267E+03 ( 8.2)
 ------------------------------------------------------------------------------
   Grand Totals     0.7675E+04          0.2310E-03          0.7675E+04
 ------------------------------------------------------------------------------
 Polarizability Matrix (a.u.)
            1           2           3
    1-204.9931138  -0.0132642   0.1271756
    2  -0.0132642-159.0255264   1.9818104
    3   0.1271756   1.9818104-119.6094053
 Calculating analytic Hessian of the SCF energy

 Direct stationary perturbation theory relativistic correction:

 rels  =       1.656707444526
 relv  =      -6.372017924501
 rel2e =       1.752840918548
 E_rel =      -2.962469561428

 Hessian of the SCF Energy
            1           2           3           4           5           6
    1   0.6444478  -0.0001785  -0.0004966  -0.1705934  -0.1145503  -0.0021986
    2  -0.0001785   0.5967528   0.0036790  -0.0564792  -0.2251694  -0.0024450
    3  -0.0004966   0.0036790   0.1722241  -0.0011330  -0.0020962  -0.0611618
    4  -0.1705934  -0.0564792  -0.0011330   0.6107636   0.0529226  -0.0011165
    5  -0.1145503  -0.2251694  -0.0020962   0.0529226   0.5072214   0.0068280
    6  -0.0021986  -0.0024450  -0.0611618  -0.0011165   0.0068280   0.1181438
    7   0.0045509  -0.0022619   0.0000093  -0.0659860   0.0467178   0.0012593
    8   0.0194049  -0.0386383  -0.0010509   0.0464764  -0.1228380  -0.0022475
    9   0.0003953  -0.0007901   0.0039235   0.0013966  -0.0023503  -0.0227624
   10  -0.0227614  -0.0711709  -0.0009538  -0.3202932   0.0166750   0.0011494
   11  -0.0266805   0.0308466   0.0003363  -0.0484661  -0.1112199  -0.0007038
   12  -0.0003508   0.0007101   0.0054918   0.0002156  -0.0009086  -0.0596644
   13  -0.0050784   0.0013564   0.0000460  -0.0121509  -0.0281805  -0.0004347
   14   0.0007404   0.0012886  -0.0000663   0.0032313   0.0015981  -0.0000326
   15   0.0000940  -0.0000466   0.0053988  -0.0000038   0.0000330   0.0024103
   16   0.0011020  -0.0001708   0.0000183  -0.0287491   0.0268138   0.0007142
   17  -0.0001634  -0.0658912  -0.0009300   0.0844588   0.0308774   0.0001431
   18  -0.0000210  -0.0010843  -0.0013259   0.0015578   0.0003816   0.0057646
   19   0.0004822  -0.0000041  -0.0000056   0.0010020   0.0023301   0.0000579
   20  -0.0000045  -0.0012139  -0.0000074   0.0019621  -0.0033042  -0.0001663
   21  -0.0000098  -0.0000172  -0.0010768   0.0000616  -0.0001642   0.0069377
   22  -0.0222781   0.0714408   0.0011536  -0.0555763  -0.0294321  -0.0004150
   23   0.0269339   0.0303401   0.0002645  -0.0312924  -0.0155630  -0.0000384
   24   0.0005111   0.0003148   0.0054946  -0.0003440  -0.0001177  -0.0034120
   25  -0.0050869  -0.0013243   0.0000092  -0.0009611  -0.0010472  -0.0000125
   26  -0.0007082   0.0013006  -0.0000545  -0.0009517   0.0002112   0.0000189
   27  -0.0000245  -0.0000608   0.0053988  -0.0000339   0.0000167  -0.0008717
   28  -0.1697986   0.0563504   0.0014873   0.0678960   0.0303520   0.0002703
   29   0.1143786  -0.2261942  -0.0025114  -0.0310203  -0.0654790  -0.0012213
   30   0.0026902  -0.0024550  -0.0611757  -0.0007490  -0.0014381   0.0071844
   31   0.0044428   0.0020363  -0.0000396  -0.0019844   0.0012589   0.0000952
   32  -0.0195989  -0.0385363  -0.0008000   0.0053000   0.0014165  -0.0001397
   33  -0.0003459  -0.0007694   0.0039248   0.0001071  -0.0000334   0.0040815
   34  -0.2153459   0.0003405   0.0000495  -0.0206524  -0.0124177   0.0006800
   35   0.0003257  -0.0773038   0.0023696  -0.0268373   0.0042636   0.0000110
   36  -0.0001152   0.0018519  -0.0802715  -0.0001019  -0.0000516   0.0038674
   37  -0.0250153   0.0031469  -0.0278406  -0.0002572   0.0034588  -0.0009759
   38   0.0015479   0.0039325  -0.0000821  -0.0002818  -0.0017206   0.0008886
   39  -0.0064768  -0.0001926   0.0052833   0.0022841   0.0002542  -0.0004596
   40   0.0010160   0.0001361  -0.0003690   0.0002366  -0.0003997  -0.0000751
   41  -0.0002623  -0.0037995  -0.0004942  -0.0006858   0.0007006  -0.0001295
   42   0.0014548  -0.0004304   0.0007822  -0.0005429   0.0000340   0.0000569
   43   0.0017593   0.0003343  -0.0029496  -0.0007125   0.0004643   0.0005630
   44   0.0003221   0.0070416   0.0010439   0.0011145  -0.0005282   0.0003742
   45  -0.0022904   0.0012131  -0.0039531  -0.0000921   0.0005875  -0.0000167
   46  -0.0001810   0.0001531  -0.0012498  -0.0002243   0.0003548   0.0000152
   47  -0.0000502   0.0001384   0.0000145   0.0000712   0.0001596  -0.0001003
   48   0.0001952   0.0000088   0.0000788  -0.0000220   0.0001115  -0.0000248
   49   0.0006352  -0.0000048   0.0000057  -0.0002232   0.0005998  -0.0000690
   50  -0.0000076  -0.0011344   0.0001423  -0.0001723   0.0000482  -0.0001306
   51   0.0000130   0.0000658  -0.0015740  -0.0001462   0.0000390   0.0004351
   52   0.0000531   0.0000015  -0.0000001  -0.0000072   0.0000956   0.0000101
   53  -0.0000023  -0.0010671  -0.0001539  -0.0001676   0.0000920   0.0000142
   54   0.0000003  -0.0001356   0.0001689  -0.0000260   0.0000212  -0.0000054
   55   0.0017304  -0.0003451   0.0029618  -0.0004789   0.0003299  -0.0003488
   56  -0.0002875   0.0070593   0.0010237   0.0010709  -0.0002833  -0.0002325
   57   0.0023069   0.0012064  -0.0039390   0.0005743  -0.0006496  -0.0000883
   58  -0.0001821  -0.0001520   0.0012509  -0.0002621   0.0003508   0.0000012
   59   0.0000491   0.0001401   0.0000240   0.0000582   0.0001628   0.0000939
   60  -0.0001991   0.0000096   0.0000860   0.0000326  -0.0000688  -0.0000145
   61  -0.0249264  -0.0030755   0.0277001  -0.0009591   0.0036905   0.0008075
   62  -0.0014420   0.0039098  -0.0001498   0.0003322  -0.0011233  -0.0008640
   63   0.0063122  -0.0002183   0.0054267  -0.0022920  -0.0006896  -0.0004746
   64   0.0010267  -0.0001288   0.0003481   0.0001719  -0.0003883   0.0000227
   65   0.0002387  -0.0038035  -0.0005010  -0.0006434   0.0004789   0.0000802
   66  -0.0014450  -0.0004154   0.0007970   0.0003735   0.0002611   0.0000744
            7           8           9          10          11          12
    1   0.0045509   0.0194049   0.0003953  -0.0227614  -0.0266805  -0.0003508
    2  -0.0022619  -0.0386383  -0.0007901  -0.0711709   0.0308466   0.0007101
    3   0.0000093  -0.0010509   0.0039235  -0.0009538   0.0003363   0.0054918
    4  -0.0659860   0.0464764   0.0013966  -0.3202932  -0.0484661   0.0002156
    5   0.0467178  -0.1228380  -0.0023503   0.0166750  -0.1112199  -0.0009086
    6   0.0012593  -0.0022475  -0.0227624   0.0011494  -0.0007038  -0.0596644
    7   0.0854409  -0.0765569  -0.0019077  -0.0198536   0.0393410   0.0009268
    8  -0.0765569   0.1808121   0.0040862   0.0132078  -0.0184398  -0.0005470
    9  -0.0019077   0.0040862   0.0117967   0.0003498  -0.0006563   0.0042110
   10  -0.0198536   0.0132078   0.0003498   0.6690319   0.0342538  -0.0014884
   11   0.0393410  -0.0184398  -0.0006563   0.0342538   0.7380072   0.0100377
   12   0.0009268  -0.0005470   0.0042110  -0.0014884   0.0100377   0.1246913
   13   0.0008227  -0.0004512  -0.0000383  -0.1251744  -0.1213351  -0.0016987
   14   0.0010602   0.0012845   0.0000578  -0.1244430  -0.2729478  -0.0035432
   15   0.0000177   0.0000759  -0.0024445  -0.0016171  -0.0036226  -0.0342465
   16  -0.0037392   0.0012966   0.0000455  -0.1788931   0.1239871   0.0023438
   17  -0.0053279   0.0039465   0.0000126   0.0569138  -0.2876616  -0.0039440
   18  -0.0000430  -0.0000444   0.0046169   0.0011437  -0.0039458  -0.0598515
   19  -0.0005888   0.0002556   0.0000071  -0.0111616  -0.0023062   0.0000028
   20   0.0013515  -0.0008471  -0.0000254   0.0285024   0.0039065  -0.0000696
   21   0.0000154  -0.0000192   0.0000707   0.0004905  -0.0000105   0.0033783
   22   0.0011544   0.0010886   0.0000099   0.0633574  -0.0234416  -0.0005208
   23   0.0021740  -0.0020225  -0.0000431   0.0228185  -0.0577422  -0.0010721
   24   0.0000286   0.0000001  -0.0008601   0.0001960  -0.0009425   0.0074002
   25   0.0001691   0.0000315  -0.0000024  -0.0009915  -0.0032481  -0.0000191
   26   0.0001423   0.0000059   0.0000064  -0.0036836  -0.0025883  -0.0001298
   27   0.0000059   0.0000143  -0.0004857   0.0000327  -0.0001630   0.0068271
   28  -0.0020219  -0.0052840  -0.0000511  -0.0552970   0.0314759   0.0006747
   29  -0.0012418   0.0014494  -0.0000496   0.0296073  -0.0158673  -0.0002874
   30  -0.0000382  -0.0001553   0.0040797   0.0007620  -0.0002602  -0.0034278
   31   0.0004200   0.0000903   0.0000018   0.0011367  -0.0021871  -0.0000470
   32  -0.0001047  -0.0022654  -0.0000352  -0.0010981  -0.0020043   0.0000002
   33  -0.0000021  -0.0000220   0.0001046  -0.0000670  -0.0000045  -0.0008585
   34  -0.0017723   0.0029862  -0.0001126   0.0015621  -0.0004472   0.0000000
   35  -0.0032030  -0.0014397  -0.0000942  -0.0018108  -0.0045725  -0.0001909
   36  -0.0000279   0.0001880  -0.0022301   0.0001072  -0.0001074   0.0062851
   37   0.0001563  -0.0014024  -0.0007675  -0.0002315  -0.0002002   0.0010762
   38  -0.0015563  -0.0005661  -0.0005297   0.0002779   0.0000972   0.0002114
   39  -0.0000783   0.0003417   0.0000320  -0.0000225   0.0002310  -0.0002790
   40  -0.0001491   0.0000944  -0.0001285  -0.0001073   0.0000275   0.0000423
   41   0.0002135  -0.0001499   0.0000580  -0.0000834  -0.0002150   0.0000928
   42   0.0000347  -0.0001237   0.0000328  -0.0000946  -0.0001427  -0.0000425
   43   0.0006270   0.0002589   0.0003019   0.0000346  -0.0000500   0.0000721
   44  -0.0000664   0.0000766  -0.0001056   0.0000438   0.0002780  -0.0002656
   45   0.0000790  -0.0004665  -0.0002293   0.0000202   0.0000271   0.0001883
   46   0.0000762  -0.0001449  -0.0000199   0.0000013  -0.0000583   0.0000795
   47   0.0000198  -0.0001362   0.0000105  -0.0000325  -0.0000030  -0.0000092
   48  -0.0000084  -0.0000535   0.0000003  -0.0000130  -0.0000215  -0.0000116
   49  -0.0000782  -0.0002776   0.0000082  -0.0000208  -0.0002510   0.0000178
   50   0.0001709   0.0001994   0.0000013   0.0000121  -0.0000089   0.0000562
   51   0.0002233   0.0002272   0.0002567   0.0000646  -0.0000271   0.0000087
   52  -0.0000020  -0.0000354  -0.0000038   0.0000036  -0.0000067  -0.0000028
   53  -0.0000003  -0.0000452  -0.0000010  -0.0000034  -0.0000648  -0.0000016
   54   0.0000069  -0.0000097   0.0000126  -0.0000046  -0.0000087   0.0000031
   55   0.0001449  -0.0001304  -0.0003186  -0.0000785   0.0000122  -0.0000441
   56   0.0001043  -0.0000094   0.0000921   0.0000914   0.0003381   0.0000668
   57  -0.0002160   0.0002221  -0.0001691  -0.0000822   0.0000830   0.0002953
   58   0.0000657  -0.0001397   0.0000186  -0.0000066  -0.0000608  -0.0000864
   59   0.0000160  -0.0001467  -0.0000213  -0.0000221  -0.0000027   0.0000176
   60   0.0000078   0.0000120  -0.0000003   0.0000087   0.0000161  -0.0000074
   61   0.0006656  -0.0009113   0.0007456  -0.0002257  -0.0003575  -0.0011718
   62  -0.0010949  -0.0000648   0.0003968   0.0000552   0.0001173  -0.0001589
   63  -0.0003650  -0.0004304   0.0000538   0.0000289  -0.0001963  -0.0003258
   64  -0.0001029   0.0001426   0.0000699  -0.0000304   0.0000001  -0.0000229
   65   0.0001030  -0.0001655  -0.0000197  -0.0001123  -0.0002515  -0.0000650
   66   0.0000721   0.0000025  -0.0000101  -0.0000098   0.0000824  -0.0000659
           13          14          15          16          17          18
    1  -0.0050784   0.0007404   0.0000940   0.0011020  -0.0001634  -0.0000210
    2   0.0013564   0.0012886  -0.0000466  -0.0001708  -0.0658912  -0.0010843
    3   0.0000460  -0.0000663   0.0053988   0.0000183  -0.0009300  -0.0013259
    4  -0.0121509   0.0032313  -0.0000038  -0.0287491   0.0844588   0.0015578
    5  -0.0281805   0.0015981   0.0000330   0.0268138   0.0308774   0.0003816
    6  -0.0004347  -0.0000326   0.0024103   0.0007142   0.0001431   0.0057646
    7   0.0008227   0.0010602   0.0000177  -0.0037392  -0.0053279  -0.0000430
    8  -0.0004512   0.0012845   0.0000759   0.0012966   0.0039465  -0.0000444
    9  -0.0000383   0.0000578  -0.0024445   0.0000455   0.0000126   0.0046169
   10  -0.1251744  -0.1244430  -0.0016171  -0.1788931   0.0569138   0.0011437
   11  -0.1213351  -0.2729478  -0.0036226   0.1239871  -0.2876616  -0.0039458
   12  -0.0016987  -0.0035432  -0.0342465   0.0023438  -0.0039440  -0.0598515
   13   0.1305889   0.1301029   0.0018071   0.0120222   0.0151723   0.0002374
   14   0.1301029   0.2883225   0.0039540  -0.0146961  -0.0174642  -0.0002989
   15   0.0018071   0.0039540   0.0239892  -0.0002996  -0.0002547   0.0030764
   16   0.0120222  -0.0146961  -0.0002996   0.7379116  -0.0001706  -0.0020026
   17   0.0151723  -0.0174642  -0.0002547  -0.0001706   0.6639371   0.0079622
   18   0.0002374  -0.0002989   0.0030764  -0.0020026   0.0079622   0.1311211
   19   0.0007316   0.0001321  -0.0000154  -0.3380928   0.0006781   0.0008772
   20  -0.0004678   0.0008953   0.0000807   0.0006688  -0.0583918  -0.0003076
   21  -0.0000215   0.0000846  -0.0041258   0.0008328  -0.0003150  -0.0358703
   22  -0.0009545   0.0036761   0.0000145  -0.1797859  -0.0574324  -0.0002882
   23   0.0032380  -0.0026228  -0.0001947  -0.1245047  -0.2866957  -0.0028381
   24   0.0000745  -0.0001716   0.0068265  -0.0014276  -0.0031275  -0.0598434
   25   0.0004278  -0.0007396  -0.0000123   0.0120242  -0.0153258  -0.0002733
   26   0.0007331  -0.0007889  -0.0000166   0.0145455  -0.0174547  -0.0003706
   27   0.0000061  -0.0000084   0.0002086   0.0002057  -0.0001469   0.0030783
   28  -0.0009502   0.0009581   0.0000679  -0.0293246  -0.0841644  -0.0012912
   29   0.0010535   0.0002013  -0.0000011  -0.0265041   0.0314481   0.0005474
   30   0.0000121   0.0000145  -0.0008718  -0.0004347   0.0006878   0.0057798
   31   0.0001679  -0.0001433  -0.0000136  -0.0037203   0.0053642   0.0000979
   32  -0.0000324   0.0000061   0.0000103  -0.0012629   0.0039304  -0.0000273
   33  -0.0000026   0.0000088  -0.0004859   0.0000095  -0.0000792   0.0046130
   34   0.0000628   0.0002001  -0.0000235  -0.0001508  -0.0000067   0.0000012
   35  -0.0012193   0.0002208   0.0000045  -0.0000034  -0.0009055  -0.0000233
   36   0.0000157  -0.0000002   0.0001849  -0.0000062   0.0000685  -0.0011388
   37  -0.0001475  -0.0000218   0.0001066  -0.0002532  -0.0000067  -0.0001990
   38  -0.0000244   0.0000211  -0.0000721  -0.0001253   0.0001655   0.0000068
   39   0.0001021   0.0000310   0.0000572   0.0004279  -0.0000015   0.0000219
   40   0.0000092   0.0000020  -0.0000039   0.0000438  -0.0000302   0.0000045
   41  -0.0000562  -0.0000042  -0.0000244  -0.0000153  -0.0000107   0.0000056
   42  -0.0000317   0.0000074  -0.0000093   0.0000178  -0.0000324  -0.0000069
   43  -0.0000366  -0.0000216  -0.0000588  -0.0000418   0.0000509   0.0000182
   44   0.0001197  -0.0000156  -0.0000190   0.0000563   0.0000433   0.0000307
   45  -0.0000161  -0.0000092   0.0000169  -0.0001706  -0.0000271  -0.0000443
   46  -0.0000287  -0.0000065  -0.0000027  -0.0000623   0.0000035  -0.0000097
   47  -0.0000035   0.0000032   0.0000116   0.0000052  -0.0000339  -0.0000038
   48  -0.0000079   0.0000009   0.0000040  -0.0000016  -0.0000023  -0.0000020
   49  -0.0000610   0.0000099   0.0000041   0.0000301  -0.0000001   0.0000015
   50  -0.0000324  -0.0000019   0.0000043  -0.0000020  -0.0000161  -0.0000413
   51  -0.0000029  -0.0000081  -0.0000580   0.0000006   0.0000511   0.0000517
   52  -0.0000072  -0.0000026  -0.0000002  -0.0000163   0.0000000  -0.0000000
   53  -0.0000150  -0.0000007  -0.0000016   0.0000004   0.0000093   0.0000103
   54  -0.0000022  -0.0000002  -0.0000034  -0.0000001  -0.0000010  -0.0000130
   55  -0.0000343  -0.0000039   0.0000488  -0.0000435  -0.0000514  -0.0000195
   56   0.0001093  -0.0000172   0.0000241  -0.0000524   0.0000394   0.0000299
   57   0.0000477   0.0000125   0.0000185   0.0001687  -0.0000276  -0.0000455
   58  -0.0000312  -0.0000058   0.0000016  -0.0000620  -0.0000033   0.0000109
   59  -0.0000013   0.0000011  -0.0000113  -0.0000063  -0.0000342  -0.0000041
   60   0.0000067  -0.0000005   0.0000009   0.0000012  -0.0000022  -0.0000018
   61  -0.0001903  -0.0000313  -0.0001067  -0.0002426   0.0000112   0.0002039
   62  -0.0000112   0.0000214   0.0000487   0.0001260   0.0001716   0.0000118
   63  -0.0001132  -0.0000260   0.0000602  -0.0004258  -0.0000032   0.0000262
   64   0.0000118   0.0000024  -0.0000042   0.0000442   0.0000293  -0.0000062
   65  -0.0000551  -0.0000008   0.0000177   0.0000147  -0.0000094   0.0000032
   66   0.0000145  -0.0000064  -0.0000071  -0.0000177  -0.0000304  -0.0000063
           19          20          21          22          23          24
    1   0.0004822  -0.0000045  -0.0000098  -0.0222781   0.0269339   0.0005111
    2  -0.0000041  -0.0012139  -0.0000172   0.0714408   0.0303401   0.0003148
    3  -0.0000056  -0.0000074  -0.0010768   0.0011536   0.0002645   0.0054946
    4   0.0010020   0.0019621   0.0000616  -0.0555763  -0.0312924  -0.0003440
    5   0.0023301  -0.0033042  -0.0001642  -0.0294321  -0.0155630  -0.0001177
    6   0.0000579  -0.0001663   0.0069377  -0.0004150  -0.0000384  -0.0034120
    7  -0.0005888   0.0013515   0.0000154   0.0011544   0.0021740   0.0000286
    8   0.0002556  -0.0008471  -0.0000192   0.0010886  -0.0020225   0.0000001
    9   0.0000071  -0.0000254   0.0000707   0.0000099  -0.0000431  -0.0008601
   10  -0.0111616   0.0285024   0.0004905   0.0633574   0.0228185   0.0001960
   11  -0.0023062   0.0039065  -0.0000105  -0.0234416  -0.0577422  -0.0009425
   12   0.0000028  -0.0000696   0.0033783  -0.0005208  -0.0010721   0.0074002
   13   0.0007316  -0.0004678  -0.0000215  -0.0009545   0.0032380   0.0000745
   14   0.0001321   0.0008953   0.0000846   0.0036761  -0.0026228  -0.0001716
   15  -0.0000154   0.0000807  -0.0041258   0.0000145  -0.0001947   0.0068265
   16  -0.3380928   0.0006688   0.0008328  -0.1797859  -0.1245047  -0.0014276
   17   0.0006781  -0.0583918  -0.0003150  -0.0574324  -0.2866957  -0.0031275
   18   0.0008772  -0.0003076  -0.0358703  -0.0002882  -0.0028381  -0.0598434
   19   0.3577994  -0.0007302  -0.0009666  -0.0112828   0.0023853   0.0000773
   20  -0.0007302   0.0580212   0.0004718  -0.0284162   0.0040441   0.0001005
   21  -0.0009666   0.0004718   0.0249853  -0.0003417   0.0000142   0.0033780
   22  -0.0112828  -0.0284162  -0.0003417   0.6686681  -0.0340028  -0.0021145
   23   0.0023853   0.0040441   0.0000142  -0.0340028   0.7384736   0.0093791
   24   0.0000773   0.0001005   0.0033780  -0.0021145   0.0093791   0.1246568
   25   0.0007328   0.0004699  -0.0000107  -0.1239005   0.1206379   0.0021180
   26  -0.0001306   0.0008898   0.0000789   0.1237603  -0.2743670  -0.0040119
   27  -0.0000128   0.0000709  -0.0041261   0.0020645  -0.0040463  -0.0342424
   28   0.0009801  -0.0019828  -0.0000411  -0.3202019   0.0495497   0.0015224
   29  -0.0023536  -0.0032818  -0.0001256  -0.0156009  -0.1113634  -0.0007943
   30  -0.0000189  -0.0001367   0.0069375   0.0005122  -0.0010397  -0.0596634
   31  -0.0005964  -0.0013534  -0.0000089  -0.0201179  -0.0393074  -0.0006581
   32  -0.0002566  -0.0008402  -0.0000147  -0.0132025  -0.0181772  -0.0003747
   33  -0.0000015  -0.0000134   0.0000716  -0.0000899  -0.0002931   0.0042224
   34   0.0000051   0.0000001   0.0000007   0.0015776   0.0004263  -0.0000313
   35   0.0000003   0.0001421   0.0000036   0.0017818  -0.0045858  -0.0001993
   36  -0.0000014   0.0000096  -0.0005534  -0.0000780  -0.0001378   0.0062819
   37  -0.0000051  -0.0000003  -0.0000938  -0.0002152   0.0003496   0.0011705
   38  -0.0000032   0.0000028   0.0000045  -0.0000474   0.0001174  -0.0001599
   39   0.0000151   0.0000039   0.0000148  -0.0000351  -0.0001925  -0.0003228
   40   0.0000001  -0.0000009  -0.0000095  -0.0000304  -0.0000011   0.0000251
   41   0.0000016  -0.0000148  -0.0000016   0.0001142  -0.0002517  -0.0000693
   42   0.0000055  -0.0000052   0.0000050   0.0000087   0.0000813  -0.0000658
   43   0.0000081  -0.0000031  -0.0000050  -0.0000829  -0.0000142   0.0000456
   44  -0.0000027   0.0000077   0.0000033  -0.0000953   0.0003376   0.0000736
   45   0.0000089  -0.0000009  -0.0000217   0.0000834   0.0000801   0.0002959
   46  -0.0000039  -0.0000002  -0.0000106  -0.0000058   0.0000603   0.0000861
   47   0.0000004  -0.0000030  -0.0000001   0.0000223  -0.0000030   0.0000166
   48  -0.0000034  -0.0000005  -0.0000003  -0.0000087   0.0000163  -0.0000072
   49  -0.0000051   0.0000002  -0.0000005  -0.0000195   0.0002524  -0.0000205
   50  -0.0000000  -0.0000029   0.0000029  -0.0000101  -0.0000101   0.0000559
   51  -0.0000000  -0.0000009  -0.0000040  -0.0000664  -0.0000266   0.0000119
   52  -0.0000046   0.0000000   0.0000000   0.0000037   0.0000070   0.0000030
   53  -0.0000000  -0.0000027  -0.0000014   0.0000028  -0.0000651  -0.0000020
   54   0.0000000  -0.0000008   0.0000017   0.0000041  -0.0000088   0.0000028
   55   0.0000080   0.0000031   0.0000056   0.0000373   0.0000532  -0.0000758
   56   0.0000028   0.0000075   0.0000038  -0.0000407   0.0002832  -0.0002641
   57  -0.0000091  -0.0000009  -0.0000216  -0.0000203   0.0000256   0.0001884
   58  -0.0000038   0.0000003   0.0000104   0.0000012   0.0000594  -0.0000800
   59  -0.0000005  -0.0000030  -0.0000001   0.0000329  -0.0000036  -0.0000088
   60   0.0000034  -0.0000005  -0.0000003   0.0000127  -0.0000216  -0.0000124
   61  -0.0000047   0.0000004   0.0000930  -0.0002421   0.0002025  -0.0010678
   62   0.0000031   0.0000032   0.0000040  -0.0002821   0.0000952   0.0002083
   63  -0.0000151   0.0000038   0.0000144   0.0000278   0.0002345  -0.0002867
   64   0.0000002   0.0000008   0.0000099  -0.0001067  -0.0000257  -0.0000395
   65  -0.0000015  -0.0000149  -0.0000018   0.0000828  -0.0002178   0.0000946
   66  -0.0000055  -0.0000051   0.0000051   0.0000881  -0.0001437  -0.0000439
           25          26          27          28          29          30
    1  -0.0050869  -0.0007082  -0.0000245  -0.1697986   0.1143786   0.0026902
    2  -0.0013243   0.0013006  -0.0000608   0.0563504  -0.2261942  -0.0024550
    3   0.0000092  -0.0000545   0.0053988   0.0014873  -0.0025114  -0.0611757
    4  -0.0009611  -0.0009517  -0.0000339   0.0678960  -0.0310203  -0.0007490
    5  -0.0010472   0.0002112   0.0000167   0.0303520  -0.0654790  -0.0014381
    6  -0.0000125   0.0000189  -0.0008717   0.0002703  -0.0012213   0.0071844
    7   0.0001691   0.0001423   0.0000059  -0.0020219  -0.0012418  -0.0000382
    8   0.0000315   0.0000059   0.0000143  -0.0052840   0.0014494  -0.0001553
    9  -0.0000024   0.0000064  -0.0004857  -0.0000511  -0.0000496   0.0040797
   10  -0.0009915  -0.0036836   0.0000327  -0.0552970   0.0296073   0.0007620
   11  -0.0032481  -0.0025883  -0.0001630   0.0314759  -0.0158673  -0.0002602
   12  -0.0000191  -0.0001298   0.0068271   0.0006747  -0.0002874  -0.0034278
   13   0.0004278   0.0007331   0.0000061  -0.0009502   0.0010535   0.0000121
   14  -0.0007396  -0.0007889  -0.0000084   0.0009581   0.0002013   0.0000145
   15  -0.0000123  -0.0000166   0.0002086   0.0000679  -0.0000011  -0.0008718
   16   0.0120242   0.0145455   0.0002057  -0.0293246  -0.0265041  -0.0004347
   17  -0.0153258  -0.0174547  -0.0001469  -0.0841644   0.0314481   0.0006878
   18  -0.0002733  -0.0003706   0.0030783  -0.0012912   0.0005474   0.0057798
   19   0.0007328  -0.0001306  -0.0000128   0.0009801  -0.0023536  -0.0000189
   20   0.0004699   0.0008898   0.0000709  -0.0019828  -0.0032818  -0.0001367
   21  -0.0000107   0.0000789  -0.0041261  -0.0000411  -0.0001256   0.0069375
   22  -0.1239005   0.1237603   0.0020645  -0.3202019  -0.0156009   0.0005122
   23   0.1206379  -0.2743670  -0.0040463   0.0495497  -0.1113634  -0.0010397
   24   0.0021180  -0.0040119  -0.0342424   0.0015224  -0.0007943  -0.0596634
   25   0.1292203  -0.1293483  -0.0022996  -0.0120203   0.0282565   0.0004971
   26  -0.1293483   0.2897870   0.0044276  -0.0031674   0.0014860  -0.0000089
   27  -0.0022996   0.0044276   0.0239924   0.0000369  -0.0001347   0.0024020
   28  -0.0120203  -0.0031674   0.0000369   0.6103861  -0.0537340  -0.0017669
   29   0.0282565   0.0014860  -0.0001347  -0.0537340   0.5075684   0.0064160
   30   0.0004971  -0.0000089   0.0024020  -0.0017669   0.0064160   0.1181606
   31   0.0008328  -0.0010725  -0.0000311  -0.0663743  -0.0468601  -0.0007755
   32   0.0004474   0.0012949   0.0000643  -0.0466074  -0.1220612  -0.0016050
   33   0.0000139   0.0000610  -0.0024456  -0.0009778  -0.0016587  -0.0227784
   34   0.0000663  -0.0001998   0.0000312  -0.0205336   0.0125715  -0.0007272
   35   0.0012195   0.0002153  -0.0000123   0.0269602   0.0040899  -0.0000398
   36  -0.0000096  -0.0000027   0.0001845   0.0002179  -0.0000448   0.0038831
   37  -0.0001883   0.0000326   0.0001074  -0.0009717  -0.0037034  -0.0008081
   38   0.0000124   0.0000220   0.0000470  -0.0003484  -0.0010994  -0.0008375
   39   0.0001123  -0.0000260   0.0000580   0.0022867  -0.0007339  -0.0004757
   40   0.0000121  -0.0000025   0.0000044   0.0001780   0.0003879  -0.0000288
   41   0.0000554  -0.0000007   0.0000176   0.0006434   0.0004695   0.0000788
   42  -0.0000142  -0.0000063  -0.0000067  -0.0003706   0.0002737   0.0000780
   43  -0.0000339   0.0000035  -0.0000486  -0.0004681  -0.0003125   0.0003509
   44  -0.0001085  -0.0000165   0.0000259  -0.0010641  -0.0002814  -0.0002453
   45  -0.0000474   0.0000129   0.0000178  -0.0005750  -0.0006476  -0.0000815
   46  -0.0000310   0.0000059  -0.0000013  -0.0002627  -0.0003486  -0.0000005
   47   0.0000010   0.0000010  -0.0000113  -0.0000556   0.0001633   0.0000961
   48  -0.0000069  -0.0000005   0.0000010  -0.0000339  -0.0000704  -0.0000140
   49  -0.0000614  -0.0000096  -0.0000021  -0.0002285  -0.0006061   0.0000651
   50   0.0000321  -0.0000022   0.0000044   0.0001769   0.0000485  -0.0001327
   51   0.0000024  -0.0000089  -0.0000579   0.0001548   0.0000494   0.0004337
   52  -0.0000072   0.0000026   0.0000003  -0.0000082  -0.0000963  -0.0000104
   53   0.0000151  -0.0000007  -0.0000017   0.0001677   0.0000912   0.0000134
   54   0.0000022  -0.0000002  -0.0000034   0.0000265   0.0000219  -0.0000052
   55  -0.0000365   0.0000226   0.0000590  -0.0007297  -0.0004769  -0.0005585
   56  -0.0001206  -0.0000151  -0.0000196  -0.0011292  -0.0005270   0.0003936
   57   0.0000160  -0.0000088   0.0000176   0.0000886   0.0005821  -0.0000279
   58  -0.0000288   0.0000066   0.0000030  -0.0002274  -0.0003561  -0.0000136
   59   0.0000036   0.0000033   0.0000118  -0.0000716   0.0001595  -0.0001051
   60   0.0000078   0.0000010   0.0000039   0.0000215   0.0001097  -0.0000251
   61  -0.0001473   0.0000215  -0.0001068  -0.0002523  -0.0034384   0.0009719
   62   0.0000242   0.0000215  -0.0000708   0.0002829  -0.0017196   0.0008897
   63  -0.0001023   0.0000319   0.0000595  -0.0022923   0.0002458  -0.0004471
   64   0.0000091  -0.0000022   0.0000037   0.0002325   0.0003976   0.0000688
   65   0.0000559  -0.0000045  -0.0000246   0.0006919   0.0006975  -0.0001304
   66   0.0000315   0.0000073  -0.0000099   0.0005439   0.0000361   0.0000548
           31          32          33          34          35          36
    1   0.0044428  -0.0195989  -0.0003459  -0.2153459   0.0003257  -0.0001152
    2   0.0020363  -0.0385363  -0.0007694   0.0003405  -0.0773038   0.0018519
    3  -0.0000396  -0.0008000   0.0039248   0.0000495   0.0023696  -0.0802715
    4  -0.0019844   0.0053000   0.0001071  -0.0206524  -0.0268373  -0.0001019
    5   0.0012589   0.0014165  -0.0000334  -0.0124177   0.0042636  -0.0000516
    6   0.0000952  -0.0001397   0.0040815   0.0006800   0.0000110   0.0038674
    7   0.0004200  -0.0001047  -0.0000021  -0.0017723  -0.0032030  -0.0000279
    8   0.0000903  -0.0022654  -0.0000220   0.0029862  -0.0014397   0.0001880
    9   0.0000018  -0.0000352   0.0001046  -0.0001126  -0.0000942  -0.0022301
   10   0.0011367  -0.0010981  -0.0000670   0.0015621  -0.0018108   0.0001072
   11  -0.0021871  -0.0020043  -0.0000045  -0.0004472  -0.0045725  -0.0001074
   12  -0.0000470   0.0000002  -0.0008585   0.0000000  -0.0001909   0.0062851
   13   0.0001679  -0.0000324  -0.0000026   0.0000628  -0.0012193   0.0000157
   14  -0.0001433   0.0000061   0.0000088   0.0002001   0.0002208  -0.0000002
   15  -0.0000136   0.0000103  -0.0004859  -0.0000235   0.0000045   0.0001849
   16  -0.0037203  -0.0012629   0.0000095  -0.0001508  -0.0000034  -0.0000062
   17   0.0053642   0.0039304  -0.0000792  -0.0000067  -0.0009055   0.0000685
   18   0.0000979  -0.0000273   0.0046130   0.0000012  -0.0000233  -0.0011388
   19  -0.0005964  -0.0002566  -0.0000015   0.0000051   0.0000003  -0.0000014
   20  -0.0013534  -0.0008402  -0.0000134   0.0000001   0.0001421   0.0000096
   21  -0.0000089  -0.0000147   0.0000716   0.0000007   0.0000036  -0.0005534
   22  -0.0201179  -0.0132025  -0.0000899   0.0015776   0.0017818  -0.0000780
   23  -0.0393074  -0.0181772  -0.0002931   0.0004263  -0.0045858  -0.0001378
   24  -0.0006581  -0.0003747   0.0042224  -0.0000313  -0.0001993   0.0062819
   25   0.0008328   0.0004474   0.0000139   0.0000663   0.0012195  -0.0000096
   26  -0.0010725   0.0012949   0.0000610  -0.0001998   0.0002153  -0.0000027
   27  -0.0000311   0.0000643  -0.0024456   0.0000312  -0.0000123   0.0001845
   28  -0.0663743  -0.0466074  -0.0009778  -0.0205336   0.0269602   0.0002179
   29  -0.0468601  -0.1220612  -0.0016587   0.0125715   0.0040899  -0.0000448
   30  -0.0007755  -0.0016050  -0.0227784  -0.0007272  -0.0000398   0.0038831
   31   0.0861546   0.0768535   0.0011385  -0.0017827   0.0032194  -0.0000073
   32   0.0768535   0.1797419   0.0030235  -0.0029826  -0.0014665   0.0001740
   33   0.0011385   0.0030235   0.0117934   0.0001388  -0.0000943  -0.0022251
   34  -0.0017827  -0.0029826   0.0001388   0.6342519  -0.0005534  -0.0004680
   35   0.0032194  -0.0014665  -0.0000943  -0.0005534   0.1857510  -0.0522082
   36  -0.0000073   0.0001740  -0.0022251  -0.0004680  -0.0522082   0.6327416
   37   0.0006773   0.0009015  -0.0007578  -0.1665262   0.0058768  -0.0482123
   38   0.0010945  -0.0000746   0.0003984   0.0114054  -0.0659084   0.0215797
   39   0.0003720  -0.0004265   0.0000558  -0.1116535   0.0220320  -0.2648781
   40  -0.0001031  -0.0001458  -0.0000671   0.0102450   0.0016389  -0.0144859
   41  -0.0001011  -0.0001621  -0.0000227  -0.0012793   0.0031729   0.0023140
   42  -0.0000748  -0.0000007  -0.0000125   0.0153280   0.0023755  -0.0185325
   43   0.0001370   0.0001318   0.0003210  -0.0273895   0.0078816  -0.0780846
   44  -0.0001050  -0.0000056   0.0000927   0.0030964   0.0078595  -0.0024581
   45   0.0002181   0.0002188  -0.0001698  -0.0289739  -0.0027137   0.0333269
   46   0.0000662   0.0001391  -0.0000198  -0.0052574  -0.0001487   0.0009703
   47  -0.0000174  -0.0001464  -0.0000206  -0.0000626   0.0071618   0.0004992
   48  -0.0000073   0.0000125  -0.0000003   0.0007522   0.0005462   0.0020674
   49  -0.0000742   0.0002791  -0.0000103   0.0010507  -0.0000251   0.0001539
   50  -0.0001724   0.0002032   0.0000020  -0.0000020  -0.0081874   0.0067096
   51  -0.0002329   0.0002339   0.0002557   0.0001428   0.0063854  -0.0706277
   52  -0.0000020   0.0000358   0.0000036   0.0007129   0.0000016   0.0000021
   53   0.0000003  -0.0000456  -0.0000007   0.0000053  -0.0009012   0.0000145
   54  -0.0000074  -0.0000098   0.0000127   0.0000052   0.0000488  -0.0013255
   55   0.0006409  -0.0002656  -0.0003003  -0.0278940  -0.0078711   0.0778357
   56   0.0000691   0.0000734  -0.0001109  -0.0030672   0.0078615  -0.0025274
   57  -0.0000737  -0.0004732  -0.0002263   0.0287487  -0.0028169   0.0338179
   58   0.0000773   0.0001459   0.0000185  -0.0052574   0.0001537  -0.0010055
   59  -0.0000208  -0.0001357   0.0000123   0.0000589   0.0071560   0.0005314
   60   0.0000086  -0.0000530   0.0000008  -0.0007837   0.0005455   0.0020631
   61   0.0001470   0.0014142   0.0007649  -0.1672395  -0.0057507   0.0486764
   62   0.0015710  -0.0005989  -0.0005381  -0.0113113  -0.0657914   0.0212186
   63   0.0000839   0.0003464   0.0000266   0.1120938   0.0217335  -0.2644120
   64  -0.0001463  -0.0000907   0.0001260   0.0102671  -0.0016358   0.0146249
   65  -0.0002170  -0.0001464   0.0000624   0.0012351   0.0031682   0.0023779
   66  -0.0000387  -0.0001241   0.0000396  -0.0151989   0.0023378  -0.0185108
           37          38          39          40          41          42
    1  -0.0250153   0.0015479  -0.0064768   0.0010160  -0.0002623   0.0014548
    2   0.0031469   0.0039325  -0.0001926   0.0001361  -0.0037995  -0.0004304
    3  -0.0278406  -0.0000821   0.0052833  -0.0003690  -0.0004942   0.0007822
    4  -0.0002572  -0.0002818   0.0022841   0.0002366  -0.0006858  -0.0005429
    5   0.0034588  -0.0017206   0.0002542  -0.0003997   0.0007006   0.0000340
    6  -0.0009759   0.0008886  -0.0004596  -0.0000751  -0.0001295   0.0000569
    7   0.0001563  -0.0015563  -0.0000783  -0.0001491   0.0002135   0.0000347
    8  -0.0014024  -0.0005661   0.0003417   0.0000944  -0.0001499  -0.0001237
    9  -0.0007675  -0.0005297   0.0000320  -0.0001285   0.0000580   0.0000328
   10  -0.0002315   0.0002779  -0.0000225  -0.0001073  -0.0000834  -0.0000946
   11  -0.0002002   0.0000972   0.0002310   0.0000275  -0.0002150  -0.0001427
   12   0.0010762   0.0002114  -0.0002790   0.0000423   0.0000928  -0.0000425
   13  -0.0001475  -0.0000244   0.0001021   0.0000092  -0.0000562  -0.0000317
   14  -0.0000218   0.0000211   0.0000310   0.0000020  -0.0000042   0.0000074
   15   0.0001066  -0.0000721   0.0000572  -0.0000039  -0.0000244  -0.0000093
   16  -0.0002532  -0.0001253   0.0004279   0.0000438  -0.0000153   0.0000178
   17  -0.0000067   0.0001655  -0.0000015  -0.0000302  -0.0000107  -0.0000324
   18  -0.0001990   0.0000068   0.0000219   0.0000045   0.0000056  -0.0000069
   19  -0.0000051  -0.0000032   0.0000151   0.0000001   0.0000016   0.0000055
   20  -0.0000003   0.0000028   0.0000039  -0.0000009  -0.0000148  -0.0000052
   21  -0.0000938   0.0000045   0.0000148  -0.0000095  -0.0000016   0.0000050
   22  -0.0002152  -0.0000474  -0.0000351  -0.0000304   0.0001142   0.0000087
   23   0.0003496   0.0001174  -0.0001925  -0.0000011  -0.0002517   0.0000813
   24   0.0011705  -0.0001599  -0.0003228   0.0000251  -0.0000693  -0.0000658
   25  -0.0001883   0.0000124   0.0001123   0.0000121   0.0000554  -0.0000142
   26   0.0000326   0.0000220  -0.0000260  -0.0000025  -0.0000007  -0.0000063
   27   0.0001074   0.0000470   0.0000580   0.0000044   0.0000176  -0.0000067
   28  -0.0009717  -0.0003484   0.0022867   0.0001780   0.0006434  -0.0003706
   29  -0.0037034  -0.0010994  -0.0007339   0.0003879   0.0004695   0.0002737
   30  -0.0008081  -0.0008375  -0.0004757  -0.0000288   0.0000788   0.0000780
   31   0.0006773   0.0010945   0.0003720  -0.0001031  -0.0001011  -0.0000748
   32   0.0009015  -0.0000746  -0.0004265  -0.0001458  -0.0001621  -0.0000007
   33  -0.0007578   0.0003984   0.0000558  -0.0000671  -0.0000227  -0.0000125
   34  -0.1665262   0.0114054  -0.1116535   0.0102450  -0.0012793   0.0153280
   35   0.0058768  -0.0659084   0.0220320   0.0016389   0.0031729   0.0023755
   36  -0.0482123   0.0215797  -0.2648781  -0.0144859   0.0023140  -0.0185325
   37   0.6816258   0.0046953  -0.0401293  -0.1277704  -0.0128692   0.1190394
   38   0.0046953   0.1414528  -0.0601539  -0.0128161  -0.0393910   0.0242532
   39  -0.0401293  -0.0601539   0.6993024   0.1197579   0.0244109  -0.2637615
   40  -0.1277704  -0.0128161   0.1197579   0.1333511   0.0136580  -0.1281161
   41  -0.0128692  -0.0393910   0.0244109   0.0136580   0.0281181  -0.0272351
   42   0.1190394   0.0242532  -0.2637615  -0.1281161  -0.0272351   0.2787387
   43  -0.3324607  -0.0038887   0.0328647  -0.0106309   0.0002299  -0.0023991
   44   0.0030053  -0.0634183   0.0066604  -0.0030537   0.0034215  -0.0000680
   45  -0.0327813   0.0068222  -0.1280226   0.0286207  -0.0000036   0.0038570
   46  -0.0109757   0.0029798  -0.0288158   0.0009998  -0.0000078   0.0003787
   47  -0.0001501   0.0033059   0.0000279   0.0000196  -0.0040294  -0.0005340
   48   0.0021710   0.0000016   0.0033219  -0.0003715  -0.0005189   0.0007111
   49  -0.0282343  -0.0031629   0.0291085  -0.0055171   0.0000462  -0.0005281
   50  -0.0081110   0.0085617  -0.0029145   0.0001358   0.0071639   0.0006031
   51   0.0764803  -0.0029913   0.0347590  -0.0013674   0.0005610   0.0018150
   52   0.0006761  -0.0003450   0.0031416  -0.0006528   0.0000196  -0.0002024
   53  -0.0002483   0.0071653   0.0012412  -0.0001419   0.0001549   0.0000138
   54   0.0023714   0.0012254  -0.0043409   0.0013742   0.0000135   0.0000496
   55  -0.0519842   0.0032477  -0.0297775  -0.0006951   0.0000926  -0.0007981
   56   0.0031063  -0.0075192   0.0011637   0.0000747  -0.0007771  -0.0001313
   57  -0.0295711   0.0011735  -0.0182854  -0.0007691  -0.0001100   0.0002567
   58  -0.0007729   0.0001031  -0.0009092   0.0000635  -0.0000106   0.0000894
   59   0.0000924  -0.0009312  -0.0000960  -0.0000039  -0.0010848  -0.0001159
   60  -0.0008366  -0.0001122   0.0002033   0.0000860  -0.0001101  -0.0000373
   61   0.0639468  -0.0024229   0.0240897  -0.0010397   0.0003883  -0.0039881
   62   0.0024503   0.0094088   0.0073441   0.0003370   0.0063663   0.0010487
   63  -0.0235432   0.0072971  -0.0593945  -0.0033265   0.0010284  -0.0029170
   64  -0.0010741  -0.0003419   0.0033373   0.0005408  -0.0000916   0.0008039
   65  -0.0004021   0.0063758   0.0009941   0.0000838   0.0003231   0.0001348
   66   0.0039944   0.0010298  -0.0028893  -0.0007966   0.0001388  -0.0009909
           43          44          45          46          47          48
    1   0.0017593   0.0003221  -0.0022904  -0.0001810  -0.0000502   0.0001952
    2   0.0003343   0.0070416   0.0012131   0.0001531   0.0001384   0.0000088
    3  -0.0029496   0.0010439  -0.0039531  -0.0012498   0.0000145   0.0000788
    4  -0.0007125   0.0011145  -0.0000921  -0.0002243   0.0000712  -0.0000220
    5   0.0004643  -0.0005282   0.0005875   0.0003548   0.0001596   0.0001115
    6   0.0005630   0.0003742  -0.0000167   0.0000152  -0.0001003  -0.0000248
    7   0.0006270  -0.0000664   0.0000790   0.0000762   0.0000198  -0.0000084
    8   0.0002589   0.0000766  -0.0004665  -0.0001449  -0.0001362  -0.0000535
    9   0.0003019  -0.0001056  -0.0002293  -0.0000199   0.0000105   0.0000003
   10   0.0000346   0.0000438   0.0000202   0.0000013  -0.0000325  -0.0000130
   11  -0.0000500   0.0002780   0.0000271  -0.0000583  -0.0000030  -0.0000215
   12   0.0000721  -0.0002656   0.0001883   0.0000795  -0.0000092  -0.0000116
   13  -0.0000366   0.0001197  -0.0000161  -0.0000287  -0.0000035  -0.0000079
   14  -0.0000216  -0.0000156  -0.0000092  -0.0000065   0.0000032   0.0000009
   15  -0.0000588  -0.0000190   0.0000169  -0.0000027   0.0000116   0.0000040
   16  -0.0000418   0.0000563  -0.0001706  -0.0000623   0.0000052  -0.0000016
   17   0.0000509   0.0000433  -0.0000271   0.0000035  -0.0000339  -0.0000023
   18   0.0000182   0.0000307  -0.0000443  -0.0000097  -0.0000038  -0.0000020
   19   0.0000081  -0.0000027   0.0000089  -0.0000039   0.0000004  -0.0000034
   20  -0.0000031   0.0000077  -0.0000009  -0.0000002  -0.0000030  -0.0000005
   21  -0.0000050   0.0000033  -0.0000217  -0.0000106  -0.0000001  -0.0000003
   22  -0.0000829  -0.0000953   0.0000834  -0.0000058   0.0000223  -0.0000087
   23  -0.0000142   0.0003376   0.0000801   0.0000603  -0.0000030   0.0000163
   24   0.0000456   0.0000736   0.0002959   0.0000861   0.0000166  -0.0000072
   25  -0.0000339  -0.0001085  -0.0000474  -0.0000310   0.0000010  -0.0000069
   26   0.0000035  -0.0000165   0.0000129   0.0000059   0.0000010  -0.0000005
   27  -0.0000486   0.0000259   0.0000178  -0.0000013  -0.0000113   0.0000010
   28  -0.0004681  -0.0010641  -0.0005750  -0.0002627  -0.0000556  -0.0000339
   29  -0.0003125  -0.0002814  -0.0006476  -0.0003486   0.0001633  -0.0000704
   30   0.0003509  -0.0002453  -0.0000815  -0.0000005   0.0000961  -0.0000140
   31   0.0001370  -0.0001050   0.0002181   0.0000662  -0.0000174  -0.0000073
   32   0.0001318  -0.0000056   0.0002188   0.0001391  -0.0001464   0.0000125
   33   0.0003210   0.0000927  -0.0001698  -0.0000198  -0.0000206  -0.0000003
   34  -0.0273895   0.0030964  -0.0289739  -0.0052574  -0.0000626   0.0007522
   35   0.0078816   0.0078595  -0.0027137  -0.0001487   0.0071618   0.0005462
   36  -0.0780846  -0.0024581   0.0333269   0.0009703   0.0004992   0.0020674
   37  -0.3324607   0.0030053  -0.0327813  -0.0109757  -0.0001501   0.0021710
   38  -0.0038887  -0.0634183   0.0068222   0.0029798   0.0033059   0.0000016
   39   0.0328647   0.0066604  -0.1280226  -0.0288158   0.0000279   0.0033219
   40  -0.0106309  -0.0030537   0.0286207   0.0009998   0.0000196  -0.0003715
   41   0.0002299   0.0034215  -0.0000036  -0.0000078  -0.0040294  -0.0005189
   42  -0.0023991  -0.0000680   0.0038570   0.0003787  -0.0005340   0.0007111
   43   0.6766159  -0.0025500   0.0327877  -0.1261598   0.0121980  -0.1181496
   44  -0.0025500   0.1406437  -0.0607723   0.0122432  -0.0389039   0.0239113
   45   0.0327877  -0.0607723   0.7127378  -0.1179953   0.0238648  -0.2660326
   46  -0.1261598   0.0122432  -0.1179953   0.1307479  -0.0131713   0.1271544
   47   0.0121980  -0.0389039   0.0238648  -0.0131713   0.0280540  -0.0266102
   48  -0.1181496   0.0239113  -0.2660326   0.1271544  -0.0266102   0.2809718
   49  -0.1807666  -0.0128790   0.1201624   0.0116907   0.0016524  -0.0159148
   50  -0.0063137  -0.0662389   0.0228698  -0.0015905   0.0029990   0.0022244
   51   0.0560276   0.0228152  -0.2780078   0.0150944   0.0022354  -0.0181759
   52  -0.0114920   0.0002945  -0.0028305   0.0007692  -0.0000088   0.0002731
   53  -0.0029566   0.0031508  -0.0001627   0.0000525  -0.0039172  -0.0005056
   54   0.0282129  -0.0001248   0.0046415  -0.0005120  -0.0005083   0.0008592
   55   0.0648092   0.0025057  -0.0231756  -0.0008275  -0.0004039   0.0040532
   56  -0.0025319   0.0077865   0.0070032  -0.0003412   0.0070514   0.0010533
   57   0.0237287   0.0069828  -0.0578234   0.0032465   0.0010936  -0.0029250
   58  -0.0007926   0.0003273  -0.0032377   0.0003848   0.0000851  -0.0007897
   59   0.0003991   0.0070513   0.0010720  -0.0000820   0.0001588   0.0001202
   60  -0.0040444   0.0010424  -0.0029668   0.0007967   0.0001248  -0.0009964
   61  -0.0522190  -0.0031311   0.0294417  -0.0007804  -0.0001236   0.0008252
   62  -0.0032517  -0.0075166   0.0011537  -0.0001045  -0.0009314  -0.0001121
   63   0.0296500   0.0011319  -0.0179769   0.0009042  -0.0000835   0.0002127
   64  -0.0007033  -0.0000730   0.0007638   0.0000646   0.0000045  -0.0000856
   65  -0.0000573  -0.0007731  -0.0001211   0.0000124  -0.0010891  -0.0001114
   66   0.0007946  -0.0001296   0.0002641  -0.0000885  -0.0001138  -0.0000379
           49          50          51          52          53          54
    1   0.0006352  -0.0000076   0.0000130   0.0000531  -0.0000023   0.0000003
    2  -0.0000048  -0.0011344   0.0000658   0.0000015  -0.0010671  -0.0001356
    3   0.0000057   0.0001423  -0.0015740  -0.0000001  -0.0001539   0.0001689
    4  -0.0002232  -0.0001723  -0.0001462  -0.0000072  -0.0001676  -0.0000260
    5   0.0005998   0.0000482   0.0000390   0.0000956   0.0000920   0.0000212
    6  -0.0000690  -0.0001306   0.0004351   0.0000101   0.0000142  -0.0000054
    7  -0.0000782   0.0001709   0.0002233  -0.0000020  -0.0000003   0.0000069
    8  -0.0002776   0.0001994   0.0002272  -0.0000354  -0.0000452  -0.0000097
    9   0.0000082   0.0000013   0.0002567  -0.0000038  -0.0000010   0.0000126
   10  -0.0000208   0.0000121   0.0000646   0.0000036  -0.0000034  -0.0000046
   11  -0.0002510  -0.0000089  -0.0000271  -0.0000067  -0.0000648  -0.0000087
   12   0.0000178   0.0000562   0.0000087  -0.0000028  -0.0000016   0.0000031
   13  -0.0000610  -0.0000324  -0.0000029  -0.0000072  -0.0000150  -0.0000022
   14   0.0000099  -0.0000019  -0.0000081  -0.0000026  -0.0000007  -0.0000002
   15   0.0000041   0.0000043  -0.0000580  -0.0000002  -0.0000016  -0.0000034
   16   0.0000301  -0.0000020   0.0000006  -0.0000163   0.0000004  -0.0000001
   17  -0.0000001  -0.0000161   0.0000511   0.0000000   0.0000093  -0.0000010
   18   0.0000015  -0.0000413   0.0000517  -0.0000000   0.0000103  -0.0000130
   19  -0.0000051  -0.0000000  -0.0000000  -0.0000046  -0.0000000   0.0000000
   20   0.0000002  -0.0000029  -0.0000009   0.0000000  -0.0000027  -0.0000008
   21  -0.0000005   0.0000029  -0.0000040   0.0000000  -0.0000014   0.0000017
   22  -0.0000195  -0.0000101  -0.0000664   0.0000037   0.0000028   0.0000041
   23   0.0002524  -0.0000101  -0.0000266   0.0000070  -0.0000651  -0.0000088
   24  -0.0000205   0.0000559   0.0000119   0.0000030  -0.0000020   0.0000028
   25  -0.0000614   0.0000321   0.0000024  -0.0000072   0.0000151   0.0000022
   26  -0.0000096  -0.0000022  -0.0000089   0.0000026  -0.0000007  -0.0000002
   27  -0.0000021   0.0000044  -0.0000579   0.0000003  -0.0000017  -0.0000034
   28  -0.0002285   0.0001769   0.0001548  -0.0000082   0.0001677   0.0000265
   29  -0.0006061   0.0000485   0.0000494  -0.0000963   0.0000912   0.0000219
   30   0.0000651  -0.0001327   0.0004337  -0.0000104   0.0000134  -0.0000052
   31  -0.0000742  -0.0001724  -0.0002329  -0.0000020   0.0000003  -0.0000074
   32   0.0002791   0.0002032   0.0002339   0.0000358  -0.0000456  -0.0000098
   33  -0.0000103   0.0000020   0.0002557   0.0000036  -0.0000007   0.0000127
   34   0.0010507  -0.0000020   0.0001428   0.0007129   0.0000053   0.0000052
   35  -0.0000251  -0.0081874   0.0063854   0.0000016  -0.0009012   0.0000488
   36   0.0001539   0.0067096  -0.0706277   0.0000021   0.0000145  -0.0013255
   37  -0.0282343  -0.0081110   0.0764803   0.0006761  -0.0002483   0.0023714
   38  -0.0031629   0.0085617  -0.0029913  -0.0003450   0.0071653   0.0012254
   39   0.0291085  -0.0029145   0.0347590   0.0031416   0.0012412  -0.0043409
   40  -0.0055171   0.0001358  -0.0013674  -0.0006528  -0.0001419   0.0013742
   41   0.0000462   0.0071639   0.0005610   0.0000196   0.0001549   0.0000135
   42  -0.0005281   0.0006031   0.0018150  -0.0002024   0.0000138   0.0000496
   43  -0.1807666  -0.0063137   0.0560276  -0.0114920  -0.0029566   0.0282129
   44  -0.0128790  -0.0662389   0.0228152   0.0002945   0.0031508  -0.0001248
   45   0.1201624   0.0228698  -0.2780078  -0.0028305  -0.0001627   0.0046415
   46   0.0116907  -0.0015905   0.0150944   0.0007692   0.0000525  -0.0005120
   47   0.0016524   0.0029990   0.0022354  -0.0000088  -0.0039172  -0.0005083
   48  -0.0159148   0.0022244  -0.0181759   0.0002731  -0.0005056   0.0008592
   49   0.7389384   0.0005972   0.0000310  -0.3354903  -0.0002544  -0.0005158
   50   0.0005972   0.1403210  -0.0542350  -0.0002553  -0.0364697   0.0022707
   51   0.0000310  -0.0542350   0.6500196  -0.0005342   0.0023021  -0.0588102
   52  -0.3354903  -0.0002553  -0.0005342   0.3560544   0.0002787   0.0005822
   53  -0.0002544  -0.0364697   0.0023021   0.0002787   0.0253596  -0.0033616
   54  -0.0005158   0.0022707  -0.0588102   0.0005822  -0.0033616   0.0576996
   55  -0.1800127   0.0060016  -0.0555177  -0.0114062   0.0029199  -0.0283029
   56   0.0125809  -0.0661902   0.0225028  -0.0003066   0.0031574  -0.0001546
   57  -0.1197004   0.0225655  -0.2786267   0.0027584  -0.0001466   0.0045113
   58   0.0116725   0.0015776  -0.0149680   0.0007718  -0.0000445   0.0005079
   59  -0.0016304   0.0030040   0.0022359   0.0000200  -0.0039207  -0.0005079
   60   0.0160593   0.0022425  -0.0182041  -0.0002717  -0.0005031   0.0008648
   61  -0.0277086   0.0081039  -0.0767318   0.0006992   0.0002532  -0.0023463
   62   0.0031256   0.0085478  -0.0029944   0.0003186   0.0071668   0.0012140
   63  -0.0293528  -0.0028873   0.0342757  -0.0031175   0.0012196  -0.0043651
   64  -0.0055166  -0.0001390   0.0013338  -0.0006479   0.0001383  -0.0013766
   65  -0.0000438   0.0071661   0.0005878  -0.0000189   0.0001533   0.0000166
   66   0.0004972   0.0005866   0.0018235   0.0001990   0.0000145   0.0000441
           55          56          57          58          59          60
    1   0.0017304  -0.0002875   0.0023069  -0.0001821   0.0000491  -0.0001991
    2  -0.0003451   0.0070593   0.0012064  -0.0001520   0.0001401   0.0000096
    3   0.0029618   0.0010237  -0.0039390   0.0012509   0.0000240   0.0000860
    4  -0.0004789   0.0010709   0.0005743  -0.0002621   0.0000582   0.0000326
    5   0.0003299  -0.0002833  -0.0006496   0.0003508   0.0001628  -0.0000688
    6  -0.0003488  -0.0002325  -0.0000883   0.0000012   0.0000939  -0.0000145
    7   0.0001449   0.0001043  -0.0002160   0.0000657   0.0000160   0.0000078
    8  -0.0001304  -0.0000094   0.0002221  -0.0001397  -0.0001467   0.0000120
    9  -0.0003186   0.0000921  -0.0001691   0.0000186  -0.0000213  -0.0000003
   10  -0.0000785   0.0000914  -0.0000822  -0.0000066  -0.0000221   0.0000087
   11   0.0000122   0.0003381   0.0000830  -0.0000608  -0.0000027   0.0000161
   12  -0.0000441   0.0000668   0.0002953  -0.0000864   0.0000176  -0.0000074
   13  -0.0000343   0.0001093   0.0000477  -0.0000312  -0.0000013   0.0000067
   14  -0.0000039  -0.0000172   0.0000125  -0.0000058   0.0000011  -0.0000005
   15   0.0000488   0.0000241   0.0000185   0.0000016  -0.0000113   0.0000009
   16  -0.0000435  -0.0000524   0.0001687  -0.0000620  -0.0000063   0.0000012
   17  -0.0000514   0.0000394  -0.0000276  -0.0000033  -0.0000342  -0.0000022
   18  -0.0000195   0.0000299  -0.0000455   0.0000109  -0.0000041  -0.0000018
   19   0.0000080   0.0000028  -0.0000091  -0.0000038  -0.0000005   0.0000034
   20   0.0000031   0.0000075  -0.0000009   0.0000003  -0.0000030  -0.0000005
   21   0.0000056   0.0000038  -0.0000216   0.0000104  -0.0000001  -0.0000003
   22   0.0000373  -0.0000407  -0.0000203   0.0000012   0.0000329   0.0000127
   23   0.0000532   0.0002832   0.0000256   0.0000594  -0.0000036  -0.0000216
   24  -0.0000758  -0.0002641   0.0001884  -0.0000800  -0.0000088  -0.0000124
   25  -0.0000365  -0.0001206   0.0000160  -0.0000288   0.0000036   0.0000078
   26   0.0000226  -0.0000151  -0.0000088   0.0000066   0.0000033   0.0000010
   27   0.0000590  -0.0000196   0.0000176   0.0000030   0.0000118   0.0000039
   28  -0.0007297  -0.0011292   0.0000886  -0.0002274  -0.0000716   0.0000215
   29  -0.0004769  -0.0005270   0.0005821  -0.0003561   0.0001595   0.0001097
   30  -0.0005585   0.0003936  -0.0000279  -0.0000136  -0.0001051  -0.0000251
   31   0.0006409   0.0000691  -0.0000737   0.0000773  -0.0000208   0.0000086
   32  -0.0002656   0.0000734  -0.0004732   0.0001459  -0.0001357  -0.0000530
   33  -0.0003003  -0.0001109  -0.0002263   0.0000185   0.0000123   0.0000008
   34  -0.0278940  -0.0030672   0.0287487  -0.0052574   0.0000589  -0.0007837
   35  -0.0078711   0.0078615  -0.0028169   0.0001537   0.0071560   0.0005455
   36   0.0778357  -0.0025274   0.0338179  -0.0010055   0.0005314   0.0020631
   37  -0.0519842   0.0031063  -0.0295711  -0.0007729   0.0000924  -0.0008366
   38   0.0032477  -0.0075192   0.0011735   0.0001031  -0.0009312  -0.0001122
   39  -0.0297775   0.0011637  -0.0182854  -0.0009092  -0.0000960   0.0002033
   40  -0.0006951   0.0000747  -0.0007691   0.0000635  -0.0000039   0.0000860
   41   0.0000926  -0.0007771  -0.0001100  -0.0000106  -0.0010848  -0.0001101
   42  -0.0007981  -0.0001313   0.0002567   0.0000894  -0.0001159  -0.0000373
   43   0.0648092  -0.0025319   0.0237287  -0.0007926   0.0003991  -0.0040444
   44   0.0025057   0.0077865   0.0069828   0.0003273   0.0070513   0.0010424
   45  -0.0231756   0.0070032  -0.0578234  -0.0032377   0.0010720  -0.0029668
   46  -0.0008275  -0.0003412   0.0032465   0.0003848  -0.0000820   0.0007967
   47  -0.0004039   0.0070514   0.0010936   0.0000851   0.0001588   0.0001248
   48   0.0040532   0.0010533  -0.0029250  -0.0007897   0.0001202  -0.0009964
   49  -0.1800127   0.0125809  -0.1197004   0.0116725  -0.0016304   0.0160593
   50   0.0060016  -0.0661902   0.0225655   0.0015776   0.0030040   0.0022425
   51  -0.0555177   0.0225028  -0.2786267  -0.0149680   0.0022359  -0.0182041
   52  -0.0114062  -0.0003066   0.0027584   0.0007718   0.0000200  -0.0002717
   53   0.0029199   0.0031574  -0.0001466  -0.0000445  -0.0039207  -0.0005031
   54  -0.0283029  -0.0001546   0.0045113   0.0005079  -0.0005079   0.0008648
   55   0.6770951   0.0030734  -0.0328805  -0.1273774  -0.0124201   0.1187724
   56   0.0030734   0.1406061  -0.0603073  -0.0123812  -0.0389248   0.0237835
   57  -0.0328805  -0.0603073   0.7120829   0.1186474   0.0237559  -0.2647092
   58  -0.1273774  -0.0123812   0.1186474   0.1320663   0.0133193  -0.1278321
   59  -0.0124201  -0.0389248   0.0237559   0.0133193   0.0280695  -0.0264862
   60   0.1187724   0.0237835  -0.2647092  -0.1278321  -0.0264862   0.2795923
   61  -0.3323660  -0.0030405   0.0316802  -0.0110994   0.0002245  -0.0022322
   62   0.0039477  -0.0634127   0.0068250  -0.0029866   0.0033109  -0.0000101
   63  -0.0339486   0.0066649  -0.1280377   0.0287393   0.0000049   0.0034491
   64  -0.0104996   0.0030162  -0.0286906   0.0010005  -0.0000151   0.0003744
   65  -0.0002400   0.0034117   0.0000126   0.0000116  -0.0040300  -0.0005186
   66   0.0023295  -0.0000580   0.0037372  -0.0003770  -0.0005231   0.0007113
           61          62          63          64          65          66
    1  -0.0249264  -0.0014420   0.0063122   0.0010267   0.0002387  -0.0014450
    2  -0.0030755   0.0039098  -0.0002183  -0.0001288  -0.0038035  -0.0004154
    3   0.0277001  -0.0001498   0.0054267   0.0003481  -0.0005010   0.0007970
    4  -0.0009591   0.0003322  -0.0022920   0.0001719  -0.0006434   0.0003735
    5   0.0036905  -0.0011233  -0.0006896  -0.0003883   0.0004789   0.0002611
    6   0.0008075  -0.0008640  -0.0004746   0.0000227   0.0000802   0.0000744
    7   0.0006656  -0.0010949  -0.0003650  -0.0001029   0.0001030   0.0000721
    8  -0.0009113  -0.0000648  -0.0004304   0.0001426  -0.0001655   0.0000025
    9   0.0007456   0.0003968   0.0000538   0.0000699  -0.0000197  -0.0000101
   10  -0.0002257   0.0000552   0.0000289  -0.0000304  -0.0001123  -0.0000098
   11  -0.0003575   0.0001173  -0.0001963   0.0000001  -0.0002515   0.0000824
   12  -0.0011718  -0.0001589  -0.0003258  -0.0000229  -0.0000650  -0.0000659
   13  -0.0001903  -0.0000112  -0.0001132   0.0000118  -0.0000551   0.0000145
   14  -0.0000313   0.0000214  -0.0000260   0.0000024  -0.0000008  -0.0000064
   15  -0.0001067   0.0000487   0.0000602  -0.0000042   0.0000177  -0.0000071
   16  -0.0002426   0.0001260  -0.0004258   0.0000442   0.0000147  -0.0000177
   17   0.0000112   0.0001716  -0.0000032   0.0000293  -0.0000094  -0.0000304
   18   0.0002039   0.0000118   0.0000262  -0.0000062   0.0000032  -0.0000063
   19  -0.0000047   0.0000031  -0.0000151   0.0000002  -0.0000015  -0.0000055
   20   0.0000004   0.0000032   0.0000038   0.0000008  -0.0000149  -0.0000051
   21   0.0000930   0.0000040   0.0000144   0.0000099  -0.0000018   0.0000051
   22  -0.0002421  -0.0002821   0.0000278  -0.0001067   0.0000828   0.0000881
   23   0.0002025   0.0000952   0.0002345  -0.0000257  -0.0002178  -0.0001437
   24  -0.0010678   0.0002083  -0.0002867  -0.0000395   0.0000946  -0.0000439
   25  -0.0001473   0.0000242  -0.0001023   0.0000091   0.0000559   0.0000315
   26   0.0000215   0.0000215   0.0000319  -0.0000022  -0.0000045   0.0000073
   27  -0.0001068  -0.0000708   0.0000595   0.0000037  -0.0000246  -0.0000099
   28  -0.0002523   0.0002829  -0.0022923   0.0002325   0.0006919   0.0005439
   29  -0.0034384  -0.0017196   0.0002458   0.0003976   0.0006975   0.0000361
   30   0.0009719   0.0008897  -0.0004471   0.0000688  -0.0001304   0.0000548
   31   0.0001470   0.0015710   0.0000839  -0.0001463  -0.0002170  -0.0000387
   32   0.0014142  -0.0005989   0.0003464  -0.0000907  -0.0001464  -0.0001241
   33   0.0007649  -0.0005381   0.0000266   0.0001260   0.0000624   0.0000396
   34  -0.1672395  -0.0113113   0.1120938   0.0102671   0.0012351  -0.0151989
   35  -0.0057507  -0.0657914   0.0217335  -0.0016358   0.0031682   0.0023378
   36   0.0486764   0.0212186  -0.2644120   0.0146249   0.0023779  -0.0185108
   37   0.0639468   0.0024503  -0.0235432  -0.0010741  -0.0004021   0.0039944
   38  -0.0024229   0.0094088   0.0072971  -0.0003419   0.0063758   0.0010298
   39   0.0240897   0.0073441  -0.0593945   0.0033373   0.0009941  -0.0028893
   40  -0.0010397   0.0003370  -0.0033265   0.0005408   0.0000838  -0.0007966
   41   0.0003883   0.0063663   0.0010284  -0.0000916   0.0003231   0.0001388
   42  -0.0039881   0.0010487  -0.0029170   0.0008039   0.0001348  -0.0009909
   43  -0.0522190  -0.0032517   0.0296500  -0.0007033  -0.0000573   0.0007946
   44  -0.0031311  -0.0075166   0.0011319  -0.0000730  -0.0007731  -0.0001296
   45   0.0294417   0.0011537  -0.0179769   0.0007638  -0.0001211   0.0002641
   46  -0.0007804  -0.0001045   0.0009042   0.0000646   0.0000124  -0.0000885
   47  -0.0001236  -0.0009314  -0.0000835   0.0000045  -0.0010891  -0.0001138
   48   0.0008252  -0.0001121   0.0002127  -0.0000856  -0.0001114  -0.0000379
   49  -0.0277086   0.0031256  -0.0293528  -0.0055166  -0.0000438   0.0004972
   50   0.0081039   0.0085478  -0.0028873  -0.0001390   0.0071661   0.0005866
   51  -0.0767318  -0.0029944   0.0342757   0.0013338   0.0005878   0.0018235
   52   0.0006992   0.0003186  -0.0031175  -0.0006479  -0.0000189   0.0001990
   53   0.0002532   0.0071668   0.0012196   0.0001383   0.0001533   0.0000145
   54  -0.0023463   0.0012140  -0.0043651  -0.0013766   0.0000166   0.0000441
   55  -0.3323660   0.0039477  -0.0339486  -0.0104996  -0.0002400   0.0023295
   56  -0.0030405  -0.0634127   0.0066649   0.0030162   0.0034117  -0.0000580
   57   0.0316802   0.0068250  -0.1280377  -0.0286906   0.0000126   0.0037372
   58  -0.0110994  -0.0029866   0.0287393   0.0010005   0.0000116  -0.0003770
   59   0.0002245   0.0033109   0.0000049  -0.0000151  -0.0040300  -0.0005231
   60  -0.0022322  -0.0000101   0.0034491   0.0003744  -0.0005186   0.0007113
   61   0.6807813  -0.0045765   0.0401927  -0.1265979   0.0125483  -0.1184403
   62  -0.0045765   0.1412803  -0.0593819   0.0124870  -0.0392617   0.0239170
   63   0.0401927  -0.0593819   0.7001403  -0.1191412   0.0239757  -0.2651069
   64  -0.1265979   0.0124870  -0.1191412   0.1320562  -0.0132869   0.1274797
   65   0.0125483  -0.0392617   0.0239757  -0.0132869   0.0279934  -0.0268641
   66  -0.1184403   0.0239170  -0.2651069   0.1274797  -0.0268641   0.2801277
 **********************************************************************
 **                                                                  **
 **                       VIBRATIONAL ANALYSIS                       **
 **                       --------------------                       **
 **                                                                  **
 **        VIBRATIONAL FREQUENCIES (CM**-1) AND NORMAL MODES         **
 **     FORCE CONSTANTS (mDYN/ANGSTROM) AND REDUCED MASSES (AMU)     **
 **                  INFRARED INTENSITIES (KM/MOL)                   **
 **                                                                  **
 **********************************************************************


 Mode:                 1                      2                      3
 Frequency:        16.95                  60.95                  66.85
 Force Cnst:      0.0007                 0.0162                 0.0192
 Red. Mass:       4.0508                 7.4041                 7.2936
 IR Active:          YES                    YES                    YES
 IR Intens:        0.003                  1.056                  0.833
 Raman Active:       YES                    YES                    YES
               X      Y      Z        X      Y      Z        X      Y      Z
 C         -0.002  0.000  0.000   -0.000 -0.010  0.053   -0.000 -0.107 -0.010
 C         -0.001  0.001 -0.042   -0.007 -0.005 -0.000   -0.068 -0.062 -0.003
 Cl         0.003  0.004 -0.077   -0.015 -0.015  0.215   -0.174 -0.118 -0.021
 C         -0.001  0.000 -0.044   -0.008  0.007 -0.211   -0.071  0.025  0.018
 H         -0.001  0.001 -0.074   -0.013  0.011 -0.273   -0.128  0.057  0.025
 C         -0.001 -0.000 -0.000   -0.001  0.013 -0.342    0.000  0.065  0.030
 H         -0.001 -0.000 -0.000   -0.002  0.022 -0.525    0.001  0.128  0.048
 C         -0.001 -0.001  0.043    0.006  0.007 -0.211    0.071  0.025  0.018
 H         -0.001 -0.001  0.074    0.011  0.011 -0.273    0.129  0.057  0.025
 C         -0.001 -0.001  0.042    0.006 -0.005 -0.000    0.069 -0.063 -0.003
 Cl         0.002 -0.004  0.078    0.017 -0.014  0.216    0.173 -0.119 -0.020
 C         -0.002  0.000  0.000   -0.000 -0.008  0.027   -0.000 -0.105 -0.011
 C         -0.001  0.241  0.026    0.078 -0.000 -0.021    0.003 -0.009 -0.002
 H          0.000  0.429  0.047    0.143 -0.007  0.016    0.006 -0.078 -0.008
 C         -0.001  0.239  0.025    0.080  0.020 -0.117    0.003  0.229  0.018
 H         -0.001  0.425  0.044    0.144  0.028 -0.153    0.006  0.323  0.027
 C         -0.001 -0.000 -0.001    0.000  0.032 -0.162   -0.000  0.365  0.031
 H         -0.001 -0.000 -0.001    0.000  0.049 -0.232   -0.000  0.574  0.050
 C         -0.002 -0.239 -0.025   -0.080  0.021 -0.117   -0.003  0.229  0.018
 H         -0.002 -0.425 -0.045   -0.144  0.030 -0.153   -0.006  0.323  0.027
 C         -0.002 -0.240 -0.025   -0.079  0.001 -0.021   -0.003 -0.009 -0.002
 H         -0.001 -0.429 -0.046   -0.144 -0.005  0.016   -0.006 -0.078 -0.008
 TransDip  -0.002 -0.000 -0.000   -0.000  0.003 -0.033    0.000  0.029  0.004

 Mode:                 4                      5                      6
 Frequency:       142.04                 181.46                 197.54
 Force Cnst:      0.0728                 0.2902                 0.1065
 Red. Mass:       6.1245                14.9602                 4.6322
 IR Active:          YES                    YES                    YES
 IR Intens:        0.352                  0.372                  0.000
 Raman Active:       YES                    YES                    YES
               X      Y      Z        X      Y      Z        X      Y      Z
 C          0.001 -0.006  0.283   -0.136  0.000  0.002   -0.000  0.000 -0.000
 C         -0.001 -0.002  0.120   -0.047 -0.015 -0.001    0.001 -0.003  0.157
 Cl        -0.002  0.004 -0.136    0.325  0.198  0.006    0.001  0.003 -0.091
 C         -0.002  0.002 -0.041   -0.044 -0.034 -0.004    0.002 -0.006  0.338
 H         -0.003  0.005 -0.171   -0.069 -0.021 -0.008    0.002 -0.010  0.593
 C         -0.001  0.004 -0.097   -0.016  0.000  0.001    0.001 -0.000 -0.000
 H         -0.001  0.007 -0.239   -0.017  0.000  0.001    0.001 -0.000 -0.000
 C          0.001  0.002 -0.042   -0.044  0.035  0.006   -0.001  0.005 -0.338
 H          0.002  0.004 -0.173   -0.069  0.022  0.009   -0.002  0.009 -0.593
 C          0.001 -0.002  0.120   -0.046  0.015  0.002   -0.000  0.002 -0.157
 Cl         0.001  0.003 -0.136    0.323 -0.199 -0.009    0.002 -0.003  0.091
 C          0.001 -0.006  0.261   -0.191 -0.001  0.001   -0.001  0.000 -0.000
 C          0.147 -0.003  0.177   -0.238 -0.008  0.013   -0.002  0.004  0.000
 H          0.271 -0.002  0.250   -0.263 -0.014 -0.003   -0.002  0.009  0.001
 C          0.154 -0.002 -0.011   -0.249 -0.008  0.010   -0.002  0.010  0.001
 H          0.278 -0.001 -0.082   -0.233 -0.014  0.000   -0.002  0.020  0.002
 C          0.002 -0.003 -0.101   -0.268  0.001 -0.001   -0.002 -0.000  0.000
 H          0.002 -0.005 -0.240   -0.268  0.002 -0.002   -0.002 -0.001  0.000
 C         -0.151 -0.001 -0.012   -0.251  0.009 -0.011   -0.001 -0.010 -0.001
 H         -0.275  0.000 -0.083   -0.237  0.015 -0.002   -0.001 -0.020 -0.002
 C         -0.145 -0.002  0.176   -0.240  0.007 -0.011   -0.001 -0.004 -0.001
 H         -0.270 -0.001  0.249   -0.267  0.012  0.005   -0.001 -0.008 -0.001
 TransDip   0.000  0.001 -0.019   -0.020  0.000 -0.000    0.001 -0.000 -0.000

 Mode:                 7                      8                      9
 Frequency:       238.07                 291.54                 350.73
 Force Cnst:      0.1740                 0.6107                 0.3611
 Red. Mass:       5.2117                12.1946                 4.9823
 IR Active:          YES                    YES                    YES
 IR Intens:        0.001                  0.108                  3.131
 Raman Active:       YES                    YES                    YES
               X      Y      Z        X      Y      Z        X      Y      Z
 C         -0.000  0.015 -0.009    0.048 -0.000 -0.000    0.001  0.012  0.161
 C          0.039 -0.019 -0.008    0.167 -0.097 -0.003    0.014  0.002  0.292
 Cl        -0.078 -0.094 -0.001    0.036 -0.297 -0.007   -0.010 -0.003 -0.033
 C          0.036 -0.024 -0.001    0.187 -0.039 -0.002    0.014 -0.009  0.074
 H          0.056 -0.035  0.003    0.115  0.002 -0.002    0.026 -0.013 -0.068
 C         -0.000 -0.047  0.004    0.248 -0.001  0.001   -0.000 -0.013 -0.225
 H         -0.000 -0.086  0.012    0.249 -0.001  0.003   -0.001 -0.021 -0.646
 C         -0.037 -0.024  0.001    0.188  0.037  0.001   -0.012 -0.008  0.074
 H         -0.056 -0.034  0.006    0.115 -0.003  0.002   -0.025 -0.013 -0.067
 C         -0.040 -0.019 -0.007    0.167  0.096 -0.000   -0.010  0.002  0.292
 Cl         0.078 -0.096 -0.001    0.038  0.297  0.006    0.010 -0.001 -0.033
 C          0.000  0.226  0.009   -0.078  0.000  0.003    0.000  0.023 -0.161
 C         -0.007  0.294  0.019   -0.192 -0.003  0.039   -0.071  0.004 -0.142
 H         -0.013  0.417  0.028   -0.257  0.002 -0.000   -0.162  0.002 -0.195
 C         -0.007  0.037  0.000   -0.215  0.001  0.031   -0.088 -0.004 -0.003
 H         -0.013 -0.026 -0.003   -0.173  0.008  0.007   -0.178 -0.012  0.046
 C          0.000 -0.224 -0.022   -0.267 -0.001 -0.001   -0.002  0.008  0.056
 H          0.001 -0.557 -0.051   -0.267 -0.002 -0.003   -0.002  0.019  0.138
 C          0.007  0.037  0.000   -0.219 -0.000 -0.031    0.086 -0.005 -0.003
 H          0.013 -0.025 -0.003   -0.179 -0.007 -0.008    0.176 -0.014  0.047
 C          0.007  0.295  0.019   -0.195  0.006 -0.034    0.070  0.004 -0.142
 H          0.013  0.417  0.028   -0.264  0.002  0.007    0.161  0.003 -0.195
 TransDip   0.000 -0.001 -0.000   -0.011 -0.000  0.000   -0.000  0.001 -0.057

 Mode:                10                     11                     12
 Frequency:       395.62                 408.05                 439.31
 Force Cnst:      0.5181                 0.2830                 1.1858
 Red. Mass:       5.6185                 2.8845                10.4284
 IR Active:          YES                    YES                    YES
 IR Intens:        3.370                  0.022                  4.809
 Raman Active:       YES                    YES                    YES
               X      Y      Z        X      Y      Z        X      Y      Z
 C          0.000 -0.152  0.001    0.002  0.000 -0.000    0.220 -0.001 -0.001
 C         -0.106 -0.098  0.022    0.001  0.001  0.001    0.206  0.111  0.004
 Cl         0.137 -0.068 -0.004   -0.001  0.002  0.000   -0.156  0.199  0.005
 C         -0.139  0.158  0.013    0.001  0.001 -0.004    0.263  0.063 -0.003
 H         -0.329  0.262  0.007    0.002  0.000 -0.012    0.339  0.025 -0.009
 C          0.001  0.279 -0.015   -0.000 -0.000  0.000    0.244 -0.002 -0.001
 H          0.001  0.411 -0.050   -0.000 -0.000  0.001    0.248 -0.002 -0.000
 C          0.141  0.157  0.011    0.001 -0.001  0.004    0.263 -0.067  0.001
 H          0.332  0.260  0.004    0.002 -0.001  0.012    0.337 -0.031  0.006
 C          0.106 -0.099  0.021    0.001 -0.001 -0.002    0.206 -0.111 -0.005
 Cl        -0.138 -0.068 -0.003   -0.001 -0.002 -0.000   -0.155 -0.196 -0.003
 C          0.000 -0.105 -0.024    0.001 -0.000  0.000    0.080 -0.001  0.001
 C         -0.005  0.072 -0.004    0.000 -0.205 -0.021   -0.082 -0.002  0.064
 H         -0.012  0.166  0.002   -0.001 -0.452 -0.048   -0.185  0.011  0.004
 C         -0.007  0.058  0.006   -0.000  0.206  0.022   -0.115 -0.009  0.056
 H         -0.015  0.131  0.018   -0.000  0.454  0.047   -0.041 -0.007  0.012
 C         -0.000 -0.111 -0.008   -0.001 -0.000 -0.000   -0.204 -0.001 -0.001
 H         -0.000 -0.247 -0.015   -0.001 -0.000 -0.000   -0.204 -0.002 -0.001
 C          0.007  0.057  0.005   -0.000 -0.206 -0.022   -0.115  0.010 -0.056
 H          0.014  0.130  0.017    0.000 -0.453 -0.047   -0.043  0.011 -0.012
 C          0.005  0.072 -0.004    0.000  0.205  0.021   -0.082  0.003 -0.063
 H          0.011  0.167  0.002   -0.002  0.453  0.048   -0.187 -0.007 -0.002
 TransDip   0.000  0.059 -0.002    0.005  0.000  0.000    0.070 -0.000 -0.000

 Mode:                13                     14                     15
 Frequency:       443.61                 528.95                 560.18
 Force Cnst:      0.7705                 0.8929                 0.6897
 Red. Mass:       6.6450                 5.4167                 3.7304
 IR Active:          YES                    YES                    YES
 IR Intens:        1.138                  0.010                  0.890
 Raman Active:       YES                    YES                    YES
               X      Y      Z        X      Y      Z        X      Y      Z
 C         -0.001 -0.150 -0.014    0.001  0.000 -0.000    0.001 -0.019  0.263
 C         -0.153 -0.074  0.011   -0.000  0.009 -0.422   -0.019 -0.014  0.032
 Cl        -0.050  0.151  0.002   -0.001 -0.000  0.030    0.000  0.005  0.006
 C         -0.148 -0.200  0.006    0.002 -0.002  0.139   -0.024 -0.010 -0.200
 H         -0.131 -0.210  0.007    0.004 -0.009  0.549   -0.034 -0.001 -0.460
 C         -0.002 -0.140 -0.019    0.002 -0.000 -0.000    0.001 -0.003  0.259
 H         -0.001  0.047 -0.042    0.002 -0.001 -0.001    0.002  0.023  0.511
 C          0.145 -0.201  0.006   -0.000  0.002 -0.139    0.022 -0.011 -0.201
 H          0.128 -0.211  0.009   -0.002  0.008 -0.548    0.031 -0.002 -0.462
 C          0.151 -0.075  0.009    0.001 -0.007  0.422    0.019 -0.014  0.033
 Cl         0.052  0.152  0.002   -0.001  0.000 -0.031   -0.000  0.005  0.006
 C         -0.001 -0.251 -0.030    0.002 -0.003 -0.000    0.001  0.032 -0.063
 C         -0.000  0.068  0.004   -0.000 -0.004  0.001   -0.001  0.016 -0.092
 H         -0.000  0.268  0.026   -0.002 -0.018 -0.002   -0.059 -0.002 -0.128
 C         -0.001  0.110  0.012   -0.000  0.003  0.001   -0.017 -0.014  0.014
 H         -0.004  0.306  0.033    0.001 -0.001  0.000   -0.079 -0.049  0.045
 C          0.001 -0.182 -0.018   -0.002 -0.002 -0.000   -0.001  0.013  0.040
 H          0.001 -0.365 -0.036   -0.002 -0.002 -0.000   -0.001  0.017  0.048
 C          0.002  0.111  0.012   -0.001 -0.000 -0.001    0.016 -0.013  0.014
 H          0.004  0.306  0.033    0.001  0.009  0.001    0.079 -0.049  0.045
 C          0.001  0.067  0.005   -0.000  0.004 -0.001    0.001  0.016 -0.092
 H          0.002  0.267  0.025   -0.002  0.022  0.003    0.059 -0.003 -0.128
 TransDip  -0.000 -0.034  0.001    0.003 -0.000  0.000    0.000 -0.009 -0.029

 Mode:                16                     17                     18
 Frequency:       571.29                 633.44                 652.76
 Force Cnst:      0.7022                 1.4726                 1.8672
 Red. Mass:       3.6518                 6.2289                 7.4375
 IR Active:          YES                    YES                    YES
 IR Intens:       10.927                  0.128                  1.147
 Raman Active:       YES                    YES                    YES
               X      Y      Z        X      Y      Z        X      Y      Z
 C         -0.000 -0.085 -0.032    0.000  0.001  0.016   -0.220  0.001  0.001
 C         -0.108 -0.076 -0.009   -0.001 -0.000  0.051    0.003 -0.117 -0.003
 Cl         0.001  0.026 -0.000    0.000 -0.001 -0.001   -0.037  0.043  0.001
 C         -0.136 -0.077  0.025   -0.002 -0.000 -0.045    0.087 -0.126 -0.003
 H         -0.191 -0.049  0.064   -0.002  0.001 -0.157   -0.092 -0.023 -0.001
 C          0.000  0.007 -0.033   -0.000 -0.001  0.060    0.346 -0.001 -0.000
 H          0.001  0.187 -0.058   -0.000  0.002  0.050    0.349 -0.001 -0.001
 C          0.136 -0.078  0.023    0.001 -0.001 -0.045    0.087  0.126  0.001
 H          0.192 -0.050  0.058    0.001  0.001 -0.157   -0.093  0.024 -0.004
 C          0.108 -0.077 -0.005    0.002 -0.000  0.051    0.004  0.118  0.004
 Cl        -0.001  0.026 -0.001   -0.000 -0.000 -0.001   -0.038 -0.043 -0.001
 C          0.000  0.257  0.032    0.000 -0.014  0.134   -0.287 -0.000 -0.000
 C         -0.004  0.073  0.013   -0.233 -0.024  0.198   -0.044  0.018 -0.197
 H         -0.001 -0.210 -0.015   -0.097 -0.031  0.276    0.173  0.012 -0.070
 C         -0.002 -0.125 -0.018   -0.249  0.028 -0.235   -0.010  0.021 -0.196
 H          0.003 -0.504 -0.060   -0.107  0.041 -0.314   -0.258  0.010 -0.055
 C         -0.000  0.179  0.015   -0.000  0.011 -0.140    0.282 -0.000  0.000
 H         -0.000  0.186  0.020   -0.001 -0.035  0.275    0.281 -0.000  0.001
 C          0.002 -0.125 -0.017    0.250  0.028 -0.234   -0.009 -0.020  0.195
 H         -0.003 -0.504 -0.060    0.110  0.042 -0.314   -0.258 -0.009  0.052
 C          0.004  0.073  0.013    0.233 -0.024  0.198   -0.044 -0.018  0.197
 H          0.000 -0.209 -0.014    0.095 -0.031  0.276    0.173 -0.012  0.072
 TransDip  -0.000 -0.106 -0.007    0.000  0.002 -0.011   -0.034  0.000 -0.001

 Mode:                19                     20                     21
 Frequency:       710.95                 746.20                 767.71
 Force Cnst:      0.4665                 0.8351                 2.0127
 Red. Mass:       1.5666                 2.5456                 5.7961
 IR Active:          YES                    YES                    YES
 IR Intens:       46.648                 22.318                  1.414
 Raman Active:       YES                    YES                    YES
               X      Y      Z        X      Y      Z        X      Y      Z
 C          0.000  0.003 -0.000   -0.000  0.007  0.281   -0.141  0.022 -0.008
 C          0.002  0.002 -0.000   -0.010  0.009 -0.125   -0.098 -0.124  0.001
 Cl         0.001 -0.001  0.000    0.002 -0.004  0.002   -0.014  0.020  0.000
 C          0.005  0.002 -0.000   -0.013 -0.010  0.029   -0.080 -0.222 -0.002
 H          0.007  0.001  0.002   -0.010 -0.020  0.569   -0.333 -0.082 -0.032
 C         -0.000 -0.001 -0.000    0.001  0.001 -0.138    0.292 -0.003  0.005
 H         -0.000 -0.007  0.002    0.003  0.017  0.422    0.291  0.035 -0.033
 C         -0.005  0.002 -0.000    0.013 -0.008  0.029   -0.041  0.196  0.005
 H         -0.007  0.001  0.002    0.011 -0.018  0.570   -0.312  0.049 -0.027
 C         -0.002  0.002 -0.000    0.008  0.011 -0.125   -0.071  0.161  0.003
 Cl        -0.001 -0.001  0.000   -0.002 -0.004  0.002   -0.020 -0.033 -0.000
 C         -0.000 -0.081 -0.008    0.001  0.024  0.005    0.096  0.035  0.004
 C         -0.001  0.058  0.007   -0.021 -0.014 -0.027    0.067 -0.032  0.149
 H          0.001  0.489  0.054   -0.033  0.014 -0.032   -0.040 -0.013  0.095
 C         -0.001 -0.131 -0.014   -0.038  0.008 -0.022    0.087 -0.014  0.180
 H         -0.001  0.223  0.023   -0.060  0.080 -0.004    0.307  0.084  0.068
 C         -0.000  0.053  0.005   -0.001 -0.020  0.005   -0.163 -0.023 -0.003
 H         -0.001  0.600  0.063   -0.001  0.041  0.078   -0.160  0.071  0.004
 C          0.001 -0.131 -0.014    0.039  0.008 -0.024    0.084  0.022 -0.177
 H          0.001  0.222  0.022    0.062  0.079 -0.004    0.303  0.101 -0.046
 C          0.001  0.057  0.007    0.022 -0.014 -0.029    0.066 -0.002 -0.152
 H         -0.001  0.490  0.054    0.033  0.014 -0.033   -0.041  0.021 -0.094
 TransDip   0.000  0.217  0.025    0.002  0.033  0.148    0.012  0.036 -0.003

 Mode:                22                     23                     24
 Frequency:       768.64                 783.76                 790.81
 Force Cnst:      1.0134                 0.6843                 1.5437
 Red. Mass:       2.9113                 1.8907                 4.1895
 IR Active:          YES                    YES                    YES
 IR Intens:       79.437                 30.817                 24.744
 Raman Active:       YES                    YES                    YES
               X      Y      Z        X      Y      Z        X      Y      Z
 C          0.013  0.122 -0.029   -0.000  0.018 -0.124   -0.001 -0.192 -0.026
 C         -0.068  0.115  0.005   -0.008  0.015  0.131    0.081 -0.227  0.011
 Cl         0.017 -0.040 -0.001    0.002 -0.005 -0.006   -0.026  0.063  0.001
 C         -0.100 -0.054  0.009   -0.011 -0.006 -0.114    0.090  0.071 -0.010
 H         -0.032 -0.091 -0.122   -0.000 -0.021  0.468   -0.044  0.143  0.036
 C         -0.026 -0.013  0.022    0.000 -0.002 -0.045    0.001  0.038 -0.001
 H         -0.026  0.199 -0.132    0.002  0.010  0.691    0.000 -0.165  0.049
 C          0.111 -0.092  0.008    0.010 -0.006 -0.114   -0.090  0.072 -0.009
 H          0.089 -0.104 -0.123    0.002 -0.020  0.468    0.045  0.144  0.035
 C          0.084  0.089  0.004    0.008  0.015  0.131   -0.083 -0.227  0.012
 Cl        -0.014 -0.035 -0.000   -0.002 -0.005 -0.006    0.027  0.063  0.000
 C         -0.008  0.201  0.021    0.000  0.005 -0.001    0.000  0.230  0.025
 C         -0.003 -0.095 -0.022    0.006 -0.004  0.011    0.000 -0.073 -0.008
 H          0.006  0.021 -0.005    0.011 -0.003  0.014    0.001 -0.052 -0.006
 C         -0.002  0.025 -0.010    0.014 -0.000  0.009    0.001  0.008  0.001
 H         -0.020  0.523  0.053    0.025  0.013  0.004    0.000  0.468  0.050
 C          0.015 -0.128 -0.014   -0.000 -0.003 -0.004   -0.000 -0.119 -0.012
 H          0.014  0.403  0.030   -0.000  0.012 -0.028   -0.001  0.450  0.045
 C         -0.014  0.022  0.022   -0.014 -0.000  0.008   -0.001  0.008  0.001
 H         -0.035  0.521  0.062   -0.024  0.013  0.004   -0.001  0.467  0.049
 C         -0.009 -0.098  0.005   -0.006 -0.004  0.011   -0.000 -0.073 -0.008
 H          0.000  0.018  0.013   -0.011 -0.003  0.014   -0.001 -0.052 -0.005
 TransDip  -0.002  0.285 -0.014    0.000  0.031  0.175   -0.001 -0.159  0.012

 Mode:                25                     26                     27
 Frequency:       854.70                 901.93                 930.35
 Force Cnst:      0.5376                 0.6509                 0.7272
 Red. Mass:       1.2490                 1.3580                 1.4260
 IR Active:          YES                    YES                    YES
 IR Intens:        0.004                  0.001                  0.048
 Raman Active:       YES                    YES                    YES
               X      Y      Z        X      Y      Z        X      Y      Z
 C         -0.000  0.000  0.000    0.000 -0.000 -0.000   -0.000 -0.005  0.004
 C         -0.000  0.000  0.001    0.000 -0.001  0.035   -0.002  0.021 -0.000
 Cl        -0.000 -0.000 -0.000   -0.000  0.000 -0.003    0.001 -0.003 -0.000
 C          0.000  0.000  0.001   -0.001  0.002 -0.121    0.006  0.005  0.001
 H          0.000  0.000 -0.008    0.002 -0.011  0.696    0.027 -0.006 -0.002
 C          0.000  0.000 -0.000    0.000 -0.000 -0.000   -0.000 -0.007 -0.001
 H          0.000  0.000 -0.000    0.000 -0.000  0.001   -0.000 -0.024  0.004
 C          0.000 -0.000 -0.001    0.000 -0.002  0.121   -0.006  0.005  0.001
 H          0.000 -0.000  0.008   -0.003  0.010 -0.696   -0.027 -0.006 -0.001
 C         -0.000 -0.001 -0.001   -0.000  0.001 -0.035    0.002  0.021 -0.001
 Cl        -0.000  0.000  0.000   -0.000 -0.000  0.003   -0.001 -0.003 -0.000
 C          0.000  0.000 -0.000    0.000  0.000 -0.000   -0.000 -0.074 -0.008
 C         -0.000  0.075  0.007    0.000 -0.000  0.000   -0.000  0.103  0.011
 H         -0.002 -0.499 -0.055    0.000 -0.003 -0.000   -0.002 -0.554 -0.060
 C         -0.000  0.072  0.007   -0.000  0.002  0.000   -0.000 -0.009 -0.001
 H         -0.000 -0.484 -0.051    0.000 -0.008 -0.001    0.001  0.034  0.003
 C          0.001  0.000 -0.000   -0.000 -0.000 -0.000    0.000 -0.097 -0.011
 H          0.001 -0.000 -0.000   -0.000  0.000  0.000   -0.001  0.575  0.059
 C         -0.000 -0.072 -0.007   -0.000 -0.002 -0.000    0.000 -0.010 -0.001
 H         -0.001  0.483  0.051    0.000  0.008  0.001   -0.001  0.038  0.003
 C         -0.001 -0.076 -0.007    0.000  0.000 -0.000    0.000  0.103  0.011
 H         -0.002  0.501  0.054    0.000  0.003  0.000    0.003 -0.556 -0.060
 TransDip  -0.002  0.000 -0.000   -0.001 -0.000  0.000    0.000  0.002 -0.007

 Mode:                28                     29                     30
 Frequency:       979.59                 982.20                1002.16
 Force Cnst:      0.7379                 0.7798                 0.7686
 Red. Mass:       1.3051                 1.3720                 1.2990
 IR Active:          YES                    YES                    YES
 IR Intens:        0.366                  0.002                  0.040
 Raman Active:       YES                    YES                    YES
               X      Y      Z        X      Y      Z        X      Y      Z
 C          0.000  0.000 -0.017    0.000 -0.000 -0.000    0.000  0.002 -0.001
 C         -0.000 -0.000  0.001   -0.000  0.001  0.001    0.001 -0.004  0.000
 Cl        -0.000 -0.000  0.001   -0.000 -0.000 -0.000   -0.000  0.000  0.000
 C          0.000 -0.002  0.073   -0.000 -0.000 -0.001   -0.001 -0.001 -0.000
 H         -0.001  0.007 -0.450    0.000 -0.001  0.003   -0.006  0.001 -0.000
 C         -0.000  0.002 -0.126    0.001 -0.000 -0.000    0.000  0.001  0.000
 H          0.002 -0.010  0.754    0.001 -0.000  0.001    0.000  0.005  0.000
 C          0.000 -0.001  0.073   -0.000  0.001  0.001    0.001 -0.001 -0.000
 H         -0.002  0.007 -0.449   -0.000  0.001 -0.005    0.006  0.002 -0.000
 C          0.000 -0.000  0.001   -0.000 -0.001 -0.000   -0.001 -0.004  0.000
 Cl         0.000 -0.000  0.001   -0.000  0.000  0.000    0.000  0.000  0.000
 C          0.000  0.001 -0.002    0.001 -0.000 -0.000    0.000  0.002 -0.000
 C         -0.000 -0.001  0.002   -0.001  0.090  0.010    0.000 -0.037 -0.004
 H         -0.002  0.003  0.002   -0.003 -0.482 -0.053    0.001  0.260  0.029
 C          0.002 -0.000  0.001   -0.000 -0.092 -0.010   -0.000  0.083  0.009
 H          0.005 -0.001 -0.000   -0.002  0.499  0.052   -0.000 -0.500 -0.052
 C          0.000  0.001 -0.002    0.002  0.000  0.000    0.000 -0.097 -0.011
 H          0.000 -0.001 -0.009    0.002 -0.001 -0.000   -0.000  0.570  0.057
 C         -0.002 -0.000  0.002   -0.000  0.092  0.010    0.000  0.083  0.009
 H         -0.006  0.001 -0.000   -0.001 -0.497 -0.052    0.001 -0.503 -0.052
 C          0.000 -0.001  0.003   -0.001 -0.089 -0.009   -0.000 -0.038 -0.004
 H          0.001  0.001  0.002   -0.004  0.477  0.052   -0.001  0.261  0.028
 TransDip  -0.001  0.002 -0.019   -0.001 -0.000 -0.000    0.000 -0.006  0.001

 Mode:                31                     32                     33
 Frequency:      1015.62                1022.29                1056.53
 Force Cnst:      3.8568                 4.4613                 1.3674
 Red. Mass:       6.3462                 7.2454                 2.0792
 IR Active:          YES                    YES                    YES
 IR Intens:        0.033                  3.848                  4.486
 Raman Active:       YES                    YES                    YES
               X      Y      Z        X      Y      Z        X      Y      Z
 C         -0.132  0.000  0.000    0.267 -0.000 -0.000   -0.080  0.000  0.000
 C          0.014 -0.030 -0.001   -0.037  0.097  0.002    0.007 -0.047 -0.001
 Cl         0.000  0.001  0.000    0.001 -0.005 -0.000   -0.001  0.003  0.000
 C          0.066  0.109  0.002   -0.127 -0.223 -0.003    0.032  0.076  0.001
 H          0.066  0.115  0.001   -0.097 -0.250 -0.003   -0.038  0.119  0.002
 C         -0.029  0.000 -0.000    0.075 -0.000  0.000   -0.010  0.000 -0.000
 H         -0.025 -0.000  0.001    0.067  0.000 -0.002   -0.007 -0.000  0.000
 C          0.066 -0.110 -0.002   -0.126  0.224  0.004    0.032 -0.076 -0.001
 H          0.066 -0.115 -0.003   -0.096  0.251  0.005   -0.039 -0.119 -0.001
 C          0.014  0.030  0.001   -0.038 -0.097 -0.002    0.008  0.047  0.001
 Cl         0.000 -0.001 -0.000    0.001  0.005  0.000   -0.001 -0.003 -0.000
 C         -0.114  0.000 -0.000    0.265 -0.000  0.000   -0.042  0.000 -0.000
 C         -0.185 -0.034  0.309   -0.079 -0.019  0.171    0.039 -0.008  0.081
 H         -0.199 -0.031  0.327   -0.021 -0.011  0.198    0.347 -0.033  0.258
 C          0.048 -0.009  0.087   -0.135  0.028 -0.256    0.002  0.014 -0.139
 H          0.044 -0.014  0.115   -0.095  0.025 -0.285    0.346  0.039 -0.341
 C          0.370  0.001  0.001    0.159  0.000  0.000   -0.126 -0.000 -0.001
 H          0.392 -0.001  0.001    0.151  0.000 -0.001   -0.138  0.000 -0.003
 C          0.049  0.008 -0.087   -0.136 -0.028  0.256    0.001 -0.014  0.139
 H          0.045  0.016 -0.115   -0.098 -0.022  0.284    0.340 -0.037  0.341
 C         -0.184  0.033 -0.310   -0.078  0.020 -0.171    0.041  0.008 -0.080
 H         -0.198  0.032 -0.327   -0.019  0.009 -0.198    0.354  0.033 -0.259
 TransDip   0.006  0.000 -0.000    0.063 -0.000  0.000    0.068  0.000 -0.001

 Mode:                34                     35                     36
 Frequency:      1097.91                1100.54                1115.41
 Force Cnst:      2.4828                 1.1309                 1.7146
 Red. Mass:       3.4959                 1.5848                 2.3390
 IR Active:          YES                    YES                    YES
 IR Intens:       15.610                  5.777                  4.756
 Raman Active:       YES                    YES                    YES
               X      Y      Z        X      Y      Z        X      Y      Z
 C          0.017  0.000 -0.000   -0.000 -0.002 -0.027   -0.066  0.000  0.000
 C         -0.137  0.179  0.004   -0.001  0.001  0.004   -0.065  0.183  0.004
 Cl         0.016 -0.022 -0.001    0.000 -0.000 -0.000    0.007 -0.018 -0.000
 C         -0.030  0.159  0.003    0.001  0.001  0.001    0.035 -0.077 -0.001
 H         -0.425  0.405  0.008    0.005 -0.001 -0.008    0.508 -0.339 -0.007
 C          0.258 -0.000 -0.001   -0.001 -0.001 -0.001    0.025 -0.000  0.000
 H          0.280  0.001 -0.001   -0.001 -0.007  0.007    0.025  0.000 -0.000
 C         -0.031 -0.159 -0.002   -0.000  0.001  0.001    0.035  0.077  0.001
 H         -0.429 -0.404 -0.004   -0.006 -0.002 -0.008    0.512  0.337  0.003
 C         -0.138 -0.178 -0.003    0.002  0.004  0.004   -0.067 -0.183 -0.003
 Cl         0.017  0.022  0.000   -0.000 -0.000 -0.000    0.007  0.018  0.000
 C          0.024 -0.000  0.000    0.000 -0.005  0.057   -0.131  0.000  0.000
 C          0.003  0.000 -0.010    0.106  0.005 -0.044    0.003 -0.002  0.015
 H         -0.018  0.007 -0.024    0.461 -0.018  0.151    0.156 -0.012  0.109
 C         -0.006 -0.000  0.002   -0.060  0.006 -0.059    0.043 -0.002  0.022
 H         -0.044 -0.004  0.023   -0.278 -0.006  0.056    0.163  0.004 -0.044
 C          0.004 -0.000  0.001   -0.001 -0.010  0.088   -0.037 -0.000  0.000
 H          0.004 -0.000  0.004   -0.002 -0.056  0.559   -0.037 -0.001  0.004
 C         -0.005  0.000 -0.003    0.060  0.006 -0.057    0.044  0.002 -0.023
 H         -0.040  0.003 -0.022    0.281 -0.006  0.061    0.165 -0.004  0.045
 C          0.002 -0.000  0.009   -0.106  0.005 -0.046    0.002  0.002 -0.016
 H         -0.025 -0.008  0.026   -0.460 -0.018  0.147    0.152  0.012 -0.107
 TransDip  -0.127  0.000  0.001    0.001 -0.002  0.077   -0.070  0.000  0.001

 Mode:                37                     38                     39
 Frequency:      1175.73                1183.58                1203.17
 Force Cnst:      1.1170                 0.9216                 0.9666
 Red. Mass:       1.3714                 1.1166                 1.1333
 IR Active:          YES                    YES                    YES
 IR Intens:        9.578                  0.024                  0.490
 Raman Active:       YES                    YES                    YES
               X      Y      Z        X      Y      Z        X      Y      Z
 C          0.000  0.049  0.001    0.000  0.000 -0.003    0.002 -0.000 -0.000
 C          0.079 -0.045 -0.001    0.001 -0.000  0.001    0.001 -0.003 -0.000
 Cl        -0.005  0.005  0.000   -0.000  0.000  0.000   -0.000  0.000  0.000
 C          0.007 -0.056 -0.001   -0.000 -0.000  0.000    0.000 -0.000  0.000
 H          0.174 -0.157 -0.003    0.001 -0.001 -0.001   -0.005  0.002 -0.000
 C          0.000  0.085  0.001    0.000  0.000 -0.000   -0.001 -0.000 -0.000
 H          0.002  0.925  0.013    0.000  0.007  0.001   -0.002 -0.000  0.000
 C         -0.007 -0.056 -0.001    0.000 -0.000  0.000    0.000  0.000 -0.000
 H         -0.175 -0.155 -0.001   -0.002 -0.002 -0.001   -0.005 -0.002 -0.000
 C         -0.079 -0.044 -0.001   -0.001 -0.000  0.001    0.001  0.003  0.000
 Cl         0.005  0.005  0.000   -0.000  0.000  0.000   -0.000 -0.000 -0.000
 C         -0.000 -0.020 -0.004    0.000 -0.001  0.004   -0.004  0.000  0.000
 C          0.001  0.004  0.002   -0.007  0.001 -0.011    0.047 -0.003  0.028
 H          0.009 -0.021  0.003   -0.149  0.011 -0.093    0.436 -0.030  0.252
 C         -0.001  0.000  0.000    0.042  0.003 -0.025   -0.043 -0.003  0.027
 H         -0.004 -0.002  0.002    0.422  0.025 -0.240   -0.424 -0.026  0.241
 C         -0.000 -0.000 -0.000    0.000 -0.008  0.068   -0.006 -0.000  0.000
 H         -0.000  0.001 -0.000   -0.001 -0.069  0.675   -0.006 -0.000  0.004
 C          0.001  0.000  0.000   -0.042  0.003 -0.025   -0.044  0.003 -0.028
 H          0.004 -0.002  0.002   -0.418  0.024 -0.241   -0.424  0.025 -0.245
 C         -0.001  0.004  0.002    0.006  0.001 -0.010    0.047  0.003 -0.028
 H         -0.009 -0.021  0.003    0.146  0.011 -0.090    0.439  0.030 -0.251
 TransDip  -0.000 -0.099 -0.003    0.000 -0.000  0.005    0.022 -0.000  0.000

 Mode:                40                     41                     42
 Frequency:      1213.83                1282.89                1289.88
 Force Cnst:      1.3765                 2.8661                 9.4903
 Red. Mass:       1.5856                 2.9557                 9.6812
 IR Active:          YES                    YES                    YES
 IR Intens:       21.857                  1.195                  5.778
 Raman Active:       YES                    YES                    YES
               X      Y      Z        X      Y      Z        X      Y      Z
 C          0.000  0.128  0.002   -0.215  0.003 -0.000    0.005  0.464  0.010
 C          0.111 -0.033 -0.001   -0.112 -0.047  0.000   -0.317 -0.221 -0.003
 Cl        -0.005  0.003  0.000    0.003 -0.002 -0.000   -0.002  0.000  0.000
 C         -0.046 -0.039 -0.000    0.072  0.067  0.001    0.274 -0.134 -0.004
 H         -0.628  0.280  0.006    0.479 -0.151 -0.004   -0.115  0.085  0.007
 C          0.000 -0.025 -0.000    0.023  0.002 -0.000    0.000  0.285  0.004
 H          0.000 -0.049 -0.000    0.032 -0.001  0.000   -0.001 -0.396 -0.007
 C          0.046 -0.040 -0.001    0.069 -0.069 -0.001   -0.277 -0.130 -0.001
 H          0.628  0.276  0.002    0.480  0.148  0.001    0.100  0.080  0.004
 C         -0.112 -0.032 -0.000   -0.108  0.045  0.001    0.319 -0.224 -0.004
 Cl         0.005  0.003  0.000    0.003  0.001  0.000    0.002  0.000 -0.000
 C          0.000 -0.030 -0.007    0.252 -0.001  0.002   -0.005 -0.034 -0.039
 C          0.002  0.006  0.003    0.055 -0.002  0.016    0.008  0.009  0.012
 H          0.012 -0.029  0.005   -0.254  0.022 -0.172    0.053 -0.057  0.032
 C         -0.001  0.001  0.000   -0.055  0.006 -0.057   -0.009  0.002  0.011
 H          0.001 -0.001 -0.001   -0.252 -0.005  0.047    0.044 -0.001 -0.019
 C          0.000 -0.001 -0.000    0.007 -0.000  0.001   -0.000 -0.001 -0.010
 H         -0.000 -0.001  0.009    0.001  0.000 -0.001   -0.000 -0.006  0.022
 C          0.001  0.001  0.000   -0.058 -0.006  0.055    0.011  0.002  0.008
 H         -0.002 -0.001 -0.001   -0.250  0.005 -0.047   -0.035 -0.001 -0.018
 C         -0.002  0.006  0.003    0.057  0.003 -0.017   -0.010  0.009  0.012
 H         -0.013 -0.029  0.005   -0.252 -0.022  0.169   -0.043 -0.057  0.025
 TransDip  -0.000 -0.150 -0.003   -0.035 -0.001 -0.000    0.000 -0.077 -0.001

 Mode:                43                     44                     45
 Frequency:      1313.79                1351.29                1454.36
 Force Cnst:      4.4200                 1.6280                 2.6941
 Red. Mass:       4.3463                 1.5132                 2.1618
 IR Active:          YES                    YES                    YES
 IR Intens:        0.076                  0.883                 70.479
 Raman Active:       YES                    YES                    YES
               X      Y      Z        X      Y      Z        X      Y      Z
 C          0.002  0.022 -0.038   -0.000  0.003 -0.013    0.001 -0.134 -0.003
 C         -0.007 -0.007  0.006   -0.001 -0.001  0.001   -0.079  0.085  0.002
 Cl        -0.000  0.000 -0.000   -0.000 -0.000 -0.000    0.002 -0.003 -0.000
 C          0.013 -0.009  0.002    0.002 -0.001  0.000    0.154 -0.020 -0.001
 H         -0.030  0.015 -0.006   -0.006  0.003 -0.001   -0.377  0.297  0.007
 C         -0.000  0.011 -0.001    0.000  0.002 -0.000    0.001 -0.100 -0.002
 H         -0.000  0.007  0.002    0.000  0.004  0.000    0.003  0.648  0.009
 C         -0.014 -0.007  0.002   -0.002 -0.002  0.001   -0.155 -0.021  0.000
 H          0.021  0.012 -0.006    0.006  0.003 -0.001    0.385  0.298  0.003
 C          0.009 -0.008  0.006    0.001 -0.001  0.001    0.078  0.086  0.001
 Cl         0.000  0.000 -0.000    0.000 -0.000 -0.000   -0.002 -0.003 -0.000
 C         -0.003 -0.043  0.357    0.000 -0.005  0.046   -0.000  0.020  0.012
 C         -0.131  0.014 -0.122    0.113 -0.004  0.039    0.006 -0.002 -0.006
 H         -0.276  0.020 -0.210   -0.495  0.034 -0.314   -0.001  0.017 -0.010
 C          0.164  0.013 -0.117   -0.035 -0.000  0.002   -0.015 -0.001  0.003
 H         -0.410 -0.024  0.201   -0.253 -0.012  0.122    0.038  0.005 -0.028
 C         -0.000 -0.017  0.160    0.000  0.012 -0.110    0.000 -0.000  0.008
 H          0.000  0.017 -0.163   -0.001 -0.034  0.324    0.000  0.008 -0.057
 C         -0.163  0.013 -0.119    0.035 -0.000  0.002    0.015 -0.001  0.002
 H          0.415 -0.023  0.206    0.254 -0.013  0.124   -0.036  0.004 -0.028
 C          0.130  0.013 -0.121   -0.114 -0.004  0.038   -0.007 -0.002 -0.006
 H          0.279  0.022 -0.211    0.496  0.034 -0.311    0.004  0.018 -0.012
 TransDip  -0.000 -0.002  0.009   -0.000  0.003 -0.030    0.002  0.269 -0.000

 Mode:                46                     47                     48
 Frequency:      1463.56                1472.58                1530.32
 Force Cnst:      3.8907                 2.7509                 3.3412
 Red. Mass:       3.0829                 2.1531                 2.4215
 IR Active:          YES                    YES                    YES
 IR Intens:       21.401                  5.852                  2.239
 Raman Active:       YES                    YES                    YES
               X      Y      Z        X      Y      Z        X      Y      Z
 C          0.238  0.000 -0.000    0.001 -0.014  0.022   -0.082  0.000  0.000
 C         -0.114 -0.146 -0.002   -0.008  0.007 -0.002   -0.000  0.021  0.001
 Cl         0.002  0.005  0.000    0.000 -0.000  0.000   -0.000 -0.001 -0.000
 C         -0.084  0.105  0.002    0.012  0.001 -0.001    0.039 -0.022 -0.000
 H          0.520 -0.226 -0.005   -0.028  0.025  0.002   -0.092  0.052  0.001
 C          0.116  0.000 -0.000    0.000 -0.012  0.000   -0.031 -0.000  0.000
 H          0.138 -0.006 -0.001    0.000  0.058  0.001   -0.036  0.000  0.000
 C         -0.082 -0.104 -0.001   -0.012  0.000 -0.001    0.039  0.022  0.000
 H          0.514  0.217  0.001    0.030  0.025  0.002   -0.092 -0.051 -0.000
 C         -0.115  0.145  0.003    0.008  0.008 -0.002   -0.000 -0.021 -0.001
 Cl         0.002 -0.005 -0.000   -0.000 -0.000  0.000   -0.000  0.001  0.000
 C         -0.045 -0.000  0.000   -0.000  0.018 -0.146    0.161 -0.000 -0.000
 C         -0.049  0.004 -0.038   -0.087 -0.007  0.059   -0.062  0.010 -0.098
 H          0.190 -0.012  0.099    0.093 -0.018  0.183    0.402 -0.015  0.153
 C         -0.010 -0.004  0.040    0.151  0.000 -0.004   -0.120 -0.011  0.105
 H          0.173  0.006 -0.057   -0.337 -0.031  0.290    0.436  0.021 -0.197
 C          0.026 -0.000  0.000   -0.000  0.012 -0.115    0.108  0.000 -0.000
 H          0.034  0.000 -0.001   -0.002 -0.065  0.636    0.130 -0.000  0.003
 C         -0.010  0.004 -0.041   -0.151  0.000 -0.004   -0.120  0.011 -0.106
 H          0.173 -0.006  0.058    0.333 -0.030  0.290    0.437 -0.021  0.202
 C         -0.049 -0.004  0.038    0.088 -0.007  0.059   -0.062 -0.010  0.098
 H          0.191  0.012 -0.098   -0.097 -0.019  0.184    0.401  0.015 -0.149
 TransDip   0.148 -0.002 -0.000    0.000  0.015  0.076    0.048  0.000  0.001

 Mode:                49                     50                     51
 Frequency:      1590.94                1618.30                1619.41
 Force Cnst:      8.9714                 8.4608                10.7344
 Red. Mass:       6.0160                 5.4833                 6.9472
 IR Active:          YES                    YES                    YES
 IR Intens:       36.674                  1.102                  6.966
 Raman Active:       YES                    YES                    YES
               X      Y      Z        X      Y      Z        X      Y      Z
 C         -0.001 -0.248 -0.003    0.003 -0.011  0.019    0.224 -0.001 -0.001
 C          0.099  0.159  0.002   -0.004  0.004 -0.002   -0.304 -0.063 -0.000
 Cl        -0.004  0.001  0.000   -0.000  0.000  0.000    0.003  0.002  0.000
 C          0.059 -0.234 -0.004    0.008 -0.008 -0.002    0.335 -0.116 -0.003
 H         -0.206 -0.114 -0.000   -0.013  0.004  0.001   -0.349  0.280  0.007
 C          0.002  0.454  0.007   -0.003  0.011  0.001   -0.180  0.002  0.001
 H         -0.001 -0.657 -0.009   -0.003 -0.012  0.001   -0.204 -0.001  0.001
 C         -0.062 -0.235 -0.003    0.003 -0.004 -0.002    0.335  0.112  0.001
 H          0.208 -0.113 -0.001    0.002 -0.005  0.001   -0.349 -0.279 -0.003
 C         -0.096  0.159  0.003   -0.006  0.006 -0.002   -0.305  0.066  0.002
 Cl         0.004  0.001  0.000    0.000 -0.000  0.000    0.003 -0.002 -0.000
 C          0.000  0.018  0.005    0.000  0.031 -0.273   -0.030 -0.000  0.006
 C         -0.005 -0.002 -0.005    0.102 -0.020  0.183   -0.047  0.001 -0.009
 H          0.012  0.017  0.007   -0.309  0.006 -0.043    0.027 -0.004  0.035
 C         -0.001 -0.002  0.007    0.070  0.022 -0.211    0.057  0.001 -0.013
 H          0.005  0.001  0.005   -0.244  0.006 -0.058   -0.058 -0.006  0.053
 C          0.000  0.002 -0.013   -0.001 -0.040  0.375   -0.032  0.001 -0.008
 H          0.000  0.001  0.023    0.000  0.054 -0.520   -0.036 -0.001  0.011
 C          0.000 -0.002  0.007   -0.067  0.022 -0.211    0.060 -0.002  0.022
 H         -0.005  0.001  0.005    0.241  0.007 -0.058   -0.068  0.005 -0.051
 C          0.005 -0.002 -0.005   -0.104 -0.020  0.183   -0.042 -0.000  0.002
 H         -0.012  0.017  0.007    0.310  0.005 -0.042    0.014  0.004 -0.033
 TransDip   0.001  0.194  0.007   -0.001  0.011 -0.032   -0.085  0.001  0.002

 Mode:                52                     53                     54
 Frequency:      1643.97                3164.55                3171.49
 Force Cnst:      9.0552                 6.4024                 6.4456
 Red. Mass:       5.6867                 1.0851                 1.0876
 IR Active:          YES                    YES                    YES
 IR Intens:        4.218                  0.726                  0.765
 Raman Active:       YES                    YES                    YES
               X      Y      Z        X      Y      Z        X      Y      Z
 C          0.076 -0.000 -0.000   -0.000 -0.000 -0.000   -0.000  0.000 -0.000
 C         -0.033 -0.007 -0.000   -0.000 -0.000  0.000   -0.000  0.000  0.000
 Cl         0.001  0.000  0.000    0.000 -0.000  0.000    0.000 -0.000  0.000
 C          0.029 -0.011 -0.000   -0.000 -0.000 -0.000    0.000  0.000 -0.000
 H         -0.032  0.024  0.001    0.000  0.000  0.000   -0.000 -0.000 -0.000
 C         -0.015  0.000  0.000    0.000 -0.000 -0.000    0.000 -0.000 -0.000
 H         -0.017 -0.000  0.000   -0.001  0.000  0.000   -0.000 -0.000  0.000
 C          0.029  0.011  0.000   -0.000  0.000  0.000   -0.000  0.000 -0.000
 H         -0.032 -0.024 -0.001    0.000 -0.000 -0.000    0.000 -0.000 -0.000
 C         -0.033  0.007  0.001   -0.000  0.000 -0.000   -0.000  0.000  0.000
 Cl         0.001 -0.000 -0.000    0.000  0.000 -0.000   -0.000 -0.000  0.000
 C         -0.233  0.000 -0.000    0.001 -0.000  0.000    0.000 -0.000  0.002
 C          0.293 -0.009  0.088    0.011  0.002 -0.021    0.021  0.004 -0.038
 H         -0.309  0.027 -0.264   -0.143 -0.027  0.248   -0.256 -0.047  0.442
 C         -0.270 -0.008  0.069    0.020 -0.004  0.035    0.020 -0.004  0.037
 H          0.236  0.025 -0.226   -0.240  0.044 -0.420   -0.245  0.045 -0.433
 C          0.138  0.000  0.000   -0.048 -0.000 -0.000   -0.001  0.000 -0.002
 H          0.155  0.000  0.000    0.573  0.000  0.001    0.006 -0.000  0.003
 C         -0.270  0.008 -0.070    0.022  0.004 -0.037   -0.020 -0.004  0.037
 H          0.236 -0.024  0.228   -0.254 -0.046  0.439    0.244  0.044 -0.426
 C          0.293  0.009 -0.086    0.011 -0.002  0.022   -0.020  0.004 -0.036
 H         -0.309 -0.027  0.262   -0.144  0.027 -0.254    0.240 -0.044  0.421
 TransDip  -0.066  0.000  0.000    0.027  0.000 -0.002    0.001 -0.003  0.028

 Mode:                55                     56                     57
 Frequency:      3179.30                3182.52                3186.62
 Force Cnst:      6.5002                 6.4929                 6.5499
 Red. Mass:       1.0915                 1.0880                 1.0948
 IR Active:          YES                    YES                    YES
 IR Intens:       13.812                  4.149                 22.065
 Raman Active:       YES                    YES                    YES
               X      Y      Z        X      Y      Z        X      Y      Z
 C          0.000  0.000  0.000   -0.000 -0.000 -0.000    0.000  0.000 -0.000
 C          0.000 -0.000 -0.000   -0.000  0.000  0.000    0.000  0.000  0.000
 Cl        -0.000  0.000  0.000   -0.000 -0.000 -0.000    0.000 -0.000 -0.000
 C          0.000  0.000  0.000    0.014  0.020  0.000    0.000  0.000  0.000
 H         -0.002 -0.005 -0.000   -0.146 -0.254 -0.004   -0.000 -0.000 -0.000
 C         -0.001  0.000  0.000   -0.079  0.000  0.000    0.000 -0.000 -0.000
 H          0.014 -0.000 -0.000    0.909 -0.002 -0.003   -0.000 -0.000 -0.000
 C          0.000 -0.000 -0.000    0.013 -0.019 -0.000   -0.000  0.000  0.000
 H         -0.002  0.004  0.000   -0.140  0.247  0.004    0.000 -0.000 -0.000
 C          0.000  0.000 -0.000   -0.000 -0.000 -0.000    0.000  0.000  0.000
 Cl        -0.000 -0.000 -0.000   -0.000  0.000  0.000   -0.000 -0.000  0.000
 C         -0.003  0.000 -0.000    0.000  0.000  0.000   -0.000 -0.000  0.003
 C         -0.024 -0.005  0.042    0.000  0.000 -0.001    0.023  0.004 -0.036
 H          0.279  0.052 -0.481   -0.004 -0.001  0.008   -0.243 -0.044  0.413
 C          0.002  0.000 -0.003    0.000 -0.000  0.000   -0.023  0.004 -0.038
 H          0.002 -0.001  0.013   -0.001  0.000 -0.002    0.247 -0.045  0.429
 C         -0.053 -0.000 -0.000    0.001  0.000  0.000    0.000 -0.000  0.003
 H          0.608  0.000  0.001   -0.010 -0.000 -0.000   -0.004  0.000 -0.005
 C          0.001 -0.000  0.004    0.000  0.000 -0.000    0.024  0.004 -0.038
 H          0.015  0.004 -0.034   -0.001 -0.000  0.003   -0.251 -0.045  0.431
 C         -0.023  0.004 -0.042    0.000 -0.000  0.001   -0.024  0.004 -0.038
 H          0.275 -0.051  0.481   -0.004  0.001 -0.007    0.256 -0.046  0.440
 TransDip  -0.119 -0.000  0.002   -0.065  0.000  0.000    0.000  0.015 -0.150

 Mode:                58                     59                     60
 Frequency:      3193.98                3205.17                3209.85
 Force Cnst:      6.6017                 6.6099                 6.6554
 Red. Mass:       1.0983                 1.0921                 1.0964
 IR Active:          YES                    YES                    YES
 IR Intens:       11.130                  0.524                  2.744
 Raman Active:       YES                    YES                    YES
               X      Y      Z        X      Y      Z        X      Y      Z
 C         -0.000  0.000 -0.000    0.000  0.001  0.000   -0.000  0.000  0.000
 C         -0.000  0.000  0.000    0.003 -0.001 -0.000   -0.002  0.001  0.000
 Cl         0.000 -0.000 -0.000   -0.000  0.000  0.000    0.000 -0.000 -0.000
 C         -0.000 -0.000 -0.000   -0.033 -0.057 -0.001    0.025  0.047  0.001
 H          0.001  0.002  0.000    0.367  0.651  0.010   -0.288 -0.515 -0.008
 C         -0.000  0.000  0.000   -0.003  0.004  0.000    0.038  0.000 -0.000
 H          0.004 -0.000 -0.000    0.036 -0.005 -0.000   -0.404  0.001  0.001
 C         -0.000  0.000  0.000    0.029 -0.050 -0.001    0.029 -0.055 -0.001
 H          0.001 -0.002 -0.000   -0.320  0.574  0.010   -0.335  0.607  0.010
 C         -0.000 -0.000 -0.000   -0.002 -0.001 -0.000   -0.003 -0.001 -0.000
 Cl         0.000  0.000  0.000    0.000  0.000  0.000    0.000  0.000  0.000
 C          0.002 -0.000  0.000    0.000 -0.000  0.000   -0.000 -0.000 -0.000
 C          0.016  0.003 -0.024    0.000  0.000 -0.000    0.000  0.000 -0.000
 H         -0.162 -0.029  0.274   -0.000 -0.000  0.000   -0.001 -0.000  0.002
 C         -0.022  0.004 -0.041   -0.000  0.000  0.000   -0.000  0.000 -0.000
 H          0.250 -0.046  0.441   -0.000  0.000 -0.000    0.001 -0.000  0.002
 C         -0.050 -0.000 -0.000    0.000 -0.000 -0.000   -0.000 -0.000 -0.000
 H          0.542  0.000  0.001   -0.000 -0.000 -0.000    0.002  0.000  0.000
 C         -0.021 -0.004  0.039    0.000  0.000 -0.000   -0.000 -0.000  0.000
 H          0.241  0.044 -0.421   -0.000 -0.000  0.000    0.001  0.000 -0.002
 C          0.015 -0.003  0.024   -0.000  0.000 -0.000    0.000 -0.000  0.000
 H         -0.158  0.029 -0.271    0.000 -0.000  0.000   -0.001  0.000 -0.002
 TransDip  -0.107  0.000 -0.002   -0.004 -0.023 -0.000    0.053 -0.002 -0.000

 STANDARD THERMODYNAMIC QUANTITIES AT   298.15 K  AND     1.00 ATM

   This Molecule has  0 Imaginary Frequencies
   Zero point vibrational energy:      101.082 kcal/mol

   Atom    1 Element C  Has Mass   12.00000
   Atom    2 Element C  Has Mass   12.00000
   Atom    3 Element Cl Has Mass   34.96885
   Atom    4 Element C  Has Mass   12.00000
   Atom    5 Element H  Has Mass    1.00783
   Atom    6 Element C  Has Mass   12.00000
   Atom    7 Element H  Has Mass    1.00783
   Atom    8 Element C  Has Mass   12.00000
   Atom    9 Element H  Has Mass    1.00783
   Atom   10 Element C  Has Mass   12.00000
   Atom   11 Element Cl Has Mass   34.96885
   Atom   12 Element C  Has Mass   12.00000
   Atom   13 Element C  Has Mass   12.00000
   Atom   14 Element H  Has Mass    1.00783
   Atom   15 Element C  Has Mass   12.00000
   Atom   16 Element H  Has Mass    1.00783
   Atom   17 Element C  Has Mass   12.00000
   Atom   18 Element H  Has Mass    1.00783
   Atom   19 Element C  Has Mass   12.00000
   Atom   20 Element H  Has Mass    1.00783
   Atom   21 Element C  Has Mass   12.00000
   Atom   22 Element H  Has Mass    1.00783
   Molecular Mass:   222.000340 amu
   Principal axes and moments of inertia in amu*Bohr^2:
                             1           2           3
    Eigenvalues --     2467.21016  3623.35705  5465.22483
          X               1.00000    -0.00046    -0.00006
          Y               0.00045     0.99999    -0.00397
          Z               0.00006     0.00397     0.99999
   Rotational Symmetry Number is   1
   The Molecule is an Asymmetric Top
   Translational Enthalpy:        0.889 kcal/mol
   Rotational Enthalpy:           0.889 kcal/mol
   Vibrational Enthalpy:        106.582 kcal/mol
   gas constant (RT):             0.592 kcal/mol
   Translational Entropy:        42.095  cal/mol.K
   Rotational Entropy:           32.257  cal/mol.K
   Vibrational Entropy:          36.223  cal/mol.K

   Total Enthalpy:              108.952 kcal/mol
   Total Entropy:               110.576  cal/mol.K

 ======================================================================

 STANDARD THERMODYNAMIC QUANTITIES FOR ANHARMONIC VIBRATION -- TOSH

   Zero point vibrational energy: ************ kcal/mol

   Vibrational Enthalpy:       Infinity kcal/mol
   Vibrational Entropy:             NaN  cal/mol.K

   Total Enthalpy:             Infinity kcal/mol
   Total Entropy:                   NaN  cal/mol.K

 ======================================================================

 STANDARD THERMODYNAMIC QUANTITIES FOR ANHARMONIC VIBRATION -- VPT2

   Zero point vibrational energy: ************ kcal/mol

   Vibrational Enthalpy:       Infinity kcal/mol
   Vibrational Entropy:             NaN  cal/mol.K

   Total Enthalpy:             Infinity kcal/mol
   Total Entropy:                   NaN  cal/mol.K

 ======================================================================

Archival summary:
1\1\november\FREQ\ProcedureUnspecified\BasisUnspecified\l2128\taweetha\FriJan1710:15:442020FriJan1710:15:442020\0\\#,FREQ,ProcedureUnspecified,BasisUnspecified,\\0,1\Cl\C,1,1.75893\C,2,1.39154,1,117.785\H,3,1.08204,2,119.724,1,-0.218441,0\C,3,1.39051,2,119.212,1,179.688,0\H,5,1.08367,3,119.849,2,-179.99,0\C,5,1.39047,3,120.322,2,0.112072,0\H,7,1.08213,5,121.062,3,179.863,0\C,7,1.39158,5,119.228,3,-0.0283816,0\C,2,1.40367,1,119.637,3,179.763,0\C,10,1.49348,2,121.919,1,0.0331354,0\C,11,1.39765,10,120.464,2,84.9167,0\H,12,1.08421,11,119.642,10,0.077807,0\C,12,1.39306,11,120.343,10,-179.901,0\H,14,1.08427,12,119.693,11,179.996,0\C,14,1.39372,12,120.175,11,0.0977504,0\H,16,1.08418,14,120.114,12,179.897,0\C,16,1.39363,14,119.731,12,-0.128562,0\H,18,1.08421,16,120.178,14,-179.95,0\C,18,1.39302,16,120.123,14,0.0427292,0\H,20,1.08424,18,119.995,16,-179.842,0\Cl,9,1.75842,7,117.8,5,179.539,0\\\@

 Total job time:  9283.97s(wall), 9283.54s(cpu) 
 Fri Jan 17 10:15:44 2020

        *************************************************************
        *                                                           *
        *  Thank you very much for using Q-Chem.  Have a nice day.  *
        *                                                           *
        *************************************************************
