# Supplementary material for: Quantum Chemical Investigation of Polychlorinated Dibenzodioxins, Dibenzofurans and Biphenyls: Relative Stability and Planarity Analysis
Source: Molecules. 2020 Dec 3;25(23):5697. doi: 10.3390/molecules25235697 (PMC7730433; doi:10.3390/molecules25235697)
Supplement: Supplementary file 1 [file molecules-25-05697-s001.zip › PCB/B3LYP/ClHHHHHHClHH.out]

                  Welcome to Q-Chem
     A Quantum Leap Into The Future Of Chemistry


 Q-Chem 5.2 (devel), Q-Chem, Inc., Pleasanton, CA (2019)

 Yihan Shao,  Zhengting Gan,  E. Epifanovsky,  A. T. B. Gilbert,  M. Wormit,  
 J. Kussmann,  A. W. Lange,  A. Behn,  Jia Deng,  Xintian Feng,  D. Ghosh,  
 M. Goldey,  P. R. Horn,  L. D. Jacobson,  I. Kaliman,  T. Kus,  A. Landau,  
 Jie Liu,  E. I. Proynov,  R. M. Richard,  R. P. Steele,  E. J. Sundstrom,  
 H. L. Woodcock III,  P. M. Zimmerman,  D. Zuev,  B. Albrecht,  E. Alguire,  
 S. A. Baeppler,  D. Barton,  Z. Benda,  Y. A. Bernard,  E. J. Berquist,  
 K. B. Bravaya,  H. Burton,  D. Casanova,  Chun-Min Chang,  Yunqing Chen,  
 A. Chien,  K. D. Closser,  M. P. Coons,  S. Coriani,  S. Dasgupta,  
 A. L. Dempwolff,  M. Diedenhofen,  Hainam Do,  R. G. Edgar,  Po-Tung Fang,  
 S. Faraji,  S. Fatehi,  Qingguo Feng,  K. D. Fenk,  J. Fosso-Tande,  
 J. Gayvert,  Qinghui Ge,  A. Ghysels,  G. Gidofalvi,  J. Gomes,  
 J. Gonthier,  A. Gunina,  D. Hait,  M. W. D. Hanson-Heine,  
 P. H. P. Harbach,  A. W. Hauser,  M. F. Herbst,  J. E. Herr,  
 E. G. Hohenstein,  Z. C. Holden,  Kerwin Hui,  B. C. Huynh,  T.-C. Jagau,  
 Hyunjun Ji,  B. Kaduk,  K. Khistyaev,  Jaehoon Kim,  P. Klunzinger,  K. Koh,  
 D. Kosenkov,  L. Koulias,  T. Kowalczyk,  C. M. Krauter,  A. Kunitsa,  
 Ka Un Lao,  A. Laurent,  K. V. Lawler,  Joonho Lee,  D. Lefrancois,  
 S. Lehtola,  D. S. Levine,  Yi-Pei Li,  You-Sheng Lin,  Fenglai Liu,  
 E. Livshits,  A. Luenser,  P. Manohar,  E. Mansoor,  S. F. Manzer,  
 Shan-Ping Mao,  Yuezhi Mao,  N. Mardirossian,  A. V. Marenich,  
 T. Markovich,  L. A. Martinez-Martinez,  S. A. Maurer,  N. J. Mayhall,  
 S. C. McKenzie,  J.-M. Mewes,  P. Morgante,  A. F. Morrison,  
 J. W. Mullinax,  K. Nanda,  T. S. Nguyen-Beck,  R. Olivares-Amaya,  
 J. A. Parkhill,  Zheng Pei,  T. M. Perrine,  F. Plasser,  P. Pokhilko,  
 S. Prager,  A. Prociuk,  E. Ramos,  D. R. Rehn,  F. Rob,  M. Scheurer,  
 M. Schneider,  N. Sergueev,  S. M. Sharada,  S. Sharma,  D. W. Small,  
 T. Stauch,  T. Stein,  Yu-Chuan Su,  A. J. W. Thom,  A. Tkatchenko,  
 T. Tsuchimochi,  N. M. Tubman,  L. Vogt,  M. L. Vidal,  O. Vydrov,  
 M. A. Watson,  J. Wenzel,  M. de Wergifosse,  T. A. Wesolowski,  A. White,  
 J. Witte,  A. Yamada,  Jun Yang,  K. Yao,  S. Yeganeh,  S. R. Yost,  
 Zhi-Qiang You,  A. Zech,  Igor Ying Zhang,  Xing Zhang,  Yan Zhao,  
 Ying Zhu,  B. R. Brooks,  G. K. L. Chan,  C. J. Cramer,  M. S. Gordon,  
 W. J. Hehre,  A. Klamt,  M. W. Schmidt,  C. D. Sherrill,  D. G. Truhlar,  
 A. Aspuru-Guzik,  R. Baer,  A. T. Bell,  N. A. Besley,  Jeng-Da Chai,  
 A. E. DePrince, III,  R. A. DiStasio Jr.,  A. Dreuw,  B. D. Dunietz,  
 T. R. Furlani,  Chao-Ping Hsu,  Yousung Jung,  Jing Kong,  D. S. Lambrecht,  
 WanZhen Liang,  C. Ochsenfeld,  V. A. Rassolov,  L. V. Slipchenko,  
 J. E. Subotnik,  T. Van Voorhis,  J. M. Herbert,  A. I. Krylov,  
 P. M. W. Gill,  M. Head-Gordon

 Contributors to earlier versions of Q-Chem not listed above: 
 R. D. Adamson,  B. Austin,  J. Baker,  G. J. O. Beran,  K. Brandhorst,  
 S. T. Brown,  E. F. C. Byrd,  A. K. Chakraborty,  C.-L. Cheng,  
 Siu Hung Chien,  D. M. Chipman,  D. L. Crittenden,  H. Dachsel,  
 R. J. Doerksen,  A. D. Dutoi,  L. Fusti-Molnar,  W. A. Goddard III,  
 A. Golubeva-Zadorozhnaya,  S. R. Gwaltney,  G. Hawkins,  A. Heyden,  
 S. Hirata,  G. Kedziora,  F. J. Keil,  C. Kelley,  Jihan Kim,  R. A. King,  
 R. Z. Khaliullin,  P. P. Korambath,  W. Kurlancheek,  A. M. Lee,  M. S. Lee,  
 S. V. Levchenko,  Ching Yeh Lin,  D. Liotard,  R. C. Lochan,  I. Lotan,  
 P. E. Maslen,  N. Nair,  D. P. O'Neill,  D. Neuhauser,  E. Neuscamman,  
 C. M. Oana,  R. Olson,  B. Peters,  R. Peverati,  P. A. Pieniazek,  
 Y. M. Rhee,  J. Ritchie,  M. A. Rohrdanz,  E. Rosta,  N. J. Russ,  
 H. F. Schaefer III,  N. E. Schultz,  N. Shenvi,  A. C. Simmonett,  A. Sodt,  
 D. Stuck,  K. S. Thanthiriwatte,  V. Vanovschi,  Tao Wang,  A. Warshel,  
 C. F. Williams,  Q. Wu,  X. Xu,  W. Zhang

 Please cite Q-Chem as follows:
 Y. Shao et al., Mol. Phys. 113, 184-215 (2015)
 DOI: 10.1080/00268976.2014.952696

 Q-Chem 5.2.1 for Intel X86 EM64T Linux

 Parts of Q-Chem use Armadillo 8.300.2 (Tropical Shenanigans).
 http://arma.sourceforge.net/

 Q-Chem begins on Fri Jan 17 06:57:19 2020  

Host: 
0

     Scratch files written to /scratch/taweetham/qchem2330//
NAlpha2: 114
NElect   114
Mult     1

 Q-Chem warning in module libgen/rem_setup.C, line 2168:

 Setting Thresh to 1e-14


Checking the input file for inconsistencies... 	...done.

--------------------------------------------------------------
User input:
--------------------------------------------------------------
$MOLECULE
0 1
C 
C  1 1.394960
Cl  2 CCl 1 119.528007
C  2 1.386606 1 120.846377 3 178.766605 0
H  4 CH 2 119.698148 1 -179.612229 0
C  4 1.387279 2 120.235871 1 -0.083363 0
H  6 CH 4 120.254637 2 -179.958574 0
C  6 1.387279 4 119.490737 2 0.041992 0
H  8 CH 6 120.064298 4 179.568218 0
C  8 1.386606 6 120.235863 4 0.041336 0
H  10 CH 8 119.614146 6 178.681836 0
C  1 1.488550 2 120.827489 3 1.275929 0
C  12 1.394960 1 120.827496 2 44.635695 0
H  13 CH 12 119.528011 1 1.275194 0
C  13 1.386606 12 120.846392 1 -179.957497 0
H  15 CH 13 119.698155 12 -179.612829 0
C  15 1.387278 13 120.235860 12 -0.083872 0
Cl  17 CCl 15 120.254633 13 -179.958492 0
C  17 1.387279 15 119.490737 13 0.041666 0
H  19 CH 17 120.064293 15 179.568399 0
C  19 1.386606 17 120.235874 15 0.041790 0
H  21 CH 19 119.614152 17 178.681599 0

CH=1.08273
CCl=1.75400
$END

$REM
   JOB_TYPE	OPTIMIZATION
   BASIS	6-311++G**
   METHOD	B3LYP
   SYM_IGNORE	TRUE
   SCF_GUESS_ALWAYS     TRUE
   SYM_IGNORE   TRUE
   S2THRESH     15
   THRESH       15
$END

--------------------------------------------------------------
 ----------------------------------------------------------------
             Standard Nuclear Orientation (Angstroms)
    I     Atom           X                Y                Z
 ----------------------------------------------------------------
    1      C       0.0000000000     0.0000000000     0.0000000000
    2      C       0.0000000000     0.0000000000     1.3949600000
    3      Cl      1.5261815140     0.0000000000     2.2594170471
    4      C      -1.1901880373     0.0256249026     2.1059255403
    5      H      -1.1683702292     0.0315218534     3.1884196336
    6      C      -2.4041742747     0.0535064326     1.4351028665
    7      H      -3.3336980403     0.0741960811     1.9899557843
    8      C      -2.4180259722     0.0546630380     0.0478935036
    9      H      -3.3603520375     0.0692493833    -0.4851290834
   10      C      -1.2274122092     0.0272853135    -0.6622934626
   11      H      -1.2503451014     0.0068111236    -1.7445869269
   12      C       1.2779219872    -0.0284629571    -0.7628147595
   13      C       2.3095886281    -0.8932703637    -0.3971844912
   14      H       2.1704206894    -1.5663256744     0.4394355459
   15      C       3.5004827568    -0.9194878930    -1.1069450245
   16      H       4.2865586447    -1.6026019117    -0.8107285686
   17      C       3.6821124948    -0.0819958503    -2.1978886372
   18      Cl      5.1879324501    -0.1155248115    -3.0967201401
   19      C       2.6636000698     0.7822218600    -2.5724593424
   20      H       2.7980411655     1.4448431951    -3.4181323354
   21      C       1.4736782845     0.8090230106    -1.8610916159
   22      H       0.6936781770     1.5025559907    -2.1490431582
 ----------------------------------------------------------------
 Nuclear Repulsion Energy =         976.07711671 hartrees
 There are       57 alpha and       57 beta electrons
 Requested basis set is 6-311++G(d,p)
 There are 138 shells and 380 basis functions

 Total QAlloc Memory Limit   2000 MB
 Mega-Array Size       188 MB
 MEM_STATIC part       192 MB
 A cutoff of  1.0D-15 yielded   8063 shell pairs
 There are     63803 function pairs (     68493 Cartesian)
 Smallest overlap matrix eigenvalue = 4.39E-07
 Linear dependence detected in AO basis
 Number of orthogonalized atomic orbitals = 377
 Maximum deviation from orthogonality = 3.328E-10

 Scale SEOQF with 1.000000e-02/1.000000e-01/1.000000e-01

 Standard Electronic Orientation quadrupole field applied
 Nucleus-field energy     =    -0.0000000419 hartrees
 Guess from superposition of atomic densities
 Warning:  Energy on first SCF cycle will be non-variational
 SAD guess density has 114.000000 electrons

 -----------------------------------------------------------------------
  General SCF calculation program by
  Eric Jon Sundstrom, Paul Horn, Yuezhi Mao, Dmitri Zuev, Alec White,
  David Stuck, Shaama M.S., Shane Yost, Joonho Lee, David Small,
  Daniel Levine, Susi Lehtola, Hugh Burton, Evgeny Epifanovsky,
  Bang C. Huynh
 -----------------------------------------------------------------------
 Exchange:     0.2000 Hartree-Fock + 0.0800 Slater + 0.7200 B88
 Correlation:  0.1900 VWN1RPA + 0.8100 LYP
 Using SG-1 standard quadrature grid
 A restricted SCF calculation will be
 performed using DIIS
 SCF converges when DIIS error is below 1.0e-08
 ---------------------------------------
  Cycle       Energy         DIIS error
 ---------------------------------------
    1   -1386.0740711260      3.31e-02  
    2   -1382.4679199000      3.13e-03  
    3   -1382.3871939873      3.73e-03  
    4   -1382.6522369739      5.70e-04  
    5   -1382.6568161461      3.12e-04  
    6   -1382.6585662326      9.57e-05  
    7   -1382.6587182198      2.35e-05  
    8   -1382.6587258746      1.20e-05  
    9   -1382.6587286246      1.87e-06  
   10   -1382.6587286641      1.27e-06  
   11   -1382.6587286949      2.01e-07  
   12   -1382.6587286955      1.03e-07  
   13   -1382.6587286957      1.91e-08  
   14   -1382.6587286957      8.45e-09  Convergence criterion met
 ---------------------------------------
 SCF time:   CPU 396.15s  wall 396.00s 
 SCF   energy in the final basis set =    -1382.6587286957
 Total energy in the final basis set =    -1382.6587286957

 --------------------------------------------------------------

                    Orbital Energies (a.u.)
 --------------------------------------------------------------

 Alpha MOs
 -- Occupied --
********-101.5580 -10.2479 -10.2438 -10.2090 -10.2005 -10.1970 -10.1950
-10.1943 -10.1931 -10.1925 -10.1919 -10.1917 -10.1900  -9.4745  -9.4726
 -7.2390  -7.2371  -7.2295  -7.2288  -7.2275  -7.2271  -0.9154  -0.8995
 -0.8542  -0.8504  -0.7906  -0.7700  -0.7544  -0.7313  -0.6456  -0.6350
 -0.6164  -0.5978  -0.5474  -0.5136  -0.5005  -0.4832  -0.4754  -0.4647
 -0.4459  -0.4436  -0.4433  -0.4142  -0.4040  -0.3987  -0.3797  -0.3725
 -0.3673  -0.3464  -0.3453  -0.3230  -0.3181  -0.2871  -0.2726  -0.2655
 -0.2425
 -- Virtual --
 -0.0531  -0.0345  -0.0298  -0.0130  -0.0064  -0.0051   0.0039   0.0112
  0.0129   0.0183   0.0224   0.0345   0.0394   0.0425   0.0465   0.0579
  0.0635   0.0688   0.0737   0.0757   0.0866   0.0909   0.0981   0.0991
  0.1032   0.1041   0.1080   0.1142   0.1147   0.1162   0.1177   0.1211
  0.1256   0.1283   0.1313   0.1345   0.1387   0.1400   0.1434   0.1465
  0.1487   0.1558   0.1571   0.1616   0.1683   0.1749   0.1795   0.1832
  0.1880   0.1948   0.1982   0.1998   0.2057   0.2149   0.2173   0.2185
  0.2300   0.2349   0.2354   0.2391   0.2450   0.2460   0.2540   0.2580
  0.2626   0.2661   0.2698   0.2737   0.2771   0.2831   0.2869   0.2924
  0.2953   0.3021   0.3068   0.3166   0.3218   0.3246   0.3283   0.3394
  0.3405   0.3477   0.3539   0.3613   0.3859   0.4006   0.4392   0.4421
  0.4531   0.4653   0.4705   0.4820   0.5002   0.5146   0.5151   0.5279
  0.5386   0.5433   0.5460   0.5572   0.5580   0.5618   0.5736   0.5789
  0.5804   0.5898   0.5994   0.5999   0.6040   0.6202   0.6286   0.6324
  0.6393   0.6527   0.6574   0.6678   0.6795   0.6842   0.6984   0.6999
  0.7077   0.7164   0.7258   0.7329   0.7436   0.7531   0.7625   0.7699
  0.7915   0.8067   0.8164   0.8352   0.8406   0.8508   0.8518   0.8606
  0.8641   0.8667   0.8727   0.8769   0.8811   0.8921   0.8959   0.9043
  0.9121   0.9198   0.9205   0.9228   0.9470   0.9664   0.9692   0.9841
  0.9900   0.9981   1.0049   1.0206   1.0244   1.0370   1.0565   1.0670
  1.0832   1.0977   1.1076   1.1209   1.1375   1.1504   1.1882   1.2003
  1.2571   1.2751   1.2861   1.2936   1.3295   1.3317   1.3461   1.3803
  1.4608   1.4914   1.4994   1.5044   1.5191   1.5295   1.5390   1.5478
  1.5570   1.5649   1.5838   1.5954   1.6182   1.6298   1.6488   1.6554
  1.6783   1.6852   1.6996   1.7238   1.7331   1.7471   1.7675   1.7707
  1.7914   1.8325   1.8585   1.8818   1.8869   1.9024   1.9133   1.9189
  1.9330   1.9396   1.9453   1.9539   1.9656   1.9704   1.9795   1.9865
  2.0287   2.0373   2.0536   2.0707   2.0785   2.0911   2.1196   2.1935
  2.2292   2.2348   2.2690   2.2841   2.3031   2.3242   2.3403   2.3591
  2.3968   2.4268   2.4370   2.4487   2.4574   2.4651   2.4765   2.5427
  2.5643   2.5713   2.6158   2.6282   2.6427   2.6649   2.6663   2.6774
  2.6971   2.7196   2.7223   2.7318   2.7413   2.7470   2.7538   2.7676
  2.7928   2.7945   2.8036   2.8140   2.8246   2.8401   2.8598   2.8637
  2.8781   2.9060   2.9324   2.9531   2.9877   3.0176   3.0850   3.0980
  3.1454   3.1819   3.1929   3.2374   3.2494   3.3472   3.3648   3.3907
  3.4373   3.5020   3.5265   3.5559   3.6077   3.6306   3.7363   3.8116
  3.8755   3.9916   4.0335   4.0786   4.1327   4.1468   4.1604   4.4380
  4.8263   4.8538   9.7825   9.8233  23.4916  23.6396  23.9150  23.9239
 23.9597  23.9696  24.0287  24.0782  24.0952  24.1079  24.1791  24.1941
 25.8312  25.9272  26.1414  26.2979  26.6100  26.7495 215.7745 215.8257
 --------------------------------------------------------------

          Ground-State Mulliken Net Atomic Charges

     Atom                 Charge (a.u.)
  ----------------------------------------
      1 C                     0.528571
      2 C                    -0.402552
      3 Cl                    0.490389
      4 C                    -0.314830
      5 H                     0.197350
      6 C                    -0.456364
      7 H                     0.160486
      8 C                    -0.117486
      9 H                     0.174789
     10 C                    -0.397549
     11 H                     0.162310
     12 C                     1.065210
     13 C                    -0.919322
     14 H                     0.166324
     15 C                    -0.740203
     16 H                     0.187583
     17 C                     0.637990
     18 Cl                    0.407061
     19 C                    -0.664987
     20 H                     0.185320
     21 C                    -0.514573
     22 H                     0.164486
  ----------------------------------------
  Sum of atomic charges =     0.000000

 -----------------------------------------------------------------
                    Cartesian Multipole Moments
 -----------------------------------------------------------------
    Charge (ESU x 10^10)
                -0.0000
    Dipole Moment (Debye)
         X      -2.8593      Y      -0.0063      Z       0.2018
       Tot       2.8665
    Quadrupole Moments (Debye-Ang)
        XX     -98.0452     XY      -2.2591     YY     -96.3891
        XZ       3.1908     YZ      -3.7563     ZZ     -94.9207
    Octopole Moments (Debye-Ang^2)
       XXX    -440.8570    XXY      -7.5253    XYY    -119.4655
       YYY       6.6701    XXZ      70.4448    XYZ      -7.1061
       YYZ      33.3964    XZZ    -154.6741    YZZ      14.1724
       ZZZ     122.5314
    Hexadecapole Moments (Debye-Ang^3)
      XXXX   -4513.6483   XXXY      27.3049   XXYY    -775.5528
      XYYY      71.9535   YYYY    -248.0185   XXXZ    1111.3645
      XXYZ      -2.9456   XYYZ     333.1039   YYYZ      21.2215
      XXZZ   -1152.8725   XYZZ      50.9941   YYZZ    -407.6106
      XZZZ    1003.4163   YZZZ      -5.5410   ZZZZ   -2194.6945
 -----------------------------------------------------------------
 Calculating analytic gradient of the SCF energy
 Gradient of SCF Energy
            1           2           3           4           5           6
    1  -0.0144189   0.0035619   0.0036160  -0.0004918  -0.0008668   0.0015119
    2   0.0009762   0.0004908  -0.0055430  -0.0003548  -0.0000418  -0.0000076
    3   0.0075647   0.0006393  -0.0156732  -0.0104972  -0.0004485   0.0001549
            7           8           9          10          11          12
    1  -0.0001068   0.0051722   0.0008763   0.0032399  -0.0011071   0.0068770
    2   0.0001057  -0.0002286  -0.0000204  -0.0002317   0.0001444  -0.0008323
    3  -0.0012273   0.0041220   0.0005304   0.0004538   0.0006806  -0.0005188
           13          14          15          16          17          18
    1  -0.0006968  -0.0026158  -0.0061999  -0.0006285   0.0041035  -0.0004569
    2   0.0054851   0.0007862   0.0069454   0.0002013  -0.0010201  -0.0000790
    3   0.0045700   0.0045520  -0.0026040   0.0005015  -0.0020405   0.0002726
           19          20          21          22
    1  -0.0025636  -0.0007461   0.0019207   0.0000197
    2  -0.0062629  -0.0000073   0.0003134  -0.0008190
    3   0.0088972   0.0004274  -0.0012542   0.0008970
 Max gradient component =       1.567E-02
 RMS gradient           =       4.117E-03
 Gradient time:  CPU 136.89 s  wall 136.91 s
 Geometry Optimization Parameters
   NAtoms,    NIC,     NZ,  NCons,   NDum,   NFix, NCnnct, MaxDiis
       22     155      22       0       0       0       0       0


** GEOMETRY OPTIMIZATION IN DELOCALIZED INTERNAL COORDINATES **
   Searching for a Minimum

   Optimization Cycle:   1

                       Coordinates (Angstroms)
     ATOM                X               Y               Z
      1  C         0.0000000000    0.0000000000    0.0000000000
      2  C         0.0000000000    0.0000000000    1.3949600000
      3  Cl        1.5261815140    0.0000000000    2.2594170471
      4  C        -1.1901880373    0.0256249026    2.1059255403
      5  H        -1.1683702292    0.0315218534    3.1884196336
      6  C        -2.4041742747    0.0535064326    1.4351028665
      7  H        -3.3336980403    0.0741960811    1.9899557843
      8  C        -2.4180259722    0.0546630380    0.0478935036
      9  H        -3.3603520375    0.0692493833   -0.4851290834
     10  C        -1.2274122092    0.0272853135   -0.6622934626
     11  H        -1.2503451014    0.0068111236   -1.7445869269
     12  C         1.2779219872   -0.0284629571   -0.7628147595
     13  C         2.3095886281   -0.8932703637   -0.3971844912
     14  H         2.1704206894   -1.5663256744    0.4394355459
     15  C         3.5004827568   -0.9194878930   -1.1069450245
     16  H         4.2865586447   -1.6026019117   -0.8107285686
     17  C         3.6821124948   -0.0819958503   -2.1978886372
     18  Cl        5.1879324501   -0.1155248115   -3.0967201401
     19  C         2.6636000698    0.7822218600   -2.5724593424
     20  H         2.7980411655    1.4448431951   -3.4181323354
     21  C         1.4736782845    0.8090230106   -1.8610916159
     22  H         0.6936781770    1.5025559907   -2.1490431582
   Point Group: c1    Number of degrees of freedom:    60


   Energy is  -1382.658728696


 Attempting to generate delocalized internal coordinates
 Initial Hessian constructed with Jon Baker's OPTIMIZE code

 60 Hessian modes will be used to form the next step
  Hessian Eigenvalues:
     0.010693    0.019215    0.019215    0.023207    0.023207    0.023578
     0.023580    0.023676    0.023679    0.023938    0.023938    0.024090
     0.024090    0.024114    0.024114    0.024135    0.024135    0.024142
     0.024142    0.159962    0.159965    0.159968    0.159995    0.159995
     0.159996    0.159996    0.160000    0.220001    0.220003    0.224910
     0.229698    0.240002    0.244818    0.249943    0.250000    0.250000
     0.250000    0.301033    0.301033    0.336089    0.356665    0.356665
     0.356665    0.356665    0.356665    0.356665    0.356665    0.356665
     0.428376    0.429243    0.429997    0.430916    0.467748    0.467772
     0.472121    0.472150    0.478203    0.478204    0.479142    0.479142

 Minimum search - taking simple RFO step
 Searching for Lamda that Minimizes Along All modes
 Value Taken    Lamda =  -0.02436024
 Calculated Step too Large.  Step scaled by  0.587795
 Step Taken.  Stepsize is  0.300000

                             Maximum     Tolerance    Cnvgd?
         Gradient           0.047624      0.000300      NO
         Displacement       0.228093      0.001200      NO
         Energy change     *********      0.000001      NO


 New Cartesian Coordinates Obtained by Inverse Iteration

 Displacement from previous Coordinates is:  1.319962
 ----------------------------------------------------------------
             Standard Nuclear Orientation (Angstroms)
    I     Atom           X                Y                Z
 ----------------------------------------------------------------
    1      C       0.0567319972    -0.0093886933     0.0818282240
    2      C      -0.0271341189     0.0645820108     1.4886551646
    3      Cl      1.3921235939     0.2242436368     2.5143764367
    4      C      -1.2598612199     0.0968876569     2.1309470903
    5      H      -1.2942377749     0.1678630709     3.2111830610
    6      C      -2.4390761501     0.0594387629     1.3987325356
    7      H      -3.3947818413     0.0857203576     1.9078361670
    8      C      -2.3810924070     0.0015021030     0.0129915145
    9      H      -3.2938084005    -0.0275165625    -0.5702939368
   10      C      -1.1500938201    -0.0278817036    -0.6284170607
   11      H      -1.1177018805    -0.0957773746    -1.7090699742
   12      C       1.3289314815    -0.0448728222    -0.7033611583
   13      C       2.3514165348    -0.9684356014    -0.4501968076
   14      H       2.2350494103    -1.7012330355     0.3345504440
   15      C       3.5063636640    -0.9905255554    -1.2214162860
   16      H       4.2820899330    -1.7172113752    -1.0134081464
   17      C       3.6590589847    -0.0887892823    -2.2674125364
   18      Cl      5.1175866553    -0.1145915848    -3.2422593339
   19      C       2.6528846053     0.8256504958    -2.5484251536
   20      H       2.7680504390     1.5287017017    -3.3642218518
   21      C       1.4988574292     0.8388327519    -1.7747487550
   22      H       0.7262738452     1.5666337656    -1.9917772617
 ----------------------------------------------------------------
 Nuclear Repulsion Energy =         965.10175923 hartrees
 There are       57 alpha and       57 beta electrons
 Applying Cartesian multipole field
    Component          Value
    ---------          -----
     (2,0,0)        1.00000E-12
     (0,2,0)        2.00000E-11
     (0,0,2)       -3.00000E-11
 Nucleus-field energy     =    -0.0000000456 hartrees
 Requested basis set is 6-311++G(d,p)
 There are 138 shells and 380 basis functions
 A cutoff of  1.0D-15 yielded   8026 shell pairs
 There are     63461 function pairs (     68107 Cartesian)
 Smallest overlap matrix eigenvalue = 4.73E-07
 Linear dependence detected in AO basis
 Number of orthogonalized atomic orbitals = 377
 Maximum deviation from orthogonality = 2.760E-10
 Guess from superposition of atomic densities
 Warning:  Energy on first SCF cycle will be non-variational
 SAD guess density has 114.000000 electrons

 -----------------------------------------------------------------------
  General SCF calculation program by
  Eric Jon Sundstrom, Paul Horn, Yuezhi Mao, Dmitri Zuev, Alec White,
  David Stuck, Shaama M.S., Shane Yost, Joonho Lee, David Small,
  Daniel Levine, Susi Lehtola, Hugh Burton, Evgeny Epifanovsky,
  Bang C. Huynh
 -----------------------------------------------------------------------
 Exchange:     0.2000 Hartree-Fock + 0.0800 Slater + 0.7200 B88
 Correlation:  0.1900 VWN1RPA + 0.8100 LYP
 Using SG-1 standard quadrature grid
 A restricted SCF calculation will be
 performed using DIIS
 SCF converges when DIIS error is below 1.0e-08
 ---------------------------------------
  Cycle       Energy         DIIS error
 ---------------------------------------
    1   -1385.9772047483      3.28e-02  
    2   -1382.4765806168      3.10e-03  
    3   -1382.3963246592      3.69e-03  
    4   -1382.6560649577      6.00e-04  
    5   -1382.6613160529      3.16e-04  
    6   -1382.6631280990      9.27e-05  
    7   -1382.6632711547      2.14e-05  
    8   -1382.6632774867      1.01e-05  
    9   -1382.6632794718      1.34e-06  
   10   -1382.6632795027      5.67e-07  
   11   -1382.6632795081      1.75e-07  
   12   -1382.6632795085      9.73e-08  
   13   -1382.6632795086      2.32e-08  
   14   -1382.6632795087      9.43e-09  Convergence criterion met
 ---------------------------------------
 SCF time:   CPU 389.62s  wall 390.00s 
 SCF   energy in the final basis set =    -1382.6632795087
 Total energy in the final basis set =    -1382.6632795087

 --------------------------------------------------------------

                    Orbital Energies (a.u.)
 --------------------------------------------------------------

 Alpha MOs
 -- Occupied --
********-101.5586 -10.2509 -10.2456 -10.2132 -10.2050 -10.1965 -10.1954
-10.1951 -10.1948 -10.1945 -10.1944 -10.1938 -10.1917  -9.4743  -9.4732
 -7.2390  -7.2378  -7.2293  -7.2286  -7.2281  -7.2277  -0.9110  -0.8998
 -0.8553  -0.8475  -0.7904  -0.7712  -0.7523  -0.7306  -0.6425  -0.6370
 -0.6167  -0.5978  -0.5469  -0.5131  -0.4981  -0.4840  -0.4771  -0.4647
 -0.4450  -0.4438  -0.4428  -0.4116  -0.4040  -0.3990  -0.3790  -0.3704
 -0.3684  -0.3472  -0.3433  -0.3227  -0.3206  -0.2852  -0.2758  -0.2642
 -0.2453
 -- Virtual --
 -0.0524  -0.0359  -0.0310  -0.0148  -0.0099  -0.0051   0.0042   0.0107
  0.0131   0.0152   0.0227   0.0334   0.0380   0.0426   0.0474   0.0559
  0.0635   0.0688   0.0727   0.0757   0.0857   0.0900   0.0980   0.0993
  0.1024   0.1031   0.1072   0.1129   0.1144   0.1147   0.1172   0.1208
  0.1258   0.1280   0.1288   0.1333   0.1379   0.1384   0.1412   0.1433
  0.1446   0.1530   0.1557   0.1595   0.1677   0.1730   0.1791   0.1827
  0.1881   0.1923   0.1955   0.1998   0.2047   0.2119   0.2151   0.2203
  0.2303   0.2321   0.2362   0.2365   0.2424   0.2476   0.2557   0.2562
  0.2613   0.2663   0.2677   0.2722   0.2763   0.2796   0.2858   0.2932
  0.2965   0.2989   0.3072   0.3146   0.3188   0.3211   0.3258   0.3362
  0.3384   0.3501   0.3531   0.3581   0.3773   0.3966   0.4393   0.4412
  0.4569   0.4636   0.4661   0.4834   0.4945   0.5122   0.5133   0.5259
  0.5360   0.5423   0.5441   0.5533   0.5579   0.5693   0.5709   0.5791
  0.5822   0.5858   0.5930   0.6003   0.6041   0.6159   0.6249   0.6275
  0.6388   0.6479   0.6585   0.6745   0.6785   0.6861   0.7033   0.7077
  0.7131   0.7167   0.7262   0.7310   0.7382   0.7489   0.7643   0.7682
  0.7889   0.8036   0.8151   0.8359   0.8422   0.8491   0.8535   0.8553
  0.8601   0.8651   0.8689   0.8740   0.8758   0.8895   0.8921   0.9008
  0.9057   0.9142   0.9191   0.9309   0.9401   0.9489   0.9641   0.9756
  0.9842   0.9911   0.9993   1.0118   1.0208   1.0352   1.0555   1.0597
  1.0793   1.0957   1.1098   1.1177   1.1414   1.1436   1.1810   1.1982
  1.2469   1.2590   1.2877   1.2902   1.3233   1.3255   1.3505   1.3813
  1.4511   1.4879   1.4962   1.5039   1.5182   1.5224   1.5372   1.5446
  1.5556   1.5641   1.5755   1.5818   1.6166   1.6332   1.6454   1.6563
  1.6761   1.6798   1.7006   1.7181   1.7319   1.7440   1.7650   1.7729
  1.7839   1.8236   1.8550   1.8762   1.8830   1.9037   1.9080   1.9232
  1.9309   1.9321   1.9403   1.9448   1.9658   1.9678   1.9761   1.9811
  2.0244   2.0303   2.0479   2.0649   2.0744   2.0853   2.1144   2.1822
  2.2216   2.2308   2.2660   2.2836   2.2960   2.3215   2.3274   2.3520
  2.3958   2.4231   2.4352   2.4407   2.4531   2.4666   2.4711   2.5378
  2.5510   2.5616   2.6076   2.6154   2.6340   2.6591   2.6693   2.6773
  2.6967   2.7151   2.7214   2.7291   2.7364   2.7434   2.7502   2.7621
  2.7779   2.7894   2.8001   2.8054   2.8187   2.8301   2.8535   2.8569
  2.8702   2.9037   2.9253   2.9451   2.9910   3.0037   3.0775   3.0925
  3.1351   3.1681   3.1745   3.2214   3.2335   3.3376   3.3506   3.3879
  3.4303   3.4896   3.5238   3.5471   3.5936   3.6227   3.7335   3.8004
  3.8684   3.9883   4.0329   4.0765   4.1349   4.1402   4.1482   4.4204
  4.8161   4.8446   9.7807   9.8082  23.4953  23.6306  23.9030  23.9068
 23.9443  23.9605  24.0141  24.0612  24.0854  24.0961  24.1680  24.1824
 25.8307  25.8972  26.1400  26.2307  26.5975  26.6988 215.7727 215.8064
 --------------------------------------------------------------

          Ground-State Mulliken Net Atomic Charges

     Atom                 Charge (a.u.)
  ----------------------------------------
      1 C                     0.655762
      2 C                    -0.215287
      3 Cl                    0.465388
      4 C                    -0.393652
      5 H                     0.196715
      6 C                    -0.454239
      7 H                     0.160866
      8 C                    -0.142423
      9 H                     0.175001
     10 C                    -0.465853
     11 H                     0.174021
     12 C                     0.958301
     13 C                    -0.982506
     14 H                     0.164944
     15 C                    -0.659750
     16 H                     0.187045
     17 C                     0.561952
     18 Cl                    0.406453
     19 C                    -0.563238
     20 H                     0.189310
     21 C                    -0.593136
     22 H                     0.174325
  ----------------------------------------
  Sum of atomic charges =     0.000000

 -----------------------------------------------------------------
                    Cartesian Multipole Moments
 -----------------------------------------------------------------
    Charge (ESU x 10^10)
                -0.0000
    Dipole Moment (Debye)
         X      -2.7750      Y      -0.1093      Z       0.0126
       Tot       2.7772
    Quadrupole Moments (Debye-Ang)
        XX     -97.7850     XY      -2.4941     YY     -95.7735
        XZ       2.6749     YZ      -3.4140     ZZ     -95.8632
    Octopole Moments (Debye-Ang^2)
       XXX    -434.4662    XXY     -11.3483    XYY    -115.5395
       YYY      -1.0926    XXZ      67.3660    XYZ      -6.9488
       YYZ      30.5331    XZZ    -153.8746    YZZ      12.1973
       ZZZ     119.3713
    Hexadecapole Moments (Debye-Ang^3)
      XXXX   -4431.4013   XXXY      17.1580   XXYY    -758.8235
      XYYY      60.8272   YYYY    -266.4206   XXXZ    1134.7858
      XXYZ      -8.0621   XYYZ     340.4381   YYYZ     -13.5936
      XXZZ   -1169.9861   XYZZ      48.8864   YYZZ    -438.7970
      XZZZ    1044.0925   YZZZ     -34.5560   ZZZZ   -2376.4397
 -----------------------------------------------------------------
 Calculating analytic gradient of the SCF energy
 Gradient of SCF Energy
            1           2           3           4           5           6
    1  -0.0077451   0.0024397  -0.0031255   0.0012654  -0.0007901   0.0007964
    2   0.0003451  -0.0013675   0.0013627  -0.0001100   0.0000709  -0.0000887
    3  -0.0011937   0.0063564   0.0019288  -0.0045276   0.0001368  -0.0001078
            7           8           9          10          11          12
    1  -0.0000133   0.0028081   0.0001326   0.0029735  -0.0009093   0.0018058
    2   0.0001274   0.0000036  -0.0000792   0.0017865   0.0001282  -0.0000285
    3  -0.0007813   0.0025919   0.0003774  -0.0002634   0.0002799  -0.0033092
           13          14          15          16          17          18
    1   0.0028928  -0.0001239  -0.0037084  -0.0000860   0.0028574  -0.0007719
    2  -0.0008815   0.0002230   0.0037171  -0.0002339   0.0000479  -0.0000277
    3  -0.0000314  -0.0027083  -0.0006052   0.0002835  -0.0018266   0.0003412
           19          20          21          22
    1  -0.0007464  -0.0003351   0.0004963  -0.0001131
    2  -0.0033511   0.0002438  -0.0014298  -0.0004583
    3   0.0045025   0.0000195  -0.0016678   0.0002044
 Max gradient component =       7.745E-03
 RMS gradient           =       2.080E-03
 Gradient time:  CPU 134.48 s  wall 134.51 s
 Geometry Optimization Parameters
   NAtoms,    NIC,     NZ,  NCons,   NDum,   NFix, NCnnct, MaxDiis
       22     155      22       0       0       0       0       0

 Cartesian Hessian Update
 Hessian updated using BFGS update


** GEOMETRY OPTIMIZATION IN DELOCALIZED INTERNAL COORDINATES **
   Searching for a Minimum

   Optimization Cycle:   2

                       Coordinates (Angstroms)
     ATOM                X               Y               Z
      1  C         0.0567319972   -0.0093886933    0.0818282240
      2  C        -0.0271341189    0.0645820108    1.4886551646
      3  Cl        1.3921235939    0.2242436368    2.5143764367
      4  C        -1.2598612199    0.0968876569    2.1309470903
      5  H        -1.2942377749    0.1678630709    3.2111830610
      6  C        -2.4390761501    0.0594387629    1.3987325356
      7  H        -3.3947818413    0.0857203576    1.9078361670
      8  C        -2.3810924070    0.0015021030    0.0129915145
      9  H        -3.2938084005   -0.0275165625   -0.5702939368
     10  C        -1.1500938201   -0.0278817036   -0.6284170607
     11  H        -1.1177018805   -0.0957773746   -1.7090699742
     12  C         1.3289314815   -0.0448728222   -0.7033611583
     13  C         2.3514165348   -0.9684356014   -0.4501968076
     14  H         2.2350494103   -1.7012330355    0.3345504440
     15  C         3.5063636640   -0.9905255554   -1.2214162860
     16  H         4.2820899330   -1.7172113752   -1.0134081464
     17  C         3.6590589847   -0.0887892823   -2.2674125364
     18  Cl        5.1175866553   -0.1145915848   -3.2422593339
     19  C         2.6528846053    0.8256504958   -2.5484251536
     20  H         2.7680504390    1.5287017017   -3.3642218518
     21  C         1.4988574292    0.8388327519   -1.7747487550
     22  H         0.7262738452    1.5666337656   -1.9917772617
   Point Group: c1    Number of degrees of freedom:    60


   Energy is  -1382.663279509

 Hessian updated using BFGS update

 53 Hessian modes will be used to form the next step
  Hessian Eigenvalues:
     0.013104    0.019213    0.020120    0.023191    0.023310    0.023576
     0.023642    0.023676    0.023935    0.023938    0.024088    0.024090
     0.024114    0.024114    0.024135    0.024135    0.024142    0.024142
     0.027716    0.159489    0.159966    0.159979    0.159995    0.159995
     0.159996    0.159998    0.160279    0.219334    0.220022    0.225504
     0.228220    0.238391    0.243730    0.249965    0.249982    0.300638
     0.300995    0.327730    0.354249    0.356602    0.376637    0.428912
     0.429377    0.429841    0.455434    0.464982    0.467751    0.471978
     0.477544    0.478177    0.478248    0.479138    0.549909

 Minimum search - taking simple RFO step
 Searching for Lamda that Minimizes Along All modes
 Value Taken    Lamda =  -0.00120689
 Step Taken.  Stepsize is  0.157007

                             Maximum     Tolerance    Cnvgd?
         Gradient           0.011523      0.000300      NO
         Displacement       0.099156      0.001200      NO
         Energy change     -0.004551      0.000001      NO


 New Cartesian Coordinates Obtained by Inverse Iteration

 Displacement from previous Coordinates is:  0.468796
 ----------------------------------------------------------------
             Standard Nuclear Orientation (Angstroms)
    I     Atom           X                Y                Z
 ----------------------------------------------------------------
    1      C       0.0472100881     0.0027984644     0.0597559849
    2      C      -0.0248978142     0.1025688396     1.4600051598
    3      Cl      1.4243126880     0.2734145280     2.4452376892
    4      C      -1.2474918007     0.1225293423     2.1268166351
    5      H      -1.2611180857     0.2076240566     3.2063075945
    6      C      -2.4370385847     0.0483542721     1.4088892708
    7      H      -3.3843234993     0.0631926555     1.9349577796
    8      C      -2.3981109003    -0.0404902338     0.0201146412
    9      H      -3.3169539555    -0.1016862790    -0.5518434828
   10      C      -1.1712017755    -0.0631536865    -0.6351055500
   11      H      -1.1442142334    -0.1589001262    -1.7142537099
   12      C       1.3196483860    -0.0300038156    -0.7147556919
   13      C       2.3191951594    -0.9794392422    -0.4646662195
   14      H       2.1842694950    -1.7123005342     0.3204630901
   15      C       3.4810950408    -1.0179958108    -1.2280205807
   16      H       4.2422869378    -1.7617956225    -1.0277949368
   17      C       3.6573930310    -0.0951085491    -2.2546526704
   18      Cl      5.1278671689    -0.1329146583    -3.2133917305
   19      C       2.6814391690     0.8568618547    -2.5288378328
   20      H       2.8270501080     1.5743303394    -3.3268785149
   21      C       1.5211801560     0.8810434259    -1.7606288463
   22      H       0.7700341814     1.6349035024    -1.9656257032
 ----------------------------------------------------------------
 Nuclear Repulsion Energy =         966.28143145 hartrees
 There are       57 alpha and       57 beta electrons
 Applying Cartesian multipole field
    Component          Value
    ---------          -----
     (2,0,0)        1.00000E-12
     (0,2,0)        2.00000E-11
     (0,0,2)       -3.00000E-11
 Nucleus-field energy     =    -0.0000000443 hartrees
 Requested basis set is 6-311++G(d,p)
 There are 138 shells and 380 basis functions
 A cutoff of  1.0D-15 yielded   8030 shell pairs
 There are     63538 function pairs (     68201 Cartesian)
 Smallest overlap matrix eigenvalue = 4.74E-07
 Linear dependence detected in AO basis
 Number of orthogonalized atomic orbitals = 377
 Maximum deviation from orthogonality = 5.987E-10
 Guess from superposition of atomic densities
 Warning:  Energy on first SCF cycle will be non-variational
 SAD guess density has 114.000000 electrons

 -----------------------------------------------------------------------
  General SCF calculation program by
  Eric Jon Sundstrom, Paul Horn, Yuezhi Mao, Dmitri Zuev, Alec White,
  David Stuck, Shaama M.S., Shane Yost, Joonho Lee, David Small,
  Daniel Levine, Susi Lehtola, Hugh Burton, Evgeny Epifanovsky,
  Bang C. Huynh
 -----------------------------------------------------------------------
 Exchange:     0.2000 Hartree-Fock + 0.0800 Slater + 0.7200 B88
 Correlation:  0.1900 VWN1RPA + 0.8100 LYP
 Using SG-1 standard quadrature grid
 A restricted SCF calculation will be
 performed using DIIS
 SCF converges when DIIS error is below 1.0e-08
 ---------------------------------------
  Cycle       Energy         DIIS error
 ---------------------------------------
    1   -1385.9498288628      3.27e-02  
    2   -1382.4805640674      3.07e-03  
    3   -1382.4048234619      3.64e-03  
    4   -1382.6570943558      5.87e-04  
    5   -1382.6621326618      3.10e-04  
    6   -1382.6638674836      9.29e-05  
    7   -1382.6640112335      2.16e-05  
    8   -1382.6640175703      1.08e-05  
    9   -1382.6640198425      1.66e-06  
   10   -1382.6640198712      1.20e-06  
   11   -1382.6640198988      1.86e-07  
   12   -1382.6640198992      9.71e-08  
   13   -1382.6640198994      2.02e-08  
   14   -1382.6640198994      9.47e-09  Convergence criterion met
 ---------------------------------------
 SCF time:   CPU 393.81s  wall 393.00s 
 SCF   energy in the final basis set =    -1382.6640198994
 Total energy in the final basis set =    -1382.6640198994

 --------------------------------------------------------------

                    Orbital Energies (a.u.)
 --------------------------------------------------------------

 Alpha MOs
 -- Occupied --
********-101.5579 -10.2504 -10.2461 -10.2123 -10.2048 -10.1973 -10.1961
-10.1960 -10.1955 -10.1954 -10.1953 -10.1945 -10.1929  -9.4735  -9.4725
 -7.2381  -7.2371  -7.2285  -7.2278  -7.2274  -7.2270  -0.9108  -0.8990
 -0.8540  -0.8467  -0.7899  -0.7711  -0.7520  -0.7299  -0.6424  -0.6362
 -0.6173  -0.5974  -0.5466  -0.5129  -0.4972  -0.4835  -0.4780  -0.4653
 -0.4452  -0.4433  -0.4428  -0.4106  -0.4036  -0.3985  -0.3789  -0.3716
 -0.3684  -0.3461  -0.3427  -0.3221  -0.3201  -0.2837  -0.2757  -0.2640
 -0.2460
 -- Virtual --
 -0.0513  -0.0372  -0.0304  -0.0153  -0.0110  -0.0053   0.0044   0.0108
  0.0129   0.0150   0.0225   0.0334   0.0376   0.0420   0.0482   0.0557
  0.0636   0.0682   0.0724   0.0765   0.0859   0.0895   0.0980   0.0990
  0.1024   0.1032   0.1068   0.1129   0.1146   0.1148   0.1173   0.1206
  0.1249   0.1276   0.1283   0.1330   0.1372   0.1378   0.1409   0.1425
  0.1436   0.1533   0.1554   0.1589   0.1679   0.1731   0.1783   0.1821
  0.1879   0.1915   0.1964   0.1988   0.2050   0.2113   0.2157   0.2203
  0.2295   0.2324   0.2355   0.2364   0.2426   0.2486   0.2554   0.2558
  0.2617   0.2668   0.2679   0.2731   0.2757   0.2794   0.2863   0.2927
  0.2949   0.2975   0.3054   0.3134   0.3174   0.3202   0.3253   0.3369
  0.3392   0.3512   0.3537   0.3581   0.3760   0.3954   0.4390   0.4415
  0.4573   0.4644   0.4658   0.4848   0.4928   0.5122   0.5137   0.5243
  0.5344   0.5411   0.5451   0.5526   0.5588   0.5694   0.5747   0.5758
  0.5825   0.5841   0.5915   0.5987   0.6094   0.6136   0.6248   0.6295
  0.6398   0.6466   0.6586   0.6726   0.6805   0.6871   0.7034   0.7053
  0.7131   0.7146   0.7258   0.7320   0.7378   0.7459   0.7621   0.7657
  0.7901   0.8018   0.8175   0.8350   0.8419   0.8484   0.8542   0.8553
  0.8600   0.8650   0.8664   0.8743   0.8776   0.8908   0.8930   0.9020
  0.9050   0.9157   0.9211   0.9292   0.9460   0.9510   0.9646   0.9763
  0.9855   0.9919   1.0003   1.0092   1.0215   1.0336   1.0529   1.0611
  1.0762   1.0893   1.1115   1.1226   1.1390   1.1432   1.1802   1.1973
  1.2534   1.2624   1.2873   1.2919   1.3157   1.3291   1.3515   1.3847
  1.4477   1.4868   1.4958   1.5063   1.5178   1.5217   1.5352   1.5466
  1.5535   1.5625   1.5746   1.5862   1.6142   1.6333   1.6419   1.6559
  1.6745   1.6796   1.6965   1.7180   1.7295   1.7388   1.7642   1.7752
  1.7835   1.8222   1.8523   1.8750   1.8825   1.9028   1.9080   1.9229
  1.9304   1.9341   1.9422   1.9445   1.9607   1.9647   1.9757   1.9827
  2.0237   2.0285   2.0455   2.0612   2.0734   2.0846   2.1131   2.1803
  2.2197   2.2277   2.2661   2.2839   2.2981   2.3148   2.3268   2.3535
  2.4027   2.4225   2.4339   2.4408   2.4506   2.4647   2.4726   2.5372
  2.5500   2.5579   2.6058   2.6105   2.6281   2.6577   2.6713   2.6800
  2.6959   2.7156   2.7218   2.7297   2.7398   2.7446   2.7505   2.7602
  2.7792   2.7874   2.7997   2.8039   2.8097   2.8301   2.8495   2.8539
  2.8677   2.8991   2.9248   2.9407   2.9933   3.0077   3.0769   3.0921
  3.1371   3.1613   3.1700   3.2209   3.2344   3.3329   3.3486   3.3834
  3.4269   3.4866   3.5187   3.5434   3.5901   3.6212   3.7321   3.7942
  3.8705   3.9872   4.0310   4.0760   4.1340   4.1400   4.1482   4.4127
  4.8137   4.8414   9.7806   9.8113  23.4956  23.6350  23.9014  23.9085
 23.9453  23.9574  24.0058  24.0598  24.0768  24.0885  24.1595  24.1733
 25.8312  25.9015  26.1418  26.2363  26.5908  26.7036 215.7725 215.8099
 --------------------------------------------------------------

          Ground-State Mulliken Net Atomic Charges

     Atom                 Charge (a.u.)
  ----------------------------------------
      1 C                     0.656883
      2 C                    -0.336332
      3 Cl                    0.456835
      4 C                    -0.345734
      5 H                     0.197047
      6 C                    -0.433597
      7 H                     0.162047
      8 C                    -0.166036
      9 H                     0.175015
     10 C                    -0.455049
     11 H                     0.177272
     12 C                     0.987867
     13 C                    -0.935079
     14 H                     0.168374
     15 C                    -0.638124
     16 H                     0.188816
     17 C                     0.561983
     18 Cl                    0.408956
     19 C                    -0.583834
     20 H                     0.190692
     21 C                    -0.612740
     22 H                     0.174737
  ----------------------------------------
  Sum of atomic charges =     0.000000

 -----------------------------------------------------------------
                    Cartesian Multipole Moments
 -----------------------------------------------------------------
    Charge (ESU x 10^10)
                 0.0000
    Dipole Moment (Debye)
         X      -2.7949      Y      -0.1365      Z       0.0453
       Tot       2.7986
    Quadrupole Moments (Debye-Ang)
        XX     -98.0377     XY      -2.2481     YY     -95.5303
        XZ       2.5957     YZ      -3.4538     ZZ     -95.9301
    Octopole Moments (Debye-Ang^2)
       XXX    -437.1047    XXY     -11.9079    XYY    -115.1416
       YYY      -2.3511    XXZ      67.9322    XYZ      -7.6133
       YYZ      30.5937    XZZ    -154.3388    YZZ      11.7223
       ZZZ     122.2113
    Hexadecapole Moments (Debye-Ang^3)
      XXXX   -4454.6831   XXXY      16.8168   XXYY    -761.2513
      XYYY      55.6503   YYYY    -276.6879   XXXZ    1133.9181
      XXYZ     -11.6660   XYYZ     337.7009   YYYZ     -22.3833
      XXZZ   -1165.1362   XYZZ      48.5834   YYZZ    -431.4709
      XZZZ    1040.9320   YZZZ     -41.6699   ZZZZ   -2330.8604
 -----------------------------------------------------------------
 Calculating analytic gradient of the SCF energy
 Gradient of SCF Energy
            1           2           3           4           5           6
    1  -0.0012610   0.0018125  -0.0013713   0.0006974  -0.0002059  -0.0007384
    2   0.0006977  -0.0004565   0.0004078  -0.0001203  -0.0000464  -0.0000565
    3  -0.0006611   0.0019869   0.0002124  -0.0010551   0.0001558   0.0002528
            7           8           9          10          11          12
    1  -0.0000366  -0.0003061  -0.0001879   0.0011777  -0.0004133  -0.0003114
    2  -0.0000515   0.0002040  -0.0000147   0.0005117  -0.0001289  -0.0010728
    3  -0.0001646   0.0003484  -0.0000437  -0.0003631   0.0002253   0.0002679
           13          14          15          16          17          18
    1   0.0012827   0.0001162  -0.0010346   0.0000540   0.0018727  -0.0008452
    2   0.0000603  -0.0003524   0.0006231  -0.0002787  -0.0001821   0.0001209
    3   0.0004237  -0.0007743  -0.0000192   0.0002777  -0.0013221   0.0006330
           19          20          21          22
    1  -0.0006680  -0.0001910   0.0002696   0.0002880
    2  -0.0003978   0.0002717   0.0002379   0.0000235
    3   0.0008167  -0.0001734  -0.0010414   0.0000175
 Max gradient component =       1.987E-03
 RMS gradient           =       6.888E-04
 Gradient time:  CPU 141.15 s  wall 141.17 s
 Geometry Optimization Parameters
   NAtoms,    NIC,     NZ,  NCons,   NDum,   NFix, NCnnct, MaxDiis
       22     155      22       0       0       0       0       0

 Cartesian Hessian Update
 Hessian updated using BFGS update


** GEOMETRY OPTIMIZATION IN DELOCALIZED INTERNAL COORDINATES **
   Searching for a Minimum

   Optimization Cycle:   3

                       Coordinates (Angstroms)
     ATOM                X               Y               Z
      1  C         0.0472100881    0.0027984644    0.0597559849
      2  C        -0.0248978142    0.1025688396    1.4600051598
      3  Cl        1.4243126880    0.2734145280    2.4452376892
      4  C        -1.2474918007    0.1225293423    2.1268166351
      5  H        -1.2611180857    0.2076240566    3.2063075945
      6  C        -2.4370385847    0.0483542721    1.4088892708
      7  H        -3.3843234993    0.0631926555    1.9349577796
      8  C        -2.3981109003   -0.0404902338    0.0201146412
      9  H        -3.3169539555   -0.1016862790   -0.5518434828
     10  C        -1.1712017755   -0.0631536865   -0.6351055500
     11  H        -1.1442142334   -0.1589001262   -1.7142537099
     12  C         1.3196483860   -0.0300038156   -0.7147556919
     13  C         2.3191951594   -0.9794392422   -0.4646662195
     14  H         2.1842694950   -1.7123005342    0.3204630901
     15  C         3.4810950408   -1.0179958108   -1.2280205807
     16  H         4.2422869378   -1.7617956225   -1.0277949368
     17  C         3.6573930310   -0.0951085491   -2.2546526704
     18  Cl        5.1278671689   -0.1329146583   -3.2133917305
     19  C         2.6814391690    0.8568618547   -2.5288378328
     20  H         2.8270501080    1.5743303394   -3.3268785149
     21  C         1.5211801560    0.8810434259   -1.7606288463
     22  H         0.7700341814    1.6349035024   -1.9656257032
   Point Group: c1    Number of degrees of freedom:    60


   Energy is  -1382.664019899

 Hessian updated using BFGS update

 55 Hessian modes will be used to form the next step
  Hessian Eigenvalues:
     0.012217    0.019293    0.019898    0.023164    0.023331    0.023543
     0.023660    0.023686    0.023911    0.023988    0.024088    0.024108
     0.024111    0.024129    0.024132    0.024139    0.024142    0.024403
     0.027478    0.156134    0.159978    0.159980    0.159995    0.159996
     0.159998    0.160137    0.160804    0.213999    0.220197    0.223002
     0.228974    0.234044    0.243615    0.249961    0.249999    0.250552
     0.296851    0.301223    0.327138    0.351548    0.356189    0.356842
     0.365594    0.429087    0.429378    0.430883    0.451576    0.467053
     0.469870    0.475352    0.476693    0.478170    0.478637    0.487753
     0.506309

 Minimum search - taking simple RFO step
 Searching for Lamda that Minimizes Along All modes
 Value Taken    Lamda =  -0.00016332
 Step Taken.  Stepsize is  0.071931

                             Maximum     Tolerance    Cnvgd?
         Gradient           0.003122      0.000300      NO
         Displacement       0.041023      0.001200      NO
         Energy change     -0.000740      0.000001      NO


 New Cartesian Coordinates Obtained by Inverse Iteration

 Displacement from previous Coordinates is:  0.187573
 ----------------------------------------------------------------
             Standard Nuclear Orientation (Angstroms)
    I     Atom           X                Y                Z
 ----------------------------------------------------------------
    1      C       0.0430607463     0.0009208640     0.0512840926
    2      C      -0.0243178004     0.1144150073     1.4483776347
    3      Cl      1.4389737588     0.2850892346     2.4169165634
    4      C      -1.2417396971     0.1362309407     2.1248065799
    5      H      -1.2479769176     0.2319250990     3.2031809156
    6      C      -2.4327032436     0.0475005560     1.4114081799
    7      H      -3.3772903415     0.0640256919     1.9424771274
    8      C      -2.4003532066    -0.0597280268     0.0229590873
    9      H      -3.3212451039    -0.1317850116    -0.5438092176
   10      C      -1.1774146783    -0.0816803265    -0.6384018862
   11      H      -1.1508024793    -0.1847647006    -1.7173438078
   12      C       1.3148267161    -0.0261204900    -0.7202558052
   13      C       2.3036217153    -0.9862479250    -0.4738117726
   14      H       2.1603564247    -1.7166501628     0.3129052379
   15      C       3.4702252735    -1.0271438311    -1.2306611308
   16      H       4.2265679451    -1.7765866364    -1.0360753810
   17      C       3.6561643263    -0.0934765371    -2.2455205060
   18      Cl      5.1312156693    -0.1360528193    -3.2015037986
   19      C       2.6913821631     0.8706358231    -2.5161825661
   20      H       2.8498464299     1.5937062476    -3.3059518012
   21      C       1.5262387325     0.8951407101    -1.7538338606
   22      H       0.7789945274     1.6544790158    -1.9548715095
 ----------------------------------------------------------------
 Nuclear Repulsion Energy =         967.16392130 hartrees
 There are       57 alpha and       57 beta electrons
 Applying Cartesian multipole field
    Component          Value
    ---------          -----
     (2,0,0)        1.00000E-12
     (0,2,0)        2.00000E-11
     (0,0,2)       -3.00000E-11
 Nucleus-field energy     =    -0.0000000438 hartrees
 Requested basis set is 6-311++G(d,p)
 There are 138 shells and 380 basis functions
 A cutoff of  1.0D-15 yielded   8035 shell pairs
 There are     63572 function pairs (     68239 Cartesian)
 Smallest overlap matrix eigenvalue = 4.68E-07
 Linear dependence detected in AO basis
 Number of orthogonalized atomic orbitals = 377
 Maximum deviation from orthogonality = 1.345E-10
 Guess from superposition of atomic densities
 Warning:  Energy on first SCF cycle will be non-variational
 SAD guess density has 114.000000 electrons

 -----------------------------------------------------------------------
  General SCF calculation program by
  Eric Jon Sundstrom, Paul Horn, Yuezhi Mao, Dmitri Zuev, Alec White,
  David Stuck, Shaama M.S., Shane Yost, Joonho Lee, David Small,
  Daniel Levine, Susi Lehtola, Hugh Burton, Evgeny Epifanovsky,
  Bang C. Huynh
 -----------------------------------------------------------------------
 Exchange:     0.2000 Hartree-Fock + 0.0800 Slater + 0.7200 B88
 Correlation:  0.1900 VWN1RPA + 0.8100 LYP
 Using SG-1 standard quadrature grid
 A restricted SCF calculation will be
 performed using DIIS
 SCF converges when DIIS error is below 1.0e-08
 ---------------------------------------
  Cycle       Energy         DIIS error
 ---------------------------------------
    1   -1385.9516008548      3.27e-02  
    2   -1382.4810884329      3.06e-03  
    3   -1382.4065992879      3.63e-03  
    4   -1382.6572371817      5.85e-04  
    5   -1382.6622354130      3.09e-04  
    6   -1382.6639526889      9.35e-05  
    7   -1382.6640978541      2.22e-05  
    8   -1382.6641044737      1.16e-05  
    9   -1382.6641070727      1.81e-06  
   10   -1382.6641071076      1.29e-06  
   11   -1382.6641071396      1.80e-07  
   12   -1382.6641071401      9.64e-08  
   13   -1382.6641071402      2.03e-08  
   14   -1382.6641071402      9.42e-09  Convergence criterion met
 ---------------------------------------
 SCF time:   CPU 396.23s  wall 397.00s 
 SCF   energy in the final basis set =    -1382.6641071402
 Total energy in the final basis set =    -1382.6641071402

 --------------------------------------------------------------

                    Orbital Energies (a.u.)
 --------------------------------------------------------------

 Alpha MOs
 -- Occupied --
********-101.5575 -10.2502 -10.2461 -10.2117 -10.2043 -10.1976 -10.1962
-10.1962 -10.1958 -10.1955 -10.1954 -10.1944 -10.1931  -9.4731  -9.4721
 -7.2377  -7.2367  -7.2281  -7.2274  -7.2270  -7.2267  -0.9110  -0.8986
 -0.8535  -0.8467  -0.7900  -0.7712  -0.7522  -0.7299  -0.6426  -0.6361
 -0.6178  -0.5972  -0.5468  -0.5130  -0.4971  -0.4833  -0.4785  -0.4655
 -0.4455  -0.4433  -0.4427  -0.4105  -0.4035  -0.3982  -0.3789  -0.3721
 -0.3682  -0.3457  -0.3425  -0.3219  -0.3199  -0.2833  -0.2757  -0.2641
 -0.2465
 -- Virtual --
 -0.0505  -0.0377  -0.0301  -0.0156  -0.0114  -0.0054   0.0045   0.0106
  0.0128   0.0148   0.0224   0.0334   0.0375   0.0417   0.0486   0.0556
  0.0637   0.0680   0.0721   0.0769   0.0860   0.0893   0.0979   0.0990
  0.1023   0.1035   0.1066   0.1128   0.1146   0.1150   0.1174   0.1206
  0.1245   0.1274   0.1281   0.1330   0.1369   0.1376   0.1408   0.1422
  0.1434   0.1533   0.1554   0.1587   0.1680   0.1730   0.1780   0.1820
  0.1879   0.1911   0.1968   0.1985   0.2051   0.2112   0.2160   0.2205
  0.2291   0.2324   0.2354   0.2365   0.2427   0.2489   0.2553   0.2559
  0.2620   0.2669   0.2680   0.2738   0.2757   0.2799   0.2865   0.2924
  0.2951   0.2971   0.3051   0.3135   0.3169   0.3201   0.3255   0.3371
  0.3398   0.3517   0.3542   0.3583   0.3759   0.3953   0.4389   0.4417
  0.4576   0.4648   0.4660   0.4853   0.4926   0.5122   0.5139   0.5238
  0.5341   0.5408   0.5456   0.5522   0.5591   0.5694   0.5736   0.5773
  0.5827   0.5836   0.5915   0.5988   0.6112   0.6124   0.6251   0.6305
  0.6403   0.6467   0.6593   0.6720   0.6818   0.6877   0.7031   0.7046
  0.7133   0.7140   0.7255   0.7328   0.7378   0.7448   0.7614   0.7654
  0.7901   0.8020   0.8185   0.8352   0.8422   0.8485   0.8543   0.8551
  0.8602   0.8648   0.8668   0.8745   0.8786   0.8910   0.8940   0.9027
  0.9046   0.9171   0.9218   0.9286   0.9486   0.9522   0.9643   0.9761
  0.9853   0.9918   1.0016   1.0077   1.0220   1.0340   1.0521   1.0620
  1.0759   1.0876   1.1119   1.1259   1.1381   1.1444   1.1795   1.1973
  1.2562   1.2637   1.2876   1.2922   1.3133   1.3314   1.3520   1.3858
  1.4466   1.4870   1.4960   1.5072   1.5166   1.5235   1.5349   1.5474
  1.5536   1.5624   1.5751   1.5883   1.6138   1.6334   1.6420   1.6562
  1.6740   1.6801   1.6951   1.7189   1.7288   1.7373   1.7638   1.7764
  1.7832   1.8232   1.8515   1.8750   1.8825   1.9034   1.9087   1.9219
  1.9314   1.9363   1.9431   1.9449   1.9598   1.9647   1.9769   1.9835
  2.0245   2.0288   2.0451   2.0599   2.0738   2.0849   2.1136   2.1800
  2.2193   2.2279   2.2664   2.2842   2.2994   2.3132   2.3270   2.3556
  2.4067   2.4229   2.4347   2.4416   2.4499   2.4642   2.4743   2.5367
  2.5503   2.5566   2.6061   2.6102   2.6272   2.6577   2.6724   2.6813
  2.6956   2.7172   2.7219   2.7304   2.7416   2.7451   2.7508   2.7604
  2.7797   2.7875   2.8000   2.8031   2.8074   2.8307   2.8489   2.8540
  2.8687   2.8974   2.9253   2.9414   2.9950   3.0107   3.0780   3.0931
  3.1383   3.1604   3.1705   3.2215   3.2365   3.3329   3.3496   3.3841
  3.4265   3.4870   3.5189   3.5449   3.5916   3.6230   3.7329   3.7923
  3.8720   3.9874   4.0306   4.0760   4.1349   4.1400   4.1493   4.4091
  4.8146   4.8416   9.7801   9.8127  23.4956  23.6370  23.9026  23.9101
 23.9478  23.9589  24.0059  24.0631  24.0781  24.0874  24.1597  24.1740
 25.8314  25.9028  26.1421  26.2390  26.5881  26.7045 215.7720 215.8115
 --------------------------------------------------------------

          Ground-State Mulliken Net Atomic Charges

     Atom                 Charge (a.u.)
  ----------------------------------------
      1 C                     0.680221
      2 C                    -0.409155
      3 Cl                    0.453096
      4 C                    -0.336293
      5 H                     0.197262
      6 C                    -0.427499
      7 H                     0.162276
      8 C                    -0.171341
      9 H                     0.174986
     10 C                    -0.438609
     11 H                     0.178265
     12 C                     0.990555
     13 C                    -0.928052
     14 H                     0.169528
     15 C                    -0.644121
     16 H                     0.189319
     17 C                     0.570642
     18 Cl                    0.409785
     19 C                    -0.583837
     20 H                     0.191141
     21 C                    -0.603027
     22 H                     0.174858
  ----------------------------------------
  Sum of atomic charges =     0.000000

 -----------------------------------------------------------------
                    Cartesian Multipole Moments
 -----------------------------------------------------------------
    Charge (ESU x 10^10)
                -0.0000
    Dipole Moment (Debye)
         X      -2.8205      Y      -0.1369      Z       0.0614
       Tot       2.8245
    Quadrupole Moments (Debye-Ang)
        XX     -98.2158     XY      -2.1866     YY     -95.4281
        XZ       2.5920     YZ      -3.4185     ZZ     -95.9778
    Octopole Moments (Debye-Ang^2)
       XXX    -438.3914    XXY     -11.9722    XYY    -115.0859
       YYY      -2.5871    XXZ      68.3022    XYZ      -7.8529
       YYZ      30.6433    XZZ    -154.7232    YZZ      11.6408
       ZZZ     123.4065
    Hexadecapole Moments (Debye-Ang^3)
      XXXX   -4462.9564   XXXY      15.6313   XXYY    -761.6136
      XYYY      53.0560   YYYY    -280.5913   XXXZ    1133.4147
      XXYZ     -12.3670   XYYZ     336.2146   YYYZ     -24.7705
      XXZZ   -1163.0514   XYZZ      47.7593   YYZZ    -428.2323
      XZZZ    1039.0920   YZZZ     -42.9019   ZZZZ   -2311.1618
 -----------------------------------------------------------------
 Calculating analytic gradient of the SCF energy
 Gradient of SCF Energy
            1           2           3           4           5           6
    1   0.0003591   0.0003452  -0.0002664  -0.0000276   0.0000026  -0.0001427
    2   0.0000740  -0.0000327  -0.0000260  -0.0000282  -0.0000628   0.0000115
    3  -0.0003842   0.0001748  -0.0002741  -0.0000316   0.0000270   0.0000792
            7           8           9          10          11          12
    1   0.0000585  -0.0001882   0.0000732   0.0002024  -0.0000049  -0.0003698
    2  -0.0000332  -0.0000519   0.0000691   0.0000939  -0.0000107  -0.0003260
    3   0.0000593  -0.0001068  -0.0000773   0.0000931  -0.0000522   0.0007912
           13          14          15          16          17          18
    1  -0.0002206   0.0000528  -0.0000427  -0.0000151   0.0007007  -0.0003315
    2   0.0002447  -0.0001129  -0.0000025   0.0000019  -0.0000838   0.0000112
    3  -0.0000710   0.0000164  -0.0000604   0.0000503  -0.0002439   0.0002216
           19          20          21          22
    1  -0.0002173  -0.0000371   0.0000514   0.0000179
    2   0.0001994  -0.0000070  -0.0000147   0.0000867
    3  -0.0000109   0.0000130  -0.0002219   0.0000084
 Max gradient component =       7.912E-04
 RMS gradient           =       1.993E-04
 Gradient time:  CPU 134.61 s  wall 134.62 s
 Geometry Optimization Parameters
   NAtoms,    NIC,     NZ,  NCons,   NDum,   NFix, NCnnct, MaxDiis
       22     155      22       0       0       0       0       0

 Cartesian Hessian Update
 Hessian updated using BFGS update


** GEOMETRY OPTIMIZATION IN DELOCALIZED INTERNAL COORDINATES **
   Searching for a Minimum

   Optimization Cycle:   4

                       Coordinates (Angstroms)
     ATOM                X               Y               Z
      1  C         0.0430607463    0.0009208640    0.0512840926
      2  C        -0.0243178004    0.1144150073    1.4483776347
      3  Cl        1.4389737588    0.2850892346    2.4169165634
      4  C        -1.2417396971    0.1362309407    2.1248065799
      5  H        -1.2479769176    0.2319250990    3.2031809156
      6  C        -2.4327032436    0.0475005560    1.4114081799
      7  H        -3.3772903415    0.0640256919    1.9424771274
      8  C        -2.4003532066   -0.0597280268    0.0229590873
      9  H        -3.3212451039   -0.1317850116   -0.5438092176
     10  C        -1.1774146783   -0.0816803265   -0.6384018862
     11  H        -1.1508024793   -0.1847647006   -1.7173438078
     12  C         1.3148267161   -0.0261204900   -0.7202558052
     13  C         2.3036217153   -0.9862479250   -0.4738117726
     14  H         2.1603564247   -1.7166501628    0.3129052379
     15  C         3.4702252735   -1.0271438311   -1.2306611308
     16  H         4.2265679451   -1.7765866364   -1.0360753810
     17  C         3.6561643263   -0.0934765371   -2.2455205060
     18  Cl        5.1312156693   -0.1360528193   -3.2015037986
     19  C         2.6913821631    0.8706358231   -2.5161825661
     20  H         2.8498464299    1.5937062476   -3.3059518012
     21  C         1.5262387325    0.8951407101   -1.7538338606
     22  H         0.7789945274    1.6544790158   -1.9548715095
   Point Group: c1    Number of degrees of freedom:    60


   Energy is  -1382.664107140

 Hessian updated using BFGS update

 56 Hessian modes will be used to form the next step
  Hessian Eigenvalues:
     0.011048    0.019281    0.020084    0.023116    0.023314    0.023558
     0.023666    0.023688    0.023874    0.023975    0.024093    0.024108
     0.024114    0.024127    0.024135    0.024142    0.024174    0.024447
     0.027340    0.155009    0.159978    0.159984    0.159996    0.159997
     0.160134    0.160380    0.160520    0.209665    0.220165    0.221846
     0.228973    0.232624    0.243823    0.249518    0.250001    0.250680
     0.289847    0.301074    0.325588    0.354378    0.356518    0.356685
     0.357564    0.373552    0.429115    0.429347    0.431695    0.455923
     0.465593    0.470753    0.475917    0.476980    0.478245    0.478718
     0.487306    0.529109

 Minimum search - taking simple RFO step
 Searching for Lamda that Minimizes Along All modes
 Value Taken    Lamda =  -0.00000729
 Step Taken.  Stepsize is  0.017405

                             Maximum     Tolerance    Cnvgd?
         Gradient           0.000454      0.000300      NO
         Displacement       0.012206      0.001200      NO
         Energy change     -0.000087      0.000001      NO


 New Cartesian Coordinates Obtained by Inverse Iteration

 Displacement from previous Coordinates is:  0.049967
 ----------------------------------------------------------------
             Standard Nuclear Orientation (Angstroms)
    I     Atom           X                Y                Z
 ----------------------------------------------------------------
    1      C       0.0418733884    -0.0001106570     0.0498855058
    2      C      -0.0244433109     0.1170922749     1.4466529773
    3      Cl      1.4406571165     0.2886390174     2.4137867086
    4      C      -1.2410659008     0.1406931038     2.1243448815
    5      H      -1.2463695713     0.2403645613     3.2023032903
    6      C      -2.4323265560     0.0483364669     1.4120922757
    7      H      -3.3768263098     0.0661451495     1.9433651585
    8      C      -2.4012160193    -0.0644410768     0.0242195054
    9      H      -3.3229938665    -0.1405310046    -0.5406468258
   10      C      -1.1792119247    -0.0868344649    -0.6385439779
   11      H      -1.1533141383    -0.1929102886    -1.7171586643
   12      C       1.3140517668    -0.0265200600    -0.7226141222
   13      C       2.3012799555    -0.9886989646    -0.4769598384
   14      H       2.1556782232    -1.7196604248     0.3087180095
   15      C       3.4684842456    -1.0296469559    -1.2327414502
   16      H       4.2236672568    -1.7807573447    -1.0402444947
   17      C       3.6562421212    -0.0931889415    -2.2445784549
   18      Cl      5.1331479360    -0.1348620334    -3.1993693472
   19      C       2.6943088731     0.8739777379    -2.5129928562
   20      H       2.8559615289     1.5996926997    -3.2996929691
   21      C       1.5280641516     0.8981067561    -1.7521764198
   22      H       0.7819819942     1.6589471719    -1.9515565164
 ----------------------------------------------------------------
 Nuclear Repulsion Energy =         967.12900570 hartrees
 There are       57 alpha and       57 beta electrons
 Applying Cartesian multipole field
    Component          Value
    ---------          -----
     (2,0,0)        1.00000E-12
     (0,2,0)        2.00000E-11
     (0,0,2)       -3.00000E-11
 Nucleus-field energy     =    -0.0000000437 hartrees
 Requested basis set is 6-311++G(d,p)
 There are 138 shells and 380 basis functions
 A cutoff of  1.0D-15 yielded   8036 shell pairs
 There are     63584 function pairs (     68251 Cartesian)
 Smallest overlap matrix eigenvalue = 4.69E-07
 Linear dependence detected in AO basis
 Number of orthogonalized atomic orbitals = 377
 Maximum deviation from orthogonality = 1.818E-10
 Guess from superposition of atomic densities
 Warning:  Energy on first SCF cycle will be non-variational
 SAD guess density has 114.000000 electrons

 -----------------------------------------------------------------------
  General SCF calculation program by
  Eric Jon Sundstrom, Paul Horn, Yuezhi Mao, Dmitri Zuev, Alec White,
  David Stuck, Shaama M.S., Shane Yost, Joonho Lee, David Small,
  Daniel Levine, Susi Lehtola, Hugh Burton, Evgeny Epifanovsky,
  Bang C. Huynh
 -----------------------------------------------------------------------
 Exchange:     0.2000 Hartree-Fock + 0.0800 Slater + 0.7200 B88
 Correlation:  0.1900 VWN1RPA + 0.8100 LYP
 Using SG-1 standard quadrature grid
 A restricted SCF calculation will be
 performed using DIIS
 SCF converges when DIIS error is below 1.0e-08
 ---------------------------------------
  Cycle       Energy         DIIS error
 ---------------------------------------
    1   -1385.9499661764      3.27e-02  
    2   -1382.4811581213      3.06e-03  
    3   -1382.4068631624      3.62e-03  
    4   -1382.6572499152      5.84e-04  
    5   -1382.6622453561      3.08e-04  
    6   -1382.6639570669      9.34e-05  
    7   -1382.6641023575      2.20e-05  
    8   -1382.6641088818      1.14e-05  
    9   -1382.6641114091      1.80e-06  
   10   -1382.6641114435      1.28e-06  
   11   -1382.6641114749      1.81e-07  
   12   -1382.6641114753      9.64e-08  
   13   -1382.6641114755      2.03e-08  
   14   -1382.6641114756      9.39e-09  Convergence criterion met
 ---------------------------------------
 SCF time:   CPU 395.14s  wall 395.00s 
 SCF   energy in the final basis set =    -1382.6641114756
 Total energy in the final basis set =    -1382.6641114756

 --------------------------------------------------------------

                    Orbital Energies (a.u.)
 --------------------------------------------------------------

 Alpha MOs
 -- Occupied --
********-101.5575 -10.2502 -10.2461 -10.2117 -10.2044 -10.1976 -10.1963
-10.1962 -10.1958 -10.1955 -10.1955 -10.1945 -10.1930  -9.4731  -9.4720
 -7.2377  -7.2366  -7.2281  -7.2274  -7.2269  -7.2266  -0.9109  -0.8985
 -0.8534  -0.8466  -0.7900  -0.7712  -0.7523  -0.7299  -0.6426  -0.6361
 -0.6179  -0.5972  -0.5468  -0.5130  -0.4970  -0.4832  -0.4787  -0.4655
 -0.4455  -0.4433  -0.4426  -0.4105  -0.4035  -0.3982  -0.3789  -0.3722
 -0.3680  -0.3456  -0.3425  -0.3218  -0.3199  -0.2832  -0.2757  -0.2642
 -0.2466
 -- Virtual --
 -0.0503  -0.0378  -0.0301  -0.0157  -0.0115  -0.0055   0.0045   0.0105
  0.0127   0.0146   0.0223   0.0334   0.0374   0.0417   0.0487   0.0556
  0.0637   0.0679   0.0721   0.0771   0.0860   0.0893   0.0979   0.0989
  0.1022   0.1035   0.1065   0.1128   0.1147   0.1150   0.1175   0.1205
  0.1244   0.1274   0.1280   0.1330   0.1368   0.1375   0.1408   0.1421
  0.1433   0.1533   0.1555   0.1587   0.1680   0.1730   0.1779   0.1819
  0.1879   0.1910   0.1968   0.1984   0.2052   0.2112   0.2159   0.2205
  0.2290   0.2323   0.2354   0.2364   0.2428   0.2489   0.2553   0.2560
  0.2621   0.2670   0.2680   0.2739   0.2757   0.2799   0.2866   0.2922
  0.2951   0.2971   0.3050   0.3133   0.3168   0.3199   0.3255   0.3371
  0.3400   0.3518   0.3544   0.3582   0.3758   0.3951   0.4388   0.4417
  0.4578   0.4649   0.4661   0.4854   0.4925   0.5121   0.5139   0.5237
  0.5340   0.5408   0.5457   0.5521   0.5591   0.5693   0.5731   0.5777
  0.5825   0.5836   0.5914   0.5986   0.6116   0.6121   0.6251   0.6307
  0.6404   0.6466   0.6594   0.6719   0.6820   0.6878   0.7028   0.7046
  0.7133   0.7139   0.7254   0.7330   0.7376   0.7446   0.7613   0.7654
  0.7902   0.8019   0.8186   0.8352   0.8422   0.8485   0.8544   0.8550
  0.8602   0.8649   0.8668   0.8745   0.8787   0.8910   0.8941   0.9027
  0.9046   0.9173   0.9220   0.9285   0.9488   0.9521   0.9641   0.9760
  0.9852   0.9917   1.0018   1.0074   1.0219   1.0340   1.0521   1.0617
  1.0755   1.0871   1.1120   1.1266   1.1379   1.1447   1.1793   1.1973
  1.2566   1.2638   1.2873   1.2921   1.3126   1.3315   1.3524   1.3858
  1.4460   1.4871   1.4961   1.5074   1.5164   1.5238   1.5348   1.5477
  1.5538   1.5624   1.5750   1.5884   1.6137   1.6335   1.6422   1.6563
  1.6738   1.6800   1.6947   1.7190   1.7286   1.7369   1.7637   1.7764
  1.7830   1.8231   1.8514   1.8746   1.8826   1.9034   1.9087   1.9216
  1.9318   1.9367   1.9433   1.9450   1.9595   1.9647   1.9772   1.9837
  2.0247   2.0288   2.0449   2.0596   2.0739   2.0847   2.1136   2.1799
  2.2191   2.2279   2.2665   2.2842   2.2994   2.3128   2.3268   2.3559
  2.4073   2.4230   2.4348   2.4416   2.4497   2.4642   2.4745   2.5364
  2.5501   2.5564   2.6060   2.6101   2.6272   2.6577   2.6726   2.6815
  2.6956   2.7175   2.7218   2.7305   2.7422   2.7451   2.7506   2.7602
  2.7794   2.7873   2.7998   2.8026   2.8068   2.8305   2.8487   2.8539
  2.8689   2.8970   2.9252   2.9417   2.9951   3.0107   3.0781   3.0932
  3.1378   3.1602   3.1704   3.2212   3.2362   3.3328   3.3497   3.3842
  3.4264   3.4872   3.5189   3.5452   3.5920   3.6231   3.7329   3.7920
  3.8719   3.9875   4.0305   4.0758   4.1350   4.1399   4.1495   4.4078
  4.8148   4.8417   9.7799   9.8125  23.4955  23.6367  23.9023  23.9099
 23.9480  23.9591  24.0059  24.0636  24.0783  24.0875  24.1600  24.1743
 25.8313  25.9027  26.1420  26.2391  26.5872  26.7040 215.7717 215.8113
 --------------------------------------------------------------

          Ground-State Mulliken Net Atomic Charges

     Atom                 Charge (a.u.)
  ----------------------------------------
      1 C                     0.681704
      2 C                    -0.420686
      3 Cl                    0.453954
      4 C                    -0.332727
      5 H                     0.197283
      6 C                    -0.426100
      7 H                     0.162272
      8 C                    -0.172896
      9 H                     0.174915
     10 C                    -0.435548
     11 H                     0.178563
     12 C                     0.986838
     13 C                    -0.920301
     14 H                     0.169866
     15 C                    -0.642925
     16 H                     0.189427
     17 C                     0.572789
     18 Cl                    0.409824
     19 C                    -0.584961
     20 H                     0.191244
     21 C                    -0.607417
     22 H                     0.174880
  ----------------------------------------
  Sum of atomic charges =     0.000000

 -----------------------------------------------------------------
                    Cartesian Multipole Moments
 -----------------------------------------------------------------
    Charge (ESU x 10^10)
                -0.0000
    Dipole Moment (Debye)
         X      -2.8281      Y      -0.1379      Z       0.0643
       Tot       2.8322
    Quadrupole Moments (Debye-Ang)
        XX     -98.2563     XY      -2.1735     YY     -95.3934
        XZ       2.5911     YZ      -3.3965     ZZ     -96.0106
    Octopole Moments (Debye-Ang^2)
       XXX    -438.7862    XXY     -12.0214    XYY    -115.0490
       YYY      -2.7159    XXZ      68.3871    XYZ      -7.9154
       YYZ      30.6134    XZZ    -154.8373    YZZ      11.6106
       ZZZ     123.6529
    Hexadecapole Moments (Debye-Ang^3)
      XXXX   -4466.5594   XXXY      15.1070   XXYY    -761.8860
      XYYY      52.1947   YYYY    -281.6015   XXXZ    1133.9638
      XXYZ     -12.4797   XYYZ     336.0277   YYYZ     -25.4377
      XXZZ   -1163.3068   XYZZ      47.4644   YYZZ    -427.8074
      XZZZ    1039.6219   YZZZ     -43.1413   ZZZZ   -2308.8642
 -----------------------------------------------------------------
 Calculating analytic gradient of the SCF energy
 Gradient of SCF Energy
            1           2           3           4           5           6
    1   0.0002065   0.0000179  -0.0000060  -0.0000693   0.0000039   0.0000002
    2   0.0000311  -0.0000333  -0.0000562  -0.0000177  -0.0000424   0.0000101
    3  -0.0001057   0.0000407  -0.0001028   0.0000071  -0.0000090  -0.0000410
            7           8           9          10          11          12
    1   0.0000101  -0.0000287   0.0000272  -0.0001001   0.0000068  -0.0001482
    2  -0.0000267  -0.0000274   0.0000316   0.0000281   0.0000030  -0.0001392
    3   0.0000189  -0.0000166  -0.0000286   0.0000474  -0.0000107   0.0002085
           13          14          15          16          17          18
    1  -0.0000859   0.0000181   0.0000268  -0.0000063   0.0001817  -0.0000783
    2   0.0001362  -0.0000164   0.0000099   0.0000065  -0.0000988   0.0000266
    3   0.0000003   0.0000337  -0.0000322  -0.0000006  -0.0000657   0.0000724
           19          20          21          22
    1  -0.0001138   0.0000081   0.0001150   0.0000142
    2   0.0001123   0.0000039   0.0000268   0.0000320
    3   0.0000465   0.0000185  -0.0001066   0.0000254
 Max gradient component =       2.085E-04
 RMS gradient           =       7.051E-05
 Gradient time:  CPU 135.67 s  wall 135.70 s
 Geometry Optimization Parameters
   NAtoms,    NIC,     NZ,  NCons,   NDum,   NFix, NCnnct, MaxDiis
       22     155      22       0       0       0       0       0

 Cartesian Hessian Update
 Hessian updated using BFGS update


** GEOMETRY OPTIMIZATION IN DELOCALIZED INTERNAL COORDINATES **
   Searching for a Minimum

   Optimization Cycle:   5

                       Coordinates (Angstroms)
     ATOM                X               Y               Z
      1  C         0.0418733884   -0.0001106570    0.0498855058
      2  C        -0.0244433109    0.1170922749    1.4466529773
      3  Cl        1.4406571165    0.2886390174    2.4137867086
      4  C        -1.2410659008    0.1406931038    2.1243448815
      5  H        -1.2463695713    0.2403645613    3.2023032903
      6  C        -2.4323265560    0.0483364669    1.4120922757
      7  H        -3.3768263098    0.0661451495    1.9433651585
      8  C        -2.4012160193   -0.0644410768    0.0242195054
      9  H        -3.3229938665   -0.1405310046   -0.5406468258
     10  C        -1.1792119247   -0.0868344649   -0.6385439779
     11  H        -1.1533141383   -0.1929102886   -1.7171586643
     12  C         1.3140517668   -0.0265200600   -0.7226141222
     13  C         2.3012799555   -0.9886989646   -0.4769598384
     14  H         2.1556782232   -1.7196604248    0.3087180095
     15  C         3.4684842456   -1.0296469559   -1.2327414502
     16  H         4.2236672568   -1.7807573447   -1.0402444947
     17  C         3.6562421212   -0.0931889415   -2.2445784549
     18  Cl        5.1331479360   -0.1348620334   -3.1993693472
     19  C         2.6943088731    0.8739777379   -2.5129928562
     20  H         2.8559615289    1.5996926997   -3.2996929691
     21  C         1.5280641516    0.8981067561   -1.7521764198
     22  H         0.7819819942    1.6589471719   -1.9515565164
   Point Group: c1    Number of degrees of freedom:    60


   Energy is  -1382.664111476

 Hessian updated using BFGS update

 57 Hessian modes will be used to form the next step
  Hessian Eigenvalues:
     0.008528    0.019237    0.020186    0.023084    0.023452    0.023481
     0.023574    0.023700    0.023804    0.023938    0.024022    0.024095
     0.024112    0.024130    0.024135    0.024142    0.024258    0.024731
     0.029004    0.155099    0.158033    0.159984    0.159991    0.159997
     0.160055    0.160196    0.160444    0.208495    0.219766    0.220796
     0.229138    0.229917    0.242710    0.249932    0.250553    0.251125
     0.288439    0.301094    0.333384    0.352628    0.356432    0.356639
     0.356818    0.357034    0.369083    0.428274    0.429709    0.432059
     0.456448    0.462402    0.470296    0.474004    0.477215    0.478304
     0.478679    0.488959    0.508472

 Minimum search - taking simple RFO step
 Searching for Lamda that Minimizes Along All modes
 Value Taken    Lamda =  -0.00000167
 Step Taken.  Stepsize is  0.010499

                             Maximum     Tolerance    Cnvgd?
         Gradient           0.000247      0.000300     YES
         Displacement       0.008786      0.001200      NO
         Energy change     -0.000004      0.000001      NO


 New Cartesian Coordinates Obtained by Inverse Iteration

 Displacement from previous Coordinates is:  0.033061
 ----------------------------------------------------------------
             Standard Nuclear Orientation (Angstroms)
    I     Atom           X                Y                Z
 ----------------------------------------------------------------
    1      C       0.0416485212    -0.0008267453     0.0497511695
    2      C      -0.0244211540     0.1192155857     1.4461991061
    3      Cl      1.4409898159     0.2930029065     2.4129466482
    4      C      -1.2408569554     0.1437059379     2.1240809127
    5      H      -1.2461409362     0.2462133056     3.2017723307
    6      C      -2.4320998958     0.0487502742     1.4121529859
    7      H      -3.3767464008     0.0674427398     1.9431514509
    8      C      -2.4011002233    -0.0673665243     0.0245724152
    9      H      -3.3231251524    -0.1459715691    -0.5396037682
   10      C      -1.1792708540    -0.0901002340    -0.6384966019
   11      H      -1.1533715894    -0.1980900742    -1.7169033663
   12      C       1.3140681811    -0.0268125832    -0.7230281266
   13      C       2.2999699145    -0.9909284805    -0.4790661283
   14      H       2.1527702407    -1.7233498191     0.3049166182
   15      C       3.4673240641    -1.0314040821    -1.2344981883
   16      H       4.2216123161    -1.7838965254    -1.0438937585
   17      C       3.6562444448    -0.0925813241    -2.2439465140
   18      Cl      5.1335672627    -0.1339234956    -3.1988545645
   19      C       2.6956044229     0.8760610450    -2.5107442731
   20      H       2.8585190825     1.6034570118    -3.2956513232
   21      C       1.5289923671     0.8997819524    -1.7503175676
   22      H       0.7834534881     1.6614534208    -1.9484470814
 ----------------------------------------------------------------
 Nuclear Repulsion Energy =         967.10565265 hartrees
 There are       57 alpha and       57 beta electrons
 Applying Cartesian multipole field
    Component          Value
    ---------          -----
     (2,0,0)        1.00000E-12
     (0,2,0)        2.00000E-11
     (0,0,2)       -3.00000E-11
 Nucleus-field energy     =    -0.0000000436 hartrees
 Requested basis set is 6-311++G(d,p)
 There are 138 shells and 380 basis functions
 A cutoff of  1.0D-15 yielded   8035 shell pairs
 There are     63583 function pairs (     68250 Cartesian)
 Smallest overlap matrix eigenvalue = 4.69E-07
 Linear dependence detected in AO basis
 Number of orthogonalized atomic orbitals = 377
 Maximum deviation from orthogonality = 2.832E-10
 Guess from superposition of atomic densities
 Warning:  Energy on first SCF cycle will be non-variational
 SAD guess density has 114.000000 electrons

 -----------------------------------------------------------------------
  General SCF calculation program by
  Eric Jon Sundstrom, Paul Horn, Yuezhi Mao, Dmitri Zuev, Alec White,
  David Stuck, Shaama M.S., Shane Yost, Joonho Lee, David Small,
  Daniel Levine, Susi Lehtola, Hugh Burton, Evgeny Epifanovsky,
  Bang C. Huynh
 -----------------------------------------------------------------------
 Exchange:     0.2000 Hartree-Fock + 0.0800 Slater + 0.7200 B88
 Correlation:  0.1900 VWN1RPA + 0.8100 LYP
 Using SG-1 standard quadrature grid
 A restricted SCF calculation will be
 performed using DIIS
 SCF converges when DIIS error is below 1.0e-08
 ---------------------------------------
  Cycle       Energy         DIIS error
 ---------------------------------------
    1   -1385.9493950126      3.27e-02  
    2   -1382.4811836726      3.06e-03  
    3   -1382.4069869580      3.62e-03  
    4   -1382.6572551059      5.84e-04  
    5   -1382.6622483315      3.08e-04  
    6   -1382.6639580458      9.35e-05  
    7   -1382.6641034359      2.20e-05  
    8   -1382.6641099394      1.14e-05  
    9   -1382.6641124572      1.80e-06  
   10   -1382.6641124916      1.28e-06  
   11   -1382.6641125231      1.81e-07  
   12   -1382.6641125235      9.63e-08  
   13   -1382.6641125236      2.03e-08  
   14   -1382.6641125236      9.37e-09  Convergence criterion met
 ---------------------------------------
 SCF time:   CPU 393.19s  wall 394.00s 
 SCF   energy in the final basis set =    -1382.6641125236
 Total energy in the final basis set =    -1382.6641125236

 --------------------------------------------------------------

                    Orbital Energies (a.u.)
 --------------------------------------------------------------

 Alpha MOs
 -- Occupied --
********-101.5574 -10.2502 -10.2461 -10.2117 -10.2044 -10.1976 -10.1963
-10.1962 -10.1958 -10.1956 -10.1955 -10.1945 -10.1930  -9.4731  -9.4720
 -7.2377  -7.2365  -7.2280  -7.2274  -7.2269  -7.2265  -0.9109  -0.8985
 -0.8533  -0.8466  -0.7900  -0.7713  -0.7523  -0.7300  -0.6426  -0.6360
 -0.6179  -0.5972  -0.5468  -0.5130  -0.4970  -0.4831  -0.4788  -0.4655
 -0.4456  -0.4433  -0.4426  -0.4105  -0.4035  -0.3982  -0.3789  -0.3722
 -0.3680  -0.3455  -0.3424  -0.3218  -0.3199  -0.2831  -0.2758  -0.2642
 -0.2468
 -- Virtual --
 -0.0502  -0.0379  -0.0300  -0.0158  -0.0115  -0.0056   0.0045   0.0104
  0.0127   0.0146   0.0223   0.0334   0.0373   0.0416   0.0487   0.0555
  0.0637   0.0678   0.0720   0.0771   0.0860   0.0892   0.0979   0.0989
  0.1022   0.1035   0.1065   0.1128   0.1147   0.1150   0.1175   0.1205
  0.1244   0.1274   0.1280   0.1330   0.1368   0.1375   0.1407   0.1421
  0.1433   0.1533   0.1555   0.1586   0.1680   0.1729   0.1778   0.1819
  0.1879   0.1909   0.1969   0.1984   0.2052   0.2112   0.2159   0.2206
  0.2290   0.2323   0.2354   0.2365   0.2428   0.2489   0.2553   0.2560
  0.2621   0.2670   0.2681   0.2740   0.2756   0.2799   0.2866   0.2922
  0.2951   0.2970   0.3050   0.3133   0.3167   0.3198   0.3255   0.3371
  0.3401   0.3519   0.3545   0.3582   0.3757   0.3950   0.4388   0.4417
  0.4578   0.4649   0.4661   0.4855   0.4925   0.5120   0.5139   0.5237
  0.5339   0.5408   0.5457   0.5520   0.5592   0.5693   0.5730   0.5780
  0.5824   0.5836   0.5914   0.5985   0.6118   0.6121   0.6251   0.6310
  0.6404   0.6466   0.6595   0.6718   0.6824   0.6878   0.7027   0.7047
  0.7133   0.7138   0.7253   0.7331   0.7375   0.7445   0.7612   0.7655
  0.7902   0.8018   0.8187   0.8352   0.8423   0.8485   0.8545   0.8550
  0.8600   0.8649   0.8669   0.8745   0.8788   0.8910   0.8941   0.9028
  0.9046   0.9173   0.9222   0.9285   0.9489   0.9520   0.9640   0.9761
  0.9851   0.9917   1.0018   1.0074   1.0218   1.0340   1.0521   1.0616
  1.0752   1.0869   1.1119   1.1272   1.1379   1.1449   1.1793   1.1974
  1.2567   1.2638   1.2872   1.2921   1.3123   1.3318   1.3527   1.3858
  1.4457   1.4871   1.4961   1.5075   1.5162   1.5240   1.5348   1.5479
  1.5539   1.5624   1.5750   1.5885   1.6137   1.6336   1.6423   1.6563
  1.6737   1.6799   1.6946   1.7191   1.7285   1.7367   1.7637   1.7764
  1.7829   1.8231   1.8513   1.8744   1.8827   1.9034   1.9086   1.9213
  1.9321   1.9369   1.9434   1.9450   1.9593   1.9648   1.9774   1.9838
  2.0249   2.0288   2.0448   2.0595   2.0740   2.0846   2.1135   2.1798
  2.2190   2.2279   2.2666   2.2842   2.2993   2.3126   2.3267   2.3563
  2.4077   2.4231   2.4348   2.4417   2.4495   2.4641   2.4746   2.5363
  2.5499   2.5563   2.6059   2.6101   2.6271   2.6577   2.6728   2.6817
  2.6956   2.7176   2.7218   2.7305   2.7425   2.7451   2.7506   2.7601
  2.7789   2.7872   2.7996   2.8023   2.8066   2.8304   2.8487   2.8538
  2.8690   2.8968   2.9253   2.9417   2.9953   3.0109   3.0783   3.0933
  3.1376   3.1601   3.1703   3.2211   3.2362   3.3327   3.3497   3.3843
  3.4264   3.4872   3.5189   3.5454   3.5922   3.6231   3.7331   3.7918
  3.8720   3.9875   4.0305   4.0757   4.1350   4.1399   4.1495   4.4069
  4.8151   4.8418   9.7798   9.8125  23.4956  23.6366  23.9023  23.9099
 23.9481  23.9592  24.0060  24.0639  24.0785  24.0875  24.1601  24.1745
 25.8313  25.9024  26.1420  26.2393  26.5869  26.7038 215.7716 215.8113
 --------------------------------------------------------------

          Ground-State Mulliken Net Atomic Charges

     Atom                 Charge (a.u.)
  ----------------------------------------
      1 C                     0.684244
      2 C                    -0.428003
      3 Cl                    0.453923
      4 C                    -0.331553
      5 H                     0.197291
      6 C                    -0.425402
      7 H                     0.162278
      8 C                    -0.173582
      9 H                     0.174884
     10 C                    -0.433563
     11 H                     0.178829
     12 C                     0.985374
     13 C                    -0.916375
     14 H                     0.170169
     15 C                    -0.644269
     16 H                     0.189484
     17 C                     0.573063
     18 Cl                    0.409894
     19 C                    -0.583255
     20 H                     0.191328
     21 C                    -0.609671
     22 H                     0.174911
  ----------------------------------------
  Sum of atomic charges =     0.000000

 -----------------------------------------------------------------
                    Cartesian Multipole Moments
 -----------------------------------------------------------------
    Charge (ESU x 10^10)
                -0.0000
    Dipole Moment (Debye)
         X      -2.8316      Y      -0.1401      Z       0.0645
       Tot       2.8358
    Quadrupole Moments (Debye-Ang)
        XX     -98.2809     XY      -2.1706     YY     -95.3671
        XZ       2.5876     YZ      -3.3797     ZZ     -96.0318
    Octopole Moments (Debye-Ang^2)
       XXX    -438.9731    XXY     -12.0871    XYY    -115.0070
       YYY      -2.8969    XXZ      68.4030    XYZ      -7.9389
       YYZ      30.5805    XZZ    -154.8875    YZZ      11.5599
       ZZZ     123.7511
    Hexadecapole Moments (Debye-Ang^3)
      XXXX   -4467.6303   XXXY      14.6346   XXYY    -761.8802
      XYYY      51.5059   YYYY    -282.3804   XXXZ    1134.1603
      XXYZ     -12.5486   XYYZ     335.9136   YYYZ     -26.0953
      XXZZ   -1163.3284   XYZZ      47.2133   YYZZ    -427.6842
      XZZZ    1039.9473   YZZZ     -43.5059   ZZZZ   -2308.0643
 -----------------------------------------------------------------
 Calculating analytic gradient of the SCF energy
 Gradient of SCF Energy
            1           2           3           4           5           6
    1   0.0000353  -0.0000767   0.0000607  -0.0000168  -0.0000027   0.0000160
    2  -0.0000137  -0.0000323  -0.0000447  -0.0000189  -0.0000256  -0.0000120
    3   0.0000275  -0.0000391  -0.0000017  -0.0000126  -0.0000104  -0.0000252
            7           8           9          10          11          12
    1  -0.0000124   0.0000398  -0.0000017  -0.0000770   0.0000070  -0.0000001
    2  -0.0000139   0.0000071   0.0000059   0.0000129   0.0000133   0.0000267
    3  -0.0000114   0.0000029  -0.0000068   0.0000000  -0.0000017  -0.0000162
           13          14          15          16          17          18
    1  -0.0000061  -0.0000051   0.0000061  -0.0000048  -0.0000192   0.0000278
    2   0.0000077   0.0000039   0.0000228  -0.0000011  -0.0000116   0.0000182
    3   0.0000180   0.0000105  -0.0000120  -0.0000107   0.0000480  -0.0000118
           19          20          21          22
    1  -0.0000435   0.0000182   0.0000495   0.0000058
    2   0.0000075   0.0000225   0.0000158   0.0000094
    3   0.0000440   0.0000212  -0.0000338   0.0000213
 Max gradient component =       7.705E-05
 RMS gradient           =       2.567E-05
 Gradient time:  CPU 143.78 s  wall 143.81 s
 Geometry Optimization Parameters
   NAtoms,    NIC,     NZ,  NCons,   NDum,   NFix, NCnnct, MaxDiis
       22     155      22       0       0       0       0       0

 Cartesian Hessian Update
 Hessian updated using BFGS update


** GEOMETRY OPTIMIZATION IN DELOCALIZED INTERNAL COORDINATES **
   Searching for a Minimum

   Optimization Cycle:   6

                       Coordinates (Angstroms)
     ATOM                X               Y               Z
      1  C         0.0416485212   -0.0008267453    0.0497511695
      2  C        -0.0244211540    0.1192155857    1.4461991061
      3  Cl        1.4409898159    0.2930029065    2.4129466482
      4  C        -1.2408569554    0.1437059379    2.1240809127
      5  H        -1.2461409362    0.2462133056    3.2017723307
      6  C        -2.4320998958    0.0487502742    1.4121529859
      7  H        -3.3767464008    0.0674427398    1.9431514509
      8  C        -2.4011002233   -0.0673665243    0.0245724152
      9  H        -3.3231251524   -0.1459715691   -0.5396037682
     10  C        -1.1792708540   -0.0901002340   -0.6384966019
     11  H        -1.1533715894   -0.1980900742   -1.7169033663
     12  C         1.3140681811   -0.0268125832   -0.7230281266
     13  C         2.2999699145   -0.9909284805   -0.4790661283
     14  H         2.1527702407   -1.7233498191    0.3049166182
     15  C         3.4673240641   -1.0314040821   -1.2344981883
     16  H         4.2216123161   -1.7838965254   -1.0438937585
     17  C         3.6562444448   -0.0925813241   -2.2439465140
     18  Cl        5.1335672627   -0.1339234956   -3.1988545645
     19  C         2.6956044229    0.8760610450   -2.5107442731
     20  H         2.8585190825    1.6034570118   -3.2956513232
     21  C         1.5289923671    0.8997819524   -1.7503175676
     22  H         0.7834534881    1.6614534208   -1.9484470814
   Point Group: c1    Number of degrees of freedom:    60


   Energy is  -1382.664112524

 Hessian updated using BFGS update

 58 Hessian modes will be used to form the next step
  Hessian Eigenvalues:
     0.006253    0.019298    0.020299    0.023100    0.023392    0.023565
     0.023581    0.023696    0.023927    0.023974    0.024052    0.024108
     0.024123    0.024134    0.024141    0.024235    0.024339    0.025211
     0.027799    0.156500    0.159064    0.159987    0.159996    0.160036
     0.160152    0.160396    0.160933    0.212788    0.220414    0.222335
     0.229256    0.233253    0.240890    0.249925    0.250568    0.252101
     0.297393    0.301966    0.327397    0.340692    0.356377    0.356638
     0.356668    0.356812    0.357301    0.359537    0.429110    0.429783
     0.432470    0.454818    0.460492    0.469111    0.472529    0.476849
     0.478639    0.479738    0.489717    0.495500

 Minimum search - taking simple RFO step
 Searching for Lamda that Minimizes Along All modes
 Value Taken    Lamda =   0.00000000
 Step Taken.  Stepsize is  0.006594

                             Maximum     Tolerance    Cnvgd?
         Gradient           0.000163      0.000300     YES
         Displacement       0.005914      0.001200      NO
         Energy change     -0.000001      0.000001      NO


 New Cartesian Coordinates Obtained by Inverse Iteration

 Displacement from previous Coordinates is:  0.021977
 ----------------------------------------------------------------
             Standard Nuclear Orientation (Angstroms)
    I     Atom           X                Y                Z
 ----------------------------------------------------------------
    1      C       0.0416012151    -0.0010594393     0.0497934994
    2      C      -0.0244244865     0.1208927700     1.4460573827
    3      Cl      1.4408756676     0.2968620170     2.4125094331
    4      C      -1.2408503945     0.1455863882     2.1239493411
    5      H      -1.2462419057     0.2496813346     3.2014972503
    6      C      -2.4320502300     0.0488564299     1.4121647355
    7      H      -3.3767256116     0.0678114124     1.9430891635
    8      C      -2.4010168891    -0.0692508623     0.0247328919
    9      H      -3.3230442545    -0.1493119609    -0.5392448201
   10      C      -1.1791612312    -0.0920894001    -0.6383684680
   11      H      -1.1532021795    -0.2013972907    -1.7166402094
   12      C       1.3140946135    -0.0270720315    -0.7230700628
   13      C       2.2991491077    -0.9924294229    -0.4804716511
   14      H       2.1510938736    -1.7259827830     0.3022882535
   15      C       3.4665087900    -1.0326778222    -1.2358790011
   16      H       4.2202207778    -1.7860364206    -1.0464128582
   17      C       3.6562297367    -0.0924066098    -2.2438732606
   18      Cl      5.1337647868    -0.1334321552    -3.1985801441
   19      C       2.6964379783     0.8773548071    -2.5093374549
   20      H       2.8599538959     1.6058031695    -3.2931432096
   21      C       1.5297147466     0.9008449716    -1.7489163922
   22      H       0.7847029532     1.6632856208    -1.9460520434
 ----------------------------------------------------------------
 Nuclear Repulsion Energy =         967.08838671 hartrees
 There are       57 alpha and       57 beta electrons
 Applying Cartesian multipole field
    Component          Value
    ---------          -----
     (2,0,0)        1.00000E-12
     (0,2,0)        2.00000E-11
     (0,0,2)       -3.00000E-11
 Nucleus-field energy     =    -0.0000000436 hartrees
 Requested basis set is 6-311++G(d,p)
 There are 138 shells and 380 basis functions
 A cutoff of  1.0D-15 yielded   8035 shell pairs
 There are     63583 function pairs (     68250 Cartesian)
 Smallest overlap matrix eigenvalue = 4.68E-07
 Linear dependence detected in AO basis
 Number of orthogonalized atomic orbitals = 377
 Maximum deviation from orthogonality = 2.562E-10
 Guess from superposition of atomic densities
 Warning:  Energy on first SCF cycle will be non-variational
 SAD guess density has 114.000000 electrons

 -----------------------------------------------------------------------
  General SCF calculation program by
  Eric Jon Sundstrom, Paul Horn, Yuezhi Mao, Dmitri Zuev, Alec White,
  David Stuck, Shaama M.S., Shane Yost, Joonho Lee, David Small,
  Daniel Levine, Susi Lehtola, Hugh Burton, Evgeny Epifanovsky,
  Bang C. Huynh
 -----------------------------------------------------------------------
 Exchange:     0.2000 Hartree-Fock + 0.0800 Slater + 0.7200 B88
 Correlation:  0.1900 VWN1RPA + 0.8100 LYP
 Using SG-1 standard quadrature grid
 A restricted SCF calculation will be
 performed using DIIS
 SCF converges when DIIS error is below 1.0e-08
 ---------------------------------------
  Cycle       Energy         DIIS error
 ---------------------------------------
    1   -1385.9491393075      3.27e-02  
    2   -1382.4811979476      3.06e-03  
    3   -1382.4070391183      3.62e-03  
    4   -1382.6572569412      5.84e-04  
    5   -1382.6622491267      3.08e-04  
    6   -1382.6639583303      9.35e-05  
    7   -1382.6641037172      2.20e-05  
    8   -1382.6641102189      1.14e-05  
    9   -1382.6641127413      1.80e-06  
   10   -1382.6641127759      1.28e-06  
   11   -1382.6641128074      1.80e-07  
   12   -1382.6641128078      9.62e-08  
   13   -1382.6641128079      2.03e-08  
   14   -1382.6641128080      9.37e-09  Convergence criterion met
 ---------------------------------------
 SCF time:   CPU 399.33s  wall 399.00s 
 SCF   energy in the final basis set =    -1382.6641128080
 Total energy in the final basis set =    -1382.6641128080

 --------------------------------------------------------------

                    Orbital Energies (a.u.)
 --------------------------------------------------------------

 Alpha MOs
 -- Occupied --
********-101.5574 -10.2502 -10.2461 -10.2117 -10.2044 -10.1976 -10.1963
-10.1962 -10.1958 -10.1956 -10.1955 -10.1945 -10.1930  -9.4731  -9.4720
 -7.2377  -7.2365  -7.2280  -7.2273  -7.2269  -7.2265  -0.9108  -0.8985
 -0.8533  -0.8466  -0.7900  -0.7713  -0.7523  -0.7300  -0.6425  -0.6360
 -0.6180  -0.5972  -0.5468  -0.5130  -0.4970  -0.4831  -0.4788  -0.4655
 -0.4456  -0.4433  -0.4426  -0.4104  -0.4035  -0.3982  -0.3789  -0.3722
 -0.3679  -0.3455  -0.3424  -0.3218  -0.3199  -0.2830  -0.2758  -0.2641
 -0.2468
 -- Virtual --
 -0.0501  -0.0379  -0.0299  -0.0159  -0.0115  -0.0056   0.0045   0.0104
  0.0127   0.0145   0.0223   0.0334   0.0373   0.0416   0.0487   0.0555
  0.0637   0.0678   0.0720   0.0772   0.0860   0.0892   0.0979   0.0988
  0.1022   0.1036   0.1065   0.1128   0.1147   0.1150   0.1175   0.1205
  0.1244   0.1274   0.1279   0.1330   0.1368   0.1375   0.1407   0.1421
  0.1432   0.1533   0.1555   0.1586   0.1680   0.1729   0.1778   0.1819
  0.1879   0.1909   0.1969   0.1983   0.2052   0.2111   0.2159   0.2206
  0.2289   0.2322   0.2353   0.2365   0.2427   0.2489   0.2553   0.2561
  0.2621   0.2670   0.2682   0.2740   0.2756   0.2799   0.2866   0.2921
  0.2951   0.2970   0.3050   0.3132   0.3166   0.3197   0.3255   0.3371
  0.3402   0.3519   0.3545   0.3581   0.3756   0.3950   0.4388   0.4417
  0.4579   0.4650   0.4661   0.4855   0.4925   0.5119   0.5139   0.5237
  0.5339   0.5408   0.5457   0.5520   0.5592   0.5693   0.5729   0.5782
  0.5824   0.5835   0.5914   0.5984   0.6117   0.6123   0.6251   0.6312
  0.6405   0.6466   0.6596   0.6718   0.6826   0.6879   0.7026   0.7048
  0.7133   0.7138   0.7253   0.7332   0.7375   0.7444   0.7611   0.7656
  0.7902   0.8017   0.8187   0.8352   0.8423   0.8485   0.8546   0.8550
  0.8599   0.8650   0.8669   0.8745   0.8789   0.8910   0.8941   0.9028
  0.9045   0.9173   0.9223   0.9285   0.9489   0.9520   0.9640   0.9762
  0.9851   0.9917   1.0019   1.0074   1.0218   1.0340   1.0521   1.0615
  1.0751   1.0869   1.1119   1.1276   1.1379   1.1451   1.1793   1.1974
  1.2568   1.2637   1.2873   1.2921   1.3120   1.3319   1.3528   1.3859
  1.4454   1.4871   1.4961   1.5075   1.5162   1.5242   1.5348   1.5480
  1.5539   1.5624   1.5749   1.5885   1.6138   1.6337   1.6423   1.6564
  1.6737   1.6798   1.6945   1.7191   1.7285   1.7366   1.7637   1.7765
  1.7829   1.8231   1.8513   1.8743   1.8828   1.9034   1.9085   1.9212
  1.9323   1.9370   1.9434   1.9451   1.9592   1.9649   1.9775   1.9839
  2.0250   2.0289   2.0447   2.0595   2.0740   2.0847   2.1135   2.1797
  2.2190   2.2279   2.2666   2.2843   2.2992   2.3123   2.3266   2.3565
  2.4080   2.4232   2.4348   2.4417   2.4494   2.4641   2.4747   2.5362
  2.5498   2.5563   2.6059   2.6100   2.6271   2.6577   2.6729   2.6819
  2.6957   2.7177   2.7218   2.7306   2.7427   2.7452   2.7505   2.7601
  2.7786   2.7871   2.7995   2.8021   2.8064   2.8303   2.8487   2.8538
  2.8690   2.8966   2.9253   2.9417   2.9954   3.0110   3.0784   3.0934
  3.1376   3.1599   3.1703   3.2210   3.2362   3.3327   3.3497   3.3843
  3.4264   3.4871   3.5189   3.5455   3.5922   3.6231   3.7333   3.7918
  3.8721   3.9875   4.0305   4.0757   4.1351   4.1398   4.1494   4.4064
  4.8152   4.8418   9.7798   9.8125  23.4956  23.6366  23.9022  23.9098
 23.9482  23.9592  24.0060  24.0640  24.0785  24.0874  24.1601  24.1745
 25.8313  25.9023  26.1420  26.2395  26.5868  26.7037 215.7716 215.8113
 --------------------------------------------------------------

          Ground-State Mulliken Net Atomic Charges

     Atom                 Charge (a.u.)
  ----------------------------------------
      1 C                     0.686121
      2 C                    -0.431829
      3 Cl                    0.453908
      4 C                    -0.331070
      5 H                     0.197287
      6 C                    -0.424860
      7 H                     0.162281
      8 C                    -0.174095
      9 H                     0.174871
     10 C                    -0.432798
     11 H                     0.179005
     12 C                     0.984795
     13 C                    -0.914498
     14 H                     0.170355
     15 C                    -0.644153
     16 H                     0.189529
     17 C                     0.572153
     18 Cl                    0.409923
     19 C                    -0.581868
     20 H                     0.191390
     21 C                    -0.611387
     22 H                     0.174940
  ----------------------------------------
  Sum of atomic charges =     0.000000

 -----------------------------------------------------------------
                    Cartesian Multipole Moments
 -----------------------------------------------------------------
    Charge (ESU x 10^10)
                -0.0000
    Dipole Moment (Debye)
         X      -2.8322      Y      -0.1421      Z       0.0645
       Tot       2.8365
    Quadrupole Moments (Debye-Ang)
        XX     -98.2902     XY      -2.1677     YY     -95.3505
        XZ       2.5820     YZ      -3.3703     ZZ     -96.0422
    Octopole Moments (Debye-Ang^2)
       XXX    -439.0299    XXY     -12.1390    XYY    -114.9736
       YYY      -3.0461    XXZ      68.3869    XYZ      -7.9498
       YYZ      30.5591    XZZ    -154.8979    YZZ      11.5103
       ZZZ     123.8076
    Hexadecapole Moments (Debye-Ang^3)
      XXXX   -4467.9194   XXXY      14.3418   XXYY    -761.8677
      XYYY      51.0469   YYYY    -282.9549   XXXZ    1134.2002
      XXYZ     -12.6405   XYYZ     335.8667   YYYZ     -26.6530
      XXZZ   -1163.2438   XYZZ      47.0593   YYZZ    -427.6403
      XZZZ    1040.1693   YZZZ     -43.8841   ZZZZ   -2307.6214
 -----------------------------------------------------------------
 Calculating analytic gradient of the SCF energy
 Gradient of SCF Energy
            1           2           3           4           5           6
    1  -0.0000234  -0.0000609   0.0000351   0.0000086  -0.0000090   0.0000027
    2  -0.0000096  -0.0000274  -0.0000304  -0.0000206  -0.0000228  -0.0000132
    3   0.0000453  -0.0000452   0.0000256  -0.0000102  -0.0000046   0.0000008
            7           8           9          10          11          12
    1  -0.0000113   0.0000323  -0.0000068  -0.0000202   0.0000033   0.0000229
    2  -0.0000101   0.0000103   0.0000004   0.0000090   0.0000156   0.0000459
    3  -0.0000193  -0.0000060  -0.0000029  -0.0000153  -0.0000012  -0.0000610
           13          14          15          16          17          18
    1   0.0000243  -0.0000125  -0.0000003  -0.0000019  -0.0000654   0.0000451
    2  -0.0000236   0.0000029   0.0000170  -0.0000009   0.0000168   0.0000176
    3   0.0000183  -0.0000099  -0.0000024  -0.0000104   0.0000396  -0.0000172
           19          20          21          22
    1   0.0000200   0.0000156  -0.0000030   0.0000047
    2  -0.0000122   0.0000247   0.0000047   0.0000058
    3   0.0000205   0.0000216   0.0000172   0.0000168
 Max gradient component =       6.542E-05
 RMS gradient           =       2.351E-05
 Gradient time:  CPU 135.78 s  wall 135.80 s
 Geometry Optimization Parameters
   NAtoms,    NIC,     NZ,  NCons,   NDum,   NFix, NCnnct, MaxDiis
       22     155      22       0       0       0       0       0

 Cartesian Hessian Update
 Hessian updated using BFGS update


** GEOMETRY OPTIMIZATION IN DELOCALIZED INTERNAL COORDINATES **
   Searching for a Minimum

   Optimization Cycle:   7

                       Coordinates (Angstroms)
     ATOM                X               Y               Z
      1  C         0.0416012151   -0.0010594393    0.0497934994
      2  C        -0.0244244865    0.1208927700    1.4460573827
      3  Cl        1.4408756676    0.2968620170    2.4125094331
      4  C        -1.2408503945    0.1455863882    2.1239493411
      5  H        -1.2462419057    0.2496813346    3.2014972503
      6  C        -2.4320502300    0.0488564299    1.4121647355
      7  H        -3.3767256116    0.0678114124    1.9430891635
      8  C        -2.4010168891   -0.0692508623    0.0247328919
      9  H        -3.3230442545   -0.1493119609   -0.5392448201
     10  C        -1.1791612312   -0.0920894001   -0.6383684680
     11  H        -1.1532021795   -0.2013972907   -1.7166402094
     12  C         1.3140946135   -0.0270720315   -0.7230700628
     13  C         2.2991491077   -0.9924294229   -0.4804716511
     14  H         2.1510938736   -1.7259827830    0.3022882535
     15  C         3.4665087900   -1.0326778222   -1.2358790011
     16  H         4.2202207778   -1.7860364206   -1.0464128582
     17  C         3.6562297367   -0.0924066098   -2.2438732606
     18  Cl        5.1337647868   -0.1334321552   -3.1985801441
     19  C         2.6964379783    0.8773548071   -2.5093374549
     20  H         2.8599538959    1.6058031695   -3.2931432096
     21  C         1.5297147466    0.9008449716   -1.7489163922
     22  H         0.7847029532    1.6632856208   -1.9460520434
   Point Group: c1    Number of degrees of freedom:    60


   Energy is  -1382.664112808

 Hessian updated using BFGS update

 59 Hessian modes will be used to form the next step
  Hessian Eigenvalues:
     0.004823    0.019292    0.020297    0.023141    0.023327    0.023559
     0.023627    0.023696    0.023895    0.023978    0.024090    0.024112
     0.024118    0.024135    0.024155    0.024225    0.024319    0.025006
     0.026586    0.155389    0.159765    0.159992    0.159998    0.160040
     0.160164    0.160397    0.160984    0.210706    0.220063    0.222012
     0.229235    0.233354    0.242244    0.249513    0.249977    0.250779
     0.286224    0.300865    0.326866    0.341242    0.356548    0.356663
     0.356666    0.356705    0.356773    0.357445    0.359944    0.429450
     0.429764    0.431794    0.454736    0.466038    0.466655    0.471776
     0.476228    0.478515    0.479188    0.480326    0.498732

 Minimum search - taking simple RFO step
 Searching for Lamda that Minimizes Along All modes
 Value Taken    Lamda =   0.00000000
 Step Taken.  Stepsize is  0.003910

                             Maximum     Tolerance    Cnvgd?
         Gradient           0.000051      0.000300     YES
         Displacement       0.003425      0.001200      NO
         Energy change     -0.000000      0.000001     YES

 Final energy is   -1382.6641128079605     


 ******************************
 **  OPTIMIZATION CONVERGED  **
 ******************************

                       Coordinates (Angstroms)
     ATOM                X               Y               Z
      1  C         0.0416012151   -0.0010594393    0.0497934994
      2  C        -0.0244244865    0.1208927700    1.4460573827
      3  Cl        1.4408756676    0.2968620170    2.4125094331
      4  C        -1.2408503945    0.1455863882    2.1239493411
      5  H        -1.2462419057    0.2496813346    3.2014972503
      6  C        -2.4320502300    0.0488564299    1.4121647355
      7  H        -3.3767256116    0.0678114124    1.9430891635
      8  C        -2.4010168891   -0.0692508623    0.0247328919
      9  H        -3.3230442545   -0.1493119609   -0.5392448201
     10  C        -1.1791612312   -0.0920894001   -0.6383684680
     11  H        -1.1532021795   -0.2013972907   -1.7166402094
     12  C         1.3140946135   -0.0270720315   -0.7230700628
     13  C         2.2991491077   -0.9924294229   -0.4804716511
     14  H         2.1510938736   -1.7259827830    0.3022882535
     15  C         3.4665087900   -1.0326778222   -1.2358790011
     16  H         4.2202207778   -1.7860364206   -1.0464128582
     17  C         3.6562297367   -0.0924066098   -2.2438732606
     18  Cl        5.1337647868   -0.1334321552   -3.1985801441
     19  C         2.6964379783    0.8773548071   -2.5093374549
     20  H         2.8599538959    1.6058031695   -3.2931432096
     21  C         1.5297147466    0.9008449716   -1.7489163922
     22  H         0.7847029532    1.6632856208   -1.9460520434

Z-matrix Print:
$molecule
0 1
Cl
C  1 1.764114
C  2 1.392781 1 117.195611
H  3 1.082578 2 119.374197 1 -1.204894 0
C  3 1.391025 2 119.843308 1 178.218319 0
H  5 1.083813 3 119.638786 2 179.962734 0
C  5 1.392796 3 119.771583 2 -0.139328 0
H  7 1.083797 5 120.376295 3 179.751575 0
C  7 1.390380 5 119.739535 3 0.119405 0
H  9 1.084109 7 119.805157 5 178.934144 0
C  2 1.403134 1 120.980199 3 178.286946 0
C  11 1.489038 2 123.933153 1 1.540117 0
C  12 1.399958 11 120.024806 2 -123.788730 0
H  13 1.084076 12 119.575544 11 2.700504 0
C  13 1.392851 12 121.190690 11 -178.373447 0
H  15 1.082463 13 120.697269 12 -179.291105 0
C  15 1.390003 13 119.071160 12 0.355562 0
C  17 1.391458 15 121.040830 13 0.022806 0
H  18 1.082372 17 120.145496 15 179.545140 0
C  18 1.391039 17 119.226681 15 -0.340339 0
H  20 1.082928 18 119.187034 17 179.854956 0
Cl 17 1.759619 15 119.501715 13 179.943995 0
$end


 --------------------------------------------------------------

                    Orbital Energies (a.u.)
 --------------------------------------------------------------

 Alpha MOs
 -- Occupied --
********-101.5574 -10.2502 -10.2461 -10.2117 -10.2044 -10.1976 -10.1963
-10.1962 -10.1958 -10.1956 -10.1955 -10.1945 -10.1930  -9.4731  -9.4720
 -7.2377  -7.2365  -7.2280  -7.2273  -7.2269  -7.2265  -0.9108  -0.8985
 -0.8533  -0.8466  -0.7900  -0.7713  -0.7523  -0.7300  -0.6425  -0.6360
 -0.6180  -0.5972  -0.5468  -0.5130  -0.4970  -0.4831  -0.4788  -0.4655
 -0.4456  -0.4433  -0.4426  -0.4104  -0.4035  -0.3982  -0.3789  -0.3722
 -0.3679  -0.3455  -0.3424  -0.3218  -0.3199  -0.2830  -0.2758  -0.2641
 -0.2468
 -- Virtual --
 -0.0501  -0.0379  -0.0299  -0.0159  -0.0115  -0.0056   0.0045   0.0104
  0.0127   0.0145   0.0223   0.0334   0.0373   0.0416   0.0487   0.0555
  0.0637   0.0678   0.0720   0.0772   0.0860   0.0892   0.0979   0.0988
  0.1022   0.1036   0.1065   0.1128   0.1147   0.1150   0.1175   0.1205
  0.1244   0.1274   0.1279   0.1330   0.1368   0.1375   0.1407   0.1421
  0.1432   0.1533   0.1555   0.1586   0.1680   0.1729   0.1778   0.1819
  0.1879   0.1909   0.1969   0.1983   0.2052   0.2111   0.2159   0.2206
  0.2289   0.2322   0.2353   0.2365   0.2427   0.2489   0.2553   0.2561
  0.2621   0.2670   0.2682   0.2740   0.2756   0.2799   0.2866   0.2921
  0.2951   0.2970   0.3050   0.3132   0.3166   0.3197   0.3255   0.3371
  0.3402   0.3519   0.3545   0.3581   0.3756   0.3950   0.4388   0.4417
  0.4579   0.4650   0.4661   0.4855   0.4925   0.5119   0.5139   0.5237
  0.5339   0.5408   0.5457   0.5520   0.5592   0.5693   0.5729   0.5782
  0.5824   0.5835   0.5914   0.5984   0.6117   0.6123   0.6251   0.6312
  0.6405   0.6466   0.6596   0.6718   0.6826   0.6879   0.7026   0.7048
  0.7133   0.7138   0.7253   0.7332   0.7375   0.7444   0.7611   0.7656
  0.7902   0.8017   0.8187   0.8352   0.8423   0.8485   0.8546   0.8550
  0.8599   0.8650   0.8669   0.8745   0.8789   0.8910   0.8941   0.9028
  0.9045   0.9173   0.9223   0.9285   0.9489   0.9520   0.9640   0.9762
  0.9851   0.9917   1.0019   1.0074   1.0218   1.0340   1.0521   1.0615
  1.0751   1.0869   1.1119   1.1276   1.1379   1.1451   1.1793   1.1974
  1.2568   1.2637   1.2873   1.2921   1.3120   1.3319   1.3528   1.3859
  1.4454   1.4871   1.4961   1.5075   1.5162   1.5242   1.5348   1.5480
  1.5539   1.5624   1.5749   1.5885   1.6138   1.6337   1.6423   1.6564
  1.6737   1.6798   1.6945   1.7191   1.7285   1.7366   1.7637   1.7765
  1.7829   1.8231   1.8513   1.8743   1.8828   1.9034   1.9085   1.9212
  1.9323   1.9370   1.9434   1.9451   1.9592   1.9649   1.9775   1.9839
  2.0250   2.0289   2.0447   2.0595   2.0740   2.0847   2.1135   2.1797
  2.2190   2.2279   2.2666   2.2843   2.2992   2.3123   2.3266   2.3565
  2.4080   2.4232   2.4348   2.4417   2.4494   2.4641   2.4747   2.5362
  2.5498   2.5563   2.6059   2.6100   2.6271   2.6577   2.6729   2.6819
  2.6957   2.7177   2.7218   2.7306   2.7427   2.7452   2.7505   2.7601
  2.7786   2.7871   2.7995   2.8021   2.8064   2.8303   2.8487   2.8538
  2.8690   2.8966   2.9253   2.9417   2.9954   3.0110   3.0784   3.0934
  3.1376   3.1599   3.1703   3.2210   3.2362   3.3327   3.3497   3.3843
  3.4264   3.4871   3.5189   3.5455   3.5922   3.6231   3.7333   3.7918
  3.8721   3.9875   4.0305   4.0757   4.1351   4.1398   4.1494   4.4064
  4.8152   4.8418   9.7798   9.8125  23.4956  23.6366  23.9022  23.9098
 23.9482  23.9592  24.0060  24.0640  24.0785  24.0874  24.1601  24.1745
 25.8313  25.9023  26.1420  26.2395  26.5868  26.7037 215.7716 215.8113
 --------------------------------------------------------------

          Ground-State Mulliken Net Atomic Charges

     Atom                 Charge (a.u.)
  ----------------------------------------
      1 C                     0.686121
      2 C                    -0.431829
      3 Cl                    0.453908
      4 C                    -0.331070
      5 H                     0.197287
      6 C                    -0.424860
      7 H                     0.162281
      8 C                    -0.174095
      9 H                     0.174871
     10 C                    -0.432798
     11 H                     0.179005
     12 C                     0.984795
     13 C                    -0.914498
     14 H                     0.170355
     15 C                    -0.644153
     16 H                     0.189529
     17 C                     0.572153
     18 Cl                    0.409923
     19 C                    -0.581868
     20 H                     0.191390
     21 C                    -0.611387
     22 H                     0.174940
  ----------------------------------------
  Sum of atomic charges =     0.000000

 -----------------------------------------------------------------
                    Cartesian Multipole Moments
 -----------------------------------------------------------------
    Charge (ESU x 10^10)
                -0.0000
    Dipole Moment (Debye)
         X      -2.8322      Y      -0.1421      Z       0.0645
       Tot       2.8365
    Quadrupole Moments (Debye-Ang)
        XX     -98.2902     XY      -2.1677     YY     -95.3505
        XZ       2.5820     YZ      -3.3703     ZZ     -96.0422
    Octopole Moments (Debye-Ang^2)
       XXX    -439.0299    XXY     -12.1390    XYY    -114.9736
       YYY      -3.0461    XXZ      68.3869    XYZ      -7.9498
       YYZ      30.5591    XZZ    -154.8979    YZZ      11.5103
       ZZZ     123.8076
    Hexadecapole Moments (Debye-Ang^3)
      XXXX   -4467.9194   XXXY      14.3418   XXYY    -761.8677
      XYYY      51.0469   YYYY    -282.9549   XXXZ    1134.2002
      XXYZ     -12.6405   XYYZ     335.8667   YYYZ     -26.6530
      XXZZ   -1163.2438   XYZZ      47.0593   YYZZ    -427.6403
      XZZZ    1040.1693   YZZZ     -43.8841   ZZZZ   -2307.6214
 -----------------------------------------------------------------
Archival summary:
1\1\november\OPT\ProcedureUnspecified\BasisUnspecified\l2128\taweetha\FriJan1707:59:292020FriJan1707:59:292020\0\\#,OPT,ProcedureUnspecified,BasisUnspecified,\\0,1\Cl\C,1,1.76411\C,2,1.39278,1,117.196\H,3,1.08258,2,119.374,1,-1.20489,0\C,3,1.39103,2,119.843,1,178.218,0\H,5,1.08381,3,119.639,2,179.963,0\C,5,1.3928,3,119.772,2,-0.139328,0\H,7,1.0838,5,120.376,3,179.752,0\C,7,1.39038,5,119.74,3,0.119405,0\H,9,1.08411,7,119.805,5,178.934,0\C,2,1.40313,1,120.98,3,178.287,0\C,11,1.48904,2,123.933,1,1.54012,0\C,12,1.39996,11,120.025,2,-123.789,0\H,13,1.08408,12,119.576,11,2.7005,0\C,13,1.39285,12,121.191,11,-178.373,0\H,15,1.08246,13,120.697,12,-179.291,0\C,15,1.39,13,119.071,12,0.355562,0\C,17,1.39146,15,121.041,13,0.0228059,0\H,18,1.08237,17,120.145,15,179.545,0\C,18,1.39104,17,119.227,15,-0.340339,0\H,20,1.08293,18,119.187,17,179.855,0\Cl,17,1.75962,15,119.502,13,179.944,0\\\@

 Total job time:  3730.70s(wall), 3730.05s(cpu) 
 Fri Jan 17 07:59:29 2020

        *************************************************************
        *                                                           *
        *  Thank you very much for using Q-Chem.  Have a nice day.  *
        *                                                           *
        *************************************************************


 
User input: 2 of 2 
 
                  Welcome to Q-Chem
     A Quantum Leap Into The Future Of Chemistry


 Q-Chem 5.2 (devel), Q-Chem, Inc., Pleasanton, CA (2019)

 Yihan Shao,  Zhengting Gan,  E. Epifanovsky,  A. T. B. Gilbert,  M. Wormit,  
 J. Kussmann,  A. W. Lange,  A. Behn,  Jia Deng,  Xintian Feng,  D. Ghosh,  
 M. Goldey,  P. R. Horn,  L. D. Jacobson,  I. Kaliman,  T. Kus,  A. Landau,  
 Jie Liu,  E. I. Proynov,  R. M. Richard,  R. P. Steele,  E. J. Sundstrom,  
 H. L. Woodcock III,  P. M. Zimmerman,  D. Zuev,  B. Albrecht,  E. Alguire,  
 S. A. Baeppler,  D. Barton,  Z. Benda,  Y. A. Bernard,  E. J. Berquist,  
 K. B. Bravaya,  H. Burton,  D. Casanova,  Chun-Min Chang,  Yunqing Chen,  
 A. Chien,  K. D. Closser,  M. P. Coons,  S. Coriani,  S. Dasgupta,  
 A. L. Dempwolff,  M. Diedenhofen,  Hainam Do,  R. G. Edgar,  Po-Tung Fang,  
 S. Faraji,  S. Fatehi,  Qingguo Feng,  K. D. Fenk,  J. Fosso-Tande,  
 J. Gayvert,  Qinghui Ge,  A. Ghysels,  G. Gidofalvi,  J. Gomes,  
 J. Gonthier,  A. Gunina,  D. Hait,  M. W. D. Hanson-Heine,  
 P. H. P. Harbach,  A. W. Hauser,  M. F. Herbst,  J. E. Herr,  
 E. G. Hohenstein,  Z. C. Holden,  Kerwin Hui,  B. C. Huynh,  T.-C. Jagau,  
 Hyunjun Ji,  B. Kaduk,  K. Khistyaev,  Jaehoon Kim,  P. Klunzinger,  K. Koh,  
 D. Kosenkov,  L. Koulias,  T. Kowalczyk,  C. M. Krauter,  A. Kunitsa,  
 Ka Un Lao,  A. Laurent,  K. V. Lawler,  Joonho Lee,  D. Lefrancois,  
 S. Lehtola,  D. S. Levine,  Yi-Pei Li,  You-Sheng Lin,  Fenglai Liu,  
 E. Livshits,  A. Luenser,  P. Manohar,  E. Mansoor,  S. F. Manzer,  
 Shan-Ping Mao,  Yuezhi Mao,  N. Mardirossian,  A. V. Marenich,  
 T. Markovich,  L. A. Martinez-Martinez,  S. A. Maurer,  N. J. Mayhall,  
 S. C. McKenzie,  J.-M. Mewes,  P. Morgante,  A. F. Morrison,  
 J. W. Mullinax,  K. Nanda,  T. S. Nguyen-Beck,  R. Olivares-Amaya,  
 J. A. Parkhill,  Zheng Pei,  T. M. Perrine,  F. Plasser,  P. Pokhilko,  
 S. Prager,  A. Prociuk,  E. Ramos,  D. R. Rehn,  F. Rob,  M. Scheurer,  
 M. Schneider,  N. Sergueev,  S. M. Sharada,  S. Sharma,  D. W. Small,  
 T. Stauch,  T. Stein,  Yu-Chuan Su,  A. J. W. Thom,  A. Tkatchenko,  
 T. Tsuchimochi,  N. M. Tubman,  L. Vogt,  M. L. Vidal,  O. Vydrov,  
 M. A. Watson,  J. Wenzel,  M. de Wergifosse,  T. A. Wesolowski,  A. White,  
 J. Witte,  A. Yamada,  Jun Yang,  K. Yao,  S. Yeganeh,  S. R. Yost,  
 Zhi-Qiang You,  A. Zech,  Igor Ying Zhang,  Xing Zhang,  Yan Zhao,  
 Ying Zhu,  B. R. Brooks,  G. K. L. Chan,  C. J. Cramer,  M. S. Gordon,  
 W. J. Hehre,  A. Klamt,  M. W. Schmidt,  C. D. Sherrill,  D. G. Truhlar,  
 A. Aspuru-Guzik,  R. Baer,  A. T. Bell,  N. A. Besley,  Jeng-Da Chai,  
 A. E. DePrince, III,  R. A. DiStasio Jr.,  A. Dreuw,  B. D. Dunietz,  
 T. R. Furlani,  Chao-Ping Hsu,  Yousung Jung,  Jing Kong,  D. S. Lambrecht,  
 WanZhen Liang,  C. Ochsenfeld,  V. A. Rassolov,  L. V. Slipchenko,  
 J. E. Subotnik,  T. Van Voorhis,  J. M. Herbert,  A. I. Krylov,  
 P. M. W. Gill,  M. Head-Gordon

 Contributors to earlier versions of Q-Chem not listed above: 
 R. D. Adamson,  B. Austin,  J. Baker,  G. J. O. Beran,  K. Brandhorst,  
 S. T. Brown,  E. F. C. Byrd,  A. K. Chakraborty,  C.-L. Cheng,  
 Siu Hung Chien,  D. M. Chipman,  D. L. Crittenden,  H. Dachsel,  
 R. J. Doerksen,  A. D. Dutoi,  L. Fusti-Molnar,  W. A. Goddard III,  
 A. Golubeva-Zadorozhnaya,  S. R. Gwaltney,  G. Hawkins,  A. Heyden,  
 S. Hirata,  G. Kedziora,  F. J. Keil,  C. Kelley,  Jihan Kim,  R. A. King,  
 R. Z. Khaliullin,  P. P. Korambath,  W. Kurlancheek,  A. M. Lee,  M. S. Lee,  
 S. V. Levchenko,  Ching Yeh Lin,  D. Liotard,  R. C. Lochan,  I. Lotan,  
 P. E. Maslen,  N. Nair,  D. P. O'Neill,  D. Neuhauser,  E. Neuscamman,  
 C. M. Oana,  R. Olson,  B. Peters,  R. Peverati,  P. A. Pieniazek,  
 Y. M. Rhee,  J. Ritchie,  M. A. Rohrdanz,  E. Rosta,  N. J. Russ,  
 H. F. Schaefer III,  N. E. Schultz,  N. Shenvi,  A. C. Simmonett,  A. Sodt,  
 D. Stuck,  K. S. Thanthiriwatte,  V. Vanovschi,  Tao Wang,  A. Warshel,  
 C. F. Williams,  Q. Wu,  X. Xu,  W. Zhang

 Please cite Q-Chem as follows:
 Y. Shao et al., Mol. Phys. 113, 184-215 (2015)
 DOI: 10.1080/00268976.2014.952696

 Q-Chem 5.2.1 for Intel X86 EM64T Linux

 Parts of Q-Chem use Armadillo 8.300.2 (Tropical Shenanigans).
 http://arma.sourceforge.net/

 Q-Chem begins on Fri Jan 17 07:59:29 2020  

Host: 
0

     Scratch files written to /scratch/taweetham/qchem2330//
NAlpha2: 114
NElect   114
Mult     1
The previous job contains 0 fragments, simply inherited here

 Q-Chem warning in module libgen/rem_setup.C, line 2168:

 Setting Thresh to 1e-14


Checking the input file for inconsistencies... 	...done.

--------------------------------------------------------------
User input:
--------------------------------------------------------------

$MOLECULE
READ
$END

$REM
   JOB_TYPE 	FREQUENCY
   BASIS 	6-311++G**
   METHOD	B3LYP
   SCF_GUESS_ALWAYS     TRUE
   S2THRESH     15
   THRESH       15
   MEM_TOTAL    10000
$END

--------------------------------------------------------------
 ----------------------------------------------------------------
             Standard Nuclear Orientation (Angstroms)
    I     Atom           X                Y                Z
 ----------------------------------------------------------------
    1      C       1.3432604474    -0.4558745682    -0.0823671510
    2      C       2.2323055238     0.6158403157     0.0902903901
    3      Cl      1.6380809963     2.2479118665     0.3990604454
    4      C       3.6131194059     0.4357219347     0.0629104096
    5      H       4.2629592029     1.2891399596     0.2090618238
    6      C       4.1415628474    -0.8350798322    -0.1389842560
    7      H       5.2165634100    -0.9713567669    -0.1602916227
    8      C       3.2859664660    -1.9207507552    -0.3097267536
    9      H       3.6870792779    -2.9144767850    -0.4716903037
   10      C       1.9096691356    -1.7256820132    -0.2795588042
   11      H       1.2427490160    -2.5671071478    -0.4296032389
   12      C      -0.1392035545    -0.3185355845    -0.0564311409
   13      C      -0.8122780469     0.5285791498    -0.9455141479
   14      H      -0.2476138032     1.1199982828    -1.6555223548
   15      C      -2.2003944149     0.6185248453    -0.9398974891
   16      H      -2.7135232492     1.2708104537    -1.6347000812
   17      C      -2.9269102378    -0.1433201141    -0.0299945083
   18      Cl     -4.6827310822    -0.0290376220    -0.0129408414
   19      C      -2.2876124957    -0.9940860495     0.8642114992
   20      H      -2.8654490345    -1.5768087825     1.5700904436
   21      C      -0.8974940049    -1.0784533976     0.8421250389
   22      H      -0.3956597886    -1.7323649573     1.5462435461
 ----------------------------------------------------------------
 Molecular Point Group                 C1    NOp =  1
 Largest Abelian Subgroup              C1    NOp =  1
 Nuclear Repulsion Energy =         967.08838671 hartrees
 There are       57 alpha and       57 beta electrons
 Requested basis set is 6-311++G(d,p)
 There are 138 shells and 380 basis functions

 Total QAlloc Memory Limit  10000 MB
 Mega-Array Size       188 MB
 MEM_STATIC part       192 MB
 A cutoff of  1.0D-15 yielded   8035 shell pairs
 There are     63583 function pairs (     68250 Cartesian)
 Smallest overlap matrix eigenvalue = 4.68E-07
 Linear dependence detected in AO basis
 Number of orthogonalized atomic orbitals = 377
 Maximum deviation from orthogonality = 4.124E-10
 Guess from superposition of atomic densities
 Warning:  Energy on first SCF cycle will be non-variational
 SAD guess density has 114.000000 electrons

 -----------------------------------------------------------------------
  General SCF calculation program by
  Eric Jon Sundstrom, Paul Horn, Yuezhi Mao, Dmitri Zuev, Alec White,
  David Stuck, Shaama M.S., Shane Yost, Joonho Lee, David Small,
  Daniel Levine, Susi Lehtola, Hugh Burton, Evgeny Epifanovsky,
  Bang C. Huynh
 -----------------------------------------------------------------------
 Exchange:     0.2000 Hartree-Fock + 0.0800 Slater + 0.7200 B88
 Correlation:  0.1900 VWN1RPA + 0.8100 LYP
 Using SG-1 standard quadrature grid
 A restricted SCF calculation will be
 performed using DIIS
 SCF converges when DIIS error is below 1.0e-08
 ---------------------------------------
  Cycle       Energy         DIIS error
 ---------------------------------------
    1   -1385.9494246529      3.27e-02  
    2   -1382.4811923056      3.06e-03  
    3   -1382.4070635818      3.62e-03  
    4   -1382.6572535803      5.84e-04  
    5   -1382.6622436865      3.08e-04  
    6   -1382.6639519119      9.35e-05  
    7   -1382.6640973408      2.20e-05  
    8   -1382.6641038442      1.14e-05  
    9   -1382.6641063689      1.80e-06  
   10   -1382.6641064036      1.28e-06  
   11   -1382.6641064349      1.80e-07  
   12   -1382.6641064354      9.62e-08  
   13   -1382.6641064355      2.03e-08  
   14   -1382.6641064355      9.38e-09  Convergence criterion met
 ---------------------------------------
 SCF time:   CPU 394.49s  wall 394.00s 
 SCF   energy in the final basis set =    -1382.6641064355
 Total energy in the final basis set =    -1382.6641064355

 --------------------------------------------------------------

                    Orbital Energies (a.u.)
 --------------------------------------------------------------

 Alpha MOs
 -- Occupied --
********-101.5574 -10.2502 -10.2461 -10.2117 -10.2044 -10.1976 -10.1962
-10.1962 -10.1958 -10.1956 -10.1955 -10.1945 -10.1930  -9.4730  -9.4720
 -7.2375  -7.2364  -7.2280  -7.2274  -7.2270  -7.2266  -0.9108  -0.8985
 -0.8533  -0.8466  -0.7900  -0.7712  -0.7523  -0.7299  -0.6425  -0.6360
 -0.6180  -0.5972  -0.5468  -0.5130  -0.4969  -0.4831  -0.4788  -0.4655
 -0.4456  -0.4433  -0.4426  -0.4104  -0.4035  -0.3982  -0.3789  -0.3722
 -0.3679  -0.3455  -0.3424  -0.3218  -0.3199  -0.2830  -0.2758  -0.2641
 -0.2468
 -- Virtual --
 -0.0501  -0.0379  -0.0299  -0.0158  -0.0114  -0.0056   0.0047   0.0104
  0.0127   0.0146   0.0224   0.0336   0.0374   0.0418   0.0488   0.0559
  0.0638   0.0678   0.0720   0.0772   0.0861   0.0893   0.0980   0.0988
  0.1022   0.1037   0.1065   0.1128   0.1147   0.1152   0.1175   0.1205
  0.1245   0.1274   0.1278   0.1332   0.1368   0.1377   0.1408   0.1421
  0.1431   0.1535   0.1556   0.1588   0.1679   0.1731   0.1780   0.1821
  0.1884   0.1910   0.1974   0.1984   0.2052   0.2116   0.2160   0.2209
  0.2291   0.2325   0.2354   0.2365   0.2428   0.2491   0.2554   0.2562
  0.2624   0.2674   0.2681   0.2741   0.2759   0.2800   0.2867   0.2924
  0.2953   0.2971   0.3049   0.3132   0.3165   0.3198   0.3255   0.3371
  0.3402   0.3524   0.3546   0.3581   0.3756   0.3948   0.4388   0.4419
  0.4578   0.4649   0.4658   0.4855   0.4924   0.5120   0.5136   0.5237
  0.5339   0.5408   0.5458   0.5520   0.5593   0.5695   0.5730   0.5782
  0.5824   0.5834   0.5914   0.5984   0.6115   0.6123   0.6252   0.6313
  0.6405   0.6470   0.6600   0.6717   0.6827   0.6879   0.7025   0.7048
  0.7133   0.7138   0.7255   0.7333   0.7374   0.7444   0.7611   0.7656
  0.7903   0.8018   0.8187   0.8352   0.8423   0.8485   0.8548   0.8549
  0.8599   0.8650   0.8670   0.8745   0.8789   0.8910   0.8942   0.9028
  0.9046   0.9172   0.9223   0.9284   0.9490   0.9519   0.9639   0.9763
  0.9851   0.9918   1.0020   1.0074   1.0218   1.0340   1.0522   1.0615
  1.0751   1.0869   1.1120   1.1277   1.1379   1.1452   1.1793   1.1973
  1.2569   1.2638   1.2873   1.2920   1.3120   1.3319   1.3528   1.3859
  1.4454   1.4871   1.4961   1.5075   1.5163   1.5242   1.5347   1.5480
  1.5539   1.5624   1.5749   1.5886   1.6138   1.6337   1.6423   1.6564
  1.6738   1.6798   1.6945   1.7191   1.7285   1.7366   1.7637   1.7765
  1.7829   1.8231   1.8513   1.8743   1.8828   1.9034   1.9085   1.9211
  1.9323   1.9370   1.9434   1.9451   1.9592   1.9649   1.9775   1.9839
  2.0251   2.0289   2.0447   2.0594   2.0740   2.0847   2.1135   2.1797
  2.2190   2.2280   2.2666   2.2842   2.2993   2.3124   2.3266   2.3565
  2.4080   2.4231   2.4348   2.4417   2.4495   2.4641   2.4747   2.5362
  2.5498   2.5564   2.6059   2.6100   2.6270   2.6576   2.6730   2.6819
  2.6957   2.7177   2.7218   2.7306   2.7427   2.7451   2.7505   2.7601
  2.7786   2.7871   2.7995   2.8021   2.8065   2.8303   2.8487   2.8539
  2.8690   2.8967   2.9253   2.9417   2.9954   3.0110   3.0784   3.0934
  3.1376   3.1599   3.1703   3.2211   3.2362   3.3327   3.3497   3.3844
  3.4264   3.4871   3.5190   3.5456   3.5921   3.6231   3.7333   3.7918
  3.8721   3.9874   4.0305   4.0758   4.1351   4.1399   4.1494   4.4064
  4.8152   4.8418   9.7798   9.8125  23.4956  23.6366  23.9023  23.9099
 23.9482  23.9592  24.0061  24.0640  24.0786  24.0874  24.1601  24.1745
 25.8316  25.9021  26.1423  26.2392  26.5870  26.7038 215.7716 215.8114
 --------------------------------------------------------------

          Ground-State Mulliken Net Atomic Charges

     Atom                 Charge (a.u.)
  ----------------------------------------
      1 C                     0.693034
      2 C                    -0.437140
      3 Cl                    0.454069
      4 C                    -0.330958
      5 H                     0.197247
      6 C                    -0.425412
      7 H                     0.162280
      8 C                    -0.175359
      9 H                     0.174955
     10 C                    -0.432451
     11 H                     0.179176
     12 C                     0.987234
     13 C                    -0.918185
     14 H                     0.170795
     15 C                    -0.644291
     16 H                     0.189391
     17 C                     0.570895
     18 Cl                    0.409817
     19 C                    -0.584714
     20 H                     0.191058
     21 C                    -0.606700
     22 H                     0.175259
  ----------------------------------------
  Sum of atomic charges =     0.000000

 -----------------------------------------------------------------
                    Cartesian Multipole Moments
 -----------------------------------------------------------------
    Charge (ESU x 10^10)
                -0.0000
    Dipole Moment (Debye)
         X       2.3064      Y      -1.6185      Z      -0.3226
       Tot       2.8360
    Quadrupole Moments (Debye-Ang)
        XX     -93.7639     XY      -3.1538     YY     -92.1251
        XZ      -0.7609     YZ      -3.5950     ZZ     -95.8366
    Octopole Moments (Debye-Ang^2)
       XXX      73.3753    XXY      -3.2771    XYY       0.6167
       YYY      -1.8157    XXZ       0.5412    XYZ      10.0884
       YYZ      -0.3233    XZZ     -16.7648    YZZ       5.4829
       ZZZ       2.7404
    Hexadecapole Moments (Debye-Ang^3)
      XXXX   -4418.6073   XXXY     -17.4715   XXYY    -891.3712
      XYYY     -20.6549   YYYY    -913.8654   XXXZ      -5.8398
      XXYZ      -6.9680   XYYZ     -10.0130   YYYZ       6.8259
      XXZZ    -840.4800   XYZZ      12.0794   YYZZ    -201.2290
      XZZZ       6.0515   YZZZ     -13.8677   ZZZZ    -280.2563
 -----------------------------------------------------------------
 Calculating MO derivatives via CPSCF
    1     0    69    0.0242751  
    2     0    69    0.0064955  
    3     0    69    0.0005981  
    4     6    63    0.0000482  
    5    66     3    0.0000032  
    6    69     0    0.0000002  Converged
 Time for AOints: 598.4 s (CPU) 598.5 s (wall)
 ------------------------------------------------------------------------------
                     AOints        : Timing summary (seconds)
 ------------------------------------------------------------------------------
     job step          cpu (% of tot)      sys (% of tot)     wall (% of tot)
 ------------------------------------------------------------------------------
  AOints            0.5984E+03 ( 8.1)   0.6000E-05 ( 2.7)   0.5985E+03 ( 8.1)
 ------------------------------------------------------------------------------
   Grand Totals     0.7406E+04          0.2200E-03          0.7406E+04
 ------------------------------------------------------------------------------
 Polarizability Matrix (a.u.)
            1           2           3
    1-241.1230312  10.3052805   2.5700662
    2  10.3052805-153.1998691   7.3441902
    3   2.5700662   7.3441902-106.2947778
 Calculating analytic Hessian of the SCF energy

 Direct stationary perturbation theory relativistic correction:

 rels  =       1.656704992053
 relv  =      -6.328848123645
 rel2e =       1.709692435905
 E_rel =      -2.962450695686

 Hessian of the SCF Energy
            1           2           3           4           5           6
    1   0.6403143   0.0014993  -0.0023900  -0.1933710  -0.1153724  -0.0229689
    2   0.0014993   0.6115551   0.0531110  -0.0600524  -0.2024230  -0.0222774
    3  -0.0023900   0.0531110   0.1749160  -0.0111742  -0.0203086  -0.0661249
    4  -0.1933710  -0.0600524  -0.0111742   0.6182601   0.0412923   0.0073291
    5  -0.1153724  -0.2024230  -0.0203086   0.0412923   0.4833474   0.0620504
    6  -0.0229689  -0.0222774  -0.0661249   0.0073291   0.0620504   0.1290809
    7   0.0063382  -0.0080257  -0.0014238  -0.0521912   0.0326362   0.0060351
    8   0.0151576  -0.0364773  -0.0076515   0.0327990  -0.1276149  -0.0193912
    9   0.0026871  -0.0067311   0.0017333   0.0064556  -0.0202027  -0.0257845
   10  -0.0371998  -0.0619615  -0.0095602  -0.3178474   0.0455745   0.0064437
   11  -0.0172250   0.0430864   0.0053451  -0.0192655  -0.1082333  -0.0085935
   12  -0.0025666   0.0065962   0.0070740  -0.0041569  -0.0085015  -0.0617037
   13  -0.0049231   0.0022501   0.0002722  -0.0150975  -0.0254543  -0.0044957
   14   0.0014367   0.0011226  -0.0007446   0.0054027   0.0044044   0.0003392
   15   0.0003961  -0.0005726   0.0055026   0.0005420   0.0000026   0.0027199
   16   0.0006572  -0.0100167  -0.0017000  -0.0126541   0.0321915   0.0057210
   17  -0.0097172  -0.0646280  -0.0092157   0.0888323   0.0155516   0.0014054
   18  -0.0016447  -0.0099681  -0.0056701   0.0146478   0.0015866   0.0062208
   19   0.0005465  -0.0001718   0.0000078   0.0015719   0.0015468   0.0002431
   20  -0.0001313  -0.0012146  -0.0000101   0.0011414  -0.0034122  -0.0017293
   21  -0.0001478  -0.0002033  -0.0009768   0.0003745  -0.0016095   0.0070257
   22  -0.0112433   0.0798323   0.0120778  -0.0628614  -0.0238771  -0.0040898
   23   0.0340190   0.0168198   0.0009843  -0.0257165  -0.0088697  -0.0001934
   24   0.0058409   0.0024777   0.0069583  -0.0043921  -0.0004443  -0.0055930
   25  -0.0051922  -0.0000894   0.0001151  -0.0013024  -0.0008791  -0.0001432
   26   0.0002001   0.0021098  -0.0007626  -0.0008177   0.0004623   0.0001640
   27  -0.0001823  -0.0008391   0.0068004  -0.0001849   0.0002106  -0.0005034
   28  -0.1475561   0.0305015   0.0064483   0.0626641   0.0113855   0.0019025
   29   0.0928628  -0.2669474  -0.0301973  -0.0418152  -0.0563080  -0.0110975
   30   0.0186822  -0.0314465  -0.0690116  -0.0070838  -0.0111650   0.0062550
   31   0.0088050   0.0108347   0.0018245  -0.0001265   0.0019988   0.0004036
   32  -0.0178002  -0.0192804  -0.0039897   0.0027507  -0.0023652  -0.0013320
   33  -0.0036336  -0.0030567   0.0033150   0.0005638  -0.0012211   0.0058343
   34  -0.2145798   0.0136011   0.0038609  -0.0251188  -0.0100961   0.0023627
   35   0.0101747  -0.0909093   0.0084510  -0.0239948   0.0074240   0.0004156
   36   0.0035271   0.0082767  -0.0705640  -0.0029581   0.0004399   0.0025884
   37  -0.0223806   0.0213118  -0.0204906   0.0017963   0.0030712  -0.0011251
   38   0.0118308   0.0015718   0.0010064  -0.0029959  -0.0017362   0.0009463
   39  -0.0028457  -0.0006667   0.0048552   0.0016179  -0.0018158  -0.0003420
   40   0.0008160  -0.0000521  -0.0002395  -0.0000836  -0.0000070  -0.0001809
   41  -0.0017206  -0.0015512  -0.0021325  -0.0002885   0.0006365  -0.0000267
   42   0.0003020  -0.0026197  -0.0012513  -0.0012311   0.0014204   0.0000148
   43   0.0041119   0.0015646  -0.0011552  -0.0012999   0.0002582   0.0011332
   44   0.0019664   0.0019211   0.0053729   0.0005915  -0.0011522   0.0000016
   45  -0.0010159   0.0054708   0.0001551   0.0010324   0.0002300   0.0000203
   46   0.0000184   0.0008061  -0.0008667  -0.0001130   0.0003687   0.0001028
   47  -0.0002108   0.0000906   0.0000791   0.0000700   0.0000755  -0.0000169
   48  -0.0000238   0.0000076   0.0001779   0.0000515   0.0001493  -0.0000307
   49  -0.0021947   0.0003379   0.0001194   0.0006755  -0.0001110  -0.0003323
   50  -0.0002983  -0.0012940   0.0001887   0.0003306   0.0001524  -0.0003955
   51   0.0003132   0.0005539  -0.0008644  -0.0005612   0.0001508   0.0004610
   52   0.0015198  -0.0001910   0.0000869  -0.0005241   0.0007630   0.0001116
   53  -0.0000777  -0.0001970  -0.0004945  -0.0000774  -0.0001523  -0.0000165
   54  -0.0000567  -0.0004910  -0.0001953  -0.0001173   0.0000278   0.0000046
   55   0.0027825  -0.0021798   0.0015652  -0.0002480  -0.0000601   0.0000341
   56  -0.0015134   0.0015842   0.0048573   0.0002838   0.0004568   0.0000227
   57   0.0017800   0.0055363   0.0005417   0.0015371  -0.0002711  -0.0002476
   58  -0.0001294  -0.0010093   0.0008140  -0.0003236   0.0003453   0.0000792
   59   0.0001348   0.0002077   0.0000347   0.0000578   0.0000848   0.0000415
   60  -0.0000626   0.0000545   0.0002028   0.0000117   0.0000353  -0.0000231
   61  -0.0283058  -0.0182882   0.0215572  -0.0018261   0.0047441   0.0014975
   62  -0.0067923   0.0065389  -0.0016663   0.0024813  -0.0000242  -0.0003399
   63   0.0052222  -0.0010874   0.0033712  -0.0021753  -0.0010666  -0.0001350
   64   0.0011631  -0.0005063   0.0002481   0.0000174  -0.0003227  -0.0000544
   65   0.0015800  -0.0016827  -0.0022546  -0.0010092  -0.0002993   0.0000160
   66  -0.0012201  -0.0021327  -0.0009496  -0.0001244   0.0003037   0.0002666
            7           8           9          10          11          12
    1   0.0063382   0.0151576   0.0026871  -0.0371998  -0.0172250  -0.0025666
    2  -0.0080257  -0.0364773  -0.0067311  -0.0619615   0.0430864   0.0065962
    3  -0.0014238  -0.0076515   0.0017333  -0.0095602   0.0053451   0.0070740
    4  -0.0521912   0.0327990   0.0064556  -0.3178474  -0.0192655  -0.0041569
    5   0.0326362  -0.1276149  -0.0202027   0.0455745  -0.1082333  -0.0085015
    6   0.0060351  -0.0193912  -0.0257845   0.0064437  -0.0085935  -0.0617037
    7   0.0651625  -0.0562618  -0.0087276  -0.0131019   0.0382767   0.0069652
    8  -0.0562618   0.1894899   0.0339871   0.0123229  -0.0254937  -0.0052406
    9  -0.0087276   0.0339871   0.0179964   0.0020773  -0.0052625   0.0031653
   10  -0.0131019   0.0123229   0.0020773   0.6767244   0.0394915   0.0080387
   11   0.0382767  -0.0254937  -0.0052625   0.0394915   0.7082951   0.0961270
   12   0.0069652  -0.0052406   0.0031653   0.0080387   0.0961270   0.1442307
   13   0.0007009  -0.0005791  -0.0000588  -0.1604980  -0.1338238  -0.0229840
   14   0.0011318   0.0010255   0.0006468  -0.1370497  -0.2310647  -0.0333275
   15   0.0002571   0.0006550  -0.0023974  -0.0232083  -0.0337597  -0.0413486
   16  -0.0038728   0.0021911   0.0002849  -0.1575869   0.1053010   0.0169335
   17  -0.0043494   0.0044642  -0.0001184   0.0390610  -0.3014753  -0.0389126
   18  -0.0006628  -0.0001986   0.0049846   0.0055400  -0.0376723  -0.0674579
   19  -0.0003987   0.0002607   0.0000365  -0.0077754  -0.0009154  -0.0001472
   20   0.0012787  -0.0010677  -0.0001866   0.0297912   0.0000403  -0.0004130
   21   0.0001431  -0.0001996   0.0000234   0.0046219  -0.0004383   0.0032939
   22   0.0014708   0.0008311   0.0001628   0.0619694  -0.0378605  -0.0057930
   23   0.0017384  -0.0020028  -0.0002629   0.0072893  -0.0549219  -0.0099415
   24   0.0002938  -0.0001688  -0.0008232   0.0012908  -0.0101614   0.0065337
   25   0.0001971   0.0000798   0.0000106  -0.0017882  -0.0033878  -0.0005084
   26   0.0001343  -0.0000614   0.0001199  -0.0040665  -0.0017693  -0.0014238
   27   0.0000674   0.0001216  -0.0007863  -0.0004141  -0.0014431   0.0065662
   28  -0.0023875  -0.0071037  -0.0010875  -0.0437289   0.0310718   0.0047794
   29  -0.0007375   0.0003968  -0.0006913   0.0302777  -0.0240847  -0.0029159
   30  -0.0003452  -0.0009241   0.0042206   0.0050633  -0.0028512  -0.0049613
   31   0.0002302   0.0011254   0.0002104  -0.0003850   0.0009542   0.0001202
   32  -0.0003004  -0.0015560  -0.0002665   0.0009323  -0.0001615   0.0001327
   33  -0.0000453  -0.0001781   0.0001417  -0.0000670   0.0001953  -0.0009334
   34  -0.0013843   0.0030410   0.0000288   0.0024623  -0.0017901  -0.0004520
   35  -0.0025976  -0.0005653   0.0004024  -0.0026308  -0.0039765  -0.0019903
   36  -0.0003543   0.0005928  -0.0018252   0.0002574  -0.0016011   0.0057784
   37  -0.0019326  -0.0024283  -0.0014343  -0.0004041   0.0001258   0.0008271
   38  -0.0020966  -0.0011397  -0.0007707   0.0010129  -0.0005037  -0.0001784
   39  -0.0023654  -0.0000856  -0.0010701   0.0001892   0.0003676  -0.0000678
   40  -0.0005763  -0.0005623  -0.0007408  -0.0001780   0.0000821   0.0000989
   41  -0.0005581  -0.0001824  -0.0006814   0.0002260  -0.0001817   0.0001023
   42   0.0005963  -0.0005573   0.0003643  -0.0000429  -0.0002950   0.0000049
   43   0.0011115   0.0004033  -0.0000323   0.0003724  -0.0003593   0.0000793
   44  -0.0002828   0.0004146  -0.0000490   0.0000301   0.0001668  -0.0002087
   45  -0.0004460  -0.0006564  -0.0001003  -0.0002993   0.0001546  -0.0001919
   46   0.0000639  -0.0001798  -0.0000440   0.0000135  -0.0000849   0.0000275
   47  -0.0000351  -0.0000660  -0.0000501  -0.0000261   0.0000083  -0.0000149
   48  -0.0000562  -0.0000958  -0.0000506  -0.0000281  -0.0000151  -0.0000226
   49   0.0000735   0.0001105   0.0000741  -0.0000569   0.0001299  -0.0000060
   50  -0.0005133  -0.0004487  -0.0000440  -0.0002562   0.0000751   0.0000987
   51   0.0008853   0.0005155   0.0000975   0.0002211  -0.0001674   0.0001106
   52  -0.0000024  -0.0003489  -0.0000842  -0.0000261  -0.0001763   0.0000555
   53   0.0000168   0.0001278   0.0000280   0.0000689  -0.0000231   0.0000077
   54   0.0000021   0.0000015   0.0000335   0.0000167  -0.0000354  -0.0000172
   55  -0.0008499  -0.0005797  -0.0001751  -0.0001808   0.0000526  -0.0000369
   56   0.0003722   0.0000230   0.0000497   0.0000497   0.0002838  -0.0003781
   57  -0.0000685  -0.0003039   0.0000040  -0.0001861   0.0005886   0.0002077
   58   0.0000347  -0.0001092   0.0000032  -0.0000190  -0.0000872  -0.0000933
   59   0.0000125  -0.0000747  -0.0000144   0.0000117   0.0000086   0.0000108
   60   0.0000017  -0.0000620  -0.0000043   0.0000151   0.0000066  -0.0000042
   61   0.0013465  -0.0003297   0.0002954  -0.0008586  -0.0004666  -0.0012081
   62   0.0002038   0.0007413   0.0001713  -0.0004480   0.0003155   0.0003487
   63  -0.0007990   0.0000286   0.0001511   0.0001673  -0.0003532  -0.0002231
   64  -0.0000324   0.0001601   0.0000583   0.0000940  -0.0000418   0.0000284
   65  -0.0000430   0.0000676  -0.0000742   0.0002998  -0.0003916   0.0000207
   66   0.0000475  -0.0001889  -0.0000737  -0.0001366  -0.0001357  -0.0000330
           13          14          15          16          17          18
    1  -0.0049231   0.0014367   0.0003961   0.0006572  -0.0097172  -0.0016447
    2   0.0022501   0.0011226  -0.0005726  -0.0100167  -0.0646280  -0.0099681
    3   0.0002722  -0.0007446   0.0055026  -0.0017000  -0.0092157  -0.0056701
    4  -0.0150975   0.0054027   0.0005420  -0.0126541   0.0888323   0.0146478
    5  -0.0254543   0.0044044   0.0000026   0.0321915   0.0155516   0.0015866
    6  -0.0044957   0.0003392   0.0027199   0.0057210   0.0014054   0.0062208
    7   0.0007009   0.0011318   0.0002571  -0.0038728  -0.0043494  -0.0006628
    8  -0.0005791   0.0010255   0.0006550   0.0021911   0.0044642  -0.0001986
    9  -0.0000588   0.0006468  -0.0023974   0.0002849  -0.0001184   0.0049846
   10  -0.1604980  -0.1370497  -0.0232083  -0.1575869   0.0390610   0.0055400
   11  -0.1338238  -0.2310647  -0.0337597   0.1053010  -0.3014753  -0.0376723
   12  -0.0229840  -0.0333275  -0.0413486   0.0169335  -0.0389126  -0.0674579
   13   0.1681982   0.1436152   0.0248153   0.0115551   0.0111437   0.0018781
   14   0.1436152   0.2442560   0.0373267  -0.0184611  -0.0166864  -0.0034750
   15   0.0248153   0.0373267   0.0308651  -0.0030755  -0.0026776   0.0032587
   16   0.0115551  -0.0184611  -0.0030755   0.7386762  -0.0093754  -0.0016816
   17   0.0111437  -0.0166864  -0.0026776  -0.0093754   0.6479926   0.0812615
   18   0.0018781  -0.0034750   0.0032587  -0.0016816   0.0812615   0.1462316
   19   0.0007260   0.0002142   0.0000208  -0.3331463   0.0348892   0.0053025
   20  -0.0004419   0.0008244   0.0008141   0.0347069  -0.0627863  -0.0041596
   21  -0.0000309   0.0008315  -0.0040490   0.0052177  -0.0042246  -0.0371330
   22  -0.0000788   0.0034347   0.0002441  -0.2058062  -0.0673882  -0.0098625
   23   0.0028949  -0.0033251  -0.0017746  -0.1296235  -0.2514884  -0.0295093
   24   0.0003977  -0.0017259   0.0066962  -0.0202717  -0.0296314  -0.0678380
   25   0.0003952  -0.0009029  -0.0001433   0.0113023  -0.0190033  -0.0030701
   26   0.0006203  -0.0008533  -0.0001591   0.0115868  -0.0173088  -0.0033157
   27   0.0000836  -0.0001359   0.0001533   0.0019374  -0.0028793   0.0026410
   28  -0.0004543   0.0009327   0.0003332  -0.0423852  -0.0659239  -0.0107019
   29   0.0010221  -0.0000502   0.0001272  -0.0202601   0.0447150   0.0061160
   30   0.0001636   0.0001794  -0.0010546  -0.0038560   0.0056543   0.0090418
   31   0.0000229  -0.0000907  -0.0000131  -0.0052807   0.0020892   0.0003536
   32  -0.0000785  -0.0000212   0.0000875   0.0014062   0.0015989  -0.0009300
   33   0.0000014   0.0001034  -0.0006177   0.0002768  -0.0011515   0.0066927
   34  -0.0000089   0.0003084  -0.0000092  -0.0010068  -0.0001433  -0.0000432
   35  -0.0012533   0.0003387   0.0000129   0.0000680  -0.0009158   0.0000982
   36  -0.0000700  -0.0000086   0.0002573   0.0001765   0.0005560  -0.0009231
   37  -0.0000557  -0.0000027   0.0000786   0.0000225  -0.0000029  -0.0001594
   38  -0.0000283   0.0000363  -0.0001242  -0.0006268   0.0005564   0.0000756
   39   0.0001355  -0.0000102   0.0000044   0.0002189   0.0000757  -0.0000585
   40   0.0000140  -0.0000011  -0.0000205  -0.0000074  -0.0001457  -0.0000133
   41  -0.0000218  -0.0000115   0.0000079   0.0000014   0.0001732   0.0000236
   42  -0.0000658   0.0000089  -0.0000007  -0.0000353  -0.0000407   0.0000011
   43  -0.0000449  -0.0000414  -0.0000705  -0.0001744   0.0002996   0.0000287
   44   0.0000729  -0.0000078  -0.0000045   0.0001295  -0.0000172   0.0000808
   45   0.0000220   0.0000070   0.0000282   0.0001416  -0.0002121   0.0000114
   46  -0.0000253  -0.0000018  -0.0000044  -0.0000420   0.0000321  -0.0000058
   47  -0.0000001   0.0000030   0.0000052   0.0000126  -0.0000203  -0.0000006
   48  -0.0000063   0.0000037   0.0000076   0.0000079  -0.0000104   0.0000024
   49   0.0000547   0.0000202   0.0000194   0.0002523  -0.0000486  -0.0000138
   50  -0.0000167   0.0000178   0.0000296  -0.0000346  -0.0002496  -0.0001452
   51  -0.0000065  -0.0000270  -0.0000395  -0.0000197   0.0002356  -0.0000792
   52  -0.0000853  -0.0000105  -0.0000016  -0.0002635   0.0000302   0.0000079
   53   0.0000037   0.0000008  -0.0000048   0.0000247   0.0000670   0.0000275
   54  -0.0000071   0.0000020  -0.0000065   0.0000035   0.0000221   0.0000276
   55  -0.0000433   0.0000263   0.0000155  -0.0001837  -0.0003028   0.0000015
   56   0.0000206  -0.0000304   0.0000182  -0.0001025   0.0000078   0.0001204
   57   0.0001021  -0.0000134   0.0000305  -0.0001887  -0.0004085  -0.0000244
   58  -0.0000371   0.0000017  -0.0000011  -0.0000478   0.0000099   0.0000100
   59   0.0000039  -0.0000038  -0.0000065  -0.0000212  -0.0000213  -0.0000001
   60   0.0000039  -0.0000046  -0.0000031  -0.0000174  -0.0000180  -0.0000004
   61  -0.0003280   0.0000323  -0.0001471  -0.0000467  -0.0001280   0.0000694
   62   0.0000843   0.0000191  -0.0000068   0.0008235   0.0000793  -0.0000983
   63  -0.0001346   0.0000214   0.0000104  -0.0000513   0.0003410   0.0001179
   64   0.0000131   0.0000051  -0.0000274   0.0000396   0.0001404   0.0000193
   65  -0.0000335   0.0000058   0.0000036   0.0000774   0.0003910   0.0000825
   66  -0.0000157   0.0000025  -0.0000172  -0.0000222  -0.0000493  -0.0000462
           19          20          21          22          23          24
    1   0.0005465  -0.0001313  -0.0001478  -0.0112433   0.0340190   0.0058409
    2  -0.0001718  -0.0012146  -0.0002033   0.0798323   0.0168198   0.0024777
    3   0.0000078  -0.0000101  -0.0009768   0.0120778   0.0009843   0.0069583
    4   0.0015719   0.0011414   0.0003745  -0.0628614  -0.0257165  -0.0043921
    5   0.0015468  -0.0034122  -0.0016095  -0.0238771  -0.0088697  -0.0004443
    6   0.0002431  -0.0017293   0.0070257  -0.0040898  -0.0001934  -0.0055930
    7  -0.0003987   0.0012787   0.0001431   0.0014708   0.0017384   0.0002938
    8   0.0002607  -0.0010677  -0.0001996   0.0008311  -0.0020028  -0.0001688
    9   0.0000365  -0.0001866   0.0000234   0.0001628  -0.0002629  -0.0008232
   10  -0.0077754   0.0297912   0.0046219   0.0619694   0.0072893   0.0012908
   11  -0.0009154   0.0000403  -0.0004383  -0.0378605  -0.0549219  -0.0101614
   12  -0.0001472  -0.0004130   0.0032939  -0.0057930  -0.0099415   0.0065337
   13   0.0007260  -0.0004419  -0.0000309  -0.0000788   0.0028949   0.0003977
   14   0.0002142   0.0008244   0.0008315   0.0034347  -0.0033251  -0.0017259
   15   0.0000208   0.0008141  -0.0040490   0.0002441  -0.0017746   0.0066962
   16  -0.3331463   0.0347069   0.0052177  -0.2058062  -0.1296235  -0.0202717
   17   0.0348892  -0.0627863  -0.0042246  -0.0673882  -0.2514884  -0.0296314
   18   0.0053025  -0.0041596  -0.0371330  -0.0098625  -0.0295093  -0.0678380
   19   0.3526397  -0.0375256  -0.0057193  -0.0139677   0.0053148   0.0008555
   20  -0.0375256   0.0620216   0.0057100  -0.0251997   0.0078879   0.0007687
   21  -0.0057193   0.0057100   0.0260937  -0.0039060   0.0007178   0.0035228
   22  -0.0139677  -0.0251997  -0.0039060   0.6717864  -0.0271162  -0.0048928
   23   0.0053148   0.0078879   0.0007178  -0.0271162   0.7151376   0.0939342
   24   0.0008555   0.0007687   0.0035228  -0.0048928   0.0939342   0.1477098
   25   0.0007836   0.0005995   0.0001110  -0.0969214   0.0944430   0.0152196
   26  -0.0002220   0.0007743   0.0007620   0.0946012  -0.2923603  -0.0416472
   27  -0.0000410   0.0007158  -0.0037353   0.0150075  -0.0418717  -0.0429611
   28  -0.0002202  -0.0029635  -0.0005306  -0.3333881   0.0609397   0.0100003
   29  -0.0037568  -0.0034284  -0.0015311  -0.0022458  -0.1298385  -0.0118223
   30  -0.0006160  -0.0016302   0.0065944   0.0002337  -0.0113534  -0.0643755
   31  -0.0007601  -0.0012263  -0.0002191  -0.0138223  -0.0255912  -0.0043888
   32   0.0003172   0.0002066  -0.0000100   0.0047058   0.0071581   0.0006993
   33   0.0000655   0.0000098   0.0001314   0.0011801   0.0006744   0.0037743
   34   0.0000316  -0.0000163   0.0001318   0.0034782   0.0006393  -0.0004863
   35   0.0000409   0.0001401   0.0000866   0.0012448  -0.0044046  -0.0019767
   36  -0.0000037   0.0001230  -0.0007749  -0.0005181  -0.0015550   0.0062704
   37  -0.0000050   0.0000226  -0.0001747  -0.0004089   0.0007014   0.0016401
   38  -0.0000062  -0.0000255   0.0001065   0.0002281   0.0000077  -0.0003128
   39   0.0000198   0.0000392   0.0000349   0.0000139   0.0000032  -0.0001566
   40   0.0000075  -0.0000051  -0.0000110   0.0001436  -0.0000002  -0.0000110
   41   0.0000029   0.0000019  -0.0000093  -0.0001469  -0.0002389   0.0000439
   42   0.0000147  -0.0000259  -0.0000072   0.0001222  -0.0001552  -0.0000321
   43  -0.0000208  -0.0000350   0.0000396  -0.0001847  -0.0001428  -0.0002428
   44  -0.0000135  -0.0000006   0.0000429  -0.0000313   0.0002893  -0.0004691
   45  -0.0000051  -0.0000006  -0.0000500   0.0001409   0.0004463   0.0004255
   46  -0.0000049  -0.0000029  -0.0000080  -0.0000216   0.0000407   0.0000955
   47   0.0000025  -0.0000022  -0.0000050   0.0000026  -0.0000176   0.0000247
   48  -0.0000010  -0.0000025  -0.0000052  -0.0000079  -0.0000143   0.0000121
   49   0.0000612   0.0000003   0.0000066  -0.0000790   0.0000236  -0.0000003
   50   0.0000001   0.0000182  -0.0000412   0.0003261   0.0001250   0.0003097
   51  -0.0000080  -0.0000249   0.0000614  -0.0002515  -0.0002250  -0.0001842
   52  -0.0000582  -0.0000078   0.0000071   0.0000394   0.0000259  -0.0001426
   53   0.0000039   0.0000014   0.0000023  -0.0000913  -0.0000289   0.0000041
   54   0.0000007  -0.0000015  -0.0000035  -0.0000195  -0.0000356  -0.0000043
   55   0.0000025   0.0000404  -0.0000680   0.0004722   0.0003796   0.0002870
   56   0.0000175  -0.0000037   0.0000550  -0.0000970   0.0000781  -0.0004443
   57   0.0000037  -0.0000072  -0.0000324   0.0005810   0.0002270  -0.0001129
   58  -0.0000054  -0.0000005   0.0000083  -0.0000099   0.0000189  -0.0000373
   59  -0.0000016  -0.0000011  -0.0000044   0.0000411   0.0000025   0.0000190
   60   0.0000022   0.0000001  -0.0000051   0.0000412   0.0000001   0.0000222
   61  -0.0000151  -0.0000327   0.0001485  -0.0002926  -0.0002666  -0.0009833
   62   0.0000054   0.0000244  -0.0000567  -0.0007008   0.0001407   0.0005616
   63  -0.0000026   0.0000391   0.0000082  -0.0005863   0.0002888   0.0000229
   64   0.0000073   0.0000075   0.0000052  -0.0002727  -0.0000091  -0.0000730
   65  -0.0000031   0.0000011   0.0000184  -0.0004934  -0.0001505  -0.0000371
   66  -0.0000288  -0.0000284  -0.0000176   0.0001227  -0.0003838   0.0001326
           25          26          27          28          29          30
    1  -0.0051922   0.0002001  -0.0001823  -0.1475561   0.0928628   0.0186822
    2  -0.0000894   0.0021098  -0.0008391   0.0305015  -0.2669474  -0.0314465
    3   0.0001151  -0.0007626   0.0068004   0.0064483  -0.0301973  -0.0690116
    4  -0.0013024  -0.0008177  -0.0001849   0.0626641  -0.0418152  -0.0070838
    5  -0.0008791   0.0004623   0.0002106   0.0113855  -0.0563080  -0.0111650
    6  -0.0001432   0.0001640  -0.0005034   0.0019025  -0.0110975   0.0062550
    7   0.0001971   0.0001343   0.0000674  -0.0023875  -0.0007375  -0.0003452
    8   0.0000798  -0.0000614   0.0001216  -0.0071037   0.0003968  -0.0009241
    9   0.0000106   0.0001199  -0.0007863  -0.0010875  -0.0006913   0.0042206
   10  -0.0017882  -0.0040665  -0.0004141  -0.0437289   0.0302777   0.0050633
   11  -0.0033878  -0.0017693  -0.0014431   0.0310718  -0.0240847  -0.0028512
   12  -0.0005084  -0.0014238   0.0065662   0.0047794  -0.0029159  -0.0049613
   13   0.0003952   0.0006203   0.0000836  -0.0004543   0.0010221   0.0001636
   14  -0.0009029  -0.0008533  -0.0001359   0.0009327  -0.0000502   0.0001794
   15  -0.0001433  -0.0001591   0.0001533   0.0003332   0.0001272  -0.0010546
   16   0.0113023   0.0115868   0.0019374  -0.0423852  -0.0202601  -0.0038560
   17  -0.0190033  -0.0173088  -0.0028793  -0.0659239   0.0447150   0.0056543
   18  -0.0030701  -0.0033157   0.0026410  -0.0107019   0.0061160   0.0090418
   19   0.0007836  -0.0002220  -0.0000410  -0.0002202  -0.0037568  -0.0006160
   20   0.0005995   0.0007743   0.0007158  -0.0029635  -0.0034284  -0.0016302
   21   0.0001110   0.0007620  -0.0037353  -0.0005306  -0.0015311   0.0065944
   22  -0.0969214   0.0946012   0.0150075  -0.3333881  -0.0022458   0.0002337
   23   0.0944430  -0.2923603  -0.0418717   0.0609397  -0.1298385  -0.0113534
   24   0.0152196  -0.0416472  -0.0429611   0.0100003  -0.0118223  -0.0643755
   25   0.0989496  -0.1015483  -0.0164680  -0.0069322   0.0298231   0.0049046
   26  -0.1015483   0.3087748   0.0461148  -0.0008143  -0.0002335  -0.0005882
   27  -0.0164680   0.0461148   0.0327297  -0.0001492  -0.0006744   0.0030015
   28  -0.0069322  -0.0008143  -0.0001492   0.7025759   0.0397576   0.0089341
   29   0.0298231  -0.0002335  -0.0006744   0.0397576   0.6618417   0.0878345
   30   0.0049046  -0.0005882   0.0030015   0.0089341   0.0878345   0.1483995
   31   0.0009012   0.0002999   0.0001229  -0.1625707  -0.1338873  -0.0245344
   32  -0.0003760   0.0006037   0.0007945  -0.1322456  -0.2244380  -0.0333039
   33  -0.0000700   0.0007556  -0.0039791  -0.0245519  -0.0340874  -0.0427453
   34   0.0001489  -0.0001343   0.0001054  -0.0216256   0.0146688  -0.0021325
   35   0.0012834  -0.0001157  -0.0000229   0.0326667  -0.0009406  -0.0002306
   36   0.0000592  -0.0000007   0.0001449   0.0042309  -0.0009656   0.0045944
   37  -0.0003252   0.0000549   0.0000584  -0.0020550  -0.0032539  -0.0004460
   38  -0.0000584   0.0000259  -0.0000117  -0.0015300   0.0018347   0.0000017
   39   0.0001060  -0.0000720  -0.0000117   0.0025609  -0.0012949   0.0000465
   40   0.0000134  -0.0000087   0.0000051   0.0000178   0.0001008   0.0000687
   41   0.0000306  -0.0000032  -0.0000028   0.0007104  -0.0003312  -0.0000469
   42   0.0000177  -0.0000096  -0.0000151   0.0000835   0.0001075   0.0001751
   43  -0.0000502   0.0000242  -0.0000018  -0.0010680   0.0008359  -0.0000506
   44  -0.0000276  -0.0000013   0.0000199  -0.0005837   0.0001894  -0.0001336
   45  -0.0001000   0.0000095   0.0000123  -0.0012780  -0.0002839  -0.0000451
   46  -0.0000356   0.0000112   0.0000014  -0.0003362  -0.0000746  -0.0000274
   47   0.0000050  -0.0000002  -0.0000037  -0.0000614   0.0000583   0.0000191
   48  -0.0000016   0.0000008   0.0000004  -0.0000591   0.0000041  -0.0000360
   49   0.0000692  -0.0000636  -0.0000291   0.0005493  -0.0004490   0.0002931
   50   0.0000047   0.0000028   0.0000314   0.0001550  -0.0001650  -0.0003343
   51   0.0000028   0.0000011  -0.0000246  -0.0001755   0.0003880   0.0003758
   52  -0.0001029   0.0000708   0.0000148  -0.0007215  -0.0001112  -0.0000092
   53   0.0000073  -0.0000046  -0.0000063   0.0001429  -0.0000036  -0.0000257
   54   0.0000066  -0.0000010  -0.0000074   0.0001176   0.0000004   0.0000062
   55  -0.0000436   0.0000253   0.0000704  -0.0003149  -0.0001335  -0.0009819
   56  -0.0000331   0.0000033   0.0000051  -0.0003914  -0.0001706   0.0001508
   57  -0.0000268   0.0000066   0.0000371  -0.0010692  -0.0001338   0.0002539
   58  -0.0000223   0.0000106   0.0000065  -0.0000678  -0.0000427  -0.0000671
   59   0.0000022   0.0000010   0.0000007  -0.0000592   0.0000062  -0.0000633
   60   0.0000073  -0.0000013   0.0000033  -0.0000019   0.0000317  -0.0000943
   61  -0.0000535   0.0000483  -0.0000498  -0.0000445  -0.0026869   0.0016070
   62   0.0000070  -0.0000397  -0.0000821   0.0029480  -0.0026080   0.0005581
   63  -0.0000784   0.0000380  -0.0000516  -0.0003368   0.0006057  -0.0008532
   64   0.0000091  -0.0000124   0.0000393   0.0000513   0.0001088   0.0001978
   65   0.0000203  -0.0000067  -0.0000414   0.0004645   0.0005030  -0.0003002
   66   0.0000492   0.0000089  -0.0000146   0.0005523   0.0004813   0.0002118
           31          32          33          34          35          36
    1   0.0088050  -0.0178002  -0.0036336  -0.2145798   0.0101747   0.0035271
    2   0.0108347  -0.0192804  -0.0030567   0.0136011  -0.0909093   0.0082767
    3   0.0018245  -0.0039897   0.0033150   0.0038609   0.0084510  -0.0705640
    4  -0.0001265   0.0027507   0.0005638  -0.0251188  -0.0239948  -0.0029581
    5   0.0019988  -0.0023652  -0.0012211  -0.0100961   0.0074240   0.0004399
    6   0.0004036  -0.0013320   0.0058343   0.0023627   0.0004156   0.0025884
    7   0.0002302  -0.0003004  -0.0000453  -0.0013843  -0.0025976  -0.0003543
    8   0.0011254  -0.0015560  -0.0001781   0.0030410  -0.0005653   0.0005928
    9   0.0002104  -0.0002665   0.0001417   0.0000288   0.0004024  -0.0018252
   10  -0.0003850   0.0009323  -0.0000670   0.0024623  -0.0026308   0.0002574
   11   0.0009542  -0.0001615   0.0001953  -0.0017901  -0.0039765  -0.0016011
   12   0.0001202   0.0001327  -0.0009334  -0.0004520  -0.0019903   0.0057784
   13   0.0000229  -0.0000785   0.0000014  -0.0000089  -0.0012533  -0.0000700
   14  -0.0000907  -0.0000212   0.0001034   0.0003084   0.0003387  -0.0000086
   15  -0.0000131   0.0000875  -0.0006177  -0.0000092   0.0000129   0.0002573
   16  -0.0052807   0.0014062   0.0002768  -0.0010068   0.0000680   0.0001765
   17   0.0020892   0.0015989  -0.0011515  -0.0001433  -0.0009158   0.0005560
   18   0.0003536  -0.0009300   0.0066927  -0.0000432   0.0000982  -0.0009231
   19  -0.0007601   0.0003172   0.0000655   0.0000316   0.0000409  -0.0000037
   20  -0.0012263   0.0002066   0.0000098  -0.0000163   0.0001401   0.0001230
   21  -0.0002191  -0.0000100   0.0001314   0.0001318   0.0000866  -0.0007749
   22  -0.0138223   0.0047058   0.0011801   0.0034782   0.0012448  -0.0005181
   23  -0.0255912   0.0071581   0.0006744   0.0006393  -0.0044046  -0.0015550
   24  -0.0043888   0.0006993   0.0037743  -0.0004863  -0.0019767   0.0062704
   25   0.0009012  -0.0003760  -0.0000700   0.0001489   0.0012834   0.0000592
   26   0.0002999   0.0006037   0.0007556  -0.0001343  -0.0001157  -0.0000007
   27   0.0001229   0.0007945  -0.0039791   0.0001054  -0.0000229   0.0001449
   28  -0.1625707  -0.1322456  -0.0245519  -0.0216256   0.0326667   0.0042309
   29  -0.1338873  -0.2244380  -0.0340874   0.0146688  -0.0009406  -0.0009656
   30  -0.0245344  -0.0333039  -0.0427453  -0.0021325  -0.0002306   0.0045944
   31   0.1724308   0.1421165   0.0255719   0.0006013   0.0010576   0.0001137
   32   0.1421165   0.2370968   0.0372746  -0.0021654   0.0009050   0.0008745
   33   0.0255719   0.0372746   0.0322601   0.0006279   0.0005596  -0.0036038
   34   0.0006013  -0.0021654   0.0006279   0.6355490  -0.0235850  -0.0180347
   35   0.0010576   0.0009050   0.0005596  -0.0235850   0.4051205  -0.2366429
   36   0.0001137   0.0008745  -0.0036038  -0.0180347  -0.2366429   0.4140684
   37   0.0001913   0.0007727  -0.0006673  -0.1608400   0.0341214  -0.0301567
   38   0.0000740  -0.0002857   0.0002816   0.0701019  -0.1603549   0.0990981
   39   0.0000577   0.0003706   0.0000411  -0.0774266   0.1042890  -0.1733381
   40   0.0000015  -0.0000281  -0.0000355   0.0107898   0.0087767  -0.0107282
   41   0.0000101   0.0000095   0.0000310  -0.0103909  -0.0062770   0.0118916
   42   0.0000402  -0.0000707  -0.0000277   0.0119788   0.0101029  -0.0089141
   43   0.0000530  -0.0004364   0.0000641  -0.0253210   0.0516347  -0.0558584
   44  -0.0000283  -0.0001489   0.0002380   0.0209204   0.0144797  -0.0093134
   45  -0.0000125   0.0001466  -0.0002330  -0.0210729  -0.0130665   0.0239406
   46   0.0000137   0.0000103  -0.0000363  -0.0050063  -0.0002330   0.0010774
   47  -0.0000278  -0.0000112  -0.0000038   0.0001036   0.0048249   0.0026709
   48  -0.0000193  -0.0000133  -0.0000072   0.0011533   0.0026477   0.0042506
   49  -0.0001113   0.0001260   0.0000283   0.0025461  -0.0017471   0.0013969
   50  -0.0000399   0.0002545  -0.0001430  -0.0017794  -0.0365213   0.0335841
   51   0.0000468  -0.0003878   0.0001226   0.0011685   0.0333593  -0.0450174
   52   0.0000900  -0.0001351  -0.0000079  -0.0019738   0.0001759  -0.0002266
   53  -0.0000088   0.0000009   0.0000175   0.0001237   0.0005474  -0.0014913
   54   0.0000005  -0.0000050  -0.0000236  -0.0000719  -0.0013411   0.0008440
   55  -0.0001258   0.0005305  -0.0001260  -0.0316059  -0.0465341   0.0554321
   56  -0.0000127   0.0000890   0.0003626  -0.0154661   0.0232633  -0.0159789
   57  -0.0000852   0.0001035  -0.0001514   0.0204883  -0.0142961   0.0213592
   58   0.0000167   0.0000079   0.0000448  -0.0048147   0.0016334  -0.0005572
   59   0.0000362  -0.0000002  -0.0000305   0.0012274   0.0046224   0.0026650
   60   0.0000342   0.0000191  -0.0000123  -0.0005713   0.0026959   0.0041729
   61   0.0000227  -0.0000698   0.0005485  -0.1722572  -0.0302539   0.0422223
   62   0.0001315   0.0003494  -0.0006340  -0.0677922  -0.1502603   0.0960519
   63   0.0002536   0.0001933   0.0004866   0.0894155   0.0949570  -0.1747554
   64  -0.0001980  -0.0000407   0.0002681   0.0099326  -0.0100450   0.0109659
   65   0.0001849  -0.0000041   0.0000027   0.0086256  -0.0064265   0.0107377
   66   0.0001184  -0.0003873  -0.0004655  -0.0110178   0.0114866  -0.0085532
           37          38          39          40          41          42
    1  -0.0223806   0.0118308  -0.0028457   0.0008160  -0.0017206   0.0003020
    2   0.0213118   0.0015718  -0.0006667  -0.0000521  -0.0015512  -0.0026197
    3  -0.0204906   0.0010064   0.0048552  -0.0002395  -0.0021325  -0.0012513
    4   0.0017963  -0.0029959   0.0016179  -0.0000836  -0.0002885  -0.0012311
    5   0.0030712  -0.0017362  -0.0018158  -0.0000070   0.0006365   0.0014204
    6  -0.0011251   0.0009463  -0.0003420  -0.0001809  -0.0000267   0.0000148
    7  -0.0019326  -0.0020966  -0.0023654  -0.0005763  -0.0005581   0.0005963
    8  -0.0024283  -0.0011397  -0.0000856  -0.0005623  -0.0001824  -0.0005573
    9  -0.0014343  -0.0007707  -0.0010701  -0.0007408  -0.0006814   0.0003643
   10  -0.0004041   0.0010129   0.0001892  -0.0001780   0.0002260  -0.0000429
   11   0.0001258  -0.0005037   0.0003676   0.0000821  -0.0001817  -0.0002950
   12   0.0008271  -0.0001784  -0.0000678   0.0000989   0.0001023   0.0000049
   13  -0.0000557  -0.0000283   0.0001355   0.0000140  -0.0000218  -0.0000658
   14  -0.0000027   0.0000363  -0.0000102  -0.0000011  -0.0000115   0.0000089
   15   0.0000786  -0.0001242   0.0000044  -0.0000205   0.0000079  -0.0000007
   16   0.0000225  -0.0006268   0.0002189  -0.0000074   0.0000014  -0.0000353
   17  -0.0000029   0.0005564   0.0000757  -0.0001457   0.0001732  -0.0000407
   18  -0.0001594   0.0000756  -0.0000585  -0.0000133   0.0000236   0.0000011
   19  -0.0000050  -0.0000062   0.0000198   0.0000075   0.0000029   0.0000147
   20   0.0000226  -0.0000255   0.0000392  -0.0000051   0.0000019  -0.0000259
   21  -0.0001747   0.0001065   0.0000349  -0.0000110  -0.0000093  -0.0000072
   22  -0.0004089   0.0002281   0.0000139   0.0001436  -0.0001469   0.0001222
   23   0.0007014   0.0000077   0.0000032  -0.0000002  -0.0002389  -0.0001552
   24   0.0016401  -0.0003128  -0.0001566  -0.0000110   0.0000439  -0.0000321
   25  -0.0003252  -0.0000584   0.0001060   0.0000134   0.0000306   0.0000177
   26   0.0000549   0.0000259  -0.0000720  -0.0000087  -0.0000032  -0.0000096
   27   0.0000584  -0.0000117  -0.0000117   0.0000051  -0.0000028  -0.0000151
   28  -0.0020550  -0.0015300   0.0025609   0.0000178   0.0007104   0.0000835
   29  -0.0032539   0.0018347  -0.0012949   0.0001008  -0.0003312   0.0001075
   30  -0.0004460   0.0000017   0.0000465   0.0000687  -0.0000469   0.0001751
   31   0.0001913   0.0000740   0.0000577   0.0000015   0.0000101   0.0000402
   32   0.0007727  -0.0002857   0.0003706  -0.0000281   0.0000095  -0.0000707
   33  -0.0006673   0.0002816   0.0000411  -0.0000355   0.0000310  -0.0000277
   34  -0.1608400   0.0701019  -0.0774266   0.0107898  -0.0103909   0.0119788
   35   0.0341214  -0.1603549   0.1042890   0.0087767  -0.0062770   0.0101029
   36  -0.0301567   0.0990981  -0.1733381  -0.0107282   0.0118916  -0.0089141
   37   0.6847585   0.0079074  -0.0494680  -0.1339367  -0.0788099   0.0964813
   38   0.0079074   0.3853962  -0.2794254  -0.0789434  -0.1301057   0.1112446
   39  -0.0494680  -0.2794254   0.4536131   0.0976662   0.1117844  -0.1700805
   40  -0.1339367  -0.0789434   0.0976662   0.1409001   0.0846850  -0.1035386
   41  -0.0788099  -0.1301057   0.1117844   0.0846850   0.1298626  -0.1241494
   42   0.0964813   0.1112446  -0.1700805  -0.1035386  -0.1241494   0.1733619
   43  -0.3361116  -0.0076239   0.0270131  -0.0125972   0.0027167  -0.0016866
   44   0.0388864  -0.0916059   0.0309149  -0.0178679   0.0049545   0.0002067
   45  -0.0232210   0.0353386  -0.0984439   0.0212956  -0.0014967   0.0035927
   46  -0.0097301   0.0190982  -0.0206185   0.0009631  -0.0003907  -0.0000103
   47  -0.0006697   0.0029067   0.0006995  -0.0000102  -0.0020260  -0.0024743
   48   0.0015905  -0.0006863   0.0041636  -0.0002836  -0.0024529  -0.0014734
   49  -0.0343417  -0.0137245   0.0192452  -0.0039228   0.0010747  -0.0002646
   50  -0.0524097   0.0246804  -0.0140508   0.0011985   0.0047381   0.0028644
   51   0.0620721  -0.0182666   0.0218149  -0.0006023   0.0028729   0.0042680
   52   0.0029381  -0.0035468   0.0039657  -0.0014386   0.0002603  -0.0001935
   53   0.0010211   0.0009279   0.0040376  -0.0004837   0.0000789   0.0000174
   54  -0.0008382   0.0043407  -0.0001929   0.0006724  -0.0000622   0.0000640
   55  -0.0473732   0.0222221  -0.0208259  -0.0006295   0.0004720  -0.0006363
   56   0.0222648  -0.0134299   0.0081736   0.0004670  -0.0004816  -0.0006159
   57  -0.0214085   0.0080738  -0.0117480  -0.0005357  -0.0006645  -0.0003005
   58  -0.0006761   0.0004935  -0.0006097   0.0000342  -0.0000915   0.0000345
   59   0.0006094  -0.0006048  -0.0006604  -0.0000648  -0.0004136  -0.0003808
   60  -0.0006621  -0.0006653  -0.0002859   0.0000365  -0.0003636  -0.0003612
   61   0.0621476  -0.0197985   0.0185557  -0.0008744   0.0027852  -0.0025867
   62   0.0090707  -0.0202562   0.0328073   0.0023547   0.0016768   0.0048509
   63  -0.0157595   0.0354759  -0.0296988  -0.0023195   0.0046927   0.0010550
   64  -0.0012774  -0.0019938   0.0027925   0.0005435  -0.0005565   0.0006207
   65  -0.0023662   0.0021056   0.0045197   0.0005154  -0.0003282   0.0005709
   66   0.0032632   0.0044565   0.0009211  -0.0005829   0.0006388  -0.0004378
           43          44          45          46          47          48
    1   0.0041119   0.0019664  -0.0010159   0.0000184  -0.0002108  -0.0000238
    2   0.0015646   0.0019211   0.0054708   0.0008061   0.0000906   0.0000076
    3  -0.0011552   0.0053729   0.0001551  -0.0008667   0.0000791   0.0001779
    4  -0.0012999   0.0005915   0.0010324  -0.0001130   0.0000700   0.0000515
    5   0.0002582  -0.0011522   0.0002300   0.0003687   0.0000755   0.0001493
    6   0.0011332   0.0000016   0.0000203   0.0001028  -0.0000169  -0.0000307
    7   0.0011115  -0.0002828  -0.0004460   0.0000639  -0.0000351  -0.0000562
    8   0.0004033   0.0004146  -0.0006564  -0.0001798  -0.0000660  -0.0000958
    9  -0.0000323  -0.0000490  -0.0001003  -0.0000440  -0.0000501  -0.0000506
   10   0.0003724   0.0000301  -0.0002993   0.0000135  -0.0000261  -0.0000281
   11  -0.0003593   0.0001668   0.0001546  -0.0000849   0.0000083  -0.0000151
   12   0.0000793  -0.0002087  -0.0001919   0.0000275  -0.0000149  -0.0000226
   13  -0.0000449   0.0000729   0.0000220  -0.0000253  -0.0000001  -0.0000063
   14  -0.0000414  -0.0000078   0.0000070  -0.0000018   0.0000030   0.0000037
   15  -0.0000705  -0.0000045   0.0000282  -0.0000044   0.0000052   0.0000076
   16  -0.0001744   0.0001295   0.0001416  -0.0000420   0.0000126   0.0000079
   17   0.0002996  -0.0000172  -0.0002121   0.0000321  -0.0000203  -0.0000104
   18   0.0000287   0.0000808   0.0000114  -0.0000058  -0.0000006   0.0000024
   19  -0.0000208  -0.0000135  -0.0000051  -0.0000049   0.0000025  -0.0000010
   20  -0.0000350  -0.0000006  -0.0000006  -0.0000029  -0.0000022  -0.0000025
   21   0.0000396   0.0000429  -0.0000500  -0.0000080  -0.0000050  -0.0000052
   22  -0.0001847  -0.0000313   0.0001409  -0.0000216   0.0000026  -0.0000079
   23  -0.0001428   0.0002893   0.0004463   0.0000407  -0.0000176  -0.0000143
   24  -0.0002428  -0.0004691   0.0004255   0.0000955   0.0000247   0.0000121
   25  -0.0000502  -0.0000276  -0.0001000  -0.0000356   0.0000050  -0.0000016
   26   0.0000242  -0.0000013   0.0000095   0.0000112  -0.0000002   0.0000008
   27  -0.0000018   0.0000199   0.0000123   0.0000014  -0.0000037   0.0000004
   28  -0.0010680  -0.0005837  -0.0012780  -0.0003362  -0.0000614  -0.0000591
   29   0.0008359   0.0001894  -0.0002839  -0.0000746   0.0000583   0.0000041
   30  -0.0000506  -0.0001336  -0.0000451  -0.0000274   0.0000191  -0.0000360
   31   0.0000530  -0.0000283  -0.0000125   0.0000137  -0.0000278  -0.0000193
   32  -0.0004364  -0.0001489   0.0001466   0.0000103  -0.0000112  -0.0000133
   33   0.0000641   0.0002380  -0.0002330  -0.0000363  -0.0000038  -0.0000072
   34  -0.0253210   0.0209204  -0.0210729  -0.0050063   0.0001036   0.0011533
   35   0.0516347   0.0144797  -0.0130665  -0.0002330   0.0048249   0.0026477
   36  -0.0558584  -0.0093134   0.0239406   0.0010774   0.0026709   0.0042506
   37  -0.3361116   0.0388864  -0.0232210  -0.0097301  -0.0006697   0.0015905
   38  -0.0076239  -0.0916059   0.0353386   0.0190982   0.0029067  -0.0006863
   39   0.0270131   0.0309149  -0.0984439  -0.0206185   0.0006995   0.0041636
   40  -0.0125972  -0.0178679   0.0212956   0.0009631  -0.0000102  -0.0002836
   41   0.0027167   0.0049545  -0.0014967  -0.0003907  -0.0020260  -0.0024529
   42  -0.0016866   0.0002067   0.0035927  -0.0000103  -0.0024743  -0.0014734
   43   0.6775618  -0.0492699   0.0136547  -0.1189040   0.0809615  -0.0841702
   44  -0.0492699   0.3959071  -0.2945298   0.0825860  -0.1486538   0.1216518
   45   0.0136547  -0.2945298   0.4592195  -0.0862814   0.1214440  -0.1659399
   46  -0.1189040   0.0825860  -0.0862814   0.1243559  -0.0875539   0.0907133
   47   0.0809615  -0.1486538   0.1214440  -0.0875539   0.1496807  -0.1343214
   48  -0.0841702   0.1216518  -0.1659399   0.0907133  -0.1343214   0.1688051
   49  -0.1557124  -0.0751983   0.0916028   0.0092908   0.0098493  -0.0116236
   50  -0.0315754  -0.1553469   0.1042486  -0.0109775  -0.0071260   0.0113820
   51   0.0424978   0.1073965  -0.1875072   0.0117955   0.0102734  -0.0092550
   52  -0.0391021   0.0028040   0.0005953   0.0011755   0.0000930  -0.0004431
   53  -0.0154001   0.0048035   0.0005564  -0.0005347  -0.0008213  -0.0018571
   54   0.0205193  -0.0009700   0.0036559   0.0003564  -0.0019006  -0.0003496
   55   0.0604484   0.0104171  -0.0160283  -0.0014797  -0.0024839   0.0031298
   56  -0.0202999  -0.0189623   0.0328472  -0.0019192   0.0021830   0.0040831
   57   0.0183339   0.0306146  -0.0263988   0.0027030   0.0040651   0.0006790
   58  -0.0009439   0.0023961  -0.0021098   0.0005904   0.0004606  -0.0005223
   59   0.0029779   0.0015708   0.0044555  -0.0005507  -0.0002195   0.0006336
   60  -0.0025977   0.0044290   0.0009371   0.0005811   0.0005429  -0.0003292
   61  -0.0513538  -0.0170379   0.0229245  -0.0008241  -0.0005003   0.0006742
   62  -0.0159017  -0.0084327   0.0055555  -0.0004849  -0.0004541  -0.0007627
   63   0.0220030   0.0053690  -0.0127545   0.0005362  -0.0006772  -0.0002607
   64  -0.0007729  -0.0004545   0.0004572   0.0000376   0.0000186  -0.0000744
   65  -0.0005918  -0.0003691  -0.0006642   0.0000353  -0.0004130  -0.0003320
   66   0.0004990  -0.0006655  -0.0003320  -0.0000873  -0.0003554  -0.0003386
           49          50          51          52          53          54
    1  -0.0021947  -0.0002983   0.0003132   0.0015198  -0.0000777  -0.0000567
    2   0.0003379  -0.0012940   0.0005539  -0.0001910  -0.0001970  -0.0004910
    3   0.0001194   0.0001887  -0.0008644   0.0000869  -0.0004945  -0.0001953
    4   0.0006755   0.0003306  -0.0005612  -0.0005241  -0.0000774  -0.0001173
    5  -0.0001110   0.0001524   0.0001508   0.0007630  -0.0001523   0.0000278
    6  -0.0003323  -0.0003955   0.0004610   0.0001116  -0.0000165   0.0000046
    7   0.0000735  -0.0005133   0.0008853  -0.0000024   0.0000168   0.0000021
    8   0.0001105  -0.0004487   0.0005155  -0.0003489   0.0001278   0.0000015
    9   0.0000741  -0.0000440   0.0000975  -0.0000842   0.0000280   0.0000335
   10  -0.0000569  -0.0002562   0.0002211  -0.0000261   0.0000689   0.0000167
   11   0.0001299   0.0000751  -0.0001674  -0.0001763  -0.0000231  -0.0000354
   12  -0.0000060   0.0000987   0.0001106   0.0000555   0.0000077  -0.0000172
   13   0.0000547  -0.0000167  -0.0000065  -0.0000853   0.0000037  -0.0000071
   14   0.0000202   0.0000178  -0.0000270  -0.0000105   0.0000008   0.0000020
   15   0.0000194   0.0000296  -0.0000395  -0.0000016  -0.0000048  -0.0000065
   16   0.0002523  -0.0000346  -0.0000197  -0.0002635   0.0000247   0.0000035
   17  -0.0000486  -0.0002496   0.0002356   0.0000302   0.0000670   0.0000221
   18  -0.0000138  -0.0001452  -0.0000792   0.0000079   0.0000275   0.0000276
   19   0.0000612   0.0000001  -0.0000080  -0.0000582   0.0000039   0.0000007
   20   0.0000003   0.0000182  -0.0000249  -0.0000078   0.0000014  -0.0000015
   21   0.0000066  -0.0000412   0.0000614   0.0000071   0.0000023  -0.0000035
   22  -0.0000790   0.0003261  -0.0002515   0.0000394  -0.0000913  -0.0000195
   23   0.0000236   0.0001250  -0.0002250   0.0000259  -0.0000289  -0.0000356
   24  -0.0000003   0.0003097  -0.0001842  -0.0001426   0.0000041  -0.0000043
   25   0.0000692   0.0000047   0.0000028  -0.0001029   0.0000073   0.0000066
   26  -0.0000636   0.0000028   0.0000011   0.0000708  -0.0000046  -0.0000010
   27  -0.0000291   0.0000314  -0.0000246   0.0000148  -0.0000063  -0.0000074
   28   0.0005493   0.0001550  -0.0001755  -0.0007215   0.0001429   0.0001176
   29  -0.0004490  -0.0001650   0.0003880  -0.0001112  -0.0000036   0.0000004
   30   0.0002931  -0.0003343   0.0003758  -0.0000092  -0.0000257   0.0000062
   31  -0.0001113  -0.0000399   0.0000468   0.0000900  -0.0000088   0.0000005
   32   0.0001260   0.0002545  -0.0003878  -0.0001351   0.0000009  -0.0000050
   33   0.0000283  -0.0001430   0.0001226  -0.0000079   0.0000175  -0.0000236
   34   0.0025461  -0.0017794   0.0011685  -0.0019738   0.0001237  -0.0000719
   35  -0.0017471  -0.0365213   0.0333593   0.0001759   0.0005474  -0.0013411
   36   0.0013969   0.0335841  -0.0450174  -0.0002266  -0.0014913   0.0008440
   37  -0.0343417  -0.0524097   0.0620721   0.0029381   0.0010211  -0.0008382
   38  -0.0137245   0.0246804  -0.0182666  -0.0035468   0.0009279   0.0043407
   39   0.0192452  -0.0140508   0.0218149   0.0039657   0.0040376  -0.0001929
   40  -0.0039228   0.0011985  -0.0006023  -0.0014386  -0.0004837   0.0006724
   41   0.0010747   0.0047381   0.0028729   0.0002603   0.0000789  -0.0000622
   42  -0.0002646   0.0028644   0.0042680  -0.0001935   0.0000174   0.0000640
   43  -0.1557124  -0.0315754   0.0424978  -0.0391021  -0.0154001   0.0205193
   44  -0.0751983  -0.1553469   0.1073965   0.0028040   0.0048035  -0.0009700
   45   0.0916028   0.1042486  -0.1875072   0.0005953   0.0005564   0.0036559
   46   0.0092908  -0.0109775   0.0117955   0.0011755  -0.0005347   0.0003564
   47   0.0098493  -0.0071260   0.0102734   0.0000930  -0.0008213  -0.0019006
   48  -0.0116236   0.0113820  -0.0092550  -0.0004431  -0.0018571  -0.0003496
   49   0.4964956  -0.0133848  -0.0165014  -0.1480567   0.0079526   0.0016931
   50  -0.0133848   0.3600520  -0.2617375   0.0079402  -0.0312017   0.0086190
   51  -0.0165014  -0.2617375   0.4158183   0.0016724   0.0085700  -0.0325656
   52  -0.1480567   0.0079402   0.0016724   0.2208471  -0.0132559  -0.0026654
   53   0.0079526  -0.0312017   0.0085700  -0.0132559   0.0234622  -0.0122091
   54   0.0016931   0.0086190  -0.0325656  -0.0026654  -0.0122091   0.0250960
   55  -0.1442432   0.0336987  -0.0302563  -0.0372017   0.0208365  -0.0197008
   56   0.0772378  -0.1702102   0.1117611   0.0027966   0.0024805   0.0016434
   57  -0.0793466   0.1153176  -0.1855514   0.0002565   0.0002049   0.0039805
   58   0.0093804   0.0091690  -0.0108276   0.0011735   0.0002749  -0.0006491
   59  -0.0118472  -0.0069414   0.0119341  -0.0004484  -0.0008490  -0.0018670
   60   0.0126856   0.0097999  -0.0092977   0.0001600  -0.0019186  -0.0003966
   61  -0.0267184   0.0585046  -0.0625672   0.0031919  -0.0012178   0.0013889
   62   0.0195445   0.0143903  -0.0097298   0.0032879   0.0007325   0.0041782
   63  -0.0198662  -0.0123063   0.0231522  -0.0033937   0.0045608  -0.0000385
   64  -0.0040079  -0.0000420   0.0011020  -0.0014183   0.0006704  -0.0006517
   65   0.0001656   0.0049978   0.0025532  -0.0000157   0.0000507   0.0000845
   66   0.0008177   0.0027264   0.0041022   0.0002343  -0.0000101   0.0000884
           55          56          57          58          59          60
    1   0.0027825  -0.0015134   0.0017800  -0.0001294   0.0001348  -0.0000626
    2  -0.0021798   0.0015842   0.0055363  -0.0010093   0.0002077   0.0000545
    3   0.0015652   0.0048573   0.0005417   0.0008140   0.0000347   0.0002028
    4  -0.0002480   0.0002838   0.0015371  -0.0003236   0.0000578   0.0000117
    5  -0.0000601   0.0004568  -0.0002711   0.0003453   0.0000848   0.0000353
    6   0.0000341   0.0000227  -0.0002476   0.0000792   0.0000415  -0.0000231
    7  -0.0008499   0.0003722  -0.0000685   0.0000347   0.0000125   0.0000017
    8  -0.0005797   0.0000230  -0.0003039  -0.0001092  -0.0000747  -0.0000620
    9  -0.0001751   0.0000497   0.0000040   0.0000032  -0.0000144  -0.0000043
   10  -0.0001808   0.0000497  -0.0001861  -0.0000190   0.0000117   0.0000151
   11   0.0000526   0.0002838   0.0005886  -0.0000872   0.0000086   0.0000066
   12  -0.0000369  -0.0003781   0.0002077  -0.0000933   0.0000108  -0.0000042
   13  -0.0000433   0.0000206   0.0001021  -0.0000371   0.0000039   0.0000039
   14   0.0000263  -0.0000304  -0.0000134   0.0000017  -0.0000038  -0.0000046
   15   0.0000155   0.0000182   0.0000305  -0.0000011  -0.0000065  -0.0000031
   16  -0.0001837  -0.0001025  -0.0001887  -0.0000478  -0.0000212  -0.0000174
   17  -0.0003028   0.0000078  -0.0004085   0.0000099  -0.0000213  -0.0000180
   18   0.0000015   0.0001204  -0.0000244   0.0000100  -0.0000001  -0.0000004
   19   0.0000025   0.0000175   0.0000037  -0.0000054  -0.0000016   0.0000022
   20   0.0000404  -0.0000037  -0.0000072  -0.0000005  -0.0000011   0.0000001
   21  -0.0000680   0.0000550  -0.0000324   0.0000083  -0.0000044  -0.0000051
   22   0.0004722  -0.0000970   0.0005810  -0.0000099   0.0000411   0.0000412
   23   0.0003796   0.0000781   0.0002270   0.0000189   0.0000025   0.0000001
   24   0.0002870  -0.0004443  -0.0001129  -0.0000373   0.0000190   0.0000222
   25  -0.0000436  -0.0000331  -0.0000268  -0.0000223   0.0000022   0.0000073
   26   0.0000253   0.0000033   0.0000066   0.0000106   0.0000010  -0.0000013
   27   0.0000704   0.0000051   0.0000371   0.0000065   0.0000007   0.0000033
   28  -0.0003149  -0.0003914  -0.0010692  -0.0000678  -0.0000592  -0.0000019
   29  -0.0001335  -0.0001706  -0.0001338  -0.0000427   0.0000062   0.0000317
   30  -0.0009819   0.0001508   0.0002539  -0.0000671  -0.0000633  -0.0000943
   31  -0.0001258  -0.0000127  -0.0000852   0.0000167   0.0000362   0.0000342
   32   0.0005305   0.0000890   0.0001035   0.0000079  -0.0000002   0.0000191
   33  -0.0001260   0.0003626  -0.0001514   0.0000448  -0.0000305  -0.0000123
   34  -0.0316059  -0.0154661   0.0204883  -0.0048147   0.0012274  -0.0005713
   35  -0.0465341   0.0232633  -0.0142961   0.0016334   0.0046224   0.0026959
   36   0.0554321  -0.0159789   0.0213592  -0.0005572   0.0026650   0.0041729
   37  -0.0473732   0.0222648  -0.0214085  -0.0006761   0.0006094  -0.0006621
   38   0.0222221  -0.0134299   0.0080738   0.0004935  -0.0006048  -0.0006653
   39  -0.0208259   0.0081736  -0.0117480  -0.0006097  -0.0006604  -0.0002859
   40  -0.0006295   0.0004670  -0.0005357   0.0000342  -0.0000648   0.0000365
   41   0.0004720  -0.0004816  -0.0006645  -0.0000915  -0.0004136  -0.0003636
   42  -0.0006363  -0.0006159  -0.0003005   0.0000345  -0.0003808  -0.0003612
   43   0.0604484  -0.0202999   0.0183339  -0.0009439   0.0029779  -0.0025977
   44   0.0104171  -0.0189623   0.0306146   0.0023961   0.0015708   0.0044290
   45  -0.0160283   0.0328472  -0.0263988  -0.0021098   0.0044555   0.0009371
   46  -0.0014797  -0.0019192   0.0027030   0.0005904  -0.0005507   0.0005811
   47  -0.0024839   0.0021830   0.0040651   0.0004606  -0.0002195   0.0005429
   48   0.0031298   0.0040831   0.0006790  -0.0005223   0.0006336  -0.0003292
   49  -0.1442432   0.0772378  -0.0793466   0.0093804  -0.0118472   0.0126856
   50   0.0336987  -0.1702102   0.1153176   0.0091690  -0.0069414   0.0097999
   51  -0.0302563   0.1117611  -0.1855514  -0.0108276   0.0119341  -0.0092977
   52  -0.0372017   0.0027966   0.0002565   0.0011735  -0.0004484   0.0001600
   53   0.0208365   0.0024805   0.0002049   0.0002749  -0.0008490  -0.0019186
   54  -0.0197008   0.0016434   0.0039805  -0.0006491  -0.0018670  -0.0003966
   55   0.6797543   0.0061968  -0.0543949  -0.1360319  -0.0796656   0.0984774
   56   0.0061968   0.3888131  -0.2917839  -0.0815985  -0.1273475   0.1114732
   57  -0.0543949  -0.2917839   0.4607647   0.1006951   0.1110271  -0.1692715
   58  -0.1360319  -0.0815985   0.1006951   0.1422988   0.0854988  -0.1066885
   59  -0.0796656  -0.1273475   0.1110271   0.0854988   0.1270866  -0.1233171
   60   0.0984774   0.1114732  -0.1692715  -0.1066885  -0.1233171   0.1725101
   61  -0.3322732  -0.0078912   0.0318525  -0.0113418   0.0024499  -0.0014806
   62   0.0375278  -0.0909256   0.0308260  -0.0173409   0.0049129  -0.0003116
   63  -0.0178106   0.0340800  -0.0979304   0.0208248  -0.0020593   0.0036520
   64  -0.0106306   0.0196131  -0.0210205   0.0009424  -0.0004049   0.0000242
   65  -0.0004854   0.0022978   0.0012920  -0.0000409  -0.0020266  -0.0024261
   66   0.0020288  -0.0005011   0.0039100  -0.0003573  -0.0024180  -0.0014116
           61          62          63          64          65          66
    1  -0.0283058  -0.0067923   0.0052222   0.0011631   0.0015800  -0.0012201
    2  -0.0182882   0.0065389  -0.0010874  -0.0005063  -0.0016827  -0.0021327
    3   0.0215572  -0.0016663   0.0033712   0.0002481  -0.0022546  -0.0009496
    4  -0.0018261   0.0024813  -0.0021753   0.0000174  -0.0010092  -0.0001244
    5   0.0047441  -0.0000242  -0.0010666  -0.0003227  -0.0002993   0.0003037
    6   0.0014975  -0.0003399  -0.0001350  -0.0000544   0.0000160   0.0002666
    7   0.0013465   0.0002038  -0.0007990  -0.0000324  -0.0000430   0.0000475
    8  -0.0003297   0.0007413   0.0000286   0.0001601   0.0000676  -0.0001889
    9   0.0002954   0.0001713   0.0001511   0.0000583  -0.0000742  -0.0000737
   10  -0.0008586  -0.0004480   0.0001673   0.0000940   0.0002998  -0.0001366
   11  -0.0004666   0.0003155  -0.0003532  -0.0000418  -0.0003916  -0.0001357
   12  -0.0012081   0.0003487  -0.0002231   0.0000284   0.0000207  -0.0000330
   13  -0.0003280   0.0000843  -0.0001346   0.0000131  -0.0000335  -0.0000157
   14   0.0000323   0.0000191   0.0000214   0.0000051   0.0000058   0.0000025
   15  -0.0001471  -0.0000068   0.0000104  -0.0000274   0.0000036  -0.0000172
   16  -0.0000467   0.0008235  -0.0000513   0.0000396   0.0000774  -0.0000222
   17  -0.0001280   0.0000793   0.0003410   0.0001404   0.0003910  -0.0000493
   18   0.0000694  -0.0000983   0.0001179   0.0000193   0.0000825  -0.0000462
   19  -0.0000151   0.0000054  -0.0000026   0.0000073  -0.0000031  -0.0000288
   20  -0.0000327   0.0000244   0.0000391   0.0000075   0.0000011  -0.0000284
   21   0.0001485  -0.0000567   0.0000082   0.0000052   0.0000184  -0.0000176
   22  -0.0002926  -0.0007008  -0.0005863  -0.0002727  -0.0004934   0.0001227
   23  -0.0002666   0.0001407   0.0002888  -0.0000091  -0.0001505  -0.0003838
   24  -0.0009833   0.0005616   0.0000229  -0.0000730  -0.0000371   0.0001326
   25  -0.0000535   0.0000070  -0.0000784   0.0000091   0.0000203   0.0000492
   26   0.0000483  -0.0000397   0.0000380  -0.0000124  -0.0000067   0.0000089
   27  -0.0000498  -0.0000821  -0.0000516   0.0000393  -0.0000414  -0.0000146
   28  -0.0000445   0.0029480  -0.0003368   0.0000513   0.0004645   0.0005523
   29  -0.0026869  -0.0026080   0.0006057   0.0001088   0.0005030   0.0004813
   30   0.0016070   0.0005581  -0.0008532   0.0001978  -0.0003002   0.0002118
   31   0.0000227   0.0001315   0.0002536  -0.0001980   0.0001849   0.0001184
   32  -0.0000698   0.0003494   0.0001933  -0.0000407  -0.0000041  -0.0003873
   33   0.0005485  -0.0006340   0.0004866   0.0002681   0.0000027  -0.0004655
   34  -0.1722572  -0.0677922   0.0894155   0.0099326   0.0086256  -0.0110178
   35  -0.0302539  -0.1502603   0.0949570  -0.0100450  -0.0064265   0.0114866
   36   0.0422223   0.0960519  -0.1747554   0.0109659   0.0107377  -0.0085532
   37   0.0621476   0.0090707  -0.0157595  -0.0012774  -0.0023662   0.0032632
   38  -0.0197985  -0.0202562   0.0354759  -0.0019938   0.0021056   0.0044565
   39   0.0185557   0.0328073  -0.0296988   0.0027925   0.0045197   0.0009211
   40  -0.0008744   0.0023547  -0.0023195   0.0005435   0.0005154  -0.0005829
   41   0.0027852   0.0016768   0.0046927  -0.0005565  -0.0003282   0.0006388
   42  -0.0025867   0.0048509   0.0010550   0.0006207   0.0005709  -0.0004378
   43  -0.0513538  -0.0159017   0.0220030  -0.0007729  -0.0005918   0.0004990
   44  -0.0170379  -0.0084327   0.0053690  -0.0004545  -0.0003691  -0.0006655
   45   0.0229245   0.0055555  -0.0127545   0.0004572  -0.0006642  -0.0003320
   46  -0.0008241  -0.0004849   0.0005362   0.0000376   0.0000353  -0.0000873
   47  -0.0005003  -0.0004541  -0.0006772   0.0000186  -0.0004130  -0.0003554
   48   0.0006742  -0.0007627  -0.0002607  -0.0000744  -0.0003320  -0.0003386
   49  -0.0267184   0.0195445  -0.0198662  -0.0040079   0.0001656   0.0008177
   50   0.0585046   0.0143903  -0.0123063  -0.0000420   0.0049978   0.0027264
   51  -0.0625672  -0.0097298   0.0231522   0.0011020   0.0025532   0.0041022
   52   0.0031919   0.0032879  -0.0033937  -0.0014183  -0.0000157   0.0002343
   53  -0.0012178   0.0007325   0.0045608   0.0006704   0.0000507  -0.0000101
   54   0.0013889   0.0041782  -0.0000385  -0.0006517   0.0000845   0.0000884
   55  -0.3322732   0.0375278  -0.0178106  -0.0106306  -0.0004854   0.0020288
   56  -0.0078912  -0.0909256   0.0340800   0.0196131   0.0022978  -0.0005011
   57   0.0318525   0.0308260  -0.0979304  -0.0210205   0.0012920   0.0039100
   58  -0.0113418  -0.0173409   0.0208248   0.0009424  -0.0000409  -0.0003573
   59   0.0024499   0.0049129  -0.0020593  -0.0004049  -0.0020266  -0.0024180
   60  -0.0014806  -0.0003116   0.0036520   0.0000242  -0.0024261  -0.0014116
   61   0.6776449  -0.0470167   0.0078343  -0.1169362   0.0774192  -0.0821543
   62  -0.0470167   0.3901068  -0.2829224   0.0780118  -0.1470312   0.1207032
   63   0.0078343  -0.2829224   0.4522293  -0.0829399   0.1197797  -0.1675564
   64  -0.1169362   0.0780118  -0.0829399   0.1226956  -0.0843059   0.0880145
   65   0.0774192  -0.1470312   0.1197797  -0.0843059   0.1487088  -0.1335516
   66  -0.0821543   0.1207032  -0.1675564   0.0880145  -0.1335516   0.1706145
 **********************************************************************
 **                                                                  **
 **                       VIBRATIONAL ANALYSIS                       **
 **                       --------------------                       **
 **                                                                  **
 **        VIBRATIONAL FREQUENCIES (CM**-1) AND NORMAL MODES         **
 **     FORCE CONSTANTS (mDYN/ANGSTROM) AND REDUCED MASSES (AMU)     **
 **                  INFRARED INTENSITIES (KM/MOL)                   **
 **                                                                  **
 **********************************************************************


 Mode:                 1                      2                      3
 Frequency:        45.20                  54.20                  79.95
 Force Cnst:      0.0069                 0.0115                 0.0198
 Red. Mass:       5.7346                 6.6284                 5.2443
 IR Active:          YES                    YES                    YES
 IR Intens:        0.095                  0.093                  0.089
 Raman Active:       YES                    YES                    YES
               X      Y      Z        X      Y      Z        X      Y      Z
 C         -0.019  0.056  0.043    0.014 -0.043 -0.086   -0.009  0.072 -0.139
 C          0.037  0.024 -0.030   -0.036 -0.009 -0.020    0.032  0.009  0.027
 Cl         0.144  0.077 -0.101   -0.109 -0.017 -0.113    0.088  0.034 -0.012
 C          0.028 -0.045 -0.045   -0.028  0.034  0.136    0.026 -0.084  0.227
 H          0.069 -0.067 -0.101   -0.073  0.058  0.194    0.060 -0.137  0.384
 C         -0.031 -0.078  0.014    0.037  0.048  0.218   -0.028 -0.104  0.218
 H         -0.037 -0.127  0.003    0.044  0.082  0.345   -0.033 -0.174  0.384
 C         -0.084 -0.047  0.082    0.090  0.020  0.133   -0.072 -0.032 -0.019
 H         -0.135 -0.074  0.123    0.140  0.031  0.188   -0.114 -0.043 -0.051
 C         -0.073  0.022  0.093    0.081 -0.025 -0.018   -0.063  0.056 -0.190
 H         -0.111  0.045  0.138    0.126 -0.051 -0.074   -0.098  0.109 -0.328
 C         -0.016  0.080  0.061    0.011 -0.093 -0.137   -0.009  0.096 -0.128
 C         -0.024  0.217  0.196    0.001  0.025 -0.019   -0.077  0.030 -0.138
 H         -0.032  0.354  0.304   -0.010  0.102  0.037   -0.132  0.016 -0.195
 C         -0.027  0.169  0.175    0.005  0.074  0.050   -0.085 -0.026 -0.076
 H         -0.028  0.271  0.271    0.002  0.188  0.159   -0.144 -0.088 -0.091
 C         -0.030 -0.022  0.012    0.014 -0.002 -0.006   -0.014 -0.003  0.002
 Cl        -0.037 -0.122 -0.048    0.025  0.137  0.153   -0.021 -0.113  0.084
 C         -0.024 -0.148 -0.111    0.018 -0.164 -0.165    0.062  0.085  0.030
 H         -0.022 -0.293 -0.230    0.027 -0.239 -0.219    0.119  0.109  0.097
 C         -0.021 -0.090 -0.084    0.014 -0.205 -0.227    0.060  0.133 -0.039
 H         -0.023 -0.193 -0.179    0.017 -0.306 -0.323    0.120  0.193 -0.027
 TransDip  -0.008 -0.001  0.006    0.004  0.000  0.009   -0.006  0.001  0.007

 Mode:                 4                      5                      6
 Frequency:       147.90                 168.32                 225.91
 Force Cnst:      0.0974                 0.1144                 0.2491
 Red. Mass:       7.5590                 6.8556                 8.2841
 IR Active:          YES                    YES                    YES
 IR Intens:        0.334                  0.326                  0.300
 Raman Active:       YES                    YES                    YES
               X      Y      Z        X      Y      Z        X      Y      Z
 C         -0.014  0.077  0.017    0.008 -0.016 -0.156   -0.043  0.083  0.112
 C          0.024  0.064 -0.059   -0.004 -0.012 -0.190   -0.039  0.053  0.092
 Cl         0.156  0.076  0.158   -0.126 -0.120  0.107   -0.164  0.048 -0.024
 C          0.021  0.029 -0.189   -0.004  0.011 -0.213   -0.061 -0.061  0.039
 H          0.049  0.030 -0.319   -0.006  0.028 -0.307    0.045 -0.138  0.023
 C         -0.013 -0.001 -0.076   -0.006 -0.030  0.017   -0.200 -0.116 -0.066
 H         -0.017 -0.019 -0.152   -0.006 -0.037  0.064   -0.211 -0.191 -0.157
 C         -0.048 -0.013  0.186   -0.002 -0.072  0.248   -0.260 -0.071 -0.062
 H         -0.086 -0.054  0.344    0.006 -0.112  0.511   -0.323 -0.082 -0.148
 C         -0.037  0.037  0.194   -0.004 -0.058  0.094   -0.225  0.030  0.061
 H         -0.062  0.035  0.320   -0.002 -0.081  0.209   -0.338  0.119  0.074
 C         -0.026  0.020 -0.085    0.029  0.072 -0.143    0.036  0.120  0.075
 C         -0.059 -0.089 -0.168    0.005  0.149 -0.058    0.112  0.067 -0.010
 H         -0.078 -0.085 -0.182   -0.025  0.158 -0.074    0.159  0.071  0.034
 C         -0.072 -0.172 -0.205    0.005  0.191  0.042    0.122 -0.043 -0.109
 H         -0.091 -0.216 -0.233   -0.028  0.214  0.087    0.085 -0.085 -0.120
 C         -0.050 -0.123 -0.143    0.050  0.140  0.039    0.172 -0.087 -0.111
 Cl        -0.039  0.051  0.135    0.039 -0.116  0.008    0.233  0.000  0.059
 C         -0.021 -0.117 -0.159    0.088  0.154  0.019    0.117 -0.099 -0.095
 H          0.001 -0.118 -0.142    0.117  0.154  0.042    0.075 -0.123 -0.152
 C         -0.020 -0.044 -0.130    0.075  0.121 -0.074    0.100  0.016  0.012
 H         -0.006 -0.008 -0.107    0.110  0.117 -0.103    0.143  0.048  0.009
 TransDip  -0.009 -0.011 -0.011    0.002  0.013  0.013   -0.010 -0.003 -0.014

 Mode:                 7                      8                      9
 Frequency:       264.58                 304.17                 347.38
 Force Cnst:      0.2967                 0.4267                 0.3169
 Red. Mass:       7.1943                 7.8273                 4.4569
 IR Active:          YES                    YES                    YES
 IR Intens:        1.527                  0.619                  0.158
 Raman Active:       YES                    YES                    YES
               X      Y      Z        X      Y      Z        X      Y      Z
 C          0.047 -0.040  0.192   -0.099 -0.118  0.015    0.026  0.038  0.015
 C          0.073 -0.072  0.214   -0.197 -0.025  0.069    0.046 -0.000  0.136
 Cl        -0.035 -0.089 -0.067    0.110  0.155  0.021   -0.026  0.003 -0.013
 C          0.081 -0.024  0.133   -0.207  0.009  0.051    0.048 -0.040  0.135
 H          0.062 -0.010  0.138   -0.245  0.035  0.063    0.078 -0.072  0.194
 C          0.093  0.026 -0.151   -0.121  0.072 -0.053    0.012 -0.014 -0.164
 H          0.093  0.060 -0.394   -0.110  0.181 -0.136    0.008 -0.007 -0.410
 C          0.081  0.025 -0.099   -0.023 -0.006 -0.021   -0.017 -0.014 -0.022
 H          0.078  0.054 -0.285    0.056  0.034 -0.069   -0.050 -0.014 -0.104
 C          0.069 -0.035  0.183   -0.024 -0.098  0.062   -0.007 -0.003  0.201
 H          0.091 -0.061  0.228    0.010 -0.128  0.078   -0.032 -0.003  0.320
 C          0.019  0.075  0.004   -0.066 -0.237 -0.133    0.016  0.028 -0.176
 C          0.053  0.083 -0.047    0.063 -0.142 -0.123   -0.101 -0.004 -0.128
 H          0.093  0.083 -0.016    0.158 -0.267 -0.152   -0.232  0.025 -0.209
 C          0.022  0.127 -0.151    0.086  0.159  0.008   -0.100 -0.033  0.116
 H          0.109  0.154 -0.192    0.126  0.214  0.031   -0.223 -0.058  0.184
 C         -0.049  0.130 -0.182    0.081  0.247  0.076   -0.008 -0.024  0.190
 Cl        -0.089 -0.108  0.142    0.106 -0.106  0.017   -0.016  0.043 -0.079
 C         -0.068  0.131 -0.183   -0.028  0.148  0.047    0.102 -0.043  0.102
 H         -0.116  0.136 -0.220   -0.122  0.245  0.048    0.237 -0.097  0.170
 C         -0.082  0.106 -0.067   -0.076 -0.159 -0.086    0.107 -0.007 -0.134
 H         -0.166  0.090 -0.022   -0.112 -0.234 -0.131    0.222  0.004 -0.206
 TransDip   0.016  0.020 -0.030   -0.021 -0.007 -0.012    0.007 -0.003 -0.010

 Mode:                10                     11                     12
 Frequency:       393.81                 418.84                 440.62
 Force Cnst:      0.6764                 0.3048                 0.6289
 Red. Mass:       7.4030                 2.9491                 5.4979
 IR Active:          YES                    YES                    YES
 IR Intens:        6.217                  0.264                  4.372
 Raman Active:       YES                    YES                    YES
               X      Y      Z        X      Y      Z        X      Y      Z
 C          0.151  0.072  0.044    0.001 -0.001  0.004    0.027 -0.139 -0.129
 C          0.154  0.118  0.005    0.003 -0.003  0.010   -0.099 -0.026 -0.083
 Cl        -0.151  0.192  0.037   -0.006  0.004 -0.002   -0.030  0.161  0.035
 C          0.165 -0.098 -0.089    0.003 -0.004 -0.003   -0.111 -0.085  0.088
 H          0.332 -0.206 -0.181    0.004 -0.003 -0.015   -0.108 -0.118  0.264
 C          0.043 -0.220  0.017    0.004 -0.004 -0.004   -0.015 -0.036 -0.068
 H          0.037 -0.295  0.074    0.004 -0.003 -0.015    0.003  0.103 -0.078
 C         -0.005 -0.173 -0.013    0.002 -0.005  0.006    0.116 -0.141 -0.051
 H         -0.108 -0.218  0.003   -0.001 -0.006  0.003    0.199 -0.111 -0.036
 C          0.036  0.039 -0.072    0.003 -0.001 -0.001    0.099 -0.195  0.067
 H         -0.093  0.153 -0.136    0.005  0.000 -0.017    0.112 -0.237  0.238
 C          0.114 -0.091  0.031    0.004 -0.001 -0.002    0.048 -0.034 -0.069
 C          0.102 -0.170 -0.019    0.010  0.159  0.142    0.032  0.128  0.092
 H          0.118 -0.268 -0.089    0.017  0.349  0.307    0.009  0.307  0.222
 C          0.093  0.019  0.028   -0.010 -0.151 -0.135    0.015 -0.008  0.012
 H          0.206  0.034 -0.043   -0.020 -0.327 -0.293    0.028  0.118  0.120
 C         -0.024  0.156  0.069   -0.001  0.000 -0.001   -0.016 -0.197 -0.162
 Cl        -0.150 -0.024  0.004   -0.001 -0.000 -0.000   -0.056  0.028  0.015
 C          0.001  0.054 -0.027    0.012  0.157  0.138    0.051  0.001 -0.011
 H         -0.006  0.016 -0.064    0.030  0.340  0.303    0.101  0.106  0.118
 C          0.013 -0.112 -0.052   -0.011 -0.156 -0.145    0.067  0.141  0.080
 H         -0.091 -0.219 -0.076   -0.026 -0.337 -0.301    0.090  0.317  0.228
 TransDip   0.058 -0.051 -0.020   -0.016  0.003 -0.002    0.050 -0.009  0.044

 Mode:                13                     14                     15
 Frequency:       468.40                 491.83                 545.99
 Force Cnst:      0.4726                 1.2041                 0.6234
 Red. Mass:       3.6556                 8.4487                 3.5495
 IR Active:          YES                    YES                    YES
 IR Intens:        3.548                 12.487                 11.573
 Raman Active:       YES                    YES                    YES
               X      Y      Z        X      Y      Z        X      Y      Z
 C         -0.001 -0.061  0.095   -0.040  0.036 -0.017   -0.009 -0.099  0.149
 C         -0.033 -0.079  0.331    0.086 -0.005 -0.040   -0.066 -0.041 -0.064
 Cl        -0.004  0.037 -0.021   -0.072  0.092  0.020   -0.002  0.036  0.015
 C         -0.034  0.003 -0.142    0.137 -0.140 -0.005   -0.078 -0.019 -0.094
 H         -0.040  0.077 -0.550    0.153 -0.157  0.044   -0.110  0.016 -0.166
 C          0.003 -0.003 -0.017    0.226 -0.139 -0.028    0.007 -0.018  0.141
 H          0.009  0.069 -0.181    0.230 -0.129 -0.008    0.020  0.056  0.314
 C          0.042 -0.061  0.151    0.144 -0.066 -0.024    0.082 -0.040 -0.133
 H          0.070 -0.062  0.225    0.004 -0.125 -0.024    0.144  0.015 -0.329
 C          0.032 -0.024 -0.189    0.126  0.061  0.026    0.055 -0.113  0.045
 H          0.048  0.024 -0.543    0.161  0.021  0.074    0.091 -0.132 -0.022
 C         -0.006  0.013 -0.059   -0.195 -0.016 -0.008    0.012  0.189  0.078
 C         -0.023  0.052 -0.028   -0.237  0.025 -0.002   -0.018  0.068 -0.061
 H         -0.059  0.119 -0.001   -0.225  0.060  0.036   -0.089 -0.086 -0.247
 C         -0.030  0.004  0.019   -0.213  0.050 -0.023   -0.034 -0.062 -0.034
 H         -0.073  0.037  0.081   -0.294  0.062  0.048   -0.121 -0.321 -0.214
 C         -0.005 -0.060 -0.012   -0.072 -0.012 -0.026    0.005  0.105  0.150
 Cl         0.008  0.008 -0.003    0.259 -0.016 -0.000    0.005 -0.001 -0.010
 C          0.017 -0.011  0.012   -0.221 -0.002  0.030    0.016 -0.062 -0.033
 H          0.058  0.000  0.054   -0.321  0.074  0.010    0.065 -0.328 -0.213
 C          0.017  0.062 -0.014   -0.239  0.004  0.039    0.014  0.067 -0.065
 H          0.067  0.125  0.008   -0.249  0.032  0.073    0.057 -0.102 -0.253
 TransDip  -0.008  0.016 -0.058   -0.109 -0.029  0.007    0.001 -0.077 -0.077

 Mode:                16                     17                     18
 Frequency:       565.30                 644.60                 658.47
 Force Cnst:      0.5847                 1.6764                 1.6986
 Red. Mass:       3.1057                 6.8476                 6.6492
 IR Active:          YES                    YES                    YES
 IR Intens:        7.230                  1.074                  0.907
 Raman Active:       YES                    YES                    YES
               X      Y      Z        X      Y      Z        X      Y      Z
 C          0.003  0.001  0.189   -0.025  0.035  0.024   -0.171  0.154  0.035
 C          0.021  0.025 -0.033   -0.056  0.002  0.054   -0.188  0.016 -0.016
 Cl         0.001 -0.016  0.005    0.005 -0.013 -0.002    0.002 -0.037 -0.007
 C          0.027  0.027 -0.115   -0.070 -0.053 -0.056   -0.217 -0.270 -0.027
 H          0.040  0.042 -0.256   -0.080 -0.027 -0.168   -0.305 -0.215  0.032
 C         -0.003 -0.031  0.169    0.020 -0.033  0.057    0.183 -0.109 -0.042
 H         -0.008 -0.090  0.315    0.030  0.048  0.070    0.214  0.140  0.004
 C         -0.032  0.043 -0.143    0.035 -0.017 -0.052    0.113 -0.007  0.018
 H         -0.059  0.077 -0.416   -0.024 -0.022 -0.166   -0.234 -0.149  0.038
 C         -0.018  0.027  0.088    0.046  0.052  0.059    0.141  0.333  0.032
 H         -0.035  0.064 -0.032    0.043  0.060  0.035    0.169  0.315  0.015
 C         -0.007 -0.109 -0.142   -0.015 -0.072  0.086   -0.096  0.017 -0.017
 C          0.013  0.004 -0.055   -0.268 -0.115  0.140    0.129  0.077 -0.091
 H         -0.007  0.215  0.105   -0.154 -0.162  0.192    0.222  0.038 -0.048
 C          0.009  0.042  0.063   -0.252  0.157 -0.151    0.137  0.011 -0.022
 H         -0.004  0.280  0.296   -0.149  0.202 -0.185    0.061 -0.014  0.011
 C         -0.008 -0.132 -0.089    0.023  0.075 -0.089    0.122 -0.021  0.017
 Cl        -0.002  0.004  0.003   -0.011  0.018 -0.019   -0.072  0.001  0.004
 C          0.005  0.042  0.062    0.297  0.111 -0.145    0.017 -0.074  0.080
 H          0.055  0.275  0.295    0.191  0.175 -0.179   -0.018 -0.054  0.069
 C         -0.007  0.004 -0.053    0.280 -0.164  0.151    0.012 -0.029  0.033
 H          0.039  0.209  0.104    0.198 -0.183  0.191    0.150  0.029 -0.012
 TransDip   0.012  0.079  0.033   -0.002  0.027 -0.019    0.005  0.025  0.016

 Mode:                19                     20                     21
 Frequency:       709.99                 736.02                 749.06
 Force Cnst:      2.1285                 1.3442                 0.8768
 Red. Mass:       7.1668                 4.2117                 2.6523
 IR Active:          YES                    YES                    YES
 IR Intens:       22.410                  1.367                  9.549
 Raman Active:       YES                    YES                    YES
               X      Y      Z        X      Y      Z        X      Y      Z
 C          0.181  0.131  0.067   -0.018 -0.054  0.204   -0.003  0.027 -0.172
 C         -0.088  0.254  0.003   -0.004 -0.014 -0.182   -0.010 -0.036  0.177
 Cl         0.036 -0.093 -0.016   -0.003  0.013  0.007   -0.000  0.002 -0.006
 C         -0.213 -0.006  0.021   -0.002 -0.019  0.086   -0.014  0.005 -0.095
 H         -0.024 -0.160  0.063   -0.038 -0.027  0.293   -0.022 -0.004 -0.007
 C         -0.234 -0.007 -0.032    0.023  0.026 -0.101    0.005 -0.006  0.039
 H         -0.196  0.296  0.039    0.024  0.035 -0.119    0.008 -0.047  0.434
 C          0.100 -0.238 -0.014    0.015 -0.013  0.111    0.009  0.016 -0.124
 H          0.125 -0.235  0.037    0.050  0.001  0.101    0.006 -0.057  0.315
 C          0.177  0.120 -0.011   -0.011 -0.040 -0.099    0.005 -0.006  0.035
 H         -0.058  0.308  0.000    0.028 -0.026 -0.364    0.006 -0.102  0.570
 C          0.170  0.006  0.008   -0.000  0.175  0.158    0.011  0.111  0.097
 C         -0.039 -0.113  0.100   -0.028 -0.074 -0.111    0.013 -0.048 -0.031
 H         -0.223 -0.026  0.025   -0.035 -0.257 -0.271    0.004 -0.248 -0.205
 C         -0.039 -0.090  0.125   -0.024  0.118  0.068    0.024  0.047  0.066
 H          0.101 -0.011  0.098   -0.052  0.225  0.187    0.036  0.047  0.058
 C         -0.187 -0.006 -0.010    0.003 -0.154 -0.129   -0.013 -0.094 -0.083
 Cl         0.075 -0.006  0.000   -0.005  0.005  0.000    0.002  0.001  0.003
 C         -0.060  0.109 -0.090    0.044  0.096  0.087   -0.014  0.058  0.057
 H          0.083  0.080  0.001    0.064  0.202  0.190   -0.010  0.055  0.057
 C         -0.056  0.102 -0.138    0.020 -0.091 -0.090   -0.018 -0.037 -0.044
 H         -0.231  0.056 -0.057    0.036 -0.272 -0.270   -0.046 -0.240 -0.213
 TransDip  -0.085  0.120  0.036    0.010 -0.031 -0.018   -0.013 -0.047  0.086

 Mode:                22                     23                     24
 Frequency:       768.41                 783.26                 835.98
 Force Cnst:      0.4872                 2.2351                 0.5130
 Red. Mass:       1.4006                 6.1835                 1.2459
 IR Active:          YES                    YES                    YES
 IR Intens:       61.793                 13.548                  0.320
 Raman Active:       YES                    YES                    YES
               X      Y      Z        X      Y      Z        X      Y      Z
 C          0.005 -0.019  0.113   -0.110 -0.055  0.023   -0.002 -0.000  0.001
 C          0.006  0.002  0.004   -0.060 -0.177 -0.034   -0.000  0.001  0.001
 Cl         0.000 -0.000 -0.003   -0.015  0.044  0.008   -0.000 -0.000 -0.000
 C          0.007  0.015 -0.036   -0.032 -0.138 -0.027    0.001 -0.000  0.001
 H          0.010 -0.073  0.465   -0.256  0.010  0.093    0.000  0.003 -0.011
 C         -0.008  0.016 -0.089    0.216 -0.019 -0.023    0.003 -0.000  0.001
 H         -0.009 -0.091  0.562    0.201 -0.143  0.065    0.003  0.001 -0.008
 C         -0.000  0.001 -0.037   -0.087  0.223  0.036    0.001 -0.000 -0.000
 H          0.010 -0.092  0.560   -0.278  0.136  0.107    0.002 -0.000  0.003
 C         -0.001  0.002 -0.058   -0.101  0.056 -0.004   -0.001 -0.002 -0.004
 H         -0.009 -0.036  0.193    0.051 -0.055 -0.030   -0.003 -0.002  0.008
 C         -0.011 -0.034 -0.030    0.118 -0.021 -0.012    0.002  0.004  0.003
 C         -0.010  0.018 -0.010    0.008 -0.143  0.161    0.003  0.047  0.042
 H         -0.000  0.136  0.095   -0.155 -0.051  0.118   -0.020 -0.333 -0.293
 C         -0.018 -0.009 -0.034    0.041 -0.165  0.164    0.003  0.057  0.051
 H         -0.037  0.031  0.018    0.290 -0.073  0.075   -0.029 -0.377 -0.333
 C          0.013  0.033  0.033   -0.197  0.024  0.011   -0.002  0.002  0.003
 Cl        -0.003 -0.000 -0.002    0.047 -0.003 -0.001    0.000 -0.000 -0.000
 C          0.013 -0.026 -0.017    0.075  0.148 -0.186   -0.005 -0.061 -0.056
 H          0.015  0.023  0.025    0.320  0.035 -0.085    0.033  0.413  0.367
 C          0.011  0.001  0.006    0.032  0.149 -0.154   -0.004 -0.051 -0.046
 H          0.033  0.120  0.101   -0.131  0.129 -0.066    0.024  0.354  0.309
 TransDip   0.020 -0.002  0.251   -0.103 -0.057  0.004   -0.008  0.016  0.001

 Mode:                25                     26                     27
 Frequency:       844.02                 880.56                 962.83
 Force Cnst:      0.6562                 0.6441                 0.7350
 Red. Mass:       1.5635                 1.4099                 1.3456
 IR Active:          YES                    YES                    YES
 IR Intens:       34.236                  0.936                  0.845
 Raman Active:       YES                    YES                    YES
               X      Y      Z        X      Y      Z        X      Y      Z
 C         -0.002  0.008 -0.036    0.000  0.012 -0.068   -0.001  0.001  0.015
 C         -0.005 -0.017  0.000    0.000 -0.008  0.050    0.001 -0.010  0.012
 Cl        -0.001  0.002  0.001   -0.000  0.000 -0.003   -0.000  0.001 -0.001
 C         -0.012 -0.009  0.020   -0.003  0.018 -0.111   -0.002  0.011 -0.068
 H         -0.026  0.032 -0.162   -0.008 -0.102  0.619   -0.016 -0.056  0.385
 C          0.005  0.002  0.023    0.000  0.005 -0.034    0.002 -0.007  0.056
 H          0.008  0.050 -0.122    0.001 -0.032  0.248    0.003  0.060 -0.314
 C          0.012 -0.007 -0.009    0.004 -0.013  0.059    0.003 -0.011  0.041
 H          0.032 -0.003  0.013    0.007  0.066 -0.420    0.011  0.036 -0.233
 C         -0.001 -0.018 -0.019   -0.001 -0.019  0.095   -0.002  0.007 -0.074
 H         -0.000 -0.049  0.146    0.006  0.089 -0.540   -0.014 -0.069  0.410
 C          0.006  0.094  0.085    0.004  0.027  0.021   -0.002  0.014  0.016
 C         -0.002 -0.058 -0.054    0.002 -0.013 -0.002   -0.002 -0.037 -0.039
 H          0.020  0.315  0.275    0.006  0.017  0.026    0.014  0.243  0.208
 C         -0.000 -0.062 -0.053    0.006 -0.012 -0.007    0.002  0.036  0.034
 H          0.035  0.417  0.371    0.022  0.077  0.065   -0.022 -0.221 -0.189
 C          0.006  0.062  0.056   -0.000  0.010  0.006   -0.002 -0.013 -0.010
 Cl        -0.001 -0.005 -0.004    0.000 -0.001 -0.000    0.000  0.001  0.001
 C         -0.007 -0.056 -0.048   -0.010 -0.014 -0.008    0.007  0.050  0.039
 H          0.027  0.378  0.337   -0.014  0.089  0.075   -0.014 -0.271 -0.243
 C         -0.005 -0.052 -0.048   -0.004 -0.012 -0.000   -0.002 -0.051 -0.047
 H          0.016  0.274  0.240   -0.000  0.022  0.028    0.019  0.307  0.269
 TransDip   0.017  0.141  0.122   -0.001  0.026  0.017   -0.006 -0.015  0.024

 Mode:                28                     29                     30
 Frequency:       967.55                 979.69                 997.93
 Force Cnst:      0.7601                 0.7683                 0.7694
 Red. Mass:       1.3780                 1.3586                 1.3113
 IR Active:          YES                    YES                    YES
 IR Intens:        0.462                  0.373                  0.008
 Raman Active:       YES                    YES                    YES
               X      Y      Z        X      Y      Z        X      Y      Z
 C          0.000 -0.012  0.036    0.003  0.000 -0.002    0.002  0.001 -0.000
 C          0.000  0.003  0.008    0.001 -0.007 -0.002   -0.000  0.005 -0.004
 Cl         0.000 -0.000 -0.001   -0.000  0.001  0.000    0.000 -0.000 -0.001
 C          0.005  0.014 -0.065   -0.002 -0.001  0.000   -0.003  0.006 -0.045
 H          0.007 -0.063  0.375   -0.004  0.000 -0.000   -0.008 -0.047  0.289
 C         -0.003 -0.013  0.057   -0.004  0.001  0.000    0.004 -0.016  0.098
 H         -0.006  0.032 -0.337   -0.004  0.003 -0.002    0.005  0.092 -0.576
 C         -0.004 -0.002  0.037   -0.001  0.001  0.000    0.001  0.019 -0.106
 H         -0.015  0.031 -0.187   -0.001  0.001 -0.002    0.002 -0.099  0.619
 C          0.004  0.022 -0.077    0.002  0.003  0.001   -0.004 -0.014  0.061
 H          0.004 -0.067  0.426    0.004  0.001  0.004   -0.002  0.064 -0.386
 C         -0.004 -0.030 -0.023   -0.000  0.002  0.003    0.004  0.003  0.002
 C          0.002  0.044  0.038   -0.005 -0.078 -0.070   -0.000 -0.002 -0.002
 H         -0.010 -0.252 -0.219    0.025  0.439  0.385   -0.004  0.008  0.004
 C         -0.007 -0.033 -0.035    0.005  0.068  0.062   -0.000  0.002  0.000
 H          0.003  0.206  0.182   -0.028 -0.378 -0.332    0.002 -0.002 -0.005
 C          0.003  0.009  0.011    0.001 -0.002 -0.002   -0.001  0.000 -0.001
 Cl        -0.000 -0.001 -0.001   -0.000  0.000  0.000    0.000 -0.000  0.000
 C          0.002 -0.045 -0.040   -0.004 -0.054 -0.049   -0.003  0.000  0.002
 H          0.039  0.247  0.231    0.023  0.294  0.259   -0.009 -0.002 -0.004
 C          0.004  0.061  0.042    0.004  0.062  0.056    0.000 -0.004  0.001
 H         -0.024 -0.315 -0.287   -0.029 -0.354 -0.306    0.004  0.007  0.008
 TransDip  -0.003 -0.001  0.022    0.014 -0.013  0.002    0.003  0.000 -0.000

 Mode:                31                     32                     33
 Frequency:      1020.12                1036.55                1053.25
 Force Cnst:      4.2742                 2.2712                 3.0519
 Red. Mass:       6.9712                 3.5877                 4.6695
 IR Active:          YES                    YES                    YES
 IR Intens:       29.834                 16.924                 30.391
 Raman Active:       YES                    YES                    YES
               X      Y      Z        X      Y      Z        X      Y      Z
 C          0.254 -0.031 -0.004    0.132 -0.012 -0.001   -0.013  0.074  0.012
 C         -0.025  0.110  0.020   -0.008  0.078  0.015   -0.106  0.266  0.046
 Cl         0.001 -0.005 -0.001    0.000 -0.005 -0.001    0.013 -0.033 -0.006
 C         -0.155 -0.205 -0.033   -0.081 -0.116 -0.020   -0.020  0.083  0.014
 H         -0.123 -0.238 -0.042   -0.013 -0.172 -0.027   -0.226  0.261  0.032
 C          0.077 -0.013 -0.004    0.029 -0.007 -0.002    0.333  0.013 -0.000
 H          0.066 -0.029  0.009    0.023 -0.016  0.003    0.387  0.255  0.052
 C         -0.091  0.241  0.043   -0.044  0.135  0.025    0.030 -0.154 -0.020
 H         -0.076  0.261  0.012    0.007  0.164  0.006   -0.046 -0.206 -0.053
 C         -0.049 -0.079 -0.019   -0.022 -0.054 -0.014   -0.232 -0.191 -0.034
 H         -0.001 -0.112  0.018    0.019 -0.086  0.014   -0.525  0.006  0.033
 C          0.259 -0.016 -0.003    0.100 -0.006 -0.001   -0.032 -0.008 -0.022
 C         -0.057 -0.101  0.111    0.067  0.155 -0.174   -0.006 -0.011  0.013
 H          0.020 -0.101  0.162   -0.196  0.265 -0.311   -0.008 -0.004  0.019
 C         -0.118  0.191 -0.199   -0.033 -0.062  0.068    0.021 -0.016  0.019
 H         -0.041  0.205 -0.255   -0.299 -0.129  0.191    0.042 -0.020  0.004
 C          0.119 -0.008 -0.002   -0.129  0.009  0.001    0.018  0.002 -0.004
 Cl        -0.006  0.000  0.000    0.016 -0.001 -0.000   -0.003  0.000  0.000
 C         -0.139 -0.171  0.206   -0.032  0.063 -0.070    0.013  0.008 -0.014
 H         -0.072 -0.223  0.230   -0.303  0.191 -0.175   -0.006  0.031 -0.014
 C         -0.045  0.101 -0.115    0.055 -0.160  0.176   -0.004  0.008  0.007
 H          0.043  0.146 -0.124   -0.207 -0.262  0.286    0.006 -0.042 -0.049
 TransDip   0.166  0.054  0.011   -0.117  0.061  0.011   -0.043  0.168  0.032

 Mode:                34                     35                     36
 Frequency:      1086.40                1102.16                1129.61
 Force Cnst:      1.6532                 1.7741                 1.0399
 Red. Mass:       2.3774                 2.4788                 1.3832
 IR Active:          YES                    YES                    YES
 IR Intens:       18.425                 62.586                  4.155
 Raman Active:       YES                    YES                    YES
               X      Y      Z        X      Y      Z        X      Y      Z
 C         -0.071  0.016  0.002    0.053 -0.012 -0.001   -0.006  0.018  0.019
 C         -0.022  0.184  0.031    0.017 -0.073 -0.012    0.018 -0.023 -0.005
 Cl         0.003 -0.018 -0.003   -0.002  0.008  0.002   -0.001  0.002  0.001
 C          0.028 -0.088 -0.016   -0.021  0.016  0.003   -0.003 -0.021 -0.004
 H          0.486 -0.429 -0.062   -0.195  0.143  0.023    0.013 -0.037 -0.002
 C         -0.049 -0.025 -0.003    0.009  0.009  0.001   -0.011  0.014  0.003
 H         -0.068 -0.130 -0.023    0.015  0.047  0.008   -0.002  0.093  0.013
 C          0.030  0.108  0.017   -0.017 -0.021 -0.003    0.012 -0.001 -0.000
 H          0.342  0.235  0.039   -0.132 -0.066 -0.010    0.103  0.034  0.004
 C          0.009 -0.091 -0.015    0.003  0.035  0.006   -0.013 -0.007 -0.006
 H          0.324 -0.340 -0.054   -0.113  0.130  0.014   -0.040  0.006  0.032
 C         -0.119  0.010  0.004    0.058 -0.000 -0.005   -0.004  0.036 -0.045
 C         -0.038 -0.030  0.031   -0.077 -0.020  0.032   -0.073 -0.018  0.027
 H         -0.022 -0.023  0.062   -0.357  0.084 -0.097   -0.403  0.110 -0.120
 C          0.048 -0.049  0.053   -0.001 -0.060  0.066    0.071 -0.025  0.024
 H          0.005 -0.076  0.075   -0.359 -0.181  0.239    0.495  0.103 -0.157
 C          0.112 -0.006 -0.002    0.296 -0.016 -0.007   -0.009  0.028 -0.031
 Cl        -0.015  0.001  0.000   -0.032  0.002  0.000    0.001 -0.002  0.002
 C          0.055  0.043 -0.053   -0.001  0.055 -0.061   -0.072 -0.021  0.029
 H          0.020  0.068 -0.075   -0.404  0.251 -0.249   -0.452  0.152 -0.127
 C         -0.039  0.032 -0.034   -0.066  0.026 -0.024    0.077 -0.025  0.024
 H         -0.012  0.054 -0.047   -0.309 -0.043  0.078    0.450  0.072 -0.143
 TransDip   0.094  0.097  0.026    0.247 -0.055 -0.016    0.001  0.025 -0.060

 Mode:                37                     38                     39
 Frequency:      1147.26                1185.58                1204.00
 Force Cnst:      1.2528                 0.9129                 0.9745
 Red. Mass:       1.6155                 1.1024                 1.1409
 IR Active:          YES                    YES                    YES
 IR Intens:        4.225                  0.149                  0.187
 Raman Active:       YES                    YES                    YES
               X      Y      Z        X      Y      Z        X      Y      Z
 C          0.005  0.063  0.007   -0.003 -0.010 -0.001   -0.001  0.001  0.000
 C          0.100 -0.086 -0.014    0.001 -0.003 -0.001   -0.000 -0.000 -0.001
 Cl        -0.007  0.009  0.002   -0.000  0.001  0.000   -0.000 -0.000 -0.000
 C         -0.021 -0.108 -0.018    0.026 -0.014 -0.003    0.000 -0.000  0.000
 H          0.098 -0.212 -0.032    0.289 -0.211 -0.028   -0.003  0.002 -0.001
 C         -0.030  0.072  0.012    0.006  0.059  0.010    0.000 -0.000  0.000
 H          0.034  0.599  0.092    0.078  0.610  0.092   -0.000 -0.003 -0.000
 C          0.057 -0.006 -0.001   -0.054 -0.020 -0.003    0.001 -0.001 -0.000
 H          0.473  0.155  0.024   -0.576 -0.225 -0.035    0.012  0.003  0.001
 C         -0.094 -0.007  0.000    0.021 -0.015 -0.003   -0.002  0.000  0.000
 H         -0.403  0.227  0.034    0.239 -0.184 -0.029   -0.001 -0.002  0.004
 C         -0.024 -0.012 -0.017    0.003  0.001  0.000   -0.006 -0.001  0.001
 C          0.015  0.000  0.008    0.001 -0.000 -0.000    0.050 -0.021  0.020
 H          0.125 -0.076  0.033   -0.001  0.002  0.000    0.449 -0.193  0.195
 C         -0.008 -0.000  0.000   -0.001 -0.000  0.000   -0.044 -0.011  0.015
 H         -0.066 -0.018  0.026   -0.004 -0.001  0.001   -0.423 -0.128  0.180
 C          0.000 -0.003  0.002   -0.000  0.000 -0.000   -0.023  0.000  0.002
 Cl        -0.000  0.000 -0.000    0.000  0.000  0.000    0.003 -0.000 -0.000
 C          0.021  0.004 -0.006   -0.001 -0.000  0.000   -0.042  0.017 -0.015
 H          0.114 -0.039  0.032   -0.010  0.003 -0.003   -0.402  0.183 -0.169
 C         -0.021  0.005  0.003    0.001 -0.000 -0.000    0.053  0.017 -0.023
 H         -0.105 -0.042  0.017    0.006  0.005  0.001    0.450  0.136 -0.194
 TransDip   0.031 -0.058 -0.003    0.012  0.002 -0.000    0.012  0.007  0.004

 Mode:                40                     41                     42
 Frequency:      1268.96                1287.20                1312.30
 Force Cnst:      1.6662                 4.4428                 7.7796
 Red. Mass:       1.7563                 4.5511                 7.6674
 IR Active:          YES                    YES                    YES
 IR Intens:        3.032                  2.400                  1.397
 Raman Active:       YES                    YES                    YES
               X      Y      Z        X      Y      Z        X      Y      Z
 C         -0.081 -0.102 -0.019   -0.138  0.273  0.056    0.021  0.233  0.010
 C         -0.140 -0.007 -0.000   -0.179 -0.097 -0.016   -0.099 -0.064 -0.006
 Cl         0.004 -0.001 -0.000   -0.001 -0.001  0.000   -0.001  0.001 -0.000
 C          0.060  0.050  0.008    0.150 -0.049 -0.009    0.112 -0.099 -0.014
 H          0.644 -0.375 -0.057    0.042  0.034  0.016   -0.250  0.169  0.028
 C          0.026  0.012  0.002    0.007  0.109  0.017    0.006  0.117  0.017
 H          0.018 -0.092 -0.014   -0.027 -0.186 -0.033   -0.018 -0.064 -0.011
 C          0.035 -0.002  0.000   -0.081 -0.095 -0.016   -0.131 -0.055 -0.008
 H          0.086  0.017  0.003    0.392  0.083  0.019    0.214  0.080  0.013
 C         -0.010  0.054  0.009    0.059 -0.091 -0.020    0.092 -0.104 -0.009
 H         -0.400  0.358  0.053    0.329 -0.313 -0.029    0.113 -0.115 -0.042
 C          0.102 -0.032  0.047    0.186  0.095 -0.150   -0.009 -0.227  0.209
 C          0.008  0.007 -0.014    0.097 -0.058  0.062   -0.188  0.120 -0.114
 H         -0.166  0.104 -0.078   -0.001 -0.027  0.006    0.226 -0.075  0.044
 C         -0.009  0.026 -0.030   -0.103 -0.006  0.015    0.176  0.091 -0.113
 H         -0.112 -0.002  0.013   -0.113 -0.011  0.015    0.154  0.090 -0.108
 C         -0.002 -0.017  0.019   -0.003  0.069 -0.077   -0.006 -0.248  0.274
 Cl         0.001  0.000 -0.000    0.002 -0.000  0.000   -0.000  0.001 -0.001
 C         -0.038 -0.003  0.005    0.018 -0.070  0.077   -0.164  0.115 -0.113
 H         -0.082  0.017 -0.011   -0.224  0.033 -0.020   -0.129  0.105 -0.105
 C          0.038  0.014 -0.021   -0.018 -0.032  0.047    0.192  0.100 -0.119
 H         -0.030 -0.002  0.016   -0.374 -0.170  0.188   -0.267 -0.049  0.059
 TransDip  -0.017  0.053  0.007   -0.012 -0.048 -0.007    0.013 -0.030  0.020

 Mode:                43                     44                     45
 Frequency:      1319.87                1326.73                1422.48
 Force Cnst:      2.8159                 1.4216                 3.1933
 Red. Mass:       2.7435                 1.3708                 2.6786
 IR Active:          YES                    YES                    YES
 IR Intens:        0.071                  0.056                  9.915
 Raman Active:       YES                    YES                    YES
               X      Y      Z        X      Y      Z        X      Y      Z
 C          0.192  0.009  0.007    0.016  0.051 -0.003    0.001 -0.003 -0.025
 C         -0.134 -0.050 -0.011   -0.023 -0.015 -0.001   -0.019  0.021  0.005
 Cl         0.001  0.002  0.000   -0.001  0.001  0.000   -0.000 -0.001 -0.000
 C          0.038 -0.054 -0.009    0.028 -0.027 -0.004    0.055 -0.031 -0.004
 H          0.131 -0.126 -0.013   -0.065  0.041  0.007   -0.141  0.120  0.019
 C          0.028  0.110  0.017    0.002  0.031  0.005   -0.003 -0.004 -0.001
 H         -0.026 -0.290 -0.049   -0.004 -0.008 -0.002    0.020  0.173  0.025
 C         -0.095  0.028  0.005   -0.035 -0.011 -0.001   -0.056 -0.013 -0.001
 H         -0.236 -0.020 -0.001    0.046  0.021  0.003    0.163  0.076  0.012
 C          0.143 -0.074 -0.010    0.025 -0.023 -0.002    0.019  0.014  0.005
 H         -0.525  0.455  0.064   -0.004  0.000 -0.004    0.028  0.013 -0.013
 C         -0.156  0.068 -0.046   -0.013 -0.065  0.066   -0.006 -0.095  0.105
 C         -0.023  0.001  0.004    0.016 -0.009  0.011    0.164  0.012 -0.025
 H          0.255 -0.132  0.123   -0.406  0.170 -0.174   -0.300  0.233 -0.238
 C         -0.003 -0.044  0.049    0.047  0.002 -0.006   -0.164  0.023 -0.013
 H          0.247  0.030 -0.055   -0.417 -0.145  0.197    0.295  0.179 -0.228
 C          0.009  0.021 -0.024    0.005  0.066 -0.075   -0.007 -0.068  0.077
 Cl        -0.002  0.000 -0.000   -0.000 -0.002  0.002    0.000  0.004 -0.004
 C          0.065  0.002 -0.008   -0.045  0.012 -0.009    0.170 -0.002 -0.013
 H          0.062  0.007 -0.013    0.412 -0.201  0.188   -0.291  0.223 -0.227
 C         -0.062 -0.021  0.026   -0.020 -0.008  0.013   -0.161  0.034 -0.024
 H          0.096  0.034 -0.040    0.449  0.131 -0.189    0.311  0.193 -0.237
 TransDip  -0.005  0.007 -0.001    0.000  0.000 -0.008   -0.014  0.088 -0.048

 Mode:                46                     47                     48
 Frequency:      1463.49                1496.54                1525.66
 Force Cnst:      2.7382                 3.0659                 3.6011
 Red. Mass:       2.1699                 2.3234                 2.6259
 IR Active:          YES                    YES                    YES
 IR Intens:       16.875                 64.896                 34.859
 Raman Active:       YES                    YES                    YES
               X      Y      Z        X      Y      Z        X      Y      Z
 C          0.033 -0.131 -0.012    0.141  0.049  0.005   -0.117 -0.008 -0.001
 C         -0.099  0.060  0.009   -0.057 -0.113 -0.019    0.017  0.048  0.009
 Cl         0.003 -0.002 -0.000    0.002  0.004  0.001   -0.001 -0.002 -0.000
 C          0.132 -0.008 -0.002   -0.104  0.117  0.019    0.060 -0.056 -0.009
 H         -0.220  0.276  0.046    0.409 -0.262 -0.042   -0.174  0.117  0.018
 C          0.002 -0.117 -0.019    0.088 -0.030 -0.005   -0.050  0.018  0.003
 H          0.102  0.617  0.097    0.100 -0.074 -0.012   -0.060  0.009  0.002
 C         -0.152 -0.005 -0.001   -0.052 -0.070 -0.012    0.056  0.031  0.005
 H          0.490  0.260  0.045    0.360  0.080  0.012   -0.187 -0.061 -0.010
 C          0.049  0.081  0.012   -0.100  0.090  0.015    0.022 -0.038 -0.008
 H          0.088  0.073  0.011    0.420 -0.305 -0.047   -0.170  0.102  0.025
 C         -0.007  0.042 -0.020    0.015 -0.014  0.004    0.155 -0.010 -0.001
 C         -0.048  0.005 -0.004   -0.030  0.035 -0.034   -0.039  0.060 -0.066
 H          0.127 -0.064  0.083    0.189 -0.067  0.048    0.372 -0.105  0.103
 C          0.022 -0.020  0.019   -0.047 -0.028  0.036   -0.136 -0.063  0.081
 H          0.006 -0.028  0.033    0.220  0.052 -0.077    0.423  0.106 -0.153
 C          0.008  0.029 -0.032    0.056 -0.013  0.010    0.131 -0.006 -0.004
 Cl        -0.000 -0.001  0.001   -0.002  0.000 -0.000   -0.004  0.000  0.000
 C         -0.028 -0.005  0.007   -0.034  0.042 -0.043   -0.123  0.076 -0.075
 H          0.061 -0.048  0.050    0.203 -0.062  0.051    0.395 -0.155  0.140
 C          0.030 -0.011  0.006   -0.054 -0.028  0.036   -0.044 -0.053  0.064
 H         -0.055 -0.029  0.057    0.244  0.061 -0.088    0.372  0.060 -0.106
 TransDip   0.012  0.125  0.038    0.233 -0.108 -0.023    0.186  0.034  0.006

 Mode:                49                     50                     51
 Frequency:      1596.28                1608.06                1631.32
 Force Cnst:      8.5990                10.1286                 9.4481
 Red. Mass:       5.7277                 6.6480                 6.0258
 IR Active:          YES                    YES                    YES
 IR Intens:        2.307                  2.092                  3.864
 Raman Active:       YES                    YES                    YES
               X      Y      Z        X      Y      Z        X      Y      Z
 C         -0.027 -0.172 -0.035   -0.026 -0.200 -0.010    0.178 -0.021 -0.003
 C          0.111  0.099  0.017    0.077  0.101  0.015   -0.244 -0.022 -0.004
 Cl        -0.003  0.001  0.000   -0.002  0.001  0.000    0.002  0.003  0.000
 C         -0.012 -0.152 -0.024    0.010 -0.134 -0.023    0.247 -0.132 -0.021
 H         -0.110 -0.100 -0.015   -0.123 -0.051 -0.005   -0.240  0.238  0.039
 C          0.063  0.322  0.051    0.049  0.261  0.042   -0.140  0.049  0.008
 H         -0.038 -0.489 -0.078   -0.028 -0.359 -0.055   -0.171 -0.044 -0.008
 C         -0.103 -0.181 -0.028   -0.098 -0.148 -0.025    0.298  0.026  0.004
 H          0.225 -0.074 -0.008    0.208 -0.044 -0.003   -0.302 -0.222 -0.037
 C         -0.057  0.143  0.024   -0.030  0.131  0.017   -0.287  0.121  0.020
 H          0.262 -0.096 -0.031    0.203 -0.043  0.008    0.243 -0.302 -0.047
 C         -0.005 -0.115  0.138    0.018  0.202 -0.197    0.057 -0.008  0.003
 C         -0.068  0.085 -0.091    0.068 -0.117  0.121   -0.134  0.036 -0.029
 H          0.214 -0.026  0.031   -0.239  0.023  0.011    0.139 -0.087  0.088
 C         -0.062 -0.091  0.106    0.091  0.113 -0.136    0.123  0.009 -0.020
 H          0.179 -0.026  0.012   -0.236  0.026 -0.004   -0.092 -0.062  0.077
 C          0.009  0.154 -0.171   -0.010 -0.193  0.216   -0.061  0.007 -0.003
 Cl         0.000 -0.002  0.002   -0.000  0.002 -0.003   -0.000 -0.000  0.000
 C          0.042 -0.097  0.103   -0.070  0.125 -0.136    0.120 -0.028  0.021
 H         -0.169 -0.011  0.025    0.239 -0.001 -0.015   -0.090  0.071 -0.072
 C          0.089  0.077 -0.095   -0.097 -0.112  0.129   -0.130 -0.016  0.027
 H         -0.233 -0.004  0.050    0.278  0.002 -0.014    0.136  0.071 -0.084
 TransDip  -0.000  0.048  0.005   -0.008  0.040  0.022   -0.038  0.048  0.012

 Mode:                52                     53                     54
 Frequency:      1633.70                3171.96                3180.00
 Force Cnst:      9.1838                 6.4379                 6.4892
 Red. Mass:       5.8402                 1.0860                 1.0891
 IR Active:          YES                    YES                    YES
 IR Intens:       11.795                  1.181                  6.702
 Raman Active:       YES                    YES                    YES
               X      Y      Z        X      Y      Z        X      Y      Z
 C          0.137 -0.016 -0.002    0.001 -0.001 -0.000   -0.000  0.001 -0.000
 C         -0.104 -0.010 -0.004   -0.000 -0.000 -0.000    0.000  0.000  0.000
 Cl         0.001  0.001  0.000   -0.000  0.000  0.000   -0.000 -0.000 -0.000
 C          0.096 -0.053 -0.008    0.007  0.008  0.001    0.005  0.005  0.001
 H         -0.097  0.094  0.016   -0.079 -0.102 -0.017   -0.053 -0.068 -0.012
 C         -0.054  0.019  0.003   -0.037  0.006  0.001   -0.022  0.003  0.000
 H         -0.066 -0.018 -0.004    0.445 -0.058 -0.009    0.251 -0.032 -0.005
 C          0.117  0.011  0.002    0.020 -0.051 -0.008    0.004 -0.007 -0.001
 H         -0.121 -0.088 -0.015   -0.242  0.602  0.098   -0.037  0.088  0.014
 C         -0.120  0.052  0.011    0.029  0.039  0.007   -0.010 -0.013 -0.002
 H          0.115 -0.133 -0.030   -0.356 -0.451 -0.080    0.116  0.146  0.025
 C         -0.245  0.022 -0.003    0.000  0.000 -0.000   -0.002 -0.001  0.001
 C          0.281 -0.077  0.068   -0.000 -0.000  0.000    0.000 -0.001  0.001
 H         -0.321  0.188 -0.195    0.002  0.002 -0.002    0.005  0.007 -0.008
 C         -0.235 -0.016  0.036    0.000 -0.000 -0.000   -0.001  0.002 -0.002
 H          0.176  0.119 -0.151   -0.000  0.000 -0.000    0.014 -0.018  0.019
 C          0.113 -0.015  0.007    0.000 -0.000  0.000   -0.001  0.000 -0.000
 Cl         0.002 -0.000 -0.000    0.000 -0.000  0.000    0.000  0.000 -0.000
 C         -0.234  0.054 -0.040    0.001  0.001 -0.001   -0.012 -0.015  0.018
 H          0.171 -0.138  0.141   -0.012 -0.012  0.015    0.163  0.169 -0.205
 C          0.281  0.035 -0.067    0.003 -0.004  0.005   -0.034  0.046 -0.050
 H         -0.329 -0.145  0.201   -0.038  0.049 -0.053    0.406 -0.533  0.574
 TransDip   0.109  0.010  0.004    0.030 -0.018  0.003   -0.075  0.014 -0.032

 Mode:                55                     56                     57
 Frequency:      3182.71                3190.00                3193.50
 Force Cnst:      6.5044                 6.5266                 6.5782
 Red. Mass:       1.0898                 1.0886                 1.0948
 IR Active:          YES                    YES                    YES
 IR Intens:        4.386                  2.957                 11.084
 Raman Active:       YES                    YES                    YES
               X      Y      Z        X      Y      Z        X      Y      Z
 C         -0.001  0.001  0.000    0.000  0.000 -0.000   -0.001  0.002  0.000
 C         -0.000  0.001  0.000   -0.000  0.000  0.000    0.001 -0.000 -0.000
 Cl        -0.000 -0.000 -0.000    0.000 -0.000  0.000   -0.000  0.000  0.000
 C          0.013  0.014  0.002   -0.000 -0.000 -0.000   -0.022 -0.026 -0.004
 H         -0.147 -0.188 -0.032    0.001  0.001  0.000    0.245  0.316  0.054
 C         -0.056  0.007  0.001    0.000 -0.000 -0.000    0.031 -0.001 -0.000
 H          0.643 -0.082 -0.013   -0.001  0.000  0.000   -0.343  0.039  0.006
 C          0.004 -0.001 -0.000    0.000 -0.000 -0.000    0.024 -0.058 -0.009
 H         -0.015  0.026  0.004   -0.002  0.005  0.001   -0.263  0.651  0.106
 C         -0.034 -0.043 -0.008   -0.000  0.000  0.000   -0.027 -0.030 -0.005
 H          0.392  0.493  0.088   -0.001 -0.002 -0.000    0.281  0.348  0.062
 C          0.001  0.000 -0.000    0.002 -0.001  0.001   -0.000 -0.000 -0.000
 C          0.000  0.000 -0.000    0.037  0.041 -0.049   -0.000 -0.000  0.000
 H         -0.002 -0.002  0.003   -0.446 -0.469  0.562    0.003  0.003 -0.004
 C          0.000 -0.001  0.001    0.018 -0.027  0.028    0.000 -0.000  0.000
 H         -0.007  0.009 -0.009   -0.235  0.306 -0.326   -0.001  0.002 -0.002
 C          0.000 -0.000  0.000    0.001  0.000 -0.000    0.000 -0.000 -0.000
 Cl        -0.000  0.000  0.000   -0.000  0.000 -0.000    0.000  0.000 -0.000
 C          0.005  0.006 -0.007    0.001  0.001 -0.001    0.001  0.001 -0.002
 H         -0.064 -0.066  0.080   -0.012 -0.012  0.015   -0.014 -0.015  0.018
 C          0.012 -0.016  0.017   -0.002  0.002 -0.002    0.001 -0.001  0.002
 H         -0.141  0.184 -0.199    0.017 -0.022  0.023   -0.012  0.016 -0.018
 TransDip  -0.062 -0.026  0.004    0.050  0.011 -0.020    0.042 -0.097 -0.017

 Mode:                58                     59                     60
 Frequency:      3203.12                3204.72                3206.43
 Force Cnst:      6.6141                 6.6300                 6.6342
 Red. Mass:       1.0941                 1.0957                 1.0952
 IR Active:          YES                    YES                    YES
 IR Intens:        2.916                  5.254                  1.004
 Raman Active:       YES                    YES                    YES
               X      Y      Z        X      Y      Z        X      Y      Z
 C          0.000  0.000 -0.000    0.000  0.000  0.000   -0.000  0.000 -0.000
 C         -0.000  0.000  0.000    0.003 -0.002 -0.000   -0.000  0.000  0.000
 Cl         0.000 -0.000  0.000   -0.000  0.000  0.000    0.000 -0.000  0.000
 C          0.002  0.003  0.001   -0.045 -0.061 -0.010    0.001  0.002  0.000
 H         -0.025 -0.033 -0.006    0.520  0.681  0.116   -0.017 -0.022 -0.004
 C          0.002 -0.000 -0.000   -0.039  0.007  0.001    0.001 -0.000 -0.000
 H         -0.019  0.003  0.000    0.427 -0.056 -0.009   -0.014  0.002  0.000
 C         -0.000 -0.000 -0.000   -0.006  0.019  0.003    0.000 -0.001 -0.000
 H         -0.001  0.002  0.000    0.077 -0.196 -0.032   -0.005  0.012  0.002
 C          0.001  0.001  0.000    0.007  0.007  0.001   -0.001 -0.001 -0.000
 H         -0.008 -0.010 -0.002   -0.064 -0.078 -0.014    0.008  0.010  0.002
 C         -0.001 -0.001  0.001    0.000 -0.000  0.000    0.002 -0.001  0.001
 C          0.005  0.004 -0.005    0.001  0.001 -0.001    0.025  0.024 -0.029
 H         -0.046 -0.046  0.056   -0.011 -0.012  0.014   -0.262 -0.271  0.325
 C         -0.009  0.011 -0.012   -0.002  0.002 -0.002   -0.036  0.044 -0.047
 H          0.099 -0.126  0.135    0.018 -0.023  0.025    0.392 -0.502  0.535
 C          0.002 -0.002  0.002   -0.000 -0.000  0.000   -0.003 -0.001  0.001
 Cl        -0.000  0.000 -0.000   -0.000  0.000 -0.000    0.000 -0.000 -0.000
 C          0.043  0.043 -0.053    0.002  0.001 -0.002   -0.009 -0.010  0.012
 H         -0.486 -0.493  0.598   -0.017 -0.017  0.020    0.109  0.111 -0.134
 C         -0.016  0.017 -0.018   -0.001  0.001 -0.001    0.004 -0.005  0.006
 H          0.150 -0.191  0.206    0.008 -0.010  0.011   -0.044  0.058 -0.062
 TransDip   0.017  0.035 -0.039   -0.073  0.012 -0.000   -0.005  0.018 -0.026

 STANDARD THERMODYNAMIC QUANTITIES AT   298.15 K  AND     1.00 ATM

   This Molecule has  0 Imaginary Frequencies
   Zero point vibrational energy:      101.315 kcal/mol

   Atom    1 Element C  Has Mass   12.00000
   Atom    2 Element C  Has Mass   12.00000
   Atom    3 Element Cl Has Mass   34.96885
   Atom    4 Element C  Has Mass   12.00000
   Atom    5 Element H  Has Mass    1.00783
   Atom    6 Element C  Has Mass   12.00000
   Atom    7 Element H  Has Mass    1.00783
   Atom    8 Element C  Has Mass   12.00000
   Atom    9 Element H  Has Mass    1.00783
   Atom   10 Element C  Has Mass   12.00000
   Atom   11 Element H  Has Mass    1.00783
   Atom   12 Element C  Has Mass   12.00000
   Atom   13 Element C  Has Mass   12.00000
   Atom   14 Element H  Has Mass    1.00783
   Atom   15 Element C  Has Mass   12.00000
   Atom   16 Element H  Has Mass    1.00783
   Atom   17 Element C  Has Mass   12.00000
   Atom   18 Element Cl Has Mass   34.96885
   Atom   19 Element C  Has Mass   12.00000
   Atom   20 Element H  Has Mass    1.00783
   Atom   21 Element C  Has Mass   12.00000
   Atom   22 Element H  Has Mass    1.00783
   Molecular Mass:   222.000340 amu
   Principal axes and moments of inertia in amu*Bohr^2:
                             1           2           3
    Eigenvalues --     1404.18514  6619.22943  7611.92175
          X               0.99994    -0.01104    -0.00162
          Y               0.01099     0.99963    -0.02491
          Z               0.00190     0.02489     0.99969
   Rotational Symmetry Number is   1
   The Molecule is an Asymmetric Top
   Translational Enthalpy:        0.889 kcal/mol
   Rotational Enthalpy:           0.889 kcal/mol
   Vibrational Enthalpy:        106.717 kcal/mol
   gas constant (RT):             0.592 kcal/mol
   Translational Entropy:        42.095  cal/mol.K
   Rotational Entropy:           32.625  cal/mol.K
   Vibrational Entropy:          33.729  cal/mol.K

   Total Enthalpy:              109.087 kcal/mol
   Total Entropy:               108.449  cal/mol.K

 ======================================================================

 STANDARD THERMODYNAMIC QUANTITIES FOR ANHARMONIC VIBRATION -- TOSH

   Zero point vibrational energy: ************ kcal/mol

   Vibrational Enthalpy:       Infinity kcal/mol
   Vibrational Entropy:             NaN  cal/mol.K

   Total Enthalpy:             Infinity kcal/mol
   Total Entropy:                   NaN  cal/mol.K

 ======================================================================

 STANDARD THERMODYNAMIC QUANTITIES FOR ANHARMONIC VIBRATION -- VPT2

   Zero point vibrational energy: ************ kcal/mol

   Vibrational Enthalpy:       Infinity kcal/mol
   Vibrational Entropy:             NaN  cal/mol.K

   Total Enthalpy:             Infinity kcal/mol
   Total Entropy:                   NaN  cal/mol.K

 ======================================================================

Archival summary:
1\1\november\FREQ\ProcedureUnspecified\BasisUnspecified\l2128\taweetha\FriJan1710:28:372020FriJan1710:28:372020\0\\#,FREQ,ProcedureUnspecified,BasisUnspecified,\\0,1\Cl\C,1,1.76411\C,2,1.39278,1,117.196\H,3,1.08258,2,119.374,1,-1.20489,0\C,3,1.39103,2,119.843,1,178.218,0\H,5,1.08381,3,119.639,2,179.963,0\C,5,1.3928,3,119.772,2,-0.139328,0\H,7,1.0838,5,120.376,3,179.752,0\C,7,1.39038,5,119.74,3,0.119405,0\H,9,1.08411,7,119.805,5,178.934,0\C,2,1.40313,1,120.98,3,178.287,0\C,11,1.48904,2,123.933,1,1.54012,0\C,12,1.39996,11,120.025,2,-123.789,0\H,13,1.08408,12,119.576,11,2.7005,0\C,13,1.39285,12,121.191,11,-178.373,0\H,15,1.08246,13,120.697,12,-179.291,0\C,15,1.39,13,119.071,12,0.355562,0\C,17,1.39146,15,121.041,13,0.0228059,0\H,18,1.08237,17,120.145,15,179.545,0\C,18,1.39104,17,119.227,15,-0.340339,0\H,20,1.08293,18,119.187,17,179.855,0\Cl,17,1.75962,15,119.502,13,179.944,0\\\@

 Total job time:  8947.49s(wall), 8946.87s(cpu) 
 Fri Jan 17 10:28:37 2020

        *************************************************************
        *                                                           *
        *  Thank you very much for using Q-Chem.  Have a nice day.  *
        *                                                           *
        *************************************************************
