# Supplementary material for: Quantum Chemical Investigation of Polychlorinated Dibenzodioxins, Dibenzofurans and Biphenyls: Relative Stability and Planarity Analysis
Source: Molecules. 2020 Dec 3;25(23):5697. doi: 10.3390/molecules25235697 (PMC7730433; doi:10.3390/molecules25235697)
Supplement: Supplementary file 1 [file molecules-25-05697-s001.zip › PCB/B3LYP/ClHHHHHHHHH.out]

                  Welcome to Q-Chem
     A Quantum Leap Into The Future Of Chemistry


 Q-Chem 5.2 (devel), Q-Chem, Inc., Pleasanton, CA (2019)

 Yihan Shao,  Zhengting Gan,  E. Epifanovsky,  A. T. B. Gilbert,  M. Wormit,  
 J. Kussmann,  A. W. Lange,  A. Behn,  Jia Deng,  Xintian Feng,  D. Ghosh,  
 M. Goldey,  P. R. Horn,  L. D. Jacobson,  I. Kaliman,  T. Kus,  A. Landau,  
 Jie Liu,  E. I. Proynov,  R. M. Richard,  R. P. Steele,  E. J. Sundstrom,  
 H. L. Woodcock III,  P. M. Zimmerman,  D. Zuev,  B. Albrecht,  E. Alguire,  
 S. A. Baeppler,  D. Barton,  Z. Benda,  Y. A. Bernard,  E. J. Berquist,  
 K. B. Bravaya,  H. Burton,  D. Casanova,  Chun-Min Chang,  Yunqing Chen,  
 A. Chien,  K. D. Closser,  M. P. Coons,  S. Coriani,  S. Dasgupta,  
 A. L. Dempwolff,  M. Diedenhofen,  Hainam Do,  R. G. Edgar,  Po-Tung Fang,  
 S. Faraji,  S. Fatehi,  Qingguo Feng,  K. D. Fenk,  J. Fosso-Tande,  
 J. Gayvert,  Qinghui Ge,  A. Ghysels,  G. Gidofalvi,  J. Gomes,  
 J. Gonthier,  A. Gunina,  D. Hait,  M. W. D. Hanson-Heine,  
 P. H. P. Harbach,  A. W. Hauser,  M. F. Herbst,  J. E. Herr,  
 E. G. Hohenstein,  Z. C. Holden,  Kerwin Hui,  B. C. Huynh,  T.-C. Jagau,  
 Hyunjun Ji,  B. Kaduk,  K. Khistyaev,  Jaehoon Kim,  P. Klunzinger,  K. Koh,  
 D. Kosenkov,  L. Koulias,  T. Kowalczyk,  C. M. Krauter,  A. Kunitsa,  
 Ka Un Lao,  A. Laurent,  K. V. Lawler,  Joonho Lee,  D. Lefrancois,  
 S. Lehtola,  D. S. Levine,  Yi-Pei Li,  You-Sheng Lin,  Fenglai Liu,  
 E. Livshits,  A. Luenser,  P. Manohar,  E. Mansoor,  S. F. Manzer,  
 Shan-Ping Mao,  Yuezhi Mao,  N. Mardirossian,  A. V. Marenich,  
 T. Markovich,  L. A. Martinez-Martinez,  S. A. Maurer,  N. J. Mayhall,  
 S. C. McKenzie,  J.-M. Mewes,  P. Morgante,  A. F. Morrison,  
 J. W. Mullinax,  K. Nanda,  T. S. Nguyen-Beck,  R. Olivares-Amaya,  
 J. A. Parkhill,  Zheng Pei,  T. M. Perrine,  F. Plasser,  P. Pokhilko,  
 S. Prager,  A. Prociuk,  E. Ramos,  D. R. Rehn,  F. Rob,  M. Scheurer,  
 M. Schneider,  N. Sergueev,  S. M. Sharada,  S. Sharma,  D. W. Small,  
 T. Stauch,  T. Stein,  Yu-Chuan Su,  A. J. W. Thom,  A. Tkatchenko,  
 T. Tsuchimochi,  N. M. Tubman,  L. Vogt,  M. L. Vidal,  O. Vydrov,  
 M. A. Watson,  J. Wenzel,  M. de Wergifosse,  T. A. Wesolowski,  A. White,  
 J. Witte,  A. Yamada,  Jun Yang,  K. Yao,  S. Yeganeh,  S. R. Yost,  
 Zhi-Qiang You,  A. Zech,  Igor Ying Zhang,  Xing Zhang,  Yan Zhao,  
 Ying Zhu,  B. R. Brooks,  G. K. L. Chan,  C. J. Cramer,  M. S. Gordon,  
 W. J. Hehre,  A. Klamt,  M. W. Schmidt,  C. D. Sherrill,  D. G. Truhlar,  
 A. Aspuru-Guzik,  R. Baer,  A. T. Bell,  N. A. Besley,  Jeng-Da Chai,  
 A. E. DePrince, III,  R. A. DiStasio Jr.,  A. Dreuw,  B. D. Dunietz,  
 T. R. Furlani,  Chao-Ping Hsu,  Yousung Jung,  Jing Kong,  D. S. Lambrecht,  
 WanZhen Liang,  C. Ochsenfeld,  V. A. Rassolov,  L. V. Slipchenko,  
 J. E. Subotnik,  T. Van Voorhis,  J. M. Herbert,  A. I. Krylov,  
 P. M. W. Gill,  M. Head-Gordon

 Contributors to earlier versions of Q-Chem not listed above: 
 R. D. Adamson,  B. Austin,  J. Baker,  G. J. O. Beran,  K. Brandhorst,  
 S. T. Brown,  E. F. C. Byrd,  A. K. Chakraborty,  C.-L. Cheng,  
 Siu Hung Chien,  D. M. Chipman,  D. L. Crittenden,  H. Dachsel,  
 R. J. Doerksen,  A. D. Dutoi,  L. Fusti-Molnar,  W. A. Goddard III,  
 A. Golubeva-Zadorozhnaya,  S. R. Gwaltney,  G. Hawkins,  A. Heyden,  
 S. Hirata,  G. Kedziora,  F. J. Keil,  C. Kelley,  Jihan Kim,  R. A. King,  
 R. Z. Khaliullin,  P. P. Korambath,  W. Kurlancheek,  A. M. Lee,  M. S. Lee,  
 S. V. Levchenko,  Ching Yeh Lin,  D. Liotard,  R. C. Lochan,  I. Lotan,  
 P. E. Maslen,  N. Nair,  D. P. O'Neill,  D. Neuhauser,  E. Neuscamman,  
 C. M. Oana,  R. Olson,  B. Peters,  R. Peverati,  P. A. Pieniazek,  
 Y. M. Rhee,  J. Ritchie,  M. A. Rohrdanz,  E. Rosta,  N. J. Russ,  
 H. F. Schaefer III,  N. E. Schultz,  N. Shenvi,  A. C. Simmonett,  A. Sodt,  
 D. Stuck,  K. S. Thanthiriwatte,  V. Vanovschi,  Tao Wang,  A. Warshel,  
 C. F. Williams,  Q. Wu,  X. Xu,  W. Zhang

 Please cite Q-Chem as follows:
 Y. Shao et al., Mol. Phys. 113, 184-215 (2015)
 DOI: 10.1080/00268976.2014.952696

 Q-Chem 5.2.1 for Intel X86 EM64T Linux

 Parts of Q-Chem use Armadillo 8.300.2 (Tropical Shenanigans).
 http://arma.sourceforge.net/

 Q-Chem begins on Fri Jan 17 07:25:00 2020  

Host: 
0

     Scratch files written to /scratch/taweetham/qchem2520//
NAlpha2: 98
NElect   98
Mult     1

 Q-Chem warning in module libgen/rem_setup.C, line 2168:

 Setting Thresh to 1e-14


Checking the input file for inconsistencies... 	...done.

--------------------------------------------------------------
User input:
--------------------------------------------------------------
$MOLECULE
0 1
C 
C  1 1.394960
Cl  2 CCl 1 119.528007
C  2 1.386606 1 120.846377 3 178.766605 0
H  4 CH 2 119.698148 1 -179.612229 0
C  4 1.387279 2 120.235871 1 -0.083363 0
H  6 CH 4 120.254637 2 -179.958574 0
C  6 1.387279 4 119.490737 2 0.041992 0
H  8 CH 6 120.064298 4 179.568218 0
C  8 1.386606 6 120.235863 4 0.041336 0
H  10 CH 8 119.614146 6 178.681836 0
C  1 1.488550 2 120.827489 3 1.275929 0
C  12 1.394960 1 120.827496 2 44.635695 0
H  13 CH 12 119.528011 1 1.275194 0
C  13 1.386606 12 120.846392 1 -179.957497 0
H  15 CH 13 119.698155 12 -179.612829 0
C  15 1.387278 13 120.235860 12 -0.083872 0
H  17 CH 15 120.254633 13 -179.958492 0
C  17 1.387279 15 119.490737 13 0.041666 0
H  19 CH 17 120.064293 15 179.568399 0
C  19 1.386606 17 120.235874 15 0.041790 0
H  21 CH 19 119.614152 17 178.681599 0

CH=1.08273
CCl=1.75400
$END

$REM
   JOB_TYPE	OPTIMIZATION
   BASIS	6-311++G**
   METHOD	B3LYP
   SYM_IGNORE	TRUE
   SCF_GUESS_ALWAYS     TRUE
   SYM_IGNORE   TRUE
   S2THRESH     15
   THRESH       15
$END

--------------------------------------------------------------
 ----------------------------------------------------------------
             Standard Nuclear Orientation (Angstroms)
    I     Atom           X                Y                Z
 ----------------------------------------------------------------
    1      C       0.0000000000     0.0000000000     0.0000000000
    2      C       0.0000000000     0.0000000000     1.3949600000
    3      Cl      1.5261815140     0.0000000000     2.2594170471
    4      C      -1.1901880373     0.0256249026     2.1059255403
    5      H      -1.1683702292     0.0315218534     3.1884196336
    6      C      -2.4041742747     0.0535064326     1.4351028665
    7      H      -3.3336980403     0.0741960811     1.9899557843
    8      C      -2.4180259722     0.0546630380     0.0478935036
    9      H      -3.3603520375     0.0692493833    -0.4851290834
   10      C      -1.2274122092     0.0272853135    -0.6622934626
   11      H      -1.2503451014     0.0068111236    -1.7445869269
   12      C       1.2779219872    -0.0284629571    -0.7628147595
   13      C       2.3095886281    -0.8932703637    -0.3971844912
   14      H       2.1704206894    -1.5663256744     0.4394355459
   15      C       3.5004827568    -0.9194878930    -1.1069450245
   16      H       4.2865586447    -1.6026019117    -0.8107285686
   17      C       3.6821124948    -0.0819958503    -2.1978886372
   18      H       4.6116429624    -0.1026930066    -2.7527300472
   19      C       2.6636000698     0.7822218600    -2.5724593424
   20      H       2.7980411655     1.4448431951    -3.4181323354
   21      C       1.4736782845     0.8090230106    -1.8610916159
   22      H       0.6936781770     1.5025559907    -2.1490431582
 ----------------------------------------------------------------
 Nuclear Repulsion Energy =         799.28182079 hartrees
 There are       49 alpha and       49 beta electrons
 Requested basis set is 6-311++G(d,p)
 There are 130 shells and 357 basis functions

 Total QAlloc Memory Limit   2000 MB
 Mega-Array Size       188 MB
 MEM_STATIC part       192 MB
 A cutoff of  1.0D-15 yielded   7450 shell pairs
 There are     58013 function pairs (     62282 Cartesian)
 Smallest overlap matrix eigenvalue = 5.41E-07
 Linear dependence detected in AO basis
 Number of orthogonalized atomic orbitals = 354
 Maximum deviation from orthogonality = 1.819E-10

 Scale SEOQF with 1.000000e-01/1.000000e-01/1.000000e-01

 Standard Electronic Orientation quadrupole field applied
 Nucleus-field energy     =    -0.0000000121 hartrees
 Guess from superposition of atomic densities
 Warning:  Energy on first SCF cycle will be non-variational
 SAD guess density has 98.000000 electrons

 -----------------------------------------------------------------------
  General SCF calculation program by
  Eric Jon Sundstrom, Paul Horn, Yuezhi Mao, Dmitri Zuev, Alec White,
  David Stuck, Shaama M.S., Shane Yost, Joonho Lee, David Small,
  Daniel Levine, Susi Lehtola, Hugh Burton, Evgeny Epifanovsky,
  Bang C. Huynh
 -----------------------------------------------------------------------
 Exchange:     0.2000 Hartree-Fock + 0.0800 Slater + 0.7200 B88
 Correlation:  0.1900 VWN1RPA + 0.8100 LYP
 Using SG-1 standard quadrature grid
 A restricted SCF calculation will be
 performed using DIIS
 SCF converges when DIIS error is below 1.0e-08
 ---------------------------------------
  Cycle       Energy         DIIS error
 ---------------------------------------
    1    -926.2434485663      3.47e-02  
    2    -922.8333129637      3.40e-03  
    3    -922.7675196665      3.96e-03  
    4    -923.0296545203      5.99e-04  
    5    -923.0331872017      3.88e-04  
    6    -923.0357411774      8.73e-05  
    7    -923.0358413977      3.50e-05  
    8    -923.0358593896      1.18e-05  
    9    -923.0358617215      2.13e-06  
   10    -923.0358617825      1.02e-06  
   11    -923.0358617999      2.29e-07  
   12    -923.0358618007      1.11e-07  
   13    -923.0358618009      1.83e-08  
   14    -923.0358618008      1.06e-08  
   15    -923.0358618009      3.39e-09  Convergence criterion met
 ---------------------------------------
 SCF time:   CPU 359.98s  wall 360.00s 
 SCF   energy in the final basis set =     -923.0358618009
 Total energy in the final basis set =     -923.0358618009

 --------------------------------------------------------------

                    Orbital Energies (a.u.)
 --------------------------------------------------------------

 Alpha MOs
 -- Occupied --
******** -10.2423 -10.2028 -10.1920 -10.1910 -10.1894 -10.1893 -10.1867
-10.1795 -10.1780 -10.1775 -10.1769 -10.1763  -9.4690  -7.2334  -7.2239
 -7.2232  -0.9080  -0.8661  -0.8473  -0.7925  -0.7551  -0.7504  -0.7333
 -0.6411  -0.6255  -0.6051  -0.5912  -0.5410  -0.5128  -0.4893  -0.4769
 -0.4573  -0.4560  -0.4403  -0.4343  -0.4305  -0.4051  -0.3858  -0.3789
 -0.3695  -0.3579  -0.3514  -0.3392  -0.3153  -0.2877  -0.2613  -0.2599
 -0.2403
 -- Virtual --
 -0.0454  -0.0293  -0.0177  -0.0095  -0.0037   0.0024   0.0075   0.0129
  0.0175   0.0240   0.0342   0.0367   0.0445   0.0473   0.0558   0.0657
  0.0690   0.0747   0.0809   0.0932   0.0963   0.1020   0.1024   0.1058
  0.1082   0.1119   0.1141   0.1185   0.1210   0.1227   0.1255   0.1281
  0.1311   0.1338   0.1354   0.1416   0.1455   0.1514   0.1558   0.1585
  0.1646   0.1685   0.1706   0.1734   0.1803   0.1862   0.1951   0.1982
  0.2022   0.2047   0.2095   0.2197   0.2202   0.2261   0.2280   0.2397
  0.2409   0.2463   0.2502   0.2527   0.2630   0.2645   0.2702   0.2720
  0.2791   0.2813   0.2823   0.2921   0.2952   0.2984   0.3033   0.3076
  0.3090   0.3251   0.3266   0.3385   0.3432   0.3518   0.3532   0.3631
  0.3723   0.3930   0.4058   0.4466   0.4615   0.4822   0.4976   0.5156
  0.5258   0.5334   0.5404   0.5463   0.5477   0.5533   0.5565   0.5625
  0.5693   0.5747   0.5835   0.5861   0.5971   0.6002   0.6057   0.6120
  0.6248   0.6282   0.6371   0.6442   0.6620   0.6620   0.6722   0.6933
  0.6983   0.7050   0.7133   0.7201   0.7253   0.7322   0.7383   0.7499
  0.7613   0.7766   0.7799   0.8048   0.8145   0.8243   0.8370   0.8456
  0.8526   0.8598   0.8660   0.8750   0.8821   0.8871   0.8926   0.9067
  0.9132   0.9217   0.9267   0.9289   0.9463   0.9733   0.9904   0.9931
  1.0004   1.0080   1.0174   1.0314   1.0438   1.0497   1.0689   1.0835
  1.0956   1.1087   1.1263   1.1441   1.1521   1.1568   1.2388   1.2649
  1.2912   1.3290   1.3322   1.3446   1.3657   1.4650   1.4901   1.5003
  1.5098   1.5193   1.5286   1.5409   1.5526   1.5574   1.5683   1.5751
  1.5836   1.6001   1.6279   1.6456   1.6556   1.6650   1.6785   1.6862
  1.7048   1.7330   1.7384   1.7480   1.7731   1.7817   1.7935   1.8362
  1.8456   1.8550   1.8887   1.9061   1.9077   1.9177   1.9319   1.9412
  1.9481   1.9561   1.9611   1.9731   1.9760   1.9843   2.0065   2.0268
  2.0367   2.0441   2.0656   2.0923   2.0996   2.1366   2.2370   2.2403
  2.2600   2.3048   2.3309   2.3456   2.3724   2.4084   2.4263   2.4327
  2.4577   2.4643   2.4718   2.4808   2.5092   2.5701   2.5806   2.6244
  2.6465   2.6709   2.6751   2.6818   2.7004   2.7047   2.7111   2.7243
  2.7303   2.7410   2.7458   2.7581   2.7804   2.7892   2.8023   2.8058
  2.8130   2.8281   2.8455   2.8631   2.8734   2.8782   2.9078   2.9193
  2.9450   2.9610   2.9979   3.0353   3.0916   3.1089   3.1857   3.2066
  3.2270   3.2530   3.3563   3.3772   3.3885   3.4074   3.5141   3.5313
  3.5420   3.5649   3.6291   3.6721   3.7597   3.8694   4.0030   4.0357
  4.0499   4.0858   4.1426   4.1625   4.1716   4.4527   4.8350   4.8655
  9.8272  23.5193  23.6859  23.9278  23.9453  23.9846  23.9898  24.0541
 24.0931  24.1102  24.1209  24.1914  24.2191  25.9322  26.3022  26.7442
215.8295
 --------------------------------------------------------------

          Ground-State Mulliken Net Atomic Charges

     Atom                 Charge (a.u.)
  ----------------------------------------
      1 C                     0.604100
      2 C                    -0.127655
      3 Cl                    0.476194
      4 C                    -0.380701
      5 H                     0.193146
      6 C                    -0.417214
      7 H                     0.160541
      8 C                    -0.160745
      9 H                     0.171614
     10 C                    -0.417963
     11 H                     0.163472
     12 C                     1.126967
     13 C                    -0.803183
     14 H                     0.156739
     15 C                    -0.308770
     16 H                     0.168675
     17 C                    -0.403581
     18 H                     0.153078
     19 C                    -0.165556
     20 H                     0.168300
     21 C                    -0.510006
     22 H                     0.152548
  ----------------------------------------
  Sum of atomic charges =     0.000000

 -----------------------------------------------------------------
                    Cartesian Multipole Moments
 -----------------------------------------------------------------
    Charge (ESU x 10^10)
                 0.0000
    Dipole Moment (Debye)
         X      -1.1589      Y      -0.0522      Z      -0.8443
       Tot       1.4348
    Quadrupole Moments (Debye-Ang)
        XX     -74.7516     XY      -2.3297     YY     -85.3023
        XZ      -4.1951     YZ      -3.2287     ZZ     -79.6446
    Octopole Moments (Debye-Ang^2)
       XXX    -184.0769    XXY      -9.6299    XYY     -58.3987
       YYY       2.5631    XXZ      -9.8043    XYZ      -5.6191
       YYZ      -3.1347    XZZ     -67.5523    YZZ      11.1964
       ZZZ      -3.1900
    Hexadecapole Moments (Debye-Ang^3)
      XXXX   -2189.0460   XXXY       0.4318   XXYY    -445.8967
      XYYY      51.0069   YYYY    -237.2520   XXXZ     312.8362
      XXYZ       7.0771   XYYZ     137.7378   YYYZ      35.8117
      XXZZ    -579.6681   XYZZ      39.7761   YYZZ    -288.4993
      XZZZ     341.9656   YZZZ      12.0217   ZZZZ   -1444.2742
 -----------------------------------------------------------------
 Calculating analytic gradient of the SCF energy
 Gradient of SCF Energy
            1           2           3           4           5           6
    1  -0.0145790   0.0036604   0.0037083  -0.0004678  -0.0008531   0.0016000
    2   0.0010317   0.0004550  -0.0056847  -0.0003485  -0.0000427  -0.0000312
    3   0.0076252   0.0008161  -0.0159485  -0.0105422  -0.0004773   0.0001068
            7           8           9          10          11          12
    1  -0.0000717   0.0051608   0.0009401   0.0033209  -0.0012329   0.0052309
    2   0.0001076  -0.0002015  -0.0000229  -0.0001791   0.0000880  -0.0006832
    3  -0.0012537   0.0040763   0.0005374   0.0003114   0.0006407   0.0003473
           13          14          15          16          17          18
    1  -0.0011201  -0.0015940  -0.0017480  -0.0007317  -0.0041904  -0.0010123
    2   0.0087129   0.0006817   0.0035934   0.0009830  -0.0006846  -0.0001510
    3   0.0015109   0.0041413  -0.0014136  -0.0003520   0.0028240   0.0005062
           19          20          21          22
    1  -0.0011936  -0.0000498   0.0042075   0.0010154
    2  -0.0032030  -0.0007584  -0.0028519  -0.0008107
    3   0.0044104   0.0009931   0.0008954   0.0002450
 Max gradient component =       1.595E-02
 RMS gradient           =       3.885E-03
 Gradient time:  CPU 115.23 s  wall 115.24 s
 Geometry Optimization Parameters
   NAtoms,    NIC,     NZ,  NCons,   NDum,   NFix, NCnnct, MaxDiis
       22     155      22       0       0       0       0       0


** GEOMETRY OPTIMIZATION IN DELOCALIZED INTERNAL COORDINATES **
   Searching for a Minimum

   Optimization Cycle:   1

                       Coordinates (Angstroms)
     ATOM                X               Y               Z
      1  C         0.0000000000    0.0000000000    0.0000000000
      2  C         0.0000000000    0.0000000000    1.3949600000
      3  Cl        1.5261815140    0.0000000000    2.2594170471
      4  C        -1.1901880373    0.0256249026    2.1059255403
      5  H        -1.1683702292    0.0315218534    3.1884196336
      6  C        -2.4041742747    0.0535064326    1.4351028665
      7  H        -3.3336980403    0.0741960811    1.9899557843
      8  C        -2.4180259722    0.0546630380    0.0478935036
      9  H        -3.3603520375    0.0692493833   -0.4851290834
     10  C        -1.2274122092    0.0272853135   -0.6622934626
     11  H        -1.2503451014    0.0068111236   -1.7445869269
     12  C         1.2779219872   -0.0284629571   -0.7628147595
     13  C         2.3095886281   -0.8932703637   -0.3971844912
     14  H         2.1704206894   -1.5663256744    0.4394355459
     15  C         3.5004827568   -0.9194878930   -1.1069450245
     16  H         4.2865586447   -1.6026019117   -0.8107285686
     17  C         3.6821124948   -0.0819958503   -2.1978886372
     18  H         4.6116429624   -0.1026930066   -2.7527300472
     19  C         2.6636000698    0.7822218600   -2.5724593424
     20  H         2.7980411655    1.4448431951   -3.4181323354
     21  C         1.4736782845    0.8090230106   -1.8610916159
     22  H         0.6936781770    1.5025559907   -2.1490431582
   Point Group: c1    Number of degrees of freedom:    60


   Energy is   -923.035861801


 Attempting to generate delocalized internal coordinates
 Initial Hessian constructed with Jon Baker's OPTIMIZE code

 60 Hessian modes will be used to form the next step
  Hessian Eigenvalues:
     0.010693    0.019215    0.019215    0.023207    0.023207    0.023578
     0.023580    0.023676    0.023679    0.023938    0.023938    0.024090
     0.024090    0.024114    0.024114    0.024135    0.024135    0.024142
     0.024142    0.159962    0.159965    0.159968    0.159995    0.159995
     0.159996    0.159996    0.160000    0.160000    0.220001    0.220001
     0.220003    0.224910    0.234725    0.244818    0.249943    0.250000
     0.250000    0.301033    0.336089    0.356665    0.356665    0.356665
     0.356665    0.356665    0.356665    0.356665    0.356665    0.356665
     0.428240    0.428376    0.429243    0.430916    0.467748    0.467772
     0.472114    0.472121    0.478203    0.478204    0.479142    0.479142

 Minimum search - taking simple RFO step
 Searching for Lamda that Minimizes Along All modes
 Value Taken    Lamda =  -0.02495525
 Calculated Step too Large.  Step scaled by  0.581821
 Step Taken.  Stepsize is  0.300000

                             Maximum     Tolerance    Cnvgd?
         Gradient           0.048774      0.000300      NO
         Displacement       0.228101      0.001200      NO
         Energy change     *********      0.000001      NO


 New Cartesian Coordinates Obtained by Inverse Iteration

 Displacement from previous Coordinates is:  1.308681
 ----------------------------------------------------------------
             Standard Nuclear Orientation (Angstroms)
    I     Atom           X                Y                Z
 ----------------------------------------------------------------
    1      C       0.0569425339    -0.0093121569     0.0814105945
    2      C      -0.0254406716     0.0648515393     1.4883351250
    3      Cl      1.3946181686     0.2249300024     2.5128829982
    4      C      -1.2574566407     0.0971766961     2.1321252416
    5      H      -1.2905169140     0.1683152118     3.2124107591
    6      C      -2.4376625005     0.0595985383     1.4015978557
    7      H      -3.3927727171     0.0858951060     1.9118809175
    8      C      -2.3811927097     0.0015486405     0.0158559949
    9      H      -3.2946464606    -0.0274950894    -0.5663415215
   10      C      -1.1508995861    -0.0277715751    -0.6270029241
   11      H      -1.1195673400    -0.0954713451    -1.7076572292
   12      C       1.3280812014    -0.0450483081    -0.7059486650
   13      C       2.3499447688    -0.9694654123    -0.4532304152
   14      H       2.2318754295    -1.7014286695     0.3325099117
   15      C       3.5034415938    -0.9887140085    -1.2282528587
   16      H       4.2774725031    -1.7174362323    -1.0177260429
   17      C       3.6618372262    -0.0886509978    -2.2768470445
   18      H       4.5620821365    -0.1042397328    -2.8798292965
   19      C       2.6499645029     0.8239990515    -2.5511705010
   20      H       2.7598499895     1.5291581820    -3.3667448056
   21      C       1.4951172757     0.8395901590    -1.7772875722
   22      H       0.7202696827     1.5666349287    -1.9908880534
 ----------------------------------------------------------------
 Nuclear Repulsion Energy =         789.44154201 hartrees
 There are       49 alpha and       49 beta electrons
 Applying Cartesian multipole field
    Component          Value
    ---------          -----
     (2,0,0)        1.00000E-11
     (0,2,0)        2.00000E-11
     (0,0,2)       -3.00000E-11
 Nucleus-field energy     =    -0.0000000145 hartrees
 Requested basis set is 6-311++G(d,p)
 There are 130 shells and 357 basis functions
 A cutoff of  1.0D-15 yielded   7416 shell pairs
 There are     57685 function pairs (     61910 Cartesian)
 Smallest overlap matrix eigenvalue = 5.72E-07
 Linear dependence detected in AO basis
 Number of orthogonalized atomic orbitals = 355
 Maximum deviation from orthogonality = 2.556E-10
 Guess from superposition of atomic densities
 Warning:  Energy on first SCF cycle will be non-variational
 SAD guess density has 98.000000 electrons

 -----------------------------------------------------------------------
  General SCF calculation program by
  Eric Jon Sundstrom, Paul Horn, Yuezhi Mao, Dmitri Zuev, Alec White,
  David Stuck, Shaama M.S., Shane Yost, Joonho Lee, David Small,
  Daniel Levine, Susi Lehtola, Hugh Burton, Evgeny Epifanovsky,
  Bang C. Huynh
 -----------------------------------------------------------------------
 Exchange:     0.2000 Hartree-Fock + 0.0800 Slater + 0.7200 B88
 Correlation:  0.1900 VWN1RPA + 0.8100 LYP
 Using SG-1 standard quadrature grid
 A restricted SCF calculation will be
 performed using DIIS
 SCF converges when DIIS error is below 1.0e-08
 ---------------------------------------
  Cycle       Energy         DIIS error
 ---------------------------------------
    1    -926.1392193014      3.42e-02  
    2    -922.8422213990      3.36e-03  
    3    -922.7744014843      3.93e-03  
    4    -923.0327744906      6.65e-04  
    5    -923.0378157569      3.92e-04  
    6    -923.0404555243      8.56e-05  
    7    -923.0405484103      3.79e-05  
    8    -923.0405702743      1.25e-05  
    9    -923.0405728739      2.18e-06  
   10    -923.0405729383      1.03e-06  
   11    -923.0405729564      2.53e-07  
   12    -923.0405729574      1.05e-07  
   13    -923.0405729576      1.87e-08  
   14    -923.0405729575      1.17e-08  
   15    -923.0405729575      3.03e-09  Convergence criterion met
 ---------------------------------------
 SCF time:   CPU 362.59s  wall 362.00s 
 SCF   energy in the final basis set =     -923.0405729575
 Total energy in the final basis set =     -923.0405729575

 --------------------------------------------------------------

                    Orbital Energies (a.u.)
 --------------------------------------------------------------

 Alpha MOs
 -- Occupied --
******** -10.2455 -10.2070 -10.1956 -10.1916 -10.1896 -10.1895 -10.1868
-10.1815 -10.1807 -10.1806 -10.1801 -10.1796  -9.4692  -7.2338  -7.2242
 -7.2235  -0.9033  -0.8668  -0.8449  -0.7924  -0.7558  -0.7486  -0.7324
 -0.6392  -0.6256  -0.6058  -0.5911  -0.5405  -0.5121  -0.4871  -0.4778
 -0.4591  -0.4558  -0.4386  -0.4347  -0.4298  -0.4026  -0.3864  -0.3778
 -0.3688  -0.3554  -0.3523  -0.3401  -0.3170  -0.2855  -0.2626  -0.2602
 -0.2434
 -- Virtual --
 -0.0448  -0.0300  -0.0193  -0.0102  -0.0042  -0.0022   0.0074   0.0130
  0.0161   0.0231   0.0324   0.0357   0.0436   0.0476   0.0540   0.0659
  0.0675   0.0748   0.0808   0.0914   0.0957   0.1009   0.1019   0.1045
  0.1079   0.1106   0.1132   0.1163   0.1197   0.1227   0.1249   0.1277
  0.1286   0.1336   0.1346   0.1374   0.1432   0.1451   0.1502   0.1584
  0.1603   0.1659   0.1680   0.1715   0.1799   0.1837   0.1927   0.1975
  0.2024   0.2037   0.2083   0.2117   0.2199   0.2218   0.2281   0.2351
  0.2395   0.2476   0.2491   0.2505   0.2618   0.2650   0.2685   0.2712
  0.2766   0.2808   0.2819   0.2851   0.2918   0.2946   0.2994   0.3044
  0.3056   0.3141   0.3221   0.3261   0.3358   0.3446   0.3500   0.3520
  0.3611   0.3717   0.3848   0.4030   0.4481   0.4680   0.4863   0.4907
  0.5123   0.5221   0.5351   0.5371   0.5429   0.5458   0.5559   0.5592
  0.5656   0.5678   0.5741   0.5825   0.5852   0.5926   0.5996   0.6048
  0.6124   0.6256   0.6328   0.6379   0.6526   0.6582   0.6677   0.6900
  0.6952   0.7021   0.7147   0.7207   0.7227   0.7246   0.7290   0.7390
  0.7473   0.7555   0.7736   0.7863   0.8120   0.8147   0.8232   0.8423
  0.8470   0.8514   0.8625   0.8647   0.8739   0.8788   0.8860   0.8886
  0.8972   0.9092   0.9147   0.9297   0.9341   0.9449   0.9591   0.9719
  0.9842   0.9959   1.0051   1.0127   1.0275   1.0406   1.0498   1.0685
  1.0771   1.0993   1.1033   1.1266   1.1394   1.1485   1.1561   1.2188
  1.2519   1.2894   1.3214   1.3284   1.3467   1.3708   1.4551   1.4875
  1.4980   1.5079   1.5119   1.5280   1.5351   1.5503   1.5568   1.5673
  1.5720   1.5807   1.5836   1.6355   1.6448   1.6523   1.6618   1.6760
  1.6853   1.7052   1.7263   1.7383   1.7433   1.7763   1.7766   1.7883
  1.8314   1.8385   1.8521   1.8829   1.8965   1.9071   1.9199   1.9242
  1.9370   1.9476   1.9557   1.9574   1.9691   1.9709   1.9852   2.0035
  2.0237   2.0321   2.0382   2.0590   2.0864   2.0950   2.1266   2.2228
  2.2363   2.2576   2.2966   2.3283   2.3333   2.3636   2.4064   2.4224
  2.4349   2.4547   2.4621   2.4687   2.4817   2.5006   2.5579   2.5730
  2.6159   2.6402   2.6651   2.6713   2.6772   2.6984   2.7014   2.7081
  2.7244   2.7300   2.7375   2.7448   2.7592   2.7736   2.7868   2.7963
  2.7978   2.8119   2.8197   2.8428   2.8621   2.8637   2.8714   2.9012
  2.9099   2.9390   2.9524   3.0017   3.0221   3.0844   3.1020   3.1686
  3.1870   3.2125   3.2335   3.3474   3.3614   3.3831   3.4031   3.5005
  3.5318   3.5408   3.5548   3.6166   3.6549   3.7580   3.8600   3.9981
  4.0345   4.0464   4.0836   4.1442   4.1548   4.1584   4.4365   4.8245
  4.8555   9.8115  23.5221  23.6785  23.9111  23.9272  23.9737  23.9778
 24.0353  24.0818  24.0958  24.1061  24.1822  24.2021  25.9054  26.2491
 26.6921 215.8096
 --------------------------------------------------------------

          Ground-State Mulliken Net Atomic Charges

     Atom                 Charge (a.u.)
  ----------------------------------------
      1 C                     1.281172
      2 C                    -0.046336
      3 Cl                    0.474533
      4 C                    -0.649864
      5 H                     0.197663
      6 C                    -0.458821
      7 H                     0.162956
      8 C                    -0.182949
      9 H                     0.171117
     10 C                    -0.630557
     11 H                     0.172376
     12 C                     0.989399
     13 C                    -0.859125
     14 H                     0.160164
     15 C                    -0.249709
     16 H                     0.168964
     17 C                    -0.408857
     18 H                     0.157954
     19 C                    -0.143793
     20 H                     0.171310
     21 C                    -0.640120
     22 H                     0.162522
  ----------------------------------------
  Sum of atomic charges =     0.000000

 -----------------------------------------------------------------
                    Cartesian Multipole Moments
 -----------------------------------------------------------------
    Charge (ESU x 10^10)
                 0.0000
    Dipole Moment (Debye)
         X      -1.1374      Y      -0.1436      Z      -1.1026
       Tot       1.5907
    Quadrupole Moments (Debye-Ang)
        XX     -74.9911     XY      -2.5065     YY     -84.7715
        XZ      -4.9979     YZ      -2.9067     ZZ     -80.0057
    Octopole Moments (Debye-Ang^2)
       XXX    -183.6725    XXY     -13.1093    XYY     -55.6540
       YYY      -5.1202    XXZ     -15.4723    XYZ      -5.4568
       YYZ      -7.5042    XZZ     -65.2687    YZZ       9.1528
       ZZZ     -13.8655
    Hexadecapole Moments (Debye-Ang^3)
      XXXX   -2177.8275   XXXY      -7.6858   XXYY    -439.0703
      XYYY      40.7901   YYYY    -256.3130   XXXZ     315.5001
      XXYZ       2.1619   XYYZ     139.3993   YYYZ       1.2421
      XXZZ    -585.6315   XYZZ      37.3580   YYZZ    -308.9546
      XZZZ     354.1180   YZZZ     -16.7328   ZZZZ   -1551.3422
 -----------------------------------------------------------------
 Calculating analytic gradient of the SCF energy
 Gradient of SCF Energy
            1           2           3           4           5           6
    1  -0.0079276   0.0027038  -0.0031808   0.0012297  -0.0007811   0.0008560
    2   0.0003519  -0.0013136   0.0013067  -0.0001792   0.0000727  -0.0000821
    3  -0.0011438   0.0066105   0.0017347  -0.0046574   0.0001184  -0.0001492
            7           8           9          10          11          12
    1  -0.0000064   0.0028199   0.0001654   0.0031256  -0.0009826   0.0009382
    2   0.0001311  -0.0000006  -0.0000791   0.0018868   0.0000796  -0.0000721
    3  -0.0008004   0.0026237   0.0003906  -0.0003860   0.0002609  -0.0028123
           13          14          15          16          17          18
    1   0.0022202   0.0003707  -0.0010296  -0.0001920  -0.0018156  -0.0004228
    2   0.0012219   0.0000923   0.0014719   0.0003309   0.0001766  -0.0000665
    3  -0.0014658  -0.0029021  -0.0001479  -0.0002729   0.0013553   0.0000548
           19          20          21          22
    1  -0.0000810   0.0001355   0.0016082   0.0002463
    2  -0.0012750  -0.0003237  -0.0033969  -0.0003337
    3   0.0017046   0.0003297  -0.0002585  -0.0001869
 Max gradient component =       7.928E-03
 RMS gradient           =       1.909E-03
 Gradient time:  CPU 114.75 s  wall 114.76 s
 Geometry Optimization Parameters
   NAtoms,    NIC,     NZ,  NCons,   NDum,   NFix, NCnnct, MaxDiis
       22     155      22       0       0       0       0       0

 Cartesian Hessian Update
 Hessian updated using BFGS update


** GEOMETRY OPTIMIZATION IN DELOCALIZED INTERNAL COORDINATES **
   Searching for a Minimum

   Optimization Cycle:   2

                       Coordinates (Angstroms)
     ATOM                X               Y               Z
      1  C         0.0569425339   -0.0093121569    0.0814105945
      2  C        -0.0254406716    0.0648515393    1.4883351250
      3  Cl        1.3946181686    0.2249300024    2.5128829982
      4  C        -1.2574566407    0.0971766961    2.1321252416
      5  H        -1.2905169140    0.1683152118    3.2124107591
      6  C        -2.4376625005    0.0595985383    1.4015978557
      7  H        -3.3927727171    0.0858951060    1.9118809175
      8  C        -2.3811927097    0.0015486405    0.0158559949
      9  H        -3.2946464606   -0.0274950894   -0.5663415215
     10  C        -1.1508995861   -0.0277715751   -0.6270029241
     11  H        -1.1195673400   -0.0954713451   -1.7076572292
     12  C         1.3280812014   -0.0450483081   -0.7059486650
     13  C         2.3499447688   -0.9694654123   -0.4532304152
     14  H         2.2318754295   -1.7014286695    0.3325099117
     15  C         3.5034415938   -0.9887140085   -1.2282528587
     16  H         4.2774725031   -1.7174362323   -1.0177260429
     17  C         3.6618372262   -0.0886509978   -2.2768470445
     18  H         4.5620821365   -0.1042397328   -2.8798292965
     19  C         2.6499645029    0.8239990515   -2.5511705010
     20  H         2.7598499895    1.5291581820   -3.3667448056
     21  C         1.4951172757    0.8395901590   -1.7772875722
     22  H         0.7202696827    1.5666349287   -1.9908880534
   Point Group: c1    Number of degrees of freedom:    60


   Energy is   -923.040572958

 Hessian updated using BFGS update

 53 Hessian modes will be used to form the next step
  Hessian Eigenvalues:
     0.013142    0.019213    0.020120    0.023193    0.023312    0.023576
     0.023642    0.023676    0.023935    0.023938    0.024089    0.024090
     0.024114    0.024114    0.024135    0.024135    0.024142    0.024142
     0.027815    0.159594    0.159965    0.159981    0.159995    0.159995
     0.159996    0.159998    0.160000    0.160238    0.219465    0.220001
     0.220023    0.225484    0.234571    0.242978    0.249963    0.249980
     0.300632    0.327972    0.354258    0.356477    0.376495    0.428226
     0.428959    0.429430    0.455455    0.462506    0.467752    0.471836
     0.477552    0.478177    0.478238    0.479118    0.550145

 Minimum search - taking simple RFO step
 Searching for Lamda that Minimizes Along All modes
 Value Taken    Lamda =  -0.00117969
 Step Taken.  Stepsize is  0.163637

                             Maximum     Tolerance    Cnvgd?
         Gradient           0.011313      0.000300      NO
         Displacement       0.107697      0.001200      NO
         Energy change     -0.004711      0.000001      NO


 New Cartesian Coordinates Obtained by Inverse Iteration

 Displacement from previous Coordinates is:  0.492846
 ----------------------------------------------------------------
             Standard Nuclear Orientation (Angstroms)
    I     Atom           X                Y                Z
 ----------------------------------------------------------------
    1      C       0.0478181883     0.0024170517     0.0590072488
    2      C      -0.0235231151     0.1049930293     1.4590242080
    3      Cl      1.4262262482     0.2801416034     2.4430870701
    4      C      -1.2454116552     0.1256761280     2.1273572608
    5      H      -1.2578314564     0.2133283002     3.2066981715
    6      C      -2.4358733630     0.0486646436     1.4113280738
    7      H      -3.3826069862     0.0638622257     1.9384806931
    8      C      -2.3980593576    -0.0432010936     0.0227445385
    9      H      -3.3175071072    -0.1062206215    -0.5481895432
   10      C      -1.1716773053    -0.0660121690    -0.6336646566
   11      H      -1.1452094788    -0.1628052610    -1.7126560989
   12      C       1.3197233719    -0.0306195796    -0.7173481688
   13      C       2.3161893181    -0.9839033437    -0.4682315044
   14      H       2.1755197440    -1.7161982407     0.3171802134
   15      C       3.4764399638    -1.0166066167    -1.2366978838
   16      H       4.2325723670    -1.7661007164    -1.0309588216
   17      C       3.6666692702    -0.0958044811    -2.2663563311
   18      H       4.5741441049    -0.1191839876    -2.8591720775
   19      C       2.6816230268     0.8546526121    -2.5272877982
   20      H       2.8187196659     1.5780528372    -3.3233984320
   21      C       1.5186905159     0.8839510516    -1.7612525171
   22      H       0.7647055122     1.6375811558    -1.9596111766
 ----------------------------------------------------------------
 Nuclear Repulsion Energy =         790.16583850 hartrees
 There are       49 alpha and       49 beta electrons
 Applying Cartesian multipole field
    Component          Value
    ---------          -----
     (2,0,0)        1.00000E-11
     (0,2,0)        2.00000E-11
     (0,0,2)       -3.00000E-11
 Nucleus-field energy     =    -0.0000000134 hartrees
 Requested basis set is 6-311++G(d,p)
 There are 130 shells and 357 basis functions
 A cutoff of  1.0D-15 yielded   7421 shell pairs
 There are     57765 function pairs (     62007 Cartesian)
 Smallest overlap matrix eigenvalue = 5.74E-07
 Linear dependence detected in AO basis
 Number of orthogonalized atomic orbitals = 355
 Maximum deviation from orthogonality = 6.127E-10
 Guess from superposition of atomic densities
 Warning:  Energy on first SCF cycle will be non-variational
 SAD guess density has 98.000000 electrons

 -----------------------------------------------------------------------
  General SCF calculation program by
  Eric Jon Sundstrom, Paul Horn, Yuezhi Mao, Dmitri Zuev, Alec White,
  David Stuck, Shaama M.S., Shane Yost, Joonho Lee, David Small,
  Daniel Levine, Susi Lehtola, Hugh Burton, Evgeny Epifanovsky,
  Bang C. Huynh
 -----------------------------------------------------------------------
 Exchange:     0.2000 Hartree-Fock + 0.0800 Slater + 0.7200 B88
 Correlation:  0.1900 VWN1RPA + 0.8100 LYP
 Using SG-1 standard quadrature grid
 A restricted SCF calculation will be
 performed using DIIS
 SCF converges when DIIS error is below 1.0e-08
 ---------------------------------------
  Cycle       Energy         DIIS error
 ---------------------------------------
    1    -926.1067003959      3.41e-02  
    2    -922.8465634916      3.32e-03  
    3    -922.7837627514      3.86e-03  
    4    -923.0342203487      6.34e-04  
    5    -923.0386193754      3.86e-04  
    6    -923.0411696361      8.62e-05  
    7    -923.0412649002      3.76e-05  
    8    -923.0412864016      1.24e-05  
    9    -923.0412889869      2.15e-06  
   10    -923.0412890503      1.00e-06  
   11    -923.0412890673      2.46e-07  
   12    -923.0412890681      1.04e-07  
   13    -923.0412890683      1.86e-08  
   14    -923.0412890684      1.15e-08  
   15    -923.0412890684      3.03e-09  Convergence criterion met
 ---------------------------------------
 SCF time:   CPU 360.61s  wall 360.00s 
 SCF   energy in the final basis set =     -923.0412890684
 Total energy in the final basis set =     -923.0412890684

 --------------------------------------------------------------

                    Orbital Energies (a.u.)
 --------------------------------------------------------------

 Alpha MOs
 -- Occupied --
******** -10.2450 -10.2060 -10.1953 -10.1925 -10.1907 -10.1905 -10.1880
-10.1823 -10.1815 -10.1814 -10.1810 -10.1805  -9.4683  -7.2329  -7.2233
 -7.2226  -0.9030  -0.8654  -0.8436  -0.7919  -0.7553  -0.7481  -0.7318
 -0.6393  -0.6243  -0.6066  -0.5906  -0.5399  -0.5119  -0.4863  -0.4775
 -0.4597  -0.4562  -0.4380  -0.4342  -0.4300  -0.4016  -0.3864  -0.3779
 -0.3679  -0.3554  -0.3528  -0.3393  -0.3166  -0.2832  -0.2624  -0.2600
 -0.2443
 -- Virtual --
 -0.0436  -0.0309  -0.0191  -0.0101  -0.0051  -0.0034   0.0076   0.0131
  0.0156   0.0229   0.0322   0.0354   0.0431   0.0475   0.0542   0.0661
  0.0676   0.0741   0.0816   0.0909   0.0959   0.1008   0.1020   0.1049
  0.1073   0.1103   0.1128   0.1166   0.1197   0.1229   0.1245   0.1274
  0.1277   0.1329   0.1338   0.1368   0.1426   0.1445   0.1495   0.1584
  0.1609   0.1638   0.1670   0.1715   0.1802   0.1833   0.1929   0.1969
  0.2021   0.2037   0.2069   0.2094   0.2204   0.2218   0.2282   0.2344
  0.2392   0.2471   0.2505   0.2508   0.2606   0.2653   0.2682   0.2715
  0.2774   0.2821   0.2826   0.2847   0.2911   0.2921   0.2986   0.3030
  0.3060   0.3117   0.3212   0.3257   0.3348   0.3446   0.3504   0.3549
  0.3608   0.3702   0.3840   0.4018   0.4484   0.4684   0.4857   0.4906
  0.5120   0.5220   0.5353   0.5356   0.5425   0.5444   0.5564   0.5575
  0.5657   0.5683   0.5740   0.5830   0.5839   0.5922   0.5986   0.6019
  0.6157   0.6244   0.6344   0.6376   0.6513   0.6571   0.6697   0.6927
  0.6962   0.7026   0.7119   0.7198   0.7223   0.7242   0.7290   0.7387
  0.7467   0.7524   0.7717   0.7857   0.8109   0.8162   0.8224   0.8443
  0.8472   0.8499   0.8632   0.8654   0.8712   0.8817   0.8857   0.8877
  0.8992   0.9091   0.9143   0.9293   0.9353   0.9499   0.9584   0.9749
  0.9846   0.9965   1.0072   1.0140   1.0250   1.0392   1.0499   1.0665
  1.0789   1.0963   1.0967   1.1288   1.1425   1.1458   1.1543   1.2188
  1.2582   1.2913   1.3164   1.3317   1.3479   1.3750   1.4513   1.4872
  1.4974   1.5092   1.5117   1.5302   1.5333   1.5491   1.5565   1.5656
  1.5701   1.5825   1.5841   1.6342   1.6453   1.6493   1.6604   1.6759
  1.6835   1.6952   1.7263   1.7381   1.7433   1.7755   1.7778   1.7895
  1.8289   1.8339   1.8512   1.8816   1.8966   1.9080   1.9175   1.9228
  1.9335   1.9500   1.9527   1.9568   1.9640   1.9778   1.9789   2.0042
  2.0241   2.0293   2.0361   2.0582   2.0854   2.0936   2.1207   2.2233
  2.2337   2.2540   2.2987   2.3218   2.3321   2.3644   2.4127   2.4213
  2.4319   2.4541   2.4602   2.4648   2.4807   2.5012   2.5579   2.5684
  2.6135   2.6356   2.6625   2.6657   2.6803   2.6968   2.7014   2.7077
  2.7239   2.7292   2.7378   2.7474   2.7620   2.7765   2.7879   2.7949
  2.7997   2.8098   2.8177   2.8327   2.8593   2.8620   2.8684   2.8986
  2.9047   2.9379   2.9462   3.0041   3.0250   3.0834   3.1013   3.1615
  3.1800   3.2167   3.2334   3.3428   3.3581   3.3792   3.3966   3.4964
  3.5266   3.5359   3.5506   3.6127   3.6494   3.7563   3.8635   3.9958
  4.0327   4.0439   4.0829   4.1419   4.1532   4.1579   4.4275   4.8220
  4.8521   9.8146  23.5224  23.6837  23.9103  23.9300  23.9689  23.9752
 24.0287  24.0741  24.0899  24.0968  24.1711  24.1921  25.9098  26.2530
 26.6962 215.8131
 --------------------------------------------------------------

          Ground-State Mulliken Net Atomic Charges

     Atom                 Charge (a.u.)
  ----------------------------------------
      1 C                     1.265178
      2 C                    -0.165370
      3 Cl                    0.468297
      4 C                    -0.595533
      5 H                     0.197331
      6 C                    -0.441077
      7 H                     0.164564
      8 C                    -0.204304
      9 H                     0.171115
     10 C                    -0.653427
     11 H                     0.175846
     12 C                     1.029830
     13 C                    -0.803829
     14 H                     0.167298
     15 C                    -0.266937
     16 H                     0.168800
     17 C                    -0.393834
     18 H                     0.159602
     19 C                    -0.142753
     20 H                     0.171456
     21 C                    -0.635309
     22 H                     0.163056
  ----------------------------------------
  Sum of atomic charges =     0.000000

 -----------------------------------------------------------------
                    Cartesian Multipole Moments
 -----------------------------------------------------------------
    Charge (ESU x 10^10)
                 0.0000
    Dipole Moment (Debye)
         X      -1.1397      Y      -0.1874      Z      -1.0606
       Tot       1.5681
    Quadrupole Moments (Debye-Ang)
        XX     -75.0552     XY      -2.3333     YY     -84.5618
        XZ      -5.0959     YZ      -2.8889     ZZ     -80.1517
    Octopole Moments (Debye-Ang^2)
       XXX    -184.6453    XXY     -14.2350    XYY     -55.2869
       YYY      -7.2240    XXZ     -14.9501    XYZ      -5.8942
       YYZ      -7.0009    XZZ     -65.7682    YZZ       8.1839
       ZZZ      -9.5376
    Hexadecapole Moments (Debye-Ang^3)
      XXXX   -2186.3126   XXXY     -12.9349   XXYY    -440.8793
      XYYY      31.5976   YYYY    -267.4395   XXXZ     315.8015
      XXYZ      -0.0267   XYYZ     138.4681   YYYZ      -6.3803
      XXZZ    -581.0841   XYZZ      34.8398   YYZZ    -304.0778
      XZZZ     356.3978   YZZZ     -21.8616   ZZZZ   -1519.8484
 -----------------------------------------------------------------
 Calculating analytic gradient of the SCF energy
 Gradient of SCF Energy
            1           2           3           4           5           6
    1  -0.0013057   0.0019512  -0.0014072   0.0006719  -0.0002141  -0.0007274
    2   0.0007066  -0.0004665   0.0003819  -0.0001447  -0.0000445  -0.0000516
    3  -0.0006988   0.0020819   0.0000666  -0.0011516   0.0001549   0.0002465
            7           8           9          10          11          12
    1  -0.0000410  -0.0002894  -0.0001847   0.0012406  -0.0004256  -0.0004532
    2  -0.0000518   0.0002094  -0.0000104   0.0005371  -0.0001363  -0.0010452
    3  -0.0001683   0.0004042  -0.0000364  -0.0004170   0.0002527   0.0004104
           13          14          15          16          17          18
    1   0.0008480   0.0001400  -0.0002069  -0.0000126   0.0002290   0.0000688
    2   0.0006447  -0.0004591  -0.0000985  -0.0000278  -0.0000548   0.0000831
    3   0.0001735  -0.0006674   0.0000622   0.0000871  -0.0001718   0.0000198
           19          20          21          22
    1  -0.0003809  -0.0000547   0.0003188   0.0002350
    2   0.0002245   0.0000485  -0.0003961   0.0001515
    3  -0.0000416  -0.0000386  -0.0005139  -0.0000544
 Max gradient component =       2.082E-03
 RMS gradient           =       5.845E-04
 Gradient time:  CPU 117.45 s  wall 117.45 s
 Geometry Optimization Parameters
   NAtoms,    NIC,     NZ,  NCons,   NDum,   NFix, NCnnct, MaxDiis
       22     155      22       0       0       0       0       0

 Cartesian Hessian Update
 Hessian updated using BFGS update


** GEOMETRY OPTIMIZATION IN DELOCALIZED INTERNAL COORDINATES **
   Searching for a Minimum

   Optimization Cycle:   3

                       Coordinates (Angstroms)
     ATOM                X               Y               Z
      1  C         0.0478181883    0.0024170517    0.0590072488
      2  C        -0.0235231151    0.1049930293    1.4590242080
      3  Cl        1.4262262482    0.2801416034    2.4430870701
      4  C        -1.2454116552    0.1256761280    2.1273572608
      5  H        -1.2578314564    0.2133283002    3.2066981715
      6  C        -2.4358733630    0.0486646436    1.4113280738
      7  H        -3.3826069862    0.0638622257    1.9384806931
      8  C        -2.3980593576   -0.0432010936    0.0227445385
      9  H        -3.3175071072   -0.1062206215   -0.5481895432
     10  C        -1.1716773053   -0.0660121690   -0.6336646566
     11  H        -1.1452094788   -0.1628052610   -1.7126560989
     12  C         1.3197233719   -0.0306195796   -0.7173481688
     13  C         2.3161893181   -0.9839033437   -0.4682315044
     14  H         2.1755197440   -1.7161982407    0.3171802134
     15  C         3.4764399638   -1.0166066167   -1.2366978838
     16  H         4.2325723670   -1.7661007164   -1.0309588216
     17  C         3.6666692702   -0.0958044811   -2.2663563311
     18  H         4.5741441049   -0.1191839876   -2.8591720775
     19  C         2.6816230268    0.8546526121   -2.5272877982
     20  H         2.8187196659    1.5780528372   -3.3233984320
     21  C         1.5186905159    0.8839510516   -1.7612525171
     22  H         0.7647055122    1.6375811558   -1.9596111766
   Point Group: c1    Number of degrees of freedom:    60


   Energy is   -923.041289068

 Hessian updated using BFGS update

 54 Hessian modes will be used to form the next step
  Hessian Eigenvalues:
     0.012049    0.019300    0.019875    0.023161    0.023336    0.023540
     0.023658    0.023680    0.023914    0.023994    0.024089    0.024106
     0.024112    0.024126    0.024133    0.024140    0.024142    0.024324
     0.027592    0.156476    0.159969    0.159987    0.159995    0.159996
     0.159998    0.160000    0.160142    0.160365    0.216639    0.220002
     0.220244    0.225749    0.231075    0.241276    0.249948    0.250424
     0.297242    0.327498    0.352122    0.356336    0.357011    0.367670
     0.427863    0.429243    0.429765    0.452412    0.467109    0.470572
     0.475042    0.476925    0.478174    0.478836    0.489341    0.507670

 Minimum search - taking simple RFO step
 Searching for Lamda that Minimizes Along All modes
 Value Taken    Lamda =  -0.00014233
 Step Taken.  Stepsize is  0.073531

                             Maximum     Tolerance    Cnvgd?
         Gradient           0.002864      0.000300      NO
         Displacement       0.044003      0.001200      NO
         Energy change     -0.000716      0.000001      NO


 New Cartesian Coordinates Obtained by Inverse Iteration

 Displacement from previous Coordinates is:  0.192723
 ----------------------------------------------------------------
             Standard Nuclear Orientation (Angstroms)
    I     Atom           X                Y                Z
 ----------------------------------------------------------------
    1      C       0.0442147823     0.0003192089     0.0510055380
    2      C      -0.0231711484     0.1177821952     1.4478093605
    3      Cl      1.4398345674     0.2936530167     2.4165673755
    4      C      -1.2401686707     0.1406338178     2.1252203396
    5      H      -1.2456486225     0.2396953830     3.2033384918
    6      C      -2.4317484277     0.0481181110     1.4133696998
    7      H      -3.3759964921     0.0651896185     1.9451095393
    8      C      -2.3998813331    -0.0632576533     0.0252443643
    9      H      -3.3210868030    -0.1378385672    -0.5408582837
   10      C      -1.1771719984    -0.0855624313    -0.6367042499
   11      H      -1.1506502895    -0.1903108510    -1.7154502412
   12      C       1.3156341526    -0.0271225358    -0.7226988036
   13      C       2.3009948167    -0.9918669712    -0.4779116267
   14      H       2.1517090087    -1.7220159776     0.3083307507
   15      C       3.4650304713    -1.0259293305    -1.2406956972
   16      H       4.2151500202    -1.7826102668    -1.0394572465
   17      C       3.6667019927    -0.0950327571    -2.2589547639
   18      H       4.5762243681    -0.1202508194    -2.8484293472
   19      C       2.6919588002     0.8677975953    -2.5134743493
   20      H       2.8403217040     1.5986598196    -3.3005933733
   21      C       1.5244430299     0.8986714210    -1.7536853351
   22      H       0.7746475441     1.6579425021    -1.9469996735
 ----------------------------------------------------------------
 Nuclear Repulsion Energy =         790.85706901 hartrees
 There are       49 alpha and       49 beta electrons
 Applying Cartesian multipole field
    Component          Value
    ---------          -----
     (2,0,0)        1.00000E-11
     (0,2,0)        2.00000E-11
     (0,0,2)       -3.00000E-11
 Nucleus-field energy     =    -0.0000000130 hartrees
 Requested basis set is 6-311++G(d,p)
 There are 130 shells and 357 basis functions
 A cutoff of  1.0D-15 yielded   7426 shell pairs
 There are     57810 function pairs (     62056 Cartesian)
 Smallest overlap matrix eigenvalue = 5.68E-07
 Linear dependence detected in AO basis
 Number of orthogonalized atomic orbitals = 355
 Maximum deviation from orthogonality = 2.911E-10
 Guess from superposition of atomic densities
 Warning:  Energy on first SCF cycle will be non-variational
 SAD guess density has 98.000000 electrons

 -----------------------------------------------------------------------
  General SCF calculation program by
  Eric Jon Sundstrom, Paul Horn, Yuezhi Mao, Dmitri Zuev, Alec White,
  David Stuck, Shaama M.S., Shane Yost, Joonho Lee, David Small,
  Daniel Levine, Susi Lehtola, Hugh Burton, Evgeny Epifanovsky,
  Bang C. Huynh
 -----------------------------------------------------------------------
 Exchange:     0.2000 Hartree-Fock + 0.0800 Slater + 0.7200 B88
 Correlation:  0.1900 VWN1RPA + 0.8100 LYP
 Using SG-1 standard quadrature grid
 A restricted SCF calculation will be
 performed using DIIS
 SCF converges when DIIS error is below 1.0e-08
 ---------------------------------------
  Cycle       Energy         DIIS error
 ---------------------------------------
    1    -926.1097933621      3.41e-02  
    2    -922.8469025392      3.32e-03  
    3    -922.7853915028      3.85e-03  
    4    -923.0345658192      6.22e-04  
    5    -923.0387408405      3.83e-04  
    6    -923.0412452967      8.65e-05  
    7    -923.0413418732      3.74e-05  
    8    -923.0413629972      1.24e-05  
    9    -923.0413655868      2.14e-06  
   10    -923.0413656500      9.90e-07  
   11    -923.0413656667      2.42e-07  
   12    -923.0413656675      1.04e-07  
   13    -923.0413656677      1.86e-08  
   14    -923.0413656677      1.14e-08  
   15    -923.0413656677      3.02e-09  Convergence criterion met
 ---------------------------------------
 SCF time:   CPU 375.70s  wall 376.00s 
 SCF   energy in the final basis set =     -923.0413656677
 Total energy in the final basis set =     -923.0413656677

 --------------------------------------------------------------

                    Orbital Energies (a.u.)
 --------------------------------------------------------------

 Alpha MOs
 -- Occupied --
******** -10.2447 -10.2054 -10.1948 -10.1927 -10.1909 -10.1906 -10.1881
-10.1824 -10.1815 -10.1813 -10.1809 -10.1804  -9.4678  -7.2324  -7.2228
 -7.2221  -0.9030  -0.8653  -0.8433  -0.7920  -0.7552  -0.7484  -0.7317
 -0.6394  -0.6241  -0.6071  -0.5905  -0.5399  -0.5120  -0.4862  -0.4772
 -0.4602  -0.4563  -0.4381  -0.4340  -0.4302  -0.4015  -0.3864  -0.3781
 -0.3677  -0.3553  -0.3528  -0.3391  -0.3164  -0.2824  -0.2623  -0.2602
 -0.2448
 -- Virtual --
 -0.0428  -0.0311  -0.0189  -0.0101  -0.0055  -0.0036   0.0077   0.0130
  0.0155   0.0227   0.0321   0.0354   0.0430   0.0475   0.0543   0.0662
  0.0676   0.0738   0.0819   0.0907   0.0961   0.1009   0.1020   0.1051
  0.1073   0.1102   0.1127   0.1166   0.1198   0.1230   0.1244   0.1273
  0.1276   0.1326   0.1335   0.1366   0.1425   0.1444   0.1494   0.1584
  0.1612   0.1633   0.1669   0.1716   0.1804   0.1832   0.1931   0.1966
  0.2021   0.2037   0.2066   0.2084   0.2206   0.2220   0.2284   0.2344
  0.2390   0.2470   0.2507   0.2515   0.2604   0.2656   0.2682   0.2715
  0.2779   0.2826   0.2833   0.2846   0.2911   0.2915   0.2986   0.3029
  0.3062   0.3111   0.3211   0.3258   0.3348   0.3444   0.3512   0.3561
  0.3610   0.3700   0.3841   0.4016   0.4485   0.4686   0.4858   0.4907
  0.5123   0.5218   0.5353   0.5356   0.5427   0.5443   0.5562   0.5578
  0.5654   0.5690   0.5741   0.5827   0.5843   0.5922   0.5981   0.6019
  0.6166   0.6247   0.6350   0.6381   0.6511   0.6573   0.6712   0.6938
  0.6966   0.7030   0.7109   0.7192   0.7222   0.7242   0.7295   0.7389
  0.7466   0.7514   0.7716   0.7862   0.8112   0.8164   0.8227   0.8454
  0.8476   0.8499   0.8634   0.8657   0.8705   0.8831   0.8852   0.8881
  0.9001   0.9093   0.9142   0.9294   0.9362   0.9524   0.9582   0.9757
  0.9848   0.9967   1.0081   1.0150   1.0240   1.0397   1.0503   1.0654
  1.0808   1.0949   1.0952   1.1296   1.1445   1.1457   1.1551   1.2186
  1.2613   1.2921   1.3144   1.3334   1.3496   1.3763   1.4499   1.4878
  1.4974   1.5102   1.5124   1.5318   1.5326   1.5488   1.5573   1.5656
  1.5701   1.5828   1.5858   1.6341   1.6456   1.6502   1.6606   1.6759
  1.6838   1.6924   1.7275   1.7383   1.7438   1.7753   1.7787   1.7894
  1.8292   1.8332   1.8513   1.8813   1.8977   1.9085   1.9173   1.9240
  1.9325   1.9506   1.9519   1.9574   1.9633   1.9771   1.9820   2.0056
  2.0248   2.0297   2.0363   2.0591   2.0861   2.0933   2.1191   2.2239
  2.2340   2.2540   2.3001   2.3204   2.3322   2.3663   2.4161   2.4220
  2.4324   2.4545   2.4600   2.4642   2.4809   2.5034   2.5574   2.5681
  2.6136   2.6356   2.6625   2.6644   2.6820   2.6966   2.7017   2.7078
  2.7244   2.7293   2.7382   2.7491   2.7631   2.7787   2.7880   2.7947
  2.8020   2.8094   2.8174   2.8297   2.8596   2.8628   2.8682   2.8994
  2.9030   2.9381   2.9466   3.0057   3.0278   3.0845   3.1024   3.1611
  3.1798   3.2190   3.2352   3.3427   3.3591   3.3799   3.3966   3.4969
  3.5268   3.5363   3.5520   3.6142   3.6509   3.7567   3.8655   3.9957
  4.0324   4.0438   4.0829   4.1423   4.1532   4.1589   4.4235   4.8229
  4.8526   9.8158  23.5225  23.6856  23.9111  23.9330  23.9698  23.9762
 24.0290  24.0754  24.0925  24.0964  24.1714  24.1928  25.9110  26.2544
 26.6970 215.8145
 --------------------------------------------------------------

          Ground-State Mulliken Net Atomic Charges

     Atom                 Charge (a.u.)
  ----------------------------------------
      1 C                     1.271945
      2 C                    -0.235384
      3 Cl                    0.466146
      4 C                    -0.582011
      5 H                     0.197402
      6 C                    -0.433363
      7 H                     0.165048
      8 C                    -0.211546
      9 H                     0.170981
     10 C                    -0.637446
     11 H                     0.177144
     12 C                     1.042613
     13 C                    -0.791914
     14 H                     0.169214
     15 C                    -0.276096
     16 H                     0.168641
     17 C                    -0.386260
     18 H                     0.159853
     19 C                    -0.138908
     20 H                     0.171454
     21 C                    -0.630416
     22 H                     0.162900
  ----------------------------------------
  Sum of atomic charges =     0.000000

 -----------------------------------------------------------------
                    Cartesian Multipole Moments
 -----------------------------------------------------------------
    Charge (ESU x 10^10)
                -0.0000
    Dipole Moment (Debye)
         X      -1.1482      Y      -0.1921      Z      -1.0491
       Tot       1.5672
    Quadrupole Moments (Debye-Ang)
        XX     -75.1043     XY      -2.2883     YY     -84.4695
        XZ      -5.1375     YZ      -2.8368     ZZ     -80.2103
    Octopole Moments (Debye-Ang^2)
       XXX    -184.9242    XXY     -14.3958    XYY     -55.2181
       YYY      -7.6217    XXZ     -14.7583    XYZ      -6.0863
       YYZ      -6.8096    XZZ     -66.0646    YZZ       7.9925
       ZZZ      -7.9184
    Hexadecapole Moments (Debye-Ang^3)
      XXXX   -2186.6490   XXXY     -14.7588   XXYY    -440.8908
      XYYY      28.3301   YYYY    -271.7002   XXXZ     315.1564
      XXYZ      -0.5911   XYYZ     137.6847   YYYZ      -8.8346
      XXZZ    -578.9510   XYZZ      33.5869   YYZZ    -301.9644
      XZZZ     356.5936   YZZZ     -22.9350   ZZZZ   -1506.6019
 -----------------------------------------------------------------
 Calculating analytic gradient of the SCF energy
 Gradient of SCF Energy
            1           2           3           4           5           6
    1   0.0002592   0.0004079  -0.0003040  -0.0000097  -0.0000056  -0.0001487
    2   0.0000707  -0.0000312  -0.0000281  -0.0000340  -0.0000637   0.0000136
    3  -0.0004259   0.0002750  -0.0002904  -0.0000841   0.0000334   0.0000806
            7           8           9          10          11          12
    1   0.0000587  -0.0001702   0.0000701   0.0002305  -0.0000145  -0.0002862
    2  -0.0000339  -0.0000461   0.0000702   0.0001060  -0.0000081  -0.0003189
    3   0.0000507  -0.0000815  -0.0000765   0.0000898  -0.0000447   0.0006959
           13          14          15          16          17          18
    1  -0.0001768   0.0000341  -0.0000143  -0.0000076   0.0002040   0.0000105
    2   0.0002019  -0.0001119   0.0000815  -0.0000082  -0.0001235   0.0000023
    3  -0.0000089   0.0000021  -0.0001060   0.0000681  -0.0000480   0.0000420
           19          20          21          22
    1  -0.0001161  -0.0000548   0.0000186   0.0000148
    2   0.0001454   0.0000109   0.0000230   0.0000821
    3   0.0000361   0.0000049  -0.0002322   0.0000197
 Max gradient component =       6.959E-04
 RMS gradient           =       1.647E-04
 Gradient time:  CPU 113.91 s  wall 113.92 s
 Geometry Optimization Parameters
   NAtoms,    NIC,     NZ,  NCons,   NDum,   NFix, NCnnct, MaxDiis
       22     155      22       0       0       0       0       0

 Cartesian Hessian Update
 Hessian updated using BFGS update


** GEOMETRY OPTIMIZATION IN DELOCALIZED INTERNAL COORDINATES **
   Searching for a Minimum

   Optimization Cycle:   4

                       Coordinates (Angstroms)
     ATOM                X               Y               Z
      1  C         0.0442147823    0.0003192089    0.0510055380
      2  C        -0.0231711484    0.1177821952    1.4478093605
      3  Cl        1.4398345674    0.2936530167    2.4165673755
      4  C        -1.2401686707    0.1406338178    2.1252203396
      5  H        -1.2456486225    0.2396953830    3.2033384918
      6  C        -2.4317484277    0.0481181110    1.4133696998
      7  H        -3.3759964921    0.0651896185    1.9451095393
      8  C        -2.3998813331   -0.0632576533    0.0252443643
      9  H        -3.3210868030   -0.1378385672   -0.5408582837
     10  C        -1.1771719984   -0.0855624313   -0.6367042499
     11  H        -1.1506502895   -0.1903108510   -1.7154502412
     12  C         1.3156341526   -0.0271225358   -0.7226988036
     13  C         2.3009948167   -0.9918669712   -0.4779116267
     14  H         2.1517090087   -1.7220159776    0.3083307507
     15  C         3.4650304713   -1.0259293305   -1.2406956972
     16  H         4.2151500202   -1.7826102668   -1.0394572465
     17  C         3.6667019927   -0.0950327571   -2.2589547639
     18  H         4.5762243681   -0.1202508194   -2.8484293472
     19  C         2.6919588002    0.8677975953   -2.5134743493
     20  H         2.8403217040    1.5986598196   -3.3005933733
     21  C         1.5244430299    0.8986714210   -1.7536853351
     22  H         0.7746475441    1.6579425021   -1.9469996735
   Point Group: c1    Number of degrees of freedom:    60


   Energy is   -923.041365668

 Hessian updated using BFGS update

 55 Hessian modes will be used to form the next step
  Hessian Eigenvalues:
     0.010542    0.019287    0.020019    0.023131    0.023322    0.023550
     0.023666    0.023680    0.023885    0.023977    0.024091    0.024105
     0.024109    0.024127    0.024134    0.024142    0.024173    0.024261
     0.027483    0.155584    0.159971    0.159988    0.159995    0.159997
     0.160000    0.160127    0.160147    0.160685    0.214636    0.220086
     0.220193    0.224358    0.230625    0.241095    0.249216    0.250582
     0.292320    0.325967    0.354776    0.356484    0.356703    0.357507
     0.375704    0.427852    0.429219    0.430477    0.456492    0.465765
     0.471169    0.475470    0.477058    0.478248    0.478847    0.489139
     0.531227

 Minimum search - taking simple RFO step
 Searching for Lamda that Minimizes Along All modes
 Value Taken    Lamda =  -0.00000692
 Step Taken.  Stepsize is  0.019287

                             Maximum     Tolerance    Cnvgd?
         Gradient           0.000349      0.000300      NO
         Displacement       0.014123      0.001200      NO
         Energy change     -0.000077      0.000001      NO


 New Cartesian Coordinates Obtained by Inverse Iteration

 Displacement from previous Coordinates is:  0.056571
 ----------------------------------------------------------------
             Standard Nuclear Orientation (Angstroms)
    I     Atom           X                Y                Z
 ----------------------------------------------------------------
    1      C       0.0430375355    -0.0007825409     0.0496565972
    2      C      -0.0234338873     0.1209630144     1.4459694111
    3      Cl      1.4415723754     0.2980196375     2.4131627341
    4      C      -1.2396110717     0.1457487806     2.1247112278
    5      H      -1.2441071580     0.2493092683     3.2023382063
    6      C      -2.4314354485     0.0490211833     1.4139999322
    7      H      -3.3756040422     0.0675055852     1.9459386641
    8      C      -2.4007521925    -0.0686766332     0.0264995349
    9      H      -3.3227944082    -0.1477761515    -0.5376859974
   10      C      -1.1789389012    -0.0914684667    -0.6367890813
   11      H      -1.1529779018    -0.1996864061    -1.7151662735
   12      C       1.3148784298    -0.0274557573    -0.7248840001
   13      C       2.2983928648    -0.9946489840    -0.4814949404
   14      H       2.1466591370    -1.7256207264     0.3034324119
   15      C       3.4630844871    -1.0287067173    -1.2431622786
   16      H       4.2115932517    -1.7876288186    -1.0445206911
   17      C       3.6673781926    -0.0942688953    -2.2576548899
   18      H       4.5773296726    -0.1191073246    -2.8465186914
   19      C       2.6953055974     0.8716210075    -2.5096829869
   20      H       2.8470270829     1.6054191091    -3.2934295455
   21      C       1.5266171228     0.9019887788    -1.7515440101
   22      H       0.7781207340     1.6628955848    -1.9430928649
 ----------------------------------------------------------------
 Nuclear Repulsion Energy =         790.82981742 hartrees
 There are       49 alpha and       49 beta electrons
 Applying Cartesian multipole field
    Component          Value
    ---------          -----
     (2,0,0)        1.00000E-11
     (0,2,0)        2.00000E-11
     (0,0,2)       -3.00000E-11
 Nucleus-field energy     =    -0.0000000129 hartrees
 Requested basis set is 6-311++G(d,p)
 There are 130 shells and 357 basis functions
 A cutoff of  1.0D-15 yielded   7425 shell pairs
 There are     57798 function pairs (     62044 Cartesian)
 Smallest overlap matrix eigenvalue = 5.68E-07
 Linear dependence detected in AO basis
 Number of orthogonalized atomic orbitals = 355
 Maximum deviation from orthogonality = 2.719E-10
 Guess from superposition of atomic densities
 Warning:  Energy on first SCF cycle will be non-variational
 SAD guess density has 98.000000 electrons

 -----------------------------------------------------------------------
  General SCF calculation program by
  Eric Jon Sundstrom, Paul Horn, Yuezhi Mao, Dmitri Zuev, Alec White,
  David Stuck, Shaama M.S., Shane Yost, Joonho Lee, David Small,
  Daniel Levine, Susi Lehtola, Hugh Burton, Evgeny Epifanovsky,
  Bang C. Huynh
 -----------------------------------------------------------------------
 Exchange:     0.2000 Hartree-Fock + 0.0800 Slater + 0.7200 B88
 Correlation:  0.1900 VWN1RPA + 0.8100 LYP
 Using SG-1 standard quadrature grid
 A restricted SCF calculation will be
 performed using DIIS
 SCF converges when DIIS error is below 1.0e-08
 ---------------------------------------
  Cycle       Energy         DIIS error
 ---------------------------------------
    1    -926.1086972423      3.41e-02  
    2    -922.8469166513      3.32e-03  
    3    -922.7854557015      3.85e-03  
    4    -923.0345561927      6.23e-04  
    5    -923.0387431496      3.83e-04  
    6    -923.0412495378      8.65e-05  
    7    -923.0413461402      3.74e-05  
    8    -923.0413672840      1.24e-05  
    9    -923.0413698737      2.14e-06  
   10    -923.0413699370      9.88e-07  
   11    -923.0413699535      2.41e-07  
   12    -923.0413699543      1.04e-07  
   13    -923.0413699545      1.85e-08  
   14    -923.0413699546      1.14e-08  
   15    -923.0413699546      3.02e-09  Convergence criterion met
 ---------------------------------------
 SCF time:   CPU 360.33s  wall 361.00s 
 SCF   energy in the final basis set =     -923.0413699546
 Total energy in the final basis set =     -923.0413699546

 --------------------------------------------------------------

                    Orbital Energies (a.u.)
 --------------------------------------------------------------

 Alpha MOs
 -- Occupied --
******** -10.2448 -10.2055 -10.1948 -10.1927 -10.1909 -10.1907 -10.1881
-10.1824 -10.1815 -10.1812 -10.1809 -10.1804  -9.4677  -7.2324  -7.2227
 -7.2220  -0.9029  -0.8652  -0.8432  -0.7919  -0.7552  -0.7485  -0.7318
 -0.6393  -0.6240  -0.6073  -0.5905  -0.5399  -0.5120  -0.4862  -0.4771
 -0.4603  -0.4563  -0.4380  -0.4339  -0.4302  -0.4014  -0.3863  -0.3781
 -0.3677  -0.3552  -0.3527  -0.3390  -0.3164  -0.2822  -0.2624  -0.2602
 -0.2450
 -- Virtual --
 -0.0426  -0.0311  -0.0188  -0.0101  -0.0057  -0.0037   0.0077   0.0129
  0.0154   0.0226   0.0321   0.0353   0.0429   0.0475   0.0543   0.0663
  0.0675   0.0737   0.0820   0.0907   0.0962   0.1008   0.1019   0.1051
  0.1073   0.1102   0.1126   0.1166   0.1198   0.1230   0.1244   0.1272
  0.1276   0.1325   0.1335   0.1365   0.1424   0.1443   0.1494   0.1583
  0.1612   0.1632   0.1668   0.1716   0.1804   0.1831   0.1931   0.1965
  0.2020   0.2037   0.2064   0.2082   0.2207   0.2218   0.2285   0.2343
  0.2389   0.2470   0.2507   0.2517   0.2603   0.2657   0.2682   0.2714
  0.2780   0.2826   0.2835   0.2846   0.2911   0.2914   0.2986   0.3029
  0.3062   0.3109   0.3211   0.3257   0.3347   0.3444   0.3513   0.3564
  0.3611   0.3699   0.3840   0.4014   0.4485   0.4688   0.4858   0.4907
  0.5124   0.5217   0.5352   0.5356   0.5428   0.5443   0.5561   0.5578
  0.5653   0.5692   0.5742   0.5826   0.5843   0.5920   0.5979   0.6017
  0.6167   0.6249   0.6351   0.6383   0.6509   0.6572   0.6714   0.6941
  0.6966   0.7030   0.7107   0.7192   0.7223   0.7240   0.7296   0.7389
  0.7466   0.7512   0.7716   0.7864   0.8111   0.8165   0.8228   0.8457
  0.8476   0.8498   0.8633   0.8657   0.8704   0.8833   0.8852   0.8883
  0.9001   0.9095   0.9143   0.9294   0.9366   0.9525   0.9581   0.9758
  0.9848   0.9968   1.0083   1.0152   1.0237   1.0397   1.0505   1.0654
  1.0807   1.0942   1.0947   1.1297   1.1447   1.1461   1.1555   1.2183
  1.2618   1.2920   1.3137   1.3335   1.3501   1.3764   1.4493   1.4879
  1.4973   1.5104   1.5126   1.5319   1.5325   1.5488   1.5577   1.5658
  1.5702   1.5827   1.5858   1.6342   1.6457   1.6506   1.6607   1.6759
  1.6836   1.6915   1.7276   1.7383   1.7438   1.7753   1.7787   1.7893
  1.8291   1.8331   1.8512   1.8810   1.8977   1.9084   1.9170   1.9241
  1.9323   1.9508   1.9520   1.9575   1.9630   1.9770   1.9830   2.0060
  2.0249   2.0300   2.0363   2.0592   2.0863   2.0929   2.1186   2.2237
  2.2340   2.2540   2.3001   2.3200   2.3319   2.3667   2.4166   2.4223
  2.4326   2.4547   2.4598   2.4640   2.4809   2.5038   2.5570   2.5682
  2.6137   2.6357   2.6624   2.6637   2.6823   2.6965   2.7018   2.7078
  2.7244   2.7293   2.7381   2.7498   2.7632   2.7786   2.7878   2.7942
  2.8022   2.8094   2.8172   2.8287   2.8597   2.8629   2.8681   2.8994
  2.9025   2.9379   2.9469   3.0059   3.0278   3.0847   3.1025   3.1609
  3.1795   3.2186   3.2350   3.3426   3.3591   3.3801   3.3965   3.4970
  3.5268   3.5366   3.5523   3.6143   3.6512   3.7568   3.8656   3.9958
  4.0323   4.0438   4.0827   4.1423   4.1531   4.1590   4.4222   4.8232
  4.8527   9.8157  23.5225  23.6853  23.9111  23.9324  23.9699  23.9766
 24.0291  24.0757  24.0929  24.0964  24.1717  24.1930  25.9108  26.2544
 26.6966 215.8144
 --------------------------------------------------------------

          Ground-State Mulliken Net Atomic Charges

     Atom                 Charge (a.u.)
  ----------------------------------------
      1 C                     1.270183
      2 C                    -0.245535
      3 Cl                    0.467562
      4 C                    -0.580508
      5 H                     0.197541
      6 C                    -0.432000
      7 H                     0.165132
      8 C                    -0.213811
      9 H                     0.170901
     10 C                    -0.635327
     11 H                     0.177562
     12 C                     1.041355
     13 C                    -0.782427
     14 H                     0.169803
     15 C                    -0.277592
     16 H                     0.168624
     17 C                    -0.383154
     18 H                     0.159917
     19 C                    -0.139921
     20 H                     0.171435
     21 C                    -0.632656
     22 H                     0.162917
  ----------------------------------------
  Sum of atomic charges =     0.000000

 -----------------------------------------------------------------
                    Cartesian Multipole Moments
 -----------------------------------------------------------------
    Charge (ESU x 10^10)
                 0.0000
    Dipole Moment (Debye)
         X      -1.1513      Y      -0.1935      Z      -1.0485
       Tot       1.5691
    Quadrupole Moments (Debye-Ang)
        XX     -75.1062     XY      -2.2729     YY     -84.4359
        XZ      -5.1575     YZ      -2.8114     ZZ     -80.2399
    Octopole Moments (Debye-Ang^2)
       XXX    -184.9947    XXY     -14.4334    XYY     -55.1608
       YYY      -7.7487    XXZ     -14.7744    XYZ      -6.1544
       YYZ      -6.8167    XZZ     -66.1100    YZZ       7.9589
       ZZZ      -7.6152
    Hexadecapole Moments (Debye-Ang^3)
      XXXX   -2187.3916   XXXY     -15.1190   XXYY    -440.9504
      XYYY      27.5280   YYYY    -272.9509   XXXZ     315.1300
      XXYZ      -0.7815   XYYZ     137.5416   YYYZ      -9.7696
      XXZZ    -578.7293   XYZZ      33.2910   YYZZ    -301.6802
      XZZZ     357.1446   YZZZ     -23.3934   ZZZZ   -1504.9051
 -----------------------------------------------------------------
 Calculating analytic gradient of the SCF energy
 Gradient of SCF Energy
            1           2           3           4           5           6
    1   0.0001747   0.0000311  -0.0000105  -0.0000625   0.0000023  -0.0000058
    2   0.0000277  -0.0000337  -0.0000615  -0.0000173  -0.0000427   0.0000123
    3  -0.0001109   0.0000591  -0.0001133  -0.0000022  -0.0000083  -0.0000448
            7           8           9          10          11          12
    1   0.0000100  -0.0000312   0.0000269  -0.0000884   0.0000071  -0.0001196
    2  -0.0000264  -0.0000269   0.0000337   0.0000295   0.0000054  -0.0001258
    3   0.0000177  -0.0000091  -0.0000292   0.0000538  -0.0000109   0.0001894
           13          14          15          16          17          18
    1  -0.0000727   0.0000085   0.0000357  -0.0000049   0.0000479   0.0000010
    2   0.0000960  -0.0000061   0.0000515  -0.0000088  -0.0000656   0.0000091
    3   0.0000347   0.0000283  -0.0000868   0.0000099   0.0000278   0.0000229
           19          20          21          22
    1  -0.0000558  -0.0000048   0.0000897   0.0000213
    2   0.0000537   0.0000169   0.0000565   0.0000223
    3   0.0000529   0.0000131  -0.0001315   0.0000373
 Max gradient component =       1.894E-04
 RMS gradient           =       5.955E-05
 Gradient time:  CPU 116.21 s  wall 116.21 s
 Geometry Optimization Parameters
   NAtoms,    NIC,     NZ,  NCons,   NDum,   NFix, NCnnct, MaxDiis
       22     155      22       0       0       0       0       0

 Cartesian Hessian Update
 Hessian updated using BFGS update


** GEOMETRY OPTIMIZATION IN DELOCALIZED INTERNAL COORDINATES **
   Searching for a Minimum

   Optimization Cycle:   5

                       Coordinates (Angstroms)
     ATOM                X               Y               Z
      1  C         0.0430375355   -0.0007825409    0.0496565972
      2  C        -0.0234338873    0.1209630144    1.4459694111
      3  Cl        1.4415723754    0.2980196375    2.4131627341
      4  C        -1.2396110717    0.1457487806    2.1247112278
      5  H        -1.2441071580    0.2493092683    3.2023382063
      6  C        -2.4314354485    0.0490211833    1.4139999322
      7  H        -3.3756040422    0.0675055852    1.9459386641
      8  C        -2.4007521925   -0.0686766332    0.0264995349
      9  H        -3.3227944082   -0.1477761515   -0.5376859974
     10  C        -1.1789389012   -0.0914684667   -0.6367890813
     11  H        -1.1529779018   -0.1996864061   -1.7151662735
     12  C         1.3148784298   -0.0274557573   -0.7248840001
     13  C         2.2983928648   -0.9946489840   -0.4814949404
     14  H         2.1466591370   -1.7256207264    0.3034324119
     15  C         3.4630844871   -1.0287067173   -1.2431622786
     16  H         4.2115932517   -1.7876288186   -1.0445206911
     17  C         3.6673781926   -0.0942688953   -2.2576548899
     18  H         4.5773296726   -0.1191073246   -2.8465186914
     19  C         2.6953055974    0.8716210075   -2.5096829869
     20  H         2.8470270829    1.6054191091   -3.2934295455
     21  C         1.5266171228    0.9019887788   -1.7515440101
     22  H         0.7781207340    1.6628955848   -1.9430928649
   Point Group: c1    Number of degrees of freedom:    60


   Energy is   -923.041369955

 Hessian updated using BFGS update

 56 Hessian modes will be used to form the next step
  Hessian Eigenvalues:
     0.007683    0.019225    0.020054    0.023067    0.023447    0.023487
     0.023586    0.023691    0.023865    0.023997    0.024025    0.024098
     0.024113    0.024119    0.024133    0.024137    0.024232    0.024262
     0.028893    0.155972    0.158356    0.159984    0.159992    0.159996
     0.160000    0.160046    0.160142    0.160216    0.215060    0.219410
     0.220162    0.223256    0.230323    0.242780    0.250359    0.250867
     0.293369    0.335442    0.353376    0.356459    0.356583    0.357029
     0.357479    0.371886    0.427462    0.428517    0.431960    0.456786
     0.462850    0.471158    0.474658    0.476962    0.477588    0.479158
     0.490713    0.515373

 Minimum search - taking simple RFO step
 Searching for Lamda that Minimizes Along All modes
 Value Taken    Lamda =  -0.00000175
 Step Taken.  Stepsize is  0.011848

                             Maximum     Tolerance    Cnvgd?
         Gradient           0.000282      0.000300     YES
         Displacement       0.009992      0.001200      NO
         Energy change     -0.000004      0.000001      NO


 New Cartesian Coordinates Obtained by Inverse Iteration

 Displacement from previous Coordinates is:  0.037564
 ----------------------------------------------------------------
             Standard Nuclear Orientation (Angstroms)
    I     Atom           X                Y                Z
 ----------------------------------------------------------------
    1      C       0.0427966225    -0.0016749504     0.0495271523
    2      C      -0.0234792234     0.1233405554     1.4454350810
    3      Cl      1.4419105627     0.3029095291     2.4121824114
    4      C      -1.2394494202     0.1491883615     2.1244048639
    5      H      -1.2438993948     0.2559728362     3.2017113186
    6      C      -2.4312227393     0.0495470371     1.4140372553
    7      H      -3.3755468196     0.0690894280     1.9456844171
    8      C      -2.4006412241    -0.0719840457     0.0268702430
    9      H      -3.3229275666    -0.1538655948    -0.5365737726
   10      C      -1.1790144126    -0.0952461803    -0.6367217717
   11      H      -1.1530169290    -0.2057027854    -1.7148563358
   12      C       1.3148469979    -0.0278878452    -0.7252836159
   13      C       2.2969497425    -0.9971498730    -0.4839369182
   14      H       2.1436596131    -1.7297388494     0.2991700040
   15      C       3.4618075917    -1.0306989122    -1.2452249797
   16      H       4.2093346763    -1.7911199060    -1.0487467154
   17      C       3.6674706832    -0.0936129862    -2.2571063712
   18      H       4.5775163734    -0.1179603021    -2.8458857947
   19      C       2.6967403947     0.8740024541    -2.5070805434
   20      H       2.8499690189     1.6097484157    -3.2887001344
   21      C       1.5276996429     0.9038171743    -1.7493248871
   22      H       0.7798372823     1.6656909671    -1.9394984380
 ----------------------------------------------------------------
 Nuclear Repulsion Energy =         790.80931637 hartrees
 There are       49 alpha and       49 beta electrons
 Applying Cartesian multipole field
    Component          Value
    ---------          -----
     (2,0,0)        1.00000E-11
     (0,2,0)        2.00000E-11
     (0,0,2)       -3.00000E-11
 Nucleus-field energy     =    -0.0000000129 hartrees
 Requested basis set is 6-311++G(d,p)
 There are 130 shells and 357 basis functions
 A cutoff of  1.0D-15 yielded   7425 shell pairs
 There are     57798 function pairs (     62044 Cartesian)
 Smallest overlap matrix eigenvalue = 5.68E-07
 Linear dependence detected in AO basis
 Number of orthogonalized atomic orbitals = 355
 Maximum deviation from orthogonality = 4.703E-10
 Guess from superposition of atomic densities
 Warning:  Energy on first SCF cycle will be non-variational
 SAD guess density has 98.000000 electrons

 -----------------------------------------------------------------------
  General SCF calculation program by
  Eric Jon Sundstrom, Paul Horn, Yuezhi Mao, Dmitri Zuev, Alec White,
  David Stuck, Shaama M.S., Shane Yost, Joonho Lee, David Small,
  Daniel Levine, Susi Lehtola, Hugh Burton, Evgeny Epifanovsky,
  Bang C. Huynh
 -----------------------------------------------------------------------
 Exchange:     0.2000 Hartree-Fock + 0.0800 Slater + 0.7200 B88
 Correlation:  0.1900 VWN1RPA + 0.8100 LYP
 Using SG-1 standard quadrature grid
 A restricted SCF calculation will be
 performed using DIIS
 SCF converges when DIIS error is below 1.0e-08
 ---------------------------------------
  Cycle       Energy         DIIS error
 ---------------------------------------
    1    -926.1083729444      3.41e-02  
    2    -922.8469205722      3.32e-03  
    3    -922.7855238236      3.85e-03  
    4    -923.0345650712      6.22e-04  
    5    -923.0387459605      3.83e-04  
    6    -923.0412505729      8.65e-05  
    7    -923.0413472305      3.74e-05  
    8    -923.0413683653      1.24e-05  
    9    -923.0413709553      2.14e-06  
   10    -923.0413710187      9.86e-07  
   11    -923.0413710352      2.40e-07  
   12    -923.0413710360      1.04e-07  
   13    -923.0413710362      1.85e-08  
   14    -923.0413710362      1.14e-08  
   15    -923.0413710362      3.01e-09  Convergence criterion met
 ---------------------------------------
 SCF time:   CPU 378.06s  wall 378.00s 
 SCF   energy in the final basis set =     -923.0413710362
 Total energy in the final basis set =     -923.0413710362

 --------------------------------------------------------------

                    Orbital Energies (a.u.)
 --------------------------------------------------------------

 Alpha MOs
 -- Occupied --
******** -10.2448 -10.2055 -10.1948 -10.1927 -10.1909 -10.1907 -10.1881
-10.1823 -10.1815 -10.1813 -10.1809 -10.1804  -9.4677  -7.2323  -7.2227
 -7.2220  -0.9028  -0.8652  -0.8432  -0.7919  -0.7552  -0.7485  -0.7318
 -0.6393  -0.6239  -0.6074  -0.5904  -0.5399  -0.5120  -0.4862  -0.4770
 -0.4604  -0.4563  -0.4380  -0.4339  -0.4302  -0.4014  -0.3863  -0.3781
 -0.3677  -0.3552  -0.3527  -0.3390  -0.3164  -0.2820  -0.2624  -0.2602
 -0.2451
 -- Virtual --
 -0.0424  -0.0312  -0.0187  -0.0102  -0.0058  -0.0038   0.0077   0.0129
  0.0153   0.0226   0.0321   0.0353   0.0429   0.0474   0.0543   0.0663
  0.0675   0.0737   0.0821   0.0906   0.0962   0.1008   0.1019   0.1051
  0.1074   0.1101   0.1126   0.1166   0.1198   0.1230   0.1244   0.1272
  0.1275   0.1325   0.1334   0.1364   0.1424   0.1443   0.1493   0.1583
  0.1613   0.1631   0.1668   0.1716   0.1804   0.1830   0.1930   0.1965
  0.2020   0.2037   0.2064   0.2081   0.2207   0.2218   0.2285   0.2343
  0.2388   0.2470   0.2506   0.2518   0.2603   0.2657   0.2683   0.2714
  0.2781   0.2826   0.2836   0.2845   0.2911   0.2913   0.2987   0.3028
  0.3061   0.3108   0.3210   0.3257   0.3347   0.3443   0.3515   0.3566
  0.3611   0.3700   0.3839   0.4013   0.4485   0.4687   0.4859   0.4907
  0.5125   0.5216   0.5352   0.5355   0.5428   0.5444   0.5560   0.5578
  0.5652   0.5694   0.5743   0.5826   0.5843   0.5920   0.5977   0.6015
  0.6168   0.6251   0.6352   0.6386   0.6508   0.6572   0.6716   0.6942
  0.6967   0.7030   0.7106   0.7192   0.7224   0.7240   0.7297   0.7391
  0.7466   0.7511   0.7717   0.7866   0.8111   0.8166   0.8229   0.8458
  0.8476   0.8498   0.8632   0.8658   0.8703   0.8834   0.8852   0.8885
  0.9001   0.9095   0.9144   0.9293   0.9368   0.9524   0.9581   0.9760
  0.9847   0.9969   1.0083   1.0153   1.0236   1.0397   1.0506   1.0654
  1.0806   1.0939   1.0945   1.1297   1.1448   1.1465   1.1558   1.2183
  1.2621   1.2920   1.3133   1.3337   1.3505   1.3765   1.4489   1.4880
  1.4973   1.5105   1.5126   1.5319   1.5327   1.5489   1.5579   1.5658
  1.5702   1.5826   1.5859   1.6343   1.6457   1.6508   1.6608   1.6758
  1.6835   1.6911   1.7277   1.7383   1.7439   1.7753   1.7787   1.7892
  1.8291   1.8330   1.8511   1.8808   1.8977   1.9084   1.9168   1.9241
  1.9323   1.9509   1.9521   1.9576   1.9629   1.9770   1.9835   2.0063
  2.0250   2.0303   2.0364   2.0593   2.0863   2.0928   2.1183   2.2236
  2.2340   2.2540   2.3001   2.3197   2.3317   2.3670   2.4169   2.4225
  2.4327   2.4549   2.4597   2.4637   2.4809   2.5040   2.5568   2.5682
  2.6138   2.6356   2.6623   2.6634   2.6826   2.6965   2.7019   2.7078
  2.7244   2.7293   2.7381   2.7503   2.7633   2.7787   2.7876   2.7940
  2.8022   2.8093   2.8171   2.8281   2.8598   2.8628   2.8681   2.8994
  2.9022   2.9379   2.9470   3.0061   3.0280   3.0849   3.1026   3.1608
  3.1793   3.2184   3.2350   3.3425   3.3591   3.3802   3.3965   3.4971
  3.5268   3.5368   3.5525   3.6144   3.6513   3.7570   3.8658   3.9958
  4.0323   4.0437   4.0827   4.1424   4.1531   4.1590   4.4212   4.8234
  4.8527   9.8157  23.5225  23.6852  23.9112  23.9323  23.9700  23.9768
 24.0292  24.0758  24.0933  24.0965  24.1718  24.1932  25.9105  26.2544
 26.6964 215.8144
 --------------------------------------------------------------

          Ground-State Mulliken Net Atomic Charges

     Atom                 Charge (a.u.)
  ----------------------------------------
      1 C                     1.268942
      2 C                    -0.253092
      3 Cl                    0.467856
      4 C                    -0.578074
      5 H                     0.197617
      6 C                    -0.431158
      7 H                     0.165156
      8 C                    -0.214924
      9 H                     0.170866
     10 C                    -0.634949
     11 H                     0.177887
     12 C                     1.042341
     13 C                    -0.778887
     14 H                     0.170338
     15 C                    -0.278868
     16 H                     0.168590
     17 C                    -0.381312
     18 H                     0.159980
     19 C                    -0.140173
     20 H                     0.171422
     21 C                    -0.632530
     22 H                     0.162971
  ----------------------------------------
  Sum of atomic charges =     0.000000

 -----------------------------------------------------------------
                    Cartesian Multipole Moments
 -----------------------------------------------------------------
    Charge (ESU x 10^10)
                -0.0000
    Dipole Moment (Debye)
         X      -1.1528      Y      -0.1953      Z      -1.0493
       Tot       1.5710
    Quadrupole Moments (Debye-Ang)
        XX     -75.1136     XY      -2.2663     YY     -84.4105
        XZ      -5.1701     YZ      -2.7941     ZZ     -80.2588
    Octopole Moments (Debye-Ang^2)
       XXX    -185.0501    XXY     -14.4733    XYY     -55.1148
       YYY      -7.9076    XXZ     -14.8068    XYZ      -6.1914
       YYZ      -6.8422    XZZ     -66.1294    YZZ       7.9182
       ZZZ      -7.5025
    Hexadecapole Moments (Debye-Ang^3)
      XXXX   -2187.4658   XXXY     -15.3680   XXYY    -440.9059
      XYYY      26.9648   YYYY    -273.8990   XXXZ     315.0616
      XXYZ      -0.9556   XYYZ     137.4401   YYYZ     -10.6438
      XXZZ    -578.5498   XYZZ      33.0929   YYZZ    -301.5925
      XZZZ     357.4669   YZZZ     -23.9530   ZZZZ   -1504.1724
 -----------------------------------------------------------------
 Calculating analytic gradient of the SCF energy
 Gradient of SCF Energy
            1           2           3           4           5           6
    1   0.0000379  -0.0000921   0.0000725  -0.0000171  -0.0000017   0.0000188
    2  -0.0000188  -0.0000315  -0.0000495  -0.0000176  -0.0000244  -0.0000111
    3   0.0000359  -0.0000533  -0.0000013  -0.0000049  -0.0000118  -0.0000292
            7           8           9          10          11          12
    1  -0.0000126   0.0000388  -0.0000008  -0.0000812   0.0000091  -0.0000064
    2  -0.0000120   0.0000080   0.0000074   0.0000115   0.0000154   0.0000396
    3  -0.0000107   0.0000020  -0.0000069   0.0000020  -0.0000035  -0.0000204
           13          14          15          16          17          18
    1  -0.0000078  -0.0000056   0.0000195  -0.0000085  -0.0000142   0.0000018
    2   0.0000048   0.0000087   0.0000188  -0.0000029  -0.0000054   0.0000143
    3   0.0000189   0.0000137  -0.0000164  -0.0000125   0.0000417   0.0000038
           19          20          21          22
    1  -0.0000263   0.0000178   0.0000498   0.0000085
    2   0.0000035   0.0000221   0.0000125   0.0000067
    3   0.0000331   0.0000249  -0.0000272   0.0000221
 Max gradient component =       9.215E-05
 RMS gradient           =       2.707E-05
 Gradient time:  CPU 113.62 s  wall 113.63 s
 Geometry Optimization Parameters
   NAtoms,    NIC,     NZ,  NCons,   NDum,   NFix, NCnnct, MaxDiis
       22     155      22       0       0       0       0       0

 Cartesian Hessian Update
 Hessian updated using BFGS update


** GEOMETRY OPTIMIZATION IN DELOCALIZED INTERNAL COORDINATES **
   Searching for a Minimum

   Optimization Cycle:   6

                       Coordinates (Angstroms)
     ATOM                X               Y               Z
      1  C         0.0427966225   -0.0016749504    0.0495271523
      2  C        -0.0234792234    0.1233405554    1.4454350810
      3  Cl        1.4419105627    0.3029095291    2.4121824114
      4  C        -1.2394494202    0.1491883615    2.1244048639
      5  H        -1.2438993948    0.2559728362    3.2017113186
      6  C        -2.4312227393    0.0495470371    1.4140372553
      7  H        -3.3755468196    0.0690894280    1.9456844171
      8  C        -2.4006412241   -0.0719840457    0.0268702430
      9  H        -3.3229275666   -0.1538655948   -0.5365737726
     10  C        -1.1790144126   -0.0952461803   -0.6367217717
     11  H        -1.1530169290   -0.2057027854   -1.7148563358
     12  C         1.3148469979   -0.0278878452   -0.7252836159
     13  C         2.2969497425   -0.9971498730   -0.4839369182
     14  H         2.1436596131   -1.7297388494    0.2991700040
     15  C         3.4618075917   -1.0306989122   -1.2452249797
     16  H         4.2093346763   -1.7911199060   -1.0487467154
     17  C         3.6674706832   -0.0936129862   -2.2571063712
     18  H         4.5775163734   -0.1179603021   -2.8458857947
     19  C         2.6967403947    0.8740024541   -2.5070805434
     20  H         2.8499690189    1.6097484157   -3.2887001344
     21  C         1.5276996429    0.9038171743   -1.7493248871
     22  H         0.7798372823    1.6656909671   -1.9394984380
   Point Group: c1    Number of degrees of freedom:    60


   Energy is   -923.041371036

 Hessian updated using BFGS update

 56 Hessian modes will be used to form the next step
  Hessian Eigenvalues:
     0.005603    0.019316    0.020253    0.023128    0.023428    0.023567
     0.023601    0.023709    0.023979    0.023999    0.024066    0.024112
     0.024115    0.024129    0.024135    0.024185    0.024261    0.024559
     0.027860    0.157015    0.159235    0.159994    0.159998    0.160020
     0.160135    0.160208    0.160913    0.216827    0.220015    0.220750
     0.226070    0.231325    0.240986    0.250498    0.252277    0.302049
     0.322936    0.343002    0.356452    0.356658    0.356754    0.356835
     0.357802    0.359546    0.427659    0.429444    0.432075    0.454980
     0.462353    0.469841    0.473722    0.476333    0.478412    0.479113
     0.491268    0.497139

 Minimum search - taking simple RFO step
 Searching for Lamda that Minimizes Along All modes
 Value Taken    Lamda =   0.00000000
 Step Taken.  Stepsize is  0.007688

                             Maximum     Tolerance    Cnvgd?
         Gradient           0.000193      0.000300     YES
         Displacement       0.006902      0.001200      NO
         Energy change     -0.000001      0.000001      NO


 New Cartesian Coordinates Obtained by Inverse Iteration

 Displacement from previous Coordinates is:  0.025631
 ----------------------------------------------------------------
             Standard Nuclear Orientation (Angstroms)
    I     Atom           X                Y                Z
 ----------------------------------------------------------------
    1      C       0.0427559899    -0.0019678847     0.0496000770
    2      C      -0.0235102665     0.1252724310     1.4452780917
    3      Cl      1.4417408220     0.3073935523     2.4117107225
    4      C      -1.2394835184     0.1513799706     2.1242383619
    5      H      -1.2440699073     0.2600188417     3.2013678707
    6      C      -2.4311875042     0.0496882847     1.4140278929
    7      H      -3.3755617543     0.0695575376     1.9455612846
    8      C      -2.4005377072    -0.0741690009     0.0270465783
    9      H      -3.3228219671    -0.1577430863    -0.5361667206
   10      C      -1.1788779244    -0.0975830900    -0.6365604293
   11      H      -1.1527980846    -0.2096077537    -1.7145279990
   12      C       1.3148907469    -0.0282103200    -0.7252937295
   13      C       2.2960267849    -0.9988832744    -0.4855828615
   14      H       2.1417943726    -1.7328163277     0.2960869375
   15      C       3.4608950901    -1.0321427874    -1.2468250023
   16      H       4.2077662482    -1.7935581291    -1.0517130392
   17      C       3.6675090742    -0.0933646005    -2.2570219720
   18      H       4.5776074307    -0.1174706847    -2.8457370521
   19      C       2.6976928726     0.8755269033    -2.5053893082
   20      H       2.8516527424     1.6124824158    -3.2857245771
   21      C       1.5285567272     0.9050520830    -1.7476292799
   22      H       0.7813012046     1.6678094472    -1.9366633778
 ----------------------------------------------------------------
 Nuclear Repulsion Energy =         790.78824118 hartrees
 There are       49 alpha and       49 beta electrons
 Applying Cartesian multipole field
    Component          Value
    ---------          -----
     (2,0,0)        1.00000E-11
     (0,2,0)        2.00000E-11
     (0,0,2)       -3.00000E-11
 Nucleus-field energy     =    -0.0000000128 hartrees
 Requested basis set is 6-311++G(d,p)
 There are 130 shells and 357 basis functions
 A cutoff of  1.0D-15 yielded   7424 shell pairs
 There are     57793 function pairs (     62038 Cartesian)
 Smallest overlap matrix eigenvalue = 5.68E-07
 Linear dependence detected in AO basis
 Number of orthogonalized atomic orbitals = 355
 Maximum deviation from orthogonality = 2.627E-10
 Guess from superposition of atomic densities
 Warning:  Energy on first SCF cycle will be non-variational
 SAD guess density has 98.000000 electrons

 -----------------------------------------------------------------------
  General SCF calculation program by
  Eric Jon Sundstrom, Paul Horn, Yuezhi Mao, Dmitri Zuev, Alec White,
  David Stuck, Shaama M.S., Shane Yost, Joonho Lee, David Small,
  Daniel Levine, Susi Lehtola, Hugh Burton, Evgeny Epifanovsky,
  Bang C. Huynh
 -----------------------------------------------------------------------
 Exchange:     0.2000 Hartree-Fock + 0.0800 Slater + 0.7200 B88
 Correlation:  0.1900 VWN1RPA + 0.8100 LYP
 Using SG-1 standard quadrature grid
 A restricted SCF calculation will be
 performed using DIIS
 SCF converges when DIIS error is below 1.0e-08
 ---------------------------------------
  Cycle       Energy         DIIS error
 ---------------------------------------
    1    -926.1081090406      3.41e-02  
    2    -922.8469320731      3.32e-03  
    3    -922.7855740894      3.85e-03  
    4    -923.0345709632      6.22e-04  
    5    -923.0387475991      3.83e-04  
    6    -923.0412508691      8.66e-05  
    7    -923.0413475350      3.74e-05  
    8    -923.0413686841      1.24e-05  
    9    -923.0413712742      2.14e-06  
   10    -923.0413713377      9.85e-07  
   11    -923.0413713540      2.40e-07  
   12    -923.0413713549      1.04e-07  
   13    -923.0413713550      1.85e-08  
   14    -923.0413713551      1.14e-08  
   15    -923.0413713550      3.01e-09  Convergence criterion met
 ---------------------------------------
 SCF time:   CPU 360.91s  wall 360.00s 
 SCF   energy in the final basis set =     -923.0413713550
 Total energy in the final basis set =     -923.0413713550

 --------------------------------------------------------------

                    Orbital Energies (a.u.)
 --------------------------------------------------------------

 Alpha MOs
 -- Occupied --
******** -10.2448 -10.2054 -10.1948 -10.1927 -10.1909 -10.1907 -10.1881
-10.1823 -10.1815 -10.1813 -10.1809 -10.1804  -9.4677  -7.2323  -7.2227
 -7.2220  -0.9028  -0.8652  -0.8432  -0.7919  -0.7552  -0.7485  -0.7318
 -0.6393  -0.6239  -0.6075  -0.5904  -0.5399  -0.5120  -0.4861  -0.4770
 -0.4605  -0.4563  -0.4380  -0.4338  -0.4302  -0.4014  -0.3863  -0.3781
 -0.3677  -0.3551  -0.3527  -0.3390  -0.3164  -0.2819  -0.2624  -0.2602
 -0.2452
 -- Virtual --
 -0.0423  -0.0312  -0.0187  -0.0102  -0.0059  -0.0038   0.0077   0.0129
  0.0153   0.0226   0.0321   0.0353   0.0428   0.0474   0.0543   0.0663
  0.0675   0.0736   0.0821   0.0906   0.0962   0.1008   0.1019   0.1051
  0.1074   0.1101   0.1125   0.1166   0.1198   0.1230   0.1243   0.1272
  0.1275   0.1324   0.1334   0.1364   0.1423   0.1442   0.1493   0.1583
  0.1613   0.1631   0.1668   0.1716   0.1804   0.1830   0.1930   0.1965
  0.2019   0.2037   0.2063   0.2080   0.2208   0.2218   0.2286   0.2343
  0.2388   0.2470   0.2506   0.2519   0.2602   0.2658   0.2683   0.2714
  0.2781   0.2826   0.2837   0.2845   0.2911   0.2913   0.2987   0.3027
  0.3060   0.3107   0.3210   0.3257   0.3347   0.3443   0.3515   0.3567
  0.3612   0.3700   0.3839   0.4013   0.4485   0.4687   0.4859   0.4907
  0.5125   0.5216   0.5352   0.5355   0.5428   0.5444   0.5560   0.5578
  0.5652   0.5695   0.5744   0.5826   0.5844   0.5919   0.5976   0.6013
  0.6168   0.6253   0.6352   0.6388   0.6507   0.6572   0.6717   0.6943
  0.6968   0.7030   0.7105   0.7191   0.7225   0.7240   0.7297   0.7392
  0.7466   0.7510   0.7717   0.7867   0.8110   0.8167   0.8229   0.8458
  0.8476   0.8498   0.8631   0.8658   0.8701   0.8836   0.8852   0.8885
  0.9001   0.9095   0.9144   0.9292   0.9370   0.9522   0.9580   0.9762
  0.9847   0.9969   1.0083   1.0153   1.0237   1.0397   1.0507   1.0654
  1.0805   1.0937   1.0943   1.1297   1.1449   1.1469   1.1560   1.2182
  1.2622   1.2920   1.3131   1.3338   1.3507   1.3766   1.4486   1.4881
  1.4973   1.5106   1.5126   1.5319   1.5328   1.5489   1.5580   1.5659
  1.5702   1.5826   1.5859   1.6345   1.6457   1.6508   1.6608   1.6758
  1.6835   1.6907   1.7277   1.7383   1.7439   1.7753   1.7788   1.7893
  1.8291   1.8329   1.8510   1.8806   1.8977   1.9084   1.9167   1.9240
  1.9322   1.9509   1.9522   1.9577   1.9627   1.9770   1.9838   2.0066
  2.0250   2.0304   2.0364   2.0593   2.0863   2.0927   2.1181   2.2235
  2.2340   2.2541   2.3001   2.3195   2.3316   2.3672   2.4172   2.4227
  2.4327   2.4550   2.4597   2.4635   2.4809   2.5041   2.5568   2.5683
  2.6138   2.6356   2.6622   2.6632   2.6828   2.6965   2.7020   2.7078
  2.7244   2.7293   2.7381   2.7507   2.7633   2.7787   2.7875   2.7937
  2.8022   2.8093   2.8169   2.8278   2.8599   2.8627   2.8680   2.8994
  2.9020   2.9379   2.9470   3.0063   3.0281   3.0850   3.1027   3.1606
  3.1792   3.2184   3.2350   3.3424   3.3591   3.3802   3.3964   3.4970
  3.5268   3.5369   3.5526   3.6145   3.6513   3.7572   3.8659   3.9958
  4.0323   4.0437   4.0827   4.1424   4.1531   4.1589   4.4207   4.8235
  4.8527   9.8157  23.5226  23.6852  23.9112  23.9322  23.9699  23.9768
 24.0292  24.0757  24.0935  24.0964  24.1718  24.1932  25.9104  26.2545
 26.6964 215.8144
 --------------------------------------------------------------

          Ground-State Mulliken Net Atomic Charges

     Atom                 Charge (a.u.)
  ----------------------------------------
      1 C                     1.267258
      2 C                    -0.257336
      3 Cl                    0.468021
      4 C                    -0.575990
      5 H                     0.197661
      6 C                    -0.430556
      7 H                     0.165160
      8 C                    -0.215614
      9 H                     0.170848
     10 C                    -0.635705
     11 H                     0.178106
     12 C                     1.043011
     13 C                    -0.776323
     14 H                     0.170741
     15 C                    -0.279697
     16 H                     0.168559
     17 C                    -0.380050
     18 H                     0.160038
     19 C                    -0.140513
     20 H                     0.171414
     21 C                    -0.632074
     22 H                     0.163041
  ----------------------------------------
  Sum of atomic charges =     0.000000

 -----------------------------------------------------------------
                    Cartesian Multipole Moments
 -----------------------------------------------------------------
    Charge (ESU x 10^10)
                 0.0000
    Dipole Moment (Debye)
         X      -1.1530      Y      -0.1973      Z      -1.0495
       Tot       1.5715
    Quadrupole Moments (Debye-Ang)
        XX     -75.1191     XY      -2.2616     YY     -84.3935
        XZ      -5.1778     YZ      -2.7844     ZZ     -80.2698
    Octopole Moments (Debye-Ang^2)
       XXX    -185.0755    XXY     -14.5187    XYY     -55.0790
       YYY      -8.0605    XXZ     -14.8323    XYZ      -6.2094
       YYZ      -6.8616    XZZ     -66.1325    YZZ       7.8691
       ZZZ      -7.4361
    Hexadecapole Moments (Debye-Ang^3)
      XXXX   -2187.4644   XXXY     -15.5748   XXYY    -440.8824
      XYYY      26.5390   YYYY    -274.6080   XXXZ     315.0730
      XXYZ      -1.1084   XYYZ     137.4044   YYYZ     -11.3600
      XXZZ    -578.4091   XYZZ      32.9569   YYZZ    -301.5733
      XZZZ     357.7331   YZZZ     -24.4744   ZZZZ   -1503.7694
 -----------------------------------------------------------------
 Calculating analytic gradient of the SCF energy
 Gradient of SCF Energy
            1           2           3           4           5           6
    1  -0.0000174  -0.0000793   0.0000483   0.0000082  -0.0000085   0.0000063
    2  -0.0000100  -0.0000275  -0.0000329  -0.0000195  -0.0000212  -0.0000126
    3   0.0000590  -0.0000649   0.0000329  -0.0000027  -0.0000061  -0.0000012
            7           8           9          10          11          12
    1  -0.0000127   0.0000345  -0.0000078  -0.0000279   0.0000045   0.0000172
    2  -0.0000076   0.0000131   0.0000008   0.0000065   0.0000172   0.0000570
    3  -0.0000203  -0.0000075  -0.0000017  -0.0000183  -0.0000009  -0.0000679
           13          14          15          16          17          18
    1   0.0000264  -0.0000109  -0.0000042  -0.0000038  -0.0000182   0.0000045
    2  -0.0000192   0.0000036  -0.0000015   0.0000006   0.0000212   0.0000161
    3   0.0000069  -0.0000070   0.0000147  -0.0000158   0.0000154   0.0000030
           19          20          21          22
    1   0.0000120   0.0000208   0.0000022   0.0000058
    2  -0.0000032   0.0000210  -0.0000084   0.0000063
    3   0.0000133   0.0000242   0.0000317   0.0000132
 Max gradient component =       7.930E-05
 RMS gradient           =       2.425E-05
 Gradient time:  CPU 122.49 s  wall 122.49 s
 Geometry Optimization Parameters
   NAtoms,    NIC,     NZ,  NCons,   NDum,   NFix, NCnnct, MaxDiis
       22     155      22       0       0       0       0       0

 Cartesian Hessian Update
 Hessian updated using BFGS update


** GEOMETRY OPTIMIZATION IN DELOCALIZED INTERNAL COORDINATES **
   Searching for a Minimum

   Optimization Cycle:   7

                       Coordinates (Angstroms)
     ATOM                X               Y               Z
      1  C         0.0427559899   -0.0019678847    0.0496000770
      2  C        -0.0235102665    0.1252724310    1.4452780917
      3  Cl        1.4417408220    0.3073935523    2.4117107225
      4  C        -1.2394835184    0.1513799706    2.1242383619
      5  H        -1.2440699073    0.2600188417    3.2013678707
      6  C        -2.4311875042    0.0496882847    1.4140278929
      7  H        -3.3755617543    0.0695575376    1.9455612846
      8  C        -2.4005377072   -0.0741690009    0.0270465783
      9  H        -3.3228219671   -0.1577430863   -0.5361667206
     10  C        -1.1788779244   -0.0975830900   -0.6365604293
     11  H        -1.1527980846   -0.2096077537   -1.7145279990
     12  C         1.3148907469   -0.0282103200   -0.7252937295
     13  C         2.2960267849   -0.9988832744   -0.4855828615
     14  H         2.1417943726   -1.7328163277    0.2960869375
     15  C         3.4608950901   -1.0321427874   -1.2468250023
     16  H         4.2077662482   -1.7935581291   -1.0517130392
     17  C         3.6675090742   -0.0933646005   -2.2570219720
     18  H         4.5776074307   -0.1174706847   -2.8457370521
     19  C         2.6976928726    0.8755269033   -2.5053893082
     20  H         2.8516527424    1.6124824158   -3.2857245771
     21  C         1.5285567272    0.9050520830   -1.7476292799
     22  H         0.7813012046    1.6678094472   -1.9366633778
   Point Group: c1    Number of degrees of freedom:    60


   Energy is   -923.041371355

 Hessian updated using BFGS update

 58 Hessian modes will be used to form the next step
  Hessian Eigenvalues:
     0.004624    0.019308    0.020235    0.023089    0.023351    0.023559
     0.023642    0.023705    0.023979    0.023982    0.024094    0.024112
     0.024119    0.024132    0.024146    0.024167    0.024263    0.024464
     0.026126    0.156062    0.159856    0.159992    0.159995    0.160007
     0.160021    0.160144    0.160207    0.161516    0.215512    0.220021
     0.220425    0.224417    0.230805    0.240642    0.249730    0.250688
     0.288940    0.324087    0.342522    0.356525    0.356657    0.356671
     0.356702    0.356900    0.357459    0.360136    0.427738    0.429809
     0.430764    0.454526    0.466146    0.467866    0.472727    0.475772
     0.478355    0.479006    0.480227    0.499353

 Minimum search - taking simple RFO step
 Searching for Lamda that Minimizes Along All modes
 Value Taken    Lamda =   0.00000000
 Step Taken.  Stepsize is  0.003841

                             Maximum     Tolerance    Cnvgd?
         Gradient           0.000058      0.000300     YES
         Displacement       0.003331      0.001200      NO
         Energy change     -0.000000      0.000001     YES

 Final energy is   -923.04137135504516     


 ******************************
 **  OPTIMIZATION CONVERGED  **
 ******************************

                       Coordinates (Angstroms)
     ATOM                X               Y               Z
      1  C         0.0427559899   -0.0019678847    0.0496000770
      2  C        -0.0235102665    0.1252724310    1.4452780917
      3  Cl        1.4417408220    0.3073935523    2.4117107225
      4  C        -1.2394835184    0.1513799706    2.1242383619
      5  H        -1.2440699073    0.2600188417    3.2013678707
      6  C        -2.4311875042    0.0496882847    1.4140278929
      7  H        -3.3755617543    0.0695575376    1.9455612846
      8  C        -2.4005377072   -0.0741690009    0.0270465783
      9  H        -3.3228219671   -0.1577430863   -0.5361667206
     10  C        -1.1788779244   -0.0975830900   -0.6365604293
     11  H        -1.1527980846   -0.2096077537   -1.7145279990
     12  C         1.3148907469   -0.0282103200   -0.7252937295
     13  C         2.2960267849   -0.9988832744   -0.4855828615
     14  H         2.1417943726   -1.7328163277    0.2960869375
     15  C         3.4608950901   -1.0321427874   -1.2468250023
     16  H         4.2077662482   -1.7935581291   -1.0517130392
     17  C         3.6675090742   -0.0933646005   -2.2570219720
     18  H         4.5776074307   -0.1174706847   -2.8457370521
     19  C         2.6976928726    0.8755269033   -2.5053893082
     20  H         2.8516527424    1.6124824158   -3.2857245771
     21  C         1.5285567272    0.9050520830   -1.7476292799
     22  H         0.7813012046    1.6678094472   -1.9366633778

Z-matrix Print:
$molecule
0 1
Cl
C  1 1.764687
C  2 1.392932 1 117.126501
H  3 1.082604 2 119.376521 1 -1.208859 0
C  3 1.391006 2 119.844144 1 178.240044 0
H  5 1.083866 3 119.652241 2 179.951696 0
C  5 1.392838 3 119.740656 2 -0.167241 0
H  7 1.083883 5 120.369388 3 179.777272 0
C  7 1.390459 5 119.741138 3 0.113915 0
H  9 1.084087 7 119.830802 5 179.039862 0
C  2 1.403032 1 120.992335 3 178.261284 0
C  11 1.489791 2 124.010010 1 1.496351 0
C  12 1.400643 11 119.879264 2 -123.261468 0
H  13 1.084400 12 119.392769 11 2.674937 0
C  13 1.393539 12 120.714716 11 -178.399639 0
H  15 1.084311 13 119.739095 12 -179.321887 0
C  15 1.393191 13 120.119959 12 0.382968 0
H  17 1.084180 15 120.198710 13 -179.995552 0
C  17 1.394450 15 119.616901 13 0.008790 0
H  19 1.084269 17 120.070396 15 179.585510 0
C  19 1.391946 17 120.271672 15 -0.316403 0
H  21 1.083260 19 119.840861 17 179.874465 0
$end


 --------------------------------------------------------------

                    Orbital Energies (a.u.)
 --------------------------------------------------------------

 Alpha MOs
 -- Occupied --
******** -10.2448 -10.2054 -10.1948 -10.1927 -10.1909 -10.1907 -10.1881
-10.1823 -10.1815 -10.1813 -10.1809 -10.1804  -9.4677  -7.2323  -7.2227
 -7.2220  -0.9028  -0.8652  -0.8432  -0.7919  -0.7552  -0.7485  -0.7318
 -0.6393  -0.6239  -0.6075  -0.5904  -0.5399  -0.5120  -0.4861  -0.4770
 -0.4605  -0.4563  -0.4380  -0.4338  -0.4302  -0.4014  -0.3863  -0.3781
 -0.3677  -0.3551  -0.3527  -0.3390  -0.3164  -0.2819  -0.2624  -0.2602
 -0.2452
 -- Virtual --
 -0.0423  -0.0312  -0.0187  -0.0102  -0.0059  -0.0038   0.0077   0.0129
  0.0153   0.0226   0.0321   0.0353   0.0428   0.0474   0.0543   0.0663
  0.0675   0.0736   0.0821   0.0906   0.0962   0.1008   0.1019   0.1051
  0.1074   0.1101   0.1125   0.1166   0.1198   0.1230   0.1243   0.1272
  0.1275   0.1324   0.1334   0.1364   0.1423   0.1442   0.1493   0.1583
  0.1613   0.1631   0.1668   0.1716   0.1804   0.1830   0.1930   0.1965
  0.2019   0.2037   0.2063   0.2080   0.2208   0.2218   0.2286   0.2343
  0.2388   0.2470   0.2506   0.2519   0.2602   0.2658   0.2683   0.2714
  0.2781   0.2826   0.2837   0.2845   0.2911   0.2913   0.2987   0.3027
  0.3060   0.3107   0.3210   0.3257   0.3347   0.3443   0.3515   0.3567
  0.3612   0.3700   0.3839   0.4013   0.4485   0.4687   0.4859   0.4907
  0.5125   0.5216   0.5352   0.5355   0.5428   0.5444   0.5560   0.5578
  0.5652   0.5695   0.5744   0.5826   0.5844   0.5919   0.5976   0.6013
  0.6168   0.6253   0.6352   0.6388   0.6507   0.6572   0.6717   0.6943
  0.6968   0.7030   0.7105   0.7191   0.7225   0.7240   0.7297   0.7392
  0.7466   0.7510   0.7717   0.7867   0.8110   0.8167   0.8229   0.8458
  0.8476   0.8498   0.8631   0.8658   0.8701   0.8836   0.8852   0.8885
  0.9001   0.9095   0.9144   0.9292   0.9370   0.9522   0.9580   0.9762
  0.9847   0.9969   1.0083   1.0153   1.0237   1.0397   1.0507   1.0654
  1.0805   1.0937   1.0943   1.1297   1.1449   1.1469   1.1560   1.2182
  1.2622   1.2920   1.3131   1.3338   1.3507   1.3766   1.4486   1.4881
  1.4973   1.5106   1.5126   1.5319   1.5328   1.5489   1.5580   1.5659
  1.5702   1.5826   1.5859   1.6345   1.6457   1.6508   1.6608   1.6758
  1.6835   1.6907   1.7277   1.7383   1.7439   1.7753   1.7788   1.7893
  1.8291   1.8329   1.8510   1.8806   1.8977   1.9084   1.9167   1.9240
  1.9322   1.9509   1.9522   1.9577   1.9627   1.9770   1.9838   2.0066
  2.0250   2.0304   2.0364   2.0593   2.0863   2.0927   2.1181   2.2235
  2.2340   2.2541   2.3001   2.3195   2.3316   2.3672   2.4172   2.4227
  2.4327   2.4550   2.4597   2.4635   2.4809   2.5041   2.5568   2.5683
  2.6138   2.6356   2.6622   2.6632   2.6828   2.6965   2.7020   2.7078
  2.7244   2.7293   2.7381   2.7507   2.7633   2.7787   2.7875   2.7937
  2.8022   2.8093   2.8169   2.8278   2.8599   2.8627   2.8680   2.8994
  2.9020   2.9379   2.9470   3.0063   3.0281   3.0850   3.1027   3.1606
  3.1792   3.2184   3.2350   3.3424   3.3591   3.3802   3.3964   3.4970
  3.5268   3.5369   3.5526   3.6145   3.6513   3.7572   3.8659   3.9958
  4.0323   4.0437   4.0827   4.1424   4.1531   4.1589   4.4207   4.8235
  4.8527   9.8157  23.5226  23.6852  23.9112  23.9322  23.9699  23.9768
 24.0292  24.0757  24.0935  24.0964  24.1718  24.1932  25.9104  26.2545
 26.6964 215.8144
 --------------------------------------------------------------

          Ground-State Mulliken Net Atomic Charges

     Atom                 Charge (a.u.)
  ----------------------------------------
      1 C                     1.267258
      2 C                    -0.257336
      3 Cl                    0.468021
      4 C                    -0.575990
      5 H                     0.197661
      6 C                    -0.430556
      7 H                     0.165160
      8 C                    -0.215614
      9 H                     0.170848
     10 C                    -0.635705
     11 H                     0.178106
     12 C                     1.043011
     13 C                    -0.776323
     14 H                     0.170741
     15 C                    -0.279697
     16 H                     0.168559
     17 C                    -0.380050
     18 H                     0.160038
     19 C                    -0.140513
     20 H                     0.171414
     21 C                    -0.632074
     22 H                     0.163041
  ----------------------------------------
  Sum of atomic charges =     0.000000

 -----------------------------------------------------------------
                    Cartesian Multipole Moments
 -----------------------------------------------------------------
    Charge (ESU x 10^10)
                 0.0000
    Dipole Moment (Debye)
         X      -1.1530      Y      -0.1973      Z      -1.0495
       Tot       1.5715
    Quadrupole Moments (Debye-Ang)
        XX     -75.1191     XY      -2.2616     YY     -84.3935
        XZ      -5.1778     YZ      -2.7844     ZZ     -80.2698
    Octopole Moments (Debye-Ang^2)
       XXX    -185.0755    XXY     -14.5187    XYY     -55.0790
       YYY      -8.0605    XXZ     -14.8323    XYZ      -6.2094
       YYZ      -6.8616    XZZ     -66.1325    YZZ       7.8691
       ZZZ      -7.4361
    Hexadecapole Moments (Debye-Ang^3)
      XXXX   -2187.4644   XXXY     -15.5748   XXYY    -440.8824
      XYYY      26.5390   YYYY    -274.6080   XXXZ     315.0730
      XXYZ      -1.1084   XYYZ     137.4044   YYYZ     -11.3600
      XXZZ    -578.4091   XYZZ      32.9569   YYZZ    -301.5733
      XZZZ     357.7331   YZZZ     -24.4744   ZZZZ   -1503.7694
 -----------------------------------------------------------------
Archival summary:
1\1\november\OPT\ProcedureUnspecified\BasisUnspecified\l1129\taweetha\FriJan1708:21:162020FriJan1708:21:162020\0\\#,OPT,ProcedureUnspecified,BasisUnspecified,\\0,1\Cl\C,1,1.76469\C,2,1.39293,1,117.127\H,3,1.0826,2,119.377,1,-1.20886,0\C,3,1.39101,2,119.844,1,178.24,0\H,5,1.08387,3,119.652,2,179.952,0\C,5,1.39284,3,119.741,2,-0.167241,0\H,7,1.08388,5,120.369,3,179.777,0\C,7,1.39046,5,119.741,3,0.113915,0\H,9,1.08409,7,119.831,5,179.04,0\C,2,1.40303,1,120.992,3,178.261,0\C,11,1.48979,2,124.01,1,1.49635,0\C,12,1.40064,11,119.879,2,-123.261,0\H,13,1.0844,12,119.393,11,2.67494,0\C,13,1.39354,12,120.715,11,-178.4,0\H,15,1.08431,13,119.739,12,-179.322,0\C,15,1.39319,13,120.12,12,0.382968,0\H,17,1.08418,15,120.199,13,-179.996,0\C,17,1.39445,15,119.617,13,0.00878954,0\H,19,1.08427,17,120.07,15,179.586,0\C,19,1.39195,17,120.272,15,-0.316403,0\H,21,1.08326,19,119.841,17,179.874,0\\\@

 Total job time:  3375.69s(wall), 3375.44s(cpu) 
 Fri Jan 17 08:21:16 2020

        *************************************************************
        *                                                           *
        *  Thank you very much for using Q-Chem.  Have a nice day.  *
        *                                                           *
        *************************************************************


 
User input: 2 of 2 
 
                  Welcome to Q-Chem
     A Quantum Leap Into The Future Of Chemistry


 Q-Chem 5.2 (devel), Q-Chem, Inc., Pleasanton, CA (2019)

 Yihan Shao,  Zhengting Gan,  E. Epifanovsky,  A. T. B. Gilbert,  M. Wormit,  
 J. Kussmann,  A. W. Lange,  A. Behn,  Jia Deng,  Xintian Feng,  D. Ghosh,  
 M. Goldey,  P. R. Horn,  L. D. Jacobson,  I. Kaliman,  T. Kus,  A. Landau,  
 Jie Liu,  E. I. Proynov,  R. M. Richard,  R. P. Steele,  E. J. Sundstrom,  
 H. L. Woodcock III,  P. M. Zimmerman,  D. Zuev,  B. Albrecht,  E. Alguire,  
 S. A. Baeppler,  D. Barton,  Z. Benda,  Y. A. Bernard,  E. J. Berquist,  
 K. B. Bravaya,  H. Burton,  D. Casanova,  Chun-Min Chang,  Yunqing Chen,  
 A. Chien,  K. D. Closser,  M. P. Coons,  S. Coriani,  S. Dasgupta,  
 A. L. Dempwolff,  M. Diedenhofen,  Hainam Do,  R. G. Edgar,  Po-Tung Fang,  
 S. Faraji,  S. Fatehi,  Qingguo Feng,  K. D. Fenk,  J. Fosso-Tande,  
 J. Gayvert,  Qinghui Ge,  A. Ghysels,  G. Gidofalvi,  J. Gomes,  
 J. Gonthier,  A. Gunina,  D. Hait,  M. W. D. Hanson-Heine,  
 P. H. P. Harbach,  A. W. Hauser,  M. F. Herbst,  J. E. Herr,  
 E. G. Hohenstein,  Z. C. Holden,  Kerwin Hui,  B. C. Huynh,  T.-C. Jagau,  
 Hyunjun Ji,  B. Kaduk,  K. Khistyaev,  Jaehoon Kim,  P. Klunzinger,  K. Koh,  
 D. Kosenkov,  L. Koulias,  T. Kowalczyk,  C. M. Krauter,  A. Kunitsa,  
 Ka Un Lao,  A. Laurent,  K. V. Lawler,  Joonho Lee,  D. Lefrancois,  
 S. Lehtola,  D. S. Levine,  Yi-Pei Li,  You-Sheng Lin,  Fenglai Liu,  
 E. Livshits,  A. Luenser,  P. Manohar,  E. Mansoor,  S. F. Manzer,  
 Shan-Ping Mao,  Yuezhi Mao,  N. Mardirossian,  A. V. Marenich,  
 T. Markovich,  L. A. Martinez-Martinez,  S. A. Maurer,  N. J. Mayhall,  
 S. C. McKenzie,  J.-M. Mewes,  P. Morgante,  A. F. Morrison,  
 J. W. Mullinax,  K. Nanda,  T. S. Nguyen-Beck,  R. Olivares-Amaya,  
 J. A. Parkhill,  Zheng Pei,  T. M. Perrine,  F. Plasser,  P. Pokhilko,  
 S. Prager,  A. Prociuk,  E. Ramos,  D. R. Rehn,  F. Rob,  M. Scheurer,  
 M. Schneider,  N. Sergueev,  S. M. Sharada,  S. Sharma,  D. W. Small,  
 T. Stauch,  T. Stein,  Yu-Chuan Su,  A. J. W. Thom,  A. Tkatchenko,  
 T. Tsuchimochi,  N. M. Tubman,  L. Vogt,  M. L. Vidal,  O. Vydrov,  
 M. A. Watson,  J. Wenzel,  M. de Wergifosse,  T. A. Wesolowski,  A. White,  
 J. Witte,  A. Yamada,  Jun Yang,  K. Yao,  S. Yeganeh,  S. R. Yost,  
 Zhi-Qiang You,  A. Zech,  Igor Ying Zhang,  Xing Zhang,  Yan Zhao,  
 Ying Zhu,  B. R. Brooks,  G. K. L. Chan,  C. J. Cramer,  M. S. Gordon,  
 W. J. Hehre,  A. Klamt,  M. W. Schmidt,  C. D. Sherrill,  D. G. Truhlar,  
 A. Aspuru-Guzik,  R. Baer,  A. T. Bell,  N. A. Besley,  Jeng-Da Chai,  
 A. E. DePrince, III,  R. A. DiStasio Jr.,  A. Dreuw,  B. D. Dunietz,  
 T. R. Furlani,  Chao-Ping Hsu,  Yousung Jung,  Jing Kong,  D. S. Lambrecht,  
 WanZhen Liang,  C. Ochsenfeld,  V. A. Rassolov,  L. V. Slipchenko,  
 J. E. Subotnik,  T. Van Voorhis,  J. M. Herbert,  A. I. Krylov,  
 P. M. W. Gill,  M. Head-Gordon

 Contributors to earlier versions of Q-Chem not listed above: 
 R. D. Adamson,  B. Austin,  J. Baker,  G. J. O. Beran,  K. Brandhorst,  
 S. T. Brown,  E. F. C. Byrd,  A. K. Chakraborty,  C.-L. Cheng,  
 Siu Hung Chien,  D. M. Chipman,  D. L. Crittenden,  H. Dachsel,  
 R. J. Doerksen,  A. D. Dutoi,  L. Fusti-Molnar,  W. A. Goddard III,  
 A. Golubeva-Zadorozhnaya,  S. R. Gwaltney,  G. Hawkins,  A. Heyden,  
 S. Hirata,  G. Kedziora,  F. J. Keil,  C. Kelley,  Jihan Kim,  R. A. King,  
 R. Z. Khaliullin,  P. P. Korambath,  W. Kurlancheek,  A. M. Lee,  M. S. Lee,  
 S. V. Levchenko,  Ching Yeh Lin,  D. Liotard,  R. C. Lochan,  I. Lotan,  
 P. E. Maslen,  N. Nair,  D. P. O'Neill,  D. Neuhauser,  E. Neuscamman,  
 C. M. Oana,  R. Olson,  B. Peters,  R. Peverati,  P. A. Pieniazek,  
 Y. M. Rhee,  J. Ritchie,  M. A. Rohrdanz,  E. Rosta,  N. J. Russ,  
 H. F. Schaefer III,  N. E. Schultz,  N. Shenvi,  A. C. Simmonett,  A. Sodt,  
 D. Stuck,  K. S. Thanthiriwatte,  V. Vanovschi,  Tao Wang,  A. Warshel,  
 C. F. Williams,  Q. Wu,  X. Xu,  W. Zhang

 Please cite Q-Chem as follows:
 Y. Shao et al., Mol. Phys. 113, 184-215 (2015)
 DOI: 10.1080/00268976.2014.952696

 Q-Chem 5.2.1 for Intel X86 EM64T Linux

 Parts of Q-Chem use Armadillo 8.300.2 (Tropical Shenanigans).
 http://arma.sourceforge.net/

 Q-Chem begins on Fri Jan 17 08:21:16 2020  

Host: 
0

     Scratch files written to /scratch/taweetham/qchem2520//
NAlpha2: 98
NElect   98
Mult     1
The previous job contains 0 fragments, simply inherited here

 Q-Chem warning in module libgen/rem_setup.C, line 2168:

 Setting Thresh to 1e-14


Checking the input file for inconsistencies... 	...done.

--------------------------------------------------------------
User input:
--------------------------------------------------------------

$MOLECULE
READ
$END

$REM
   JOB_TYPE 	FREQUENCY
   BASIS 	6-311++G**
   METHOD	B3LYP
   SCF_GUESS_ALWAYS     TRUE
   S2THRESH     15
   THRESH       15
   MEM_TOTAL    10000
$END

--------------------------------------------------------------
 ----------------------------------------------------------------
             Standard Nuclear Orientation (Angstroms)
    I     Atom           X                Y                Z
 ----------------------------------------------------------------
    1      C       0.5748500783    -0.4555873736    -0.0835851905
    2      C       1.4571971436     0.6212417886     0.0907737697
    3      Cl      0.8529444492     2.2506899960     0.3972017479
    4      C       2.8394090827     0.4502852762     0.0678908550
    5      H       3.4831366703     1.3080724526     0.2156994180
    6      C       3.3769519827    -0.8169560359    -0.1322230786
    7      H       4.4529218788    -0.9462976488    -0.1502449483
    8      C       2.5285434556    -1.9079784433    -0.3050532906
    9      H       2.9364019895    -2.8993304897    -0.4652863717
   10      C       1.1509030081    -1.7214828025    -0.2785716352
   11      H       0.4892662521    -2.5670641221    -0.4284809397
   12      C      -0.9093648771    -0.3288201719    -0.0609586659
   13      C      -1.5847420816     0.5058721828    -0.9606527885
   14      H      -1.0181493919     1.0928878000    -1.6732806210
   15      C      -2.9746302478     0.5809226397    -0.9510467930
   16      H      -3.4818883324     1.2279738616    -1.6579077973
   17      C      -3.7130112479    -0.1727788158    -0.0393344729
   18      H      -4.7952945549    -0.1094052297    -0.0297324255
   19      C      -3.0519249345    -1.0076601316     0.8589520180
   20      H      -3.6174262391    -1.5939598652     1.5746272918
   21      C      -1.6607587538    -1.0877836168     0.8452331311
   22      H      -1.1495595589    -1.7302536673     1.5536335265
 ----------------------------------------------------------------
 Molecular Point Group                 C1    NOp =  1
 Largest Abelian Subgroup              C1    NOp =  1
 Nuclear Repulsion Energy =         790.78824118 hartrees
 There are       49 alpha and       49 beta electrons
 Requested basis set is 6-311++G(d,p)
 There are 130 shells and 357 basis functions

 Total QAlloc Memory Limit  10000 MB
 Mega-Array Size       188 MB
 MEM_STATIC part       192 MB
 A cutoff of  1.0D-15 yielded   7424 shell pairs
 There are     57793 function pairs (     62038 Cartesian)
 Smallest overlap matrix eigenvalue = 5.68E-07
 Linear dependence detected in AO basis
 Number of orthogonalized atomic orbitals = 355
 Maximum deviation from orthogonality = 3.144E-10
 Guess from superposition of atomic densities
 Warning:  Energy on first SCF cycle will be non-variational
 SAD guess density has 98.000000 electrons

 -----------------------------------------------------------------------
  General SCF calculation program by
  Eric Jon Sundstrom, Paul Horn, Yuezhi Mao, Dmitri Zuev, Alec White,
  David Stuck, Shaama M.S., Shane Yost, Joonho Lee, David Small,
  Daniel Levine, Susi Lehtola, Hugh Burton, Evgeny Epifanovsky,
  Bang C. Huynh
 -----------------------------------------------------------------------
 Exchange:     0.2000 Hartree-Fock + 0.0800 Slater + 0.7200 B88
 Correlation:  0.1900 VWN1RPA + 0.8100 LYP
 Using SG-1 standard quadrature grid
 A restricted SCF calculation will be
 performed using DIIS
 SCF converges when DIIS error is below 1.0e-08
 ---------------------------------------
  Cycle       Energy         DIIS error
 ---------------------------------------
    1    -926.1084554873      3.41e-02  
    2    -922.8469597932      3.32e-03  
    3    -922.7856377869      3.85e-03  
    4    -923.0346001594      6.22e-04  
    5    -923.0387744315      3.83e-04  
    6    -923.0412767038      8.66e-05  
    7    -923.0413733970      3.74e-05  
    8    -923.0413945346      1.24e-05  
    9    -923.0413971225      2.14e-06  
   10    -923.0413971860      9.85e-07  
   11    -923.0413972023      2.40e-07  
   12    -923.0413972032      1.04e-07  
   13    -923.0413972034      1.85e-08  
   14    -923.0413972034      1.14e-08  
   15    -923.0413972034      3.01e-09  Convergence criterion met
 ---------------------------------------
 SCF time:   CPU 370.17s  wall 370.00s 
 SCF   energy in the final basis set =     -923.0413972034
 Total energy in the final basis set =     -923.0413972034

 --------------------------------------------------------------

                    Orbital Energies (a.u.)
 --------------------------------------------------------------

 Alpha MOs
 -- Occupied --
******** -10.2448 -10.2054 -10.1948 -10.1926 -10.1909 -10.1906 -10.1881
-10.1824 -10.1815 -10.1813 -10.1809 -10.1804  -9.4677  -7.2321  -7.2226
 -7.2221  -0.9028  -0.8653  -0.8431  -0.7919  -0.7552  -0.7485  -0.7318
 -0.6393  -0.6239  -0.6074  -0.5904  -0.5399  -0.5120  -0.4861  -0.4770
 -0.4605  -0.4563  -0.4380  -0.4338  -0.4302  -0.4013  -0.3863  -0.3781
 -0.3676  -0.3551  -0.3527  -0.3390  -0.3164  -0.2819  -0.2624  -0.2602
 -0.2452
 -- Virtual --
 -0.0423  -0.0312  -0.0187  -0.0101  -0.0058  -0.0038   0.0078   0.0130
  0.0153   0.0226   0.0322   0.0354   0.0431   0.0477   0.0545   0.0664
  0.0676   0.0737   0.0823   0.0908   0.0963   0.1009   0.1020   0.1052
  0.1075   0.1101   0.1127   0.1167   0.1199   0.1231   0.1244   0.1272
  0.1275   0.1324   0.1333   0.1363   0.1423   0.1446   0.1495   0.1587
  0.1615   0.1633   0.1668   0.1719   0.1806   0.1832   0.1931   0.1971
  0.2023   0.2041   0.2073   0.2080   0.2210   0.2219   0.2286   0.2345
  0.2392   0.2471   0.2506   0.2523   0.2604   0.2657   0.2685   0.2717
  0.2782   0.2827   0.2837   0.2847   0.2913   0.2914   0.2987   0.3029
  0.3067   0.3106   0.3211   0.3256   0.3347   0.3444   0.3516   0.3569
  0.3611   0.3698   0.3838   0.4012   0.4486   0.4687   0.4857   0.4907
  0.5123   0.5216   0.5352   0.5355   0.5428   0.5444   0.5560   0.5579
  0.5651   0.5697   0.5746   0.5826   0.5843   0.5920   0.5976   0.6013
  0.6169   0.6252   0.6352   0.6390   0.6507   0.6574   0.6721   0.6943
  0.6969   0.7032   0.7105   0.7191   0.7226   0.7241   0.7297   0.7392
  0.7466   0.7510   0.7717   0.7866   0.8110   0.8167   0.8228   0.8459
  0.8476   0.8499   0.8631   0.8659   0.8702   0.8836   0.8852   0.8885
  0.9001   0.9095   0.9145   0.9292   0.9369   0.9524   0.9578   0.9762
  0.9848   0.9970   1.0083   1.0154   1.0238   1.0397   1.0507   1.0655
  1.0805   1.0938   1.0944   1.1297   1.1449   1.1469   1.1561   1.2182
  1.2623   1.2920   1.3130   1.3338   1.3507   1.3766   1.4486   1.4880
  1.4973   1.5106   1.5126   1.5319   1.5328   1.5489   1.5580   1.5659
  1.5702   1.5826   1.5860   1.6345   1.6457   1.6509   1.6608   1.6759
  1.6835   1.6908   1.7277   1.7384   1.7439   1.7753   1.7788   1.7893
  1.8291   1.8329   1.8511   1.8806   1.8977   1.9084   1.9167   1.9241
  1.9322   1.9510   1.9522   1.9577   1.9627   1.9770   1.9838   2.0066
  2.0250   2.0305   2.0364   2.0593   2.0863   2.0927   2.1181   2.2235
  2.2340   2.2541   2.3002   2.3195   2.3316   2.3672   2.4172   2.4227
  2.4327   2.4550   2.4597   2.4636   2.4809   2.5041   2.5569   2.5683
  2.6139   2.6355   2.6621   2.6631   2.6828   2.6965   2.7020   2.7078
  2.7244   2.7293   2.7382   2.7507   2.7633   2.7787   2.7875   2.7938
  2.8022   2.8094   2.8169   2.8278   2.8599   2.8628   2.8680   2.8993
  2.9021   2.9379   2.9470   3.0063   3.0281   3.0850   3.1027   3.1607
  3.1792   3.2185   3.2350   3.3425   3.3591   3.3802   3.3965   3.4970
  3.5269   3.5369   3.5526   3.6144   3.6512   3.7572   3.8659   3.9958
  4.0323   4.0437   4.0827   4.1424   4.1531   4.1589   4.4206   4.8235
  4.8527   9.8156  23.5226  23.6852  23.9112  23.9322  23.9700  23.9768
 24.0292  24.0758  24.0936  24.0964  24.1718  24.1932  25.9102  26.2541
 26.6964 215.8144
 --------------------------------------------------------------

          Ground-State Mulliken Net Atomic Charges

     Atom                 Charge (a.u.)
  ----------------------------------------
      1 C                     1.273431
      2 C                    -0.261559
      3 Cl                    0.468050
      4 C                    -0.576856
      5 H                     0.197641
      6 C                    -0.430329
      7 H                     0.165174
      8 C                    -0.217654
      9 H                     0.170921
     10 C                    -0.633256
     11 H                     0.178337
     12 C                     1.049288
     13 C                    -0.782759
     14 H                     0.171188
     15 C                    -0.279713
     16 H                     0.168500
     17 C                    -0.380369
     18 H                     0.160005
     19 C                    -0.142130
     20 H                     0.171261
     21 C                    -0.632559
     22 H                     0.163389
  ----------------------------------------
  Sum of atomic charges =     0.000000

 -----------------------------------------------------------------
                    Cartesian Multipole Moments
 -----------------------------------------------------------------
    Charge (ESU x 10^10)
                -0.0000
    Dipole Moment (Debye)
         X       0.3026      Y      -1.5110      Z      -0.3054
       Tot       1.5710
    Quadrupole Moments (Debye-Ang)
        XX     -71.6343     XY      -2.0230     YY     -81.3681
        XZ      -0.4362     YZ      -3.1758     ZZ     -84.7971
    Octopole Moments (Debye-Ang^2)
       XXX       9.2281    XXY       1.0626    XYY       7.0586
       YYY      -0.9025    XXZ       1.2761    XYZ      11.6813
       YYZ      -0.3026    XZZ      -7.2839    YZZ       5.7472
       ZZZ       2.8673
    Hexadecapole Moments (Debye-Ang^3)
      XXXX   -2362.7713   XXXY      -8.5066   XXYY    -583.9658
      XYYY     -21.6883   YYYY    -905.3744   XXXZ      -5.1208
      XXYZ     -22.2982   XYYZ      -9.7406   YYYZ       8.1904
      XXZZ    -507.3612   XYZZ       6.8265   YYZZ    -199.1732
      XZZZ       3.4649   YZZZ     -12.1857   ZZZZ    -272.7944
 -----------------------------------------------------------------
 Calculating MO derivatives via CPSCF
    1     0    69    0.0253871  
    2     0    69    0.0064825  
    3     0    69    0.0005102  
    4     4    65    0.0000389  
    5    66     3    0.0000024  
    6    69     0    0.0000001  Converged
 Time for AOints: 501.4 s (CPU) 501.4 s (wall)
 ------------------------------------------------------------------------------
                     AOints        : Timing summary (seconds)
 ------------------------------------------------------------------------------
     job step          cpu (% of tot)      sys (% of tot)     wall (% of tot)
 ------------------------------------------------------------------------------
  AOints            0.5014E+03 ( 7.7)   0.6000E-05 ( 3.1)   0.5014E+03 ( 7.7)
 ------------------------------------------------------------------------------
   Grand Totals     0.6505E+04          0.1940E-03          0.6505E+04
 ------------------------------------------------------------------------------
 Polarizability Matrix (a.u.)
            1           2           3
    1-204.1757509   8.1448280   2.0424538
    2   8.1448280-147.9616424   7.5567245
    3   2.0424538   7.5567245-101.7806468
 Calculating analytic Hessian of the SCF energy

 Direct stationary perturbation theory relativistic correction:

 rels  =       0.880717041850
 relv  =      -3.449986797042
 rel2e =       1.002211204658
 E_rel =      -1.567058550534

 Hessian of the SCF Energy
            1           2           3           4           5           6
    1   0.6396523   0.0015970  -0.0016274  -0.1925150  -0.1151110  -0.0229989
    2   0.0015970   0.6105990   0.0526791  -0.0600319  -0.2032253  -0.0224144
    3  -0.0016274   0.0526791   0.1757744  -0.0113767  -0.0206047  -0.0663013
    4  -0.1925150  -0.0600319  -0.0113767   0.6173541   0.0422091   0.0083967
    5  -0.1151110  -0.2032253  -0.0206047   0.0422091   0.4831341   0.0619638
    6  -0.0229989  -0.0224144  -0.0663013   0.0083967   0.0619638   0.1289487
    7   0.0063051  -0.0076935  -0.0013561  -0.0525866   0.0330327   0.0060919
    8   0.0154537  -0.0365586  -0.0075664   0.0331755  -0.1265679  -0.0192051
    9   0.0027653  -0.0067705   0.0017498   0.0064603  -0.0199191  -0.0256539
   10  -0.0365588  -0.0624960  -0.0096602  -0.3178184   0.0442822   0.0055935
   11  -0.0179457   0.0426038   0.0052436  -0.0205312  -0.1079320  -0.0085292
   12  -0.0027454   0.0064159   0.0069867  -0.0049506  -0.0083823  -0.0616249
   13  -0.0049852   0.0022215   0.0002332  -0.0149047  -0.0256274  -0.0045337
   14   0.0013897   0.0011653  -0.0007299   0.0052550   0.0041770   0.0003083
   15   0.0003548  -0.0005542   0.0055088   0.0004961  -0.0000762   0.0026776
   16   0.0008926  -0.0095525  -0.0015889  -0.0136248   0.0319191   0.0055798
   17  -0.0093066  -0.0647410  -0.0092720   0.0885779   0.0163141   0.0017082
   18  -0.0015650  -0.0100686  -0.0055644   0.0145614   0.0017783   0.0063511
   19   0.0005369  -0.0001550   0.0000054   0.0015689   0.0015882   0.0002496
   20  -0.0001164  -0.0012234   0.0000056   0.0011593  -0.0033815  -0.0017335
   21  -0.0001410  -0.0001830  -0.0010050   0.0003660  -0.0015968   0.0070030
   22  -0.0118362   0.0795622   0.0119877  -0.0624176  -0.0241587  -0.0042306
   23   0.0339258   0.0175744   0.0012113  -0.0262047  -0.0092258  -0.0003557
   24   0.0057525   0.0027965   0.0067347  -0.0045856  -0.0005576  -0.0055166
   25  -0.0052165  -0.0001276   0.0000733  -0.0012959  -0.0009055  -0.0001265
   26   0.0001750   0.0021116  -0.0007810  -0.0008240   0.0004663   0.0001780
   27  -0.0001908  -0.0008573   0.0068474  -0.0001843   0.0002160  -0.0005283
   28  -0.1487318   0.0315487   0.0065542   0.0628990   0.0121807   0.0021270
   29   0.0937717  -0.2658173  -0.0298259  -0.0408092  -0.0565169  -0.0111559
   30   0.0186009  -0.0310345  -0.0688946  -0.0068030  -0.0110978   0.0060983
   31   0.0088899   0.0109954   0.0018264  -0.0001508   0.0020065   0.0004124
   32  -0.0176166  -0.0193997  -0.0039962   0.0027443  -0.0023504  -0.0013311
   33  -0.0035967  -0.0030762   0.0033833   0.0005532  -0.0012245   0.0058769
   34  -0.2135333   0.0127574   0.0034873  -0.0245102  -0.0104849   0.0021537
   35   0.0092253  -0.0907752   0.0084684  -0.0243180   0.0072573   0.0003608
   36   0.0031270   0.0082375  -0.0714846  -0.0030026   0.0003131   0.0027845
   37  -0.0225391   0.0208747  -0.0206877   0.0016397   0.0032795  -0.0011219
   38   0.0113853   0.0020614   0.0009173  -0.0028227  -0.0018773   0.0009104
   39  -0.0029392  -0.0005811   0.0050271   0.0017075  -0.0017868  -0.0003525
   40   0.0008300   0.0000047  -0.0002561  -0.0000414  -0.0000775  -0.0001887
   41  -0.0017310  -0.0016408  -0.0021272  -0.0003158   0.0006158  -0.0000888
   42   0.0003947  -0.0026418  -0.0011846  -0.0012613   0.0014246  -0.0000255
   43   0.0037663   0.0016522  -0.0013429  -0.0011913  -0.0000121   0.0011241
   44   0.0019681   0.0022500   0.0055616   0.0007174  -0.0011707   0.0001067
   45  -0.0010813   0.0057276   0.0001298   0.0009896   0.0003192   0.0000827
   46   0.0000162   0.0008479  -0.0009434  -0.0001332   0.0003976   0.0001064
   47  -0.0002539   0.0000620   0.0001136   0.0000867   0.0000282  -0.0000361
   48   0.0000548   0.0000185   0.0001464   0.0000336   0.0001887  -0.0000242
   49  -0.0004521   0.0001286   0.0002361   0.0000749   0.0008829  -0.0001991
   50  -0.0003359  -0.0013037  -0.0000853   0.0002983  -0.0000303  -0.0004592
   51   0.0002237   0.0001785  -0.0008847  -0.0005424   0.0000637   0.0003673
   52   0.0000710  -0.0000698  -0.0000404  -0.0000160   0.0000594   0.0000306
   53  -0.0000113  -0.0004677  -0.0005985  -0.0001678  -0.0000185  -0.0000091
   54  -0.0000297  -0.0005876  -0.0003982  -0.0002029   0.0000925   0.0000459
   55   0.0025049  -0.0020974   0.0016680  -0.0001377  -0.0002725  -0.0000996
   56  -0.0014613   0.0018367   0.0051385   0.0003044   0.0005147   0.0000070
   57   0.0018702   0.0058509   0.0005788   0.0016050  -0.0003377  -0.0002479
   58  -0.0001313  -0.0010813   0.0008857  -0.0003538   0.0003790   0.0000920
   59   0.0001608   0.0001554   0.0000640   0.0000448   0.0001056   0.0000502
   60  -0.0001375   0.0000959   0.0001691   0.0000436   0.0000063  -0.0000294
   61  -0.0281211  -0.0183515   0.0215985  -0.0018789   0.0047609   0.0015927
   62  -0.0067876   0.0064765  -0.0015156   0.0024755   0.0000003  -0.0003110
   63   0.0051941  -0.0010612   0.0035866  -0.0022148  -0.0010975  -0.0001861
   64   0.0011544  -0.0005348   0.0003191   0.0000394  -0.0003302  -0.0000541
   65   0.0016146  -0.0017492  -0.0022891  -0.0010206  -0.0003035   0.0000356
   66  -0.0012797  -0.0021589  -0.0009078  -0.0000921   0.0003212   0.0002537
            7           8           9          10          11          12
    1   0.0063051   0.0154537   0.0027653  -0.0365588  -0.0179457  -0.0027454
    2  -0.0076935  -0.0365586  -0.0067705  -0.0624960   0.0426038   0.0064159
    3  -0.0013561  -0.0075664   0.0017498  -0.0096602   0.0052436   0.0069867
    4  -0.0525866   0.0331755   0.0064603  -0.3178184  -0.0205312  -0.0049506
    5   0.0330327  -0.1265679  -0.0199191   0.0442822  -0.1079320  -0.0083823
    6   0.0060919  -0.0192051  -0.0256539   0.0055935  -0.0085292  -0.0616249
    7   0.0658235  -0.0570446  -0.0088122  -0.0134533   0.0383278   0.0069155
    8  -0.0570446   0.1882306   0.0336015   0.0123969  -0.0252961  -0.0051446
    9  -0.0088122   0.0336015   0.0178328   0.0020560  -0.0051587   0.0031562
   10  -0.0134533   0.0123969   0.0020560   0.6759457   0.0387967   0.0090475
   11   0.0383278  -0.0252961  -0.0051587   0.0387967   0.7086886   0.0961741
   12   0.0069155  -0.0051446   0.0031562   0.0090475   0.0961741   0.1439744
   13   0.0006753  -0.0005754  -0.0000555  -0.1585115  -0.1331471  -0.0230639
   14   0.0011329   0.0010374   0.0006523  -0.1363753  -0.2327094  -0.0338233
   15   0.0002663   0.0006518  -0.0023931  -0.0232935  -0.0342334  -0.0413159
   16  -0.0038305   0.0021449   0.0002725  -0.1585042   0.1063888   0.0169233
   17  -0.0043513   0.0044058  -0.0001399   0.0402972  -0.3005017  -0.0386990
   18  -0.0006846  -0.0001886   0.0049522   0.0055577  -0.0373691  -0.0671637
   19  -0.0004144   0.0002795   0.0000371  -0.0080446  -0.0009869  -0.0001814
   20   0.0012791  -0.0010627  -0.0001862   0.0297477   0.0002323  -0.0002904
   21   0.0001414  -0.0002058   0.0000447   0.0045901  -0.0003845   0.0031927
   22   0.0014050   0.0009191   0.0001910   0.0619511  -0.0371185  -0.0055718
   23   0.0017453  -0.0019785  -0.0002523   0.0081551  -0.0552341  -0.0099205
   24   0.0002969  -0.0001712  -0.0008185   0.0015838  -0.0102560   0.0064446
   25   0.0001938   0.0000892   0.0000119  -0.0017306  -0.0033711  -0.0005354
   26   0.0001376  -0.0000663   0.0001174  -0.0040852  -0.0018215  -0.0014450
   27   0.0000703   0.0001241  -0.0007881  -0.0004416  -0.0014548   0.0065911
   28  -0.0022931  -0.0072075  -0.0011214  -0.0441564   0.0310645   0.0046755
   29  -0.0008032   0.0004195  -0.0006848   0.0299438  -0.0236791  -0.0028319
   30  -0.0003631  -0.0009397   0.0042394   0.0048608  -0.0027474  -0.0048619
   31   0.0002190   0.0011413   0.0002137  -0.0003847   0.0009535   0.0001135
   32  -0.0002927  -0.0015641  -0.0002661   0.0009398  -0.0001591   0.0001450
   33  -0.0000424  -0.0001763   0.0001227  -0.0000617   0.0001959  -0.0009562
   34  -0.0013548   0.0030840   0.0000197   0.0025040  -0.0015521  -0.0003990
   35  -0.0024936  -0.0005290   0.0004460  -0.0025769  -0.0040397  -0.0020219
   36  -0.0004446   0.0005929  -0.0018668   0.0002476  -0.0016015   0.0058090
   37  -0.0018448  -0.0024913  -0.0014030  -0.0003924   0.0000360   0.0008457
   38  -0.0021712  -0.0011429  -0.0008030   0.0010090  -0.0004253  -0.0001773
   39  -0.0023383  -0.0000724  -0.0010390   0.0001911   0.0003666  -0.0000970
   40  -0.0005479  -0.0005024  -0.0007197  -0.0001802   0.0000893   0.0001187
   41  -0.0005070  -0.0001379  -0.0006397   0.0002274  -0.0001826   0.0001309
   42   0.0006204  -0.0005522   0.0003860  -0.0000567  -0.0003012   0.0000297
   43   0.0011436   0.0005243   0.0000070   0.0003746  -0.0002860   0.0000660
   44  -0.0003137   0.0003727  -0.0000859  -0.0000045   0.0001971  -0.0002459
   45  -0.0003812  -0.0006891  -0.0001234  -0.0003058   0.0001340  -0.0001739
   46   0.0000675  -0.0001946  -0.0000480   0.0000186  -0.0000920   0.0000350
   47  -0.0000286  -0.0000380  -0.0000383  -0.0000268   0.0000206  -0.0000117
   48  -0.0000539  -0.0001162  -0.0000513  -0.0000290  -0.0000213  -0.0000238
   49   0.0000379  -0.0003326  -0.0000281  -0.0001013  -0.0000908   0.0000542
   50  -0.0004522  -0.0002531   0.0000109  -0.0001898   0.0000957   0.0000965
   51   0.0007635   0.0005313   0.0001284   0.0002249  -0.0001367   0.0000982
   52  -0.0000212  -0.0000269  -0.0000252   0.0000021  -0.0000165  -0.0000058
   53   0.0000028   0.0000427   0.0000166   0.0000719  -0.0000726   0.0000140
   54   0.0000563  -0.0000066   0.0000312   0.0000300  -0.0000748  -0.0000014
   55  -0.0008081  -0.0004693  -0.0001364  -0.0001578   0.0001018  -0.0000352
   56   0.0003526  -0.0000523   0.0000467   0.0000298   0.0002802  -0.0003762
   57  -0.0000573  -0.0002617   0.0000203  -0.0001828   0.0005981   0.0001973
   58   0.0000353  -0.0001274  -0.0000043  -0.0000226  -0.0000927  -0.0001035
   59   0.0000028  -0.0000821  -0.0000255   0.0000055   0.0000088   0.0000106
   60  -0.0000035  -0.0000553  -0.0000086   0.0000122   0.0000155   0.0000043
   61   0.0012807  -0.0003974   0.0002559  -0.0008687  -0.0004849  -0.0012205
   62   0.0001807   0.0007544   0.0001463  -0.0004511   0.0003139   0.0003627
   63  -0.0007391   0.0000437   0.0001414   0.0001830  -0.0003363  -0.0002327
   64  -0.0000321   0.0001604   0.0000626   0.0000917  -0.0000404   0.0000210
   65  -0.0000426   0.0000656  -0.0000672   0.0003015  -0.0003901   0.0000162
   66   0.0000544  -0.0001940  -0.0000634  -0.0001479  -0.0001269  -0.0000296
           13          14          15          16          17          18
    1  -0.0049852   0.0013897   0.0003548   0.0008926  -0.0093066  -0.0015650
    2   0.0022215   0.0011653  -0.0005542  -0.0095525  -0.0647410  -0.0100686
    3   0.0002332  -0.0007299   0.0055088  -0.0015889  -0.0092720  -0.0055644
    4  -0.0149047   0.0052550   0.0004961  -0.0136248   0.0885779   0.0145614
    5  -0.0256274   0.0041770  -0.0000762   0.0319191   0.0163141   0.0017783
    6  -0.0045337   0.0003083   0.0026776   0.0055798   0.0017082   0.0063511
    7   0.0006753   0.0011329   0.0002663  -0.0038305  -0.0043513  -0.0006846
    8  -0.0005754   0.0010374   0.0006518   0.0021449   0.0044058  -0.0001886
    9  -0.0000555   0.0006523  -0.0023931   0.0002725  -0.0001399   0.0049522
   10  -0.1585115  -0.1363753  -0.0232935  -0.1585042   0.0402972   0.0055577
   11  -0.1331471  -0.2327094  -0.0342334   0.1063888  -0.3005017  -0.0373691
   12  -0.0230639  -0.0338233  -0.0413159   0.0169233  -0.0386990  -0.0671637
   13   0.1660985   0.1429441   0.0249197   0.0115669   0.0113288   0.0019209
   14   0.1429441   0.2461113   0.0378415  -0.0183019  -0.0167590  -0.0034960
   15   0.0249197   0.0378415   0.0309339  -0.0030296  -0.0026694   0.0031864
   16   0.0115669  -0.0183019  -0.0030296   0.7383800  -0.0090567  -0.0004948
   17   0.0113288  -0.0167590  -0.0026694  -0.0090567   0.6478548   0.0812480
   18   0.0019209  -0.0034960   0.0031864  -0.0004948   0.0812480   0.1453087
   19   0.0007318   0.0002218   0.0000294  -0.3332779   0.0331237   0.0044216
   20  -0.0004549   0.0008276   0.0008142   0.0329422  -0.0623210  -0.0040863
   21  -0.0000227   0.0008283  -0.0040440   0.0043380  -0.0041365  -0.0367043
   22  -0.0001095   0.0034785   0.0002438  -0.2042678  -0.0671347  -0.0100630
   23   0.0029113  -0.0032851  -0.0017635  -0.1292531  -0.2526153  -0.0299474
   24   0.0003862  -0.0017131   0.0067016  -0.0204452  -0.0299294  -0.0674666
   25   0.0003941  -0.0008945  -0.0001415   0.0113325  -0.0187981  -0.0030058
   26   0.0006292  -0.0008617  -0.0001614   0.0118337  -0.0173973  -0.0032717
   27   0.0000846  -0.0001412   0.0001661   0.0019790  -0.0029103   0.0025100
   28  -0.0004692   0.0009244   0.0003336  -0.0418721  -0.0664693  -0.0108580
   29   0.0010198  -0.0000324   0.0001442  -0.0207702   0.0440731   0.0060121
   30   0.0001695   0.0001864  -0.0010600  -0.0039883   0.0054225   0.0088814
   31   0.0000226  -0.0000904  -0.0000111  -0.0052872   0.0020487   0.0003412
   32  -0.0000788  -0.0000225   0.0000847   0.0013634   0.0016230  -0.0009200
   33   0.0000016   0.0001023  -0.0006161   0.0002450  -0.0011291   0.0067021
   34   0.0000396   0.0003006  -0.0000047  -0.0010243  -0.0001327  -0.0000465
   35  -0.0012629   0.0003213   0.0000024   0.0000656  -0.0009015   0.0001245
   36  -0.0000603  -0.0000090   0.0002417   0.0001717   0.0005709  -0.0009528
   37  -0.0000765  -0.0000066   0.0000744  -0.0000081   0.0000141  -0.0001677
   38  -0.0000234   0.0000354  -0.0001211  -0.0006263   0.0005374   0.0001006
   39   0.0001288  -0.0000066   0.0000031   0.0002425   0.0000780  -0.0000179
   40   0.0000182  -0.0000004  -0.0000210   0.0000054  -0.0001460  -0.0000236
   41  -0.0000187  -0.0000130   0.0000066   0.0000071   0.0001786   0.0000131
   42  -0.0000680   0.0000085  -0.0000036  -0.0000405  -0.0000466  -0.0000112
   43  -0.0000165  -0.0000370  -0.0000700  -0.0001149   0.0002876   0.0000297
   44   0.0000866  -0.0000055  -0.0000048   0.0001355  -0.0000339   0.0000516
   45   0.0000211   0.0000066   0.0000253   0.0001040  -0.0002039  -0.0000195
   46  -0.0000283  -0.0000030  -0.0000055  -0.0000524   0.0000361  -0.0000045
   47   0.0000020   0.0000036   0.0000066   0.0000209  -0.0000258  -0.0000033
   48  -0.0000108   0.0000026   0.0000079  -0.0000032  -0.0000115   0.0000017
   49  -0.0000513   0.0000036   0.0000139  -0.0000702  -0.0000084   0.0000023
   50  -0.0000167   0.0000175   0.0000325   0.0000102  -0.0002033  -0.0001130
   51  -0.0000132  -0.0000242  -0.0000380  -0.0000034   0.0002213  -0.0000422
   52  -0.0000072  -0.0000022  -0.0000008  -0.0000175   0.0000076  -0.0000030
   53  -0.0000054   0.0000003  -0.0000051   0.0000118   0.0000780   0.0000382
   54  -0.0000097   0.0000005  -0.0000092   0.0000034   0.0000471   0.0000164
   55  -0.0000194   0.0000292   0.0000274  -0.0001175  -0.0003051  -0.0000096
   56   0.0000194  -0.0000307   0.0000194  -0.0001494  -0.0000198   0.0001046
   57   0.0001169  -0.0000113   0.0000303  -0.0001738  -0.0004052  -0.0000197
   58  -0.0000416   0.0000004  -0.0000021  -0.0000591   0.0000075   0.0000099
   59   0.0000008  -0.0000049  -0.0000064  -0.0000296  -0.0000244  -0.0000021
   60   0.0000072  -0.0000041  -0.0000039  -0.0000041  -0.0000228  -0.0000056
   61  -0.0003414   0.0000252  -0.0001541  -0.0000974  -0.0001604   0.0000630
   62   0.0000829   0.0000218  -0.0000097   0.0008279   0.0000845  -0.0000908
   63  -0.0001369   0.0000190   0.0000190  -0.0000725   0.0003413   0.0001019
   64   0.0000151   0.0000057  -0.0000254   0.0000476   0.0001403   0.0000173
   65  -0.0000357   0.0000057   0.0000015   0.0000699   0.0003958   0.0000870
   66  -0.0000150   0.0000024  -0.0000181  -0.0000156  -0.0000610  -0.0000458
           19          20          21          22          23          24
    1   0.0005369  -0.0001164  -0.0001410  -0.0118362   0.0339258   0.0057525
    2  -0.0001550  -0.0012234  -0.0001830   0.0795622   0.0175744   0.0027965
    3   0.0000054   0.0000056  -0.0010050   0.0119877   0.0012113   0.0067347
    4   0.0015689   0.0011593   0.0003660  -0.0624176  -0.0262047  -0.0045856
    5   0.0015882  -0.0033815  -0.0015968  -0.0241587  -0.0092258  -0.0005576
    6   0.0002496  -0.0017335   0.0070030  -0.0042306  -0.0003557  -0.0055166
    7  -0.0004144   0.0012791   0.0001414   0.0014050   0.0017453   0.0002969
    8   0.0002795  -0.0010627  -0.0002058   0.0009191  -0.0019785  -0.0001712
    9   0.0000371  -0.0001862   0.0000447   0.0001910  -0.0002523  -0.0008185
   10  -0.0080446   0.0297477   0.0045901   0.0619511   0.0081551   0.0015838
   11  -0.0009869   0.0002323  -0.0003845  -0.0371185  -0.0552341  -0.0102560
   12  -0.0001814  -0.0002904   0.0031927  -0.0055718  -0.0099205   0.0064446
   13   0.0007318  -0.0004549  -0.0000227  -0.0001095   0.0029113   0.0003862
   14   0.0002218   0.0008276   0.0008283   0.0034785  -0.0032851  -0.0017131
   15   0.0000294   0.0008142  -0.0040440   0.0002438  -0.0017635   0.0067016
   16  -0.3332779   0.0329422   0.0043380  -0.2042678  -0.1292531  -0.0204452
   17   0.0331237  -0.0623210  -0.0041365  -0.0671347  -0.2526153  -0.0299294
   18   0.0044216  -0.0040863  -0.0367043  -0.0100630  -0.0299474  -0.0674666
   19   0.3529245  -0.0356512  -0.0047662  -0.0138881   0.0052266   0.0008079
   20  -0.0356512   0.0614964   0.0055641  -0.0253243   0.0077696   0.0007369
   21  -0.0047662   0.0055641   0.0259082  -0.0039579   0.0007345   0.0033452
   22  -0.0138881  -0.0253243  -0.0039579   0.6718058  -0.0273814  -0.0040035
   23   0.0052266   0.0077696   0.0007345  -0.0273814   0.7143881   0.0935767
   24   0.0008079   0.0007369   0.0033452  -0.0040035   0.0935767   0.1470190
   25   0.0007852   0.0006031   0.0001214  -0.0980996   0.0956498   0.0152422
   26  -0.0002386   0.0007755   0.0007577   0.0957774  -0.2908783  -0.0411307
   27  -0.0000325   0.0007082  -0.0037168   0.0150268  -0.0413184  -0.0426130
   28  -0.0001643  -0.0029258  -0.0005326  -0.3336941   0.0595819   0.0092835
   29  -0.0037702  -0.0034764  -0.0015522  -0.0035661  -0.1294142  -0.0117639
   30  -0.0006304  -0.0016493   0.0066151  -0.0003568  -0.0112037  -0.0639988
   31  -0.0007593  -0.0012273  -0.0002232  -0.0136635  -0.0256872  -0.0044008
   32   0.0003133   0.0002014  -0.0000112   0.0046135   0.0070204   0.0006982
   33   0.0000623   0.0000032   0.0001488   0.0011077   0.0006147   0.0037069
   34   0.0000431  -0.0000158   0.0001273   0.0033655   0.0005484  -0.0004637
   35   0.0000403   0.0001466   0.0000726   0.0013068  -0.0044155  -0.0019797
   36   0.0000041   0.0001322  -0.0007721  -0.0005325  -0.0015391   0.0063780
   37  -0.0000136   0.0000193  -0.0001695  -0.0004006   0.0007024   0.0016145
   38  -0.0000046  -0.0000254   0.0001016   0.0002199   0.0000465  -0.0003067
   39   0.0000143   0.0000373   0.0000281  -0.0000064   0.0000293  -0.0001965
   40   0.0000080  -0.0000045  -0.0000101   0.0001425   0.0000071  -0.0000013
   41   0.0000033   0.0000020  -0.0000078  -0.0001446  -0.0002404   0.0000444
   42   0.0000148  -0.0000266  -0.0000062   0.0001365  -0.0001514  -0.0000324
   43  -0.0000023  -0.0000328   0.0000379  -0.0001968  -0.0001669  -0.0002084
   44  -0.0000129   0.0000049   0.0000430  -0.0000291   0.0002836  -0.0004281
   45  -0.0000060   0.0000012  -0.0000443   0.0001385   0.0004371   0.0004238
   46  -0.0000071  -0.0000027  -0.0000091  -0.0000236   0.0000406   0.0000995
   47   0.0000050  -0.0000019  -0.0000040   0.0000055  -0.0000134   0.0000237
   48  -0.0000026  -0.0000030  -0.0000056  -0.0000025  -0.0000105   0.0000178
   49  -0.0000145  -0.0000098   0.0000140  -0.0000531   0.0000626  -0.0001780
   50   0.0000005   0.0000083  -0.0000284   0.0002598   0.0001310   0.0002794
   51  -0.0000104  -0.0000298   0.0000579  -0.0002473  -0.0002029  -0.0001990
   52  -0.0000087  -0.0000005  -0.0000004   0.0000045  -0.0000170   0.0000147
   53   0.0000019   0.0000040  -0.0000040  -0.0000930  -0.0000486   0.0000021
   54   0.0000001  -0.0000019  -0.0000006  -0.0000412  -0.0000679  -0.0000009
   55   0.0000211   0.0000422  -0.0000680   0.0004702   0.0003709   0.0003276
   56   0.0000179   0.0000010   0.0000524  -0.0000471   0.0001093  -0.0004503
   57   0.0000081  -0.0000018  -0.0000357   0.0005734   0.0002309  -0.0001026
   58  -0.0000079  -0.0000009   0.0000097  -0.0000042   0.0000191  -0.0000445
   59  -0.0000036  -0.0000014  -0.0000036   0.0000447   0.0000062   0.0000155
   60   0.0000041  -0.0000001  -0.0000058   0.0000446   0.0000022   0.0000286
   61  -0.0000246  -0.0000325   0.0001500  -0.0002248  -0.0002198  -0.0010151
   62   0.0000043   0.0000233  -0.0000547  -0.0006852   0.0001769   0.0005480
   63  -0.0000010   0.0000343   0.0000170  -0.0005786   0.0002793   0.0000037
   64   0.0000077   0.0000066   0.0000050  -0.0002635  -0.0000179  -0.0000630
   65  -0.0000033   0.0000012   0.0000183  -0.0005048  -0.0001544  -0.0000361
   66  -0.0000285  -0.0000283  -0.0000202   0.0001412  -0.0003823   0.0001432
           25          26          27          28          29          30
    1  -0.0052165   0.0001750  -0.0001908  -0.1487318   0.0937717   0.0186009
    2  -0.0001276   0.0021116  -0.0008573   0.0315487  -0.2658173  -0.0310345
    3   0.0000733  -0.0007810   0.0068474   0.0065542  -0.0298259  -0.0688946
    4  -0.0012959  -0.0008240  -0.0001843   0.0628990  -0.0408092  -0.0068030
    5  -0.0009055   0.0004663   0.0002160   0.0121807  -0.0565169  -0.0110978
    6  -0.0001265   0.0001780  -0.0005283   0.0021270  -0.0111559   0.0060983
    7   0.0001938   0.0001376   0.0000703  -0.0022931  -0.0008032  -0.0003631
    8   0.0000892  -0.0000663   0.0001241  -0.0072075   0.0004195  -0.0009397
    9   0.0000119   0.0001174  -0.0007881  -0.0011214  -0.0006848   0.0042394
   10  -0.0017306  -0.0040852  -0.0004416  -0.0441564   0.0299438   0.0048608
   11  -0.0033711  -0.0018215  -0.0014548   0.0310645  -0.0236791  -0.0027474
   12  -0.0005354  -0.0014450   0.0065911   0.0046755  -0.0028319  -0.0048619
   13   0.0003941   0.0006292   0.0000846  -0.0004692   0.0010198   0.0001695
   14  -0.0008945  -0.0008617  -0.0001412   0.0009244  -0.0000324   0.0001864
   15  -0.0001415  -0.0001614   0.0001661   0.0003336   0.0001442  -0.0010600
   16   0.0113325   0.0118337   0.0019790  -0.0418721  -0.0207702  -0.0039883
   17  -0.0187981  -0.0173973  -0.0029103  -0.0664693   0.0440731   0.0054225
   18  -0.0030058  -0.0032717   0.0025100  -0.0108580   0.0060121   0.0088814
   19   0.0007852  -0.0002386  -0.0000325  -0.0001643  -0.0037702  -0.0006304
   20   0.0006031   0.0007755   0.0007082  -0.0029258  -0.0034764  -0.0016493
   21   0.0001214   0.0007577  -0.0037168  -0.0005326  -0.0015522   0.0066151
   22  -0.0980996   0.0957774   0.0150268  -0.3336941  -0.0035661  -0.0003568
   23   0.0956498  -0.2908783  -0.0413184   0.0595819  -0.1294142  -0.0112037
   24   0.0152422  -0.0411307  -0.0426130   0.0092835  -0.0117639  -0.0639988
   25   0.1002013  -0.1028993  -0.0164770  -0.0070803   0.0298087   0.0048609
   26  -0.1028993   0.3073220   0.0455447  -0.0008422  -0.0001224  -0.0005492
   27  -0.0164770   0.0455447   0.0325153  -0.0001741  -0.0005933   0.0029417
   28  -0.0070803  -0.0008422  -0.0001741   0.7020697   0.0398482   0.0095247
   29   0.0298087  -0.0001224  -0.0005933   0.0398482   0.6620636   0.0874321
   30   0.0048609  -0.0005492   0.0029417   0.0095247   0.0874321   0.1480277
   31   0.0008950   0.0003063   0.0001272  -0.1608829  -0.1335420  -0.0243852
   32  -0.0003856   0.0006093   0.0007855  -0.1318675  -0.2260730  -0.0334078
   33  -0.0000631   0.0007545  -0.0039779  -0.0243401  -0.0341316  -0.0427233
   34   0.0001747  -0.0001415   0.0000929  -0.0215853   0.0145145  -0.0021362
   35   0.0012888  -0.0001157  -0.0000167   0.0324852  -0.0005800  -0.0002058
   36   0.0000580   0.0000075   0.0001250   0.0041700  -0.0009475   0.0046617
   37  -0.0003419   0.0000647   0.0000672  -0.0021094  -0.0032256  -0.0004575
   38  -0.0000608   0.0000243  -0.0000116  -0.0015513   0.0017664   0.0000156
   39   0.0001021  -0.0000717  -0.0000039   0.0025592  -0.0013396   0.0000424
   40   0.0000156  -0.0000105   0.0000049   0.0000335   0.0001019   0.0000568
   41   0.0000322  -0.0000040  -0.0000027   0.0007295  -0.0003356  -0.0000454
   42   0.0000169  -0.0000096  -0.0000153   0.0000400   0.0001254   0.0001721
   43  -0.0000173   0.0000043  -0.0000170  -0.0008795   0.0008613   0.0000241
   44  -0.0000269  -0.0000009   0.0000179  -0.0006050   0.0001780  -0.0001440
   45  -0.0001124   0.0000161   0.0000143  -0.0013551  -0.0002794  -0.0000338
   46  -0.0000397   0.0000141   0.0000013  -0.0003606  -0.0000791  -0.0000219
   47   0.0000089  -0.0000028  -0.0000042  -0.0000359   0.0000641   0.0000170
   48  -0.0000054   0.0000035  -0.0000004  -0.0000930   0.0000051  -0.0000409
   49  -0.0000615   0.0000290  -0.0000098  -0.0003348  -0.0006237   0.0003015
   50   0.0000097  -0.0000032   0.0000323   0.0002354  -0.0001620  -0.0003288
   51   0.0000071  -0.0000002  -0.0000280  -0.0001013   0.0003301   0.0003792
   52  -0.0000081   0.0000072   0.0000011  -0.0000175  -0.0000008  -0.0000058
   53   0.0000077  -0.0000029  -0.0000067   0.0001604  -0.0000045  -0.0000432
   54   0.0000093  -0.0000020  -0.0000092   0.0001302   0.0000279   0.0000250
   55  -0.0000141   0.0000048   0.0000667  -0.0001014  -0.0000798  -0.0010154
   56  -0.0000459   0.0000100   0.0000062  -0.0005227  -0.0001769   0.0001387
   57  -0.0000253   0.0000046   0.0000393  -0.0010433  -0.0001091   0.0002482
   58  -0.0000259   0.0000136   0.0000077  -0.0000876  -0.0000455  -0.0000647
   59  -0.0000017   0.0000036   0.0000031  -0.0000806  -0.0000017  -0.0000651
   60   0.0000121  -0.0000045   0.0000022   0.0000170   0.0000301  -0.0000879
   61  -0.0000731   0.0000587  -0.0000414  -0.0002458  -0.0026698   0.0016160
   62   0.0000001  -0.0000396  -0.0000789   0.0028942  -0.0026749   0.0005598
   63  -0.0000743   0.0000352  -0.0000551  -0.0003660   0.0006360  -0.0008398
   64   0.0000124  -0.0000144   0.0000388   0.0000658   0.0001181   0.0002096
   65   0.0000188  -0.0000060  -0.0000420   0.0004530   0.0005000  -0.0003068
   66   0.0000516   0.0000079  -0.0000163   0.0005685   0.0004669   0.0001999
           31          32          33          34          35          36
    1   0.0088899  -0.0176166  -0.0035967  -0.2135333   0.0092253   0.0031270
    2   0.0109954  -0.0193997  -0.0030762   0.0127574  -0.0907752   0.0082375
    3   0.0018264  -0.0039962   0.0033833   0.0034873   0.0084684  -0.0714846
    4  -0.0001508   0.0027443   0.0005532  -0.0245102  -0.0243180  -0.0030026
    5   0.0020065  -0.0023504  -0.0012245  -0.0104849   0.0072573   0.0003131
    6   0.0004124  -0.0013311   0.0058769   0.0021537   0.0003608   0.0027845
    7   0.0002190  -0.0002927  -0.0000424  -0.0013548  -0.0024936  -0.0004446
    8   0.0011413  -0.0015641  -0.0001763   0.0030840  -0.0005290   0.0005929
    9   0.0002137  -0.0002661   0.0001227   0.0000197   0.0004460  -0.0018668
   10  -0.0003847   0.0009398  -0.0000617   0.0025040  -0.0025769   0.0002476
   11   0.0009535  -0.0001591   0.0001959  -0.0015521  -0.0040397  -0.0016015
   12   0.0001135   0.0001450  -0.0009562  -0.0003990  -0.0020219   0.0058090
   13   0.0000226  -0.0000788   0.0000016   0.0000396  -0.0012629  -0.0000603
   14  -0.0000904  -0.0000225   0.0001023   0.0003006   0.0003213  -0.0000090
   15  -0.0000111   0.0000847  -0.0006161  -0.0000047   0.0000024   0.0002417
   16  -0.0052872   0.0013634   0.0002450  -0.0010243   0.0000656   0.0001717
   17   0.0020487   0.0016230  -0.0011291  -0.0001327  -0.0009015   0.0005709
   18   0.0003412  -0.0009200   0.0067021  -0.0000465   0.0001245  -0.0009528
   19  -0.0007593   0.0003133   0.0000623   0.0000431   0.0000403   0.0000041
   20  -0.0012273   0.0002014   0.0000032  -0.0000158   0.0001466   0.0001322
   21  -0.0002232  -0.0000112   0.0001488   0.0001273   0.0000726  -0.0007721
   22  -0.0136635   0.0046135   0.0011077   0.0033655   0.0013068  -0.0005325
   23  -0.0256872   0.0070204   0.0006147   0.0005484  -0.0044155  -0.0015391
   24  -0.0044008   0.0006982   0.0037069  -0.0004637  -0.0019797   0.0063780
   25   0.0008950  -0.0003856  -0.0000631   0.0001747   0.0012888   0.0000580
   26   0.0003063   0.0006093   0.0007545  -0.0001415  -0.0001157   0.0000075
   27   0.0001272   0.0007855  -0.0039779   0.0000929  -0.0000167   0.0001250
   28  -0.1608829  -0.1318675  -0.0243401  -0.0215853   0.0324852   0.0041700
   29  -0.1335420  -0.2260730  -0.0341316   0.0145145  -0.0005800  -0.0009475
   30  -0.0243852  -0.0334078  -0.0427233  -0.0021362  -0.0002058   0.0046617
   31   0.1705565   0.1417270   0.0254707   0.0005748   0.0010818   0.0000921
   32   0.1417270   0.2389544   0.0373574  -0.0021893   0.0008411   0.0008935
   33   0.0254707   0.0373574   0.0322316   0.0006198   0.0005662  -0.0036088
   34   0.0005748  -0.0021893   0.0006198   0.6319499  -0.0214849  -0.0155925
   35   0.0010818   0.0008411   0.0005662  -0.0214849   0.4012345  -0.2363674
   36   0.0000921   0.0008935  -0.0036088  -0.0155925  -0.2363674   0.4194174
   37   0.0002088   0.0007534  -0.0006838  -0.1613287   0.0329775  -0.0306567
   38   0.0000672  -0.0002527   0.0002658   0.0690029  -0.1577220   0.0990974
   39   0.0000636   0.0003587   0.0000234  -0.0786572   0.1039171  -0.1753428
   40  -0.0000020  -0.0000257  -0.0000322   0.0105498   0.0087956  -0.0108825
   41   0.0000074   0.0000129   0.0000289  -0.0102877  -0.0064195   0.0119161
   42   0.0000435  -0.0000744  -0.0000310   0.0122151   0.0102941  -0.0095566
   43   0.0000176  -0.0003962   0.0000731  -0.0250607   0.0520413  -0.0576733
   44  -0.0000232  -0.0001425   0.0002271   0.0211969   0.0139100  -0.0092566
   45   0.0000038   0.0001452  -0.0002278  -0.0221228  -0.0129203   0.0232962
   46   0.0000169   0.0000093  -0.0000384  -0.0053619  -0.0002284   0.0009595
   47  -0.0000339  -0.0000047   0.0000022   0.0002396   0.0049704   0.0026349
   48  -0.0000171  -0.0000172  -0.0000100   0.0008916   0.0026269   0.0043397
   49   0.0000122  -0.0000593   0.0000124   0.0013912  -0.0013578   0.0010244
   50  -0.0000561   0.0002412  -0.0001305  -0.0014681  -0.0334590   0.0311244
   51   0.0000361  -0.0003495   0.0001027   0.0009735   0.0309627  -0.0424328
   52   0.0000112  -0.0000189  -0.0000216   0.0006417  -0.0001061   0.0000210
   53  -0.0000032  -0.0000007   0.0000176  -0.0001062  -0.0010247   0.0000696
   54   0.0000058  -0.0000365  -0.0000168  -0.0000261   0.0002807  -0.0012143
   55  -0.0001620   0.0005742  -0.0001152  -0.0307565  -0.0476477   0.0572578
   56  -0.0000127   0.0001061   0.0003661  -0.0164879   0.0219610  -0.0155177
   57  -0.0000943   0.0000979  -0.0001559   0.0214674  -0.0142878   0.0208920
   58   0.0000221   0.0000053   0.0000452  -0.0051997   0.0015432  -0.0005177
   59   0.0000406  -0.0000052  -0.0000289   0.0010170   0.0048156   0.0026201
   60   0.0000303   0.0000253  -0.0000168  -0.0003621   0.0026509   0.0042512
   61   0.0000332  -0.0000627   0.0005607  -0.1712269  -0.0295058   0.0411481
   62   0.0001232   0.0003724  -0.0006187  -0.0670550  -0.1488618   0.0960005
   63   0.0002488   0.0002025   0.0005176   0.0890858   0.0954896  -0.1757480
   64  -0.0001874  -0.0000501   0.0002433   0.0097044  -0.0098721   0.0110903
   65   0.0001767  -0.0000077   0.0000139   0.0087537  -0.0066151   0.0110196
   66   0.0001025  -0.0003840  -0.0004760  -0.0113232   0.0115263  -0.0092019
           37          38          39          40          41          42
    1  -0.0225391   0.0113853  -0.0029392   0.0008300  -0.0017310   0.0003947
    2   0.0208747   0.0020614  -0.0005811   0.0000047  -0.0016408  -0.0026418
    3  -0.0206877   0.0009173   0.0050271  -0.0002561  -0.0021272  -0.0011846
    4   0.0016397  -0.0028227   0.0017075  -0.0000414  -0.0003158  -0.0012613
    5   0.0032795  -0.0018773  -0.0017868  -0.0000775   0.0006158   0.0014246
    6  -0.0011219   0.0009104  -0.0003525  -0.0001887  -0.0000888  -0.0000255
    7  -0.0018448  -0.0021712  -0.0023383  -0.0005479  -0.0005070   0.0006204
    8  -0.0024913  -0.0011429  -0.0000724  -0.0005024  -0.0001379  -0.0005522
    9  -0.0014030  -0.0008030  -0.0010390  -0.0007197  -0.0006397   0.0003860
   10  -0.0003924   0.0010090   0.0001911  -0.0001802   0.0002274  -0.0000567
   11   0.0000360  -0.0004253   0.0003666   0.0000893  -0.0001826  -0.0003012
   12   0.0008457  -0.0001773  -0.0000970   0.0001187   0.0001309   0.0000297
   13  -0.0000765  -0.0000234   0.0001288   0.0000182  -0.0000187  -0.0000680
   14  -0.0000066   0.0000354  -0.0000066  -0.0000004  -0.0000130   0.0000085
   15   0.0000744  -0.0001211   0.0000031  -0.0000210   0.0000066  -0.0000036
   16  -0.0000081  -0.0006263   0.0002425   0.0000054   0.0000071  -0.0000405
   17   0.0000141   0.0005374   0.0000780  -0.0001460   0.0001786  -0.0000466
   18  -0.0001677   0.0001006  -0.0000179  -0.0000236   0.0000131  -0.0000112
   19  -0.0000136  -0.0000046   0.0000143   0.0000080   0.0000033   0.0000148
   20   0.0000193  -0.0000254   0.0000373  -0.0000045   0.0000020  -0.0000266
   21  -0.0001695   0.0001016   0.0000281  -0.0000101  -0.0000078  -0.0000062
   22  -0.0004006   0.0002199  -0.0000064   0.0001425  -0.0001446   0.0001365
   23   0.0007024   0.0000465   0.0000293   0.0000071  -0.0002404  -0.0001514
   24   0.0016145  -0.0003067  -0.0001965  -0.0000013   0.0000444  -0.0000324
   25  -0.0003419  -0.0000608   0.0001021   0.0000156   0.0000322   0.0000169
   26   0.0000647   0.0000243  -0.0000717  -0.0000105  -0.0000040  -0.0000096
   27   0.0000672  -0.0000116  -0.0000039   0.0000049  -0.0000027  -0.0000153
   28  -0.0021094  -0.0015513   0.0025592   0.0000335   0.0007295   0.0000400
   29  -0.0032256   0.0017664  -0.0013396   0.0001019  -0.0003356   0.0001254
   30  -0.0004575   0.0000156   0.0000424   0.0000568  -0.0000454   0.0001721
   31   0.0002088   0.0000672   0.0000636  -0.0000020   0.0000074   0.0000435
   32   0.0007534  -0.0002527   0.0003587  -0.0000257   0.0000129  -0.0000744
   33  -0.0006838   0.0002658   0.0000234  -0.0000322   0.0000289  -0.0000310
   34  -0.1613287   0.0690029  -0.0786572   0.0105498  -0.0102877   0.0122151
   35   0.0329775  -0.1577220   0.1039171   0.0087956  -0.0064195   0.0102941
   36  -0.0306567   0.0990974  -0.1753428  -0.0108825   0.0119161  -0.0095566
   37   0.6855958   0.0113254  -0.0486808  -0.1342706  -0.0780028   0.0962363
   38   0.0113254   0.3798558  -0.2786500  -0.0781341  -0.1280982   0.1102862
   39  -0.0486808  -0.2786500   0.4579865   0.0975044   0.1107985  -0.1703686
   40  -0.1342706  -0.0781341   0.0975044   0.1409874   0.0841069  -0.1036077
   41  -0.0780028  -0.1280982   0.1107985   0.0841069   0.1278337  -0.1233257
   42   0.0962363   0.1102862  -0.1703686  -0.1036077  -0.1233257   0.1740984
   43  -0.3343062  -0.0100013   0.0274632  -0.0115084   0.0025002  -0.0016829
   44   0.0342089  -0.0918645   0.0306483  -0.0181308   0.0047689   0.0000432
   45  -0.0211617   0.0344842  -0.1001779   0.0217171  -0.0014657   0.0035293
   46  -0.0101463   0.0196326  -0.0217033   0.0009478  -0.0004168   0.0000750
   47  -0.0007660   0.0024728   0.0011429   0.0000744  -0.0019628  -0.0024100
   48   0.0016062  -0.0001408   0.0034651  -0.0003240  -0.0023920  -0.0013290
   49  -0.0312530  -0.0167165   0.0222163  -0.0054039   0.0009728  -0.0001845
   50  -0.0479979   0.0234495  -0.0136406   0.0014258   0.0047835   0.0028566
   51   0.0577039  -0.0167989   0.0217130  -0.0008416   0.0028671   0.0042369
   52   0.0005314  -0.0019139   0.0027236  -0.0006821   0.0001821  -0.0001468
   53  -0.0013391   0.0022389   0.0056654  -0.0008522   0.0001193   0.0000579
   54   0.0021754   0.0056237   0.0005478   0.0010361  -0.0000420   0.0000787
   55  -0.0496710   0.0218624  -0.0213237  -0.0006005   0.0004892  -0.0006581
   56   0.0218628  -0.0135902   0.0068923   0.0005004  -0.0004666  -0.0005858
   57  -0.0217003   0.0067086  -0.0122297  -0.0006061  -0.0005946  -0.0002963
   58  -0.0007074   0.0005920  -0.0007140   0.0000581  -0.0001068   0.0000320
   59   0.0005733  -0.0005774  -0.0005819  -0.0000792  -0.0005957  -0.0005381
   60  -0.0006508  -0.0005976  -0.0002759   0.0000479  -0.0005142  -0.0004908
   61   0.0626765  -0.0190690   0.0186480  -0.0008836   0.0028188  -0.0027460
   62   0.0095546  -0.0193498   0.0322063   0.0023380   0.0020647   0.0049310
   63  -0.0161348   0.0345506  -0.0298569  -0.0023792   0.0047464   0.0012574
   64  -0.0012428  -0.0020029   0.0027984   0.0005243  -0.0005460   0.0006272
   65  -0.0024157   0.0024400   0.0045829   0.0005193  -0.0002821   0.0006357
   66   0.0033533   0.0045459   0.0011171  -0.0005923   0.0006939  -0.0004376
           43          44          45          46          47          48
    1   0.0037663   0.0019681  -0.0010813   0.0000162  -0.0002539   0.0000548
    2   0.0016522   0.0022500   0.0057276   0.0008479   0.0000620   0.0000185
    3  -0.0013429   0.0055616   0.0001298  -0.0009434   0.0001136   0.0001464
    4  -0.0011913   0.0007174   0.0009896  -0.0001332   0.0000867   0.0000336
    5  -0.0000121  -0.0011707   0.0003192   0.0003976   0.0000282   0.0001887
    6   0.0011241   0.0001067   0.0000827   0.0001064  -0.0000361  -0.0000242
    7   0.0011436  -0.0003137  -0.0003812   0.0000675  -0.0000286  -0.0000539
    8   0.0005243   0.0003727  -0.0006891  -0.0001946  -0.0000380  -0.0001162
    9   0.0000070  -0.0000859  -0.0001234  -0.0000480  -0.0000383  -0.0000513
   10   0.0003746  -0.0000045  -0.0003058   0.0000186  -0.0000268  -0.0000290
   11  -0.0002860   0.0001971   0.0001340  -0.0000920   0.0000206  -0.0000213
   12   0.0000660  -0.0002459  -0.0001739   0.0000350  -0.0000117  -0.0000238
   13  -0.0000165   0.0000866   0.0000211  -0.0000283   0.0000020  -0.0000108
   14  -0.0000370  -0.0000055   0.0000066  -0.0000030   0.0000036   0.0000026
   15  -0.0000700  -0.0000048   0.0000253  -0.0000055   0.0000066   0.0000079
   16  -0.0001149   0.0001355   0.0001040  -0.0000524   0.0000209  -0.0000032
   17   0.0002876  -0.0000339  -0.0002039   0.0000361  -0.0000258  -0.0000115
   18   0.0000297   0.0000516  -0.0000195  -0.0000045  -0.0000033   0.0000017
   19  -0.0000023  -0.0000129  -0.0000060  -0.0000071   0.0000050  -0.0000026
   20  -0.0000328   0.0000049   0.0000012  -0.0000027  -0.0000019  -0.0000030
   21   0.0000379   0.0000430  -0.0000443  -0.0000091  -0.0000040  -0.0000056
   22  -0.0001968  -0.0000291   0.0001385  -0.0000236   0.0000055  -0.0000025
   23  -0.0001669   0.0002836   0.0004371   0.0000406  -0.0000134  -0.0000105
   24  -0.0002084  -0.0004281   0.0004238   0.0000995   0.0000237   0.0000178
   25  -0.0000173  -0.0000269  -0.0001124  -0.0000397   0.0000089  -0.0000054
   26   0.0000043  -0.0000009   0.0000161   0.0000141  -0.0000028   0.0000035
   27  -0.0000170   0.0000179   0.0000143   0.0000013  -0.0000042  -0.0000004
   28  -0.0008795  -0.0006050  -0.0013551  -0.0003606  -0.0000359  -0.0000930
   29   0.0008613   0.0001780  -0.0002794  -0.0000791   0.0000641   0.0000051
   30   0.0000241  -0.0001440  -0.0000338  -0.0000219   0.0000170  -0.0000409
   31   0.0000176  -0.0000232   0.0000038   0.0000169  -0.0000339  -0.0000171
   32  -0.0003962  -0.0001425   0.0001452   0.0000093  -0.0000047  -0.0000172
   33   0.0000731   0.0002271  -0.0002278  -0.0000384   0.0000022  -0.0000100
   34  -0.0250607   0.0211969  -0.0221228  -0.0053619   0.0002396   0.0008916
   35   0.0520413   0.0139100  -0.0129203  -0.0002284   0.0049704   0.0026269
   36  -0.0576733  -0.0092566   0.0232962   0.0009595   0.0026349   0.0043397
   37  -0.3343062   0.0342089  -0.0211617  -0.0101463  -0.0007660   0.0016062
   38  -0.0100013  -0.0918645   0.0344842   0.0196326   0.0024728  -0.0001408
   39   0.0274632   0.0306483  -0.1001779  -0.0217033   0.0011429   0.0034651
   40  -0.0115084  -0.0181308   0.0217171   0.0009478   0.0000744  -0.0003240
   41   0.0025002   0.0047689  -0.0014657  -0.0004168  -0.0019628  -0.0023920
   42  -0.0016829   0.0000432   0.0035293   0.0000750  -0.0024100  -0.0013290
   43   0.6746791  -0.0393738   0.0082297  -0.1191962   0.0780361  -0.0832799
   44  -0.0393738   0.3907368  -0.2893171   0.0777797  -0.1448105   0.1188580
   45   0.0082297  -0.2893171   0.4650722  -0.0833132   0.1185237  -0.1673406
   46  -0.1191962   0.0777797  -0.0833132   0.1232885  -0.0840591   0.0896014
   47   0.0780361  -0.1448105   0.1185237  -0.0840591   0.1457409  -0.1321928
   48  -0.0832799   0.1188580  -0.1673406   0.0896014  -0.1321928   0.1709359
   49  -0.1851564  -0.0760247   0.0959325   0.0116487   0.0095904  -0.0116752
   50  -0.0337941  -0.1515262   0.1025105  -0.0108743  -0.0063014   0.0112991
   51   0.0472467   0.1050504  -0.1867146   0.0118686   0.0103971  -0.0089035
   52  -0.0121634   0.0028183  -0.0020255   0.0007900  -0.0003693   0.0000389
   53  -0.0178970   0.0047047  -0.0003417   0.0002210  -0.0018335  -0.0024411
   54   0.0212461  -0.0019465   0.0038818  -0.0005782  -0.0024317  -0.0011615
   55   0.0643470   0.0107469  -0.0165201  -0.0010423  -0.0025408   0.0032568
   56  -0.0202456  -0.0206922   0.0339084  -0.0019161   0.0030234   0.0048698
   57   0.0187769   0.0319712  -0.0295839   0.0027304   0.0048554   0.0011951
   58  -0.0005683   0.0024015  -0.0021117   0.0003825   0.0004928  -0.0005689
   59   0.0030347   0.0024713   0.0052209  -0.0005725  -0.0003497   0.0006392
   60  -0.0027056   0.0052087   0.0014389   0.0006266   0.0005449  -0.0004924
   61  -0.0532225  -0.0170278   0.0228215  -0.0008447  -0.0004640   0.0006803
   62  -0.0160740  -0.0092623   0.0043991  -0.0005727  -0.0004445  -0.0006815
   63   0.0221218   0.0042612  -0.0131319   0.0006612  -0.0006212  -0.0002578
   64  -0.0007285  -0.0004873   0.0005374   0.0000597   0.0000160  -0.0000981
   65  -0.0006246  -0.0003715  -0.0006117   0.0000323  -0.0005971  -0.0004835
   66   0.0005358  -0.0006206  -0.0003226  -0.0000993  -0.0005089  -0.0004686
           49          50          51          52          53          54
    1  -0.0004521  -0.0003359   0.0002237   0.0000710  -0.0000113  -0.0000297
    2   0.0001286  -0.0013037   0.0001785  -0.0000698  -0.0004677  -0.0005876
    3   0.0002361  -0.0000853  -0.0008847  -0.0000404  -0.0005985  -0.0003982
    4   0.0000749   0.0002983  -0.0005424  -0.0000160  -0.0001678  -0.0002029
    5   0.0008829  -0.0000303   0.0000637   0.0000594  -0.0000185   0.0000925
    6  -0.0001991  -0.0004592   0.0003673   0.0000306  -0.0000091   0.0000459
    7   0.0000379  -0.0004522   0.0007635  -0.0000212   0.0000028   0.0000563
    8  -0.0003326  -0.0002531   0.0005313  -0.0000269   0.0000427  -0.0000066
    9  -0.0000281   0.0000109   0.0001284  -0.0000252   0.0000166   0.0000312
   10  -0.0001013  -0.0001898   0.0002249   0.0000021   0.0000719   0.0000300
   11  -0.0000908   0.0000957  -0.0001367  -0.0000165  -0.0000726  -0.0000748
   12   0.0000542   0.0000965   0.0000982  -0.0000058   0.0000140  -0.0000014
   13  -0.0000513  -0.0000167  -0.0000132  -0.0000072  -0.0000054  -0.0000097
   14   0.0000036   0.0000175  -0.0000242  -0.0000022   0.0000003   0.0000005
   15   0.0000139   0.0000325  -0.0000380  -0.0000008  -0.0000051  -0.0000092
   16  -0.0000702   0.0000102  -0.0000034  -0.0000175   0.0000118   0.0000034
   17  -0.0000084  -0.0002033   0.0002213   0.0000076   0.0000780   0.0000471
   18   0.0000023  -0.0001130  -0.0000422  -0.0000030   0.0000382   0.0000164
   19  -0.0000145   0.0000005  -0.0000104  -0.0000087   0.0000019   0.0000001
   20  -0.0000098   0.0000083  -0.0000298  -0.0000005   0.0000040  -0.0000019
   21   0.0000140  -0.0000284   0.0000579  -0.0000004  -0.0000040  -0.0000006
   22  -0.0000531   0.0002598  -0.0002473   0.0000045  -0.0000930  -0.0000412
   23   0.0000626   0.0001310  -0.0002029  -0.0000170  -0.0000486  -0.0000679
   24  -0.0001780   0.0002794  -0.0001990   0.0000147   0.0000021  -0.0000009
   25  -0.0000615   0.0000097   0.0000071  -0.0000081   0.0000077   0.0000093
   26   0.0000290  -0.0000032  -0.0000002   0.0000072  -0.0000029  -0.0000020
   27  -0.0000098   0.0000323  -0.0000280   0.0000011  -0.0000067  -0.0000092
   28  -0.0003348   0.0002354  -0.0001013  -0.0000175   0.0001604   0.0001302
   29  -0.0006237  -0.0001620   0.0003301  -0.0000008  -0.0000045   0.0000279
   30   0.0003015  -0.0003288   0.0003792  -0.0000058  -0.0000432   0.0000250
   31   0.0000122  -0.0000561   0.0000361   0.0000112  -0.0000032   0.0000058
   32  -0.0000593   0.0002412  -0.0003495  -0.0000189  -0.0000007  -0.0000365
   33   0.0000124  -0.0001305   0.0001027  -0.0000216   0.0000176  -0.0000168
   34   0.0013912  -0.0014681   0.0009735   0.0006417  -0.0001062  -0.0000261
   35  -0.0013578  -0.0334590   0.0309627  -0.0001061  -0.0010247   0.0002807
   36   0.0010244   0.0311244  -0.0424328   0.0000210   0.0000696  -0.0012143
   37  -0.0312530  -0.0479979   0.0577039   0.0005314  -0.0013391   0.0021754
   38  -0.0167165   0.0234495  -0.0167989  -0.0019139   0.0022389   0.0056237
   39   0.0222163  -0.0136406   0.0217130   0.0027236   0.0056654   0.0005478
   40  -0.0054039   0.0014258  -0.0008416  -0.0006821  -0.0008522   0.0010361
   41   0.0009728   0.0047835   0.0028671   0.0001821   0.0001193  -0.0000420
   42  -0.0001845   0.0028566   0.0042369  -0.0001468   0.0000579   0.0000787
   43  -0.1851564  -0.0337941   0.0472467  -0.0121634  -0.0178970   0.0212461
   44  -0.0760247  -0.1515262   0.1050504   0.0028183   0.0047047  -0.0019465
   45   0.0959325   0.1025105  -0.1867146  -0.0020255  -0.0003417   0.0038818
   46   0.0116487  -0.0108743   0.0118686   0.0007900   0.0002210  -0.0005782
   47   0.0095904  -0.0063014   0.0103971  -0.0003693  -0.0018335  -0.0024317
   48  -0.0116752   0.0112991  -0.0089035   0.0000389  -0.0024411  -0.0011615
   49   0.7372758  -0.0254233  -0.0165894  -0.3346482   0.0169904   0.0032526
   50  -0.0254233   0.3637345  -0.2584056   0.0169617  -0.0471539   0.0110790
   51  -0.0165894  -0.2584056   0.4284087   0.0031159   0.0109995  -0.0494039
   52  -0.3346482   0.0169617   0.0031159   0.3550536  -0.0185985  -0.0036861
   53   0.0169904  -0.0471539   0.0109995  -0.0185985   0.0405495  -0.0160530
   54   0.0032526   0.0110790  -0.0494039  -0.0036861  -0.0160530   0.0437639
   55  -0.1743537   0.0394950  -0.0360065  -0.0105788   0.0195958  -0.0211431
   56   0.0816821  -0.1655459   0.1095594  -0.0010792   0.0027759   0.0005625
   57  -0.0847062   0.1128164  -0.1847516   0.0022630  -0.0009642   0.0042443
   58   0.0116438   0.0090250  -0.0109811   0.0007579  -0.0005437   0.0002344
   59  -0.0115906  -0.0062104   0.0118707   0.0000425  -0.0018811  -0.0024756
   60   0.0125630   0.0098972  -0.0090104  -0.0003832  -0.0024515  -0.0012200
   61  -0.0246016   0.0531255  -0.0581288   0.0009169   0.0016172  -0.0014337
   62   0.0215234   0.0146499  -0.0096377   0.0022185   0.0019174   0.0058654
   63  -0.0227513  -0.0115655   0.0228300  -0.0020315   0.0059885   0.0006911
   64  -0.0055279  -0.0002387   0.0013024  -0.0006116   0.0009365  -0.0010292
   65   0.0003677   0.0050415   0.0025533  -0.0000778   0.0000782   0.0001467
   66   0.0006969   0.0027225   0.0040858   0.0001674   0.0000488   0.0001102
           55          56          57          58          59          60
    1   0.0025049  -0.0014613   0.0018702  -0.0001313   0.0001608  -0.0001375
    2  -0.0020974   0.0018367   0.0058509  -0.0010813   0.0001554   0.0000959
    3   0.0016680   0.0051385   0.0005788   0.0008857   0.0000640   0.0001691
    4  -0.0001377   0.0003044   0.0016050  -0.0003538   0.0000448   0.0000436
    5  -0.0002725   0.0005147  -0.0003377   0.0003790   0.0001056   0.0000063
    6  -0.0000996   0.0000070  -0.0002479   0.0000920   0.0000502  -0.0000294
    7  -0.0008081   0.0003526  -0.0000573   0.0000353   0.0000028  -0.0000035
    8  -0.0004693  -0.0000523  -0.0002617  -0.0001274  -0.0000821  -0.0000553
    9  -0.0001364   0.0000467   0.0000203  -0.0000043  -0.0000255  -0.0000086
   10  -0.0001578   0.0000298  -0.0001828  -0.0000226   0.0000055   0.0000122
   11   0.0001018   0.0002802   0.0005981  -0.0000927   0.0000088   0.0000155
   12  -0.0000352  -0.0003762   0.0001973  -0.0001035   0.0000106   0.0000043
   13  -0.0000194   0.0000194   0.0001169  -0.0000416   0.0000008   0.0000072
   14   0.0000292  -0.0000307  -0.0000113   0.0000004  -0.0000049  -0.0000041
   15   0.0000274   0.0000194   0.0000303  -0.0000021  -0.0000064  -0.0000039
   16  -0.0001175  -0.0001494  -0.0001738  -0.0000591  -0.0000296  -0.0000041
   17  -0.0003051  -0.0000198  -0.0004052   0.0000075  -0.0000244  -0.0000228
   18  -0.0000096   0.0001046  -0.0000197   0.0000099  -0.0000021  -0.0000056
   19   0.0000211   0.0000179   0.0000081  -0.0000079  -0.0000036   0.0000041
   20   0.0000422   0.0000010  -0.0000018  -0.0000009  -0.0000014  -0.0000001
   21  -0.0000680   0.0000524  -0.0000357   0.0000097  -0.0000036  -0.0000058
   22   0.0004702  -0.0000471   0.0005734  -0.0000042   0.0000447   0.0000446
   23   0.0003709   0.0001093   0.0002309   0.0000191   0.0000062   0.0000022
   24   0.0003276  -0.0004503  -0.0001026  -0.0000445   0.0000155   0.0000286
   25  -0.0000141  -0.0000459  -0.0000253  -0.0000259  -0.0000017   0.0000121
   26   0.0000048   0.0000100   0.0000046   0.0000136   0.0000036  -0.0000045
   27   0.0000667   0.0000062   0.0000393   0.0000077   0.0000031   0.0000022
   28  -0.0001014  -0.0005227  -0.0010433  -0.0000876  -0.0000806   0.0000170
   29  -0.0000798  -0.0001769  -0.0001091  -0.0000455  -0.0000017   0.0000301
   30  -0.0010154   0.0001387   0.0002482  -0.0000647  -0.0000651  -0.0000879
   31  -0.0001620  -0.0000127  -0.0000943   0.0000221   0.0000406   0.0000303
   32   0.0005742   0.0001061   0.0000979   0.0000053  -0.0000052   0.0000253
   33  -0.0001152   0.0003661  -0.0001559   0.0000452  -0.0000289  -0.0000168
   34  -0.0307565  -0.0164879   0.0214674  -0.0051997   0.0010170  -0.0003621
   35  -0.0476477   0.0219610  -0.0142878   0.0015432   0.0048156   0.0026509
   36   0.0572578  -0.0155177   0.0208920  -0.0005177   0.0026201   0.0042512
   37  -0.0496710   0.0218628  -0.0217003  -0.0007074   0.0005733  -0.0006508
   38   0.0218624  -0.0135902   0.0067086   0.0005920  -0.0005774  -0.0005976
   39  -0.0213237   0.0068923  -0.0122297  -0.0007140  -0.0005819  -0.0002759
   40  -0.0006005   0.0005004  -0.0006061   0.0000581  -0.0000792   0.0000479
   41   0.0004892  -0.0004666  -0.0005946  -0.0001068  -0.0005957  -0.0005142
   42  -0.0006581  -0.0005858  -0.0002963   0.0000320  -0.0005381  -0.0004908
   43   0.0643470  -0.0202456   0.0187769  -0.0005683   0.0030347  -0.0027056
   44   0.0107469  -0.0206922   0.0319712   0.0024015   0.0024713   0.0052087
   45  -0.0165201   0.0339084  -0.0295839  -0.0021117   0.0052209   0.0014389
   46  -0.0010423  -0.0019161   0.0027304   0.0003825  -0.0005725   0.0006266
   47  -0.0025408   0.0030234   0.0048554   0.0004928  -0.0003497   0.0005449
   48   0.0032568   0.0048698   0.0011951  -0.0005689   0.0006392  -0.0004924
   49  -0.1743537   0.0816821  -0.0847062   0.0116438  -0.0115906   0.0125630
   50   0.0394950  -0.1655459   0.1128164   0.0090250  -0.0062104   0.0098972
   51  -0.0360065   0.1095594  -0.1847516  -0.0109811   0.0118707  -0.0090104
   52  -0.0105788  -0.0010792   0.0022630   0.0007579   0.0000425  -0.0003832
   53   0.0195958   0.0027759  -0.0009642  -0.0005437  -0.0018811  -0.0024515
   54  -0.0211431   0.0005625   0.0042443   0.0002344  -0.0024756  -0.0012200
   55   0.6755323   0.0018191  -0.0437086  -0.1339102  -0.0770937   0.0958207
   56   0.0018191   0.3859437  -0.2874962  -0.0770146  -0.1266153   0.1098501
   57  -0.0437086  -0.2874962   0.4657417   0.0958759   0.1095015  -0.1699990
   58  -0.1339102  -0.0770146   0.0958759   0.1389305   0.0825771  -0.1035964
   59  -0.0770937  -0.1266153   0.1095015   0.0825771   0.1264187  -0.1224739
   60   0.0958207   0.1098501  -0.1699990  -0.1035964  -0.1224739   0.1740138
   61  -0.3307398  -0.0071444   0.0285402  -0.0116347   0.0023351  -0.0014976
   62   0.0359863  -0.0917105   0.0307481  -0.0180930   0.0043330   0.0001748
   63  -0.0195392   0.0334643  -0.0995638   0.0219175  -0.0014319   0.0030167
   64  -0.0097055   0.0195376  -0.0215296   0.0009240  -0.0004279   0.0001115
   65  -0.0006089   0.0023391   0.0010848   0.0000494  -0.0019688  -0.0023781
   66   0.0019543  -0.0005591   0.0037981  -0.0004009  -0.0023628  -0.0012784
           61          62          63          64          65          66
    1  -0.0281211  -0.0067876   0.0051941   0.0011544   0.0016146  -0.0012797
    2  -0.0183515   0.0064765  -0.0010612  -0.0005348  -0.0017492  -0.0021589
    3   0.0215985  -0.0015156   0.0035866   0.0003191  -0.0022891  -0.0009078
    4  -0.0018789   0.0024755  -0.0022148   0.0000394  -0.0010206  -0.0000921
    5   0.0047609   0.0000003  -0.0010975  -0.0003302  -0.0003035   0.0003212
    6   0.0015927  -0.0003110  -0.0001861  -0.0000541   0.0000356   0.0002537
    7   0.0012807   0.0001807  -0.0007391  -0.0000321  -0.0000426   0.0000544
    8  -0.0003974   0.0007544   0.0000437   0.0001604   0.0000656  -0.0001940
    9   0.0002559   0.0001463   0.0001414   0.0000626  -0.0000672  -0.0000634
   10  -0.0008687  -0.0004511   0.0001830   0.0000917   0.0003015  -0.0001479
   11  -0.0004849   0.0003139  -0.0003363  -0.0000404  -0.0003901  -0.0001269
   12  -0.0012205   0.0003627  -0.0002327   0.0000210   0.0000162  -0.0000296
   13  -0.0003414   0.0000829  -0.0001369   0.0000151  -0.0000357  -0.0000150
   14   0.0000252   0.0000218   0.0000190   0.0000057   0.0000057   0.0000024
   15  -0.0001541  -0.0000097   0.0000190  -0.0000254   0.0000015  -0.0000181
   16  -0.0000974   0.0008279  -0.0000725   0.0000476   0.0000699  -0.0000156
   17  -0.0001604   0.0000845   0.0003413   0.0001403   0.0003958  -0.0000610
   18   0.0000630  -0.0000908   0.0001019   0.0000173   0.0000870  -0.0000458
   19  -0.0000246   0.0000043  -0.0000010   0.0000077  -0.0000033  -0.0000285
   20  -0.0000325   0.0000233   0.0000343   0.0000066   0.0000012  -0.0000283
   21   0.0001500  -0.0000547   0.0000170   0.0000050   0.0000183  -0.0000202
   22  -0.0002248  -0.0006852  -0.0005786  -0.0002635  -0.0005048   0.0001412
   23  -0.0002198   0.0001769   0.0002793  -0.0000179  -0.0001544  -0.0003823
   24  -0.0010151   0.0005480   0.0000037  -0.0000630  -0.0000361   0.0001432
   25  -0.0000731   0.0000001  -0.0000743   0.0000124   0.0000188   0.0000516
   26   0.0000587  -0.0000396   0.0000352  -0.0000144  -0.0000060   0.0000079
   27  -0.0000414  -0.0000789  -0.0000551   0.0000388  -0.0000420  -0.0000163
   28  -0.0002458   0.0028942  -0.0003660   0.0000658   0.0004530   0.0005685
   29  -0.0026698  -0.0026749   0.0006360   0.0001181   0.0005000   0.0004669
   30   0.0016160   0.0005598  -0.0008398   0.0002096  -0.0003068   0.0001999
   31   0.0000332   0.0001232   0.0002488  -0.0001874   0.0001767   0.0001025
   32  -0.0000627   0.0003724   0.0002025  -0.0000501  -0.0000077  -0.0003840
   33   0.0005607  -0.0006187   0.0005176   0.0002433   0.0000139  -0.0004760
   34  -0.1712269  -0.0670550   0.0890858   0.0097044   0.0087537  -0.0113232
   35  -0.0295058  -0.1488618   0.0954896  -0.0098721  -0.0066151   0.0115263
   36   0.0411481   0.0960005  -0.1757480   0.0110903   0.0110196  -0.0092019
   37   0.0626765   0.0095546  -0.0161348  -0.0012428  -0.0024157   0.0033533
   38  -0.0190690  -0.0193498   0.0345506  -0.0020029   0.0024400   0.0045459
   39   0.0186480   0.0322063  -0.0298569   0.0027984   0.0045829   0.0011171
   40  -0.0008836   0.0023380  -0.0023792   0.0005243   0.0005193  -0.0005923
   41   0.0028188   0.0020647   0.0047464  -0.0005460  -0.0002821   0.0006939
   42  -0.0027460   0.0049310   0.0012574   0.0006272   0.0006357  -0.0004376
   43  -0.0532225  -0.0160740   0.0221218  -0.0007285  -0.0006246   0.0005358
   44  -0.0170278  -0.0092623   0.0042612  -0.0004873  -0.0003715  -0.0006206
   45   0.0228215   0.0043991  -0.0131319   0.0005374  -0.0006117  -0.0003226
   46  -0.0008447  -0.0005727   0.0006612   0.0000597   0.0000323  -0.0000993
   47  -0.0004640  -0.0004445  -0.0006212   0.0000160  -0.0005971  -0.0005089
   48   0.0006803  -0.0006815  -0.0002578  -0.0000981  -0.0004835  -0.0004686
   49  -0.0246016   0.0215234  -0.0227513  -0.0055279   0.0003677   0.0006969
   50   0.0531255   0.0146499  -0.0115655  -0.0002387   0.0050415   0.0027225
   51  -0.0581288  -0.0096377   0.0228300   0.0013024   0.0025533   0.0040858
   52   0.0009169   0.0022185  -0.0020315  -0.0006116  -0.0000778   0.0001674
   53   0.0016172   0.0019174   0.0059885   0.0009365   0.0000782   0.0000488
   54  -0.0014337   0.0058654   0.0006911  -0.0010292   0.0001467   0.0001102
   55  -0.3307398   0.0359863  -0.0195392  -0.0097055  -0.0006089   0.0019543
   56  -0.0071444  -0.0917105   0.0334643   0.0195376   0.0023391  -0.0005591
   57   0.0285402   0.0307481  -0.0995638  -0.0215296   0.0010848   0.0037981
   58  -0.0116347  -0.0180930   0.0219175   0.0009240   0.0000494  -0.0004009
   59   0.0023351   0.0043330  -0.0014319  -0.0004279  -0.0019688  -0.0023628
   60  -0.0014976   0.0001748   0.0030167   0.0001115  -0.0023781  -0.0012784
   61   0.6790760  -0.0459602   0.0121376  -0.1189538   0.0768085  -0.0835765
   62  -0.0459602   0.3836524  -0.2817312   0.0774730  -0.1425030   0.1187867
   63   0.0121376  -0.2817312   0.4560559  -0.0845294   0.1177542  -0.1683640
   64  -0.1189538   0.0774730  -0.0845294   0.1246066  -0.0838315   0.0899451
   65   0.0768085  -0.1425030   0.1177542  -0.0838315   0.1440811  -0.1317353
   66  -0.0835765   0.1187867  -0.1683640   0.0899451  -0.1317353   0.1719422
 **********************************************************************
 **                                                                  **
 **                       VIBRATIONAL ANALYSIS                       **
 **                       --------------------                       **
 **                                                                  **
 **        VIBRATIONAL FREQUENCIES (CM**-1) AND NORMAL MODES         **
 **     FORCE CONSTANTS (mDYN/ANGSTROM) AND REDUCED MASSES (AMU)     **
 **                  INFRARED INTENSITIES (KM/MOL)                   **
 **                                                                  **
 **********************************************************************


 Mode:                 1                      2                      3
 Frequency:        47.39                  80.09                  97.02
 Force Cnst:      0.0059                 0.0188                 0.0263
 Red. Mass:       4.4883                 4.9651                 4.7474
 IR Active:          YES                    YES                    YES
 IR Intens:        0.098                  0.916                  0.372
 Raman Active:       YES                    YES                    YES
               X      Y      Z        X      Y      Z        X      Y      Z
 C          0.012 -0.027 -0.016    0.019 -0.051 -0.153   -0.018  0.098 -0.087
 C         -0.010 -0.019  0.032   -0.028 -0.035 -0.017    0.036  0.033  0.034
 Cl        -0.064 -0.057  0.119   -0.114 -0.056 -0.080    0.128  0.074 -0.012
 C         -0.007  0.012  0.007   -0.021 -0.005  0.182    0.028 -0.070  0.180
 H         -0.021  0.016  0.043   -0.061  0.003  0.310    0.073 -0.126  0.308
 C          0.011  0.030 -0.067    0.032  0.013  0.214   -0.039 -0.092  0.147
 H          0.013  0.050 -0.090    0.037  0.033  0.378   -0.046 -0.167  0.267
 C          0.030  0.022 -0.109    0.079  0.007  0.022   -0.095 -0.015 -0.060
 H          0.049  0.038 -0.161    0.124  0.024  0.028   -0.150 -0.028 -0.116
 C          0.025 -0.008 -0.081    0.070 -0.027 -0.155   -0.082  0.080 -0.167
 H          0.037 -0.013 -0.107    0.109 -0.038 -0.266   -0.129  0.137 -0.283
 C          0.011 -0.019 -0.017    0.018 -0.064 -0.145   -0.021  0.095 -0.046
 C          0.027 -0.168 -0.166   -0.019 -0.001 -0.057   -0.119 -0.002 -0.059
 H          0.043 -0.314 -0.276   -0.055 -0.014 -0.097   -0.195  0.020 -0.103
 C          0.030 -0.129 -0.166   -0.012  0.114  0.111   -0.130 -0.148 -0.031
 H          0.036 -0.249 -0.280   -0.042  0.179  0.192   -0.213 -0.239 -0.054
 C          0.023  0.064 -0.010    0.034  0.159  0.185   -0.037 -0.179  0.020
 H          0.025  0.096 -0.007    0.041  0.264  0.328   -0.043 -0.296  0.030
 C          0.010  0.216  0.141    0.070  0.065  0.071    0.067 -0.052  0.062
 H          0.001  0.369  0.259    0.107  0.089  0.120    0.145 -0.067  0.111
 C          0.009  0.170  0.136    0.061 -0.047 -0.095    0.072  0.085  0.026
 H          0.005  0.286  0.244    0.093 -0.098 -0.164    0.155  0.168  0.040
 TransDip   0.004  0.004 -0.008    0.006  0.014  0.026   -0.010 -0.016  0.007

 Mode:                 4                      5                      6
 Frequency:       171.16                 223.64                 283.81
 Force Cnst:      0.0884                 0.1954                 0.2707
 Red. Mass:       5.1206                 6.6308                 5.7034
 IR Active:          YES                    YES                    YES
 IR Intens:        0.445                  0.098                  0.185
 Raman Active:       YES                    YES                    YES
               X      Y      Z        X      Y      Z        X      Y      Z
 C         -0.004  0.041 -0.157   -0.041 -0.049  0.035   -0.011  0.051  0.082
 C          0.007  0.036 -0.188   -0.054 -0.007  0.052   -0.049  0.069  0.106
 Cl         0.026 -0.021  0.154    0.216  0.114  0.021   -0.061  0.141  0.011
 C          0.006  0.026 -0.223   -0.044  0.042  0.033   -0.067 -0.044  0.047
 H          0.015  0.037 -0.325   -0.103  0.085  0.038    0.031 -0.115  0.033
 C         -0.005 -0.017  0.020    0.047  0.103 -0.018   -0.169 -0.080 -0.090
 H         -0.007 -0.034  0.067    0.055  0.175 -0.055   -0.175 -0.109 -0.218
 C         -0.018 -0.047  0.268    0.096  0.070 -0.022   -0.187 -0.072 -0.040
 H         -0.031 -0.097  0.547    0.134  0.093 -0.066   -0.223 -0.074 -0.113
 C         -0.014 -0.004  0.105    0.083 -0.002  0.024   -0.149  0.004  0.099
 H         -0.021 -0.020  0.225    0.146 -0.050  0.009   -0.250  0.080  0.132
 C         -0.004  0.033 -0.170   -0.091 -0.201 -0.067    0.059 -0.045 -0.053
 C         -0.092  0.012 -0.127   -0.081 -0.229 -0.105    0.122 -0.109 -0.129
 H         -0.168  0.026 -0.177   -0.062 -0.310 -0.159    0.151 -0.185 -0.169
 C         -0.098 -0.014  0.001   -0.077 -0.042 -0.013    0.140 -0.029 -0.030
 H         -0.173 -0.026  0.044   -0.031  0.002 -0.005    0.103 -0.033 -0.006
 C         -0.008 -0.010  0.079   -0.118  0.149  0.109    0.187  0.083  0.103
 H         -0.007 -0.013  0.183   -0.105  0.365  0.248    0.197  0.230  0.242
 C          0.083 -0.004  0.016   -0.157  0.009  0.010    0.156 -0.059 -0.005
 H          0.160 -0.007  0.074   -0.178  0.081  0.053    0.144 -0.045 -0.003
 C          0.078  0.019 -0.115   -0.161 -0.190 -0.095    0.131 -0.142 -0.099
 H          0.151  0.039 -0.150   -0.217 -0.262 -0.118    0.178 -0.180 -0.169
 TransDip  -0.006 -0.003  0.020   -0.010  0.002  0.002    0.002 -0.009 -0.010

 Mode:                 7                      8                      9
 Frequency:       316.44                 391.80                 413.69
 Force Cnst:      0.2844                 0.4264                 0.2910
 Red. Mass:       4.8196                 4.7150                 2.8858
 IR Active:          YES                    YES                    YES
 IR Intens:        0.500                  0.518                  0.240
 Raman Active:       YES                    YES                    YES
               X      Y      Z        X      Y      Z        X      Y      Z
 C          0.033  0.030  0.104    0.086  0.151  0.085   -0.003 -0.003  0.003
 C          0.091 -0.043  0.200    0.202  0.089 -0.011   -0.002 -0.005  0.010
 Cl        -0.025 -0.085 -0.042   -0.093 -0.011  0.001   -0.002 -0.002 -0.003
 C          0.101 -0.032  0.154    0.225 -0.023 -0.106   -0.003  0.000 -0.001
 H          0.101 -0.037  0.189    0.321 -0.074 -0.216   -0.006  0.004 -0.010
 C          0.083  0.013 -0.185    0.102 -0.131  0.069    0.000  0.002 -0.004
 H          0.079  0.022 -0.481    0.088 -0.273  0.162    0.000  0.005 -0.015
 C          0.035  0.026 -0.047   -0.027 -0.020  0.009   -0.000  0.001  0.006
 H         -0.001  0.034 -0.188   -0.161 -0.077  0.023    0.001  0.001  0.003
 C          0.031  0.005  0.243   -0.004  0.157 -0.090    0.000 -0.002 -0.000
 H          0.035 -0.017  0.349   -0.079  0.236 -0.195    0.004 -0.003 -0.014
 C         -0.006  0.107 -0.120    0.017  0.049  0.123    0.002  0.002 -0.001
 C         -0.124  0.059 -0.113   -0.028 -0.117 -0.002    0.010  0.160  0.138
 H         -0.229  0.105 -0.161   -0.033 -0.196 -0.071    0.015  0.355  0.303
 C         -0.147  0.001  0.001   -0.032 -0.070 -0.031   -0.007 -0.152 -0.134
 H         -0.216 -0.015  0.036    0.021 -0.119 -0.114   -0.019 -0.336 -0.294
 C         -0.076  0.000  0.063   -0.083  0.119  0.080    0.003 -0.001 -0.001
 H         -0.076 -0.012  0.161   -0.074  0.267  0.170    0.003  0.001  0.001
 C          0.029 -0.001 -0.024   -0.095 -0.035 -0.053    0.013  0.154  0.134
 H          0.127 -0.047  0.016   -0.106 -0.094 -0.109    0.029  0.342  0.300
 C          0.027  0.072 -0.132   -0.078 -0.089 -0.040   -0.008 -0.153 -0.139
 H          0.085  0.087 -0.160   -0.156 -0.207 -0.090   -0.019 -0.337 -0.298
 TransDip   0.004  0.016 -0.016    0.005 -0.017 -0.015   -0.015  0.005 -0.002

 Mode:                10                     11                     12
 Frequency:       432.39                 466.93                 543.43
 Force Cnst:      0.9395                 0.4579                 0.6782
 Red. Mass:       8.5286                 3.5651                 3.8979
 IR Active:          YES                    YES                    YES
 IR Intens:        3.665                  4.244                  7.044
 Raman Active:       YES                    YES                    YES
               X      Y      Z        X      Y      Z        X      Y      Z
 C          0.106 -0.084 -0.089   -0.002 -0.051  0.112   -0.006 -0.114  0.153
 C          0.039  0.027 -0.012   -0.028 -0.074  0.334   -0.077 -0.047 -0.073
 Cl        -0.135  0.289  0.054    0.002  0.021 -0.024   -0.002  0.041  0.017
 C          0.058 -0.180  0.027   -0.029  0.016 -0.151   -0.093 -0.021 -0.097
 H          0.162 -0.266  0.093   -0.034  0.092 -0.574   -0.129  0.016 -0.164
 C          0.110 -0.201 -0.088   -0.005  0.005 -0.006    0.002 -0.016  0.147
 H          0.124 -0.101 -0.124   -0.001  0.061 -0.162    0.015  0.073  0.331
 C          0.178 -0.255 -0.038    0.024 -0.044  0.152    0.094 -0.049 -0.139
 H          0.150 -0.272 -0.014    0.048 -0.046  0.219    0.170  0.012 -0.335
 C          0.178 -0.139  0.028    0.018 -0.008 -0.194    0.063 -0.133  0.042
 H          0.134 -0.125  0.123    0.032  0.045 -0.563    0.103 -0.155 -0.024
 C          0.030 -0.112 -0.102   -0.003  0.009 -0.048    0.018  0.203  0.098
 C         -0.047  0.027  0.061   -0.011  0.032 -0.036   -0.018  0.081 -0.040
 H         -0.095  0.152  0.126   -0.035  0.068 -0.026   -0.078 -0.042 -0.191
 C         -0.065  0.040  0.066   -0.018  0.016  0.011   -0.041 -0.072 -0.067
 H         -0.021  0.140  0.125   -0.049  0.033  0.048   -0.106 -0.285 -0.217
 C         -0.115 -0.085 -0.083    0.004 -0.025  0.000    0.000  0.088  0.114
 H         -0.122 -0.186 -0.168    0.002 -0.050  0.004    0.002  0.102  0.175
 C         -0.057  0.082  0.027    0.023  0.003  0.006    0.030 -0.072 -0.072
 H         -0.016  0.156  0.121    0.050  0.001  0.025    0.076 -0.291 -0.216
 C         -0.040  0.067  0.012    0.018  0.040 -0.023    0.025  0.084 -0.045
 H         -0.086  0.145  0.117    0.055  0.074 -0.020    0.060 -0.053 -0.195
 TransDip   0.032 -0.052  0.007   -0.006  0.015 -0.064    0.010 -0.062 -0.057

 Mode:                13                     14                     15
 Frequency:       567.04                 628.28                 634.15
 Force Cnst:      0.6324                 1.6080                 1.5038
 Red. Mass:       3.3384                 6.9141                 6.3466
 IR Active:          YES                    YES                    YES
 IR Intens:        4.443                  5.496                  0.691
 Raman Active:       YES                    YES                    YES
               X      Y      Z        X      Y      Z        X      Y      Z
 C          0.001  0.004  0.201   -0.215  0.103  0.026    0.068 -0.020  0.015
 C          0.024  0.027 -0.032   -0.117 -0.052 -0.002    0.017  0.020  0.041
 Cl         0.000 -0.017  0.006   -0.015  0.000 -0.000    0.009 -0.007 -0.001
 C          0.033  0.028 -0.123   -0.093 -0.236 -0.045    0.004  0.063 -0.024
 H          0.047  0.045 -0.277   -0.200 -0.156 -0.039    0.042  0.050 -0.112
 C         -0.000 -0.035  0.181    0.249 -0.112 -0.009   -0.084  0.021  0.049
 H         -0.006 -0.100  0.330    0.266  0.031  0.022   -0.086  0.005  0.049
 C         -0.035  0.047 -0.153    0.112  0.030 -0.003   -0.025 -0.020 -0.039
 H         -0.067  0.082 -0.446   -0.190 -0.090 -0.034    0.060  0.026 -0.111
 C         -0.020  0.033  0.096    0.105  0.251  0.048   -0.015 -0.070  0.024
 H         -0.037  0.071 -0.034    0.199  0.180  0.028   -0.052 -0.038  0.015
 C         -0.011 -0.119 -0.148   -0.228 -0.015  0.033    0.068 -0.095  0.095
 C          0.008 -0.006 -0.065   -0.090  0.065 -0.063   -0.224 -0.155  0.178
 H         -0.011  0.177  0.070    0.121 -0.016  0.039   -0.144 -0.180  0.220
 C          0.005  0.060  0.071   -0.057  0.143 -0.163   -0.238  0.139 -0.130
 H         -0.013  0.262  0.268   -0.198  0.107 -0.095   -0.037  0.227 -0.194
 C         -0.003 -0.111 -0.071    0.228  0.018 -0.032   -0.067  0.084 -0.109
 H         -0.003 -0.109 -0.080    0.224 -0.054  0.072   -0.079 -0.176  0.202
 C          0.006  0.059  0.074    0.085 -0.055  0.049    0.250  0.173 -0.203
 H          0.047  0.259  0.269   -0.136  0.050 -0.040    0.175  0.235 -0.212
 C         -0.009 -0.010 -0.062    0.043 -0.138  0.158    0.228 -0.118  0.102
 H          0.034  0.168  0.067    0.175 -0.083  0.111    0.039 -0.165  0.193
 TransDip   0.006  0.065  0.017   -0.075 -0.006  0.002    0.021  0.016 -0.001

 Mode:                16                     17                     18
 Frequency:       690.26                 712.51                 740.48
 Force Cnst:      1.8420                 0.4936                 1.1884
 Red. Mass:       6.5618                 1.6502                 3.6788
 IR Active:          YES                    YES                    YES
 IR Intens:       14.791                 44.748                  1.790
 Raman Active:       YES                    YES                    YES
               X      Y      Z        X      Y      Z        X      Y      Z
 C         -0.069 -0.172 -0.056    0.004  0.000 -0.001    0.001 -0.055  0.286
 C          0.174 -0.194 -0.010    0.006  0.003 -0.000    0.005  0.027 -0.254
 Cl        -0.032  0.092  0.017    0.000 -0.001 -0.000   -0.001  0.003  0.008
 C          0.291  0.140  0.007    0.007  0.007 -0.000    0.002 -0.010  0.124
 H          0.202  0.215 -0.026    0.012  0.003  0.000   -0.006 -0.036  0.310
 C          0.100  0.054  0.032   -0.006  0.000  0.001   -0.004  0.028 -0.120
 H          0.059 -0.297 -0.038   -0.007 -0.008 -0.001   -0.003  0.056 -0.276
 C         -0.111  0.166  0.008   -0.005  0.001 -0.001    0.011 -0.035  0.159
 H          0.045  0.231 -0.020   -0.002  0.003 -0.003    0.051  0.010 -0.029
 C         -0.187 -0.253 -0.018   -0.003 -0.001  0.000   -0.004 -0.026 -0.112
 H         -0.018 -0.390 -0.022   -0.010  0.007 -0.005    0.012  0.049 -0.605
 C         -0.147  0.008  0.008   -0.005 -0.071 -0.062   -0.005  0.055  0.051
 C         -0.050  0.081 -0.080    0.003  0.048  0.045   -0.024 -0.020 -0.064
 H          0.074 -0.000 -0.050    0.018  0.375  0.326   -0.022  0.073  0.013
 C         -0.042  0.093 -0.104   -0.005 -0.100 -0.090   -0.035  0.036 -0.011
 H         -0.197  0.008 -0.072    0.013  0.155  0.131   -0.056  0.224  0.175
 C          0.155  0.001  0.001    0.005  0.046  0.038    0.009 -0.054 -0.039
 H          0.151 -0.054 -0.005    0.032  0.452  0.392    0.019  0.096  0.163
 C         -0.012 -0.074  0.082   -0.009 -0.104 -0.089    0.028  0.016  0.007
 H         -0.174 -0.047 -0.024    0.001  0.160  0.135    0.044  0.210  0.177
 C         -0.028 -0.080  0.102    0.002  0.046  0.050    0.011 -0.035 -0.044
 H          0.077 -0.089  0.019    0.024  0.373  0.331    0.039  0.061  0.021
 TransDip   0.008 -0.117 -0.037    0.019  0.159  0.142    0.010  0.042 -0.001

 Mode:                19                     20                     21
 Frequency:       760.64                 771.02                 784.65
 Force Cnst:      0.4481                 2.0302                 0.7116
 Red. Mass:       1.3147                 5.7963                 1.9617
 IR Active:          YES                    YES                    YES
 IR Intens:       77.794                  5.331                 13.193
 Raman Active:       YES                    YES                    YES
               X      Y      Z        X      Y      Z        X      Y      Z
 C          0.006 -0.006  0.035   -0.151 -0.066  0.004    0.000  0.021 -0.127
 C          0.000 -0.010  0.050   -0.059 -0.220 -0.034   -0.007 -0.014  0.029
 Cl         0.000  0.001 -0.004   -0.020  0.056  0.010   -0.000  0.001  0.001
 C         -0.004  0.014 -0.050   -0.015 -0.151 -0.029   -0.016 -0.007  0.016
 H         -0.004 -0.057  0.361   -0.277  0.026  0.069   -0.020  0.056 -0.339
 C         -0.009  0.014 -0.061    0.260 -0.019 -0.017   -0.002 -0.005  0.070
 H         -0.009 -0.067  0.554    0.242 -0.165  0.042    0.003  0.092 -0.330
 C          0.011 -0.005 -0.062   -0.094  0.254  0.040    0.020 -0.019 -0.001
 H          0.029 -0.094  0.540   -0.301  0.161  0.097    0.045  0.036 -0.280
 C          0.004 -0.011 -0.043   -0.120  0.049 -0.003    0.007 -0.028  0.028
 H         -0.004 -0.070  0.326    0.074 -0.097 -0.016    0.011 -0.035  0.047
 C         -0.003  0.055  0.047    0.086  0.017  0.021    0.007  0.147  0.128
 C         -0.006 -0.018 -0.038    0.056 -0.112  0.099    0.001 -0.055 -0.048
 H         -0.001  0.031  0.007   -0.037 -0.055  0.081    0.009 -0.012 -0.006
 C         -0.009  0.014 -0.003    0.072 -0.118  0.124    0.010  0.003  0.006
 H         -0.018  0.158  0.135    0.290  0.025  0.103    0.029  0.337  0.299
 C          0.006 -0.039 -0.030   -0.156 -0.006 -0.011   -0.000 -0.081 -0.073
 H          0.016  0.112  0.115   -0.147  0.079  0.082    0.027  0.337  0.263
 C          0.003  0.002  0.009    0.098  0.108 -0.138   -0.015 -0.004  0.014
 H          0.010  0.154  0.140    0.315  0.091  0.016   -0.002  0.337  0.303
 C         -0.003 -0.028 -0.028    0.072  0.088 -0.119   -0.012 -0.057 -0.041
 H          0.006  0.020  0.009   -0.023  0.092 -0.056   -0.009 -0.015 -0.004
 TransDip   0.005  0.024  0.281    0.014 -0.072  0.009    0.004  0.116 -0.004

 Mode:                22                     23                     24
 Frequency:       856.19                 878.41                 933.07
 Force Cnst:      0.5380                 0.6304                 0.7292
 Red. Mass:       1.2456                 1.3868                 1.4216
 IR Active:          YES                    YES                    YES
 IR Intens:        0.196                  0.073                  1.197
 Raman Active:       YES                    YES                    YES
               X      Y      Z        X      Y      Z        X      Y      Z
 C         -0.002 -0.001  0.003    0.000  0.011 -0.063   -0.001  0.011 -0.021
 C          0.000  0.002  0.001    0.001 -0.005  0.050   -0.001 -0.014  0.007
 Cl        -0.000 -0.000 -0.000    0.000 -0.000 -0.003   -0.000  0.001 -0.000
 C          0.001  0.000  0.002   -0.001  0.019 -0.110   -0.008 -0.000 -0.019
 H          0.002  0.003 -0.014   -0.005 -0.103  0.619   -0.023 -0.009  0.098
 C          0.003 -0.001  0.001   -0.001  0.005 -0.036    0.004  0.004  0.009
 H          0.003  0.000 -0.007   -0.001 -0.039  0.258    0.007  0.034 -0.038
 C          0.001 -0.000 -0.001    0.002 -0.012  0.059    0.008 -0.009  0.012
 H          0.002 -0.002  0.009    0.003  0.066 -0.420    0.025  0.013 -0.089
 C         -0.001 -0.002 -0.005   -0.000 -0.015  0.097   -0.004 -0.013 -0.006
 H         -0.004 -0.002  0.012    0.009  0.092 -0.548   -0.011 -0.015  0.031
 C          0.001  0.000 -0.000    0.003  0.013  0.008    0.003  0.056  0.049
 C          0.003  0.057  0.048    0.001  0.000  0.010   -0.004 -0.075 -0.067
 H         -0.017 -0.380 -0.329   -0.000 -0.056 -0.037    0.018  0.418  0.358
 C          0.003  0.055  0.047    0.005 -0.002  0.002    0.003  0.004  0.007
 H         -0.025 -0.366 -0.319    0.014  0.013  0.009    0.003 -0.027 -0.020
 C         -0.002 -0.001  0.001   -0.002 -0.008 -0.012    0.004  0.072  0.061
 H         -0.002 -0.004 -0.002    0.003  0.067  0.034   -0.028 -0.408 -0.367
 C         -0.004 -0.054 -0.047   -0.008 -0.007  0.001   -0.001  0.009  0.007
 H          0.024  0.366  0.319   -0.015  0.036  0.031   -0.008 -0.040 -0.039
 C         -0.003 -0.056 -0.049   -0.001 -0.002  0.010   -0.004 -0.081 -0.066
 H          0.026  0.380  0.326    0.001 -0.037 -0.022    0.027  0.433  0.377
 TransDip  -0.010  0.009 -0.005   -0.002  0.008 -0.001    0.003  0.018  0.030

 Mode:                25                     26                     27
 Frequency:       964.08                 984.96                 995.24
 Force Cnst:      0.7519                 0.7846                 0.7631
 Red. Mass:       1.3731                 1.3727                 1.3075
 IR Active:          YES                    YES                    YES
 IR Intens:        1.256                  0.221                  0.011
 Raman Active:       YES                    YES                    YES
               X      Y      Z        X      Y      Z        X      Y      Z
 C         -0.000 -0.008  0.038    0.003 -0.001 -0.000    0.002  0.001 -0.001
 C          0.000 -0.004  0.014    0.001 -0.006 -0.002   -0.000  0.004 -0.005
 Cl         0.000  0.001 -0.001   -0.000  0.001  0.000    0.000 -0.000 -0.001
 C          0.002  0.018 -0.095   -0.001 -0.001 -0.000   -0.003  0.006 -0.043
 H         -0.006 -0.085  0.543   -0.002 -0.000  0.003   -0.008 -0.046  0.281
 C         -0.001 -0.014  0.082   -0.004  0.000  0.001    0.003 -0.016  0.095
 H         -0.001  0.064 -0.472   -0.004  0.002 -0.007    0.005  0.089 -0.562
 C         -0.001 -0.009  0.051   -0.001  0.001 -0.000    0.001  0.019 -0.107
 H         -0.003  0.043 -0.274   -0.002 -0.000  0.003   -0.001 -0.100  0.625
 C          0.002  0.022 -0.105    0.003  0.004  0.001   -0.003 -0.014  0.063
 H         -0.009 -0.092  0.584    0.004  0.002  0.003    0.001  0.065 -0.403
 C         -0.004 -0.017 -0.008   -0.001  0.000  0.001    0.004  0.003  0.002
 C          0.001  0.011  0.005   -0.004 -0.068 -0.059    0.001  0.001 -0.003
 H          0.004 -0.042 -0.037    0.016  0.365  0.314   -0.002  0.004 -0.003
 C         -0.004  0.002 -0.002    0.005  0.066  0.060   -0.000  0.000 -0.001
 H         -0.012 -0.005 -0.002   -0.023 -0.362 -0.311    0.003  0.007  0.002
 C          0.002 -0.010 -0.004    0.002  0.005  0.005   -0.005  0.002  0.000
 H          0.005  0.030  0.053   -0.001 -0.033 -0.029   -0.006 -0.003 -0.010
 C          0.006  0.003 -0.003   -0.004 -0.071 -0.064   -0.003 -0.001  0.002
 H          0.017 -0.011 -0.007    0.026  0.393  0.339   -0.007  0.001  0.002
 C         -0.001  0.015  0.000    0.004  0.067  0.058    0.003 -0.006  0.004
 H         -0.011 -0.040 -0.043   -0.027 -0.368 -0.313    0.008  0.003  0.008
 TransDip  -0.007 -0.012  0.033    0.011 -0.010  0.001    0.003 -0.000 -0.001

 Mode:                28                     29                     30
 Frequency:      1003.91                1015.11                1023.35
 Force Cnst:      0.7720                 3.7441                 4.3526
 Red. Mass:       1.3001                 6.1670                 7.0542
 IR Active:          YES                    YES                    YES
 IR Intens:        0.030                  0.468                 10.365
 Raman Active:       YES                    YES                    YES
               X      Y      Z        X      Y      Z        X      Y      Z
 C         -0.001  0.003 -0.004   -0.109  0.015  0.000    0.262 -0.028 -0.003
 C          0.001 -0.004  0.000    0.005 -0.019 -0.005   -0.026  0.126  0.022
 Cl        -0.000  0.000  0.000    0.001 -0.000  0.000    0.001 -0.006 -0.001
 C         -0.001  0.000  0.000    0.069  0.089  0.014   -0.159 -0.214 -0.036
 H         -0.006  0.004 -0.003    0.066  0.095  0.025   -0.110 -0.260 -0.043
 C          0.000  0.001  0.000   -0.017  0.004  0.004    0.081 -0.013 -0.003
 H          0.001  0.006  0.003   -0.011  0.020 -0.022    0.070 -0.027  0.002
 C          0.001 -0.002 -0.001    0.046 -0.106 -0.026   -0.094  0.250  0.043
 H          0.005 -0.001  0.002    0.051 -0.118  0.032   -0.064  0.274  0.023
 C         -0.001 -0.002  0.002    0.010  0.016  0.013   -0.052 -0.090 -0.020
 H         -0.005  0.004 -0.008   -0.009  0.037 -0.060   -0.000 -0.125  0.009
 C         -0.001  0.001  0.000   -0.105  0.006 -0.002    0.259 -0.015 -0.003
 C          0.004 -0.022 -0.034   -0.191 -0.206  0.238   -0.067 -0.100  0.108
 H          0.012  0.214  0.166   -0.181 -0.193  0.289   -0.006 -0.076  0.165
 C          0.006  0.063  0.059    0.035 -0.035  0.057   -0.123  0.182 -0.184
 H         -0.021 -0.397 -0.343    0.036 -0.117  0.012   -0.076  0.152 -0.255
 C         -0.018 -0.073 -0.066    0.367 -0.029 -0.014    0.123 -0.012 -0.007
 H          0.016  0.442  0.383    0.392  0.040  0.041    0.117  0.030  0.023
 C          0.004  0.061  0.049    0.042  0.047 -0.039   -0.141 -0.157  0.197
 H         -0.029 -0.358 -0.318    0.044 -0.000 -0.107   -0.101 -0.213  0.192
 C          0.006 -0.033 -0.010   -0.175  0.216 -0.240   -0.055  0.099 -0.113
 H          0.018  0.163  0.160   -0.158  0.280 -0.225    0.017  0.142 -0.113
 TransDip   0.000 -0.002  0.005   -0.013 -0.017 -0.003    0.077  0.067  0.013

 Mode:                31                     32                     33
 Frequency:      1051.72                1055.95                1090.37
 Force Cnst:      2.6408                 1.5065                 1.3865
 Red. Mass:       4.0522                 2.2931                 1.9793
 IR Active:          YES                    YES                    YES
 IR Intens:       35.850                  2.017                 12.187
 Raman Active:       YES                    YES                    YES
               X      Y      Z        X      Y      Z        X      Y      Z
 C          0.040  0.054  0.010    0.059 -0.031 -0.005   -0.088  0.018  0.001
 C         -0.087  0.261  0.045    0.038 -0.033 -0.005   -0.029  0.174  0.029
 Cl         0.011 -0.030 -0.005   -0.004  0.007  0.001    0.004 -0.018 -0.003
 C         -0.046  0.004 -0.000   -0.024 -0.101 -0.018    0.037 -0.068 -0.012
 H         -0.125  0.079  0.008    0.166 -0.253 -0.033    0.468 -0.382 -0.056
 C          0.263  0.006 -0.000   -0.126 -0.013 -0.001   -0.040 -0.024 -0.003
 H          0.299  0.183  0.038   -0.152 -0.125 -0.025   -0.057 -0.126 -0.022
 C          0.010 -0.051 -0.004   -0.026  0.139  0.021    0.032  0.085  0.014
 H          0.013 -0.063 -0.028    0.083  0.195  0.034    0.320  0.203  0.034
 C         -0.186 -0.185 -0.034    0.082  0.032  0.005    0.005 -0.084 -0.014
 H         -0.366 -0.069  0.016    0.264 -0.095 -0.023    0.304 -0.320 -0.046
 C         -0.000 -0.006 -0.019    0.034  0.004  0.008   -0.124  0.006  0.007
 C         -0.030  0.039 -0.040   -0.038  0.044 -0.046    0.016 -0.016  0.011
 H         -0.262  0.136 -0.144   -0.297  0.146 -0.168    0.188 -0.070  0.110
 C          0.016 -0.085  0.098   -0.006 -0.080  0.090    0.039 -0.003  0.003
 H         -0.200 -0.162  0.193   -0.301 -0.172  0.228    0.179  0.035 -0.063
 C          0.081  0.001 -0.009    0.116 -0.007 -0.001   -0.053  0.000  0.004
 H          0.092  0.030 -0.037    0.127 -0.008 -0.000   -0.055 -0.017  0.021
 C          0.013  0.074 -0.088    0.003  0.081 -0.090    0.046  0.003 -0.008
 H         -0.240  0.199 -0.193   -0.281  0.207 -0.222    0.214 -0.068  0.066
 C         -0.020 -0.041  0.061   -0.041 -0.039  0.040    0.004  0.016 -0.020
 H         -0.215 -0.145  0.107   -0.299 -0.098  0.172    0.151  0.070 -0.085
 TransDip  -0.076  0.173  0.030   -0.008 -0.044 -0.008    0.013  0.106  0.032

 Mode:                34                     35                     36
 Frequency:      1102.61                1146.34                1183.28
 Force Cnst:      1.1504                 1.2664                 0.9183
 Red. Mass:       1.6061                 1.6357                 1.1131
 IR Active:          YES                    YES                    YES
 IR Intens:        4.670                  4.426                  0.006
 Raman Active:       YES                    YES                    YES
               X      Y      Z        X      Y      Z        X      Y      Z
 C         -0.008  0.012  0.026    0.004  0.066  0.009   -0.001  0.000 -0.001
 C          0.010 -0.017 -0.005    0.102 -0.087 -0.014    0.001  0.001  0.001
 Cl        -0.001  0.002  0.001   -0.008  0.009  0.002    0.000  0.000  0.000
 C          0.000 -0.014 -0.004   -0.020 -0.111 -0.018   -0.003  0.002  0.000
 H          0.016 -0.030  0.003    0.103 -0.217 -0.032   -0.032  0.023  0.002
 C         -0.014  0.007  0.002   -0.031  0.073  0.012   -0.001 -0.008 -0.001
 H         -0.012  0.035  0.001    0.029  0.608  0.094   -0.009 -0.076 -0.010
 C          0.008  0.003  0.001    0.058 -0.005 -0.001    0.009  0.003  0.000
 H          0.069  0.028  0.003    0.488  0.164  0.027    0.084  0.033  0.004
 C         -0.001 -0.007 -0.009   -0.096 -0.009 -0.000   -0.005  0.003  0.001
 H          0.013 -0.027  0.039   -0.409  0.226  0.034   -0.041  0.030  0.007
 C         -0.005  0.039 -0.046   -0.026 -0.010 -0.021   -0.001 -0.001  0.000
 C         -0.105 -0.026  0.039    0.010 -0.000  0.009   -0.007  0.005 -0.006
 H         -0.428  0.093 -0.108    0.087 -0.063  0.021   -0.136  0.060 -0.064
 C          0.058 -0.040  0.042    0.001 -0.001  0.001    0.042  0.013 -0.018
 H          0.291  0.030 -0.050    0.010  0.002 -0.002    0.419  0.132 -0.178
 C         -0.003  0.059 -0.067   -0.004 -0.003  0.003   -0.002 -0.044  0.050
 H          0.012  0.376 -0.433   -0.005 -0.030  0.037   -0.021 -0.439  0.499
 C         -0.059 -0.038  0.047    0.012  0.004 -0.005   -0.042  0.019 -0.018
 H         -0.256  0.047 -0.029    0.047 -0.013  0.009   -0.421  0.187 -0.180
 C          0.107 -0.034  0.032   -0.013  0.003  0.005    0.009  0.007 -0.008
 H          0.473  0.063 -0.133   -0.052 -0.032 -0.001    0.159  0.051 -0.076
 TransDip   0.012  0.028 -0.062    0.038 -0.055 -0.009    0.002 -0.000  0.002

 Mode:                37                     38                     39
 Frequency:      1184.99                1205.68                1268.94
 Force Cnst:      0.9111                 0.9719                 1.6552
 Red. Mass:       1.1013                 1.1347                 1.7447
 IR Active:          YES                    YES                    YES
 IR Intens:        0.124                  0.511                  3.142
 Raman Active:       YES                    YES                    YES
               X      Y      Z        X      Y      Z        X      Y      Z
 C         -0.003 -0.010 -0.001   -0.001 -0.001 -0.000   -0.083 -0.097 -0.017
 C          0.002 -0.002 -0.001   -0.000  0.000  0.001   -0.144 -0.010 -0.001
 Cl        -0.000  0.001  0.000    0.000  0.000  0.000    0.004 -0.001 -0.000
 C          0.025 -0.014 -0.003    0.000  0.000 -0.000    0.063  0.050  0.009
 H          0.289 -0.209 -0.027    0.006 -0.004  0.000    0.649 -0.371 -0.054
 C          0.005  0.058  0.010   -0.000  0.000 -0.000    0.026  0.015  0.002
 H          0.073  0.607  0.091   -0.000  0.002  0.000    0.018 -0.097 -0.015
 C         -0.053 -0.020 -0.003   -0.001  0.000  0.000    0.034 -0.004 -0.000
 H         -0.567 -0.225 -0.037   -0.006 -0.002 -0.001    0.092  0.018  0.003
 C          0.021 -0.015 -0.003    0.001  0.000 -0.000   -0.009  0.053  0.008
 H          0.236 -0.180 -0.027    0.000  0.002 -0.004   -0.393  0.348  0.051
 C          0.003  0.000  0.001    0.006  0.000 -0.000    0.108 -0.023  0.039
 C         -0.001  0.001 -0.001   -0.048  0.020 -0.020    0.012  0.002 -0.009
 H         -0.020  0.010 -0.009   -0.438  0.185 -0.195   -0.167  0.100 -0.077
 C          0.005  0.002 -0.002    0.045  0.016 -0.020   -0.016  0.022 -0.025
 H          0.052  0.016 -0.023    0.441  0.139 -0.190   -0.149 -0.016  0.031
 C          0.000 -0.006  0.006    0.007 -0.001  0.000    0.004 -0.005  0.006
 H         -0.002 -0.057  0.067    0.007 -0.010  0.011    0.003  0.025 -0.028
 C         -0.007  0.002 -0.002    0.041 -0.020  0.019   -0.034 -0.008  0.011
 H         -0.064  0.027 -0.027    0.405 -0.180  0.175   -0.066  0.005  0.000
 C          0.002  0.001 -0.001   -0.050 -0.016  0.022    0.033  0.011 -0.017
 H          0.025  0.012 -0.008   -0.437 -0.136  0.192   -0.037 -0.007  0.022
 TransDip   0.011  0.002  0.000   -0.022 -0.005 -0.003   -0.024  0.051  0.005

 Mode:                40                     41                     42
 Frequency:      1288.53                1318.51                1322.39
 Force Cnst:      3.7919                 4.1611                 3.5747
 Red. Mass:       3.8763                 4.0625                 3.4695
 IR Active:          YES                    YES                    YES
 IR Intens:        3.338                  0.085                  0.163
 Raman Active:       YES                    YES                    YES
               X      Y      Z        X      Y      Z        X      Y      Z
 C         -0.128  0.277  0.053    0.207  0.109  0.007    0.098 -0.101  0.008
 C         -0.156 -0.093 -0.015   -0.177 -0.078 -0.014   -0.037 -0.003 -0.006
 Cl        -0.002 -0.000  0.000    0.000  0.002  0.000    0.001  0.000  0.000
 C          0.142 -0.054 -0.010    0.088 -0.098 -0.015   -0.032  0.019  0.002
 H         -0.035  0.076  0.021    0.023 -0.054 -0.002    0.218 -0.166 -0.021
 C          0.003  0.105  0.017    0.030  0.163  0.025    0.014  0.010  0.002
 H         -0.026 -0.155 -0.027   -0.031 -0.312 -0.052   -0.009 -0.168 -0.028
 C         -0.083 -0.093 -0.015   -0.155  0.005  0.002    0.010  0.042  0.006
 H          0.379  0.084  0.019   -0.145  0.015  0.004   -0.249 -0.058 -0.008
 C          0.057 -0.093 -0.019    0.185 -0.117 -0.013    0.042  0.002 -0.003
 H          0.363 -0.339 -0.034   -0.499  0.420  0.045   -0.351  0.306  0.058
 C          0.169  0.065 -0.120   -0.168 -0.053  0.070   -0.080  0.201 -0.189
 C          0.071 -0.040  0.045   -0.096  0.046 -0.040    0.084 -0.058  0.060
 H          0.026 -0.034  0.010    0.177 -0.090  0.073    0.266 -0.136  0.149
 C         -0.077  0.007 -0.001    0.090 -0.008  0.004   -0.120 -0.069  0.086
 H         -0.022  0.022 -0.030    0.094 -0.010  0.006    0.398  0.089 -0.133
 C          0.006  0.024 -0.029   -0.001 -0.041  0.046    0.001  0.089 -0.100
 H         -0.002 -0.056  0.067    0.007  0.048 -0.055   -0.005 -0.072  0.088
 C          0.002 -0.047  0.055   -0.023  0.050 -0.054    0.151 -0.059  0.055
 H         -0.297  0.077 -0.069    0.240 -0.062  0.053   -0.217  0.103 -0.103
 C         -0.002 -0.017  0.029    0.015  0.015 -0.017   -0.132 -0.062  0.074
 H         -0.374 -0.161  0.177    0.180  0.069 -0.094   -0.069 -0.034  0.054
 TransDip  -0.012 -0.057 -0.003    0.003 -0.007  0.005   -0.008  0.010 -0.004

 Mode:                43                     44                     45
 Frequency:      1354.79                1456.15                1478.37
 Force Cnst:      1.6183                 2.5538                 2.8770
 Red. Mass:       1.4964                 2.0442                 2.2342
 IR Active:          YES                    YES                    YES
 IR Intens:        0.674                 22.689                  3.795
 Raman Active:       YES                    YES                    YES
               X      Y      Z        X      Y      Z        X      Y      Z
 C          0.007  0.026 -0.008    0.021 -0.105 -0.022   -0.040  0.069 -0.008
 C         -0.010 -0.005 -0.000   -0.081  0.060  0.010    0.063 -0.009  0.000
 Cl        -0.001  0.000  0.000    0.002 -0.002 -0.000   -0.002  0.000 -0.000
 C          0.018 -0.017 -0.002    0.129 -0.024 -0.003   -0.043 -0.026 -0.004
 H         -0.049  0.032  0.005   -0.246  0.270  0.044    0.017 -0.083 -0.015
 C          0.000  0.016  0.002   -0.001 -0.087 -0.014   -0.013  0.079  0.012
 H         -0.000  0.014  0.001    0.080  0.547  0.085   -0.064 -0.295 -0.047
 C         -0.021 -0.008 -0.001   -0.140 -0.009 -0.002    0.073  0.004  0.002
 H          0.040  0.017  0.002    0.434  0.231  0.040   -0.266 -0.137 -0.025
 C          0.012 -0.008 -0.000    0.047  0.067  0.012   -0.011 -0.051 -0.006
 H          0.003 -0.001 -0.004    0.067  0.072  0.003   -0.090 -0.001 -0.010
 C         -0.006 -0.034  0.036   -0.009 -0.024  0.048   -0.000 -0.100  0.097
 C          0.107 -0.029  0.027    0.030  0.019 -0.026    0.093  0.022 -0.030
 H         -0.476  0.222 -0.233    0.008  0.045 -0.034   -0.148  0.134 -0.153
 C         -0.029  0.001  0.000   -0.075 -0.007  0.012   -0.123  0.016 -0.008
 H         -0.260 -0.071  0.096    0.207  0.086 -0.113    0.240  0.139 -0.179
 C          0.003  0.071 -0.081   -0.001 -0.025  0.029   -0.013 -0.069  0.080
 H         -0.011 -0.216  0.249    0.010  0.190 -0.214    0.006  0.367 -0.418
 C          0.029 -0.001 -0.001    0.077 -0.011  0.006    0.136 -0.015  0.008
 H          0.253 -0.099  0.092   -0.168  0.102 -0.104   -0.323  0.196 -0.202
 C         -0.109 -0.018  0.030   -0.038  0.018 -0.020   -0.068  0.046 -0.045
 H          0.508  0.175 -0.242    0.031  0.056 -0.047    0.053  0.090 -0.115
 TransDip  -0.007  0.016 -0.020   -0.008  0.152  0.002   -0.027 -0.004 -0.056

 Mode:                46                     47                     48
 Frequency:      1497.46                1529.98                1599.22
 Force Cnst:      3.0850                 3.3905                 8.0972
 Red. Mass:       2.3351                 2.4584                 5.3736
 IR Active:          YES                    YES                    YES
 IR Intens:       36.874                  3.230                  3.335
 Raman Active:       YES                    YES                    YES
               X      Y      Z        X      Y      Z        X      Y      Z
 C          0.145  0.055  0.004   -0.104 -0.005 -0.000   -0.032 -0.226 -0.034
 C         -0.052 -0.116 -0.020    0.012  0.039  0.007    0.124  0.125  0.021
 Cl         0.002  0.004  0.001   -0.001 -0.001 -0.000   -0.003  0.001  0.000
 C         -0.111  0.117  0.019    0.052 -0.045 -0.007   -0.004 -0.183 -0.030
 H          0.420 -0.271 -0.042   -0.141  0.096  0.014   -0.143 -0.106 -0.015
 C          0.090 -0.023 -0.003   -0.042  0.013  0.002    0.070  0.378  0.060
 H          0.100 -0.094 -0.015   -0.051  0.008  0.002   -0.040 -0.557 -0.088
 C         -0.052 -0.073 -0.012    0.049  0.026  0.004   -0.124 -0.213 -0.034
 H          0.356  0.077  0.012   -0.153 -0.053 -0.009    0.272 -0.079 -0.008
 C         -0.103  0.089  0.015    0.015 -0.030 -0.006   -0.061  0.172  0.027
 H          0.427 -0.309 -0.048   -0.135  0.077  0.020    0.302 -0.096 -0.022
 C          0.007 -0.028  0.019    0.161 -0.009 -0.001    0.004 -0.022  0.045
 C         -0.022  0.037 -0.037   -0.056  0.063 -0.071   -0.038  0.031 -0.036
 H          0.159 -0.046  0.029    0.388 -0.113  0.116    0.108 -0.019  0.038
 C         -0.053 -0.023  0.031   -0.121 -0.061  0.078   -0.014 -0.042  0.047
 H          0.235  0.065 -0.093    0.429  0.105 -0.150    0.060 -0.023  0.022
 C          0.036 -0.020  0.020    0.104 -0.005 -0.002    0.006  0.077 -0.087
 H          0.048  0.069 -0.083    0.125 -0.005 -0.003   -0.004 -0.122  0.143
 C         -0.005  0.032 -0.036   -0.109  0.072 -0.074    0.003 -0.040  0.044
 H          0.137 -0.025  0.017    0.403 -0.147  0.138   -0.048 -0.023  0.029
 C         -0.062 -0.018  0.026   -0.063 -0.056  0.070    0.044  0.025 -0.035
 H          0.224  0.071 -0.098    0.392  0.072 -0.120   -0.105 -0.007  0.044
 TransDip   0.163 -0.102 -0.030    0.045  0.036  0.006   -0.007  0.052  0.025

 Mode:                49                     50                     51
 Frequency:      1617.95                1631.46                1642.73
 Force Cnst:      8.6419                 9.6248                 8.8885
 Red. Mass:       5.6031                 6.1374                 5.5904
 IR Active:          YES                    YES                    YES
 IR Intens:        2.588                  2.803                  3.153
 Raman Active:       YES                    YES                    YES
               X      Y      Z        X      Y      Z        X      Y      Z
 C         -0.011 -0.098  0.003    0.218 -0.023 -0.003    0.061 -0.008 -0.001
 C          0.024  0.045  0.006   -0.267 -0.026 -0.006   -0.017  0.000 -0.002
 Cl        -0.001  0.000  0.000    0.002  0.003  0.000    0.000 -0.000  0.000
 C          0.011 -0.055 -0.010    0.268 -0.142 -0.022    0.012 -0.009 -0.001
 H         -0.057 -0.011 -0.000   -0.264  0.257  0.042   -0.018  0.014  0.003
 C          0.017  0.101  0.016   -0.152  0.052  0.008   -0.006  0.004  0.000
 H         -0.010 -0.128 -0.018   -0.185 -0.049 -0.009   -0.008 -0.004 -0.001
 C         -0.042 -0.058 -0.011    0.324  0.031  0.005    0.014  0.002  0.000
 H          0.088 -0.012  0.000   -0.327 -0.243 -0.041   -0.018 -0.012 -0.002
 C         -0.007  0.056  0.006   -0.315  0.131  0.021   -0.020  0.009  0.004
 H          0.076 -0.006  0.016    0.271 -0.331 -0.054    0.026 -0.025 -0.012
 C          0.016  0.190 -0.198   -0.031 -0.001  0.001   -0.223  0.020 -0.005
 C          0.080 -0.121  0.129   -0.030  0.007 -0.004    0.292 -0.072  0.066
 H         -0.278  0.036 -0.014    0.019 -0.017  0.016   -0.304  0.188 -0.203
 C          0.082  0.131 -0.156    0.037  0.004 -0.007   -0.273 -0.027  0.050
 H         -0.239  0.048 -0.032   -0.033 -0.019  0.023    0.248  0.142 -0.183
 C         -0.015 -0.239  0.273   -0.019  0.002 -0.001    0.139 -0.018  0.009
 H          0.013  0.331 -0.378   -0.021 -0.002  0.004    0.156  0.005 -0.016
 C         -0.051  0.137 -0.153    0.034 -0.009  0.008   -0.270  0.068 -0.057
 H          0.229  0.031 -0.048   -0.032  0.020 -0.021    0.243 -0.164  0.170
 C         -0.114 -0.115  0.136   -0.026 -0.003  0.002    0.289  0.032 -0.062
 H          0.314  0.015 -0.041    0.013  0.017 -0.010   -0.304 -0.152  0.204
 TransDip  -0.004  0.048 -0.019    0.019  0.049  0.013   -0.057  0.005 -0.001

 Mode:                52                     53                     54
 Frequency:      3164.22                3170.90                3172.07
 Force Cnst:      6.4013                 6.4347                 6.4472
 Red. Mass:       1.0851                 1.0862                 1.0875
 IR Active:          YES                    YES                    YES
 IR Intens:        1.420                  1.159                  2.444
 Raman Active:       YES                    YES                    YES
               X      Y      Z        X      Y      Z        X      Y      Z
 C          0.000 -0.000 -0.000    0.001 -0.001 -0.000   -0.000  0.000  0.000
 C         -0.000 -0.000 -0.000   -0.000 -0.000 -0.000    0.000 -0.000 -0.000
 Cl         0.000  0.000  0.000   -0.000  0.000 -0.000   -0.000 -0.000 -0.000
 C          0.000  0.000  0.000    0.006  0.007  0.001   -0.003 -0.004 -0.001
 H         -0.001 -0.002 -0.000   -0.073 -0.095 -0.016    0.039  0.051  0.009
 C         -0.001  0.000  0.000   -0.035  0.005  0.001    0.019 -0.003 -0.000
 H          0.008 -0.001 -0.000    0.420 -0.052 -0.007   -0.221  0.027  0.004
 C          0.001 -0.002 -0.000    0.019 -0.048 -0.008   -0.009  0.022  0.004
 H         -0.008  0.021  0.003   -0.230  0.562  0.091    0.108 -0.262 -0.042
 C          0.002  0.003  0.000    0.025  0.034  0.006   -0.009 -0.012 -0.002
 H         -0.023 -0.030 -0.005   -0.308 -0.395 -0.070    0.106  0.137  0.025
 C          0.001  0.000 -0.000    0.000  0.000 -0.000    0.001  0.001 -0.001
 C          0.005  0.007 -0.008   -0.005 -0.005  0.007   -0.011 -0.012  0.015
 H         -0.075 -0.079  0.096    0.061  0.064 -0.077    0.138  0.145 -0.176
 C          0.017 -0.021  0.023   -0.010  0.013 -0.014   -0.023  0.029 -0.032
 H         -0.197  0.250 -0.274    0.119 -0.151  0.165    0.265 -0.338  0.370
 C         -0.046  0.003  0.001    0.011 -0.001  0.000    0.018 -0.002  0.001
 H          0.551 -0.032 -0.005   -0.134  0.009  0.000   -0.214  0.014 -0.000
 C          0.026  0.026 -0.032    0.005  0.006 -0.007    0.015  0.018 -0.022
 H         -0.304 -0.314  0.385   -0.061 -0.065  0.079   -0.193 -0.202  0.247
 C          0.014 -0.020  0.022    0.009 -0.012  0.013    0.019 -0.026  0.028
 H         -0.180  0.230 -0.254   -0.110  0.140 -0.154   -0.233  0.296 -0.327
 TransDip   0.038 -0.000  0.003    0.032 -0.009 -0.009    0.020  0.037 -0.028

 Mode:                55                     56                     57
 Frequency:      3180.61                3182.18                3188.95
 Force Cnst:      6.5060                 6.5047                 6.5581
 Red. Mass:       1.0916                 1.0902                 1.0945
 IR Active:          YES                    YES                    YES
 IR Intens:       21.701                  2.438                 22.100
 Raman Active:       YES                    YES                    YES
               X      Y      Z        X      Y      Z        X      Y      Z
 C         -0.001  0.001  0.000   -0.001  0.001  0.000    0.000 -0.000  0.000
 C          0.000  0.000  0.000   -0.000  0.001  0.000   -0.000 -0.000 -0.000
 Cl        -0.000 -0.000 -0.000    0.000 -0.000  0.000   -0.000  0.000 -0.000
 C          0.005  0.006  0.001    0.013  0.014  0.002    0.001  0.001  0.000
 H         -0.060 -0.078 -0.013   -0.142 -0.184 -0.032   -0.014 -0.018 -0.003
 C         -0.024  0.003  0.000   -0.054  0.006  0.001   -0.004  0.000  0.000
 H          0.275 -0.033 -0.005    0.620 -0.075 -0.010    0.039 -0.004 -0.001
 C          0.003 -0.003 -0.000    0.003  0.003  0.000   -0.001  0.004  0.001
 H         -0.018  0.038  0.006    0.002 -0.017 -0.003    0.017 -0.041 -0.007
 C         -0.014 -0.018 -0.003   -0.033 -0.042 -0.008   -0.000 -0.001 -0.000
 H          0.160  0.203  0.036    0.380  0.486  0.086    0.005  0.007  0.002
 C         -0.002 -0.001  0.001    0.001  0.000 -0.000   -0.000  0.002 -0.002
 C         -0.013 -0.015  0.019    0.006  0.007 -0.008   -0.027 -0.027  0.033
 H          0.165  0.174 -0.210   -0.071 -0.075  0.091    0.305  0.316 -0.383
 C         -0.014  0.020 -0.022    0.005 -0.008  0.008    0.006 -0.003  0.003
 H          0.173 -0.225  0.246   -0.063  0.082 -0.090   -0.039  0.044 -0.047
 C         -0.040  0.001  0.002    0.020 -0.001 -0.001   -0.038  0.004 -0.001
 H          0.458 -0.025 -0.006   -0.225  0.013  0.003    0.429 -0.027 -0.001
 C          0.016  0.013 -0.016   -0.004 -0.002  0.003   -0.026 -0.028  0.034
 H         -0.154 -0.155  0.190    0.033  0.032 -0.039    0.294  0.305 -0.372
 C         -0.023  0.029 -0.031    0.011 -0.013  0.015    0.018 -0.019  0.021
 H          0.257 -0.324  0.357   -0.121  0.153 -0.170   -0.178  0.221 -0.243
 TransDip  -0.127  0.046 -0.063   -0.033 -0.034  0.015   -0.102 -0.064  0.090

 Mode:                58                     59                     60
 Frequency:      3192.71                3195.71                3204.11
 Force Cnst:      6.5752                 6.6020                 6.6269
 Red. Mass:       1.0948                 1.0972                 1.0956
 IR Active:          YES                    YES                    YES
 IR Intens:       12.934                  6.974                  5.381
 Raman Active:       YES                    YES                    YES
               X      Y      Z        X      Y      Z        X      Y      Z
 C         -0.001  0.002  0.000   -0.000  0.000 -0.000    0.000  0.000  0.000
 C          0.001 -0.000 -0.000   -0.000  0.000  0.000    0.003 -0.002 -0.000
 Cl        -0.000  0.000  0.000    0.000 -0.000  0.000   -0.000  0.000  0.000
 C         -0.021 -0.026 -0.004   -0.002 -0.002 -0.000   -0.045 -0.062 -0.011
 H          0.235  0.307  0.053    0.018  0.024  0.004    0.519  0.689  0.118
 C          0.030 -0.000  0.000    0.000  0.000  0.000   -0.039  0.007  0.001
 H         -0.335  0.036  0.005   -0.005  0.000  0.000    0.421 -0.053 -0.007
 C          0.024 -0.057 -0.009    0.001 -0.003 -0.000   -0.006  0.018  0.003
 H         -0.262  0.636  0.103   -0.014  0.033  0.005    0.076 -0.190 -0.031
 C         -0.028 -0.033 -0.006   -0.002 -0.002 -0.000    0.007  0.007  0.001
 H          0.299  0.376  0.067    0.023  0.028  0.005   -0.065 -0.080 -0.014
 C         -0.000  0.000 -0.000    0.002 -0.001  0.001    0.000 -0.000  0.000
 C         -0.003 -0.003  0.003    0.032  0.031 -0.038   -0.000 -0.000  0.000
 H          0.032  0.033 -0.040   -0.343 -0.353  0.428    0.003  0.003 -0.004
 C          0.002 -0.002  0.002   -0.022  0.028 -0.030    0.000 -0.000  0.000
 H         -0.017  0.022 -0.024    0.239 -0.305  0.334   -0.003  0.004 -0.004
 C          0.002  0.000 -0.000   -0.038  0.002  0.001    0.000 -0.000 -0.000
 H         -0.017  0.001  0.000    0.419 -0.024 -0.005   -0.005  0.000  0.000
 C         -0.001 -0.000  0.000   -0.014 -0.016  0.019    0.000  0.000 -0.000
 H          0.005  0.005 -0.005    0.158  0.166 -0.203   -0.003 -0.004  0.004
 C          0.002 -0.002  0.002    0.008 -0.009  0.010   -0.000  0.000 -0.001
 H         -0.017  0.021 -0.024   -0.084  0.104 -0.115    0.004 -0.005  0.006
 TransDip   0.041 -0.107 -0.011   -0.074  0.023 -0.034   -0.074  0.007  0.002

 STANDARD THERMODYNAMIC QUANTITIES AT   298.15 K  AND     1.00 ATM

   This Molecule has  0 Imaginary Frequencies
   Zero point vibrational energy:      107.347 kcal/mol

   Atom    1 Element C  Has Mass   12.00000
   Atom    2 Element C  Has Mass   12.00000
   Atom    3 Element Cl Has Mass   34.96885
   Atom    4 Element C  Has Mass   12.00000
   Atom    5 Element H  Has Mass    1.00783
   Atom    6 Element C  Has Mass   12.00000
   Atom    7 Element H  Has Mass    1.00783
   Atom    8 Element C  Has Mass   12.00000
   Atom    9 Element H  Has Mass    1.00783
   Atom   10 Element C  Has Mass   12.00000
   Atom   11 Element H  Has Mass    1.00783
   Atom   12 Element C  Has Mass   12.00000
   Atom   13 Element C  Has Mass   12.00000
   Atom   14 Element H  Has Mass    1.00783
   Atom   15 Element C  Has Mass   12.00000
   Atom   16 Element H  Has Mass    1.00783
   Atom   17 Element C  Has Mass   12.00000
   Atom   18 Element H  Has Mass    1.00783
   Atom   19 Element C  Has Mass   12.00000
   Atom   20 Element H  Has Mass    1.00783
   Atom   21 Element C  Has Mass   12.00000
   Atom   22 Element H  Has Mass    1.00783
   Molecular Mass:   188.039320 amu
   Principal axes and moments of inertia in amu*Bohr^2:
                             1           2           3
    Eigenvalues --     1403.76003  3528.33886  4516.13860
          X               0.99990    -0.01383    -0.00165
          Y               0.01378     0.99959    -0.02504
          Z               0.00200     0.02501     0.99969
   Rotational Symmetry Number is   1
   The Molecule is an Asymmetric Top
   Translational Enthalpy:        0.889 kcal/mol
   Rotational Enthalpy:           0.889 kcal/mol
   Vibrational Enthalpy:        111.974 kcal/mol
   gas constant (RT):             0.592 kcal/mol
   Translational Entropy:        41.600  cal/mol.K
   Rotational Entropy:           31.481  cal/mol.K
   Vibrational Entropy:          28.126  cal/mol.K

   Total Enthalpy:              114.344 kcal/mol
   Total Entropy:               101.208  cal/mol.K

 ======================================================================

 STANDARD THERMODYNAMIC QUANTITIES FOR ANHARMONIC VIBRATION -- TOSH

   Zero point vibrational energy: ************ kcal/mol

   Vibrational Enthalpy:       Infinity kcal/mol
   Vibrational Entropy:             NaN  cal/mol.K

   Total Enthalpy:             Infinity kcal/mol
   Total Entropy:                   NaN  cal/mol.K

 ======================================================================

 STANDARD THERMODYNAMIC QUANTITIES FOR ANHARMONIC VIBRATION -- VPT2

   Zero point vibrational energy: ************ kcal/mol

   Vibrational Enthalpy:       Infinity kcal/mol
   Vibrational Entropy:             NaN  cal/mol.K

   Total Enthalpy:             Infinity kcal/mol
   Total Entropy:                   NaN  cal/mol.K

 ======================================================================

Archival summary:
1\1\november\FREQ\ProcedureUnspecified\BasisUnspecified\l1129\taweetha\FriJan1710:32:542020FriJan1710:32:542020\0\\#,FREQ,ProcedureUnspecified,BasisUnspecified,\\0,1\Cl\C,1,1.76469\C,2,1.39293,1,117.127\H,3,1.0826,2,119.377,1,-1.20886,0\C,3,1.39101,2,119.844,1,178.24,0\H,5,1.08387,3,119.652,2,179.952,0\C,5,1.39284,3,119.741,2,-0.167241,0\H,7,1.08388,5,120.369,3,179.777,0\C,7,1.39046,5,119.741,3,0.113915,0\H,9,1.08409,7,119.831,5,179.04,0\C,2,1.40303,1,120.992,3,178.261,0\C,11,1.48979,2,124.01,1,1.49635,0\C,12,1.40064,11,119.879,2,-123.261,0\H,13,1.0844,12,119.393,11,2.67494,0\C,13,1.39354,12,120.715,11,-178.4,0\H,15,1.08431,13,119.739,12,-179.322,0\C,15,1.39319,13,120.12,12,0.382968,0\H,17,1.08418,15,120.199,13,-179.996,0\C,17,1.39445,15,119.617,13,0.00878954,0\H,19,1.08427,17,120.07,15,179.586,0\C,19,1.39195,17,120.272,15,-0.316403,0\H,21,1.08326,19,119.841,17,179.874,0\\\@

 Total job time:  7897.37s(wall), 7897.17s(cpu) 
 Fri Jan 17 10:32:54 2020

        *************************************************************
        *                                                           *
        *  Thank you very much for using Q-Chem.  Have a nice day.  *
        *                                                           *
        *************************************************************
