# Supplementary material for: Quantum Chemical Investigation of Polychlorinated Dibenzodioxins, Dibenzofurans and Biphenyls: Relative Stability and Planarity Analysis
Source: Molecules. 2020 Dec 3;25(23):5697. doi: 10.3390/molecules25235697 (PMC7730433; doi:10.3390/molecules25235697)
Supplement: Supplementary file 1 [file molecules-25-05697-s001.zip › PCB/B3LYP/HClClClClClClClClH.out]

                  Welcome to Q-Chem
     A Quantum Leap Into The Future Of Chemistry


 Q-Chem 5.2 (devel), Q-Chem, Inc., Pleasanton, CA (2019)

 Yihan Shao,  Zhengting Gan,  E. Epifanovsky,  A. T. B. Gilbert,  M. Wormit,  
 J. Kussmann,  A. W. Lange,  A. Behn,  Jia Deng,  Xintian Feng,  D. Ghosh,  
 M. Goldey,  P. R. Horn,  L. D. Jacobson,  I. Kaliman,  T. Kus,  A. Landau,  
 Jie Liu,  E. I. Proynov,  R. M. Richard,  R. P. Steele,  E. J. Sundstrom,  
 H. L. Woodcock III,  P. M. Zimmerman,  D. Zuev,  B. Albrecht,  E. Alguire,  
 S. A. Baeppler,  D. Barton,  Z. Benda,  Y. A. Bernard,  E. J. Berquist,  
 K. B. Bravaya,  H. Burton,  D. Casanova,  Chun-Min Chang,  Yunqing Chen,  
 A. Chien,  K. D. Closser,  M. P. Coons,  S. Coriani,  S. Dasgupta,  
 A. L. Dempwolff,  M. Diedenhofen,  Hainam Do,  R. G. Edgar,  Po-Tung Fang,  
 S. Faraji,  S. Fatehi,  Qingguo Feng,  K. D. Fenk,  J. Fosso-Tande,  
 J. Gayvert,  Qinghui Ge,  A. Ghysels,  G. Gidofalvi,  J. Gomes,  
 J. Gonthier,  A. Gunina,  D. Hait,  M. W. D. Hanson-Heine,  
 P. H. P. Harbach,  A. W. Hauser,  M. F. Herbst,  J. E. Herr,  
 E. G. Hohenstein,  Z. C. Holden,  Kerwin Hui,  B. C. Huynh,  T.-C. Jagau,  
 Hyunjun Ji,  B. Kaduk,  K. Khistyaev,  Jaehoon Kim,  P. Klunzinger,  K. Koh,  
 D. Kosenkov,  L. Koulias,  T. Kowalczyk,  C. M. Krauter,  A. Kunitsa,  
 Ka Un Lao,  A. Laurent,  K. V. Lawler,  Joonho Lee,  D. Lefrancois,  
 S. Lehtola,  D. S. Levine,  Yi-Pei Li,  You-Sheng Lin,  Fenglai Liu,  
 E. Livshits,  A. Luenser,  P. Manohar,  E. Mansoor,  S. F. Manzer,  
 Shan-Ping Mao,  Yuezhi Mao,  N. Mardirossian,  A. V. Marenich,  
 T. Markovich,  L. A. Martinez-Martinez,  S. A. Maurer,  N. J. Mayhall,  
 S. C. McKenzie,  J.-M. Mewes,  P. Morgante,  A. F. Morrison,  
 J. W. Mullinax,  K. Nanda,  T. S. Nguyen-Beck,  R. Olivares-Amaya,  
 J. A. Parkhill,  Zheng Pei,  T. M. Perrine,  F. Plasser,  P. Pokhilko,  
 S. Prager,  A. Prociuk,  E. Ramos,  D. R. Rehn,  F. Rob,  M. Scheurer,  
 M. Schneider,  N. Sergueev,  S. M. Sharada,  S. Sharma,  D. W. Small,  
 T. Stauch,  T. Stein,  Yu-Chuan Su,  A. J. W. Thom,  A. Tkatchenko,  
 T. Tsuchimochi,  N. M. Tubman,  L. Vogt,  M. L. Vidal,  O. Vydrov,  
 M. A. Watson,  J. Wenzel,  M. de Wergifosse,  T. A. Wesolowski,  A. White,  
 J. Witte,  A. Yamada,  Jun Yang,  K. Yao,  S. Yeganeh,  S. R. Yost,  
 Zhi-Qiang You,  A. Zech,  Igor Ying Zhang,  Xing Zhang,  Yan Zhao,  
 Ying Zhu,  B. R. Brooks,  G. K. L. Chan,  C. J. Cramer,  M. S. Gordon,  
 W. J. Hehre,  A. Klamt,  M. W. Schmidt,  C. D. Sherrill,  D. G. Truhlar,  
 A. Aspuru-Guzik,  R. Baer,  A. T. Bell,  N. A. Besley,  Jeng-Da Chai,  
 A. E. DePrince, III,  R. A. DiStasio Jr.,  A. Dreuw,  B. D. Dunietz,  
 T. R. Furlani,  Chao-Ping Hsu,  Yousung Jung,  Jing Kong,  D. S. Lambrecht,  
 WanZhen Liang,  C. Ochsenfeld,  V. A. Rassolov,  L. V. Slipchenko,  
 J. E. Subotnik,  T. Van Voorhis,  J. M. Herbert,  A. I. Krylov,  
 P. M. W. Gill,  M. Head-Gordon

 Contributors to earlier versions of Q-Chem not listed above: 
 R. D. Adamson,  B. Austin,  J. Baker,  G. J. O. Beran,  K. Brandhorst,  
 S. T. Brown,  E. F. C. Byrd,  A. K. Chakraborty,  C.-L. Cheng,  
 Siu Hung Chien,  D. M. Chipman,  D. L. Crittenden,  H. Dachsel,  
 R. J. Doerksen,  A. D. Dutoi,  L. Fusti-Molnar,  W. A. Goddard III,  
 A. Golubeva-Zadorozhnaya,  S. R. Gwaltney,  G. Hawkins,  A. Heyden,  
 S. Hirata,  G. Kedziora,  F. J. Keil,  C. Kelley,  Jihan Kim,  R. A. King,  
 R. Z. Khaliullin,  P. P. Korambath,  W. Kurlancheek,  A. M. Lee,  M. S. Lee,  
 S. V. Levchenko,  Ching Yeh Lin,  D. Liotard,  R. C. Lochan,  I. Lotan,  
 P. E. Maslen,  N. Nair,  D. P. O'Neill,  D. Neuhauser,  E. Neuscamman,  
 C. M. Oana,  R. Olson,  B. Peters,  R. Peverati,  P. A. Pieniazek,  
 Y. M. Rhee,  J. Ritchie,  M. A. Rohrdanz,  E. Rosta,  N. J. Russ,  
 H. F. Schaefer III,  N. E. Schultz,  N. Shenvi,  A. C. Simmonett,  A. Sodt,  
 D. Stuck,  K. S. Thanthiriwatte,  V. Vanovschi,  Tao Wang,  A. Warshel,  
 C. F. Williams,  Q. Wu,  X. Xu,  W. Zhang

 Please cite Q-Chem as follows:
 Y. Shao et al., Mol. Phys. 113, 184-215 (2015)
 DOI: 10.1080/00268976.2014.952696

 Q-Chem 5.2.1 for Intel X86 EM64T Linux

 Parts of Q-Chem use Armadillo 8.300.2 (Tropical Shenanigans).
 http://arma.sourceforge.net/

 Q-Chem begins on Fri Mar  6 04:52:32 2020  

Host: 
0

     Scratch files written to /scratch/taweetham/qchem16899//
NAlpha2: 210
NElect   210
Mult     1

 Q-Chem warning in module libgen/rem_setup.C, line 2168:

 Setting Thresh to 1e-14


Checking the input file for inconsistencies... 	...done.

--------------------------------------------------------------
User input:
--------------------------------------------------------------
$MOLECULE
0 1
C 
C  1 1.394960
H  2 CH 1 119.528007
C  2 1.386606 1 120.846377 3 178.766605 0
Cl  4 CCl 2 119.698148 1 -179.612229 0
C  4 1.387279 2 120.235871 1 -0.083363 0
Cl  6 CCl 4 120.254637 2 -179.958574 0
C  6 1.387279 4 119.490737 2 0.041992 0
Cl  8 CCl 6 120.064298 4 179.568218 0
C  8 1.386606 6 120.235863 4 0.041336 0
Cl  10 CCl 8 119.614146 6 178.681836 0
C  1 1.488550 2 120.827489 3 1.275929 0
C  12 1.394960 1 120.827496 2 -44.635695 0
Cl  13 CCl 12 119.528011 1 1.275194 0
C  13 1.386606 12 120.846392 1 -179.957497 0
Cl  15 CCl 13 119.698155 12 -179.612829 0
C  15 1.387278 13 120.235860 12 -0.083872 0
Cl  17 CCl 15 120.254633 13 -179.958492 0
C  17 1.387279 15 119.490737 13 0.041666 0
Cl  19 CCl 17 120.064293 15 179.568399 0
C  19 1.386606 17 120.235874 15 0.041790 0
H  21 CH 19 119.614152 17 178.681599 0

CH=1.08273
CCl=1.75400
$END

$REM
   JOB_TYPE	OPTIMIZATION
   BASIS	6-311++G**
   METHOD	B3LYP
   SCF_GUESS_ALWAYS     TRUE
   SYM_IGNORE   TRUE
   S2THRESH     15
   THRESH       15
$END

--------------------------------------------------------------
 ----------------------------------------------------------------
             Standard Nuclear Orientation (Angstroms)
    I     Atom           X                Y                Z
 ----------------------------------------------------------------
    1      C       0.0000000000     0.0000000000     0.0000000000
    2      C       0.0000000000     0.0000000000     1.3949600000
    3      H       0.9420994930     0.0000000000     1.9285823367
    4      C      -1.1901880373     0.0256249026     2.1059255403
    5      Cl     -1.1548436435     0.0351778398     3.8595433764
    6      C      -2.4041742747     0.0535064326     1.4351028665
    7      Cl     -3.9099833729     0.0870232313     2.3339530118
    8      C      -2.4180259722     0.0546630380     0.0478935036
    9      Cl     -3.9445745286     0.0782926128    -0.8155919614
   10      C      -1.2274122092     0.0272853135    -0.6622934626
   11      Cl     -1.2645630159    -0.0058824468    -2.4155862839
   12      C       1.2779219872    -0.0284629571    -0.7628147595
   13      C       2.3470698978     0.7895533347    -0.3971844912
   14      Cl      2.1937652685     1.8399754745     0.9991059581
   15      C       3.5373425750     0.7639926356    -1.1080106329
   16      Cl      4.8658811021     1.7979767919    -0.6156914816
   17      C       3.6820915760    -0.0819840560    -2.1979241218
   18      Cl      5.1878981105    -0.1155057366    -3.0967783802
   19      C       2.6267066856    -0.9012420975    -2.5714505845
   20      Cl      2.7893667858    -1.9684162207    -3.9539111020
   21      C       1.4361780334    -0.8737960689    -1.8611235872
   22      H       0.6116407652    -1.5017402028    -2.1743786128
 ----------------------------------------------------------------
 Nuclear Repulsion Energy =        2657.18738256 hartrees
 There are      105 alpha and      105 beta electrons
 Requested basis set is 6-311++G(d,p)
 There are 186 shells and 518 basis functions

 Total QAlloc Memory Limit   2000 MB
 Mega-Array Size       188 MB
 MEM_STATIC part       192 MB
 A cutoff of  1.0D-15 yielded  12213 shell pairs
 There are    106573 function pairs (    114514 Cartesian)
 Smallest overlap matrix eigenvalue = 1.50E-07
 Linear dependence detected in AO basis
 Number of orthogonalized atomic orbitals = 511
 Maximum deviation from orthogonality = 3.246E-10

 Scale SEOQF with 1.000000e-02/1.000000e-01/1.000000e-01

 Standard Electronic Orientation quadrupole field applied
 Nucleus-field energy     =    -0.0000000936 hartrees
 Guess from superposition of atomic densities
 Warning:  Energy on first SCF cycle will be non-variational
 SAD guess density has 210.000000 electrons

 -----------------------------------------------------------------------
  General SCF calculation program by
  Eric Jon Sundstrom, Paul Horn, Yuezhi Mao, Dmitri Zuev, Alec White,
  David Stuck, Shaama M.S., Shane Yost, Joonho Lee, David Small,
  Daniel Levine, Susi Lehtola, Hugh Burton, Evgeny Epifanovsky,
  Bang C. Huynh
 -----------------------------------------------------------------------
 Exchange:     0.2000 Hartree-Fock + 0.0800 Slater + 0.7200 B88
 Correlation:  0.1900 VWN1RPA + 0.8100 LYP
 Using SG-1 standard quadrature grid
 using 6 threads for integral computing
 -------------------------------------------------------
 OpenMP Integral computing Module                
 Release: version 2.0, May 2017, Q-Chem Inc. Pleasanton 
 -------------------------------------------------------
 A restricted SCF calculation will be
 performed using DIIS
 SCF converges when DIIS error is below 1.0e-08
 ---------------------------------------
  Cycle       Energy         DIIS error
 ---------------------------------------
    1   -4145.1387523938      2.68e-02  
    2   -4140.2428001195      1.75e-03  
    3   -4140.1377812272      2.35e-03  
    4   -4140.3230840555      7.25e-04  
    5   -4140.3407061445      2.50e-04  
    6   -4140.3424332959      1.03e-04  
    7   -4140.3427517308      3.01e-05  
    8   -4140.3427778234      9.22e-06  
    9   -4140.3427802257      3.21e-06  
   10   -4140.3427805791      8.81e-07  
   11   -4140.3427806045      1.76e-07  
   12   -4140.3427806052      5.63e-08  
   13   -4140.3427806054      2.26e-08  
   14   -4140.3427806053      6.14e-09  Convergence criterion met
 ---------------------------------------
 SCF time:   CPU 901.39s  wall 159.00s 
 SCF   energy in the final basis set =    -4140.3427806053
 Total energy in the final basis set =    -4140.3427806053

 --------------------------------------------------------------

                    Orbital Energies (a.u.)
 --------------------------------------------------------------

 Alpha MOs
 -- Occupied --
********-101.5850-101.5830-101.5830-101.5830-101.5830-101.5818-101.5818
-10.2859 -10.2859 -10.2851 -10.2851 -10.2834 -10.2834 -10.2799 -10.2799
-10.2457 -10.2454 -10.2278 -10.2278  -9.5004  -9.5003  -9.4974  -9.4974
 -9.4974  -9.4974  -9.4962  -9.4961  -7.2652  -7.2649  -7.2626  -7.2625
 -7.2625  -7.2625  -7.2612  -7.2609  -7.2552  -7.2551  -7.2544  -7.2544
 -7.2523  -7.2523  -7.2522  -7.2521  -7.2513  -7.2513  -7.2512  -7.2512
 -7.2510  -7.2508  -7.2504  -7.2504  -0.9745  -0.9655  -0.9241  -0.9216
 -0.9057  -0.8930  -0.8700  -0.8694  -0.8612  -0.8527  -0.8003  -0.7677
 -0.7627  -0.7500  -0.6735  -0.6579  -0.6415  -0.6225  -0.5667  -0.5556
 -0.5390  -0.5352  -0.5028  -0.4908  -0.4791  -0.4764  -0.4753  -0.4738
 -0.4660  -0.4471  -0.4339  -0.4307  -0.4243  -0.4093  -0.4057  -0.3913
 -0.3813  -0.3649  -0.3633  -0.3608  -0.3574  -0.3568  -0.3530  -0.3508
 -0.3443  -0.3372  -0.3351  -0.3195  -0.3185  -0.2963  -0.2791  -0.2764
 -0.2676
 -- Virtual --
 -0.0879  -0.0651  -0.0621  -0.0615  -0.0563  -0.0388  -0.0150  -0.0138
 -0.0055   0.0074   0.0102   0.0156   0.0186   0.0192   0.0226   0.0231
  0.0350   0.0418   0.0442   0.0498   0.0522   0.0568   0.0674   0.0680
  0.0709   0.0762   0.0768   0.0798   0.0807   0.0815   0.0884   0.0907
  0.0919   0.0959   0.0988   0.1045   0.1063   0.1106   0.1142   0.1153
  0.1192   0.1218   0.1251   0.1263   0.1323   0.1368   0.1371   0.1373
  0.1432   0.1458   0.1506   0.1513   0.1550   0.1606   0.1624   0.1723
  0.1746   0.1787   0.1810   0.1811   0.1882   0.1884   0.1934   0.1955
  0.1977   0.1990   0.2097   0.2113   0.2147   0.2209   0.2266   0.2272
  0.2346   0.2365   0.2372   0.2391   0.2489   0.2539   0.2548   0.2558
  0.2644   0.2683   0.2687   0.2718   0.2730   0.2776   0.2803   0.2835
  0.2890   0.2904   0.2959   0.2987   0.3031   0.3038   0.3077   0.3136
  0.3189   0.3281   0.3315   0.3361   0.3938   0.3982   0.4111   0.4169
  0.4228   0.4261   0.4283   0.4333   0.4381   0.4439   0.4444   0.4490
  0.4535   0.4558   0.4658   0.4660   0.4716   0.4804   0.4807   0.4859
  0.4913   0.4925   0.4977   0.5021   0.5084   0.5095   0.5290   0.5333
  0.5397   0.5433   0.5671   0.5680   0.5720   0.5764   0.5850   0.5859
  0.5949   0.6054   0.6063   0.6127   0.6144   0.6235   0.6243   0.6317
  0.6387   0.6443   0.6516   0.6556   0.6636   0.6743   0.6817   0.6894
  0.7045   0.7095   0.7348   0.7553   0.7683   0.7690   0.7998   0.8093
  0.8107   0.8223   0.8239   0.8253   0.8291   0.8351   0.8356   0.8358
  0.8375   0.8425   0.8439   0.8475   0.8492   0.8518   0.8519   0.8600
  0.8616   0.8718   0.8719   0.8783   0.8900   0.8966   0.8980   0.9008
  0.9054   0.9054   0.9074   0.9155   0.9172   0.9294   0.9298   0.9324
  0.9418   0.9463   0.9477   0.9549   0.9593   0.9654   0.9719   0.9741
  0.9856   0.9882   0.9928   1.0110   1.0148   1.0357   1.0390   1.0558
  1.0710   1.0811   1.1149   1.1185   1.1289   1.1638   1.1828   1.1908
  1.2006   1.2054   1.2265   1.2313   1.2391   1.2423   1.2537   1.2637
  1.2677   1.2715   1.2783   1.2810   1.2837   1.2879   1.3097   1.3141
  1.3372   1.3633   1.3742   1.3932   1.4206   1.4357   1.4411   1.4921
  1.4972   1.5089   1.5338   1.5988   1.6059   1.6309   1.6382   1.6416
  1.6487   1.6917   1.7176   1.7183   1.7331   1.7920   1.7922   1.8079
  1.8245   1.8338   1.8461   1.8500   1.8657   1.8690   1.8761   1.8839
  1.8962   1.8972   1.9793   1.9868   2.0156   2.0728   2.0836   2.0866
  2.1021   2.1226   2.1719   2.2157   2.2228   2.2239   2.2259   2.2444
  2.2476   2.2655   2.2726   2.2748   2.2828   2.2831   2.3014   2.3017
  2.3081   2.3130   2.3385   2.3733   2.3816   2.3847   2.4084   2.4132
  2.4242   2.4251   2.4406   2.4581   2.4679   2.4952   2.4999   2.5141
  2.5408   2.5501   2.5609   2.6025   2.6108   2.6207   2.6257   2.6502
  2.6840   2.6971   2.7254   2.7328   2.7581   2.7588   2.7783   2.8015
  2.8219   2.8332   2.8928   2.9031   2.9415   2.9568   3.0347   3.0766
  3.0766   3.0882   3.1153   3.1268   3.1327   3.1441   3.1578   3.1902
  3.2231   3.2554   3.2576   3.3737   3.3845   3.4689   3.5290   3.6508
  3.6564   3.6906   3.7486   3.8781   3.9116   4.0393   4.0426   4.3674
  4.8041   4.8231   9.7149   9.7305   9.7788   9.7821   9.8004   9.8010
  9.8157   9.8229  23.2643  23.4254  23.8124  23.8144  23.8607  23.8709
 23.9521  23.9891  23.9937  23.9996  24.0761  24.1081  25.7638  25.7665
 25.8036  25.8145  25.8621  25.8817  25.9384  25.9505  26.0701  26.0916
 26.1016  26.1250  26.1707  26.1829  26.2949  26.3574  26.4512  26.4719
 26.6135  26.6233  26.7130  26.7767  26.9499  26.9826 215.7044 215.7173
215.7744 215.7784 215.7987 215.8005 215.8197 215.8290
 --------------------------------------------------------------

          Ground-State Mulliken Net Atomic Charges

     Atom                 Charge (a.u.)
  ----------------------------------------
      1 C                    -0.298987
      2 C                    -0.862177
      3 H                     0.213463
      4 C                    -0.216091
      5 Cl                    0.666618
      6 C                    -0.277440
      7 Cl                    0.630019
      8 C                    -0.362731
      9 Cl                    0.608738
     10 C                    -0.809190
     11 Cl                    0.710413
     12 C                    -0.316927
     13 C                    -0.808761
     14 Cl                    0.710642
     15 C                    -0.355635
     16 Cl                    0.608478
     17 C                    -0.284132
     18 Cl                    0.628613
     19 C                    -0.209616
     20 Cl                    0.667448
     21 C                    -0.856205
     22 H                     0.213459
  ----------------------------------------
  Sum of atomic charges =     0.000000

 -----------------------------------------------------------------
                    Cartesian Multipole Moments
 -----------------------------------------------------------------
    Charge (ESU x 10^10)
                -0.0000
    Dipole Moment (Debye)
         X       0.1078      Y      -0.5698      Z       0.2001
       Tot       0.6134
    Quadrupole Moments (Debye-Ang)
        XX    -175.8419     XY      -0.1964     YY    -169.9705
        XZ       3.6510     YZ       0.6809     ZZ    -170.9048
    Octopole Moments (Debye-Ang^2)
       XXX    -325.8622    XXY     -17.5914    XYY    -104.6975
       YYY     -60.2658    XXZ      79.3865    XYZ      -1.2317
       YYZ      72.3324    XZZ    -106.6082    YZZ     -19.9522
       ZZZ     218.7155
    Hexadecapole Moments (Debye-Ang^3)
      XXXX   -9334.2086   XXXY    -203.4314   XXYY   -1758.9729
      XYYY    -220.4787   YYYY   -1088.1307   XXXZ    1804.9229
      XXYZ    -134.5360   XYYZ     613.4077   YYYZ    -389.4366
      XXZZ   -2409.6471   XYZZ     -76.4260   YYZZ   -1027.0380
      XZZZ    1822.3877   YZZZ    -377.4019   ZZZZ   -5047.7614
 -----------------------------------------------------------------
 Calculating analytic gradient of the SCF energy
 Gradient of SCF Energy
            1           2           3           4           5           6
    1  -0.0050739   0.0011214   0.0061920  -0.0059455  -0.0039750   0.0164440
    2   0.0026616   0.0043209   0.0047259   0.0001922   0.0004341  -0.0010062
    3   0.0039736  -0.0043257  -0.0006506  -0.0075477   0.0041515  -0.0106815
            7           8           9          10          11          12
    1  -0.0056087   0.0164896  -0.0044700  -0.0037559   0.0124165   0.0043781
    2   0.0001168   0.0002244  -0.0002440   0.0027896  -0.0074947   0.0012040
    3   0.0038651   0.0107200  -0.0037813   0.0106035  -0.0001779  -0.0052698
           13          14          15          16          17          18
    1   0.0038204  -0.0091855  -0.0141828   0.0037858  -0.0162922   0.0056973
    2  -0.0035294  -0.0092048  -0.0116710   0.0035541   0.0005809  -0.0005779
    3  -0.0107787   0.0063933  -0.0068667   0.0025970   0.0110217  -0.0038203
           19          20          21          22
    1   0.0045904   0.0039627  -0.0029331  -0.0074757
    2   0.0068293  -0.0009929   0.0053590   0.0017283
    3   0.0054057  -0.0040888   0.0011348  -0.0018772
 Max gradient component =       1.649E-02
 RMS gradient           =       6.694E-03
 Gradient time:  CPU 303.93 s  wall 50.89 s
 Geometry Optimization Parameters
   NAtoms,    NIC,     NZ,  NCons,   NDum,   NFix, NCnnct, MaxDiis
       22     155      22       0       0       0       0       0


** GEOMETRY OPTIMIZATION IN DELOCALIZED INTERNAL COORDINATES **
   Searching for a Minimum

   Optimization Cycle:   1

                       Coordinates (Angstroms)
     ATOM                X               Y               Z
      1  C         0.0000000000    0.0000000000    0.0000000000
      2  C         0.0000000000    0.0000000000    1.3949600000
      3  H         0.9420994930    0.0000000000    1.9285823367
      4  C        -1.1901880373    0.0256249026    2.1059255403
      5  Cl       -1.1548436435    0.0351778398    3.8595433764
      6  C        -2.4041742747    0.0535064326    1.4351028665
      7  Cl       -3.9099833729    0.0870232313    2.3339530118
      8  C        -2.4180259722    0.0546630380    0.0478935036
      9  Cl       -3.9445745286    0.0782926128   -0.8155919614
     10  C        -1.2274122092    0.0272853135   -0.6622934626
     11  Cl       -1.2645630159   -0.0058824468   -2.4155862839
     12  C         1.2779219872   -0.0284629571   -0.7628147595
     13  C         2.3470698978    0.7895533347   -0.3971844912
     14  Cl        2.1937652685    1.8399754745    0.9991059581
     15  C         3.5373425750    0.7639926356   -1.1080106329
     16  Cl        4.8658811021    1.7979767919   -0.6156914816
     17  C         3.6820915760   -0.0819840560   -2.1979241218
     18  Cl        5.1878981105   -0.1155057366   -3.0967783802
     19  C         2.6267066856   -0.9012420975   -2.5714505845
     20  Cl        2.7893667858   -1.9684162207   -3.9539111020
     21  C         1.4361780334   -0.8737960689   -1.8611235872
     22  H         0.6116407652   -1.5017402028   -2.1743786128
   Point Group: c1    Number of degrees of freedom:    60


   Energy is  -4140.342780605


 Attempting to generate delocalized internal coordinates
 Initial Hessian constructed with Jon Baker's OPTIMIZE code

 60 Hessian modes will be used to form the next step
  Hessian Eigenvalues:
     0.010693    0.019215    0.019215    0.023207    0.023207    0.023580
     0.023580    0.023679    0.023679    0.023938    0.023938    0.024090
     0.024090    0.024114    0.024114    0.024136    0.024136    0.024143
     0.024143    0.159966    0.159966    0.234813    0.234813    0.249942
     0.249942    0.249991    0.249991    0.249993    0.249993    0.250000
     0.250000    0.250000    0.250000    0.250000    0.250000    0.250000
     0.250000    0.301033    0.301033    0.301033    0.301033    0.301033
     0.301033    0.301033    0.301033    0.336089    0.356665    0.356665
     0.430937    0.430937    0.433552    0.433553    0.467824    0.467824
     0.472175    0.472176    0.478203    0.478204    0.479142    0.479142

 Minimum search - taking simple RFO step
 Searching for Lamda that Minimizes Along All modes
 Value Taken    Lamda =  -0.04239498
 Calculated Step too Large.  Step scaled by  0.430864
 Step Taken.  Stepsize is  0.300000

                             Maximum     Tolerance    Cnvgd?
         Gradient           0.045227      0.000300      NO
         Displacement       0.242271      0.001200      NO
         Energy change     *********      0.000001      NO


 New Cartesian Coordinates Obtained by Inverse Iteration

 Displacement from previous Coordinates is:  1.227185
 ----------------------------------------------------------------
             Standard Nuclear Orientation (Angstroms)
    I     Atom           X                Y                Z
 ----------------------------------------------------------------
    1      C      -0.0172774335     0.0186292734    -0.0200281488
    2      C      -0.0241937261    -0.0722656533     1.3747864105
    3      H       0.9118343063    -0.1406156132     1.9088497476
    4      C      -1.2059031198    -0.0748155725     2.0979361016
    5      Cl     -1.1348686379    -0.1916648225     3.8438854396
    6      C      -2.4292036876     0.0208460836     1.4448471004
    7      Cl     -3.9236477862     0.0249609933     2.3544206188
    8      C      -2.4499144967     0.1148124899     0.0570234743
    9      Cl     -3.9804141314     0.2388921236    -0.7828075762
   10      C      -1.2615436436     0.1088156223    -0.6704791001
   11      Cl     -1.3690108637     0.2442034461    -2.4159027210
   12      C       1.2850680695     0.0021291395    -0.7618698975
   13      C       2.3504106695     0.8644325059    -0.4444354258
   14      Cl      2.2076372040     2.0549504677     0.8353709909
   15      C       3.5481844117     0.8123156226    -1.1542869656
   16      Cl      4.8502735842     1.9060701737    -0.7401259878
   17      C       3.7178445877    -0.1035307672    -2.1876668119
   18      Cl      5.2248464927    -0.1677102733    -3.0738869486
   19      C       2.6742044448    -0.9645365521    -2.5065226456
   20      Cl      2.8455006552    -2.1302786528    -3.8020798612
   21      C       1.4803525645    -0.9067605609    -1.8057725759
   22      H       0.6840177621    -1.5828376529    -2.0789280861
 ----------------------------------------------------------------
 Nuclear Repulsion Energy =        2641.75049462 hartrees
 There are      105 alpha and      105 beta electrons
 Applying Cartesian multipole field
    Component          Value
    ---------          -----
     (2,0,0)        1.00000E-12
     (0,2,0)        2.00000E-11
     (0,0,2)       -3.00000E-11
 Nucleus-field energy     =    -0.0000000876 hartrees
 Requested basis set is 6-311++G(d,p)
 There are 186 shells and 518 basis functions
 A cutoff of  1.0D-15 yielded  12177 shell pairs
 There are    106233 function pairs (    114152 Cartesian)
 Smallest overlap matrix eigenvalue = 1.81E-07
 Linear dependence detected in AO basis
 Number of orthogonalized atomic orbitals = 511
 Maximum deviation from orthogonality = 3.042E-10
 Guess from superposition of atomic densities
 Warning:  Energy on first SCF cycle will be non-variational
 SAD guess density has 210.000000 electrons

 -----------------------------------------------------------------------
  General SCF calculation program by
  Eric Jon Sundstrom, Paul Horn, Yuezhi Mao, Dmitri Zuev, Alec White,
  David Stuck, Shaama M.S., Shane Yost, Joonho Lee, David Small,
  Daniel Levine, Susi Lehtola, Hugh Burton, Evgeny Epifanovsky,
  Bang C. Huynh
 -----------------------------------------------------------------------
 Exchange:     0.2000 Hartree-Fock + 0.0800 Slater + 0.7200 B88
 Correlation:  0.1900 VWN1RPA + 0.8100 LYP
 Using SG-1 standard quadrature grid
 using 6 threads for integral computing
 -------------------------------------------------------
 OpenMP Integral computing Module                
 Release: version 2.0, May 2017, Q-Chem Inc. Pleasanton 
 -------------------------------------------------------
 A restricted SCF calculation will be
 performed using DIIS
 SCF converges when DIIS error is below 1.0e-08
 ---------------------------------------
  Cycle       Energy         DIIS error
 ---------------------------------------
    1   -4145.0456085651      2.66e-02  
    2   -4140.2555587675      1.72e-03  
    3   -4140.1554632802      2.30e-03  
    4   -4140.3332626159      7.17e-04  
    5   -4140.3506424718      2.49e-04  
    6   -4140.3523571487      1.02e-04  
    7   -4140.3526662648      3.14e-05  
    8   -4140.3526954119      9.15e-06  
    9   -4140.3526977755      3.25e-06  
   10   -4140.3526981417      8.23e-07  
   11   -4140.3526981638      1.63e-07  
   12   -4140.3526981645      5.78e-08  
   13   -4140.3526981646      2.42e-08  
   14   -4140.3526981647      5.54e-09  Convergence criterion met
 ---------------------------------------
 SCF time:   CPU 894.32s  wall 158.00s 
 SCF   energy in the final basis set =    -4140.3526981647
 Total energy in the final basis set =    -4140.3526981647

 --------------------------------------------------------------

                    Orbital Energies (a.u.)
 --------------------------------------------------------------

 Alpha MOs
 -- Occupied --
********-101.5843-101.5837-101.5837-101.5830-101.5830-101.5821-101.5821
-10.2865 -10.2864 -10.2858 -10.2857 -10.2852 -10.2852 -10.2801 -10.2801
-10.2489 -10.2487 -10.2286 -10.2286  -9.4992  -9.4991  -9.4981  -9.4981
 -9.4975  -9.4975  -9.4965  -9.4965  -7.2641  -7.2639  -7.2632  -7.2632
 -7.2627  -7.2626  -7.2615  -7.2613  -7.2540  -7.2539  -7.2533  -7.2533
 -7.2531  -7.2530  -7.2524  -7.2523  -7.2520  -7.2520  -7.2514  -7.2513
 -7.2513  -7.2512  -7.2508  -7.2508  -0.9720  -0.9651  -0.9225  -0.9206
 -0.9057  -0.8935  -0.8703  -0.8695  -0.8614  -0.8506  -0.7990  -0.7672
 -0.7597  -0.7487  -0.6730  -0.6550  -0.6400  -0.6223  -0.5637  -0.5559
 -0.5406  -0.5328  -0.5033  -0.4896  -0.4780  -0.4751  -0.4747  -0.4709
 -0.4661  -0.4479  -0.4304  -0.4300  -0.4242  -0.4086  -0.4057  -0.3897
 -0.3816  -0.3655  -0.3635  -0.3598  -0.3578  -0.3570  -0.3553  -0.3504
 -0.3421  -0.3380  -0.3361  -0.3190  -0.3187  -0.2947  -0.2794  -0.2759
 -0.2689
 -- Virtual --
 -0.0865  -0.0642  -0.0638  -0.0603  -0.0547  -0.0442  -0.0140  -0.0130
 -0.0056   0.0076   0.0091   0.0165   0.0182   0.0191   0.0225   0.0226
  0.0363   0.0404   0.0433   0.0497   0.0516   0.0578   0.0652   0.0683
  0.0709   0.0757   0.0765   0.0795   0.0813   0.0826   0.0880   0.0887
  0.0925   0.0963   0.0977   0.0992   0.1069   0.1075   0.1132   0.1152
  0.1184   0.1219   0.1233   0.1243   0.1308   0.1358   0.1365   0.1372
  0.1425   0.1442   0.1500   0.1526   0.1530   0.1613   0.1615   0.1670
  0.1736   0.1782   0.1786   0.1793   0.1859   0.1871   0.1934   0.1942
  0.1967   0.1977   0.2037   0.2104   0.2152   0.2209   0.2267   0.2277
  0.2326   0.2354   0.2355   0.2408   0.2469   0.2509   0.2541   0.2559
  0.2641   0.2681   0.2684   0.2705   0.2750   0.2780   0.2785   0.2789
  0.2871   0.2885   0.2965   0.2984   0.2988   0.3029   0.3050   0.3083
  0.3172   0.3265   0.3325   0.3339   0.3947   0.3982   0.4099   0.4187
  0.4217   0.4279   0.4292   0.4312   0.4374   0.4409   0.4479   0.4486
  0.4528   0.4535   0.4633   0.4664   0.4705   0.4803   0.4847   0.4857
  0.4913   0.4923   0.4976   0.5006   0.5066   0.5074   0.5235   0.5292
  0.5395   0.5476   0.5608   0.5689   0.5725   0.5749   0.5791   0.5883
  0.6009   0.6058   0.6075   0.6126   0.6167   0.6249   0.6280   0.6318
  0.6409   0.6456   0.6576   0.6595   0.6685   0.6794   0.6838   0.6899
  0.7008   0.7087   0.7337   0.7616   0.7672   0.7749   0.8049   0.8120
  0.8151   0.8158   0.8239   0.8246   0.8281   0.8336   0.8348   0.8348
  0.8382   0.8413   0.8428   0.8433   0.8470   0.8493   0.8524   0.8580
  0.8596   0.8641   0.8738   0.8756   0.8854   0.8912   0.8992   0.9003
  0.9045   0.9086   0.9149   0.9168   0.9171   0.9231   0.9300   0.9315
  0.9379   0.9460   0.9493   0.9546   0.9558   0.9633   0.9639   0.9664
  0.9848   0.9851   0.9912   0.9944   1.0034   1.0224   1.0390   1.0473
  1.0579   1.0626   1.1112   1.1150   1.1267   1.1710   1.1854   1.1923
  1.1945   1.1961   1.2247   1.2275   1.2411   1.2476   1.2522   1.2598
  1.2619   1.2723   1.2760   1.2771   1.2795   1.2820   1.3072   1.3105
  1.3442   1.3642   1.3660   1.3827   1.4196   1.4338   1.4384   1.4922
  1.4973   1.5121   1.5271   1.6059   1.6109   1.6256   1.6336   1.6424
  1.6461   1.6805   1.7125   1.7142   1.7404   1.7780   1.7870   1.8031
  1.8252   1.8300   1.8414   1.8482   1.8669   1.8672   1.8793   1.8814
  1.8858   1.8942   1.9717   1.9741   2.0160   2.0602   2.0654   2.0878
  2.0890   2.1139   2.1740   2.2120   2.2208   2.2222   2.2235   2.2443
  2.2465   2.2624   2.2650   2.2694   2.2820   2.2822   2.2918   2.3002
  2.3071   2.3209   2.3299   2.3675   2.3875   2.3878   2.3973   2.4101
  2.4202   2.4206   2.4426   2.4563   2.4693   2.4896   2.4953   2.5100
  2.5362   2.5446   2.5628   2.5910   2.6123   2.6222   2.6343   2.6463
  2.6814   2.6955   2.7160   2.7221   2.7564   2.7585   2.7773   2.7979
  2.8163   2.8272   2.8813   2.8946   2.9309   2.9569   3.0237   3.0607
  3.0726   3.0777   3.1078   3.1235   3.1255   3.1325   3.1535   3.1821
  3.2140   3.2444   3.2471   3.3630   3.3735   3.4682   3.5287   3.6430
  3.6463   3.6833   3.7495   3.8724   3.9048   4.0305   4.0384   4.3454
  4.7912   4.8158   9.7111   9.7297   9.7761   9.7829   9.7990   9.8002
  9.8136   9.8210  23.2692  23.4189  23.8021  23.8042  23.8459  23.8581
 23.9265  23.9699  23.9757  23.9839  24.0707  24.0990  25.7635  25.7660
 25.8052  25.8110  25.8603  25.8741  25.9352  25.9402  26.0575  26.0837
 26.1032  26.1178  26.1744  26.1802  26.2907  26.3030  26.4434  26.4587
 26.6058  26.6130  26.7184  26.7591  26.9321  26.9764 215.7005 215.7165
215.7713 215.7790 215.7982 215.7986 215.8154 215.8254
 --------------------------------------------------------------

          Ground-State Mulliken Net Atomic Charges

     Atom                 Charge (a.u.)
  ----------------------------------------
      1 C                    -0.306762
      2 C                    -0.916900
      3 H                     0.219306
      4 C                    -0.182021
      5 Cl                    0.656061
      6 C                    -0.317612
      7 Cl                    0.630999
      8 C                    -0.348018
      9 Cl                    0.614566
     10 C                    -0.721888
     11 Cl                    0.673664
     12 C                    -0.317420
     13 C                    -0.721543
     14 Cl                    0.673867
     15 C                    -0.347450
     16 Cl                    0.614805
     17 C                    -0.318408
     18 Cl                    0.629321
     19 C                    -0.177194
     20 Cl                    0.656285
     21 C                    -0.913150
     22 H                     0.219496
  ----------------------------------------
  Sum of atomic charges =     0.000000

 -----------------------------------------------------------------
                    Cartesian Multipole Moments
 -----------------------------------------------------------------
    Charge (ESU x 10^10)
                -0.0000
    Dipole Moment (Debye)
         X       0.1230      Y      -0.6551      Z       0.2288
       Tot       0.7048
    Quadrupole Moments (Debye-Ang)
        XX    -175.0870     XY      -0.2018     YY    -169.8982
        XZ       3.4728     YZ       0.5979     ZZ    -171.0495
    Octopole Moments (Debye-Ang^2)
       XXX    -323.5130    XXY     -19.3394    XYY    -103.5944
       YYY     -67.9679    XXZ      79.2972    XYZ      -1.0964
       YYZ      73.2279    XZZ    -106.2779    YZZ     -22.6011
       ZZZ     221.5672
    Hexadecapole Moments (Debye-Ang^3)
      XXXX   -9450.2219   XXXY    -189.7950   XXYY   -1805.3019
      XYYY    -202.7203   YYYY   -1249.4677   XXXZ    1827.0289
      XXYZ    -113.2017   XYYZ     622.5075   YYYZ    -310.1479
      XXZZ   -2405.3495   XYZZ     -74.6068   YYZZ   -1031.0300
      XZZZ    1852.1119   YZZZ    -318.2569   ZZZZ   -4921.4516
 -----------------------------------------------------------------
 Calculating analytic gradient of the SCF energy
 Gradient of SCF Energy
            1           2           3           4           5           6
    1  -0.0013180  -0.0020659   0.0000922  -0.0033922  -0.0021637   0.0117356
    2  -0.0001993   0.0015378   0.0012889   0.0003485   0.0000991  -0.0000975
    3   0.0027388   0.0009234  -0.0005262  -0.0060520   0.0031159  -0.0081590
            7           8           9          10          11          12
    1  -0.0049180   0.0106943  -0.0028758  -0.0055443  -0.0028789   0.0016979
    2   0.0000661  -0.0003928   0.0003383  -0.0004382  -0.0018191  -0.0012349
    3   0.0027427   0.0071756  -0.0036243   0.0067259  -0.0017225  -0.0020455
           13          14          15          16          17          18
    1   0.0059292   0.0031850  -0.0091562   0.0022613  -0.0118433   0.0048957
    2  -0.0028651   0.0007150  -0.0080613   0.0033139   0.0011868  -0.0000988
    3  -0.0058907   0.0021849  -0.0044517   0.0023697   0.0078264  -0.0027717
           19          20          21          22
    1   0.0024574   0.0022073   0.0014344  -0.0004339
    2   0.0051328  -0.0011898   0.0011808   0.0011886
    3   0.0043241  -0.0027483  -0.0018139  -0.0003215
 Max gradient component =       1.184E-02
 RMS gradient           =       4.257E-03
 Gradient time:  CPU 299.59 s  wall 50.17 s
 Geometry Optimization Parameters
   NAtoms,    NIC,     NZ,  NCons,   NDum,   NFix, NCnnct, MaxDiis
       22     155      22       0       0       0       0       0

 Cartesian Hessian Update
 Hessian updated using BFGS update


** GEOMETRY OPTIMIZATION IN DELOCALIZED INTERNAL COORDINATES **
   Searching for a Minimum

   Optimization Cycle:   2

                       Coordinates (Angstroms)
     ATOM                X               Y               Z
      1  C        -0.0172774335    0.0186292734   -0.0200281488
      2  C        -0.0241937261   -0.0722656533    1.3747864105
      3  H         0.9118343063   -0.1406156132    1.9088497476
      4  C        -1.2059031198   -0.0748155725    2.0979361016
      5  Cl       -1.1348686379   -0.1916648225    3.8438854396
      6  C        -2.4292036876    0.0208460836    1.4448471004
      7  Cl       -3.9236477862    0.0249609933    2.3544206188
      8  C        -2.4499144967    0.1148124899    0.0570234743
      9  Cl       -3.9804141314    0.2388921236   -0.7828075762
     10  C        -1.2615436436    0.1088156223   -0.6704791001
     11  Cl       -1.3690108637    0.2442034461   -2.4159027210
     12  C         1.2850680695    0.0021291395   -0.7618698975
     13  C         2.3504106695    0.8644325059   -0.4444354258
     14  Cl        2.2076372040    2.0549504677    0.8353709909
     15  C         3.5481844117    0.8123156226   -1.1542869656
     16  Cl        4.8502735842    1.9060701737   -0.7401259878
     17  C         3.7178445877   -0.1035307672   -2.1876668119
     18  Cl        5.2248464927   -0.1677102733   -3.0738869486
     19  C         2.6742044448   -0.9645365521   -2.5065226456
     20  Cl        2.8455006552   -2.1302786528   -3.8020798612
     21  C         1.4803525645   -0.9067605609   -1.8057725759
     22  H         0.6840177621   -1.5828376529   -2.0789280861
   Point Group: c1    Number of degrees of freedom:    60


   Energy is  -4140.352698165

 Hessian updated using BFGS update

 50 Hessian modes will be used to form the next step
  Hessian Eigenvalues:
     0.016765    0.019215    0.019529    0.023206    0.023213    0.023580
     0.023668    0.023679    0.023936    0.023938    0.024090    0.024090
     0.024113    0.024114    0.024135    0.024135    0.024142    0.024143
     0.031859    0.159966    0.160265    0.234805    0.235620    0.238074
     0.249942    0.249983    0.249991    0.249992    0.249999    0.250000
     0.250000    0.250000    0.292914    0.300820    0.318413    0.354633
     0.356665    0.377871    0.417023    0.430937    0.433552    0.457238
     0.462286    0.467824    0.472175    0.476479    0.478204    0.478214
     0.479142    0.604705

 Minimum search - taking simple RFO step
 Searching for Lamda that Minimizes Along All modes
 Value Taken    Lamda =  -0.00620615
 Calculated Step too Large.  Step scaled by  0.849614
 Step Taken.  Stepsize is  0.300000

                             Maximum     Tolerance    Cnvgd?
         Gradient           0.017033      0.000300      NO
         Displacement       0.261374      0.001200      NO
         Energy change     -0.009918      0.000001      NO


 New Cartesian Coordinates Obtained by Inverse Iteration

 Displacement from previous Coordinates is:  1.175468
 ----------------------------------------------------------------
             Standard Nuclear Orientation (Angstroms)
    I     Atom           X                Y                Z
 ----------------------------------------------------------------
    1      C      -0.0162022901     0.0357103155    -0.0291573351
    2      C      -0.0145180031    -0.1435596269     1.3544506285
    3      H       0.9233268493    -0.2806515970     1.8749958139
    4      C      -1.1926036841    -0.1643017255     2.0831569114
    5      Cl     -1.0974767416    -0.4059483126     3.8108602015
    6      C      -2.4225455560     0.0028962494     1.4426637513
    7      Cl     -3.9036820071    -0.0182855065     2.3583150608
    8      C      -2.4469215405     0.1896320962     0.0551691363
    9      Cl     -3.9780191849     0.4108829397    -0.7504822804
   10      C      -1.2497054352     0.2018315067    -0.6754976300
   11      Cl     -1.2919188758     0.4798920946    -2.4036782434
   12      C       1.2747091560     0.0174062585    -0.7703678904
   13      C       2.3044675926     0.9292807907    -0.4962087473
   14      Cl      2.0498779643     2.1911337307     0.6902559610
   15      C       3.5194529248     0.8658538843    -1.1935337859
   16      Cl      4.7911985052     2.0125742847    -0.8621625010
   17      C       3.7197177219    -0.1181132957    -2.1695434696
   18      Cl      5.2267357197    -0.2069788929    -3.0376205976
   19      C       2.6928204116    -1.0256928401    -2.4398063023
   20      Cl      2.8870692441    -2.2778516265    -3.6424930194
   21      C       1.4926286691    -0.9507991941    -1.7512943084
   22      H       0.7157857855    -1.6688697122    -1.9756942221
 ----------------------------------------------------------------
 Nuclear Repulsion Energy =        2644.05683868 hartrees
 There are      105 alpha and      105 beta electrons
 Applying Cartesian multipole field
    Component          Value
    ---------          -----
     (2,0,0)        1.00000E-12
     (0,2,0)        2.00000E-11
     (0,0,2)       -3.00000E-11
 Nucleus-field energy     =    -0.0000000813 hartrees
 Requested basis set is 6-311++G(d,p)
 There are 186 shells and 518 basis functions
 A cutoff of  1.0D-15 yielded  12170 shell pairs
 There are    106196 function pairs (    114098 Cartesian)
 Smallest overlap matrix eigenvalue = 2.01E-07
 Linear dependence detected in AO basis
 Number of orthogonalized atomic orbitals = 511
 Maximum deviation from orthogonality = 2.973E-10
 Guess from superposition of atomic densities
 Warning:  Energy on first SCF cycle will be non-variational
 SAD guess density has 210.000000 electrons

 -----------------------------------------------------------------------
  General SCF calculation program by
  Eric Jon Sundstrom, Paul Horn, Yuezhi Mao, Dmitri Zuev, Alec White,
  David Stuck, Shaama M.S., Shane Yost, Joonho Lee, David Small,
  Daniel Levine, Susi Lehtola, Hugh Burton, Evgeny Epifanovsky,
  Bang C. Huynh
 -----------------------------------------------------------------------
 Exchange:     0.2000 Hartree-Fock + 0.0800 Slater + 0.7200 B88
 Correlation:  0.1900 VWN1RPA + 0.8100 LYP
 Using SG-1 standard quadrature grid
 using 6 threads for integral computing
 -------------------------------------------------------
 OpenMP Integral computing Module                
 Release: version 2.0, May 2017, Q-Chem Inc. Pleasanton 
 -------------------------------------------------------
 A restricted SCF calculation will be
 performed using DIIS
 SCF converges when DIIS error is below 1.0e-08
 ---------------------------------------
  Cycle       Energy         DIIS error
 ---------------------------------------
    1   -4145.0413991135      2.66e-02  
    2   -4140.2552851516      1.75e-03  
    3   -4140.1325843071      2.45e-03  
    4   -4140.3354890653      7.40e-04  
    5   -4140.3538427431      2.55e-04  
    6   -4140.3556461342      1.04e-04  
    7   -4140.3559703723      3.28e-05  
    8   -4140.3560024822      9.51e-06  
    9   -4140.3560050603      3.36e-06  
   10   -4140.3560054498      8.08e-07  
   11   -4140.3560054710      1.67e-07  
   12   -4140.3560054721      6.10e-08  
   13   -4140.3560054723      2.67e-08  
   14   -4140.3560054722      5.27e-09  Convergence criterion met
 ---------------------------------------
 SCF time:   CPU 896.51s  wall 158.00s 
 SCF   energy in the final basis set =    -4140.3560054722
 Total energy in the final basis set =    -4140.3560054722

 --------------------------------------------------------------

                    Orbital Energies (a.u.)
 --------------------------------------------------------------

 Alpha MOs
 -- Occupied --
********-101.5841-101.5840-101.5840-101.5837-101.5837-101.5821-101.5820
-10.2876 -10.2876 -10.2864 -10.2863 -10.2847 -10.2846 -10.2800 -10.2799
-10.2453 -10.2450 -10.2278 -10.2276  -9.4988  -9.4988  -9.4987  -9.4986
 -9.4983  -9.4982  -9.4966  -9.4965  -7.2637  -7.2637  -7.2637  -7.2635
 -7.2634  -7.2633  -7.2616  -7.2613  -7.2536  -7.2536  -7.2535  -7.2535
 -7.2531  -7.2531  -7.2529  -7.2529  -7.2526  -7.2525  -7.2522  -7.2521
 -7.2514  -7.2513  -7.2508  -7.2508  -0.9709  -0.9635  -0.9229  -0.9197
 -0.9072  -0.8952  -0.8722  -0.8715  -0.8610  -0.8491  -0.7975  -0.7655
 -0.7582  -0.7467  -0.6720  -0.6533  -0.6394  -0.6198  -0.5617  -0.5551
 -0.5432  -0.5322  -0.5040  -0.4900  -0.4776  -0.4748  -0.4746  -0.4685
 -0.4652  -0.4489  -0.4311  -0.4289  -0.4242  -0.4085  -0.4049  -0.3890
 -0.3831  -0.3629  -0.3618  -0.3591  -0.3588  -0.3580  -0.3558  -0.3487
 -0.3428  -0.3387  -0.3354  -0.3211  -0.3209  -0.2912  -0.2784  -0.2745
 -0.2692
 -- Virtual --
 -0.0828  -0.0659  -0.0625  -0.0582  -0.0514  -0.0476  -0.0140  -0.0109
 -0.0044   0.0079   0.0084   0.0169   0.0185   0.0190   0.0220   0.0221
  0.0378   0.0395   0.0438   0.0505   0.0511   0.0590   0.0631   0.0691
  0.0711   0.0757   0.0763   0.0793   0.0813   0.0822   0.0870   0.0899
  0.0938   0.0960   0.0963   0.0969   0.1049   0.1089   0.1112   0.1163
  0.1174   0.1229   0.1233   0.1236   0.1299   0.1341   0.1352   0.1366
  0.1416   0.1441   0.1516   0.1536   0.1558   0.1601   0.1627   0.1628
  0.1722   0.1770   0.1777   0.1802   0.1835   0.1871   0.1889   0.1911
  0.1940   0.1996   0.2036   0.2089   0.2166   0.2188   0.2294   0.2300
  0.2338   0.2359   0.2371   0.2423   0.2479   0.2497   0.2543   0.2574
  0.2601   0.2650   0.2690   0.2722   0.2753   0.2767   0.2785   0.2791
  0.2873   0.2881   0.2955   0.2963   0.2979   0.3016   0.3052   0.3088
  0.3140   0.3251   0.3299   0.3344   0.3943   0.3988   0.4106   0.4172
  0.4236   0.4281   0.4293   0.4329   0.4360   0.4416   0.4505   0.4511
  0.4533   0.4537   0.4598   0.4668   0.4706   0.4784   0.4849   0.4851
  0.4936   0.4941   0.4953   0.4974   0.5038   0.5072   0.5230   0.5325
  0.5478   0.5548   0.5564   0.5703   0.5764   0.5817   0.5821   0.5967
  0.5984   0.6056   0.6071   0.6123   0.6145   0.6221   0.6269   0.6334
  0.6445   0.6488   0.6643   0.6645   0.6680   0.6772   0.6787   0.6962
  0.7028   0.7110   0.7337   0.7600   0.7652   0.7777   0.8064   0.8098
  0.8111   0.8188   0.8223   0.8251   0.8323   0.8332   0.8346   0.8348
  0.8394   0.8408   0.8442   0.8446   0.8475   0.8478   0.8500   0.8542
  0.8605   0.8626   0.8736   0.8742   0.8852   0.8894   0.8975   0.8980
  0.9050   0.9120   0.9137   0.9170   0.9179   0.9213   0.9301   0.9312
  0.9406   0.9454   0.9461   0.9537   0.9546   0.9624   0.9672   0.9682
  0.9844   0.9864   0.9895   1.0005   1.0034   1.0272   1.0441   1.0481
  1.0622   1.0636   1.1159   1.1210   1.1233   1.1709   1.1800   1.1879
  1.1926   1.1991   1.2198   1.2283   1.2456   1.2528   1.2545   1.2595
  1.2616   1.2680   1.2757   1.2782   1.2834   1.2866   1.3078   1.3081
  1.3473   1.3615   1.3664   1.3913   1.4191   1.4381   1.4390   1.4879
  1.4991   1.5244   1.5364   1.6087   1.6138   1.6263   1.6392   1.6442
  1.6464   1.6829   1.7138   1.7183   1.7511   1.7678   1.7831   1.8010
  1.8230   1.8287   1.8336   1.8518   1.8604   1.8651   1.8728   1.8878
  1.8898   1.8991   1.9722   1.9778   2.0152   2.0496   2.0606   2.0931
  2.0969   2.1085   2.1738   2.2106   2.2218   2.2224   2.2240   2.2423
  2.2437   2.2524   2.2666   2.2719   2.2776   2.2809   2.2845   2.3074
  2.3082   2.3216   2.3317   2.3595   2.3835   2.3948   2.4007   2.4097
  2.4156   2.4193   2.4458   2.4619   2.4721   2.4943   2.4949   2.5043
  2.5348   2.5435   2.5667   2.5884   2.6080   2.6313   2.6473   2.6481
  2.6812   2.6863   2.7107   2.7144   2.7525   2.7570   2.7855   2.7896
  2.8146   2.8193   2.8748   2.8943   2.9406   2.9656   3.0310   3.0567
  3.0736   3.0756   3.0970   3.1223   3.1271   3.1343   3.1578   3.1825
  3.2111   3.2433   3.2517   3.3638   3.3730   3.4690   3.5359   3.6443
  3.6527   3.6787   3.7540   3.8773   3.9112   4.0231   4.0352   4.3239
  4.7895   4.8138   9.7191   9.7348   9.7817   9.7842   9.8002   9.8019
  9.8078   9.8294  23.2730  23.4296  23.7963  23.7969  23.8422  23.8426
 23.9237  23.9439  23.9496  23.9862  24.0692  24.1109  25.7631  25.7651
 25.8030  25.8064  25.8606  25.8689  25.9350  25.9360  26.0663  26.0799
 26.1014  26.1073  26.1738  26.1786  26.2800  26.3090  26.4470  26.4681
 26.6014  26.6040  26.7284  26.7487  26.9067  26.9886 215.7093 215.7220
215.7775 215.7797 215.7996 215.8003 215.8072 215.8354
 --------------------------------------------------------------

          Ground-State Mulliken Net Atomic Charges

     Atom                 Charge (a.u.)
  ----------------------------------------
      1 C                    -0.379501
      2 C                    -0.887169
      3 H                     0.230530
      4 C                    -0.279512
      5 Cl                    0.645527
      6 C                    -0.374757
      7 Cl                    0.633579
      8 C                    -0.129224
      9 Cl                    0.612232
     10 C                    -0.692022
     11 Cl                    0.622125
     12 C                    -0.387103
     13 C                    -0.685652
     14 Cl                    0.622270
     15 C                    -0.139143
     16 Cl                    0.611899
     17 C                    -0.378176
     18 Cl                    0.632769
     19 C                    -0.271494
     20 Cl                    0.644765
     21 C                    -0.882177
     22 H                     0.230232
  ----------------------------------------
  Sum of atomic charges =     0.000000

 -----------------------------------------------------------------
                    Cartesian Multipole Moments
 -----------------------------------------------------------------
    Charge (ESU x 10^10)
                -0.0000
    Dipole Moment (Debye)
         X       0.1380      Y      -0.7309      Z       0.2507
       Tot       0.7849
    Quadrupole Moments (Debye-Ang)
        XX    -174.3890     XY      -0.2505     YY    -169.8278
        XZ       3.1679     YZ       0.5187     ZZ    -171.1278
    Octopole Moments (Debye-Ang^2)
       XXX    -321.0527    XXY     -21.3669    XYY    -103.4010
       YYY     -75.8296    XXZ      79.5041    XYZ      -1.8128
       YYZ      73.6172    XZZ    -105.0960    YZZ     -25.0400
       ZZZ     223.8684
    Hexadecapole Moments (Debye-Ang^3)
      XXXX   -9308.4321   XXXY    -152.0512   XXYY   -1812.3784
      XYYY    -163.8662   YYYY   -1417.2734   XXXZ    1837.6516
      XXYZ     -92.5337   XYYZ     626.8631   YYYZ    -229.5902
      XXZZ   -2359.8172   XYZZ     -63.5989   YYZZ   -1032.3754
      XZZZ    1870.1972   YZZZ    -254.4840   ZZZZ   -4775.4176
 -----------------------------------------------------------------
 Calculating analytic gradient of the SCF energy
 Gradient of SCF Energy
            1           2           3           4           5           6
    1   0.0019851  -0.0009526   0.0000825  -0.0009506  -0.0001692   0.0039124
    2   0.0004524   0.0020878   0.0001722   0.0004283  -0.0001578   0.0000978
    3  -0.0000281   0.0001631  -0.0000235  -0.0021945   0.0012519  -0.0027963
            7           8           9          10          11          12
    1  -0.0024815   0.0034516  -0.0031816  -0.0004682   0.0015103  -0.0018041
    2   0.0000211  -0.0004291   0.0003020  -0.0015515  -0.0004761  -0.0001190
    3   0.0012279   0.0030680  -0.0002630   0.0018452  -0.0018484   0.0002860
           13          14          15          16          17          18
    1   0.0010593  -0.0016964  -0.0028853   0.0029804  -0.0039887   0.0024267
    2  -0.0023554   0.0002344  -0.0033947   0.0014263   0.0005493   0.0000535
    3  -0.0007634   0.0020733  -0.0017479  -0.0004022   0.0025696  -0.0012578
           19          20          21          22
    1   0.0004870   0.0004145   0.0003949  -0.0001264
    2   0.0018862  -0.0008117   0.0016803  -0.0000963
    3   0.0014370  -0.0009064  -0.0015581  -0.0001324
 Max gradient component =       3.989E-03
 RMS gradient           =       1.682E-03
 Gradient time:  CPU 299.36 s  wall 50.76 s
 Geometry Optimization Parameters
   NAtoms,    NIC,     NZ,  NCons,   NDum,   NFix, NCnnct, MaxDiis
       22     155      22       0       0       0       0       0

 Cartesian Hessian Update
 Hessian updated using BFGS update


** GEOMETRY OPTIMIZATION IN DELOCALIZED INTERNAL COORDINATES **
   Searching for a Minimum

   Optimization Cycle:   3

                       Coordinates (Angstroms)
     ATOM                X               Y               Z
      1  C        -0.0162022901    0.0357103155   -0.0291573351
      2  C        -0.0145180031   -0.1435596269    1.3544506285
      3  H         0.9233268493   -0.2806515970    1.8749958139
      4  C        -1.1926036841   -0.1643017255    2.0831569114
      5  Cl       -1.0974767416   -0.4059483126    3.8108602015
      6  C        -2.4225455560    0.0028962494    1.4426637513
      7  Cl       -3.9036820071   -0.0182855065    2.3583150608
      8  C        -2.4469215405    0.1896320962    0.0551691363
      9  Cl       -3.9780191849    0.4108829397   -0.7504822804
     10  C        -1.2497054352    0.2018315067   -0.6754976300
     11  Cl       -1.2919188758    0.4798920946   -2.4036782434
     12  C         1.2747091560    0.0174062585   -0.7703678904
     13  C         2.3044675926    0.9292807907   -0.4962087473
     14  Cl        2.0498779643    2.1911337307    0.6902559610
     15  C         3.5194529248    0.8658538843   -1.1935337859
     16  Cl        4.7911985052    2.0125742847   -0.8621625010
     17  C         3.7197177219   -0.1181132957   -2.1695434696
     18  Cl        5.2267357197   -0.2069788929   -3.0376205976
     19  C         2.6928204116   -1.0256928401   -2.4398063023
     20  Cl        2.8870692441   -2.2778516265   -3.6424930194
     21  C         1.4926286691   -0.9507991941   -1.7512943084
     22  H         0.7157857855   -1.6688697122   -1.9756942221
   Point Group: c1    Number of degrees of freedom:    60


   Energy is  -4140.356005472

 Hessian updated using BFGS update

 50 Hessian modes will be used to form the next step
  Hessian Eigenvalues:
     0.015469    0.019215    0.019257    0.022993    0.023207    0.023580
     0.023678    0.023681    0.023913    0.023938    0.024089    0.024090
     0.024112    0.024114    0.024134    0.024138    0.024143    0.024153
     0.032019    0.159957    0.160639    0.223208    0.234815    0.237517
     0.249943    0.249989    0.249993    0.249996    0.250000    0.250000
     0.260123    0.281695    0.300946    0.302263    0.319408    0.355543
     0.356670    0.376996    0.430912    0.431566    0.433803    0.452839
     0.463451    0.467886    0.472176    0.477499    0.478204    0.479142
     0.480348    0.664202

 Minimum search - taking simple RFO step
 Searching for Lamda that Minimizes Along All modes
 Value Taken    Lamda =  -0.00148872
 Step Taken.  Stepsize is  0.228690

                             Maximum     Tolerance    Cnvgd?
         Gradient           0.005936      0.000300      NO
         Displacement       0.178383      0.001200      NO
         Energy change     -0.003307      0.000001      NO


 New Cartesian Coordinates Obtained by Inverse Iteration

 Displacement from previous Coordinates is:  0.812489
 ----------------------------------------------------------------
             Standard Nuclear Orientation (Angstroms)
    I     Atom           X                Y                Z
 ----------------------------------------------------------------
    1      C      -0.0158683975     0.0556843988    -0.0311976573
    2      C      -0.0078568443    -0.1954056614     1.3398964780
    3      H       0.9327072684    -0.3698639495     1.8471571131
    4      C      -1.1860756860    -0.2324517591     2.0701859791
    5      Cl     -1.0889748781    -0.5592081185     3.7804797888
    6      C      -2.4180484571    -0.0157225569     1.4400891223
    7      Cl     -3.8890134969    -0.0645676014     2.3574022696
    8      C      -2.4411285337     0.2430937909     0.0592243642
    9      Cl     -3.9550595451     0.5225291254    -0.7449874388
   10      C      -1.2417445350     0.2787179794    -0.6671804130
   11      Cl     -1.2651169297     0.6353358922    -2.3762042769
   12      C       1.2692712717     0.0353356939    -0.7777968269
   13      C       2.2758777890     0.9804822537    -0.5483469140
   14      Cl      1.9849486421     2.2867113800     0.5723712415
   15      C       3.4986215945     0.9016158025    -1.2303562163
   16      Cl      4.7354395249     2.0847742557    -0.9366832670
   17      C       3.7203513570    -0.1316310802    -2.1567103121
   18      Cl      5.2263465030    -0.2475671424    -3.0089925532
   19      C       2.7041305710    -1.0676552932    -2.3879037034
   20      Cl      2.9177614408    -2.3723514396    -3.5251064772
   21      C       1.4995777953    -0.9783019615    -1.7061810752
   22      H       0.7280507713    -1.7135121879    -1.8968320935
 ----------------------------------------------------------------
 Nuclear Repulsion Energy =        2646.82001026 hartrees
 There are      105 alpha and      105 beta electrons
 Applying Cartesian multipole field
    Component          Value
    ---------          -----
     (2,0,0)        1.00000E-12
     (0,2,0)        2.00000E-11
     (0,0,2)       -3.00000E-11
 Nucleus-field energy     =    -0.0000000764 hartrees
 Requested basis set is 6-311++G(d,p)
 There are 186 shells and 518 basis functions
 A cutoff of  1.0D-15 yielded  12188 shell pairs
 There are    106397 function pairs (    114321 Cartesian)
 Smallest overlap matrix eigenvalue = 2.01E-07
 Linear dependence detected in AO basis
 Number of orthogonalized atomic orbitals = 511
 Maximum deviation from orthogonality = 2.329E-10
 Guess from superposition of atomic densities
 Warning:  Energy on first SCF cycle will be non-variational
 SAD guess density has 210.000000 electrons

 -----------------------------------------------------------------------
  General SCF calculation program by
  Eric Jon Sundstrom, Paul Horn, Yuezhi Mao, Dmitri Zuev, Alec White,
  David Stuck, Shaama M.S., Shane Yost, Joonho Lee, David Small,
  Daniel Levine, Susi Lehtola, Hugh Burton, Evgeny Epifanovsky,
  Bang C. Huynh
 -----------------------------------------------------------------------
 Exchange:     0.2000 Hartree-Fock + 0.0800 Slater + 0.7200 B88
 Correlation:  0.1900 VWN1RPA + 0.8100 LYP
 Using SG-1 standard quadrature grid
 using 6 threads for integral computing
 -------------------------------------------------------
 OpenMP Integral computing Module                
 Release: version 2.0, May 2017, Q-Chem Inc. Pleasanton 
 -------------------------------------------------------
 A restricted SCF calculation will be
 performed using DIIS
 SCF converges when DIIS error is below 1.0e-08
 ---------------------------------------
  Cycle       Energy         DIIS error
 ---------------------------------------
    1   -4145.0722823035      2.66e-02  
    2   -4140.2542699708      1.76e-03  
    3   -4140.1202726729      2.51e-03  
    4   -4140.3358559402      7.51e-04  
    5   -4140.3547436781      2.58e-04  
    6   -4140.3565836674      1.05e-04  
    7   -4140.3569149114      3.30e-05  
    8   -4140.3569475404      9.71e-06  
    9   -4140.3569502537      3.36e-06  
   10   -4140.3569506423      7.99e-07  
   11   -4140.3569506633      1.67e-07  
   12   -4140.3569506639      6.16e-08  
   13   -4140.3569506643      2.73e-08  
   14   -4140.3569506642      5.03e-09  Convergence criterion met
 ---------------------------------------
 SCF time:   CPU 899.09s  wall 158.00s 
 SCF   energy in the final basis set =    -4140.3569506642
 Total energy in the final basis set =    -4140.3569506642

 --------------------------------------------------------------

                    Orbital Energies (a.u.)
 --------------------------------------------------------------

 Alpha MOs
 -- Occupied --
********-101.5842-101.5840-101.5839-101.5834-101.5834-101.5820-101.5819
-10.2872 -10.2871 -10.2863 -10.2862 -10.2830 -10.2829 -10.2797 -10.2796
-10.2432 -10.2429 -10.2271 -10.2271  -9.4989  -9.4989  -9.4986  -9.4986
 -9.4982  -9.4982  -9.4965  -9.4965  -7.2640  -7.2639  -7.2637  -7.2637
 -7.2631  -7.2630  -7.2615  -7.2613  -7.2538  -7.2537  -7.2535  -7.2534
 -7.2531  -7.2530  -7.2528  -7.2528  -7.2525  -7.2524  -7.2524  -7.2523
 -7.2513  -7.2512  -7.2507  -7.2507  -0.9709  -0.9636  -0.9238  -0.9205
 -0.9080  -0.8958  -0.8739  -0.8729  -0.8612  -0.8483  -0.7962  -0.7644
 -0.7572  -0.7452  -0.6712  -0.6517  -0.6392  -0.6188  -0.5600  -0.5551
 -0.5451  -0.5320  -0.5044  -0.4904  -0.4774  -0.4748  -0.4747  -0.4677
 -0.4652  -0.4497  -0.4313  -0.4292  -0.4235  -0.4089  -0.4053  -0.3880
 -0.3836  -0.3623  -0.3609  -0.3599  -0.3590  -0.3582  -0.3557  -0.3481
 -0.3421  -0.3384  -0.3354  -0.3218  -0.3216  -0.2884  -0.2777  -0.2736
 -0.2696
 -- Virtual --
 -0.0792  -0.0668  -0.0604  -0.0566  -0.0502  -0.0486  -0.0138  -0.0091
 -0.0035   0.0079   0.0088   0.0179   0.0185   0.0199   0.0223   0.0226
  0.0391   0.0392   0.0447   0.0508   0.0513   0.0601   0.0618   0.0699
  0.0715   0.0756   0.0766   0.0795   0.0806   0.0817   0.0870   0.0909
  0.0932   0.0946   0.0966   0.0982   0.1046   0.1080   0.1109   0.1170
  0.1171   0.1227   0.1232   0.1240   0.1297   0.1331   0.1349   0.1366
  0.1412   0.1453   0.1526   0.1538   0.1575   0.1594   0.1611   0.1644
  0.1723   0.1767   0.1774   0.1804   0.1827   0.1860   0.1894   0.1911
  0.1917   0.2005   0.2037   0.2088   0.2173   0.2177   0.2289   0.2296
  0.2326   0.2367   0.2387   0.2440   0.2494   0.2502   0.2540   0.2558
  0.2589   0.2609   0.2692   0.2722   0.2755   0.2766   0.2784   0.2812
  0.2849   0.2884   0.2929   0.2968   0.2983   0.2998   0.3057   0.3081
  0.3144   0.3264   0.3268   0.3345   0.3951   0.3989   0.4133   0.4154
  0.4250   0.4284   0.4290   0.4346   0.4356   0.4420   0.4497   0.4530
  0.4544   0.4549   0.4586   0.4669   0.4725   0.4771   0.4842   0.4843
  0.4891   0.4930   0.4963   0.4977   0.5027   0.5072   0.5238   0.5333
  0.5548   0.5552   0.5561   0.5700   0.5763   0.5854   0.5878   0.5953
  0.5985   0.6077   0.6086   0.6133   0.6144   0.6222   0.6290   0.6351
  0.6462   0.6511   0.6662   0.6675   0.6706   0.6748   0.6754   0.6955
  0.7058   0.7151   0.7370   0.7611   0.7638   0.7788   0.8057   0.8065
  0.8114   0.8209   0.8229   0.8260   0.8313   0.8320   0.8366   0.8367
  0.8385   0.8411   0.8454   0.8456   0.8473   0.8492   0.8507   0.8565
  0.8621   0.8625   0.8714   0.8718   0.8877   0.8877   0.8967   0.8974
  0.9061   0.9102   0.9122   0.9155   0.9211   0.9236   0.9293   0.9348
  0.9416   0.9439   0.9468   0.9516   0.9521   0.9621   0.9720   0.9730
  0.9842   0.9892   0.9941   1.0020   1.0107   1.0332   1.0415   1.0464
  1.0676   1.0716   1.1191   1.1192   1.1319   1.1751   1.1770   1.1853
  1.1924   1.2010   1.2184   1.2314   1.2486   1.2556   1.2564   1.2624
  1.2650   1.2681   1.2762   1.2797   1.2893   1.2895   1.3087   1.3092
  1.3471   1.3651   1.3692   1.3920   1.4156   1.4352   1.4432   1.4848
  1.4919   1.5335   1.5407   1.6067   1.6163   1.6274   1.6391   1.6469
  1.6520   1.6857   1.7168   1.7176   1.7552   1.7637   1.7845   1.8004
  1.8222   1.8299   1.8303   1.8534   1.8563   1.8621   1.8678   1.8909
  1.8956   1.9048   1.9800   1.9816   2.0154   2.0455   2.0612   2.0931
  2.1038   2.1055   2.1741   2.2125   2.2215   2.2223   2.2247   2.2412
  2.2420   2.2463   2.2697   2.2756   2.2758   2.2835   2.2836   2.3087
  2.3134   2.3211   2.3327   2.3520   2.3834   2.4026   2.4064   2.4090
  2.4183   2.4201   2.4513   2.4620   2.4802   2.4917   2.4997   2.5057
  2.5384   2.5423   2.5707   2.5900   2.6084   2.6359   2.6503   2.6559
  2.6803   2.6880   2.7048   2.7064   2.7488   2.7577   2.7799   2.7996
  2.8152   2.8186   2.8674   2.8946   2.9484   2.9683   3.0350   3.0576
  3.0755   3.0771   3.0925   3.1263   3.1311   3.1362   3.1636   3.1846
  3.2141   3.2462   3.2532   3.3659   3.3733   3.4726   3.5401   3.6489
  3.6555   3.6781   3.7587   3.8821   3.9163   4.0218   4.0353   4.3084
  4.7909   4.8132   9.7247   9.7391   9.7828   9.7839   9.8030   9.8031
  9.8087   9.8353  23.2775  23.4343  23.7920  23.7935  23.8395  23.8420
 23.9210  23.9348  23.9451  23.9890  24.0667  24.1208  25.7628  25.7649
 25.8021  25.8040  25.8647  25.8658  25.9341  25.9355  26.0711  26.0851
 26.0945  26.1098  26.1718  26.1802  26.2774  26.3175  26.4504  26.4757
 26.6003  26.6043  26.7427  26.7491  26.9058  26.9995 215.7156 215.7267
215.7773 215.7798 215.8015 215.8026 215.8082 215.8432
 --------------------------------------------------------------

          Ground-State Mulliken Net Atomic Charges

     Atom                 Charge (a.u.)
  ----------------------------------------
      1 C                    -0.381349
      2 C                    -0.862908
      3 H                     0.233071
      4 C                    -0.348622
      5 Cl                    0.639069
      6 C                    -0.354499
      7 Cl                    0.627586
      8 C                    -0.052658
      9 Cl                    0.612473
     10 C                    -0.713354
     11 Cl                    0.604320
     12 C                    -0.389561
     13 C                    -0.709252
     14 Cl                    0.602488
     15 C                    -0.065690
     16 Cl                    0.612755
     17 C                    -0.362826
     18 Cl                    0.627250
     19 C                    -0.334863
     20 Cl                    0.638672
     21 C                    -0.854610
     22 H                     0.232509
  ----------------------------------------
  Sum of atomic charges =     0.000000

 -----------------------------------------------------------------
                    Cartesian Multipole Moments
 -----------------------------------------------------------------
    Charge (ESU x 10^10)
                 0.0000
    Dipole Moment (Debye)
         X       0.1375      Y      -0.7492      Z       0.2623
       Tot       0.8056
    Quadrupole Moments (Debye-Ang)
        XX    -174.0015     XY      -0.2164     YY    -169.7164
        XZ       3.1491     YZ       0.4943     ZZ    -171.0844
    Octopole Moments (Debye-Ang^2)
       XXX    -319.8470    XXY     -22.4848    XYY    -103.0318
       YYY     -79.5325    XXZ      79.8433    XYZ      -1.8272
       YYZ      74.1013    XZZ    -104.8770    YZZ     -26.3438
       ZZZ     225.5037
    Hexadecapole Moments (Debye-Ang^3)
      XXXX   -9223.2404   XXXY    -131.3314   XXYY   -1818.1208
      XYYY    -139.6196   YYYY   -1547.6208   XXXZ    1844.5539
      XXYZ     -74.1067   XYYZ     628.7991   YYYZ    -169.7105
      XXZZ   -2323.1463   XYZZ     -57.1181   YYZZ   -1033.8026
      XZZZ    1876.8133   YZZZ    -204.2386   ZZZZ   -4659.1111
 -----------------------------------------------------------------
 Calculating analytic gradient of the SCF energy
 Gradient of SCF Energy
            1           2           3           4           5           6
    1   0.0012479   0.0000488   0.0007799   0.0001746   0.0001072  -0.0007933
    2   0.0006692   0.0010350   0.0000625  -0.0000643   0.0000485  -0.0000456
    3  -0.0011563  -0.0004185   0.0002474   0.0004545  -0.0000772   0.0003852
            7           8           9          10          11          12
    1   0.0005111   0.0004613   0.0001226   0.0003731   0.0014257  -0.0016810
    2  -0.0001581   0.0000288  -0.0000059  -0.0004466  -0.0006632   0.0003477
    3   0.0004834  -0.0006391  -0.0005548   0.0003910   0.0000422   0.0006199
           13          14          15          16          17          18
    1   0.0000992  -0.0009109  -0.0004959  -0.0003409   0.0008619  -0.0003712
    2  -0.0005326  -0.0007226   0.0002668   0.0003803  -0.0000271  -0.0005774
    3   0.0000752   0.0003542   0.0008228   0.0003808  -0.0002740  -0.0002929
           19          20          21          22
    1  -0.0002222  -0.0000644  -0.0004824  -0.0008511
    2  -0.0003760  -0.0000158   0.0010940  -0.0002976
    3  -0.0004233   0.0001570  -0.0004004  -0.0001774
 Max gradient component =       1.681E-03
 RMS gradient           =       5.701E-04
 Gradient time:  CPU 298.61 s  wall 50.01 s
 Geometry Optimization Parameters
   NAtoms,    NIC,     NZ,  NCons,   NDum,   NFix, NCnnct, MaxDiis
       22     155      22       0       0       0       0       0

 Cartesian Hessian Update
 Hessian updated using BFGS update


** GEOMETRY OPTIMIZATION IN DELOCALIZED INTERNAL COORDINATES **
   Searching for a Minimum

   Optimization Cycle:   4

                       Coordinates (Angstroms)
     ATOM                X               Y               Z
      1  C        -0.0158683975    0.0556843988   -0.0311976573
      2  C        -0.0078568443   -0.1954056614    1.3398964780
      3  H         0.9327072684   -0.3698639495    1.8471571131
      4  C        -1.1860756860   -0.2324517591    2.0701859791
      5  Cl       -1.0889748781   -0.5592081185    3.7804797888
      6  C        -2.4180484571   -0.0157225569    1.4400891223
      7  Cl       -3.8890134969   -0.0645676014    2.3574022696
      8  C        -2.4411285337    0.2430937909    0.0592243642
      9  Cl       -3.9550595451    0.5225291254   -0.7449874388
     10  C        -1.2417445350    0.2787179794   -0.6671804130
     11  Cl       -1.2651169297    0.6353358922   -2.3762042769
     12  C         1.2692712717    0.0353356939   -0.7777968269
     13  C         2.2758777890    0.9804822537   -0.5483469140
     14  Cl        1.9849486421    2.2867113800    0.5723712415
     15  C         3.4986215945    0.9016158025   -1.2303562163
     16  Cl        4.7354395249    2.0847742557   -0.9366832670
     17  C         3.7203513570   -0.1316310802   -2.1567103121
     18  Cl        5.2263465030   -0.2475671424   -3.0089925532
     19  C         2.7041305710   -1.0676552932   -2.3879037034
     20  Cl        2.9177614408   -2.3723514396   -3.5251064772
     21  C         1.4995777953   -0.9783019615   -1.7061810752
     22  H         0.7280507713   -1.7135121879   -1.8968320935
   Point Group: c1    Number of degrees of freedom:    60


   Energy is  -4140.356950664

 Hessian updated using BFGS update

 54 Hessian modes will be used to form the next step
  Hessian Eigenvalues:
     0.010469    0.019203    0.019452    0.023166    0.023323    0.023594
     0.023677    0.023756    0.023938    0.023989    0.024088    0.024092
     0.024113    0.024114    0.024132    0.024142    0.024144    0.024267
     0.029743    0.159977    0.160609    0.216226    0.234816    0.237476
     0.249944    0.249990    0.249991    0.249993    0.249996    0.250000
     0.250000    0.250000    0.251404    0.263362    0.298433    0.301007
     0.301047    0.307009    0.335538    0.355674    0.356688    0.370343
     0.430929    0.431690    0.433980    0.455090    0.465572    0.468137
     0.472194    0.477836    0.478204    0.479142    0.504084    0.655159

 Minimum search - taking simple RFO step
 Searching for Lamda that Minimizes Along All modes
 Value Taken    Lamda =  -0.00064149
 Step Taken.  Stepsize is  0.198478

                             Maximum     Tolerance    Cnvgd?
         Gradient           0.007227      0.000300      NO
         Displacement       0.161342      0.001200      NO
         Energy change     -0.000945      0.000001      NO


 New Cartesian Coordinates Obtained by Inverse Iteration

 Displacement from previous Coordinates is:  0.709472
 ----------------------------------------------------------------
             Standard Nuclear Orientation (Angstroms)
    I     Atom           X                Y                Z
 ----------------------------------------------------------------
    1      C      -0.0183571649     0.0525750752    -0.0319629477
    2      C      -0.0113448832    -0.2532023241     1.3276350748
    3      H       0.9278222416    -0.4619243222     1.8244025282
    4      C      -1.1899507470    -0.2904245571     2.0589647375
    5      Cl     -1.1007025275    -0.6823253386     3.7548429210
    6      C      -2.4175207929    -0.0193283249     1.4399071763
    7      Cl     -3.8891086908    -0.0645274640     2.3513798048
    8      C      -2.4372994738     0.2959032696     0.0709318954
    9      Cl     -3.9441557042     0.6455254755    -0.7116315051
   10      C      -1.2378523291     0.3329626153    -0.6561898023
   11      Cl     -1.2493483613     0.7580031152    -2.3475075531
   12      C       1.2695580478     0.0329228601    -0.7817561633
   13      C       2.2509582988     1.0114024063    -0.5930659073
   14      Cl      1.9248592121     2.3452359648     0.4811228315
   15      C       3.4765120662     0.9330273242    -1.2716647289
   16      Cl      4.6884308591     2.1477753288    -1.0266417012
   17      C       3.7219480356    -0.1327397960    -2.1538213834
   18      Cl      5.2311971005    -0.2425049686    -2.9956530487
   19      C       2.7286572130    -1.1027142490    -2.3448235630
   20      Cl      2.9728407835    -2.4428001152    -3.4321105920
   21      C       1.5221311624    -1.0150837870    -1.6644904395
   22      H       0.7649228796    -1.7717163675    -1.8255405024
 ----------------------------------------------------------------
 Nuclear Repulsion Energy =        2647.35670833 hartrees
 There are      105 alpha and      105 beta electrons
 Applying Cartesian multipole field
    Component          Value
    ---------          -----
     (2,0,0)        1.00000E-12
     (0,2,0)        2.00000E-11
     (0,0,2)       -3.00000E-11
 Nucleus-field energy     =    -0.0000000724 hartrees
 Requested basis set is 6-311++G(d,p)
 There are 186 shells and 518 basis functions
 A cutoff of  1.0D-15 yielded  12184 shell pairs
 There are    106340 function pairs (    114263 Cartesian)
 Smallest overlap matrix eigenvalue = 1.92E-07
 Linear dependence detected in AO basis
 Number of orthogonalized atomic orbitals = 511
 Maximum deviation from orthogonality = 3.295E-10
 Guess from superposition of atomic densities
 Warning:  Energy on first SCF cycle will be non-variational
 SAD guess density has 210.000000 electrons

 -----------------------------------------------------------------------
  General SCF calculation program by
  Eric Jon Sundstrom, Paul Horn, Yuezhi Mao, Dmitri Zuev, Alec White,
  David Stuck, Shaama M.S., Shane Yost, Joonho Lee, David Small,
  Daniel Levine, Susi Lehtola, Hugh Burton, Evgeny Epifanovsky,
  Bang C. Huynh
 -----------------------------------------------------------------------
 Exchange:     0.2000 Hartree-Fock + 0.0800 Slater + 0.7200 B88
 Correlation:  0.1900 VWN1RPA + 0.8100 LYP
 Using SG-1 standard quadrature grid
 using 6 threads for integral computing
 -------------------------------------------------------
 OpenMP Integral computing Module                
 Release: version 2.0, May 2017, Q-Chem Inc. Pleasanton 
 -------------------------------------------------------
 A restricted SCF calculation will be
 performed using DIIS
 SCF converges when DIIS error is below 1.0e-08
 ---------------------------------------
  Cycle       Energy         DIIS error
 ---------------------------------------
    1   -4145.0818992255      2.67e-02  
    2   -4140.2544947991      1.77e-03  
    3   -4140.1191746584      2.52e-03  
    4   -4140.3361488846      7.54e-04  
    5   -4140.3551953055      2.58e-04  
    6   -4140.3570279346      1.05e-04  
    7   -4140.3573604748      3.31e-05  
    8   -4140.3573933213      9.82e-06  
    9   -4140.3573961089      3.37e-06  
   10   -4140.3573964981      7.91e-07  
   11   -4140.3573965190      1.67e-07  
   12   -4140.3573965202      6.23e-08  
   13   -4140.3573965200      2.77e-08  
   14   -4140.3573965200      4.95e-09  Convergence criterion met
 ---------------------------------------
 SCF time:   CPU 898.57s  wall 159.00s 
 SCF   energy in the final basis set =    -4140.3573965200
 Total energy in the final basis set =    -4140.3573965200

 --------------------------------------------------------------

                    Orbital Energies (a.u.)
 --------------------------------------------------------------

 Alpha MOs
 -- Occupied --
********-101.5841-101.5839-101.5839-101.5832-101.5832-101.5820-101.5819
-10.2868 -10.2867 -10.2858 -10.2858 -10.2825 -10.2824 -10.2797 -10.2796
-10.2427 -10.2424 -10.2270 -10.2270  -9.4988  -9.4988  -9.4986  -9.4986
 -9.4980  -9.4980  -9.4965  -9.4965  -7.2638  -7.2638  -7.2637  -7.2637
 -7.2629  -7.2627  -7.2615  -7.2612  -7.2537  -7.2536  -7.2535  -7.2535
 -7.2528  -7.2528  -7.2527  -7.2527  -7.2525  -7.2525  -7.2521  -7.2521
 -7.2513  -7.2512  -7.2507  -7.2507  -0.9709  -0.9638  -0.9240  -0.9204
 -0.9084  -0.8964  -0.8742  -0.8732  -0.8612  -0.8480  -0.7956  -0.7640
 -0.7569  -0.7447  -0.6707  -0.6505  -0.6399  -0.6184  -0.5585  -0.5550
 -0.5468  -0.5321  -0.5042  -0.4906  -0.4773  -0.4749  -0.4746  -0.4674
 -0.4655  -0.4501  -0.4312  -0.4295  -0.4227  -0.4089  -0.4052  -0.3872
 -0.3841  -0.3619  -0.3608  -0.3600  -0.3591  -0.3579  -0.3553  -0.3471
 -0.3420  -0.3386  -0.3357  -0.3217  -0.3216  -0.2866  -0.2777  -0.2732
 -0.2707
 -- Virtual --
 -0.0759  -0.0677  -0.0592  -0.0566  -0.0526  -0.0475  -0.0138  -0.0083
 -0.0033   0.0077   0.0091   0.0180   0.0186   0.0202   0.0226   0.0229
  0.0388   0.0399   0.0457   0.0507   0.0517   0.0605   0.0606   0.0705
  0.0721   0.0750   0.0768   0.0795   0.0799   0.0820   0.0865   0.0916
  0.0923   0.0932   0.0971   0.1001   0.1047   0.1064   0.1114   0.1161
  0.1172   0.1218   0.1234   0.1241   0.1298   0.1322   0.1345   0.1368
  0.1404   0.1464   0.1528   0.1533   0.1587   0.1594   0.1598   0.1665
  0.1728   0.1770   0.1772   0.1803   0.1826   0.1851   0.1899   0.1910
  0.1919   0.2010   0.2032   0.2087   0.2165   0.2184   0.2273   0.2287
  0.2321   0.2358   0.2397   0.2461   0.2476   0.2501   0.2540   0.2543
  0.2590   0.2598   0.2690   0.2698   0.2742   0.2768   0.2798   0.2817
  0.2835   0.2883   0.2942   0.2949   0.2979   0.2993   0.3070   0.3090
  0.3154   0.3240   0.3291   0.3351   0.3967   0.3984   0.4141   0.4159
  0.4263   0.4275   0.4306   0.4356   0.4378   0.4424   0.4493   0.4529
  0.4554   0.4556   0.4587   0.4662   0.4742   0.4762   0.4813   0.4829
  0.4883   0.4933   0.4949   0.5000   0.5041   0.5061   0.5251   0.5320
  0.5559   0.5561   0.5600   0.5688   0.5762   0.5874   0.5908   0.5930
  0.5985   0.6091   0.6096   0.6123   0.6186   0.6224   0.6328   0.6359
  0.6459   0.6521   0.6640   0.6679   0.6725   0.6731   0.6739   0.6972
  0.7036   0.7135   0.7403   0.7634   0.7645   0.7782   0.8019   0.8059
  0.8113   0.8202   0.8256   0.8259   0.8309   0.8310   0.8371   0.8379
  0.8388   0.8409   0.8447   0.8458   0.8484   0.8509   0.8514   0.8575
  0.8588   0.8637   0.8707   0.8734   0.8873   0.8899   0.8946   0.8983
  0.9059   0.9101   0.9109   0.9131   0.9207   0.9275   0.9305   0.9370
  0.9416   0.9420   0.9481   0.9488   0.9525   0.9603   0.9712   0.9784
  0.9827   0.9931   0.9994   1.0018   1.0212   1.0371   1.0392   1.0449
  1.0726   1.0750   1.1163   1.1217   1.1434   1.1763   1.1784   1.1826
  1.1923   1.2025   1.2178   1.2325   1.2500   1.2561   1.2573   1.2637
  1.2687   1.2705   1.2762   1.2805   1.2909   1.2933   1.3095   1.3117
  1.3459   1.3701   1.3711   1.3885   1.4122   1.4330   1.4453   1.4809
  1.4816   1.5425   1.5430   1.6039   1.6150   1.6275   1.6365   1.6483
  1.6547   1.6875   1.7164   1.7174   1.7552   1.7621   1.7864   1.8012
  1.8210   1.8292   1.8322   1.8505   1.8520   1.8599   1.8645   1.8937
  1.8985   1.9076   1.9832   1.9898   2.0165   2.0430   2.0609   2.0913
  2.1032   2.1087   2.1748   2.2136   2.2219   2.2224   2.2261   2.2395
  2.2403   2.2410   2.2697   2.2744   2.2795   2.2822   2.2853   2.3084
  2.3166   2.3227   2.3343   2.3484   2.3850   2.4052   2.4094   2.4107
  2.4201   2.4206   2.4550   2.4581   2.4859   2.4876   2.5038   2.5073
  2.5411   2.5417   2.5738   2.5894   2.6105   2.6369   2.6522   2.6607
  2.6755   2.6863   2.7009   2.7025   2.7472   2.7580   2.7735   2.8147
  2.8198   2.8208   2.8578   2.8942   2.9524   2.9677   3.0360   3.0600
  3.0764   3.0767   3.0930   3.1296   3.1303   3.1374   3.1657   3.1864
  3.2160   3.2498   3.2499   3.3658   3.3733   3.4748   3.5416   3.6520
  3.6572   3.6768   3.7619   3.8840   3.9185   4.0218   4.0364   4.2968
  4.7920   4.8124   9.7287   9.7394   9.7826   9.7854   9.8047   9.8051
  9.8097   9.8349  23.2810  23.4340  23.7915  23.7944  23.8393  23.8394
 23.9190  23.9344  23.9431  23.9901  24.0650  24.1258  25.7633  25.7648
 25.7999  25.8020  25.8629  25.8683  25.9303  25.9400  26.0821  26.0852
 26.0955  26.1058  26.1702  26.1805  26.2863  26.3136  26.4520  26.4822
 26.5975  26.6058  26.7510  26.7543  26.9087  27.0059 215.7204 215.7269
215.7768 215.7815 215.8032 215.8049 215.8094 215.8435
 --------------------------------------------------------------

          Ground-State Mulliken Net Atomic Charges

     Atom                 Charge (a.u.)
  ----------------------------------------
      1 C                    -0.413586
      2 C                    -0.819053
      3 H                     0.233883
      4 C                    -0.404979
      5 Cl                    0.632798
      6 C                    -0.363289
      7 Cl                    0.624363
      8 C                     0.032945
      9 Cl                    0.616427
     10 C                    -0.728840
     11 Cl                    0.592102
     12 C                    -0.418140
     13 C                    -0.730604
     14 Cl                    0.594857
     15 C                     0.028536
     16 Cl                    0.615663
     17 C                    -0.371954
     18 Cl                    0.624906
     19 C                    -0.394198
     20 Cl                    0.631049
     21 C                    -0.816731
     22 H                     0.233844
  ----------------------------------------
  Sum of atomic charges =     0.000000

 -----------------------------------------------------------------
                    Cartesian Multipole Moments
 -----------------------------------------------------------------
    Charge (ESU x 10^10)
                -0.0000
    Dipole Moment (Debye)
         X       0.1465      Y      -0.7818      Z       0.2712
       Tot       0.8404
    Quadrupole Moments (Debye-Ang)
        XX    -173.7631     XY      -0.2220     YY    -169.6361
        XZ       3.1299     YZ       0.4464     ZZ    -171.1734
    Octopole Moments (Debye-Ang^2)
       XXX    -318.4528    XXY     -23.8133    XYY    -102.6658
       YYY     -85.4667    XXZ      80.2024    XYZ      -2.1669
       YYZ      74.4995    XZZ    -104.3422    YZZ     -28.1125
       ZZZ     227.1737
    Hexadecapole Moments (Debye-Ang^3)
      XXXX   -9185.3827   XXXY    -105.0470   XXYY   -1829.9951
      XYYY    -112.3921   YYYY   -1658.8102   XXXZ    1869.2758
      XXYZ     -59.3566   XYYZ     636.9618   YYYZ    -117.5102
      XXZZ   -2303.2691   XYZZ     -48.5827   YYZZ   -1037.1684
      XZZZ    1903.8806   YZZZ    -158.4186   ZZZZ   -4574.3756
 -----------------------------------------------------------------
 Calculating analytic gradient of the SCF energy
 Gradient of SCF Energy
            1           2           3           4           5           6
    1  -0.0002429   0.0006379   0.0007607   0.0004802   0.0000129  -0.0020318
    2   0.0004699   0.0003841   0.0002529  -0.0002698   0.0001660  -0.0000863
    3  -0.0007312  -0.0003066   0.0001477   0.0009426  -0.0004863   0.0007847
            7           8           9          10          11          12
    1   0.0012062  -0.0010887   0.0010096   0.0003981   0.0010575  -0.0000151
    2   0.0001195   0.0001263  -0.0003597  -0.0000495  -0.0004308   0.0008599
    3  -0.0009020  -0.0008946   0.0007422  -0.0003242   0.0006369   0.0001235
           13          14          15          16          17          18
    1  -0.0004622  -0.0009391   0.0010348  -0.0007800   0.0019692  -0.0012342
    2   0.0001686  -0.0012423   0.0010333  -0.0010450   0.0001279   0.0002624
    3   0.0004085  -0.0000939   0.0005042  -0.0003829  -0.0008123   0.0008268
           19          20          21          22
    1  -0.0002348  -0.0001047  -0.0006198  -0.0008139
    2  -0.0009571   0.0003450   0.0001502  -0.0000254
    3  -0.0006170   0.0003794   0.0002373  -0.0001828
 Max gradient component =       2.032E-03
 RMS gradient           =       7.151E-04
 Gradient time:  CPU 298.93 s  wall 50.06 s
 Geometry Optimization Parameters
   NAtoms,    NIC,     NZ,  NCons,   NDum,   NFix, NCnnct, MaxDiis
       22     155      22       0       0       0       0       0

 Cartesian Hessian Update
 Hessian updated using BFGS update


** GEOMETRY OPTIMIZATION IN DELOCALIZED INTERNAL COORDINATES **
   Searching for a Minimum

   Optimization Cycle:   5

                       Coordinates (Angstroms)
     ATOM                X               Y               Z
      1  C        -0.0183571649    0.0525750752   -0.0319629477
      2  C        -0.0113448832   -0.2532023241    1.3276350748
      3  H         0.9278222416   -0.4619243222    1.8244025282
      4  C        -1.1899507470   -0.2904245571    2.0589647375
      5  Cl       -1.1007025275   -0.6823253386    3.7548429210
      6  C        -2.4175207929   -0.0193283249    1.4399071763
      7  Cl       -3.8891086908   -0.0645274640    2.3513798048
      8  C        -2.4372994738    0.2959032696    0.0709318954
      9  Cl       -3.9441557042    0.6455254755   -0.7116315051
     10  C        -1.2378523291    0.3329626153   -0.6561898023
     11  Cl       -1.2493483613    0.7580031152   -2.3475075531
     12  C         1.2695580478    0.0329228601   -0.7817561633
     13  C         2.2509582988    1.0114024063   -0.5930659073
     14  Cl        1.9248592121    2.3452359648    0.4811228315
     15  C         3.4765120662    0.9330273242   -1.2716647289
     16  Cl        4.6884308591    2.1477753288   -1.0266417012
     17  C         3.7219480356   -0.1327397960   -2.1538213834
     18  Cl        5.2311971005   -0.2425049686   -2.9956530487
     19  C         2.7286572130   -1.1027142490   -2.3448235630
     20  Cl        2.9728407835   -2.4428001152   -3.4321105920
     21  C         1.5221311624   -1.0150837870   -1.6644904395
     22  H         0.7649228796   -1.7717163675   -1.8255405024
   Point Group: c1    Number of degrees of freedom:    60


   Energy is  -4140.357396520

 Hessian updated using BFGS update

 57 Hessian modes will be used to form the next step
  Hessian Eigenvalues:
     0.006174    0.019325    0.019596    0.023235    0.023593    0.023659
     0.023708    0.023911    0.023960    0.024051    0.024086    0.024111
     0.024114    0.024123    0.024128    0.024143    0.024209    0.024388
     0.028817    0.159975    0.160494    0.228838    0.234816    0.237451
     0.249944    0.249990    0.249991    0.249991    0.249995    0.249998
     0.250000    0.250000    0.250000    0.250000    0.253425    0.283330
     0.298281    0.300991    0.301032    0.301726    0.308371    0.342185
     0.356641    0.356693    0.368860    0.430929    0.433403    0.434195
     0.455170    0.465061    0.468076    0.472219    0.477075    0.478210
     0.479174    0.507840    0.568242

 Minimum search - taking simple RFO step
 Searching for Lamda that Minimizes Along All modes
 Value Taken    Lamda =  -0.00042705
 Step Taken.  Stepsize is  0.214998

                             Maximum     Tolerance    Cnvgd?
         Gradient           0.004509      0.000300      NO
         Displacement       0.178020      0.001200      NO
         Energy change     -0.000446      0.000001      NO


 New Cartesian Coordinates Obtained by Inverse Iteration

 Displacement from previous Coordinates is:  0.785190
 ----------------------------------------------------------------
             Standard Nuclear Orientation (Angstroms)
    I     Atom           X                Y                Z
 ----------------------------------------------------------------
    1      C      -0.0163311419     0.0385113191    -0.0237939137
    2      C      -0.0226084165    -0.3228727119     1.3216169262
    3      H       0.9077092347    -0.5797790103     1.8110688712
    4      C      -1.2044189672    -0.3491649745     2.0486524906
    5      Cl     -1.1366444009    -0.8124458311     3.7278470540
    6      C      -2.4191258235    -0.0103973697     1.4396086290
    7      Cl     -3.8951365243    -0.0439816650     2.3474977262
    8      C      -2.4253301491     0.3593888349     0.0840123603
    9      Cl     -3.9167638763     0.7910215203    -0.6887362146
   10      C      -1.2232629655     0.3829926665    -0.6392982808
   11      Cl     -1.2135007176     0.8634273679    -2.3155272402
   12      C       1.2756264746     0.0187232514    -0.7737684683
   13      C       2.2262139861     1.0348037051    -0.6345907865
   14      Cl      1.8685255739     2.3981183365     0.3915291599
   15      C       3.4475447285     0.9676833338    -1.3217237905
   16      Cl      4.6222537522     2.2292907517    -1.1327651172
   17      C       3.7185900955    -0.1255174110    -2.1620114663
   18      Cl      5.2239746337    -0.2234836543    -3.0154407325
   19      C       2.7568520161    -1.1337657027    -2.3016798268
   20      Cl      3.0352410489    -2.5053855435    -3.3411331270
   21      C       1.5541593931    -1.0576894071    -1.6128749111
   22      H       0.8206292711    -1.8434359851    -1.7361622101
 ----------------------------------------------------------------
 Nuclear Repulsion Energy =        2647.34752744 hartrees
 There are      105 alpha and      105 beta electrons
 Applying Cartesian multipole field
    Component          Value
    ---------          -----
     (2,0,0)        1.00000E-12
     (0,2,0)        2.00000E-11
     (0,0,2)       -3.00000E-11
 Nucleus-field energy     =    -0.0000000689 hartrees
 Requested basis set is 6-311++G(d,p)
 There are 186 shells and 518 basis functions
 A cutoff of  1.0D-15 yielded  12171 shell pairs
 There are    106228 function pairs (    114130 Cartesian)
 Smallest overlap matrix eigenvalue = 1.76E-07
 Linear dependence detected in AO basis
 Number of orthogonalized atomic orbitals = 511
 Maximum deviation from orthogonality = 1.719E-10
 Guess from superposition of atomic densities
 Warning:  Energy on first SCF cycle will be non-variational
 SAD guess density has 210.000000 electrons

 -----------------------------------------------------------------------
  General SCF calculation program by
  Eric Jon Sundstrom, Paul Horn, Yuezhi Mao, Dmitri Zuev, Alec White,
  David Stuck, Shaama M.S., Shane Yost, Joonho Lee, David Small,
  Daniel Levine, Susi Lehtola, Hugh Burton, Evgeny Epifanovsky,
  Bang C. Huynh
 -----------------------------------------------------------------------
 Exchange:     0.2000 Hartree-Fock + 0.0800 Slater + 0.7200 B88
 Correlation:  0.1900 VWN1RPA + 0.8100 LYP
 Using SG-1 standard quadrature grid
 using 6 threads for integral computing
 -------------------------------------------------------
 OpenMP Integral computing Module                
 Release: version 2.0, May 2017, Q-Chem Inc. Pleasanton 
 -------------------------------------------------------
 A restricted SCF calculation will be
 performed using DIIS
 SCF converges when DIIS error is below 1.0e-08
 ---------------------------------------
  Cycle       Energy         DIIS error
 ---------------------------------------
    1   -4145.0730161024      2.66e-02  
    2   -4140.2549977077      1.76e-03  
    3   -4140.1201428544      2.52e-03  
    4   -4140.3363193173      7.55e-04  
    5   -4140.3555174391      2.57e-04  
    6   -4140.3573194979      1.06e-04  
    7   -4140.3576551255      3.32e-05  
    8   -4140.3576882106      9.93e-06  
    9   -4140.3576910698      3.39e-06  
   10   -4140.3576914640      7.83e-07  
   11   -4140.3576914841      1.68e-07  
   12   -4140.3576914848      6.40e-08  
   13   -4140.3576914852      2.79e-08  
   14   -4140.3576914851      4.92e-09  Convergence criterion met
 ---------------------------------------
 SCF time:   CPU 897.63s  wall 159.00s 
 SCF   energy in the final basis set =    -4140.3576914851
 Total energy in the final basis set =    -4140.3576914851

 --------------------------------------------------------------

                    Orbital Energies (a.u.)
 --------------------------------------------------------------

 Alpha MOs
 -- Occupied --
********-101.5840-101.5839-101.5839-101.5830-101.5830-101.5820-101.5820
-10.2869 -10.2868 -10.2859 -10.2859 -10.2824 -10.2823 -10.2797 -10.2797
-10.2428 -10.2425 -10.2271 -10.2271  -9.4987  -9.4986  -9.4986  -9.4986
 -9.4978  -9.4978  -9.4966  -9.4966  -7.2637  -7.2637  -7.2637  -7.2637
 -7.2627  -7.2626  -7.2615  -7.2614  -7.2536  -7.2535  -7.2534  -7.2534
 -7.2526  -7.2526  -7.2526  -7.2525  -7.2525  -7.2525  -7.2520  -7.2519
 -7.2514  -7.2513  -7.2508  -7.2508  -0.9707  -0.9637  -0.9239  -0.9201
 -0.9081  -0.8961  -0.8740  -0.8728  -0.8613  -0.8479  -0.7955  -0.7639
 -0.7570  -0.7448  -0.6707  -0.6495  -0.6408  -0.6184  -0.5569  -0.5554
 -0.5484  -0.5321  -0.5039  -0.4906  -0.4770  -0.4748  -0.4746  -0.4671
 -0.4657  -0.4500  -0.4310  -0.4298  -0.4220  -0.4089  -0.4050  -0.3862
 -0.3842  -0.3617  -0.3607  -0.3600  -0.3590  -0.3578  -0.3552  -0.3462
 -0.3418  -0.3385  -0.3363  -0.3217  -0.3216  -0.2852  -0.2786  -0.2732
 -0.2720
 -- Virtual --
 -0.0732  -0.0681  -0.0589  -0.0577  -0.0549  -0.0478  -0.0140  -0.0081
 -0.0036   0.0078   0.0090   0.0175   0.0186   0.0200   0.0225   0.0227
  0.0383   0.0402   0.0469   0.0507   0.0520   0.0590   0.0605   0.0709
  0.0725   0.0742   0.0767   0.0787   0.0805   0.0825   0.0859   0.0902
  0.0921   0.0925   0.0972   0.1021   0.1046   0.1050   0.1119   0.1149
  0.1174   0.1206   0.1235   0.1239   0.1297   0.1315   0.1341   0.1373
  0.1394   0.1476   0.1520   0.1524   0.1582   0.1594   0.1602   0.1687
  0.1736   0.1767   0.1779   0.1800   0.1827   0.1837   0.1891   0.1925
  0.1932   0.2014   0.2029   0.2083   0.2162   0.2192   0.2254   0.2263
  0.2324   0.2341   0.2408   0.2429   0.2487   0.2497   0.2545   0.2549
  0.2581   0.2608   0.2660   0.2684   0.2724   0.2778   0.2807   0.2815
  0.2839   0.2863   0.2907   0.2940   0.2992   0.3009   0.3061   0.3125
  0.3151   0.3246   0.3329   0.3382   0.3980   0.3987   0.4139   0.4191
  0.4266   0.4274   0.4325   0.4363   0.4405   0.4427   0.4490   0.4524
  0.4549   0.4561   0.4591   0.4641   0.4747   0.4753   0.4799   0.4824
  0.4891   0.4938   0.4944   0.5019   0.5050   0.5068   0.5278   0.5297
  0.5559   0.5595   0.5646   0.5675   0.5756   0.5883   0.5905   0.5914
  0.6005   0.6094   0.6098   0.6117   0.6213   0.6234   0.6359   0.6378
  0.6458   0.6505   0.6612   0.6653   0.6721   0.6735   0.6759   0.7008
  0.7010   0.7084   0.7408   0.7670   0.7678   0.7759   0.8001   0.8050
  0.8119   0.8185   0.8255   0.8276   0.8304   0.8307   0.8375   0.8380
  0.8397   0.8402   0.8442   0.8462   0.8483   0.8495   0.8528   0.8570
  0.8582   0.8654   0.8697   0.8766   0.8877   0.8890   0.8924   0.8986
  0.9063   0.9093   0.9117   0.9119   0.9206   0.9285   0.9341   0.9375
  0.9408   0.9411   0.9469   0.9491   0.9527   0.9572   0.9660   0.9806
  0.9815   0.9952   0.9983   1.0118   1.0301   1.0377   1.0384   1.0422
  1.0749   1.0767   1.1126   1.1216   1.1640   1.1766   1.1810   1.1820
  1.1914   1.2034   1.2180   1.2318   1.2512   1.2551   1.2587   1.2651
  1.2691   1.2741   1.2763   1.2803   1.2902   1.2950   1.3094   1.3158
  1.3450   1.3721   1.3746   1.3847   1.4117   1.4334   1.4463   1.4715
  1.4766   1.5438   1.5560   1.6013   1.6105   1.6289   1.6332   1.6481
  1.6546   1.6902   1.7155   1.7173   1.7543   1.7615   1.7881   1.8007
  1.8190   1.8293   1.8332   1.8451   1.8486   1.8594   1.8616   1.8958
  1.9001   1.9085   1.9828   2.0019   2.0190   2.0432   2.0590   2.0886
  2.1009   2.1131   2.1753   2.2122   2.2220   2.2223   2.2265   2.2341
  2.2382   2.2406   2.2709   2.2722   2.2821   2.2833   2.2871   2.3074
  2.3193   2.3250   2.3344   2.3459   2.3861   2.4028   2.4102   2.4113
  2.4203   2.4213   2.4502   2.4581   2.4837   2.4894   2.5086   2.5087
  2.5407   2.5429   2.5784   2.5857   2.6135   2.6339   2.6534   2.6627
  2.6736   2.6800   2.6992   2.7031   2.7453   2.7576   2.7651   2.8164
  2.8229   2.8444   2.8450   2.8928   2.9565   2.9664   3.0376   3.0632
  3.0757   3.0764   3.0968   3.1254   3.1328   3.1379   3.1658   3.1862
  3.2185   3.2460   3.2582   3.3650   3.3733   3.4767   3.5417   3.6545
  3.6592   3.6749   3.7641   3.8846   3.9213   4.0223   4.0367   4.2882
  4.7937   4.8096   9.7341   9.7390   9.7818   9.7855   9.8043   9.8062
  9.8133   9.8326  23.2842  23.4331  23.7900  23.7949  23.8389  23.8422
 23.9188  23.9352  23.9413  23.9921  24.0650  24.1306  25.7635  25.7640
 25.7977  25.8007  25.8590  25.8713  25.9248  25.9467  26.0806  26.0883
 26.0965  26.1049  26.1688  26.1785  26.2959  26.3043  26.4538  26.4889
 26.5960  26.6056  26.7473  26.7623  26.9181  27.0095 215.7264 215.7266
215.7760 215.7815 215.8027 215.8056 215.8142 215.8414
 --------------------------------------------------------------

          Ground-State Mulliken Net Atomic Charges

     Atom                 Charge (a.u.)
  ----------------------------------------
      1 C                    -0.448751
      2 C                    -0.763027
      3 H                     0.234180
      4 C                    -0.477751
      5 Cl                    0.628188
      6 C                    -0.375466
      7 Cl                    0.621859
      8 C                     0.154892
      9 Cl                    0.622380
     10 C                    -0.775048
     11 Cl                    0.580075
     12 C                    -0.454920
     13 C                    -0.776526
     14 Cl                    0.579251
     15 C                     0.151317
     16 Cl                    0.622684
     17 C                    -0.383520
     18 Cl                    0.622294
     19 C                    -0.463986
     20 Cl                    0.627147
     21 C                    -0.759598
     22 H                     0.234327
  ----------------------------------------
  Sum of atomic charges =     0.000000

 -----------------------------------------------------------------
                    Cartesian Multipole Moments
 -----------------------------------------------------------------
    Charge (ESU x 10^10)
                 0.0000
    Dipole Moment (Debye)
         X       0.1551      Y      -0.8392      Z       0.2965
       Tot       0.9035
    Quadrupole Moments (Debye-Ang)
        XX    -173.8427     XY      -0.2972     YY    -169.5117
        XZ       3.1743     YZ       0.3887     ZZ    -171.2714
    Octopole Moments (Debye-Ang^2)
       XXX    -317.4820    XXY     -25.9966    XYY    -102.0262
       YYY     -93.0667    XXZ      81.2389    XYZ      -2.3061
       YYZ      75.5217    XZZ    -103.8058    YZZ     -30.6047
       ZZZ     230.4555
    Hexadecapole Moments (Debye-Ang^3)
      XXXX   -9138.9241   XXXY     -80.8755   XXYY   -1839.5647
      XYYY     -84.7027   YYYY   -1780.8860   XXXZ    1909.9419
      XXYZ     -42.6901   XYYZ     649.8537   YYYZ     -62.4002
      XXZZ   -2282.7225   XYZZ     -40.3298   YYZZ   -1046.8199
      XZZZ    1943.3057   YZZZ    -108.3509   ZZZZ   -4512.9245
 -----------------------------------------------------------------
 Calculating analytic gradient of the SCF energy
 Gradient of SCF Energy
            1           2           3           4           5           6
    1  -0.0016692   0.0004480   0.0003078   0.0004680  -0.0002680  -0.0009213
    2   0.0003933  -0.0000704   0.0002703  -0.0001209   0.0001058  -0.0000736
    3  -0.0002678   0.0000089  -0.0000015   0.0004588  -0.0003812   0.0008712
            7           8           9          10          11          12
    1   0.0007355  -0.0009776   0.0007118   0.0006480   0.0006771   0.0012520
    2  -0.0000163   0.0000964  -0.0002034  -0.0000852  -0.0002734   0.0008184
    3  -0.0004120  -0.0006248   0.0004044  -0.0003070   0.0005052  -0.0004042
           13          14          15          16          17          18
    1  -0.0004926  -0.0003120   0.0007813  -0.0006694   0.0008895  -0.0007654
    2   0.0001355  -0.0006198   0.0009044  -0.0005788  -0.0003850  -0.0000344
    3   0.0004488  -0.0001634   0.0001988  -0.0000467  -0.0006890   0.0004095
           19          20          21          22
    1  -0.0001871   0.0001578  -0.0004442  -0.0003702
    2  -0.0005562   0.0004199  -0.0002743   0.0001477
    3  -0.0001770   0.0001780   0.0001131  -0.0001220
 Max gradient component =       1.669E-03
 RMS gradient           =       5.311E-04
 Gradient time:  CPU 298.17 s  wall 49.93 s
 Geometry Optimization Parameters
   NAtoms,    NIC,     NZ,  NCons,   NDum,   NFix, NCnnct, MaxDiis
       22     155      22       0       0       0       0       0

 Cartesian Hessian Update
 Hessian updated using BFGS update


** GEOMETRY OPTIMIZATION IN DELOCALIZED INTERNAL COORDINATES **
   Searching for a Minimum

   Optimization Cycle:   6

                       Coordinates (Angstroms)
     ATOM                X               Y               Z
      1  C        -0.0163311419    0.0385113191   -0.0237939137
      2  C        -0.0226084165   -0.3228727119    1.3216169262
      3  H         0.9077092347   -0.5797790103    1.8110688712
      4  C        -1.2044189672   -0.3491649745    2.0486524906
      5  Cl       -1.1366444009   -0.8124458311    3.7278470540
      6  C        -2.4191258235   -0.0103973697    1.4396086290
      7  Cl       -3.8951365243   -0.0439816650    2.3474977262
      8  C        -2.4253301491    0.3593888349    0.0840123603
      9  Cl       -3.9167638763    0.7910215203   -0.6887362146
     10  C        -1.2232629655    0.3829926665   -0.6392982808
     11  Cl       -1.2135007176    0.8634273679   -2.3155272402
     12  C         1.2756264746    0.0187232514   -0.7737684683
     13  C         2.2262139861    1.0348037051   -0.6345907865
     14  Cl        1.8685255739    2.3981183365    0.3915291599
     15  C         3.4475447285    0.9676833338   -1.3217237905
     16  Cl        4.6222537522    2.2292907517   -1.1327651172
     17  C         3.7185900955   -0.1255174110   -2.1620114663
     18  Cl        5.2239746337   -0.2234836543   -3.0154407325
     19  C         2.7568520161   -1.1337657027   -2.3016798268
     20  Cl        3.0352410489   -2.5053855435   -3.3411331270
     21  C         1.5541593931   -1.0576894071   -1.6128749111
     22  H         0.8206292711   -1.8434359851   -1.7361622101
   Point Group: c1    Number of degrees of freedom:    60


   Energy is  -4140.357691485

 Hessian updated using BFGS update

 57 Hessian modes will be used to form the next step
  Hessian Eigenvalues:
     0.004281    0.019354    0.019554    0.023235    0.023416    0.023602
     0.023710    0.023867    0.023936    0.023994    0.024092    0.024107
     0.024114    0.024116    0.024132    0.024143    0.024240    0.024307
     0.028829    0.159959    0.160048    0.228854    0.234817    0.237056
     0.249792    0.249961    0.249991    0.249993    0.249995    0.250000
     0.250000    0.250000    0.252327    0.254193    0.283520    0.294612
     0.301024    0.301026    0.301084    0.301965    0.303586    0.345271
     0.356545    0.356699    0.361965    0.429284    0.431435    0.433920
     0.454951    0.466811    0.468182    0.472295    0.476183    0.478352
     0.479225    0.503389    0.533608

 Minimum search - taking simple RFO step
 Searching for Lamda that Minimizes Along All modes
 Value Taken    Lamda =  -0.00017544
 Step Taken.  Stepsize is  0.166726

                             Maximum     Tolerance    Cnvgd?
         Gradient           0.001909      0.000300      NO
         Displacement       0.132919      0.001200      NO
         Energy change     -0.000295      0.000001      NO


 New Cartesian Coordinates Obtained by Inverse Iteration

 Displacement from previous Coordinates is:  0.596252
 ----------------------------------------------------------------
             Standard Nuclear Orientation (Angstroms)
    I     Atom           X                Y                Z
 ----------------------------------------------------------------
    1      C      -0.0143453805     0.0221087930    -0.0194980977
    2      C      -0.0335750984    -0.3785930085     1.3140661689
    3      H       0.8875537664    -0.6766438944     1.7969882905
    4      C      -1.2169330970    -0.3909837623     2.0394208597
    5      Cl     -1.1616310170    -0.9017037404     3.7062026032
    6      C      -2.4196203965     0.0018224081     1.4401458645
    7      Cl     -3.8991131486    -0.0125124850     2.3465599634
    8      C      -2.4135526936     0.4093849948     0.0959970906
    9      Cl     -3.8920888274     0.9031578005    -0.6676621882
   10      C      -1.2112315912     0.4173712367    -0.6261599690
   11      Cl     -1.1903959499     0.9342390952    -2.2920256721
   12      C       1.2791326492     0.0028710794    -0.7676990242
   13      C       2.2040976648     1.0468897020    -0.6650428059
   14      Cl      1.8202172004     2.4262725307     0.3305931698
   15      C       3.4221139266     0.9919482750    -1.3584961080
   16      Cl      4.5676574725     2.2876548023    -1.2106696966
   17      C       3.7156838299    -0.1162208773    -2.1698978752
   18      Cl      5.2190261891    -0.1969247181    -3.0327460662
   19      C       2.7812382714    -1.1537470055    -2.2715815356
   20      Cl      3.0862268680    -2.5486081320    -3.2735895835
   21      C       1.5821363091    -1.0906440277    -1.5747544826
   22      H       0.8716002783    -1.9010972455    -1.6678237738
 ----------------------------------------------------------------
 Nuclear Repulsion Energy =        2647.60336666 hartrees
 There are      105 alpha and      105 beta electrons
 Applying Cartesian multipole field
    Component          Value
    ---------          -----
     (2,0,0)        1.00000E-12
     (0,2,0)        2.00000E-11
     (0,0,2)       -3.00000E-11
 Nucleus-field energy     =    -0.0000000664 hartrees
 Requested basis set is 6-311++G(d,p)
 There are 186 shells and 518 basis functions
 A cutoff of  1.0D-15 yielded  12168 shell pairs
 There are    106236 function pairs (    114136 Cartesian)
 Smallest overlap matrix eigenvalue = 1.64E-07
 Linear dependence detected in AO basis
 Number of orthogonalized atomic orbitals = 511
 Maximum deviation from orthogonality = 2.669E-10
 Guess from superposition of atomic densities
 Warning:  Energy on first SCF cycle will be non-variational
 SAD guess density has 210.000000 electrons

 -----------------------------------------------------------------------
  General SCF calculation program by
  Eric Jon Sundstrom, Paul Horn, Yuezhi Mao, Dmitri Zuev, Alec White,
  David Stuck, Shaama M.S., Shane Yost, Joonho Lee, David Small,
  Daniel Levine, Susi Lehtola, Hugh Burton, Evgeny Epifanovsky,
  Bang C. Huynh
 -----------------------------------------------------------------------
 Exchange:     0.2000 Hartree-Fock + 0.0800 Slater + 0.7200 B88
 Correlation:  0.1900 VWN1RPA + 0.8100 LYP
 Using SG-1 standard quadrature grid
 using 6 threads for integral computing
 -------------------------------------------------------
 OpenMP Integral computing Module                
 Release: version 2.0, May 2017, Q-Chem Inc. Pleasanton 
 -------------------------------------------------------
 A restricted SCF calculation will be
 performed using DIIS
 SCF converges when DIIS error is below 1.0e-08
 ---------------------------------------
  Cycle       Energy         DIIS error
 ---------------------------------------
    1   -4145.0632015795      2.66e-02  
    2   -4140.2553900893      1.76e-03  
    3   -4140.1213212881      2.51e-03  
    4   -4140.3363400287      7.57e-04  
    5   -4140.3556550724      2.56e-04  
    6   -4140.3574364212      1.06e-04  
    7   -4140.3577739125      3.33e-05  
    8   -4140.3578072459      1.00e-05  
    9   -4140.3578101560      3.42e-06  
   10   -4140.3578105551      7.78e-07  
   11   -4140.3578105752      1.69e-07  
   12   -4140.3578105765      6.59e-08  
   13   -4140.3578105763      2.81e-08  
   14   -4140.3578105763      4.99e-09  Convergence criterion met
 ---------------------------------------
 SCF time:   CPU 896.38s  wall 158.00s 
 SCF   energy in the final basis set =    -4140.3578105763
 Total energy in the final basis set =    -4140.3578105763

 --------------------------------------------------------------

                    Orbital Energies (a.u.)
 --------------------------------------------------------------

 Alpha MOs
 -- Occupied --
********-101.5840-101.5839-101.5839-101.5829-101.5829-101.5821-101.5821
-10.2869 -10.2869 -10.2861 -10.2860 -10.2825 -10.2824 -10.2799 -10.2799
-10.2429 -10.2426 -10.2272 -10.2272  -9.4986  -9.4986  -9.4985  -9.4985
 -9.4976  -9.4976  -9.4967  -9.4967  -7.2636  -7.2636  -7.2636  -7.2636
 -7.2626  -7.2624  -7.2616  -7.2615  -7.2535  -7.2534  -7.2534  -7.2533
 -7.2526  -7.2525  -7.2525  -7.2524  -7.2524  -7.2524  -7.2518  -7.2517
 -7.2515  -7.2514  -7.2509  -7.2508  -0.9706  -0.9635  -0.9237  -0.9197
 -0.9078  -0.8958  -0.8737  -0.8723  -0.8614  -0.8479  -0.7957  -0.7640
 -0.7572  -0.7449  -0.6711  -0.6486  -0.6415  -0.6185  -0.5558  -0.5556
 -0.5495  -0.5320  -0.5036  -0.4905  -0.4769  -0.4747  -0.4744  -0.4669
 -0.4659  -0.4499  -0.4307  -0.4300  -0.4218  -0.4089  -0.4047  -0.3856
 -0.3842  -0.3617  -0.3607  -0.3599  -0.3588  -0.3576  -0.3550  -0.3454
 -0.3418  -0.3386  -0.3368  -0.3216  -0.3216  -0.2844  -0.2797  -0.2731
 -0.2728
 -- Virtual --
 -0.0719  -0.0676  -0.0607  -0.0576  -0.0561  -0.0485  -0.0142  -0.0081
 -0.0040   0.0079   0.0089   0.0170   0.0186   0.0197   0.0224   0.0225
  0.0379   0.0402   0.0478   0.0505   0.0521   0.0580   0.0604   0.0711
  0.0726   0.0735   0.0766   0.0784   0.0808   0.0832   0.0853   0.0884
  0.0923   0.0925   0.0973   0.1035   0.1036   0.1054   0.1120   0.1142
  0.1175   0.1199   0.1238   0.1238   0.1292   0.1314   0.1340   0.1379
  0.1386   0.1484   0.1505   0.1518   0.1571   0.1596   0.1608   0.1699
  0.1741   0.1759   0.1785   0.1801   0.1829   0.1831   0.1885   0.1935
  0.1946   0.2015   0.2030   0.2080   0.2162   0.2195   0.2244   0.2249
  0.2326   0.2328   0.2403   0.2416   0.2495   0.2499   0.2546   0.2560
  0.2576   0.2614   0.2638   0.2679   0.2710   0.2781   0.2790   0.2820
  0.2841   0.2847   0.2908   0.2931   0.3002   0.3010   0.3061   0.3141
  0.3143   0.3261   0.3359   0.3420   0.3978   0.3997   0.4145   0.4214
  0.4261   0.4281   0.4341   0.4372   0.4416   0.4426   0.4495   0.4527
  0.4547   0.4563   0.4598   0.4623   0.4742   0.4757   0.4792   0.4822
  0.4894   0.4928   0.4953   0.5027   0.5052   0.5088   0.5280   0.5304
  0.5564   0.5619   0.5670   0.5687   0.5750   0.5885   0.5886   0.5911
  0.6024   0.6095   0.6102   0.6113   0.6219   0.6254   0.6359   0.6413
  0.6462   0.6469   0.6604   0.6630   0.6730   0.6750   0.6772   0.6986
  0.7043   0.7053   0.7402   0.7692   0.7719   0.7748   0.7998   0.8040
  0.8124   0.8168   0.8251   0.8288   0.8302   0.8311   0.8378   0.8381
  0.8394   0.8399   0.8438   0.8458   0.8474   0.8483   0.8535   0.8558
  0.8590   0.8669   0.8700   0.8787   0.8871   0.8885   0.8917   0.8979
  0.9080   0.9082   0.9111   0.9136   0.9205   0.9295   0.9349   0.9366
  0.9409   0.9423   0.9457   0.9489   0.9519   0.9552   0.9621   0.9790
  0.9813   0.9943   0.9999   1.0173   1.0352   1.0377   1.0385   1.0404
  1.0728   1.0775   1.1101   1.1206   1.1765   1.1795   1.1830   1.1840
  1.1905   1.2035   1.2189   1.2303   1.2516   1.2544   1.2608   1.2665
  1.2698   1.2745   1.2781   1.2802   1.2891   1.2951   1.3087   1.3229
  1.3456   1.3719   1.3764   1.3827   1.4144   1.4342   1.4474   1.4669
  1.4738   1.5442   1.5661   1.5997   1.6058   1.6305   1.6313   1.6485
  1.6539   1.6926   1.7154   1.7172   1.7543   1.7622   1.7887   1.8005
  1.8169   1.8298   1.8337   1.8427   1.8460   1.8597   1.8605   1.8966
  1.9010   1.9079   1.9818   2.0112   2.0217   2.0451   2.0559   2.0866
  2.0998   2.1162   2.1762   2.2106   2.2219   2.2225   2.2275   2.2301
  2.2373   2.2406   2.2699   2.2715   2.2825   2.2836   2.2874   2.3064
  2.3196   2.3278   2.3337   2.3468   2.3876   2.3972   2.4102   2.4125
  2.4192   2.4219   2.4454   2.4609   2.4807   2.4913   2.5091   2.5118
  2.5407   2.5425   2.5818   2.5834   2.6165   2.6304   2.6541   2.6621
  2.6757   2.6784   2.6977   2.7033   2.7433   2.7562   2.7574   2.8170
  2.8222   2.8344   2.8614   2.8916   2.9599   2.9654   3.0387   3.0658
  3.0743   3.0762   3.1014   3.1203   3.1351   3.1379   3.1651   3.1864
  3.2212   3.2438   3.2693   3.3636   3.3731   3.4781   3.5421   3.6561
  3.6607   3.6737   3.7657   3.8840   3.9237   4.0233   4.0368   4.2847
  4.7953   4.8066   9.7381   9.7386   9.7817   9.7852   9.8035   9.8057
  9.8201   9.8304  23.2866  23.4328  23.7895  23.7959  23.8396  23.8440
 23.9189  23.9372  23.9410  23.9921  24.0649  24.1332  25.7632  25.7639
 25.7964  25.8001  25.8549  25.8727  25.9196  25.9516  26.0758  26.0922
 26.0972  26.1020  26.1688  26.1771  26.2794  26.3215  26.4551  26.4928
 26.5951  26.6045  26.7401  26.7693  26.9291  27.0098 215.7260 215.7311
215.7761 215.7811 215.8019 215.8049 215.8219 215.8390
 --------------------------------------------------------------

          Ground-State Mulliken Net Atomic Charges

     Atom                 Charge (a.u.)
  ----------------------------------------
      1 C                    -0.465095
      2 C                    -0.727475
      3 H                     0.234044
      4 C                    -0.522817
      5 Cl                    0.627012
      6 C                    -0.380506
      7 Cl                    0.619178
      8 C                     0.233319
      9 Cl                    0.629742
     10 C                    -0.813070
     11 Cl                    0.563658
     12 C                    -0.474946
     13 C                    -0.802559
     14 Cl                    0.560868
     15 C                     0.233625
     16 Cl                    0.629674
     17 C                    -0.397579
     18 Cl                    0.620140
     19 C                    -0.507766
     20 Cl                    0.625567
     21 C                    -0.719263
     22 H                     0.234248
  ----------------------------------------
  Sum of atomic charges =     0.000000

 -----------------------------------------------------------------
                    Cartesian Multipole Moments
 -----------------------------------------------------------------
    Charge (ESU x 10^10)
                 0.0000
    Dipole Moment (Debye)
         X       0.1658      Y      -0.8903      Z       0.3142
       Tot       0.9585
    Quadrupole Moments (Debye-Ang)
        XX    -173.9264     XY      -0.3676     YY    -169.4065
        XZ       3.2148     YZ       0.3300     ZZ    -171.3733
    Octopole Moments (Debye-Ang^2)
       XXX    -316.5322    XXY     -27.7311    XYY    -101.5159
       YYY     -99.5629    XXZ      81.9179    XYZ      -2.5216
       YYZ      76.2239    XZZ    -103.3853    YZZ     -32.5946
       ZZZ     232.7175
    Hexadecapole Moments (Debye-Ang^3)
      XXXX   -9099.2962   XXXY     -58.9096   XXYY   -1845.8903
      XYYY     -61.2786   YYYY   -1870.1517   XXXZ    1940.1803
      XXYZ     -31.1036   XYYZ     659.5700   YYYZ     -23.4619
      XXZZ   -2267.7560   XYZZ     -32.6913   YYZZ   -1054.5704
      XZZZ    1973.6466   YZZZ     -72.3671   ZZZZ   -4471.9327
 -----------------------------------------------------------------
 Calculating analytic gradient of the SCF energy
 Gradient of SCF Energy
            1           2           3           4           5           6
    1  -0.0010874   0.0002696   0.0000927   0.0003524  -0.0000025  -0.0000419
    2   0.0000091  -0.0000477   0.0001767  -0.0000721   0.0000200  -0.0000380
    3   0.0001233   0.0001650  -0.0000260   0.0000372  -0.0000446   0.0000425
            7           8           9          10          11          12
    1  -0.0000571  -0.0003682   0.0002339   0.0003037   0.0000221   0.0011846
    2   0.0000397   0.0000275   0.0000008   0.0000046  -0.0001015   0.0004455
    3  -0.0001100   0.0000271  -0.0000244  -0.0000727   0.0000463  -0.0001991
           13          14          15          16          17          18
    1  -0.0004897  -0.0001662   0.0003458  -0.0000515  -0.0000121   0.0000781
    2  -0.0001350  -0.0002655   0.0001072  -0.0001537  -0.0000055   0.0001801
    3   0.0000677   0.0000524  -0.0002222  -0.0000030  -0.0000386   0.0001023
           19          20          21          22
    1  -0.0002184  -0.0000548  -0.0002654  -0.0000679
    2  -0.0001220   0.0000323  -0.0001861   0.0000836
    3   0.0000523  -0.0000154   0.0000222   0.0000177
 Max gradient component =       1.185E-03
 RMS gradient           =       2.537E-04
 Gradient time:  CPU 298.74 s  wall 50.04 s
 Geometry Optimization Parameters
   NAtoms,    NIC,     NZ,  NCons,   NDum,   NFix, NCnnct, MaxDiis
       22     155      22       0       0       0       0       0

 Cartesian Hessian Update
 Hessian updated using BFGS update


** GEOMETRY OPTIMIZATION IN DELOCALIZED INTERNAL COORDINATES **
   Searching for a Minimum

   Optimization Cycle:   7

                       Coordinates (Angstroms)
     ATOM                X               Y               Z
      1  C        -0.0143453805    0.0221087930   -0.0194980977
      2  C        -0.0335750984   -0.3785930085    1.3140661689
      3  H         0.8875537664   -0.6766438944    1.7969882905
      4  C        -1.2169330970   -0.3909837623    2.0394208597
      5  Cl       -1.1616310170   -0.9017037404    3.7062026032
      6  C        -2.4196203965    0.0018224081    1.4401458645
      7  Cl       -3.8991131486   -0.0125124850    2.3465599634
      8  C        -2.4135526936    0.4093849948    0.0959970906
      9  Cl       -3.8920888274    0.9031578005   -0.6676621882
     10  C        -1.2112315912    0.4173712367   -0.6261599690
     11  Cl       -1.1903959499    0.9342390952   -2.2920256721
     12  C         1.2791326492    0.0028710794   -0.7676990242
     13  C         2.2040976648    1.0468897020   -0.6650428059
     14  Cl        1.8202172004    2.4262725307    0.3305931698
     15  C         3.4221139266    0.9919482750   -1.3584961080
     16  Cl        4.5676574725    2.2876548023   -1.2106696966
     17  C         3.7156838299   -0.1162208773   -2.1698978752
     18  Cl        5.2190261891   -0.1969247181   -3.0327460662
     19  C         2.7812382714   -1.1537470055   -2.2715815356
     20  Cl        3.0862268680   -2.5486081320   -3.2735895835
     21  C         1.5821363091   -1.0906440277   -1.5747544826
     22  H         0.8716002783   -1.9010972455   -1.6678237738
   Point Group: c1    Number of degrees of freedom:    60


   Energy is  -4140.357810576

 Hessian updated using BFGS update

 58 Hessian modes will be used to form the next step
  Hessian Eigenvalues:
     0.002476    0.019360    0.019755    0.023143    0.023399    0.023615
     0.023731    0.023813    0.023979    0.024023    0.024093    0.024109
     0.024115    0.024124    0.024134    0.024192    0.024298    0.024484
     0.029048    0.159513    0.159982    0.229020    0.234177    0.234821
     0.245699    0.249958    0.249991    0.249993    0.249999    0.250000
     0.250000    0.250078    0.250283    0.265668    0.283707    0.299751
     0.300915    0.301033    0.301038    0.301174    0.302091    0.308186
     0.344445    0.356370    0.356704    0.363706    0.424436    0.431598
     0.434076    0.454653    0.466349    0.468447    0.472631    0.474627
     0.478478    0.479320    0.510609    0.526522

 Minimum search - taking simple RFO step
 Searching for Lamda that Minimizes Along All modes
 Value Taken    Lamda =  -0.00008027
 Step Taken.  Stepsize is  0.162900

                             Maximum     Tolerance    Cnvgd?
         Gradient           0.000772      0.000300      NO
         Displacement       0.136699      0.001200      NO
         Energy change     -0.000119      0.000001      NO


 New Cartesian Coordinates Obtained by Inverse Iteration

 Displacement from previous Coordinates is:  0.602827
 ----------------------------------------------------------------
             Standard Nuclear Orientation (Angstroms)
    I     Atom           X                Y                Z
 ----------------------------------------------------------------
    1      C      -0.0123674882     0.0123741880    -0.0158605923
    2      C      -0.0450170006    -0.4311295590     1.3033095805
    3      H       0.8663440610    -0.7707557515     1.7771721548
    4      C      -1.2296607081    -0.4338288106     2.0275621909
    5      Cl     -1.1895477268    -0.9970031638     3.6782794966
    6      C      -2.4195558279     0.0103369499     1.4407226016
    7      Cl     -3.8998748064     0.0071177534     2.3471922540
    8      C      -2.4013229937     0.4574970518     0.1095587615
    9      Cl     -3.8679238022     1.0079136984    -0.6400053566
   10      C      -1.1984095541     0.4558540701    -0.6112871047
   11      Cl     -1.1606373171     1.0142368492    -2.2633633713
   12      C       1.2810075872    -0.0069916164    -0.7634057709
   13      C       2.1825241121     1.0610534480    -0.6972951560
   14      Cl      1.7719575883     2.4597452482     0.2603289812
   15      C       3.3977170209     1.0139382747    -1.3952848470
   16      Cl      4.5117331791     2.3421835368    -1.2940163059
   17      C       3.7137459556    -0.1111039064    -2.1741680515
   18      Cl      5.2127994011    -0.1835249135    -3.0464940553
   19      C       2.8053318814    -1.1735109427    -2.2371614174
   20      Cl      3.1398115993    -2.5917749462    -3.1967840295
   21      C       1.6077619528    -1.1178412759    -1.5362531634
   22      H       0.9177801119    -1.9487443615    -1.6004196676
 ----------------------------------------------------------------
 Nuclear Repulsion Energy =        2648.61136797 hartrees
 There are      105 alpha and      105 beta electrons
 Applying Cartesian multipole field
    Component          Value
    ---------          -----
     (2,0,0)        1.00000E-12
     (0,2,0)        2.00000E-11
     (0,0,2)       -3.00000E-11
 Nucleus-field energy     =    -0.0000000636 hartrees
 Requested basis set is 6-311++G(d,p)
 There are 186 shells and 518 basis functions
 A cutoff of  1.0D-15 yielded  12179 shell pairs
 There are    106361 function pairs (    114283 Cartesian)
 Smallest overlap matrix eigenvalue = 1.53E-07
 Linear dependence detected in AO basis
 Number of orthogonalized atomic orbitals = 511
 Maximum deviation from orthogonality = 2.765E-10
 Guess from superposition of atomic densities
 Warning:  Energy on first SCF cycle will be non-variational
 SAD guess density has 210.000000 electrons

 -----------------------------------------------------------------------
  General SCF calculation program by
  Eric Jon Sundstrom, Paul Horn, Yuezhi Mao, Dmitri Zuev, Alec White,
  David Stuck, Shaama M.S., Shane Yost, Joonho Lee, David Small,
  Daniel Levine, Susi Lehtola, Hugh Burton, Evgeny Epifanovsky,
  Bang C. Huynh
 -----------------------------------------------------------------------
 Exchange:     0.2000 Hartree-Fock + 0.0800 Slater + 0.7200 B88
 Correlation:  0.1900 VWN1RPA + 0.8100 LYP
 Using SG-1 standard quadrature grid
 using 6 threads for integral computing
 -------------------------------------------------------
 OpenMP Integral computing Module                
 Release: version 2.0, May 2017, Q-Chem Inc. Pleasanton 
 -------------------------------------------------------
 A restricted SCF calculation will be
 performed using DIIS
 SCF converges when DIIS error is below 1.0e-08
 ---------------------------------------
  Cycle       Energy         DIIS error
 ---------------------------------------
    1   -4145.0607282364      2.66e-02  
    2   -4140.2556483442      1.76e-03  
    3   -4140.1220325596      2.51e-03  
    4   -4140.3363673559      7.57e-04  
    5   -4140.3557378528      2.55e-04  
    6   -4140.3575027285      1.06e-04  
    7   -4140.3578424786      3.33e-05  
    8   -4140.3578759681      1.01e-05  
    9   -4140.3578789408      3.43e-06  
   10   -4140.3578793431      7.74e-07  
   11   -4140.3578793627      1.71e-07  
   12   -4140.3578793637      6.77e-08  
   13   -4140.3578793641      2.82e-08  
   14   -4140.3578793640      5.09e-09  Convergence criterion met
 ---------------------------------------
 SCF time:   CPU 897.50s  wall 158.00s 
 SCF   energy in the final basis set =    -4140.3578793640
 Total energy in the final basis set =    -4140.3578793640

 --------------------------------------------------------------

                    Orbital Energies (a.u.)
 --------------------------------------------------------------

 Alpha MOs
 -- Occupied --
********-101.5839-101.5838-101.5838-101.5828-101.5827-101.5822-101.5822
-10.2870 -10.2869 -10.2861 -10.2861 -10.2824 -10.2823 -10.2800 -10.2800
-10.2429 -10.2427 -10.2274 -10.2273  -9.4986  -9.4985  -9.4985  -9.4984
 -9.4975  -9.4974  -9.4967  -9.4967  -7.2636  -7.2636  -7.2635  -7.2635
 -7.2624  -7.2623  -7.2617  -7.2616  -7.2534  -7.2533  -7.2533  -7.2533
 -7.2526  -7.2524  -7.2524  -7.2523  -7.2523  -7.2522  -7.2517  -7.2515
 -7.2515  -7.2514  -7.2510  -7.2509  -0.9706  -0.9635  -0.9237  -0.9194
 -0.9076  -0.8956  -0.8736  -0.8721  -0.8615  -0.8478  -0.7958  -0.7639
 -0.7574  -0.7449  -0.6714  -0.6478  -0.6422  -0.6185  -0.5563  -0.5543
 -0.5505  -0.5320  -0.5036  -0.4904  -0.4769  -0.4746  -0.4743  -0.4667
 -0.4661  -0.4499  -0.4303  -0.4302  -0.4217  -0.4089  -0.4045  -0.3851
 -0.3844  -0.3616  -0.3607  -0.3599  -0.3588  -0.3574  -0.3547  -0.3447
 -0.3417  -0.3386  -0.3372  -0.3217  -0.3215  -0.2834  -0.2809  -0.2732
 -0.2729
 -- Virtual --
 -0.0713  -0.0659  -0.0632  -0.0572  -0.0567  -0.0487  -0.0143  -0.0080
 -0.0042   0.0081   0.0090   0.0165   0.0186   0.0196   0.0222   0.0225
  0.0377   0.0404   0.0486   0.0504   0.0523   0.0571   0.0604   0.0712
  0.0728   0.0731   0.0766   0.0781   0.0812   0.0841   0.0848   0.0867
  0.0921   0.0929   0.0975   0.1024   0.1051   0.1059   0.1114   0.1143
  0.1177   0.1195   0.1238   0.1242   0.1287   0.1315   0.1340   0.1379
  0.1389   0.1488   0.1491   0.1514   0.1564   0.1596   0.1615   0.1710
  0.1743   0.1747   0.1790   0.1804   0.1828   0.1832   0.1880   0.1943
  0.1964   0.2014   0.2033   0.2080   0.2166   0.2195   0.2239   0.2241
  0.2316   0.2322   0.2396   0.2419   0.2495   0.2505   0.2548   0.2565
  0.2576   0.2623   0.2631   0.2678   0.2691   0.2771   0.2780   0.2823
  0.2845   0.2851   0.2911   0.2916   0.3001   0.3011   0.3059   0.3136
  0.3151   0.3276   0.3379   0.3451   0.3976   0.4001   0.4153   0.4230
  0.4257   0.4288   0.4355   0.4385   0.4413   0.4427   0.4506   0.4531
  0.4548   0.4556   0.4604   0.4611   0.4745   0.4760   0.4783   0.4822
  0.4896   0.4916   0.4964   0.5040   0.5056   0.5104   0.5267   0.5335
  0.5574   0.5638   0.5673   0.5714   0.5740   0.5874   0.5888   0.5908
  0.6043   0.6093   0.6100   0.6114   0.6225   0.6276   0.6353   0.6430
  0.6441   0.6468   0.6606   0.6613   0.6745   0.6766   0.6779   0.6957
  0.7039   0.7055   0.7408   0.7690   0.7708   0.7811   0.8001   0.8027
  0.8132   0.8147   0.8251   0.8284   0.8308   0.8320   0.8377   0.8382
  0.8384   0.8398   0.8430   0.8440   0.8471   0.8478   0.8544   0.8548
  0.8593   0.8683   0.8718   0.8808   0.8839   0.8897   0.8911   0.8962
  0.9070   0.9093   0.9116   0.9161   0.9198   0.9311   0.9349   0.9363
  0.9417   0.9437   0.9448   0.9486   0.9514   0.9538   0.9603   0.9765
  0.9819   0.9932   1.0003   1.0192   1.0368   1.0380   1.0402   1.0434
  1.0688   1.0780   1.1088   1.1201   1.1767   1.1819   1.1851   1.1896
  1.1931   1.2028   1.2203   1.2289   1.2519   1.2538   1.2628   1.2674
  1.2712   1.2756   1.2788   1.2806   1.2879   1.2957   1.3077   1.3303
  1.3474   1.3711   1.3773   1.3812   1.4182   1.4343   1.4498   1.4663
  1.4715   1.5445   1.5723   1.5979   1.6012   1.6288   1.6341   1.6502
  1.6541   1.6956   1.7165   1.7176   1.7554   1.7641   1.7882   1.8009
  1.8152   1.8304   1.8339   1.8417   1.8443   1.8600   1.8605   1.8971
  1.9014   1.9072   1.9803   2.0199   2.0254   2.0474   2.0522   2.0845
  2.0999   2.1193   2.1776   2.2087   2.2219   2.2228   2.2264   2.2284
  2.2369   2.2407   2.2674   2.2728   2.2824   2.2837   2.2873   2.3055
  2.3188   2.3302   2.3341   2.3502   2.3881   2.3894   2.4109   2.4134
  2.4184   2.4228   2.4429   2.4638   2.4782   2.4932   2.5098   2.5149
  2.5410   2.5420   2.5791   2.5896   2.6202   2.6264   2.6547   2.6614
  2.6784   2.6796   2.6970   2.7004   2.7411   2.7491   2.7570   2.8173
  2.8188   2.8274   2.8732   2.8910   2.9635   2.9644   3.0393   3.0682
  3.0727   3.0768   3.1069   3.1147   3.1366   3.1387   3.1650   3.1875
  3.2234   3.2422   3.2811   3.3623   3.3729   3.4792   3.5426   3.6579
  3.6622   3.6730   3.7669   3.8838   3.9261   4.0246   4.0366   4.2831
  4.7977   4.8032   9.7384   9.7410   9.7819   9.7852   9.8033   9.8056
  9.8266   9.8294  23.2887  23.4329  23.7884  23.7967  23.8409  23.8463
 23.9197  23.9387  23.9407  23.9916  24.0645  24.1349  25.7633  25.7643
 25.7960  25.8000  25.8507  25.8736  25.9145  25.9580  26.0707  26.0932
 26.0996  26.1012  26.1706  26.1759  26.2636  26.3388  26.4567  26.4961
 26.5945  26.6047  26.7322  26.7755  26.9413  27.0113 215.7257 215.7342
215.7765 215.7811 215.8017 215.8048 215.8323 215.8346
 --------------------------------------------------------------

          Ground-State Mulliken Net Atomic Charges

     Atom                 Charge (a.u.)
  ----------------------------------------
      1 C                    -0.474410
      2 C                    -0.701090
      3 H                     0.233493
      4 C                    -0.556549
      5 Cl                    0.625967
      6 C                    -0.383891
      7 Cl                    0.617411
      8 C                     0.291802
      9 Cl                    0.635260
     10 C                    -0.838112
     11 Cl                    0.546130
     12 C                    -0.484984
     13 C                    -0.826426
     14 Cl                    0.541888
     15 C                     0.293027
     16 Cl                    0.635795
     17 C                    -0.399409
     18 Cl                    0.617837
     19 C                    -0.543058
     20 Cl                    0.624872
     21 C                    -0.689080
     22 H                     0.233529
  ----------------------------------------
  Sum of atomic charges =     0.000000

 -----------------------------------------------------------------
                    Cartesian Multipole Moments
 -----------------------------------------------------------------
    Charge (ESU x 10^10)
                 0.0000
    Dipole Moment (Debye)
         X       0.1729      Y      -0.9333      Z       0.3282
       Tot       1.0043
    Quadrupole Moments (Debye-Ang)
        XX    -173.9730     XY      -0.4352     YY    -169.3017
        XZ       3.2049     YZ       0.2794     ZZ    -171.4410
    Octopole Moments (Debye-Ang^2)
       XXX    -315.8666    XXY     -29.4194    XYY    -101.0461
       YYY    -105.1575    XXZ      82.5282    XYZ      -2.6669
       YYZ      76.8772    XZZ    -102.9653    YZZ     -34.3886
       ZZZ     234.6791
    Hexadecapole Moments (Debye-Ang^3)
      XXXX   -9057.9018   XXXY     -37.7194   XXYY   -1853.0104
      XYYY     -38.1276   YYYY   -1966.3252   XXXZ    1969.9947
      XXYZ     -17.8383   XYYZ     669.0349   YYYZ      17.6664
      XXZZ   -2250.2694   XYZZ     -24.8952   YYZZ   -1061.8379
      XZZZ    2003.0736   YZZZ     -33.2923   ZZZZ   -4420.8963
 -----------------------------------------------------------------
 Calculating analytic gradient of the SCF energy
 Gradient of SCF Energy
            1           2           3           4           5           6
    1  -0.0004656   0.0000399   0.0000161  -0.0001212  -0.0000105   0.0004452
    2  -0.0000496   0.0000505   0.0000844   0.0000508   0.0000126   0.0000359
    3   0.0001481   0.0000294  -0.0000769  -0.0001778   0.0001338  -0.0003317
            7           8           9          10          11          12
    1  -0.0002006  -0.0001141  -0.0001526   0.0003403   0.0001751   0.0005568
    2  -0.0000193  -0.0000584   0.0000458   0.0000082  -0.0001513   0.0001055
    3   0.0001236   0.0004744  -0.0000031  -0.0000022  -0.0001270  -0.0000904
           13          14          15          16          17          18
    1  -0.0002405  -0.0000830   0.0000425   0.0000729  -0.0004921   0.0001964
    2  -0.0001606  -0.0000243  -0.0002916   0.0001687   0.0000328  -0.0000879
    3  -0.0000555   0.0001218  -0.0003065   0.0001262   0.0002563  -0.0001844
           19          20          21          22
    1   0.0001385  -0.0000002  -0.0001487   0.0000054
    2   0.0002038  -0.0000302   0.0000754  -0.0000013
    3   0.0001714  -0.0001886  -0.0001102   0.0000692
 Max gradient component =       5.568E-04
 RMS gradient           =       1.897E-04
 Gradient time:  CPU 297.97 s  wall 49.90 s
 Geometry Optimization Parameters
   NAtoms,    NIC,     NZ,  NCons,   NDum,   NFix, NCnnct, MaxDiis
       22     155      22       0       0       0       0       0

 Cartesian Hessian Update
 Hessian updated using BFGS update


** GEOMETRY OPTIMIZATION IN DELOCALIZED INTERNAL COORDINATES **
   Searching for a Minimum

   Optimization Cycle:   8

                       Coordinates (Angstroms)
     ATOM                X               Y               Z
      1  C        -0.0123674882    0.0123741880   -0.0158605923
      2  C        -0.0450170006   -0.4311295590    1.3033095805
      3  H         0.8663440610   -0.7707557515    1.7771721548
      4  C        -1.2296607081   -0.4338288106    2.0275621909
      5  Cl       -1.1895477268   -0.9970031638    3.6782794966
      6  C        -2.4195558279    0.0103369499    1.4407226016
      7  Cl       -3.8998748064    0.0071177534    2.3471922540
      8  C        -2.4013229937    0.4574970518    0.1095587615
      9  Cl       -3.8679238022    1.0079136984   -0.6400053566
     10  C        -1.1984095541    0.4558540701   -0.6112871047
     11  Cl       -1.1606373171    1.0142368492   -2.2633633713
     12  C         1.2810075872   -0.0069916164   -0.7634057709
     13  C         2.1825241121    1.0610534480   -0.6972951560
     14  Cl        1.7719575883    2.4597452482    0.2603289812
     15  C         3.3977170209    1.0139382747   -1.3952848470
     16  Cl        4.5117331791    2.3421835368   -1.2940163059
     17  C         3.7137459556   -0.1111039064   -2.1741680515
     18  Cl        5.2127994011   -0.1835249135   -3.0464940553
     19  C         2.8053318814   -1.1735109427   -2.2371614174
     20  Cl        3.1398115993   -2.5917749462   -3.1967840295
     21  C         1.6077619528   -1.1178412759   -1.5362531634
     22  H         0.9177801119   -1.9487443615   -1.6004196676
   Point Group: c1    Number of degrees of freedom:    60


   Energy is  -4140.357879364

 Hessian updated using BFGS update

 60 Hessian modes will be used to form the next step
  Hessian Eigenvalues:
     0.000476    0.019380    0.019839    0.023200    0.023436    0.023667
     0.023731    0.023814    0.023974    0.024028    0.024098    0.024110
     0.024116    0.024124    0.024189    0.024296    0.024326    0.026080
     0.028985    0.158981    0.160018    0.226734    0.234814    0.237780
     0.248100    0.249958    0.249992    0.249994    0.249999    0.250000
     0.250000    0.250002    0.250158    0.257062    0.268706    0.299230
     0.300219    0.301011    0.301032    0.301033    0.301096    0.301476
     0.308063    0.325996    0.355089    0.356525    0.360123    0.366438
     0.426647    0.432101    0.434161    0.455179    0.467709    0.469312
     0.473108    0.476845    0.478809    0.503325    0.517788    0.528601

 Minimum search - taking simple RFO step
 Searching for Lamda that Minimizes Along All modes
 Value Taken    Lamda =  -0.00022496
 Calculated Step too Large.  Step scaled by  0.543941
 Step Taken.  Stepsize is  0.300000

                             Maximum     Tolerance    Cnvgd?
         Gradient           0.000752      0.000300      NO
         Displacement       0.256869      0.001200      NO
         Energy change     -0.000069      0.000001      NO


 New Cartesian Coordinates Obtained by Inverse Iteration

 Displacement from previous Coordinates is:  1.124457
 ----------------------------------------------------------------
             Standard Nuclear Orientation (Angstroms)
    I     Atom           X                Y                Z
 ----------------------------------------------------------------
    1      C      -0.0107932707     0.0013502735    -0.0128939688
    2      C      -0.0667480088    -0.5221028447     1.2750046333
    3      H       0.8260621215    -0.9341933050     1.7263549095
    4      C      -1.2521265304    -0.5139667894     1.9995270081
    5      Cl     -1.2386823311    -1.1787324822     3.6128769161
    6      C      -2.4184507861     0.0198051842     1.4427536941
    7      Cl     -3.8982482800     0.0295962574     2.3511309849
    8      C      -2.3783388787     0.5429193125     0.1397105970
    9      Cl     -3.8199433373     1.1955080541    -0.5771315103
   10      C      -1.1760393872     0.5302736526    -0.5806992906
   11      Cl     -1.1103401078     1.1723869153    -2.2006919796
   12      C       1.2821523052    -0.0179817975    -0.7600242889
   13      C       2.1408842510     1.0878943256    -0.7625583357
   14      Cl      1.6799187577     2.5191125160     0.1209099336
   15      C       3.3526688258     1.0497075630    -1.4657325369
   16      Cl      4.4101060747     2.4278014561    -1.4542563477
   17      C       3.7115919258    -0.1059950109    -2.1786141407
   18      Cl      5.2071723154    -0.1691824748    -3.0585901971
   19      C       2.8495716723    -1.2073671194    -2.1689404532
   20      Cl      3.2413187967    -2.6695367308    -3.0373764570
   21      C       1.6528808814    -1.1593193100    -1.4645369384
   22      H       0.9995802162    -2.0219358246    -1.4738951001
 ----------------------------------------------------------------
 Nuclear Repulsion Energy =        2651.29400342 hartrees
 There are      105 alpha and      105 beta electrons
 Applying Cartesian multipole field
    Component          Value
    ---------          -----
     (2,0,0)        1.00000E-12
     (0,2,0)        2.00000E-11
     (0,0,2)       -3.00000E-11
 Nucleus-field energy     =    -0.0000000578 hartrees
 Requested basis set is 6-311++G(d,p)
 There are 186 shells and 518 basis functions
 A cutoff of  1.0D-15 yielded  12187 shell pairs
 There are    106438 function pairs (    114374 Cartesian)
 Smallest overlap matrix eigenvalue = 1.54E-07
 Linear dependence detected in AO basis
 Number of orthogonalized atomic orbitals = 511
 Maximum deviation from orthogonality = 2.596E-10
 Guess from superposition of atomic densities
 Warning:  Energy on first SCF cycle will be non-variational
 SAD guess density has 210.000000 electrons

 -----------------------------------------------------------------------
  General SCF calculation program by
  Eric Jon Sundstrom, Paul Horn, Yuezhi Mao, Dmitri Zuev, Alec White,
  David Stuck, Shaama M.S., Shane Yost, Joonho Lee, David Small,
  Daniel Levine, Susi Lehtola, Hugh Burton, Evgeny Epifanovsky,
  Bang C. Huynh
 -----------------------------------------------------------------------
 Exchange:     0.2000 Hartree-Fock + 0.0800 Slater + 0.7200 B88
 Correlation:  0.1900 VWN1RPA + 0.8100 LYP
 Using SG-1 standard quadrature grid
 using 6 threads for integral computing
 -------------------------------------------------------
 OpenMP Integral computing Module                
 Release: version 2.0, May 2017, Q-Chem Inc. Pleasanton 
 -------------------------------------------------------
 A restricted SCF calculation will be
 performed using DIIS
 SCF converges when DIIS error is below 1.0e-08
 ---------------------------------------
  Cycle       Energy         DIIS error
 ---------------------------------------
    1   -4145.0601027646      2.66e-02  
    2   -4140.2560384892      1.76e-03  
    3   -4140.1229943711      2.50e-03  
    4   -4140.3364014201      7.57e-04  
    5   -4140.3558255125      2.53e-04  
    6   -4140.3575560817      1.07e-04  
    7   -4140.3578995005      3.33e-05  
    8   -4140.3579330963      1.03e-05  
    9   -4140.3579361981      3.45e-06  
   10   -4140.3579366025      7.68e-07  
   11   -4140.3579366221      1.74e-07  
   12   -4140.3579366229      7.14e-08  
   13   -4140.3579366233      2.83e-08  
   14   -4140.3579366232      5.33e-09  Convergence criterion met
 ---------------------------------------
 SCF time:   CPU 898.47s  wall 158.00s 
 SCF   energy in the final basis set =    -4140.3579366232
 Total energy in the final basis set =    -4140.3579366232

 --------------------------------------------------------------

                    Orbital Energies (a.u.)
 --------------------------------------------------------------

 Alpha MOs
 -- Occupied --
********-101.5839-101.5837-101.5837-101.5824-101.5824-101.5823-101.5823
-10.2870 -10.2869 -10.2861 -10.2861 -10.2822 -10.2821 -10.2801 -10.2800
-10.2430 -10.2427 -10.2276 -10.2275  -9.4985  -9.4985  -9.4984  -9.4983
 -9.4972  -9.4970  -9.4969  -9.4968  -7.2636  -7.2635  -7.2635  -7.2634
 -7.2620  -7.2620  -7.2618  -7.2618  -7.2534  -7.2533  -7.2532  -7.2532
 -7.2526  -7.2524  -7.2523  -7.2522  -7.2519  -7.2518  -7.2516  -7.2516
 -7.2513  -7.2511  -7.2511  -7.2510  -0.9706  -0.9633  -0.9240  -0.9190
 -0.9075  -0.8953  -0.8735  -0.8717  -0.8619  -0.8476  -0.7960  -0.7636
 -0.7576  -0.7449  -0.6718  -0.6461  -0.6435  -0.6185  -0.5576  -0.5519
 -0.5517  -0.5318  -0.5036  -0.4903  -0.4769  -0.4745  -0.4742  -0.4666
 -0.4663  -0.4498  -0.4309  -0.4297  -0.4217  -0.4092  -0.4041  -0.3849
 -0.3845  -0.3614  -0.3607  -0.3600  -0.3589  -0.3567  -0.3543  -0.3434
 -0.3411  -0.3389  -0.3381  -0.3218  -0.3215  -0.2833  -0.2819  -0.2734
 -0.2721
 -- Virtual --
 -0.0710  -0.0681  -0.0615  -0.0575  -0.0563  -0.0489  -0.0144  -0.0078
 -0.0046   0.0085   0.0095   0.0158   0.0188   0.0194   0.0220   0.0227
  0.0375   0.0406   0.0498   0.0501   0.0518   0.0569   0.0603   0.0709
  0.0728   0.0729   0.0773   0.0776   0.0819   0.0832   0.0849   0.0863
  0.0920   0.0936   0.0974   0.1013   0.1062   0.1079   0.1093   0.1159
  0.1183   0.1196   0.1241   0.1247   0.1279   0.1319   0.1341   0.1376
  0.1411   0.1460   0.1493   0.1511   0.1566   0.1588   0.1621   0.1718
  0.1725   0.1732   0.1793   0.1809   0.1830   0.1841   0.1874   0.1947
  0.1997   0.2017   0.2040   0.2097   0.2180   0.2190   0.2235   0.2245
  0.2304   0.2311   0.2414   0.2420   0.2490   0.2504   0.2528   0.2561
  0.2596   0.2639   0.2643   0.2663   0.2703   0.2770   0.2771   0.2820
  0.2852   0.2856   0.2875   0.2933   0.2976   0.3028   0.3046   0.3127
  0.3149   0.3308   0.3375   0.3439   0.3976   0.3992   0.4169   0.4228
  0.4252   0.4300   0.4372   0.4388   0.4412   0.4429   0.4507   0.4520
  0.4527   0.4583   0.4594   0.4615   0.4753   0.4765   0.4766   0.4827
  0.4878   0.4905   0.4984   0.5066   0.5087   0.5093   0.5263   0.5361
  0.5595   0.5627   0.5692   0.5694   0.5718   0.5878   0.5896   0.5905
  0.6060   0.6079   0.6089   0.6115   0.6233   0.6306   0.6321   0.6395
  0.6455   0.6500   0.6597   0.6614   0.6735   0.6789   0.6798   0.6907
  0.6978   0.7030   0.7455   0.7616   0.7720   0.7777   0.8019   0.8020
  0.8106   0.8158   0.8262   0.8288   0.8306   0.8337   0.8340   0.8384
  0.8390   0.8397   0.8414   0.8455   0.8476   0.8481   0.8526   0.8550
  0.8600   0.8684   0.8757   0.8822   0.8838   0.8914   0.8919   0.8933
  0.9048   0.9088   0.9135   0.9166   0.9171   0.9329   0.9348   0.9368
  0.9417   0.9437   0.9464   0.9475   0.9517   0.9548   0.9618   0.9730
  0.9849   0.9914   0.9992   1.0146   1.0362   1.0374   1.0421   1.0553
  1.0567   1.0799   1.1086   1.1196   1.1753   1.1835   1.1846   1.1881
  1.1955   1.1992   1.2233   1.2265   1.2500   1.2532   1.2604   1.2668
  1.2735   1.2756   1.2770   1.2814   1.2885   1.2982   1.3053   1.3275
  1.3495   1.3689   1.3788   1.3795   1.4237   1.4291   1.4551   1.4723
  1.4742   1.5444   1.5648   1.5945   1.5994   1.6258   1.6327   1.6523
  1.6546   1.6989   1.7190   1.7201   1.7453   1.7706   1.7856   1.8037
  1.8117   1.8313   1.8329   1.8431   1.8440   1.8593   1.8605   1.8975
  1.9003   1.9056   1.9724   2.0282   2.0297   2.0451   2.0475   2.0812
  2.1009   2.1217   2.1815   2.2051   2.2192   2.2231   2.2237   2.2308
  2.2394   2.2413   2.2683   2.2749   2.2817   2.2823   2.2863   2.3042
  2.3184   2.3310   2.3361   2.3563   2.3717   2.3937   2.4126   2.4143
  2.4179   2.4234   2.4423   2.4678   2.4736   2.4953   2.5107   2.5169
  2.5413   2.5416   2.5771   2.6023   2.6167   2.6260   2.6552   2.6608
  2.6760   2.6892   2.6921   2.6990   2.7380   2.7408   2.7565   2.8149
  2.8157   2.8320   2.8763   2.8915   2.9618   2.9685   3.0379   3.0684
  3.0719   3.0773   3.1033   3.1164   3.1360   3.1398   3.1647   3.1909
  3.2231   3.2407   3.2789   3.3601   3.3736   3.4789   3.5408   3.6563
  3.6647   3.6725   3.7652   3.8831   3.9245   4.0242   4.0363   4.2847
  4.7970   4.8032   9.7382   9.7408   9.7818   9.7850   9.8029   9.8054
  9.8139   9.8376  23.2866  23.4332  23.7865  23.7979  23.8422  23.8479
 23.9203  23.9402  23.9405  23.9895  24.0636  24.1349  25.7644  25.7647
 25.8000  25.8003  25.8521  25.8736  25.9126  25.9691  26.0657  26.0918
 26.0979  26.1043  26.1743  26.1778  26.2492  26.3584  26.4580  26.4981
 26.5939  26.6053  26.7231  26.7804  26.9526  27.0046 215.7256 215.7341
215.7768 215.7808 215.8014 215.8046 215.8185 215.8424
 --------------------------------------------------------------

          Ground-State Mulliken Net Atomic Charges

     Atom                 Charge (a.u.)
  ----------------------------------------
      1 C                    -0.476916
      2 C                    -0.670645
      3 H                     0.231544
      4 C                    -0.571596
      5 Cl                    0.624798
      6 C                    -0.356824
      7 Cl                    0.614555
      8 C                     0.291356
      9 Cl                    0.639019
     10 C                    -0.865203
     11 Cl                    0.534871
     12 C                    -0.480050
     13 C                    -0.866034
     14 Cl                    0.534270
     15 C                     0.295242
     16 Cl                    0.639653
     17 C                    -0.362498
     18 Cl                    0.614198
     19 C                    -0.565144
     20 Cl                    0.623638
     21 C                    -0.659743
     22 H                     0.231510
  ----------------------------------------
  Sum of atomic charges =     0.000000

 -----------------------------------------------------------------
                    Cartesian Multipole Moments
 -----------------------------------------------------------------
    Charge (ESU x 10^10)
                -0.0000
    Dipole Moment (Debye)
         X       0.1839      Y      -0.9949      Z       0.3455
       Tot       1.0691
    Quadrupole Moments (Debye-Ang)
        XX    -174.0274     XY      -0.5425     YY    -169.1204
        XZ       3.1691     YZ       0.1738     ZZ    -171.5556
    Octopole Moments (Debye-Ang^2)
       XXX    -314.6220    XXY     -32.1266    XYY    -100.3409
       YYY    -114.2773    XXZ      83.3770    XYZ      -2.9493
       YYZ      77.8407    XZZ    -102.3677    YZZ     -37.1888
       ZZZ     237.5979
    Hexadecapole Moments (Debye-Ang^3)
      XXXX   -8985.2259   XXXY       3.8915   XXYY   -1868.7823
      XYYY       4.9952   YYYY   -2151.8106   XXXZ    2020.1603
      XXYZ       7.9536   XYYZ     684.9489   YYYZ      95.4684
      XXZZ   -2216.4933   XYZZ      -8.8923   YYZZ   -1073.7281
      XZZZ    2053.8611   YZZZ      42.9391   ZZZZ   -4310.8263
 -----------------------------------------------------------------
 Calculating analytic gradient of the SCF energy
 Gradient of SCF Energy
            1           2           3           4           5           6
    1  -0.0000624   0.0000078  -0.0000767  -0.0005868   0.0001179   0.0007734
    2  -0.0002292   0.0003666  -0.0001600   0.0000813   0.0000619   0.0001568
    3   0.0005657  -0.0001581  -0.0001626  -0.0002769   0.0003162  -0.0006567
            7           8           9          10          11          12
    1  -0.0003077   0.0000585  -0.0003263   0.0002525   0.0005289   0.0002246
    2  -0.0001128  -0.0000898   0.0001223   0.0001540  -0.0001170  -0.0004151
    3   0.0003905   0.0007784  -0.0001703   0.0000174  -0.0001438  -0.0001879
           13          14          15          16          17          18
    1  -0.0000453  -0.0005411  -0.0000120   0.0001979  -0.0008002   0.0003417
    2  -0.0002119   0.0000661  -0.0006867   0.0004283   0.0002086  -0.0002339
    3  -0.0001468   0.0001182  -0.0003775   0.0001328   0.0004663  -0.0003490
           19          20          21          22
    1   0.0003139   0.0000412  -0.0001820   0.0000820
    2   0.0004959  -0.0001599   0.0004655  -0.0001910
    3   0.0001372  -0.0003132  -0.0001439   0.0001641
 Max gradient component =       8.002E-04
 RMS gradient           =       3.289E-04
 Gradient time:  CPU 298.14 s  wall 49.93 s
 Geometry Optimization Parameters
   NAtoms,    NIC,     NZ,  NCons,   NDum,   NFix, NCnnct, MaxDiis
       22     155      22       0       0       0       0       0

 Cartesian Hessian Update
 Hessian updated using BFGS update


** GEOMETRY OPTIMIZATION IN DELOCALIZED INTERNAL COORDINATES **
   Searching for a Minimum

   Optimization Cycle:   9

                       Coordinates (Angstroms)
     ATOM                X               Y               Z
      1  C        -0.0107932707    0.0013502735   -0.0128939688
      2  C        -0.0667480088   -0.5221028447    1.2750046333
      3  H         0.8260621215   -0.9341933050    1.7263549095
      4  C        -1.2521265304   -0.5139667894    1.9995270081
      5  Cl       -1.2386823311   -1.1787324822    3.6128769161
      6  C        -2.4184507861    0.0198051842    1.4427536941
      7  Cl       -3.8982482800    0.0295962574    2.3511309849
      8  C        -2.3783388787    0.5429193125    0.1397105970
      9  Cl       -3.8199433373    1.1955080541   -0.5771315103
     10  C        -1.1760393872    0.5302736526   -0.5806992906
     11  Cl       -1.1103401078    1.1723869153   -2.2006919796
     12  C         1.2821523052   -0.0179817975   -0.7600242889
     13  C         2.1408842510    1.0878943256   -0.7625583357
     14  Cl        1.6799187577    2.5191125160    0.1209099336
     15  C         3.3526688258    1.0497075630   -1.4657325369
     16  Cl        4.4101060747    2.4278014561   -1.4542563477
     17  C         3.7115919258   -0.1059950109   -2.1786141407
     18  Cl        5.2071723154   -0.1691824748   -3.0585901971
     19  C         2.8495716723   -1.2073671194   -2.1689404532
     20  Cl        3.2413187967   -2.6695367308   -3.0373764570
     21  C         1.6528808814   -1.1593193100   -1.4645369384
     22  H         0.9995802162   -2.0219358246   -1.4738951001
   Point Group: c1    Number of degrees of freedom:    60


   Energy is  -4140.357936623

 Hessian updated using BFGS update

 60 Hessian modes will be used to form the next step
  Hessian Eigenvalues:
     0.001851    0.019406    0.020208    0.023165    0.023383    0.023651
     0.023774    0.023819    0.023972    0.024027    0.024100    0.024111
     0.024118    0.024138    0.024188    0.024302    0.024405    0.027076
     0.028861    0.158732    0.160019    0.227018    0.234815    0.238981
     0.248922    0.249956    0.249994    0.249996    0.249999    0.250000
     0.250001    0.250098    0.250451    0.260344    0.274272    0.299365
     0.300229    0.301011    0.301033    0.301053    0.301096    0.301482
     0.308360    0.329335    0.355734    0.356611    0.363663    0.366181
     0.426591    0.432288    0.434217    0.455701    0.467909    0.469428
     0.473126    0.476839    0.478809    0.503824    0.517779    0.530933

 Minimum search - taking simple RFO step
 Searching for Lamda that Minimizes Along All modes
 Value Taken    Lamda =  -0.00007259
 Step Taken.  Stepsize is  0.072076

                             Maximum     Tolerance    Cnvgd?
         Gradient           0.002589      0.000300      NO
         Displacement       0.055376      0.001200      NO
         Energy change     -0.000057      0.000001      NO


 New Cartesian Coordinates Obtained by Inverse Iteration

 Displacement from previous Coordinates is:  0.271296
 ----------------------------------------------------------------
             Standard Nuclear Orientation (Angstroms)
    I     Atom           X                Y                Z
 ----------------------------------------------------------------
    1      C      -0.0125599806     0.0156579868    -0.0167855386
    2      C      -0.0600053647    -0.4961907051     1.2765690148
    3      H       0.8390961191    -0.8909270944     1.7310367735
    4      C      -1.2442483908    -0.4997135650     2.0025304741
    5      Cl     -1.2196324872    -1.1537477182     3.6197207085
    6      C      -2.4197049306     0.0105005355     1.4421926564
    7      Cl     -3.8984400085     0.0058207066     2.3510280446
    8      C      -2.3886073983     0.5217347471     0.1338410009
    9      Cl     -3.8411428285     1.1451126075    -0.5859084724
   10      C      -1.1869803403     0.5209806073    -0.5883770422
   11      Cl     -1.1367345013     1.1490317553    -2.2144413076
   12      C       1.2794701223    -0.0040577367    -0.7648691920
   13      C       2.1540414910     1.0900585106    -0.7519474808
   14      Cl      1.7148584589     2.5184973390     0.1467314425
   15      C       3.3680027804     1.0418775881    -1.4514058623
   16      Cl      4.4446139561     2.4041589071    -1.4232917013
   17      C       3.7148571548    -0.1119898948    -2.1739902636
   18      Cl      5.2135110103    -0.1870171477    -3.0463935636
   19      C       2.8375881755    -1.2016382768    -2.1786400073
   20      Cl      3.2142000105    -2.6624843160    -3.0550904840
   21      C       1.6385056764    -1.1431565315    -1.4796676575
   22      H       0.9735085011    -1.9964664837    -1.5005144104
 ----------------------------------------------------------------
 Nuclear Repulsion Energy =        2649.34493668 hartrees
 There are      105 alpha and      105 beta electrons
 Applying Cartesian multipole field
    Component          Value
    ---------          -----
     (2,0,0)        1.00000E-12
     (0,2,0)        2.00000E-11
     (0,0,2)       -3.00000E-11
 Nucleus-field energy     =    -0.0000000585 hartrees
 Requested basis set is 6-311++G(d,p)
 There are 186 shells and 518 basis functions
 A cutoff of  1.0D-15 yielded  12180 shell pairs
 There are    106392 function pairs (    114316 Cartesian)
 Smallest overlap matrix eigenvalue = 1.51E-07
 Linear dependence detected in AO basis
 Number of orthogonalized atomic orbitals = 511
 Maximum deviation from orthogonality = 1.671E-10
 Guess from superposition of atomic densities
 Warning:  Energy on first SCF cycle will be non-variational
 SAD guess density has 210.000000 electrons

 -----------------------------------------------------------------------
  General SCF calculation program by
  Eric Jon Sundstrom, Paul Horn, Yuezhi Mao, Dmitri Zuev, Alec White,
  David Stuck, Shaama M.S., Shane Yost, Joonho Lee, David Small,
  Daniel Levine, Susi Lehtola, Hugh Burton, Evgeny Epifanovsky,
  Bang C. Huynh
 -----------------------------------------------------------------------
 Exchange:     0.2000 Hartree-Fock + 0.0800 Slater + 0.7200 B88
 Correlation:  0.1900 VWN1RPA + 0.8100 LYP
 Using SG-1 standard quadrature grid
 using 6 threads for integral computing
 -------------------------------------------------------
 OpenMP Integral computing Module                
 Release: version 2.0, May 2017, Q-Chem Inc. Pleasanton 
 -------------------------------------------------------
 A restricted SCF calculation will be
 performed using DIIS
 SCF converges when DIIS error is below 1.0e-08
 ---------------------------------------
  Cycle       Energy         DIIS error
 ---------------------------------------
    1   -4145.0588950210      2.66e-02  
    2   -4140.2560166876      1.76e-03  
    3   -4140.1225071068      2.51e-03  
    4   -4140.3364657559      7.56e-04  
    5   -4140.3558459276      2.54e-04  
    6   -4140.3575900626      1.07e-04  
    7   -4140.3579325430      3.34e-05  
    8   -4140.3579664025      1.02e-05  
    9   -4140.3579694712      3.44e-06  
   10   -4140.3579698753      7.66e-07  
   11   -4140.3579698951      1.73e-07  
   12   -4140.3579698958      7.06e-08  
   13   -4140.3579698958      2.83e-08  
   14   -4140.3579698963      5.29e-09  Convergence criterion met
 ---------------------------------------
 SCF time:   CPU 896.90s  wall 158.00s 
 SCF   energy in the final basis set =    -4140.3579698963
 Total energy in the final basis set =    -4140.3579698963

 --------------------------------------------------------------

                    Orbital Energies (a.u.)
 --------------------------------------------------------------

 Alpha MOs
 -- Occupied --
********-101.5839-101.5837-101.5837-101.5825-101.5824-101.5824-101.5823
-10.2870 -10.2869 -10.2861 -10.2861 -10.2824 -10.2823 -10.2800 -10.2800
-10.2431 -10.2428 -10.2275 -10.2274  -9.4986  -9.4986  -9.4984  -9.4983
 -9.4973  -9.4972  -9.4969  -9.4968  -7.2636  -7.2636  -7.2635  -7.2634
 -7.2621  -7.2621  -7.2618  -7.2618  -7.2535  -7.2534  -7.2532  -7.2532
 -7.2526  -7.2524  -7.2523  -7.2522  -7.2520  -7.2519  -7.2516  -7.2516
 -7.2514  -7.2512  -7.2511  -7.2510  -0.9705  -0.9634  -0.9239  -0.9192
 -0.9076  -0.8955  -0.8736  -0.8719  -0.8619  -0.8475  -0.7959  -0.7636
 -0.7574  -0.7448  -0.6717  -0.6464  -0.6432  -0.6185  -0.5573  -0.5522
 -0.5515  -0.5319  -0.5037  -0.4903  -0.4769  -0.4745  -0.4743  -0.4664
 -0.4664  -0.4499  -0.4307  -0.4299  -0.4218  -0.4091  -0.4043  -0.3848
 -0.3845  -0.3615  -0.3607  -0.3600  -0.3590  -0.3568  -0.3544  -0.3436
 -0.3412  -0.3390  -0.3380  -0.3218  -0.3215  -0.2827  -0.2822  -0.2733
 -0.2723
 -- Virtual --
 -0.0710  -0.0671  -0.0627  -0.0574  -0.0562  -0.0487  -0.0143  -0.0077
 -0.0045   0.0084   0.0094   0.0161   0.0187   0.0195   0.0221   0.0226
  0.0375   0.0407   0.0497   0.0502   0.0519   0.0566   0.0604   0.0711
  0.0728   0.0729   0.0770   0.0776   0.0820   0.0835   0.0852   0.0858
  0.0919   0.0932   0.0975   0.1014   0.1059   0.1072   0.1100   0.1154
  0.1182   0.1195   0.1240   0.1246   0.1280   0.1318   0.1340   0.1374
  0.1408   0.1465   0.1494   0.1513   0.1569   0.1588   0.1616   0.1720
  0.1732   0.1734   0.1793   0.1809   0.1826   0.1839   0.1874   0.1947
  0.1993   0.2011   0.2037   0.2091   0.2173   0.2188   0.2235   0.2241
  0.2307   0.2310   0.2409   0.2417   0.2489   0.2505   0.2537   0.2559
  0.2597   0.2640   0.2642   0.2663   0.2695   0.2768   0.2773   0.2819
  0.2856   0.2864   0.2865   0.2928   0.2983   0.3024   0.3051   0.3131
  0.3153   0.3301   0.3379   0.3450   0.3977   0.3994   0.4162   0.4232
  0.4254   0.4299   0.4369   0.4391   0.4408   0.4430   0.4513   0.4518
  0.4531   0.4568   0.4600   0.4613   0.4752   0.4762   0.4768   0.4824
  0.4885   0.4902   0.4982   0.5060   0.5077   0.5099   0.5260   0.5360
  0.5590   0.5641   0.5687   0.5701   0.5720   0.5872   0.5884   0.5901
  0.6056   0.6081   0.6088   0.6114   0.6227   0.6312   0.6318   0.6396
  0.6454   0.6492   0.6597   0.6611   0.6756   0.6780   0.6785   0.6917
  0.6997   0.7036   0.7449   0.7636   0.7711   0.7794   0.8011   0.8020
  0.8111   0.8152   0.8260   0.8286   0.8310   0.8334   0.8346   0.8381
  0.8389   0.8395   0.8410   0.8452   0.8475   0.8478   0.8530   0.8556
  0.8598   0.8686   0.8754   0.8819   0.8828   0.8912   0.8917   0.8938
  0.9055   0.9089   0.9132   0.9164   0.9172   0.9320   0.9351   0.9370
  0.9422   0.9434   0.9454   0.9478   0.9525   0.9535   0.9603   0.9740
  0.9838   0.9916   0.9992   1.0158   1.0364   1.0381   1.0416   1.0532
  1.0593   1.0790   1.1086   1.1202   1.1757   1.1832   1.1849   1.1884
  1.1965   1.2002   1.2231   1.2272   1.2502   1.2532   1.2618   1.2670
  1.2737   1.2760   1.2779   1.2813   1.2880   1.2969   1.3051   1.3301
  1.3492   1.3695   1.3780   1.3799   1.4230   1.4300   1.4548   1.4704
  1.4717   1.5443   1.5687   1.5946   1.5989   1.6265   1.6337   1.6524
  1.6547   1.6979   1.7184   1.7196   1.7482   1.7684   1.7857   1.8024
  1.8122   1.8310   1.8329   1.8418   1.8438   1.8595   1.8602   1.8973
  1.9007   1.9063   1.9738   2.0279   2.0292   2.0464   2.0484   2.0813
  2.1011   2.1217   2.1800   2.2065   2.2200   2.2230   2.2237   2.2298
  2.2379   2.2412   2.2672   2.2743   2.2819   2.2825   2.2865   2.3043
  2.3185   2.3308   2.3358   2.3560   2.3738   2.3927   2.4121   2.4137
  2.4173   2.4229   2.4427   2.4661   2.4744   2.4950   2.5104   2.5165
  2.5412   2.5414   2.5774   2.5987   2.6187   2.6238   2.6548   2.6606
  2.6769   2.6870   2.6928   2.6982   2.7396   2.7408   2.7566   2.8148
  2.8162   2.8294   2.8776   2.8915   2.9622   2.9670   3.0380   3.0692
  3.0710   3.0776   3.1050   3.1134   3.1365   3.1394   3.1645   3.1901
  3.2243   3.2398   3.2814   3.3601   3.3725   3.4800   3.5419   3.6572
  3.6633   3.6724   3.7661   3.8831   3.9254   4.0247   4.0357   4.2841
  4.7976   4.8014   9.7381   9.7414   9.7818   9.7854   9.8032   9.8057
  9.8175   9.8362  23.2881  23.4333  23.7858  23.7967  23.8422  23.8473
 23.9193  23.9389  23.9392  23.9893  24.0635  24.1341  25.7641  25.7645
 25.7977  25.8002  25.8502  25.8736  25.9113  25.9663  26.0662  26.0935
 26.0976  26.1031  26.1749  26.1760  26.2486  26.3535  26.4576  26.4968
 26.5937  26.6049  26.7238  26.7799  26.9519  27.0064 215.7255 215.7346
215.7766 215.7812 215.8016 215.8049 215.8231 215.8402
 --------------------------------------------------------------

          Ground-State Mulliken Net Atomic Charges

     Atom                 Charge (a.u.)
  ----------------------------------------
      1 C                    -0.476832
      2 C                    -0.679739
      3 H                     0.232010
      4 C                    -0.569937
      5 Cl                    0.625417
      6 C                    -0.367686
      7 Cl                    0.614851
      8 C                     0.298559
      9 Cl                    0.639707
     10 C                    -0.853122
     11 Cl                    0.533758
     12 C                    -0.482883
     13 C                    -0.849027
     14 Cl                    0.531635
     15 C                     0.300841
     16 Cl                    0.640849
     17 C                    -0.378154
     18 Cl                    0.614581
     19 C                    -0.561596
     20 Cl                    0.624353
     21 C                    -0.669510
     22 H                     0.231926
  ----------------------------------------
  Sum of atomic charges =     0.000000

 -----------------------------------------------------------------
                    Cartesian Multipole Moments
 -----------------------------------------------------------------
    Charge (ESU x 10^10)
                -0.0000
    Dipole Moment (Debye)
         X       0.1791      Y      -0.9707      Z       0.3383
       Tot       1.0434
    Quadrupole Moments (Debye-Ang)
        XX    -173.9772     XY      -0.5011     YY    -169.1929
        XZ       3.1549     YZ       0.2055     ZZ    -171.5171
    Octopole Moments (Debye-Ang^2)
       XXX    -315.0693    XXY     -31.1558    XYY    -100.5702
       YYY    -110.9860    XXZ      83.0087    XYZ      -2.8482
       YYZ      77.5327    XZZ    -102.6038    YZZ     -36.1430
       ZZZ     236.5175
    Hexadecapole Moments (Debye-Ang^3)
      XXXX   -9021.1790   XXXY      -7.5876   XXYY   -1870.5612
      XYYY      -6.9545   YYYY   -2119.4751   XXXZ    2003.8038
      XXYZ       3.5706   XYYZ     679.8948   YYYZ      82.5889
      XXZZ   -2224.4376   XYZZ     -13.1479   YYZZ   -1069.2754
      XZZZ    2038.5256   YZZZ      29.4878   ZZZZ   -4316.8967
 -----------------------------------------------------------------
 Calculating analytic gradient of the SCF energy
 Gradient of SCF Energy
            1           2           3           4           5           6
    1   0.0005513  -0.0000692  -0.0000674  -0.0002730   0.0001108   0.0003318
    2  -0.0001955   0.0000987  -0.0001155   0.0000888   0.0000100   0.0001167
    3   0.0003197  -0.0001104  -0.0000558  -0.0000684   0.0001207  -0.0002488
            7           8           9          10          11          12
    1  -0.0001374  -0.0000585  -0.0002291  -0.0000034   0.0000349  -0.0004755
    2  -0.0000882   0.0000222   0.0000136   0.0001488  -0.0000978  -0.0005885
    3   0.0001889   0.0002755   0.0000192  -0.0002237  -0.0001805  -0.0000249
           13          14          15          16          17          18
    1   0.0000520   0.0000693   0.0000261   0.0001095  -0.0002863   0.0001272
    2   0.0002203   0.0002064  -0.0001430   0.0001576   0.0001159  -0.0001437
    3   0.0000168   0.0001401  -0.0001392   0.0000630   0.0001399  -0.0001705
           19          20          21          22
    1   0.0001568  -0.0000598  -0.0000097   0.0000996
    2   0.0001618  -0.0000810   0.0002017  -0.0001093
    3   0.0000570  -0.0001256  -0.0000768   0.0000839
 Max gradient component =       5.885E-04
 RMS gradient           =       1.831E-04
 Gradient time:  CPU 297.63 s  wall 49.85 s
 Geometry Optimization Parameters
   NAtoms,    NIC,     NZ,  NCons,   NDum,   NFix, NCnnct, MaxDiis
       22     155      22       0       0       0       0       0

 Cartesian Hessian Update
 Hessian updated using BFGS update


** GEOMETRY OPTIMIZATION IN DELOCALIZED INTERNAL COORDINATES **
   Searching for a Minimum

   Optimization Cycle:  10

                       Coordinates (Angstroms)
     ATOM                X               Y               Z
      1  C        -0.0125599806    0.0156579868   -0.0167855386
      2  C        -0.0600053647   -0.4961907051    1.2765690148
      3  H         0.8390961191   -0.8909270944    1.7310367735
      4  C        -1.2442483908   -0.4997135650    2.0025304741
      5  Cl       -1.2196324872   -1.1537477182    3.6197207085
      6  C        -2.4197049306    0.0105005355    1.4421926564
      7  Cl       -3.8984400085    0.0058207066    2.3510280446
      8  C        -2.3886073983    0.5217347471    0.1338410009
      9  Cl       -3.8411428285    1.1451126075   -0.5859084724
     10  C        -1.1869803403    0.5209806073   -0.5883770422
     11  Cl       -1.1367345013    1.1490317553   -2.2144413076
     12  C         1.2794701223   -0.0040577367   -0.7648691920
     13  C         2.1540414910    1.0900585106   -0.7519474808
     14  Cl        1.7148584589    2.5184973390    0.1467314425
     15  C         3.3680027804    1.0418775881   -1.4514058623
     16  Cl        4.4446139561    2.4041589071   -1.4232917013
     17  C         3.7148571548   -0.1119898948   -2.1739902636
     18  Cl        5.2135110103   -0.1870171477   -3.0463935636
     19  C         2.8375881755   -1.2016382768   -2.1786400073
     20  Cl        3.2142000105   -2.6624843160   -3.0550904840
     21  C         1.6385056764   -1.1431565315   -1.4796676575
     22  H         0.9735085011   -1.9964664837   -1.5005144104
   Point Group: c1    Number of degrees of freedom:    60


   Energy is  -4140.357969896

 Hessian updated using BFGS update

 60 Hessian modes will be used to form the next step
  Hessian Eigenvalues:
     0.002431    0.018791    0.019472    0.022680    0.023211    0.023510
     0.023683    0.023861    0.023916    0.024027    0.024031    0.024108
     0.024112    0.024127    0.024160    0.024269    0.024466    0.024804
     0.031284    0.159192    0.159946    0.225560    0.234809    0.239683
     0.247449    0.249217    0.249967    0.249996    0.249999    0.250000
     0.250002    0.250108    0.251281    0.253422    0.270559    0.297363
     0.300044    0.301005    0.301023    0.301035    0.301252    0.301538
     0.309881    0.313295    0.352978    0.356676    0.357809    0.367395
     0.431624    0.434000    0.437046    0.453464    0.467683    0.469315
     0.473200    0.476894    0.478814    0.506650    0.514981    0.520953

 Minimum search - taking simple RFO step
 Searching for Lamda that Minimizes Along All modes
 Value Taken    Lamda =  -0.00002304
 Step Taken.  Stepsize is  0.064694

                             Maximum     Tolerance    Cnvgd?
         Gradient           0.000489      0.000300      NO
         Displacement       0.056298      0.001200      NO
         Energy change     -0.000033      0.000001      NO


 New Cartesian Coordinates Obtained by Inverse Iteration

 Displacement from previous Coordinates is:  0.256838
 ----------------------------------------------------------------
             Standard Nuclear Orientation (Angstroms)
    I     Atom           X                Y                Z
 ----------------------------------------------------------------
    1      C      -0.0128328672     0.0219051260    -0.0177098954
    2      C      -0.0626891094    -0.5097643120     1.2676718579
    3      H       0.8346673649    -0.9152657377     1.7162827189
    4      C      -1.2470660420    -0.5197641460     1.9936441242
    5      Cl     -1.2266366195    -1.2030907886     3.5985837476
    6      C      -2.4200533577     0.0049216469     1.4417304671
    7      Cl     -3.8983851686    -0.0047194355     2.3505360335
    8      C      -2.3861856983     0.5364798230     0.1413446587
    9      Cl     -3.8355033927     1.1786606754    -0.5679152452
   10      C      -1.1851043714     0.5411065766    -0.5810677992
   11      Cl     -1.1332366284     1.1932905657    -2.1972571809
   12      C       1.2784631232     0.0018059269    -0.7666694282
   13      C       2.1477135551     1.1001488154    -0.7690074349
   14      Cl      1.7027837739     2.5380467392     0.1107609761
   15      C       3.3616961723     1.0479688853    -1.4676712147
   16      Cl      4.4298123602     2.4169274981    -1.4625962560
   17      C       3.7161941272    -0.1153912346    -2.1715548873
   18      Cl      5.2158561842    -0.1951130426    -3.0411667183
   19      C       2.8450026359    -1.2097543950    -2.1597703384
   20      Cl      3.2325070733    -2.6839729907    -3.0082525939
   21      C       1.6442749125    -1.1460355136    -1.4639321376
   22      H       0.9829191981    -2.0023488612    -1.4736563221
 ----------------------------------------------------------------
 Nuclear Repulsion Energy =        2649.55319934 hartrees
 There are      105 alpha and      105 beta electrons
 Applying Cartesian multipole field
    Component          Value
    ---------          -----
     (2,0,0)        1.00000E-12
     (0,2,0)        2.00000E-11
     (0,0,2)       -3.00000E-11
 Nucleus-field energy     =    -0.0000000568 hartrees
 Requested basis set is 6-311++G(d,p)
 There are 186 shells and 518 basis functions
 A cutoff of  1.0D-15 yielded  12186 shell pairs
 There are    106436 function pairs (    114374 Cartesian)
 Smallest overlap matrix eigenvalue = 1.53E-07
 Linear dependence detected in AO basis
 Number of orthogonalized atomic orbitals = 511
 Maximum deviation from orthogonality = 2.319E-10
 Guess from superposition of atomic densities
 Warning:  Energy on first SCF cycle will be non-variational
 SAD guess density has 210.000000 electrons

 -----------------------------------------------------------------------
  General SCF calculation program by
  Eric Jon Sundstrom, Paul Horn, Yuezhi Mao, Dmitri Zuev, Alec White,
  David Stuck, Shaama M.S., Shane Yost, Joonho Lee, David Small,
  Daniel Levine, Susi Lehtola, Hugh Burton, Evgeny Epifanovsky,
  Bang C. Huynh
 -----------------------------------------------------------------------
 Exchange:     0.2000 Hartree-Fock + 0.0800 Slater + 0.7200 B88
 Correlation:  0.1900 VWN1RPA + 0.8100 LYP
 Using SG-1 standard quadrature grid
 using 6 threads for integral computing
 -------------------------------------------------------
 OpenMP Integral computing Module                
 Release: version 2.0, May 2017, Q-Chem Inc. Pleasanton 
 -------------------------------------------------------
 A restricted SCF calculation will be
 performed using DIIS
 SCF converges when DIIS error is below 1.0e-08
 ---------------------------------------
  Cycle       Energy         DIIS error
 ---------------------------------------
    1   -4145.0615616838      2.66e-02  
    2   -4140.2560753240      1.76e-03  
    3   -4140.1224872769      2.51e-03  
    4   -4140.3364879502      7.56e-04  
    5   -4140.3558657441      2.54e-04  
    6   -4140.3576037448      1.07e-04  
    7   -4140.3579470614      3.34e-05  
    8   -4140.3579808596      1.03e-05  
    9   -4140.3579839600      3.44e-06  
   10   -4140.3579843629      7.65e-07  
   11   -4140.3579843824      1.73e-07  
   12   -4140.3579843834      7.12e-08  
   13   -4140.3579843837      2.82e-08  
   14   -4140.3579843837      5.35e-09  Convergence criterion met
 ---------------------------------------
 SCF time:   CPU 897.02s  wall 159.00s 
 SCF   energy in the final basis set =    -4140.3579843837
 Total energy in the final basis set =    -4140.3579843837

 --------------------------------------------------------------

                    Orbital Energies (a.u.)
 --------------------------------------------------------------

 Alpha MOs
 -- Occupied --
********-101.5840-101.5837-101.5836-101.5824-101.5824-101.5823-101.5823
-10.2869 -10.2868 -10.2860 -10.2860 -10.2823 -10.2822 -10.2800 -10.2800
-10.2431 -10.2428 -10.2275 -10.2275  -9.4986  -9.4986  -9.4983  -9.4983
 -9.4972  -9.4971  -9.4969  -9.4969  -7.2636  -7.2636  -7.2634  -7.2634
 -7.2620  -7.2620  -7.2618  -7.2618  -7.2535  -7.2534  -7.2532  -7.2531
 -7.2526  -7.2525  -7.2522  -7.2522  -7.2519  -7.2519  -7.2516  -7.2516
 -7.2513  -7.2512  -7.2512  -7.2510  -0.9705  -0.9634  -0.9240  -0.9192
 -0.9076  -0.8955  -0.8736  -0.8718  -0.8621  -0.8475  -0.7959  -0.7634
 -0.7575  -0.7449  -0.6717  -0.6461  -0.6435  -0.6185  -0.5576  -0.5517
 -0.5517  -0.5319  -0.5037  -0.4903  -0.4769  -0.4745  -0.4743  -0.4665
 -0.4663  -0.4499  -0.4308  -0.4297  -0.4219  -0.4092  -0.4044  -0.3850
 -0.3845  -0.3615  -0.3607  -0.3600  -0.3591  -0.3567  -0.3543  -0.3433
 -0.3410  -0.3391  -0.3382  -0.3218  -0.3215  -0.2831  -0.2819  -0.2733
 -0.2721
 -- Virtual --
 -0.0710  -0.0681  -0.0618  -0.0576  -0.0557  -0.0486  -0.0143  -0.0076
 -0.0046   0.0084   0.0095   0.0160   0.0187   0.0195   0.0221   0.0227
  0.0374   0.0408   0.0499   0.0502   0.0518   0.0567   0.0603   0.0710
  0.0728   0.0730   0.0772   0.0775   0.0822   0.0831   0.0850   0.0864
  0.0919   0.0933   0.0973   0.1013   0.1060   0.1076   0.1097   0.1159
  0.1184   0.1197   0.1240   0.1247   0.1278   0.1318   0.1341   0.1374
  0.1414   0.1458   0.1494   0.1515   0.1573   0.1584   0.1614   0.1717
  0.1730   0.1733   0.1794   0.1809   0.1825   0.1841   0.1873   0.1947
  0.1997   0.2013   0.2038   0.2099   0.2176   0.2185   0.2234   0.2243
  0.2307   0.2309   0.2414   0.2416   0.2485   0.2503   0.2532   0.2560
  0.2601   0.2641   0.2649   0.2664   0.2704   0.2770   0.2771   0.2817
  0.2851   0.2860   0.2869   0.2932   0.2978   0.3028   0.3049   0.3129
  0.3150   0.3307   0.3374   0.3440   0.3979   0.3990   0.4164   0.4228
  0.4253   0.4302   0.4371   0.4385   0.4413   0.4432   0.4500   0.4520
  0.4527   0.4578   0.4594   0.4615   0.4753   0.4762   0.4766   0.4825
  0.4877   0.4900   0.4987   0.5060   0.5088   0.5091   0.5262   0.5362
  0.5595   0.5629   0.5692   0.5692   0.5719   0.5865   0.5889   0.5899
  0.6057   0.6074   0.6084   0.6112   0.6225   0.6303   0.6323   0.6391
  0.6451   0.6503   0.6597   0.6611   0.6735   0.6787   0.6791   0.6910
  0.6979   0.7036   0.7466   0.7623   0.7707   0.7760   0.8014   0.8020
  0.8101   0.8158   0.8263   0.8290   0.8308   0.8336   0.8338   0.8382
  0.8390   0.8394   0.8412   0.8457   0.8477   0.8479   0.8526   0.8555
  0.8606   0.8683   0.8760   0.8824   0.8829   0.8914   0.8921   0.8939
  0.9052   0.9086   0.9130   0.9158   0.9170   0.9314   0.9353   0.9374
  0.9418   0.9439   0.9456   0.9476   0.9522   0.9544   0.9610   0.9734
  0.9846   0.9917   0.9987   1.0143   1.0364   1.0385   1.0419   1.0551
  1.0563   1.0800   1.1089   1.1205   1.1748   1.1832   1.1845   1.1882
  1.1961   1.1994   1.2240   1.2269   1.2485   1.2531   1.2615   1.2668
  1.2740   1.2754   1.2778   1.2815   1.2888   1.2975   1.3045   1.3278
  1.3491   1.3691   1.3785   1.3794   1.4234   1.4282   1.4558   1.4715
  1.4740   1.5442   1.5660   1.5935   1.5993   1.6260   1.6325   1.6527
  1.6549   1.6981   1.7192   1.7204   1.7442   1.7697   1.7852   1.8031
  1.8114   1.8312   1.8325   1.8420   1.8444   1.8591   1.8603   1.8974
  1.9004   1.9064   1.9714   2.0271   2.0303   2.0453   2.0490   2.0805
  2.1016   2.1222   2.1807   2.2063   2.2191   2.2230   2.2236   2.2304
  2.2387   2.2414   2.2682   2.2746   2.2816   2.2821   2.2864   2.3042
  2.3187   2.3305   2.3367   2.3576   2.3706   2.3940   2.4124   2.4136
  2.4173   2.4228   2.4434   2.4661   2.4735   2.4953   2.5105   2.5165
  2.5411   2.5416   2.5776   2.6007   2.6164   2.6243   2.6548   2.6604
  2.6749   2.6892   2.6918   2.6991   2.7384   2.7408   2.7565   2.8149
  2.8155   2.8316   2.8770   2.8919   2.9615   2.9676   3.0375   3.0683
  3.0717   3.0781   3.1027   3.1143   3.1366   3.1394   3.1644   3.1911
  3.2245   3.2395   3.2781   3.3598   3.3725   3.4799   3.5414   3.6565
  3.6635   3.6726   3.7655   3.8833   3.9247   4.0243   4.0354   4.2851
  4.7963   4.8028   9.7380   9.7409   9.7818   9.7855   9.8033   9.8058
  9.8148   9.8366  23.2873  23.4333  23.7851  23.7968  23.8427  23.8476
 23.9194  23.9391  23.9395  23.9890  24.0630  24.1335  25.7642  25.7646
 25.7988  25.8005  25.8520  25.8733  25.9119  25.9679  26.0662  26.0935
 26.0964  26.1042  26.1749  26.1781  26.2465  26.3552  26.4574  26.4959
 26.5942  26.6050  26.7228  26.7805  26.9528  27.0037 215.7253 215.7341
215.7767 215.7813 215.8018 215.8050 215.8195 215.8408
 --------------------------------------------------------------

          Ground-State Mulliken Net Atomic Charges

     Atom                 Charge (a.u.)
  ----------------------------------------
      1 C                    -0.473579
      2 C                    -0.677519
      3 H                     0.231557
      4 C                    -0.568197
      5 Cl                    0.625067
      6 C                    -0.357260
      7 Cl                    0.614352
      8 C                     0.285600
      9 Cl                    0.639575
     10 C                    -0.855082
     11 Cl                    0.534409
     12 C                    -0.478439
     13 C                    -0.852608
     14 Cl                    0.532502
     15 C                     0.287228
     16 Cl                    0.641067
     17 C                    -0.366261
     18 Cl                    0.613853
     19 C                    -0.561836
     20 Cl                    0.624176
     21 C                    -0.670068
     22 H                     0.231464
  ----------------------------------------
  Sum of atomic charges =     0.000000

 -----------------------------------------------------------------
                    Cartesian Multipole Moments
 -----------------------------------------------------------------
    Charge (ESU x 10^10)
                -0.0000
    Dipole Moment (Debye)
         X       0.1794      Y      -0.9722      Z       0.3395
       Tot       1.0453
    Quadrupole Moments (Debye-Ang)
        XX    -173.9645     XY      -0.5096     YY    -169.1841
        XZ       3.1330     YZ       0.1918     ZZ    -171.5244
    Octopole Moments (Debye-Ang^2)
       XXX    -314.9109    XXY     -31.4209    XYY    -100.5167
       YYY    -111.8061    XXZ      83.0921    XYZ      -2.8886
       YYZ      77.6536    XZZ    -102.5355    YZZ     -36.3639
       ZZZ     236.8707
    Hexadecapole Moments (Debye-Ang^3)
      XXXX   -9016.4464   XXXY      -0.3367   XXYY   -1877.1778
      XYYY       0.4118   YYYY   -2165.6339   XXXZ    2010.8511
      XXYZ      10.2397   XYYZ     682.1892   YYYZ     102.3684
      XXZZ   -2216.7952   XYZZ     -10.0424   YYZZ   -1070.3793
      XZZZ    2046.4638   YZZZ      49.0445   ZZZZ   -4279.3842
 -----------------------------------------------------------------
 Calculating analytic gradient of the SCF energy
 Gradient of SCF Energy
            1           2           3           4           5           6
    1   0.0005479  -0.0000498  -0.0000321  -0.0002314   0.0000711   0.0001781
    2  -0.0000908   0.0001070  -0.0000927   0.0000970  -0.0000281   0.0000216
    3   0.0001947  -0.0001358   0.0000101   0.0000150   0.0000480  -0.0000913
            7           8           9          10          11          12
    1  -0.0000460   0.0000702  -0.0001202  -0.0001094  -0.0000125  -0.0005083
    2  -0.0000297   0.0000119  -0.0000063   0.0000542  -0.0000343  -0.0004637
    3   0.0001009   0.0000554   0.0000538  -0.0001273  -0.0000660  -0.0000107
           13          14          15          16          17          18
    1   0.0001053   0.0000887  -0.0000735   0.0000405  -0.0000947   0.0000204
    2   0.0001689   0.0001295  -0.0000105   0.0000556   0.0000127  -0.0000858
    3   0.0000251   0.0000220   0.0000235   0.0000019   0.0000461  -0.0001014
           19          20          21          22
    1   0.0001088  -0.0000117   0.0000049   0.0000537
    2   0.0001059  -0.0000651   0.0002023  -0.0000597
    3  -0.0000334  -0.0000222  -0.0000334   0.0000250
 Max gradient component =       5.479E-04
 RMS gradient           =       1.367E-04
 Gradient time:  CPU 299.04 s  wall 50.08 s
 Geometry Optimization Parameters
   NAtoms,    NIC,     NZ,  NCons,   NDum,   NFix, NCnnct, MaxDiis
       22     155      22       0       0       0       0       0

 Cartesian Hessian Update
 Hessian updated using BFGS update


** GEOMETRY OPTIMIZATION IN DELOCALIZED INTERNAL COORDINATES **
   Searching for a Minimum

   Optimization Cycle:  11

                       Coordinates (Angstroms)
     ATOM                X               Y               Z
      1  C        -0.0128328672    0.0219051260   -0.0177098954
      2  C        -0.0626891094   -0.5097643120    1.2676718579
      3  H         0.8346673649   -0.9152657377    1.7162827189
      4  C        -1.2470660420   -0.5197641460    1.9936441242
      5  Cl       -1.2266366195   -1.2030907886    3.5985837476
      6  C        -2.4200533577    0.0049216469    1.4417304671
      7  Cl       -3.8983851686   -0.0047194355    2.3505360335
      8  C        -2.3861856983    0.5364798230    0.1413446587
      9  Cl       -3.8355033927    1.1786606754   -0.5679152452
     10  C        -1.1851043714    0.5411065766   -0.5810677992
     11  Cl       -1.1332366284    1.1932905657   -2.1972571809
     12  C         1.2784631232    0.0018059269   -0.7666694282
     13  C         2.1477135551    1.1001488154   -0.7690074349
     14  Cl        1.7027837739    2.5380467392    0.1107609761
     15  C         3.3616961723    1.0479688853   -1.4676712147
     16  Cl        4.4298123602    2.4169274981   -1.4625962560
     17  C         3.7161941272   -0.1153912346   -2.1715548873
     18  Cl        5.2158561842   -0.1951130426   -3.0411667183
     19  C         2.8450026359   -1.2097543950   -2.1597703384
     20  Cl        3.2325070733   -2.6839729907   -3.0082525939
     21  C         1.6442749125   -1.1460355136   -1.4639321376
     22  H         0.9829191981   -2.0023488612   -1.4736563221
   Point Group: c1    Number of degrees of freedom:    60


   Energy is  -4140.357984384

 Hessian updated using BFGS update

 60 Hessian modes will be used to form the next step
  Hessian Eigenvalues:
     0.002488    0.017837    0.019480    0.021105    0.023350    0.023490
     0.023701    0.023799    0.023890    0.024029    0.024045    0.024111
     0.024122    0.024128    0.024226    0.024273    0.024482    0.024796
     0.030240    0.158778    0.159977    0.224305    0.233836    0.234866
     0.240611    0.249129    0.249970    0.249999    0.250000    0.250001
     0.250048    0.250276    0.250550    0.253305    0.272289    0.295986
     0.299990    0.300975    0.301019    0.301035    0.301184    0.301411
     0.307331    0.311634    0.348921    0.356727    0.356918    0.367292
     0.417900    0.431784    0.434054    0.453484    0.467132    0.469277
     0.473234    0.476892    0.478848    0.498983    0.514743    0.521500

 Minimum search - taking simple RFO step
 Searching for Lamda that Minimizes Along All modes
 Value Taken    Lamda =  -0.00000493
 Step Taken.  Stepsize is  0.017064

                             Maximum     Tolerance    Cnvgd?
         Gradient           0.000300      0.000300     YES
         Displacement       0.012687      0.001200      NO
         Energy change     -0.000014      0.000001      NO


 New Cartesian Coordinates Obtained by Inverse Iteration

 Displacement from previous Coordinates is:  0.061908
 ----------------------------------------------------------------
             Standard Nuclear Orientation (Angstroms)
    I     Atom           X                Y                Z
 ----------------------------------------------------------------
    1      C      -0.0130577889     0.0239841644    -0.0180259895
    2      C      -0.0626375864    -0.5119915959     1.2657292790
    3      H       0.8353503358    -0.9172741396     1.7132621479
    4      C      -1.2471985455    -0.5251015591     1.9913135742
    5      Cl     -1.2278608710    -1.2140324919     3.5937561038
    6      C      -2.4202559931     0.0016448596     1.4411217508
    7      Cl     -3.8986088899    -0.0099941841     2.3494647270
    8      C      -2.3858188765     0.5387346865     0.1429578186
    9      Cl     -3.8338061717     1.1859495589    -0.5641136217
   10      C      -1.1847146230     0.5460148293    -0.5790493089
   11      Cl     -1.1320578753     1.2063523530    -2.1917589651
   12      C       1.2785427093     0.0038703120    -0.7670582295
   13      C       2.1464951747     1.1025413180    -0.7733097220
   14      Cl      1.6991982581     2.5425279226     0.1013377067
   15      C       3.3605832510     1.0488347551    -1.4714953006
   16      Cl      4.4267162004     2.4191873575    -1.4724166246
   17      C       3.7166629421    -0.1171249173    -2.1702973062
   18      Cl      5.2170558801    -0.1982388527    -3.0381998618
   19      C       2.8462228834    -1.2121566896    -2.1548954530
   20      Cl      3.2351900713    -2.6888402280    -2.9981081694
   21      C       1.6450620387    -1.1464922238    -1.4600159166
   22      H       0.9831347019    -2.0023534139    -1.4678715078
 ----------------------------------------------------------------
 Nuclear Repulsion Energy =        2649.73980434 hartrees
 There are      105 alpha and      105 beta electrons
 Applying Cartesian multipole field
    Component          Value
    ---------          -----
     (2,0,0)        1.00000E-12
     (0,2,0)        2.00000E-11
     (0,0,2)       -3.00000E-11
 Nucleus-field energy     =    -0.0000000564 hartrees
 Requested basis set is 6-311++G(d,p)
 There are 186 shells and 518 basis functions
 A cutoff of  1.0D-15 yielded  12187 shell pairs
 There are    106438 function pairs (    114376 Cartesian)
 Smallest overlap matrix eigenvalue = 1.53E-07
 Linear dependence detected in AO basis
 Number of orthogonalized atomic orbitals = 511
 Maximum deviation from orthogonality = 2.440E-10
 Guess from superposition of atomic densities
 Warning:  Energy on first SCF cycle will be non-variational
 SAD guess density has 210.000000 electrons

 -----------------------------------------------------------------------
  General SCF calculation program by
  Eric Jon Sundstrom, Paul Horn, Yuezhi Mao, Dmitri Zuev, Alec White,
  David Stuck, Shaama M.S., Shane Yost, Joonho Lee, David Small,
  Daniel Levine, Susi Lehtola, Hugh Burton, Evgeny Epifanovsky,
  Bang C. Huynh
 -----------------------------------------------------------------------
 Exchange:     0.2000 Hartree-Fock + 0.0800 Slater + 0.7200 B88
 Correlation:  0.1900 VWN1RPA + 0.8100 LYP
 Using SG-1 standard quadrature grid
 using 6 threads for integral computing
 -------------------------------------------------------
 OpenMP Integral computing Module                
 Release: version 2.0, May 2017, Q-Chem Inc. Pleasanton 
 -------------------------------------------------------
 A restricted SCF calculation will be
 performed using DIIS
 SCF converges when DIIS error is below 1.0e-08
 ---------------------------------------
  Cycle       Energy         DIIS error
 ---------------------------------------
    1   -4145.0635645715      2.66e-02  
    2   -4140.2560471610      1.76e-03  
    3   -4140.1222839774      2.51e-03  
    4   -4140.3364806178      7.56e-04  
    5   -4140.3558705261      2.54e-04  
    6   -4140.3576059554      1.07e-04  
    7   -4140.3579495461      3.33e-05  
    8   -4140.3579832056      1.03e-05  
    9   -4140.3579863175      3.44e-06  
   10   -4140.3579867198      7.65e-07  
   11   -4140.3579867391      1.73e-07  
   12   -4140.3579867401      7.11e-08  
   13   -4140.3579867405      2.82e-08  
   14   -4140.3579867402      5.35e-09  Convergence criterion met
 ---------------------------------------
 SCF time:   CPU 896.84s  wall 158.00s 
 SCF   energy in the final basis set =    -4140.3579867402
 Total energy in the final basis set =    -4140.3579867402

 --------------------------------------------------------------

                    Orbital Energies (a.u.)
 --------------------------------------------------------------

 Alpha MOs
 -- Occupied --
********-101.5840-101.5837-101.5836-101.5824-101.5824-101.5823-101.5823
-10.2869 -10.2868 -10.2860 -10.2860 -10.2822 -10.2821 -10.2800 -10.2800
-10.2430 -10.2427 -10.2275 -10.2275  -9.4986  -9.4986  -9.4983  -9.4983
 -9.4971  -9.4971  -9.4969  -9.4969  -7.2636  -7.2636  -7.2634  -7.2634
 -7.2620  -7.2620  -7.2618  -7.2618  -7.2535  -7.2534  -7.2531  -7.2531
 -7.2526  -7.2525  -7.2522  -7.2522  -7.2519  -7.2518  -7.2517  -7.2516
 -7.2513  -7.2512  -7.2511  -7.2510  -0.9706  -0.9635  -0.9240  -0.9192
 -0.9077  -0.8956  -0.8737  -0.8719  -0.8621  -0.8475  -0.7959  -0.7634
 -0.7575  -0.7449  -0.6717  -0.6460  -0.6435  -0.6185  -0.5577  -0.5517
 -0.5515  -0.5319  -0.5037  -0.4903  -0.4769  -0.4745  -0.4743  -0.4666
 -0.4663  -0.4499  -0.4309  -0.4297  -0.4218  -0.4092  -0.4044  -0.3850
 -0.3845  -0.3614  -0.3607  -0.3600  -0.3591  -0.3566  -0.3543  -0.3433
 -0.3409  -0.3392  -0.3382  -0.3218  -0.3215  -0.2831  -0.2818  -0.2733
 -0.2721
 -- Virtual --
 -0.0709  -0.0683  -0.0615  -0.0577  -0.0556  -0.0485  -0.0143  -0.0076
 -0.0046   0.0084   0.0096   0.0161   0.0187   0.0195   0.0221   0.0228
  0.0374   0.0408   0.0499   0.0502   0.0518   0.0567   0.0604   0.0710
  0.0728   0.0730   0.0773   0.0775   0.0823   0.0830   0.0850   0.0865
  0.0919   0.0933   0.0972   0.1013   0.1060   0.1077   0.1096   0.1160
  0.1185   0.1197   0.1240   0.1248   0.1278   0.1318   0.1341   0.1374
  0.1415   0.1457   0.1494   0.1515   0.1574   0.1583   0.1613   0.1716
  0.1730   0.1733   0.1795   0.1809   0.1825   0.1841   0.1873   0.1947
  0.1996   0.2014   0.2039   0.2101   0.2176   0.2185   0.2233   0.2244
  0.2308   0.2310   0.2415   0.2416   0.2484   0.2503   0.2531   0.2560
  0.2602   0.2640   0.2652   0.2666   0.2706   0.2771   0.2772   0.2817
  0.2847   0.2860   0.2871   0.2932   0.2978   0.3030   0.3048   0.3129
  0.3149   0.3308   0.3372   0.3438   0.3979   0.3989   0.4165   0.4226
  0.4252   0.4304   0.4371   0.4384   0.4413   0.4433   0.4497   0.4521
  0.4526   0.4580   0.4593   0.4615   0.4752   0.4762   0.4766   0.4826
  0.4875   0.4900   0.4989   0.5061   0.5088   0.5093   0.5263   0.5363
  0.5596   0.5624   0.5690   0.5694   0.5719   0.5864   0.5890   0.5899
  0.6057   0.6073   0.6083   0.6113   0.6225   0.6300   0.6326   0.6390
  0.6449   0.6505   0.6599   0.6611   0.6728   0.6788   0.6794   0.6909
  0.6976   0.7036   0.7469   0.7620   0.7705   0.7752   0.8016   0.8019
  0.8100   0.8160   0.8264   0.8290   0.8308   0.8336   0.8337   0.8382
  0.8390   0.8394   0.8412   0.8457   0.8478   0.8480   0.8527   0.8555
  0.8609   0.8682   0.8761   0.8826   0.8829   0.8914   0.8924   0.8939
  0.9052   0.9084   0.9129   0.9158   0.9169   0.9315   0.9353   0.9375
  0.9417   0.9440   0.9457   0.9475   0.9521   0.9546   0.9612   0.9732
  0.9848   0.9919   0.9984   1.0141   1.0365   1.0387   1.0421   1.0553
  1.0555   1.0804   1.1090   1.1206   1.1746   1.1832   1.1844   1.1883
  1.1959   1.1992   1.2241   1.2270   1.2481   1.2532   1.2617   1.2668
  1.2741   1.2752   1.2778   1.2814   1.2890   1.2978   1.3046   1.3272
  1.3492   1.3689   1.3789   1.3793   1.4232   1.4279   1.4561   1.4719
  1.4746   1.5443   1.5654   1.5932   1.5993   1.6261   1.6322   1.6526
  1.6551   1.6982   1.7196   1.7204   1.7433   1.7700   1.7853   1.8033
  1.8113   1.8313   1.8325   1.8422   1.8445   1.8592   1.8606   1.8975
  1.9003   1.9064   1.9707   2.0267   2.0305   2.0452   2.0494   2.0804
  2.1017   2.1223   2.1808   2.2064   2.2190   2.2230   2.2236   2.2306
  2.2390   2.2414   2.2685   2.2746   2.2815   2.2820   2.2864   2.3042
  2.3188   2.3305   2.3370   2.3580   2.3700   2.3944   2.4125   2.4135
  2.4174   2.4228   2.4438   2.4661   2.4733   2.4954   2.5105   2.5167
  2.5411   2.5418   2.5778   2.6012   2.6158   2.6245   2.6547   2.6604
  2.6744   2.6895   2.6917   2.6992   2.7383   2.7410   2.7566   2.8150
  2.8153   2.8323   2.8769   2.8921   2.9611   2.9678   3.0375   3.0681
  3.0718   3.0784   3.1024   3.1145   3.1367   3.1394   3.1644   3.1914
  3.2247   3.2396   3.2773   3.3600   3.3725   3.4798   3.5413   3.6565
  3.6636   3.6728   3.7653   3.8836   3.9245   4.0243   4.0354   4.2851
  4.7963   4.8032   9.7380   9.7408   9.7818   9.7855   9.8033   9.8058
  9.8141   9.8368  23.2871  23.4334  23.7852  23.7970  23.8427  23.8476
 23.9195  23.9393  23.9400  23.9895  24.0629  24.1335  25.7642  25.7646
 25.7992  25.8005  25.8526  25.8732  25.9122  25.9683  26.0663  26.0935
 26.0961  26.1045  26.1749  26.1788  26.2462  26.3556  26.4573  26.4956
 26.5945  26.6050  26.7230  26.7807  26.9529  27.0033 215.7254 215.7340
215.7767 215.7814 215.8018 215.8051 215.8187 215.8412
 --------------------------------------------------------------

          Ground-State Mulliken Net Atomic Charges

     Atom                 Charge (a.u.)
  ----------------------------------------
      1 C                    -0.471333
      2 C                    -0.677001
      3 H                     0.231401
      4 C                    -0.568160
      5 Cl                    0.624766
      6 C                    -0.354161
      7 Cl                    0.614240
      8 C                     0.280122
      9 Cl                    0.639404
     10 C                    -0.854379
     11 Cl                    0.534669
     12 C                    -0.476892
     13 C                    -0.851541
     14 Cl                    0.532622
     15 C                     0.282112
     16 Cl                    0.640939
     17 C                    -0.362689
     18 Cl                    0.613752
     19 C                    -0.562350
     20 Cl                    0.623991
     21 C                    -0.670856
     22 H                     0.231345
  ----------------------------------------
  Sum of atomic charges =     0.000000

 -----------------------------------------------------------------
                    Cartesian Multipole Moments
 -----------------------------------------------------------------
    Charge (ESU x 10^10)
                -0.0000
    Dipole Moment (Debye)
         X       0.1796      Y      -0.9699      Z       0.3396
       Tot       1.0433
    Quadrupole Moments (Debye-Ang)
        XX    -173.9535     XY      -0.5077     YY    -169.1889
        XZ       3.1280     YZ       0.1913     ZZ    -171.5209
    Octopole Moments (Debye-Ang^2)
       XXX    -314.8255    XXY     -31.4359    XYY    -100.5314
       YYY    -111.8515    XXZ      83.1140    XYZ      -2.9020
       YYZ      77.6561    XZZ    -102.5165    YZZ     -36.3677
       ZZZ     236.9745
    Hexadecapole Moments (Debye-Ang^3)
      XXXX   -9014.7043   XXXY       1.2218   XXYY   -1878.6933
      XYYY       1.9203   YYYY   -2176.5397   XXXZ    2011.9861
      XXYZ      11.8056   XYYZ     682.5645   YYYZ     107.2055
      XXZZ   -2214.7405   XYZZ      -9.3635   YYZZ   -1070.4093
      XZZZ    2047.8649   YZZZ      53.9517   ZZZZ   -4269.4699
 -----------------------------------------------------------------
 Calculating analytic gradient of the SCF energy
 Gradient of SCF Energy
            1           2           3           4           5           6
    1   0.0001268   0.0000118   0.0000134  -0.0000961   0.0000136   0.0000580
    2  -0.0000114   0.0000618   0.0000048   0.0000209  -0.0000045  -0.0000525
    3   0.0000337  -0.0000707   0.0000147   0.0000174   0.0000130   0.0000285
            7           8           9          10          11          12
    1   0.0000121   0.0001022  -0.0000029  -0.0000844  -0.0000154  -0.0001075
    2   0.0000137  -0.0000095   0.0000161  -0.0000097  -0.0000006  -0.0000740
    3   0.0000501  -0.0000530   0.0000075   0.0000329   0.0000320  -0.0000066
           13          14          15          16          17          18
    1   0.0000500  -0.0000042  -0.0000959   0.0000100  -0.0000156  -0.0000190
    2  -0.0000022  -0.0000206   0.0000091   0.0000024  -0.0000508  -0.0000037
    3  -0.0000187  -0.0000279   0.0000433  -0.0000306  -0.0000089  -0.0000403
           19          20          21          22
    1   0.0000731  -0.0000143  -0.0000068  -0.0000088
    2   0.0000346  -0.0000144   0.0000906  -0.0000001
    3  -0.0000139  -0.0000061   0.0000113  -0.0000077
 Max gradient component =       1.268E-04
 RMS gradient           =       4.335E-05
 Gradient time:  CPU 298.50 s  wall 49.99 s
 Geometry Optimization Parameters
   NAtoms,    NIC,     NZ,  NCons,   NDum,   NFix, NCnnct, MaxDiis
       22     155      22       0       0       0       0       0

 Cartesian Hessian Update
 Hessian updated using BFGS update


** GEOMETRY OPTIMIZATION IN DELOCALIZED INTERNAL COORDINATES **
   Searching for a Minimum

   Optimization Cycle:  12

                       Coordinates (Angstroms)
     ATOM                X               Y               Z
      1  C        -0.0130577889    0.0239841644   -0.0180259895
      2  C        -0.0626375864   -0.5119915959    1.2657292790
      3  H         0.8353503358   -0.9172741396    1.7132621479
      4  C        -1.2471985455   -0.5251015591    1.9913135742
      5  Cl       -1.2278608710   -1.2140324919    3.5937561038
      6  C        -2.4202559931    0.0016448596    1.4411217508
      7  Cl       -3.8986088899   -0.0099941841    2.3494647270
      8  C        -2.3858188765    0.5387346865    0.1429578186
      9  Cl       -3.8338061717    1.1859495589   -0.5641136217
     10  C        -1.1847146230    0.5460148293   -0.5790493089
     11  Cl       -1.1320578753    1.2063523530   -2.1917589651
     12  C         1.2785427093    0.0038703120   -0.7670582295
     13  C         2.1464951747    1.1025413180   -0.7733097220
     14  Cl        1.6991982581    2.5425279226    0.1013377067
     15  C         3.3605832510    1.0488347551   -1.4714953006
     16  Cl        4.4267162004    2.4191873575   -1.4724166246
     17  C         3.7166629421   -0.1171249173   -2.1702973062
     18  Cl        5.2170558801   -0.1982388527   -3.0381998618
     19  C         2.8462228834   -1.2121566896   -2.1548954530
     20  Cl        3.2351900713   -2.6888402280   -2.9981081694
     21  C         1.6450620387   -1.1464922238   -1.4600159166
     22  H         0.9831347019   -2.0023534139   -1.4678715078
   Point Group: c1    Number of degrees of freedom:    60


   Energy is  -4140.357986740

 Hessian updated using BFGS update

 60 Hessian modes will be used to form the next step
  Hessian Eigenvalues:
     0.002455    0.018252    0.019494    0.021262    0.023331    0.023355
     0.023653    0.023782    0.023890    0.024031    0.024040    0.024107
     0.024117    0.024126    0.024134    0.024348    0.024593    0.025535
     0.031401    0.157574    0.159974    0.209815    0.227018    0.234839
     0.241800    0.249825    0.249971    0.249998    0.250000    0.250001
     0.250168    0.250314    0.251216    0.254159    0.273776    0.295648
     0.299618    0.300985    0.301017    0.301036    0.301300    0.302132
     0.307233    0.311999    0.344633    0.356730    0.357067    0.368468
     0.421351    0.432365    0.434036    0.455354    0.466485    0.469346
     0.474170    0.476264    0.478859    0.501549    0.516463    0.518925

 Minimum search - taking simple RFO step
 Searching for Lamda that Minimizes Along All modes
 Value Taken    Lamda =   0.00000000
 Step Taken.  Stepsize is  0.002835

                             Maximum     Tolerance    Cnvgd?
         Gradient           0.000142      0.000300     YES
         Displacement       0.002082      0.001200      NO
         Energy change     -0.000002      0.000001      NO


 New Cartesian Coordinates Obtained by Inverse Iteration

 Displacement from previous Coordinates is:  0.006499
 ----------------------------------------------------------------
             Standard Nuclear Orientation (Angstroms)
    I     Atom           X                Y                Z
 ----------------------------------------------------------------
    1      C      -0.0132116888     0.0245033714    -0.0181708759
    2      C      -0.0625568238    -0.5120553213     1.2654010225
    3      H       0.8355214236    -0.9175230196     1.7125486823
    4      C      -1.2469481503    -0.5252810802     1.9911462798
    5      Cl     -1.2273952740    -1.2146888223     3.5933603497
    6      C      -2.4201943042     0.0015788011     1.4412193682
    7      Cl     -3.8987300202    -0.0113203456     2.3491646370
    8      C      -2.3860011144     0.5390665181     0.1432321291
    9      Cl     -3.8343158995     1.1856280747    -0.5636850917
   10      C      -1.1848571848     0.5467794921    -0.5789044409
   11      Cl     -1.1323294025     1.2072291485    -2.1916033948
   12      C       1.2785186942     0.0043891681    -0.7672382574
   13      C       2.1464805251     1.1030241275    -0.7738446211
   14      Cl      1.6994591199     2.5431866430     0.1007098296
   15      C       3.3606993700     1.0489302806    -1.4718862520
   16      Cl      4.4270484473     2.4190760592    -1.4727319188
   17      C       3.7166434730    -0.1173103608    -2.1702594862
   18      Cl      5.2175428557    -0.1991349643    -3.0371805985
   19      C       2.8459835701    -1.2122635991    -2.1546746926
   20      Cl      3.2350018192    -2.6891994469    -2.9973718857
   21      C       1.6449054638    -1.1463750317    -1.4597325965
   22      H       0.9829323262    -2.0021978716    -1.4671710546
 ----------------------------------------------------------------
 Nuclear Repulsion Energy =        2649.69350490 hartrees
 There are      105 alpha and      105 beta electrons
 Applying Cartesian multipole field
    Component          Value
    ---------          -----
     (2,0,0)        1.00000E-12
     (0,2,0)        2.00000E-11
     (0,0,2)       -3.00000E-11
 Nucleus-field energy     =    -0.0000000563 hartrees
 Requested basis set is 6-311++G(d,p)
 There are 186 shells and 518 basis functions
 A cutoff of  1.0D-15 yielded  12185 shell pairs
 There are    106432 function pairs (    114370 Cartesian)
 Smallest overlap matrix eigenvalue = 1.53E-07
 Linear dependence detected in AO basis
 Number of orthogonalized atomic orbitals = 511
 Maximum deviation from orthogonality = 2.997E-10
 Guess from superposition of atomic densities
 Warning:  Energy on first SCF cycle will be non-variational
 SAD guess density has 210.000000 electrons

 -----------------------------------------------------------------------
  General SCF calculation program by
  Eric Jon Sundstrom, Paul Horn, Yuezhi Mao, Dmitri Zuev, Alec White,
  David Stuck, Shaama M.S., Shane Yost, Joonho Lee, David Small,
  Daniel Levine, Susi Lehtola, Hugh Burton, Evgeny Epifanovsky,
  Bang C. Huynh
 -----------------------------------------------------------------------
 Exchange:     0.2000 Hartree-Fock + 0.0800 Slater + 0.7200 B88
 Correlation:  0.1900 VWN1RPA + 0.8100 LYP
 Using SG-1 standard quadrature grid
 using 6 threads for integral computing
 -------------------------------------------------------
 OpenMP Integral computing Module                
 Release: version 2.0, May 2017, Q-Chem Inc. Pleasanton 
 -------------------------------------------------------
 A restricted SCF calculation will be
 performed using DIIS
 SCF converges when DIIS error is below 1.0e-08
 ---------------------------------------
  Cycle       Energy         DIIS error
 ---------------------------------------
    1   -4145.0631963556      2.66e-02  
    2   -4140.2560488603      1.76e-03  
    3   -4140.1222394407      2.51e-03  
    4   -4140.3364813412      7.56e-04  
    5   -4140.3558713568      2.53e-04  
    6   -4140.3576061794      1.07e-04  
    7   -4140.3579497410      3.33e-05  
    8   -4140.3579834006      1.03e-05  
    9   -4140.3579865134      3.44e-06  
   10   -4140.3579869155      7.65e-07  
   11   -4140.3579869354      1.73e-07  
   12   -4140.3579869360      7.12e-08  
   13   -4140.3579869365      2.82e-08  
   14   -4140.3579869364      5.35e-09  Convergence criterion met
 ---------------------------------------
 SCF time:   CPU 897.20s  wall 158.00s 
 SCF   energy in the final basis set =    -4140.3579869364
 Total energy in the final basis set =    -4140.3579869364

 --------------------------------------------------------------

                    Orbital Energies (a.u.)
 --------------------------------------------------------------

 Alpha MOs
 -- Occupied --
********-101.5840-101.5837-101.5836-101.5824-101.5824-101.5823-101.5823
-10.2869 -10.2868 -10.2860 -10.2860 -10.2822 -10.2821 -10.2800 -10.2800
-10.2430 -10.2427 -10.2275 -10.2275  -9.4986  -9.4986  -9.4983  -9.4983
 -9.4971  -9.4971  -9.4969  -9.4969  -7.2636  -7.2636  -7.2634  -7.2634
 -7.2620  -7.2620  -7.2618  -7.2618  -7.2535  -7.2534  -7.2532  -7.2532
 -7.2526  -7.2525  -7.2522  -7.2522  -7.2519  -7.2518  -7.2516  -7.2516
 -7.2513  -7.2512  -7.2511  -7.2510  -0.9706  -0.9634  -0.9240  -0.9192
 -0.9077  -0.8956  -0.8737  -0.8719  -0.8621  -0.8474  -0.7959  -0.7634
 -0.7575  -0.7449  -0.6717  -0.6460  -0.6435  -0.6185  -0.5577  -0.5517
 -0.5515  -0.5319  -0.5037  -0.4903  -0.4769  -0.4745  -0.4743  -0.4666
 -0.4663  -0.4499  -0.4309  -0.4297  -0.4218  -0.4092  -0.4044  -0.3850
 -0.3845  -0.3614  -0.3607  -0.3601  -0.3591  -0.3566  -0.3543  -0.3432
 -0.3409  -0.3392  -0.3382  -0.3218  -0.3215  -0.2832  -0.2818  -0.2733
 -0.2721
 -- Virtual --
 -0.0709  -0.0683  -0.0615  -0.0577  -0.0556  -0.0485  -0.0143  -0.0076
 -0.0046   0.0084   0.0096   0.0161   0.0187   0.0195   0.0221   0.0228
  0.0374   0.0408   0.0499   0.0502   0.0518   0.0567   0.0604   0.0710
  0.0728   0.0730   0.0773   0.0775   0.0823   0.0830   0.0850   0.0865
  0.0919   0.0933   0.0972   0.1013   0.1060   0.1078   0.1096   0.1160
  0.1185   0.1197   0.1240   0.1248   0.1278   0.1318   0.1341   0.1374
  0.1415   0.1457   0.1494   0.1516   0.1574   0.1582   0.1613   0.1716
  0.1730   0.1733   0.1795   0.1808   0.1824   0.1841   0.1873   0.1947
  0.1996   0.2014   0.2038   0.2101   0.2176   0.2185   0.2233   0.2244
  0.2308   0.2310   0.2415   0.2415   0.2484   0.2503   0.2531   0.2560
  0.2602   0.2640   0.2652   0.2666   0.2706   0.2770   0.2772   0.2817
  0.2847   0.2860   0.2871   0.2932   0.2978   0.3030   0.3048   0.3129
  0.3149   0.3308   0.3372   0.3438   0.3980   0.3989   0.4164   0.4226
  0.4252   0.4304   0.4371   0.4384   0.4413   0.4433   0.4496   0.4521
  0.4526   0.4581   0.4593   0.4615   0.4752   0.4762   0.4766   0.4826
  0.4875   0.4900   0.4988   0.5061   0.5087   0.5093   0.5263   0.5363
  0.5596   0.5624   0.5690   0.5694   0.5719   0.5864   0.5890   0.5899
  0.6057   0.6073   0.6083   0.6113   0.6225   0.6300   0.6326   0.6389
  0.6449   0.6505   0.6599   0.6611   0.6727   0.6788   0.6794   0.6909
  0.6975   0.7037   0.7469   0.7620   0.7705   0.7751   0.8016   0.8018
  0.8099   0.8160   0.8264   0.8289   0.8308   0.8336   0.8337   0.8382
  0.8390   0.8394   0.8412   0.8458   0.8478   0.8480   0.8526   0.8555
  0.8609   0.8682   0.8761   0.8826   0.8828   0.8914   0.8924   0.8939
  0.9052   0.9084   0.9129   0.9158   0.9169   0.9314   0.9353   0.9375
  0.9417   0.9440   0.9457   0.9475   0.9522   0.9546   0.9613   0.9732
  0.9848   0.9919   0.9984   1.0141   1.0365   1.0388   1.0421   1.0553
  1.0555   1.0804   1.1090   1.1206   1.1746   1.1832   1.1844   1.1883
  1.1958   1.1992   1.2241   1.2269   1.2481   1.2532   1.2616   1.2668
  1.2742   1.2752   1.2777   1.2814   1.2890   1.2978   1.3045   1.3271
  1.3492   1.3689   1.3789   1.3794   1.4232   1.4277   1.4561   1.4719
  1.4746   1.5443   1.5653   1.5932   1.5993   1.6260   1.6322   1.6526
  1.6551   1.6982   1.7195   1.7205   1.7432   1.7700   1.7853   1.8032
  1.8113   1.8313   1.8325   1.8422   1.8445   1.8591   1.8606   1.8974
  1.9003   1.9065   1.9706   2.0266   2.0305   2.0452   2.0494   2.0804
  2.1018   2.1223   2.1808   2.2064   2.2190   2.2230   2.2236   2.2306
  2.2390   2.2414   2.2685   2.2746   2.2815   2.2820   2.2863   2.3042
  2.3188   2.3305   2.3370   2.3580   2.3699   2.3944   2.4125   2.4135
  2.4174   2.4228   2.4438   2.4661   2.4732   2.4954   2.5105   2.5167
  2.5410   2.5418   2.5778   2.6012   2.6158   2.6245   2.6547   2.6604
  2.6744   2.6895   2.6917   2.6992   2.7383   2.7410   2.7566   2.8149
  2.8153   2.8323   2.8769   2.8921   2.9610   2.9677   3.0375   3.0681
  3.0718   3.0783   3.1023   3.1144   3.1367   3.1394   3.1644   3.1914
  3.2246   3.2396   3.2771   3.3600   3.3725   3.4798   3.5412   3.6565
  3.6636   3.6727   3.7652   3.8836   3.9244   4.0243   4.0354   4.2851
  4.7962   4.8032   9.7381   9.7408   9.7818   9.7855   9.8033   9.8058
  9.8141   9.8368  23.2871  23.4333  23.7852  23.7970  23.8424  23.8474
 23.9194  23.9392  23.9399  23.9896  24.0629  24.1334  25.7642  25.7646
 25.7992  25.8005  25.8526  25.8732  25.9122  25.9683  26.0663  26.0935
 26.0961  26.1045  26.1749  26.1788  26.2461  26.3556  26.4573  26.4955
 26.5945  26.6050  26.7229  26.7807  26.9529  27.0032 215.7254 215.7339
215.7767 215.7814 215.8019 215.8051 215.8186 215.8412
 --------------------------------------------------------------

          Ground-State Mulliken Net Atomic Charges

     Atom                 Charge (a.u.)
  ----------------------------------------
      1 C                    -0.471449
      2 C                    -0.676929
      3 H                     0.231393
      4 C                    -0.567673
      5 Cl                    0.624769
      6 C                    -0.354202
      7 Cl                    0.614247
      8 C                     0.279695
      9 Cl                    0.639349
     10 C                    -0.854380
     11 Cl                    0.534805
     12 C                    -0.476789
     13 C                    -0.851991
     14 Cl                    0.532755
     15 C                     0.281475
     16 Cl                    0.640918
     17 C                    -0.362225
     18 Cl                    0.613740
     19 C                    -0.562103
     20 Cl                    0.623992
     21 C                    -0.670729
     22 H                     0.231332
  ----------------------------------------
  Sum of atomic charges =     0.000000

 -----------------------------------------------------------------
                    Cartesian Multipole Moments
 -----------------------------------------------------------------
    Charge (ESU x 10^10)
                -0.0000
    Dipole Moment (Debye)
         X       0.1794      Y      -0.9697      Z       0.3395
       Tot       1.0429
    Quadrupole Moments (Debye-Ang)
        XX    -173.9500     XY      -0.5067     YY    -169.1896
        XZ       3.1280     YZ       0.1914     ZZ    -171.5235
    Octopole Moments (Debye-Ang^2)
       XXX    -314.8421    XXY     -31.4259    XYY    -100.5290
       YYY    -111.8097    XXZ      83.1108    XYZ      -2.9000
       YYZ      77.6563    XZZ    -102.5227    YZZ     -36.3526
       ZZZ     236.9586
    Hexadecapole Moments (Debye-Ang^3)
      XXXX   -9015.2748   XXXY       1.1959   XXYY   -1878.9508
      XYYY       1.8705   YYYY   -2177.2258   XXXZ    2011.7777
      XXYZ      11.9067   XYYZ     682.4897   YYYZ     107.4988
      XXZZ   -2214.7562   XYZZ      -9.3689   YYZZ   -1070.3306
      XZZZ    2047.7367   YZZZ      54.2233   ZZZZ   -4268.3675
 -----------------------------------------------------------------
 Calculating analytic gradient of the SCF energy
 Gradient of SCF Energy
            1           2           3           4           5           6
    1   0.0000295   0.0000200   0.0000094  -0.0000179   0.0000221   0.0000143
    2  -0.0000157   0.0000111   0.0000072   0.0000084  -0.0000011  -0.0000077
    3   0.0000296  -0.0000283   0.0000057   0.0000176   0.0000038   0.0000411
            7           8           9          10          11          12
    1   0.0000104   0.0000286  -0.0000102  -0.0000414  -0.0000008  -0.0000171
    2   0.0000056   0.0000070  -0.0000033   0.0000089  -0.0000063  -0.0000301
    3   0.0000114  -0.0000190   0.0000239   0.0000155   0.0000085  -0.0000097
           13          14          15          16          17          18
    1   0.0000309   0.0000015  -0.0000417  -0.0000022  -0.0000015  -0.0000175
    2   0.0000163  -0.0000076   0.0000177   0.0000010  -0.0000295  -0.0000012
    3  -0.0000239  -0.0000115   0.0000150  -0.0000183  -0.0000320  -0.0000174
           19          20          21          22
    1   0.0000170  -0.0000126  -0.0000141  -0.0000067
    2   0.0000092  -0.0000044   0.0000160  -0.0000014
    3  -0.0000229  -0.0000003   0.0000143  -0.0000030
 Max gradient component =       4.172E-05
 RMS gradient           =       1.791E-05
 Gradient time:  CPU 297.71 s  wall 49.86 s
 Geometry Optimization Parameters
   NAtoms,    NIC,     NZ,  NCons,   NDum,   NFix, NCnnct, MaxDiis
       22     155      22       0       0       0       0       0

 Cartesian Hessian Update
 Hessian updated using BFGS update


** GEOMETRY OPTIMIZATION IN DELOCALIZED INTERNAL COORDINATES **
   Searching for a Minimum

   Optimization Cycle:  13

                       Coordinates (Angstroms)
     ATOM                X               Y               Z
      1  C        -0.0132116888    0.0245033714   -0.0181708759
      2  C        -0.0625568238   -0.5120553213    1.2654010225
      3  H         0.8355214236   -0.9175230196    1.7125486823
      4  C        -1.2469481503   -0.5252810802    1.9911462798
      5  Cl       -1.2273952740   -1.2146888223    3.5933603497
      6  C        -2.4201943042    0.0015788011    1.4412193682
      7  Cl       -3.8987300202   -0.0113203456    2.3491646370
      8  C        -2.3860011144    0.5390665181    0.1432321291
      9  Cl       -3.8343158995    1.1856280747   -0.5636850917
     10  C        -1.1848571848    0.5467794921   -0.5789044409
     11  Cl       -1.1323294025    1.2072291485   -2.1916033948
     12  C         1.2785186942    0.0043891681   -0.7672382574
     13  C         2.1464805251    1.1030241275   -0.7738446211
     14  Cl        1.6994591199    2.5431866430    0.1007098296
     15  C         3.3606993700    1.0489302806   -1.4718862520
     16  Cl        4.4270484473    2.4190760592   -1.4727319188
     17  C         3.7166434730   -0.1173103608   -2.1702594862
     18  Cl        5.2175428557   -0.1991349643   -3.0371805985
     19  C         2.8459835701   -1.2122635991   -2.1546746926
     20  Cl        3.2350018192   -2.6891994469   -2.9973718857
     21  C         1.6449054638   -1.1463750317   -1.4597325965
     22  H         0.9829323262   -2.0021978716   -1.4671710546
   Point Group: c1    Number of degrees of freedom:    60


   Energy is  -4140.357986936

 Hessian updated using BFGS update

 59 Hessian modes will be used to form the next step
  Hessian Eigenvalues:
     0.002544    0.018227    0.019494    0.021404    0.021569    0.023365
     0.023538    0.023713    0.023811    0.023893    0.024045    0.024065
     0.024114    0.024124    0.024155    0.024294    0.024546    0.026932
     0.032680    0.155420    0.159879    0.193203    0.225923    0.234810
     0.241939    0.248654    0.249960    0.249992    0.250001    0.250004
     0.250100    0.250302    0.252218    0.260595    0.278278    0.295114
     0.298438    0.300824    0.301000    0.301045    0.301182    0.301531
     0.307589    0.314902    0.346495    0.356843    0.357436    0.362399
     0.422579    0.432729    0.434923    0.448500    0.459403    0.472888
     0.478730    0.481457    0.500739    0.506969    0.518939

 Minimum search - taking simple RFO step
 Searching for Lamda that Minimizes Along All modes
 Value Taken    Lamda =   0.00000000
 Step Taken.  Stepsize is  0.001708

                             Maximum     Tolerance    Cnvgd?
         Gradient           0.000058      0.000300     YES
         Displacement       0.001378      0.001200      NO
         Energy change     -0.000000      0.000001     YES

 Final energy is   -4140.3579869363602     


 ******************************
 **  OPTIMIZATION CONVERGED  **
 ******************************

                       Coordinates (Angstroms)
     ATOM                X               Y               Z
      1  C        -0.0132116888    0.0245033714   -0.0181708759
      2  C        -0.0625568238   -0.5120553213    1.2654010225
      3  H         0.8355214236   -0.9175230196    1.7125486823
      4  C        -1.2469481503   -0.5252810802    1.9911462798
      5  Cl       -1.2273952740   -1.2146888223    3.5933603497
      6  C        -2.4201943042    0.0015788011    1.4412193682
      7  Cl       -3.8987300202   -0.0113203456    2.3491646370
      8  C        -2.3860011144    0.5390665181    0.1432321291
      9  Cl       -3.8343158995    1.1856280747   -0.5636850917
     10  C        -1.1848571848    0.5467794921   -0.5789044409
     11  Cl       -1.1323294025    1.2072291485   -2.1916033948
     12  C         1.2785186942    0.0043891681   -0.7672382574
     13  C         2.1464805251    1.1030241275   -0.7738446211
     14  Cl        1.6994591199    2.5431866430    0.1007098296
     15  C         3.3606993700    1.0489302806   -1.4718862520
     16  Cl        4.4270484473    2.4190760592   -1.4727319188
     17  C         3.7166434730   -0.1173103608   -2.1702594862
     18  Cl        5.2175428557   -0.1991349643   -3.0371805985
     19  C         2.8459835701   -1.2122635991   -2.1546746926
     20  Cl        3.2350018192   -2.6891994469   -2.9973718857
     21  C         1.6449054638   -1.1463750317   -1.4597325965
     22  H         0.9829323262   -2.0021978716   -1.4671710546

Z-matrix Print:
$molecule
0 1
Cl
C  1 1.743199
C  2 1.400143 1 119.138310
C  3 1.392137 2 118.889106 1 -179.560671 0
H  4 1.081987 3 119.751086 2 -179.758531 0
C  4 1.389199 3 121.036778 2 -0.324372 0
C  6 1.399005 4 120.432185 3 0.099381 0
C  2 1.401612 1 120.258044 3 -179.917388 0
C  3 1.493343 2 121.871427 1 -0.754506 0
C  9 1.392080 3 119.207620 2 -95.504330 0
H  10 1.082077 9 119.737656 3 1.250538 0
C  10 1.389123 9 121.038751 3 -179.354770 0
C  12 1.398752 10 120.409029 9 0.113979 0
C  9 1.399981 3 121.872471 2 85.656549 0
C  14 1.401530 9 120.585138 3 179.313896 0
Cl 13 1.735108 12 120.412320 10 -179.847344 0
Cl 7 1.735208 6 120.461870 4 179.959883 0
Cl 8 1.736203 2 120.122792 1 -0.132521 0
Cl 15 1.736488 14 120.198282 9 -179.834754 0
Cl 14 1.743488 9 119.116536 3 -0.618035 0
Cl 12 1.744350 10 118.299673 9 -179.976311 0
Cl 6 1.744366 4 118.335870 3 179.970071 0
$end


 --------------------------------------------------------------

                    Orbital Energies (a.u.)
 --------------------------------------------------------------

 Alpha MOs
 -- Occupied --
********-101.5840-101.5837-101.5836-101.5824-101.5824-101.5823-101.5823
-10.2869 -10.2868 -10.2860 -10.2860 -10.2822 -10.2821 -10.2800 -10.2800
-10.2430 -10.2427 -10.2275 -10.2275  -9.4986  -9.4986  -9.4983  -9.4983
 -9.4971  -9.4971  -9.4969  -9.4969  -7.2636  -7.2636  -7.2634  -7.2634
 -7.2620  -7.2620  -7.2618  -7.2618  -7.2535  -7.2534  -7.2532  -7.2532
 -7.2526  -7.2525  -7.2522  -7.2522  -7.2519  -7.2518  -7.2516  -7.2516
 -7.2513  -7.2512  -7.2511  -7.2510  -0.9706  -0.9634  -0.9240  -0.9192
 -0.9077  -0.8956  -0.8737  -0.8719  -0.8621  -0.8474  -0.7959  -0.7634
 -0.7575  -0.7449  -0.6717  -0.6460  -0.6435  -0.6185  -0.5577  -0.5517
 -0.5515  -0.5319  -0.5037  -0.4903  -0.4769  -0.4745  -0.4743  -0.4666
 -0.4663  -0.4499  -0.4309  -0.4297  -0.4218  -0.4092  -0.4044  -0.3850
 -0.3845  -0.3614  -0.3607  -0.3601  -0.3591  -0.3566  -0.3543  -0.3432
 -0.3409  -0.3392  -0.3382  -0.3218  -0.3215  -0.2832  -0.2818  -0.2733
 -0.2721
 -- Virtual --
 -0.0709  -0.0683  -0.0615  -0.0577  -0.0556  -0.0485  -0.0143  -0.0076
 -0.0046   0.0084   0.0096   0.0161   0.0187   0.0195   0.0221   0.0228
  0.0374   0.0408   0.0499   0.0502   0.0518   0.0567   0.0604   0.0710
  0.0728   0.0730   0.0773   0.0775   0.0823   0.0830   0.0850   0.0865
  0.0919   0.0933   0.0972   0.1013   0.1060   0.1078   0.1096   0.1160
  0.1185   0.1197   0.1240   0.1248   0.1278   0.1318   0.1341   0.1374
  0.1415   0.1457   0.1494   0.1516   0.1574   0.1582   0.1613   0.1716
  0.1730   0.1733   0.1795   0.1808   0.1824   0.1841   0.1873   0.1947
  0.1996   0.2014   0.2038   0.2101   0.2176   0.2185   0.2233   0.2244
  0.2308   0.2310   0.2415   0.2415   0.2484   0.2503   0.2531   0.2560
  0.2602   0.2640   0.2652   0.2666   0.2706   0.2770   0.2772   0.2817
  0.2847   0.2860   0.2871   0.2932   0.2978   0.3030   0.3048   0.3129
  0.3149   0.3308   0.3372   0.3438   0.3980   0.3989   0.4164   0.4226
  0.4252   0.4304   0.4371   0.4384   0.4413   0.4433   0.4496   0.4521
  0.4526   0.4581   0.4593   0.4615   0.4752   0.4762   0.4766   0.4826
  0.4875   0.4900   0.4988   0.5061   0.5087   0.5093   0.5263   0.5363
  0.5596   0.5624   0.5690   0.5694   0.5719   0.5864   0.5890   0.5899
  0.6057   0.6073   0.6083   0.6113   0.6225   0.6300   0.6326   0.6389
  0.6449   0.6505   0.6599   0.6611   0.6727   0.6788   0.6794   0.6909
  0.6975   0.7037   0.7469   0.7620   0.7705   0.7751   0.8016   0.8018
  0.8099   0.8160   0.8264   0.8289   0.8308   0.8336   0.8337   0.8382
  0.8390   0.8394   0.8412   0.8458   0.8478   0.8480   0.8526   0.8555
  0.8609   0.8682   0.8761   0.8826   0.8828   0.8914   0.8924   0.8939
  0.9052   0.9084   0.9129   0.9158   0.9169   0.9314   0.9353   0.9375
  0.9417   0.9440   0.9457   0.9475   0.9522   0.9546   0.9613   0.9732
  0.9848   0.9919   0.9984   1.0141   1.0365   1.0388   1.0421   1.0553
  1.0555   1.0804   1.1090   1.1206   1.1746   1.1832   1.1844   1.1883
  1.1958   1.1992   1.2241   1.2269   1.2481   1.2532   1.2616   1.2668
  1.2742   1.2752   1.2777   1.2814   1.2890   1.2978   1.3045   1.3271
  1.3492   1.3689   1.3789   1.3794   1.4232   1.4277   1.4561   1.4719
  1.4746   1.5443   1.5653   1.5932   1.5993   1.6260   1.6322   1.6526
  1.6551   1.6982   1.7195   1.7205   1.7432   1.7700   1.7853   1.8032
  1.8113   1.8313   1.8325   1.8422   1.8445   1.8591   1.8606   1.8974
  1.9003   1.9065   1.9706   2.0266   2.0305   2.0452   2.0494   2.0804
  2.1018   2.1223   2.1808   2.2064   2.2190   2.2230   2.2236   2.2306
  2.2390   2.2414   2.2685   2.2746   2.2815   2.2820   2.2863   2.3042
  2.3188   2.3305   2.3370   2.3580   2.3699   2.3944   2.4125   2.4135
  2.4174   2.4228   2.4438   2.4661   2.4732   2.4954   2.5105   2.5167
  2.5410   2.5418   2.5778   2.6012   2.6158   2.6245   2.6547   2.6604
  2.6744   2.6895   2.6917   2.6992   2.7383   2.7410   2.7566   2.8149
  2.8153   2.8323   2.8769   2.8921   2.9610   2.9677   3.0375   3.0681
  3.0718   3.0783   3.1023   3.1144   3.1367   3.1394   3.1644   3.1914
  3.2246   3.2396   3.2771   3.3600   3.3725   3.4798   3.5412   3.6565
  3.6636   3.6727   3.7652   3.8836   3.9244   4.0243   4.0354   4.2851
  4.7962   4.8032   9.7381   9.7408   9.7818   9.7855   9.8033   9.8058
  9.8141   9.8368  23.2871  23.4333  23.7852  23.7970  23.8424  23.8474
 23.9194  23.9392  23.9399  23.9896  24.0629  24.1334  25.7642  25.7646
 25.7992  25.8005  25.8526  25.8732  25.9122  25.9683  26.0663  26.0935
 26.0961  26.1045  26.1749  26.1788  26.2461  26.3556  26.4573  26.4955
 26.5945  26.6050  26.7229  26.7807  26.9529  27.0032 215.7254 215.7339
215.7767 215.7814 215.8019 215.8051 215.8186 215.8412
 --------------------------------------------------------------

          Ground-State Mulliken Net Atomic Charges

     Atom                 Charge (a.u.)
  ----------------------------------------
      1 C                    -0.471449
      2 C                    -0.676929
      3 H                     0.231393
      4 C                    -0.567673
      5 Cl                    0.624769
      6 C                    -0.354202
      7 Cl                    0.614247
      8 C                     0.279695
      9 Cl                    0.639349
     10 C                    -0.854380
     11 Cl                    0.534805
     12 C                    -0.476789
     13 C                    -0.851991
     14 Cl                    0.532755
     15 C                     0.281475
     16 Cl                    0.640918
     17 C                    -0.362225
     18 Cl                    0.613740
     19 C                    -0.562103
     20 Cl                    0.623992
     21 C                    -0.670729
     22 H                     0.231332
  ----------------------------------------
  Sum of atomic charges =     0.000000

 -----------------------------------------------------------------
                    Cartesian Multipole Moments
 -----------------------------------------------------------------
    Charge (ESU x 10^10)
                -0.0000
    Dipole Moment (Debye)
         X       0.1794      Y      -0.9697      Z       0.3395
       Tot       1.0429
    Quadrupole Moments (Debye-Ang)
        XX    -173.9500     XY      -0.5067     YY    -169.1896
        XZ       3.1280     YZ       0.1914     ZZ    -171.5235
    Octopole Moments (Debye-Ang^2)
       XXX    -314.8421    XXY     -31.4259    XYY    -100.5290
       YYY    -111.8097    XXZ      83.1108    XYZ      -2.9000
       YYZ      77.6563    XZZ    -102.5227    YZZ     -36.3526
       ZZZ     236.9586
    Hexadecapole Moments (Debye-Ang^3)
      XXXX   -9015.2748   XXXY       1.1959   XXYY   -1878.9508
      XYYY       1.8705   YYYY   -2177.2258   XXXZ    2011.7777
      XXYZ      11.9067   XYYZ     682.4897   YYYZ     107.4988
      XXZZ   -2214.7562   XYZZ      -9.3689   YYZZ   -1070.3306
      XZZZ    2047.7367   YZZZ      54.2233   ZZZZ   -4268.3675
 -----------------------------------------------------------------
Archival summary:
1\1\february\OPT\ProcedureUnspecified\BasisUnspecified\l8122\taweetha\FriMar605:37:582020FriMar605:37:582020\0\\#,OPT,ProcedureUnspecified,BasisUnspecified,\\0,1\Cl\C,1,1.7432\C,2,1.40014,1,119.138\C,3,1.39214,2,118.889,1,-179.561,0\H,4,1.08199,3,119.751,2,-179.759,0\C,4,1.3892,3,121.037,2,-0.324372,0\C,6,1.399,4,120.432,3,0.0993809,0\C,2,1.40161,1,120.258,3,-179.917,0\C,3,1.49334,2,121.871,1,-0.754506,0\C,9,1.39208,3,119.208,2,-95.5043,0\H,10,1.08208,9,119.738,3,1.25054,0\C,10,1.38912,9,121.039,3,-179.355,0\C,12,1.39875,10,120.409,9,0.113979,0\C,9,1.39998,3,121.872,2,85.6565,0\C,14,1.40153,9,120.585,3,179.314,0\Cl,13,1.73511,12,120.412,10,-179.847,0\Cl,7,1.73521,6,120.462,4,179.96,0\Cl,8,1.7362,2,120.123,1,-0.132521,0\Cl,15,1.73649,14,120.198,9,-179.835,0\Cl,14,1.74349,9,119.117,3,-0.618035,0\Cl,12,1.74435,10,118.3,9,-179.976,0\Cl,6,1.74437,4,118.336,3,179.97,0\\\@

 Total job time:  2725.51s(wall), 15573.57s(cpu) 
 Fri Mar  6 05:37:58 2020

        *************************************************************
        *                                                           *
        *  Thank you very much for using Q-Chem.  Have a nice day.  *
        *                                                           *
        *************************************************************


 
User input: 2 of 2 
 
                  Welcome to Q-Chem
     A Quantum Leap Into The Future Of Chemistry


 Q-Chem 5.2 (devel), Q-Chem, Inc., Pleasanton, CA (2019)

 Yihan Shao,  Zhengting Gan,  E. Epifanovsky,  A. T. B. Gilbert,  M. Wormit,  
 J. Kussmann,  A. W. Lange,  A. Behn,  Jia Deng,  Xintian Feng,  D. Ghosh,  
 M. Goldey,  P. R. Horn,  L. D. Jacobson,  I. Kaliman,  T. Kus,  A. Landau,  
 Jie Liu,  E. I. Proynov,  R. M. Richard,  R. P. Steele,  E. J. Sundstrom,  
 H. L. Woodcock III,  P. M. Zimmerman,  D. Zuev,  B. Albrecht,  E. Alguire,  
 S. A. Baeppler,  D. Barton,  Z. Benda,  Y. A. Bernard,  E. J. Berquist,  
 K. B. Bravaya,  H. Burton,  D. Casanova,  Chun-Min Chang,  Yunqing Chen,  
 A. Chien,  K. D. Closser,  M. P. Coons,  S. Coriani,  S. Dasgupta,  
 A. L. Dempwolff,  M. Diedenhofen,  Hainam Do,  R. G. Edgar,  Po-Tung Fang,  
 S. Faraji,  S. Fatehi,  Qingguo Feng,  K. D. Fenk,  J. Fosso-Tande,  
 J. Gayvert,  Qinghui Ge,  A. Ghysels,  G. Gidofalvi,  J. Gomes,  
 J. Gonthier,  A. Gunina,  D. Hait,  M. W. D. Hanson-Heine,  
 P. H. P. Harbach,  A. W. Hauser,  M. F. Herbst,  J. E. Herr,  
 E. G. Hohenstein,  Z. C. Holden,  Kerwin Hui,  B. C. Huynh,  T.-C. Jagau,  
 Hyunjun Ji,  B. Kaduk,  K. Khistyaev,  Jaehoon Kim,  P. Klunzinger,  K. Koh,  
 D. Kosenkov,  L. Koulias,  T. Kowalczyk,  C. M. Krauter,  A. Kunitsa,  
 Ka Un Lao,  A. Laurent,  K. V. Lawler,  Joonho Lee,  D. Lefrancois,  
 S. Lehtola,  D. S. Levine,  Yi-Pei Li,  You-Sheng Lin,  Fenglai Liu,  
 E. Livshits,  A. Luenser,  P. Manohar,  E. Mansoor,  S. F. Manzer,  
 Shan-Ping Mao,  Yuezhi Mao,  N. Mardirossian,  A. V. Marenich,  
 T. Markovich,  L. A. Martinez-Martinez,  S. A. Maurer,  N. J. Mayhall,  
 S. C. McKenzie,  J.-M. Mewes,  P. Morgante,  A. F. Morrison,  
 J. W. Mullinax,  K. Nanda,  T. S. Nguyen-Beck,  R. Olivares-Amaya,  
 J. A. Parkhill,  Zheng Pei,  T. M. Perrine,  F. Plasser,  P. Pokhilko,  
 S. Prager,  A. Prociuk,  E. Ramos,  D. R. Rehn,  F. Rob,  M. Scheurer,  
 M. Schneider,  N. Sergueev,  S. M. Sharada,  S. Sharma,  D. W. Small,  
 T. Stauch,  T. Stein,  Yu-Chuan Su,  A. J. W. Thom,  A. Tkatchenko,  
 T. Tsuchimochi,  N. M. Tubman,  L. Vogt,  M. L. Vidal,  O. Vydrov,  
 M. A. Watson,  J. Wenzel,  M. de Wergifosse,  T. A. Wesolowski,  A. White,  
 J. Witte,  A. Yamada,  Jun Yang,  K. Yao,  S. Yeganeh,  S. R. Yost,  
 Zhi-Qiang You,  A. Zech,  Igor Ying Zhang,  Xing Zhang,  Yan Zhao,  
 Ying Zhu,  B. R. Brooks,  G. K. L. Chan,  C. J. Cramer,  M. S. Gordon,  
 W. J. Hehre,  A. Klamt,  M. W. Schmidt,  C. D. Sherrill,  D. G. Truhlar,  
 A. Aspuru-Guzik,  R. Baer,  A. T. Bell,  N. A. Besley,  Jeng-Da Chai,  
 A. E. DePrince, III,  R. A. DiStasio Jr.,  A. Dreuw,  B. D. Dunietz,  
 T. R. Furlani,  Chao-Ping Hsu,  Yousung Jung,  Jing Kong,  D. S. Lambrecht,  
 WanZhen Liang,  C. Ochsenfeld,  V. A. Rassolov,  L. V. Slipchenko,  
 J. E. Subotnik,  T. Van Voorhis,  J. M. Herbert,  A. I. Krylov,  
 P. M. W. Gill,  M. Head-Gordon

 Contributors to earlier versions of Q-Chem not listed above: 
 R. D. Adamson,  B. Austin,  J. Baker,  G. J. O. Beran,  K. Brandhorst,  
 S. T. Brown,  E. F. C. Byrd,  A. K. Chakraborty,  C.-L. Cheng,  
 Siu Hung Chien,  D. M. Chipman,  D. L. Crittenden,  H. Dachsel,  
 R. J. Doerksen,  A. D. Dutoi,  L. Fusti-Molnar,  W. A. Goddard III,  
 A. Golubeva-Zadorozhnaya,  S. R. Gwaltney,  G. Hawkins,  A. Heyden,  
 S. Hirata,  G. Kedziora,  F. J. Keil,  C. Kelley,  Jihan Kim,  R. A. King,  
 R. Z. Khaliullin,  P. P. Korambath,  W. Kurlancheek,  A. M. Lee,  M. S. Lee,  
 S. V. Levchenko,  Ching Yeh Lin,  D. Liotard,  R. C. Lochan,  I. Lotan,  
 P. E. Maslen,  N. Nair,  D. P. O'Neill,  D. Neuhauser,  E. Neuscamman,  
 C. M. Oana,  R. Olson,  B. Peters,  R. Peverati,  P. A. Pieniazek,  
 Y. M. Rhee,  J. Ritchie,  M. A. Rohrdanz,  E. Rosta,  N. J. Russ,  
 H. F. Schaefer III,  N. E. Schultz,  N. Shenvi,  A. C. Simmonett,  A. Sodt,  
 D. Stuck,  K. S. Thanthiriwatte,  V. Vanovschi,  Tao Wang,  A. Warshel,  
 C. F. Williams,  Q. Wu,  X. Xu,  W. Zhang

 Please cite Q-Chem as follows:
 Y. Shao et al., Mol. Phys. 113, 184-215 (2015)
 DOI: 10.1080/00268976.2014.952696

 Q-Chem 5.2.1 for Intel X86 EM64T Linux

 Parts of Q-Chem use Armadillo 8.300.2 (Tropical Shenanigans).
 http://arma.sourceforge.net/

 Q-Chem begins on Fri Mar  6 05:37:58 2020  

Host: 
0

     Scratch files written to /scratch/taweetham/qchem16899//
NAlpha2: 210
NElect   210
Mult     1
The previous job contains 0 fragments, simply inherited here

 Q-Chem warning in module libgen/rem_setup.C, line 2168:

 Setting Thresh to 1e-14


Checking the input file for inconsistencies... 	...done.

--------------------------------------------------------------
User input:
--------------------------------------------------------------

$MOLECULE
READ
$END

$REM
   JOB_TYPE 	FREQUENCY
   BASIS 	6-311++G**
   METHOD	B3LYP
   SCF_GUESS_ALWAYS     TRUE
   SYM_IGNORE   TRUE
   S2THRESH     15
   THRESH       15
   MEM_TOTAL    10000
$END

--------------------------------------------------------------
 ----------------------------------------------------------------
             Standard Nuclear Orientation (Angstroms)
    I     Atom           X                Y                Z
 ----------------------------------------------------------------
    1      C      -0.0132116888     0.0245033714    -0.0181708759
    2      C      -0.0625568238    -0.5120553213     1.2654010225
    3      H       0.8355214236    -0.9175230196     1.7125486823
    4      C      -1.2469481503    -0.5252810802     1.9911462798
    5      Cl     -1.2273952740    -1.2146888223     3.5933603497
    6      C      -2.4201943042     0.0015788011     1.4412193682
    7      Cl     -3.8987300202    -0.0113203456     2.3491646370
    8      C      -2.3860011144     0.5390665181     0.1432321291
    9      Cl     -3.8343158995     1.1856280747    -0.5636850917
   10      C      -1.1848571848     0.5467794921    -0.5789044409
   11      Cl     -1.1323294025     1.2072291485    -2.1916033948
   12      C       1.2785186942     0.0043891681    -0.7672382574
   13      C       2.1464805251     1.1030241275    -0.7738446211
   14      Cl      1.6994591199     2.5431866430     0.1007098296
   15      C       3.3606993700     1.0489302806    -1.4718862520
   16      Cl      4.4270484473     2.4190760592    -1.4727319188
   17      C       3.7166434730    -0.1173103608    -2.1702594862
   18      Cl      5.2175428557    -0.1991349643    -3.0371805985
   19      C       2.8459835701    -1.2122635991    -2.1546746926
   20      Cl      3.2350018192    -2.6891994469    -2.9973718857
   21      C       1.6449054638    -1.1463750317    -1.4597325965
   22      H       0.9829323262    -2.0021978716    -1.4671710546
 ----------------------------------------------------------------
 Nuclear Repulsion Energy =        2649.69350490 hartrees
 There are      105 alpha and      105 beta electrons
 Requested basis set is 6-311++G(d,p)
 There are 186 shells and 518 basis functions

 Total QAlloc Memory Limit  10000 MB
 Mega-Array Size       188 MB
 MEM_STATIC part       192 MB
 A cutoff of  1.0D-15 yielded  12185 shell pairs
 There are    106432 function pairs (    114370 Cartesian)
 Smallest overlap matrix eigenvalue = 1.53E-07
 Linear dependence detected in AO basis
 Number of orthogonalized atomic orbitals = 511
 Maximum deviation from orthogonality = 2.730E-10
 Guess from superposition of atomic densities
 Warning:  Energy on first SCF cycle will be non-variational
 SAD guess density has 210.000000 electrons

 -----------------------------------------------------------------------
  General SCF calculation program by
  Eric Jon Sundstrom, Paul Horn, Yuezhi Mao, Dmitri Zuev, Alec White,
  David Stuck, Shaama M.S., Shane Yost, Joonho Lee, David Small,
  Daniel Levine, Susi Lehtola, Hugh Burton, Evgeny Epifanovsky,
  Bang C. Huynh
 -----------------------------------------------------------------------
 Exchange:     0.2000 Hartree-Fock + 0.0800 Slater + 0.7200 B88
 Correlation:  0.1900 VWN1RPA + 0.8100 LYP
 Using SG-1 standard quadrature grid
 using 6 threads for integral computing
 -------------------------------------------------------
 OpenMP Integral computing Module                
 Release: version 2.0, May 2017, Q-Chem Inc. Pleasanton 
 -------------------------------------------------------
 A restricted SCF calculation will be
 performed using DIIS
 SCF converges when DIIS error is below 1.0e-08
 ---------------------------------------
  Cycle       Energy         DIIS error
 ---------------------------------------
    1   -4145.0631963568      2.66e-02  
    2   -4140.2560488619      1.76e-03  
    3   -4140.1222394431      2.51e-03  
    4   -4140.3364813427      7.56e-04  
    5   -4140.3558713579      2.53e-04  
    6   -4140.3576061803      1.07e-04  
    7   -4140.3579497425      3.33e-05  
    8   -4140.3579834019      1.03e-05  
    9   -4140.3579865147      3.44e-06  
   10   -4140.3579869166      7.65e-07  
   11   -4140.3579869363      1.73e-07  
   12   -4140.3579869372      7.12e-08  
   13   -4140.3579869376      2.82e-08  
   14   -4140.3579869374      5.35e-09  Convergence criterion met
 ---------------------------------------
 SCF time:   CPU 896.65s  wall 158.00s 
 SCF   energy in the final basis set =    -4140.3579869374
 Total energy in the final basis set =    -4140.3579869374

 --------------------------------------------------------------

                    Orbital Energies (a.u.)
 --------------------------------------------------------------

 Alpha MOs
 -- Occupied --
********-101.5840-101.5837-101.5836-101.5824-101.5824-101.5823-101.5823
-10.2869 -10.2868 -10.2860 -10.2860 -10.2822 -10.2821 -10.2800 -10.2800
-10.2430 -10.2427 -10.2275 -10.2275  -9.4986  -9.4986  -9.4983  -9.4983
 -9.4971  -9.4971  -9.4969  -9.4969  -7.2636  -7.2636  -7.2634  -7.2634
 -7.2620  -7.2620  -7.2618  -7.2618  -7.2535  -7.2534  -7.2532  -7.2532
 -7.2526  -7.2525  -7.2522  -7.2522  -7.2519  -7.2518  -7.2516  -7.2516
 -7.2513  -7.2512  -7.2511  -7.2510  -0.9706  -0.9634  -0.9240  -0.9192
 -0.9077  -0.8956  -0.8737  -0.8719  -0.8621  -0.8474  -0.7959  -0.7634
 -0.7575  -0.7449  -0.6717  -0.6460  -0.6435  -0.6185  -0.5577  -0.5517
 -0.5515  -0.5319  -0.5037  -0.4903  -0.4769  -0.4745  -0.4743  -0.4666
 -0.4663  -0.4499  -0.4309  -0.4297  -0.4218  -0.4092  -0.4044  -0.3850
 -0.3845  -0.3614  -0.3607  -0.3601  -0.3591  -0.3566  -0.3543  -0.3432
 -0.3409  -0.3392  -0.3382  -0.3218  -0.3215  -0.2832  -0.2818  -0.2733
 -0.2721
 -- Virtual --
 -0.0709  -0.0683  -0.0615  -0.0577  -0.0556  -0.0485  -0.0143  -0.0076
 -0.0046   0.0084   0.0096   0.0161   0.0187   0.0195   0.0221   0.0228
  0.0374   0.0408   0.0499   0.0502   0.0518   0.0567   0.0604   0.0710
  0.0728   0.0730   0.0773   0.0775   0.0823   0.0830   0.0850   0.0865
  0.0919   0.0933   0.0972   0.1013   0.1060   0.1078   0.1096   0.1160
  0.1185   0.1197   0.1240   0.1248   0.1278   0.1318   0.1341   0.1374
  0.1415   0.1457   0.1494   0.1516   0.1574   0.1582   0.1613   0.1716
  0.1730   0.1733   0.1795   0.1808   0.1824   0.1841   0.1873   0.1947
  0.1996   0.2014   0.2038   0.2101   0.2176   0.2185   0.2233   0.2244
  0.2308   0.2310   0.2415   0.2415   0.2484   0.2503   0.2531   0.2560
  0.2602   0.2640   0.2652   0.2666   0.2706   0.2770   0.2772   0.2817
  0.2847   0.2860   0.2871   0.2932   0.2978   0.3030   0.3048   0.3129
  0.3149   0.3308   0.3372   0.3438   0.3980   0.3989   0.4164   0.4226
  0.4252   0.4304   0.4371   0.4384   0.4413   0.4433   0.4496   0.4521
  0.4526   0.4581   0.4593   0.4615   0.4752   0.4762   0.4766   0.4826
  0.4875   0.4900   0.4988   0.5061   0.5087   0.5093   0.5263   0.5363
  0.5596   0.5624   0.5690   0.5694   0.5719   0.5864   0.5890   0.5899
  0.6057   0.6073   0.6083   0.6113   0.6225   0.6300   0.6326   0.6389
  0.6449   0.6505   0.6599   0.6611   0.6727   0.6788   0.6794   0.6909
  0.6975   0.7037   0.7469   0.7620   0.7705   0.7751   0.8016   0.8018
  0.8099   0.8160   0.8264   0.8289   0.8308   0.8336   0.8337   0.8382
  0.8390   0.8394   0.8412   0.8458   0.8478   0.8480   0.8526   0.8555
  0.8609   0.8682   0.8761   0.8826   0.8828   0.8914   0.8924   0.8939
  0.9052   0.9084   0.9129   0.9158   0.9169   0.9314   0.9353   0.9375
  0.9417   0.9440   0.9457   0.9475   0.9522   0.9546   0.9613   0.9732
  0.9848   0.9919   0.9984   1.0141   1.0365   1.0388   1.0421   1.0553
  1.0555   1.0804   1.1090   1.1206   1.1746   1.1832   1.1844   1.1883
  1.1958   1.1992   1.2241   1.2269   1.2481   1.2532   1.2616   1.2668
  1.2742   1.2752   1.2777   1.2814   1.2890   1.2978   1.3045   1.3271
  1.3492   1.3689   1.3789   1.3794   1.4232   1.4277   1.4561   1.4719
  1.4746   1.5443   1.5653   1.5932   1.5993   1.6260   1.6322   1.6526
  1.6551   1.6982   1.7195   1.7205   1.7432   1.7700   1.7853   1.8032
  1.8113   1.8313   1.8325   1.8422   1.8445   1.8591   1.8606   1.8974
  1.9003   1.9065   1.9706   2.0266   2.0305   2.0452   2.0494   2.0804
  2.1018   2.1223   2.1808   2.2064   2.2190   2.2230   2.2236   2.2306
  2.2390   2.2414   2.2685   2.2746   2.2815   2.2820   2.2863   2.3042
  2.3188   2.3305   2.3370   2.3580   2.3699   2.3944   2.4125   2.4135
  2.4174   2.4228   2.4438   2.4661   2.4732   2.4954   2.5105   2.5167
  2.5410   2.5418   2.5778   2.6012   2.6158   2.6245   2.6547   2.6604
  2.6744   2.6895   2.6917   2.6992   2.7383   2.7410   2.7566   2.8149
  2.8153   2.8323   2.8769   2.8921   2.9610   2.9677   3.0375   3.0681
  3.0718   3.0783   3.1023   3.1144   3.1367   3.1394   3.1644   3.1914
  3.2246   3.2396   3.2771   3.3600   3.3725   3.4798   3.5412   3.6565
  3.6636   3.6727   3.7652   3.8836   3.9244   4.0243   4.0354   4.2851
  4.7962   4.8032   9.7381   9.7408   9.7818   9.7855   9.8033   9.8058
  9.8141   9.8368  23.2871  23.4333  23.7852  23.7970  23.8424  23.8474
 23.9194  23.9392  23.9399  23.9896  24.0629  24.1334  25.7642  25.7646
 25.7992  25.8005  25.8526  25.8732  25.9122  25.9683  26.0663  26.0935
 26.0961  26.1045  26.1749  26.1788  26.2461  26.3556  26.4573  26.4955
 26.5945  26.6050  26.7229  26.7807  26.9529  27.0032 215.7254 215.7339
215.7767 215.7814 215.8019 215.8051 215.8186 215.8412
 --------------------------------------------------------------

          Ground-State Mulliken Net Atomic Charges

     Atom                 Charge (a.u.)
  ----------------------------------------
      1 C                    -0.471449
      2 C                    -0.676929
      3 H                     0.231393
      4 C                    -0.567673
      5 Cl                    0.624769
      6 C                    -0.354202
      7 Cl                    0.614247
      8 C                     0.279695
      9 Cl                    0.639349
     10 C                    -0.854380
     11 Cl                    0.534805
     12 C                    -0.476789
     13 C                    -0.851991
     14 Cl                    0.532755
     15 C                     0.281475
     16 Cl                    0.640918
     17 C                    -0.362225
     18 Cl                    0.613740
     19 C                    -0.562103
     20 Cl                    0.623992
     21 C                    -0.670729
     22 H                     0.231332
  ----------------------------------------
  Sum of atomic charges =     0.000000

 -----------------------------------------------------------------
                    Cartesian Multipole Moments
 -----------------------------------------------------------------
    Charge (ESU x 10^10)
                -0.0000
    Dipole Moment (Debye)
         X       0.1794      Y      -0.9697      Z       0.3395
       Tot       1.0429
    Quadrupole Moments (Debye-Ang)
        XX    -173.9500     XY      -0.5067     YY    -169.1896
        XZ       3.1280     YZ       0.1914     ZZ    -171.5235
    Octopole Moments (Debye-Ang^2)
       XXX    -314.8421    XXY     -31.4259    XYY    -100.5290
       YYY    -111.8097    XXZ      83.1108    XYZ      -2.9000
       YYZ      77.6563    XZZ    -102.5227    YZZ     -36.3526
       ZZZ     236.9586
    Hexadecapole Moments (Debye-Ang^3)
      XXXX   -9015.2748   XXXY       1.1959   XXYY   -1878.9508
      XYYY       1.8705   YYYY   -2177.2258   XXXZ    2011.7777
      XXYZ      11.9067   XYYZ     682.4897   YYYZ     107.4988
      XXZZ   -2214.7562   XYZZ      -9.3689   YYZZ   -1070.3306
      XZZZ    2047.7367   YZZZ      54.2233   ZZZZ   -4268.3675
 -----------------------------------------------------------------
 Calculating MO derivatives via CPSCF
    1     0    69    0.0163702  
    2     0    69    0.0052344  
    3     0    69    0.0005899  
    4     0    69    0.0000435  
    5    66     3    0.0000029  
    6    69     0    0.0000002  Converged
 Time for AOints: 2191.3 s (CPU) 370.2 s (wall)
 ------------------------------------------------------------------------------
                     AOints        : Timing summary (seconds)
 ------------------------------------------------------------------------------
     job step          cpu (% of tot)      sys (% of tot)     wall (% of tot)
 ------------------------------------------------------------------------------
  AOints            0.2191E+04 ( 9.8)   0.4300E-04 ( 5.4)   0.3702E+03 ( 9.7)
 ------------------------------------------------------------------------------
   Grand Totals     0.2244E+05          0.7910E-03          0.3817E+04
 ------------------------------------------------------------------------------
 Polarizability Matrix (a.u.)
            1           2           3
    1-292.3560216   6.5611726  60.7293803
    2   6.5611726-211.0136461   2.2854373
    3  60.7293803   2.2854373-238.8390216
 Calculating analytic Hessian of the SCF energy

 Direct stationary perturbation theory relativistic correction:

 rels  =       6.314478860054
 relv  =     -24.520635166207
 rel2e =       6.871095900555
 E_rel =     -11.335060405597

 Hessian of the SCF Energy
            1           2           3           4           5           6
    1   0.6061414  -0.0905328  -0.0471305  -0.1165441  -0.0012107   0.0391414
    2  -0.0905328   0.2642883  -0.1623073   0.0240955  -0.1018760   0.0872501
    3  -0.0471305  -0.1623073   0.5755067  -0.0215824   0.1016508  -0.2843948
    4  -0.1165441   0.0240955  -0.0215824   0.6908357  -0.1301842  -0.0190578
    5  -0.0012107  -0.1018760   0.1016508  -0.1301842   0.2381238  -0.1966281
    6   0.0391414   0.0872501  -0.2843948  -0.0190578  -0.1966281   0.5977979
    7   0.0045813  -0.0012159   0.0023717  -0.2542054   0.0933897  -0.0962764
    8   0.0097725  -0.0004364   0.0045353   0.0936804  -0.0787524   0.0507584
    9  -0.0231091   0.0106377  -0.0081123  -0.0979869   0.0511566  -0.1002925
   10   0.0296635  -0.0360960   0.0705306  -0.2749646   0.0256360   0.0648099
   11  -0.0156413   0.0095925  -0.0023554   0.0010454  -0.0671079   0.0233466
   12   0.0219070   0.0100928  -0.0310617   0.1245820   0.0087812  -0.1511292
   13  -0.0028487   0.0017956   0.0000549   0.0026884  -0.0102244   0.0247976
   14   0.0001909   0.0042359   0.0003428  -0.0011436  -0.0001520   0.0112699
   15   0.0037942  -0.0005978   0.0035242   0.0035969   0.0163981  -0.0366344
   16  -0.0149753   0.0149468  -0.0261291  -0.0521041   0.0027724   0.0275999
   17   0.0142482  -0.0130376   0.0231532   0.0225923   0.0106350  -0.0269783
   18  -0.0250499   0.0227007  -0.0388889  -0.0192504  -0.0146197   0.0523295
   19  -0.0008594  -0.0003585   0.0013040  -0.0000797   0.0034081  -0.0057215
   20  -0.0003836  -0.0007000  -0.0004759   0.0015381   0.0024105   0.0027256
   21   0.0007815  -0.0004475  -0.0007203  -0.0013760   0.0015302   0.0010863
   22  -0.0517911   0.0231120  -0.0226551  -0.0182495  -0.0075717   0.0296300
   23   0.0034776   0.0097002  -0.0143734  -0.0077144  -0.0031042   0.0119475
   24   0.0249516  -0.0266889   0.0525698   0.0287261   0.0117579  -0.0455405
   25   0.0003230  -0.0016481   0.0059504  -0.0016142   0.0007887  -0.0011585
   26   0.0000384   0.0036605   0.0001844   0.0006952  -0.0012337  -0.0000187
   27   0.0020276   0.0011578  -0.0001755  -0.0011473   0.0001067  -0.0003787
   28  -0.2443755   0.0562421  -0.0260996   0.0342071   0.0232349  -0.0725540
   29   0.0784147  -0.0925211   0.0341148   0.0033739  -0.0050385   0.0300354
   30  -0.0817545   0.0474762  -0.1245249  -0.0243903   0.0172085  -0.0186467
   31   0.0034153   0.0090052  -0.0210712  -0.0035430   0.0014520   0.0007775
   32   0.0012321  -0.0045077   0.0197258   0.0034047   0.0030074  -0.0000724
   33  -0.0018206   0.0149461  -0.0305159  -0.0035717   0.0012765   0.0029868
   34  -0.1822061   0.0014943   0.0622389  -0.0037633  -0.0029374   0.0113615
   35   0.0031694  -0.0780113  -0.0005472  -0.0113897   0.0046291   0.0066408
   36   0.0612625   0.0009005  -0.1104479   0.0295196   0.0022122  -0.0177946
   37  -0.0200210  -0.0209913   0.0037474  -0.0008969   0.0005602  -0.0019119
   38  -0.0077351   0.0043930   0.0056687   0.0019476  -0.0003935  -0.0021928
   39   0.0119776   0.0120135   0.0021804   0.0018348  -0.0014606  -0.0011080
   40  -0.0020953  -0.0023764  -0.0011548   0.0003204  -0.0007541  -0.0007964
   41   0.0022472  -0.0017264  -0.0012724  -0.0011072  -0.0003632   0.0002058
   42   0.0006988   0.0018451  -0.0018819   0.0002440   0.0006374   0.0003311
   43   0.0007719  -0.0026558   0.0013708  -0.0003843  -0.0000187   0.0002775
   44  -0.0033630  -0.0020759  -0.0017023   0.0005224   0.0000818  -0.0002313
   45   0.0013626  -0.0017767   0.0036461  -0.0007179  -0.0001026   0.0000657
   46   0.0000129  -0.0011811  -0.0005730  -0.0003648   0.0000392   0.0000072
   47   0.0004132  -0.0003352  -0.0005833  -0.0002274   0.0000731   0.0000144
   48   0.0001951   0.0004095   0.0002872   0.0000164   0.0000922   0.0001180
   49  -0.0009897  -0.0000986   0.0001047   0.0002963   0.0001603  -0.0001337
   50  -0.0004816  -0.0013997   0.0001981   0.0000344   0.0001632   0.0000934
   51  -0.0002885   0.0000382  -0.0009543   0.0000024  -0.0000410   0.0001403
   52   0.0008138   0.0000775  -0.0004485  -0.0005772   0.0000879   0.0001044
   53  -0.0000040   0.0000854   0.0000864   0.0000309   0.0000080   0.0000039
   54  -0.0005306   0.0000262   0.0001411   0.0003158  -0.0000575  -0.0000864
   55   0.0031555   0.0003541   0.0018016  -0.0005817  -0.0000344   0.0000893
   56   0.0005229  -0.0019989  -0.0035030  -0.0002169   0.0000841  -0.0000444
   57   0.0022068  -0.0038699   0.0037119  -0.0007188   0.0004133   0.0004939
   58   0.0001917   0.0008156   0.0001753  -0.0001591  -0.0000058   0.0000041
   59  -0.0004861  -0.0005269   0.0001595   0.0003139  -0.0000030   0.0000074
   60  -0.0002945  -0.0007107   0.0001001   0.0001453  -0.0000325   0.0000271
   61  -0.0121725   0.0237874   0.0185859  -0.0006983   0.0014784  -0.0009633
   62   0.0066995   0.0030157  -0.0048607  -0.0012414  -0.0015540   0.0020092
   63   0.0120040  -0.0139777  -0.0077909   0.0003987  -0.0002250   0.0007868
   64  -0.0001917   0.0014293  -0.0013935   0.0003814  -0.0000662  -0.0000272
   65  -0.0005897   0.0001824   0.0021606  -0.0000501   0.0003624  -0.0001427
   66  -0.0023323   0.0008822  -0.0021976   0.0004174  -0.0000543  -0.0001575
            7           8           9          10          11          12
    1   0.0045813   0.0097725  -0.0231091   0.0296635  -0.0156413   0.0219070
    2  -0.0012159  -0.0004364   0.0106377  -0.0360960   0.0095925   0.0100928
    3   0.0023717   0.0045353  -0.0081123   0.0705306  -0.0023554  -0.0310617
    4  -0.2542054   0.0936804  -0.0979869  -0.2749646   0.0010454   0.1245820
    5   0.0933897  -0.0787524   0.0511566   0.0256360  -0.0671079   0.0087812
    6  -0.0962764   0.0507584  -0.1002925   0.0648099   0.0233466  -0.1511292
    7   0.2674708  -0.1011283   0.1011254  -0.0178843   0.0101899  -0.0122631
    8  -0.1011283   0.0732720  -0.0582684  -0.0010543   0.0029171   0.0006404
    9   0.1011254  -0.0582684   0.1049873   0.0153930  -0.0060395   0.0084102
   10  -0.0178843  -0.0010543   0.0153930   0.6053772  -0.1013824  -0.0527102
   11   0.0101899   0.0029171  -0.0060395  -0.1013824   0.1923571  -0.1324365
   12  -0.0122631   0.0006404   0.0084102  -0.0527102  -0.1324365   0.4536768
   13   0.0003896  -0.0011396   0.0008005  -0.0370658   0.0029879   0.0028280
   14  -0.0003827  -0.0019734  -0.0013617   0.0043449  -0.0437540   0.0491996
   15  -0.0008187  -0.0009274   0.0000377  -0.0006930   0.0500674  -0.1381236
   16  -0.0017892   0.0005936   0.0024593  -0.2373271   0.0848946  -0.0916825
   17   0.0003134   0.0043672   0.0018315   0.0608417  -0.0922333   0.0510322
   18   0.0032834   0.0014895  -0.0006790  -0.0352928   0.0371741  -0.1218614
   19  -0.0009763  -0.0001947   0.0012078  -0.0379039   0.0005172   0.0231935
   20   0.0003053   0.0002111  -0.0002735   0.0089101   0.0028623  -0.0043477
   21  -0.0000265   0.0000434   0.0000763   0.0034947   0.0005980  -0.0001725
   22  -0.0000014  -0.0005668   0.0005414   0.0341937   0.0020906  -0.0226095
   23  -0.0005162  -0.0007826  -0.0001830   0.0237376  -0.0079524   0.0137403
   24   0.0006313  -0.0001223  -0.0008451  -0.0737059   0.0262212  -0.0154955
   25   0.0000724  -0.0000264  -0.0000626   0.0027574  -0.0003327   0.0011198
   26  -0.0000285  -0.0000467  -0.0000416  -0.0015727   0.0033132   0.0020116
   27  -0.0000202  -0.0000621   0.0000527   0.0041064   0.0012108  -0.0017175
   28   0.0013072   0.0004581   0.0016279  -0.0694543   0.0144799   0.0057363
   29   0.0006406   0.0042782   0.0031222   0.0159664  -0.0043186  -0.0018017
   30   0.0011314   0.0032655  -0.0024807   0.0040814  -0.0009964  -0.0006389
   31   0.0002904   0.0003242  -0.0007705   0.0006700  -0.0002857  -0.0000418
   32  -0.0002151  -0.0000528   0.0007279  -0.0006669  -0.0003925  -0.0002541
   33   0.0004656   0.0004829  -0.0010645   0.0002491  -0.0003703   0.0000886
   34   0.0003511  -0.0003771  -0.0017244   0.0027208   0.0009968   0.0001289
   35  -0.0012386  -0.0030462  -0.0012941   0.0009410   0.0044625   0.0040215
   36   0.0005158  -0.0019914   0.0002069  -0.0001174   0.0035542  -0.0023231
   37   0.0002190  -0.0006495   0.0001147  -0.0001257   0.0006982   0.0005064
   38  -0.0001115   0.0002026   0.0005040   0.0002547  -0.0001057  -0.0002208
   39   0.0000409   0.0006675   0.0002228  -0.0001943  -0.0004219  -0.0003385
   40  -0.0000025   0.0000673   0.0000461  -0.0000413   0.0001946  -0.0002623
   41   0.0000502  -0.0000944  -0.0001307   0.0000862  -0.0000876  -0.0000092
   42   0.0000300  -0.0001647  -0.0001178  -0.0003442  -0.0000295   0.0001662
   43  -0.0001415  -0.0001082   0.0000304  -0.0000845  -0.0000137   0.0003796
   44   0.0000547  -0.0001873   0.0001785   0.0000858   0.0000268   0.0002800
   45   0.0000041  -0.0000652  -0.0000159   0.0001883   0.0000622   0.0001626
   46  -0.0000108  -0.0000556  -0.0000883  -0.0000001   0.0002491  -0.0002353
   47  -0.0000025  -0.0000386  -0.0001123  -0.0000553   0.0001488  -0.0002202
   48  -0.0000070   0.0000207   0.0000086   0.0000410  -0.0000826   0.0000193
   49  -0.0000457  -0.0000459   0.0000493   0.0000348  -0.0001185   0.0002791
   50  -0.0000723  -0.0000230  -0.0000874  -0.0001160   0.0000805   0.0000268
   51   0.0000036   0.0000011  -0.0001140  -0.0000891   0.0001132  -0.0002068
   52   0.0000044   0.0000589  -0.0001182  -0.0000427   0.0001297  -0.0003301
   53  -0.0000016  -0.0000106   0.0000009   0.0000051  -0.0000107   0.0000122
   54  -0.0000068  -0.0000459   0.0000659   0.0000417  -0.0000450   0.0002092
   55   0.0000428   0.0001277   0.0002574  -0.0000049  -0.0003422   0.0001082
   56  -0.0000050  -0.0000494  -0.0002648   0.0001486   0.0003996  -0.0003810
   57  -0.0000228   0.0001708  -0.0001248  -0.0000993  -0.0001846  -0.0002924
   58   0.0000092   0.0000354  -0.0000083  -0.0000315   0.0000150  -0.0001566
   59  -0.0000236  -0.0001048   0.0000603   0.0000537  -0.0001257   0.0003521
   60  -0.0000182  -0.0000792   0.0000259   0.0000866  -0.0000832   0.0002163
   61   0.0003165   0.0002727   0.0002884  -0.0005271  -0.0004151  -0.0005104
   62   0.0000167   0.0003690  -0.0001664  -0.0001220  -0.0000600  -0.0002687
   63  -0.0000760  -0.0002152  -0.0000897   0.0000433   0.0004356   0.0005776
   64   0.0000022  -0.0000443  -0.0000732   0.0000424   0.0000417   0.0000337
   65  -0.0000188  -0.0000184   0.0000040   0.0000541  -0.0000123  -0.0002485
   66  -0.0000675  -0.0001335  -0.0001582   0.0001789   0.0002615  -0.0001660
           13          14          15          16          17          18
    1  -0.0028487   0.0001909   0.0037942  -0.0149753   0.0142482  -0.0250499
    2   0.0017956   0.0042359  -0.0005978   0.0149468  -0.0130376   0.0227007
    3   0.0000549   0.0003428   0.0035242  -0.0261291   0.0231532  -0.0388889
    4   0.0026884  -0.0011436   0.0035969  -0.0521041   0.0225923  -0.0192504
    5  -0.0102244  -0.0001520   0.0163981   0.0027724   0.0106350  -0.0146197
    6   0.0247976   0.0112699  -0.0366344   0.0275999  -0.0269783   0.0523295
    7   0.0003896  -0.0003827  -0.0008187  -0.0017892   0.0003134   0.0032834
    8  -0.0011396  -0.0019734  -0.0009274   0.0005936   0.0043672   0.0014895
    9   0.0008005  -0.0013617   0.0000377   0.0024593   0.0018315  -0.0006790
   10  -0.0370658   0.0043449  -0.0006930  -0.2373271   0.0608417  -0.0352928
   11   0.0029879  -0.0437540   0.0500674   0.0848946  -0.0922333   0.0371741
   12   0.0028280   0.0491996  -0.1381236  -0.0916825   0.0510322  -0.1218614
   13   0.0432622  -0.0071642  -0.0026363  -0.0004099   0.0095819  -0.0205786
   14  -0.0071642   0.0465639  -0.0795640   0.0007011  -0.0050086   0.0181060
   15  -0.0026363  -0.0795640   0.1985113   0.0002277   0.0128026  -0.0273995
   16  -0.0004099   0.0007011   0.0002277   0.5240776  -0.1038841  -0.0021954
   17   0.0095819  -0.0050086   0.0128026  -0.1038841   0.2042105  -0.1653541
   18  -0.0205786   0.0181060  -0.0273995  -0.0021954  -0.1653541   0.5026134
   19  -0.0039326   0.0009863  -0.0006252  -0.1339324   0.0028828   0.0594297
   20   0.0036092  -0.0015672  -0.0006902   0.0028429  -0.0261515   0.0062033
   21  -0.0067933   0.0007903   0.0009980   0.0595482   0.0061775  -0.0723911
   22  -0.0032455   0.0022064  -0.0010998  -0.0945034   0.0186147  -0.0193926
   23   0.0008338   0.0031567   0.0007681  -0.0051011  -0.0893218   0.0884192
   24   0.0020900  -0.0000773   0.0026459   0.0368130   0.0750665  -0.2534936
   25  -0.0001634   0.0003164  -0.0005447  -0.0158483   0.0087294  -0.0095727
   26   0.0005306  -0.0002312   0.0005584   0.0164859  -0.0048065   0.0100706
   27  -0.0010900   0.0007291  -0.0008883  -0.0280595   0.0144404  -0.0148381
   28   0.0010923   0.0000121  -0.0010181   0.0302404  -0.0360045   0.0698851
   29  -0.0004577  -0.0006954  -0.0000444  -0.0151668   0.0089171  -0.0047986
   30  -0.0000678  -0.0003043  -0.0001204   0.0191920   0.0083662  -0.0282376
   31   0.0001467  -0.0001230   0.0000349  -0.0030468   0.0019519  -0.0006996
   32  -0.0000902  -0.0005006   0.0006370   0.0008673   0.0033135   0.0006143
   33  -0.0000101   0.0006601  -0.0018291   0.0022367  -0.0003053   0.0031644
   34   0.0002484   0.0002908  -0.0008482  -0.0011836   0.0002757  -0.0005688
   35  -0.0003467  -0.0000779   0.0006200   0.0002396  -0.0012061   0.0000649
   36   0.0005648   0.0001003  -0.0004015  -0.0000027   0.0000750  -0.0009507
   37  -0.0000677   0.0000170   0.0002117   0.0002738  -0.0003595  -0.0001712
   38   0.0001599   0.0001810  -0.0004962  -0.0000654   0.0003801  -0.0000071
   39   0.0000989   0.0000951  -0.0003183   0.0000475  -0.0002166   0.0004332
   40   0.0000360  -0.0000252  -0.0000023   0.0000950   0.0001261   0.0002431
   41  -0.0000726  -0.0000784   0.0001595  -0.0000220  -0.0000171   0.0000784
   42  -0.0000150  -0.0000073   0.0000334   0.0000328  -0.0000881   0.0001142
   43  -0.0000010   0.0000611  -0.0001770  -0.0001077  -0.0000471   0.0001504
   44   0.0000340   0.0000961  -0.0002201  -0.0002319   0.0000209   0.0000939
   45  -0.0000390   0.0000195   0.0000636  -0.0000561  -0.0000335  -0.0000370
   46  -0.0000237  -0.0000855   0.0002238   0.0001796  -0.0000196  -0.0001180
   47  -0.0000192  -0.0000702   0.0002009   0.0001802  -0.0000507  -0.0001015
   48  -0.0000022   0.0000055  -0.0000267  -0.0000465   0.0000455  -0.0000158
   49   0.0000261   0.0000895  -0.0002756  -0.0002007   0.0000767   0.0001818
   50   0.0000030  -0.0000201  -0.0000322   0.0000298  -0.0001056   0.0000364
   51  -0.0000067  -0.0000653   0.0001122   0.0001734   0.0001454   0.0000152
   52  -0.0000429  -0.0001256   0.0003287   0.0002627  -0.0000272  -0.0001423
   53   0.0000007   0.0000074  -0.0000149  -0.0000182   0.0000086   0.0000061
   54   0.0000236   0.0000746  -0.0001880  -0.0001595  -0.0000264   0.0000604
   55  -0.0000197   0.0000377   0.0000066  -0.0000584   0.0000352  -0.0000676
   56  -0.0000284  -0.0001382   0.0003808   0.0002506  -0.0000024  -0.0002662
   57  -0.0000534  -0.0001107   0.0002172   0.0001701  -0.0000672  -0.0000339
   58  -0.0000126  -0.0000420   0.0001023   0.0000840   0.0000022  -0.0000420
   59   0.0000229   0.0001123  -0.0002654  -0.0002224   0.0000014   0.0001136
   60   0.0000149   0.0000772  -0.0001524  -0.0001731   0.0000054   0.0000355
   61  -0.0000611  -0.0001858   0.0002893   0.0003493   0.0000405  -0.0000159
   62  -0.0000169  -0.0000410   0.0001404  -0.0001263   0.0000723   0.0000684
   63   0.0000082   0.0000206  -0.0000333   0.0000074  -0.0000788   0.0001777
   64   0.0000048   0.0000236  -0.0000773  -0.0000769   0.0000303  -0.0000166
   65   0.0000005  -0.0000450   0.0001194   0.0000332   0.0000150  -0.0000946
   66   0.0000109  -0.0000002  -0.0000282  -0.0000031   0.0000072  -0.0001167
           19          20          21          22          23          24
    1  -0.0008594  -0.0003836   0.0007815  -0.0517911   0.0034776   0.0249516
    2  -0.0003585  -0.0007000  -0.0004475   0.0231120   0.0097002  -0.0266889
    3   0.0013040  -0.0004759  -0.0007203  -0.0226551  -0.0143734   0.0525698
    4  -0.0000797   0.0015381  -0.0013760  -0.0182495  -0.0077144   0.0287261
    5   0.0034081   0.0024105   0.0015302  -0.0075717  -0.0031042   0.0117579
    6  -0.0057215   0.0027256   0.0010863   0.0296300   0.0119475  -0.0455405
    7  -0.0009763   0.0003053  -0.0000265  -0.0000014  -0.0005162   0.0006313
    8  -0.0001947   0.0002111   0.0000434  -0.0005668  -0.0007826  -0.0001223
    9   0.0012078  -0.0002735   0.0000763   0.0005414  -0.0001830  -0.0008451
   10  -0.0379039   0.0089101   0.0034947   0.0341937   0.0237376  -0.0737059
   11   0.0005172   0.0028623   0.0005980   0.0020906  -0.0079524   0.0262212
   12   0.0231935  -0.0043477  -0.0001725  -0.0226095   0.0137403  -0.0154955
   13  -0.0039326   0.0036092  -0.0067933  -0.0032455   0.0008338   0.0020900
   14   0.0009863  -0.0015672   0.0007903   0.0022064   0.0031567  -0.0000773
   15  -0.0006252  -0.0006902   0.0009980  -0.0010998   0.0007681   0.0026459
   16  -0.1339324   0.0028429   0.0595482  -0.0945034  -0.0051011   0.0368130
   17   0.0028828  -0.0261515   0.0061775   0.0186147  -0.0893218   0.0750665
   18   0.0594297   0.0062033  -0.0723911  -0.0193926   0.0884192  -0.2534936
   19   0.1898349  -0.0077678  -0.0878393  -0.0172801  -0.0002971   0.0127317
   20  -0.0077678   0.0198122  -0.0154221  -0.0080373   0.0023629   0.0064143
   21  -0.0878393  -0.0154221   0.1000325   0.0310888   0.0019071  -0.0198027
   22  -0.0172801  -0.0080373   0.0310888   0.5188173  -0.0697345  -0.0734624
   23  -0.0002971   0.0023629   0.0019071  -0.0697345   0.1891902  -0.1512978
   24   0.0127317   0.0064143  -0.0198027  -0.0734624  -0.1512978   0.5118654
   25   0.0029369  -0.0023840   0.0033849  -0.1270987   0.0424863  -0.0416590
   26   0.0005811  -0.0017349   0.0016603   0.0425311  -0.0431467   0.0249938
   27  -0.0036586   0.0033658  -0.0070765  -0.0417085   0.0250931  -0.0572910
   28   0.0026122   0.0018324  -0.0035854  -0.2385963   0.0187635   0.0625602
   29   0.0007183   0.0025195   0.0028759  -0.0054749  -0.0627380   0.0219839
   30  -0.0009164   0.0022275  -0.0008125   0.1182439   0.0072784  -0.1417121
   31  -0.0002027  -0.0004019   0.0011795  -0.0011224  -0.0083088   0.0222213
   32  -0.0002280   0.0000972   0.0002743   0.0002694  -0.0009395   0.0090608
   33   0.0007577   0.0003786  -0.0011961   0.0022242   0.0142600  -0.0323192
   34   0.0008474  -0.0000466  -0.0004856  -0.0014763   0.0027190  -0.0019485
   35  -0.0000620  -0.0000739  -0.0000759   0.0021961   0.0038054   0.0024049
   36  -0.0003609  -0.0001016   0.0002699  -0.0014896   0.0024046   0.0000331
   37  -0.0002794   0.0000227   0.0002004  -0.0000039   0.0006861   0.0004211
   38   0.0003276  -0.0000572  -0.0002054   0.0000527  -0.0004854   0.0003238
   39   0.0003074   0.0000182  -0.0001461   0.0004978  -0.0000318  -0.0005323
   40  -0.0000912  -0.0000267   0.0000431   0.0005726  -0.0000094  -0.0002688
   41  -0.0001490   0.0000118   0.0000802   0.0000911   0.0000632  -0.0002427
   42  -0.0000106  -0.0000020  -0.0000040  -0.0001115  -0.0000105  -0.0002806
   43   0.0001780   0.0000017  -0.0001225  -0.0001099   0.0000457  -0.0000908
   44   0.0001559  -0.0000048  -0.0000953  -0.0002189   0.0002573   0.0000218
   45  -0.0000267   0.0000034   0.0000207   0.0000438  -0.0001824   0.0000845
   46  -0.0002596  -0.0000027   0.0001531   0.0002028  -0.0000359   0.0001062
   47  -0.0002191   0.0000035   0.0001328   0.0001630  -0.0000346   0.0000697
   48   0.0000480  -0.0000001  -0.0000309  -0.0000856  -0.0000274   0.0000249
   49   0.0002541  -0.0000083  -0.0001697  -0.0001910   0.0000803  -0.0001684
   50   0.0000134   0.0000144  -0.0000036   0.0000761   0.0000436  -0.0000432
   51  -0.0001478  -0.0000297   0.0000633   0.0001335  -0.0000747   0.0000212
   52  -0.0003057   0.0000026   0.0001818   0.0002237  -0.0000691   0.0000540
   53   0.0000107  -0.0000040  -0.0000071  -0.0000184  -0.0000024   0.0000006
   54   0.0001749   0.0000034  -0.0001044  -0.0001399   0.0000444  -0.0000279
   55   0.0000363   0.0000134  -0.0000037  -0.0001198   0.0000286   0.0001885
   56  -0.0003026  -0.0000055   0.0001823   0.0002448   0.0000121   0.0001735
   57  -0.0001798   0.0000235   0.0001265   0.0003374   0.0000204   0.0002209
   58  -0.0001176  -0.0000002   0.0000702   0.0000690  -0.0000748   0.0000193
   59   0.0002726   0.0000012  -0.0001670  -0.0002058   0.0000962  -0.0000906
   60   0.0001855   0.0000012  -0.0001092  -0.0001416   0.0000925  -0.0000087
   61  -0.0005148  -0.0000173   0.0003055  -0.0001201  -0.0009543  -0.0001946
   62  -0.0001843  -0.0000089   0.0000982   0.0000545  -0.0000306  -0.0001134
   63   0.0002055  -0.0000229  -0.0001299   0.0001674   0.0002585  -0.0000918
   64   0.0000357  -0.0000020  -0.0000297  -0.0001711  -0.0000434  -0.0000137
   65  -0.0001110   0.0000015   0.0000735   0.0001255  -0.0001501   0.0001843
   66  -0.0000588   0.0000010   0.0000225  -0.0000125  -0.0000528  -0.0000254
           25          26          27          28          29          30
    1   0.0003230   0.0000384   0.0020276  -0.2443755   0.0784147  -0.0817545
    2  -0.0016481   0.0036605   0.0011578   0.0562421  -0.0925211   0.0474762
    3   0.0059504   0.0001844  -0.0001755  -0.0260996   0.0341148  -0.1245249
    4  -0.0016142   0.0006952  -0.0011473   0.0342071   0.0033739  -0.0243903
    5   0.0007887  -0.0012337   0.0001067   0.0232349  -0.0050385   0.0172085
    6  -0.0011585  -0.0000187  -0.0003787  -0.0725540   0.0300354  -0.0186467
    7   0.0000724  -0.0000285  -0.0000202   0.0013072   0.0006406   0.0011314
    8  -0.0000264  -0.0000467  -0.0000621   0.0004581   0.0042782   0.0032655
    9  -0.0000626  -0.0000416   0.0000527   0.0016279   0.0031222  -0.0024807
   10   0.0027574  -0.0015727   0.0041064  -0.0694543   0.0159664   0.0040814
   11  -0.0003327   0.0033132   0.0012108   0.0144799  -0.0043186  -0.0009964
   12   0.0011198   0.0020116  -0.0017175   0.0057363  -0.0018017  -0.0006389
   13  -0.0001634   0.0005306  -0.0010900   0.0010923  -0.0004577  -0.0000678
   14   0.0003164  -0.0002312   0.0007291   0.0000121  -0.0006954  -0.0003043
   15  -0.0005447   0.0005584  -0.0008883  -0.0010181  -0.0000444  -0.0001204
   16  -0.0158483   0.0164859  -0.0280595   0.0302404  -0.0151668   0.0191920
   17   0.0087294  -0.0048065   0.0144404  -0.0360045   0.0089171   0.0083662
   18  -0.0095727   0.0100706  -0.0148381   0.0698851  -0.0047986  -0.0282376
   19   0.0029369   0.0005811  -0.0036586   0.0026122   0.0007183  -0.0009164
   20  -0.0023840  -0.0017349   0.0033658   0.0018324   0.0025195   0.0022275
   21   0.0033849   0.0016603  -0.0070765  -0.0035854   0.0028759  -0.0008125
   22  -0.1270987   0.0425311  -0.0417085  -0.2385963  -0.0054749   0.1182439
   23   0.0424863  -0.0431467   0.0250931   0.0187635  -0.0627380   0.0072784
   24  -0.0416590   0.0249938  -0.0572910   0.0625602   0.0219839  -0.1417121
   25   0.1817354  -0.0657412   0.0586417  -0.0370780   0.0167568  -0.0164304
   26  -0.0657412   0.0447882  -0.0434198   0.0087762  -0.0006631   0.0042043
   27   0.0586417  -0.0434198   0.0794762   0.0023860  -0.0002072   0.0027774
   28  -0.0370780   0.0087762   0.0023860   0.5855767  -0.0989671  -0.0371423
   29   0.0167568  -0.0006631  -0.0002072  -0.0989671   0.1917066  -0.1311216
   30  -0.0164304   0.0042043   0.0027774  -0.0371423  -0.1311216   0.4458888
   31  -0.0051522  -0.0023369   0.0081768  -0.0376790   0.0026480   0.0025372
   32   0.0004979  -0.0000502  -0.0022485   0.0012002  -0.0425341   0.0484283
   33   0.0013533  -0.0004976  -0.0001578   0.0050456   0.0471496  -0.1379837
   34  -0.0002039  -0.0001769   0.0004694  -0.0281058   0.0052555   0.0105883
   35   0.0005052   0.0001150  -0.0000944   0.0099994   0.0030996  -0.0053902
   36  -0.0013813   0.0004107   0.0000617  -0.0052642  -0.0036046   0.0116178
   37  -0.0001440   0.0000924   0.0000318   0.0006351  -0.0012177   0.0016063
   38   0.0006257  -0.0000847   0.0000700   0.0023523  -0.0013451  -0.0024009
   39   0.0003324  -0.0002408   0.0000259  -0.0004790   0.0020983  -0.0021639
   40  -0.0000383   0.0000188  -0.0000138  -0.0006569  -0.0015275  -0.0006359
   41  -0.0002187   0.0000176  -0.0000527  -0.0008311  -0.0008498   0.0008410
   42  -0.0001221   0.0000424   0.0000289  -0.0009124   0.0000448   0.0005888
   43   0.0002108  -0.0000987  -0.0000090   0.0000629   0.0004776   0.0002998
   44   0.0001861  -0.0000326   0.0000610  -0.0000317  -0.0005734   0.0002561
   45   0.0000369   0.0000098   0.0000141   0.0007447  -0.0000292  -0.0004983
   46  -0.0002147   0.0000848  -0.0000573   0.0000503  -0.0003002   0.0005280
   47  -0.0002090   0.0000731  -0.0000542  -0.0000231  -0.0000774   0.0004291
   48   0.0000378  -0.0000085   0.0000118   0.0000870  -0.0000181  -0.0001815
   49   0.0002235  -0.0000793   0.0000591   0.0001810  -0.0000369  -0.0000411
   50   0.0000183  -0.0000589  -0.0000248   0.0000845   0.0005599   0.0001302
   51  -0.0001592   0.0000659  -0.0000480  -0.0003012  -0.0001642   0.0003401
   52  -0.0003232   0.0001037  -0.0000652  -0.0001945  -0.0001292   0.0004647
   53   0.0000130  -0.0000036   0.0000008   0.0000210  -0.0000125   0.0000098
   54   0.0001833  -0.0000648   0.0000388   0.0001297   0.0001496  -0.0002703
   55   0.0001046   0.0000255   0.0000080   0.0001511  -0.0003273  -0.0000790
   56  -0.0003979   0.0001344  -0.0000535  -0.0002300  -0.0000697   0.0000771
   57  -0.0000521   0.0000207  -0.0000746   0.0007597   0.0001598  -0.0006562
   58  -0.0000921   0.0000233  -0.0000277  -0.0000071  -0.0001219   0.0002977
   59   0.0002349  -0.0000715   0.0000628  -0.0000130   0.0001674  -0.0004217
   60   0.0001595  -0.0000548   0.0000433   0.0000973   0.0001529  -0.0003616
   61  -0.0003764   0.0000516  -0.0000523   0.0000754  -0.0007428   0.0023441
   62  -0.0001736   0.0000452  -0.0000474  -0.0019872   0.0002866   0.0007244
   63   0.0000764   0.0000546   0.0001548  -0.0014965   0.0000623  -0.0027308
   64  -0.0000167  -0.0000045   0.0000024  -0.0000434   0.0002178   0.0001420
   65  -0.0000272   0.0000170  -0.0000337   0.0006322  -0.0000988  -0.0002865
   66  -0.0001339   0.0000591  -0.0000397  -0.0002070  -0.0001602   0.0008068
           31          32          33          34          35          36
    1   0.0034153   0.0012321  -0.0018206  -0.1822061   0.0031694   0.0612625
    2   0.0090052  -0.0045077   0.0149461   0.0014943  -0.0780113   0.0009005
    3  -0.0210712   0.0197258  -0.0305159   0.0622389  -0.0005472  -0.1104479
    4  -0.0035430   0.0034047  -0.0035717  -0.0037633  -0.0113897   0.0295196
    5   0.0014520   0.0030074   0.0012765  -0.0029374   0.0046291   0.0022122
    6   0.0007775  -0.0000724   0.0029868   0.0113615   0.0066408  -0.0177946
    7   0.0002904  -0.0002151   0.0004656   0.0003511  -0.0012386   0.0005158
    8   0.0003242  -0.0000528   0.0004829  -0.0003771  -0.0030462  -0.0019914
    9  -0.0007705   0.0007279  -0.0010645  -0.0017244  -0.0012941   0.0002069
   10   0.0006700  -0.0006669   0.0002491   0.0027208   0.0009410  -0.0001174
   11  -0.0002857  -0.0003925  -0.0003703   0.0009968   0.0044625   0.0035542
   12  -0.0000418  -0.0002541   0.0000886   0.0001289   0.0040215  -0.0023231
   13   0.0001467  -0.0000902  -0.0000101   0.0002484  -0.0003467   0.0005648
   14  -0.0001230  -0.0005006   0.0006601   0.0002908  -0.0000779   0.0001003
   15   0.0000349   0.0006370  -0.0018291  -0.0008482   0.0006200  -0.0004015
   16  -0.0030468   0.0008673   0.0022367  -0.0011836   0.0002396  -0.0000027
   17   0.0019519   0.0033135  -0.0003053   0.0002757  -0.0012061   0.0000750
   18  -0.0006996   0.0006143   0.0031644  -0.0005688   0.0000649  -0.0009507
   19  -0.0002027  -0.0002280   0.0007577   0.0008474  -0.0000620  -0.0003609
   20  -0.0004019   0.0000972   0.0003786  -0.0000466  -0.0000739  -0.0001016
   21   0.0011795   0.0002743  -0.0011961  -0.0004856  -0.0000759   0.0002699
   22  -0.0011224   0.0002694   0.0022242  -0.0014763   0.0021961  -0.0014896
   23  -0.0083088  -0.0009395   0.0142600   0.0027190   0.0038054   0.0024046
   24   0.0222213   0.0090608  -0.0323192  -0.0019485   0.0024049   0.0000331
   25  -0.0051522   0.0004979   0.0013533  -0.0002039   0.0005052  -0.0013813
   26  -0.0023369  -0.0000502  -0.0004976  -0.0001769   0.0001150   0.0004107
   27   0.0081768  -0.0022485  -0.0001578   0.0004694  -0.0000944   0.0000617
   28  -0.0376790   0.0012002   0.0050456  -0.0281058   0.0099994  -0.0052642
   29   0.0026480  -0.0425341   0.0471496   0.0052555   0.0030996  -0.0036046
   30   0.0025372   0.0484283  -0.1379837   0.0105883  -0.0053902   0.0116178
   31   0.0498541  -0.0057928  -0.0071513  -0.0022488   0.0010371  -0.0026870
   32  -0.0057928   0.0449578  -0.0772039  -0.0011926  -0.0021867   0.0007321
   33  -0.0071513  -0.0772039   0.1991355   0.0025328  -0.0010468  -0.0014399
   34  -0.0022488  -0.0011926   0.0025328   0.5368787   0.0643376  -0.1774722
   35   0.0010371  -0.0021867  -0.0010468   0.0643376   0.5804621   0.1358467
   36  -0.0026870   0.0007321  -0.0014399  -0.1774722   0.1358467   0.3281447
   37  -0.0013532  -0.0000821  -0.0012728  -0.1776323  -0.0751429   0.0328193
   38   0.0006801  -0.0005028   0.0004949  -0.1248260  -0.2082541   0.0046084
   39  -0.0012741  -0.0002694   0.0007664   0.0101256  -0.0234859  -0.0750832
   40  -0.0003301  -0.0003993   0.0001201   0.0063799  -0.0086985  -0.0051585
   41   0.0001804   0.0004171  -0.0001129   0.0086279  -0.0353901  -0.0219248
   42  -0.0000396  -0.0002160  -0.0000502   0.0026232  -0.0120550  -0.0026420
   43   0.0005873   0.0000379  -0.0000433  -0.0348864  -0.0559739  -0.0025141
   44  -0.0000060   0.0000069  -0.0002533  -0.0130527   0.0312907   0.0185921
   45  -0.0002945  -0.0000934  -0.0002391   0.0161695   0.0429760   0.0139565
   46  -0.0000768   0.0000672  -0.0001973  -0.0007405   0.0038035   0.0041643
   47  -0.0000639   0.0000422  -0.0001083   0.0002354   0.0032644  -0.0003090
   48  -0.0000032   0.0000440   0.0000446   0.0026232  -0.0023316   0.0012730
   49   0.0000898   0.0000502  -0.0000448  -0.0024335  -0.0150765  -0.0048155
   50   0.0000860   0.0000732   0.0001361  -0.0139066  -0.0597407  -0.0180490
   51   0.0002552   0.0000607   0.0000267  -0.0045762  -0.0173831  -0.0046681
   52  -0.0001364   0.0000662  -0.0000845  -0.0012618   0.0007451   0.0007096
   53   0.0000123   0.0000085  -0.0000100   0.0004440   0.0002594   0.0002813
   54   0.0000542  -0.0000552   0.0000463   0.0003390   0.0001108  -0.0012830
   55   0.0001141  -0.0002298  -0.0002594   0.0010462   0.0716116   0.0326831
   56  -0.0002721  -0.0001571   0.0001063   0.0276109   0.0236204  -0.0069539
   57  -0.0001137   0.0001119   0.0000759   0.0138151  -0.0318374  -0.0162897
   58  -0.0000090   0.0000774  -0.0000873  -0.0018294  -0.0034018   0.0020350
   59   0.0000670  -0.0000731   0.0000922   0.0000120   0.0036274  -0.0003749
   60   0.0000056  -0.0000547   0.0000724   0.0034839   0.0015420   0.0031161
   61  -0.0002885   0.0011579  -0.0004362  -0.1186218   0.0048820   0.0358731
   62   0.0001491  -0.0000489  -0.0001584   0.0596012  -0.2551110  -0.1164654
   63  -0.0011181  -0.0000007   0.0006610   0.0598275  -0.0861368  -0.1284633
   64   0.0000210  -0.0000317  -0.0000060   0.0081209   0.0078623   0.0011169
   65  -0.0000022   0.0000225   0.0000834  -0.0153854  -0.0155376   0.0000565
   66   0.0000224   0.0000512  -0.0002730  -0.0087022  -0.0125497   0.0031063
           37          38          39          40          41          42
    1  -0.0200210  -0.0077351   0.0119776  -0.0020953   0.0022472   0.0006988
    2  -0.0209913   0.0043930   0.0120135  -0.0023764  -0.0017264   0.0018451
    3   0.0037474   0.0056687   0.0021804  -0.0011548  -0.0012724  -0.0018819
    4  -0.0008969   0.0019476   0.0018348   0.0003204  -0.0011072   0.0002440
    5   0.0005602  -0.0003935  -0.0014606  -0.0007541  -0.0003632   0.0006374
    6  -0.0019119  -0.0021928  -0.0011080  -0.0007964   0.0002058   0.0003311
    7   0.0002190  -0.0001115   0.0000409  -0.0000025   0.0000502   0.0000300
    8  -0.0006495   0.0002026   0.0006675   0.0000673  -0.0000944  -0.0001647
    9   0.0001147   0.0005040   0.0002228   0.0000461  -0.0001307  -0.0001178
   10  -0.0001257   0.0002547  -0.0001943  -0.0000413   0.0000862  -0.0003442
   11   0.0006982  -0.0001057  -0.0004219   0.0001946  -0.0000876  -0.0000295
   12   0.0005064  -0.0002208  -0.0003385  -0.0002623  -0.0000092   0.0001662
   13  -0.0000677   0.0001599   0.0000989   0.0000360  -0.0000726  -0.0000150
   14   0.0000170   0.0001810   0.0000951  -0.0000252  -0.0000784  -0.0000073
   15   0.0002117  -0.0004962  -0.0003183  -0.0000023   0.0001595   0.0000334
   16   0.0002738  -0.0000654   0.0000475   0.0000950  -0.0000220   0.0000328
   17  -0.0003595   0.0003801  -0.0002166   0.0001261  -0.0000171  -0.0000881
   18  -0.0001712  -0.0000071   0.0004332   0.0002431   0.0000784   0.0001142
   19  -0.0002794   0.0003276   0.0003074  -0.0000912  -0.0001490  -0.0000106
   20   0.0000227  -0.0000572   0.0000182  -0.0000267   0.0000118  -0.0000020
   21   0.0002004  -0.0002054  -0.0001461   0.0000431   0.0000802  -0.0000040
   22  -0.0000039   0.0000527   0.0004978   0.0005726   0.0000911  -0.0001115
   23   0.0006861  -0.0004854  -0.0000318  -0.0000094   0.0000632  -0.0000105
   24   0.0004211   0.0003238  -0.0005323  -0.0002688  -0.0002427  -0.0002806
   25  -0.0001440   0.0006257   0.0003324  -0.0000383  -0.0002187  -0.0001221
   26   0.0000924  -0.0000847  -0.0002408   0.0000188   0.0000176   0.0000424
   27   0.0000318   0.0000700   0.0000259  -0.0000138  -0.0000527   0.0000289
   28   0.0006351   0.0023523  -0.0004790  -0.0006569  -0.0008311  -0.0009124
   29  -0.0012177  -0.0013451   0.0020983  -0.0015275  -0.0008498   0.0000448
   30   0.0016063  -0.0024009  -0.0021639  -0.0006359   0.0008410   0.0005888
   31  -0.0013532   0.0006801  -0.0012741  -0.0003301   0.0001804  -0.0000396
   32  -0.0000821  -0.0005028  -0.0002694  -0.0003993   0.0004171  -0.0002160
   33  -0.0012728   0.0004949   0.0007664   0.0001201  -0.0001129  -0.0000502
   34  -0.1776323  -0.1248260   0.0101256   0.0063799   0.0086279   0.0026232
   35  -0.0751429  -0.2082541  -0.0234859  -0.0086985  -0.0353901  -0.0120550
   36   0.0328193   0.0046084  -0.0750832  -0.0051585  -0.0219248  -0.0026420
   37   0.5023349   0.1010805  -0.1700489  -0.0445755   0.0245585   0.0218216
   38   0.1010805   0.4758725   0.1004414   0.0220799  -0.1213260  -0.0545823
   39  -0.1700489   0.1004414   0.2508789   0.0212141  -0.0562718  -0.0583387
   40  -0.0445755   0.0220799   0.0212141   0.0566129  -0.0322490  -0.0376656
   41   0.0245585  -0.1213260  -0.0562718  -0.0322490   0.1726269   0.0875526
   42   0.0218216  -0.0545823  -0.0583387  -0.0376656   0.0875526   0.0704194
   43  -0.2351760   0.0267262   0.1102651  -0.0072898   0.0051066   0.0080993
   44  -0.0243769  -0.0908181  -0.0012245   0.0233742  -0.0160686  -0.0213738
   45   0.0893056  -0.0300610  -0.1170478   0.0158385  -0.0110313  -0.0108002
   46  -0.0238957  -0.0305943   0.0019670  -0.0060792  -0.0019528   0.0020536
   47  -0.0133693  -0.0139028   0.0001799   0.0042202   0.0028541  -0.0007503
   48   0.0093254   0.0095288   0.0023403   0.0047474   0.0027175  -0.0023040
   49   0.0022103   0.0254385   0.0113360  -0.0016242  -0.0010295   0.0026154
   50   0.0708663   0.0253352  -0.0306415  -0.0035760   0.0021314   0.0014751
   51   0.0312747  -0.0044943  -0.0164353   0.0014466  -0.0001910   0.0029422
   52   0.0036296   0.0002730   0.0002578  -0.0006060   0.0006000   0.0006872
   53  -0.0021621  -0.0024234  -0.0015137   0.0009818  -0.0001710  -0.0006934
   54  -0.0007838  -0.0028787   0.0031497   0.0008433  -0.0004700  -0.0005238
   55  -0.0537382  -0.0275441   0.0180866   0.0002822   0.0007344  -0.0003875
   56  -0.0256055  -0.0134910   0.0090324   0.0003118   0.0004208   0.0002365
   57   0.0181672   0.0101083  -0.0071538  -0.0003659   0.0000694  -0.0003430
   58   0.0008760   0.0007472  -0.0006326  -0.0000622   0.0005154   0.0001213
   59  -0.0001499  -0.0002476   0.0003255   0.0005622  -0.0014382  -0.0008321
   60  -0.0009758  -0.0001708  -0.0003521   0.0001272  -0.0008017  -0.0006831
   61   0.0463590   0.0074742  -0.0184985  -0.0010629  -0.0059675   0.0002569
   62  -0.0355675  -0.0518890  -0.0055906  -0.0019524   0.0000706  -0.0006826
   63  -0.0373376  -0.0308097   0.0162456   0.0018219   0.0017289   0.0034230
   64   0.0013712   0.0006570   0.0027386   0.0002565   0.0008015   0.0003241
   65   0.0010909  -0.0010366  -0.0035011  -0.0003422  -0.0010027  -0.0003461
   66   0.0029491  -0.0032285   0.0027743  -0.0001672  -0.0009218  -0.0000779
           43          44          45          46          47          48
    1   0.0007719  -0.0033630   0.0013626   0.0000129   0.0004132   0.0001951
    2  -0.0026558  -0.0020759  -0.0017767  -0.0011811  -0.0003352   0.0004095
    3   0.0013708  -0.0017023   0.0036461  -0.0005730  -0.0005833   0.0002872
    4  -0.0003843   0.0005224  -0.0007179  -0.0003648  -0.0002274   0.0000164
    5  -0.0000187   0.0000818  -0.0001026   0.0000392   0.0000731   0.0000922
    6   0.0002775  -0.0002313   0.0000657   0.0000072   0.0000144   0.0001180
    7  -0.0001415   0.0000547   0.0000041  -0.0000108  -0.0000025  -0.0000070
    8  -0.0001082  -0.0001873  -0.0000652  -0.0000556  -0.0000386   0.0000207
    9   0.0000304   0.0001785  -0.0000159  -0.0000883  -0.0001123   0.0000086
   10  -0.0000845   0.0000858   0.0001883  -0.0000001  -0.0000553   0.0000410
   11  -0.0000137   0.0000268   0.0000622   0.0002491   0.0001488  -0.0000826
   12   0.0003796   0.0002800   0.0001626  -0.0002353  -0.0002202   0.0000193
   13  -0.0000010   0.0000340  -0.0000390  -0.0000237  -0.0000192  -0.0000022
   14   0.0000611   0.0000961   0.0000195  -0.0000855  -0.0000702   0.0000055
   15  -0.0001770  -0.0002201   0.0000636   0.0002238   0.0002009  -0.0000267
   16  -0.0001077  -0.0002319  -0.0000561   0.0001796   0.0001802  -0.0000465
   17  -0.0000471   0.0000209  -0.0000335  -0.0000196  -0.0000507   0.0000455
   18   0.0001504   0.0000939  -0.0000370  -0.0001180  -0.0001015  -0.0000158
   19   0.0001780   0.0001559  -0.0000267  -0.0002596  -0.0002191   0.0000480
   20   0.0000017  -0.0000048   0.0000034  -0.0000027   0.0000035  -0.0000001
   21  -0.0001225  -0.0000953   0.0000207   0.0001531   0.0001328  -0.0000309
   22  -0.0001099  -0.0002189   0.0000438   0.0002028   0.0001630  -0.0000856
   23   0.0000457   0.0002573  -0.0001824  -0.0000359  -0.0000346  -0.0000274
   24  -0.0000908   0.0000218   0.0000845   0.0001062   0.0000697   0.0000249
   25   0.0002108   0.0001861   0.0000369  -0.0002147  -0.0002090   0.0000378
   26  -0.0000987  -0.0000326   0.0000098   0.0000848   0.0000731  -0.0000085
   27  -0.0000090   0.0000610   0.0000141  -0.0000573  -0.0000542   0.0000118
   28   0.0000629  -0.0000317   0.0007447   0.0000503  -0.0000231   0.0000870
   29   0.0004776  -0.0005734  -0.0000292  -0.0003002  -0.0000774  -0.0000181
   30   0.0002998   0.0002561  -0.0004983   0.0005280   0.0004291  -0.0001815
   31   0.0005873  -0.0000060  -0.0002945  -0.0000768  -0.0000639  -0.0000032
   32   0.0000379   0.0000069  -0.0000934   0.0000672   0.0000422   0.0000440
   33  -0.0000433  -0.0002533  -0.0002391  -0.0001973  -0.0001083   0.0000446
   34  -0.0348864  -0.0130527   0.0161695  -0.0007405   0.0002354   0.0026232
   35  -0.0559739   0.0312907   0.0429760   0.0038035   0.0032644  -0.0023316
   36  -0.0025141   0.0185921   0.0139565   0.0041643  -0.0003090   0.0012730
   37  -0.2351760  -0.0243769   0.0893056  -0.0238957  -0.0133693   0.0093254
   38   0.0267262  -0.0908181  -0.0300610  -0.0305943  -0.0139028   0.0095288
   39   0.1102651  -0.0012245  -0.1170478   0.0019670   0.0001799   0.0023403
   40  -0.0072898   0.0233742   0.0158385  -0.0060792   0.0042202   0.0047474
   41   0.0051066  -0.0160686  -0.0110313  -0.0019528   0.0028541   0.0027175
   42   0.0080993  -0.0213738  -0.0108002   0.0020536  -0.0007503  -0.0023040
   43   0.4675395   0.0363997  -0.1834849  -0.0836366  -0.0648394   0.0059208
   44   0.0363997   0.4820596   0.1399172  -0.0647893  -0.1173688  -0.0047040
   45  -0.1834849   0.1399172   0.2708514   0.0058516  -0.0046970  -0.0275833
   46  -0.0836366  -0.0647893   0.0058516   0.1160670   0.0967324  -0.0166152
   47  -0.0648394  -0.1173688  -0.0046970   0.0967324   0.1659377   0.0128901
   48   0.0059208  -0.0047040  -0.0275833  -0.0166152   0.0128901   0.0252012
   49  -0.0996459   0.0589398   0.0513147  -0.0037588  -0.0248866  -0.0067594
   50   0.0079550  -0.2223169  -0.0771492  -0.0079830  -0.0336214  -0.0113836
   51   0.0292728  -0.1052504  -0.1149397   0.0005388  -0.0021678   0.0022470
   52  -0.0229658   0.0025124   0.0155580   0.0016552  -0.0001496  -0.0014857
   53   0.0193132  -0.0010054  -0.0124458   0.0062336  -0.0050382  -0.0052934
   54   0.0227047  -0.0031854  -0.0108796   0.0012916  -0.0017184  -0.0023195
   55   0.0459652  -0.0373943  -0.0394308   0.0015043   0.0039318   0.0028755
   56   0.0090186  -0.0488239  -0.0274715   0.0012247   0.0014533  -0.0016857
   57  -0.0194551  -0.0018028   0.0137822   0.0016959  -0.0032329   0.0013990
   58  -0.0017094  -0.0009778   0.0025610   0.0002044  -0.0006776  -0.0003256
   59  -0.0039222   0.0014754   0.0012541  -0.0001905  -0.0015457  -0.0006320
   60   0.0013290  -0.0003996   0.0028047  -0.0001119  -0.0003336   0.0000628
   61  -0.0286349   0.0213433   0.0249654  -0.0008713  -0.0011571  -0.0005214
   62   0.0217460  -0.0159346  -0.0190356  -0.0012401  -0.0018096   0.0003582
   63   0.0257824  -0.0188960  -0.0224069  -0.0004970   0.0004470  -0.0005535
   64  -0.0005400   0.0008342   0.0001047   0.0000561   0.0000230  -0.0000659
   65   0.0007891  -0.0001047  -0.0000690  -0.0000040   0.0000428   0.0000552
   66   0.0000143  -0.0000607  -0.0010032  -0.0000875   0.0000246  -0.0000225
           49          50          51          52          53          54
    1  -0.0009897  -0.0004816  -0.0002885   0.0008138  -0.0000040  -0.0005306
    2  -0.0000986  -0.0013997   0.0000382   0.0000775   0.0000854   0.0000262
    3   0.0001047   0.0001981  -0.0009543  -0.0004485   0.0000864   0.0001411
    4   0.0002963   0.0000344   0.0000024  -0.0005772   0.0000309   0.0003158
    5   0.0001603   0.0001632  -0.0000410   0.0000879   0.0000080  -0.0000575
    6  -0.0001337   0.0000934   0.0001403   0.0001044   0.0000039  -0.0000864
    7  -0.0000457  -0.0000723   0.0000036   0.0000044  -0.0000016  -0.0000068
    8  -0.0000459  -0.0000230   0.0000011   0.0000589  -0.0000106  -0.0000459
    9   0.0000493  -0.0000874  -0.0001140  -0.0001182   0.0000009   0.0000659
   10   0.0000348  -0.0001160  -0.0000891  -0.0000427   0.0000051   0.0000417
   11  -0.0001185   0.0000805   0.0001132   0.0001297  -0.0000107  -0.0000450
   12   0.0002791   0.0000268  -0.0002068  -0.0003301   0.0000122   0.0002092
   13   0.0000261   0.0000030  -0.0000067  -0.0000429   0.0000007   0.0000236
   14   0.0000895  -0.0000201  -0.0000653  -0.0001256   0.0000074   0.0000746
   15  -0.0002756  -0.0000322   0.0001122   0.0003287  -0.0000149  -0.0001880
   16  -0.0002007   0.0000298   0.0001734   0.0002627  -0.0000182  -0.0001595
   17   0.0000767  -0.0001056   0.0001454  -0.0000272   0.0000086  -0.0000264
   18   0.0001818   0.0000364   0.0000152  -0.0001423   0.0000061   0.0000604
   19   0.0002541   0.0000134  -0.0001478  -0.0003057   0.0000107   0.0001749
   20  -0.0000083   0.0000144  -0.0000297   0.0000026  -0.0000040   0.0000034
   21  -0.0001697  -0.0000036   0.0000633   0.0001818  -0.0000071  -0.0001044
   22  -0.0001910   0.0000761   0.0001335   0.0002237  -0.0000184  -0.0001399
   23   0.0000803   0.0000436  -0.0000747  -0.0000691  -0.0000024   0.0000444
   24  -0.0001684  -0.0000432   0.0000212   0.0000540   0.0000006  -0.0000279
   25   0.0002235   0.0000183  -0.0001592  -0.0003232   0.0000130   0.0001833
   26  -0.0000793  -0.0000589   0.0000659   0.0001037  -0.0000036  -0.0000648
   27   0.0000591  -0.0000248  -0.0000480  -0.0000652   0.0000008   0.0000388
   28   0.0001810   0.0000845  -0.0003012  -0.0001945   0.0000210   0.0001297
   29  -0.0000369   0.0005599  -0.0001642  -0.0001292  -0.0000125   0.0001496
   30  -0.0000411   0.0001302   0.0003401   0.0004647   0.0000098  -0.0002703
   31   0.0000898   0.0000860   0.0002552  -0.0001364   0.0000123   0.0000542
   32   0.0000502   0.0000732   0.0000607   0.0000662   0.0000085  -0.0000552
   33  -0.0000448   0.0001361   0.0000267  -0.0000845  -0.0000100   0.0000463
   34  -0.0024335  -0.0139066  -0.0045762  -0.0012618   0.0004440   0.0003390
   35  -0.0150765  -0.0597407  -0.0173831   0.0007451   0.0002594   0.0001108
   36  -0.0048155  -0.0180490  -0.0046681   0.0007096   0.0002813  -0.0012830
   37   0.0022103   0.0708663   0.0312747   0.0036296  -0.0021621  -0.0007838
   38   0.0254385   0.0253352  -0.0044943   0.0002730  -0.0024234  -0.0028787
   39   0.0113360  -0.0306415  -0.0164353   0.0002578  -0.0015137   0.0031497
   40  -0.0016242  -0.0035760   0.0014466  -0.0006060   0.0009818   0.0008433
   41  -0.0010295   0.0021314  -0.0001910   0.0006000  -0.0001710  -0.0004700
   42   0.0026154   0.0014751   0.0029422   0.0006872  -0.0006934  -0.0005238
   43  -0.0996459   0.0079550   0.0292728  -0.0229658   0.0193132   0.0227047
   44   0.0589398  -0.2223169  -0.1052504   0.0025124  -0.0010054  -0.0031854
   45   0.0513147  -0.0771492  -0.1149397   0.0155580  -0.0124458  -0.0108796
   46  -0.0037588  -0.0079830   0.0005388   0.0016552   0.0062336   0.0012916
   47  -0.0248866  -0.0336214  -0.0021678  -0.0001496  -0.0050382  -0.0017184
   48  -0.0067594  -0.0113836   0.0022470  -0.0014857  -0.0052934  -0.0023195
   49   0.4407929   0.0896794  -0.1471732  -0.1333540   0.0015946   0.0623982
   50   0.0896794   0.5402249   0.1355949   0.0014484  -0.0380663  -0.0075975
   51  -0.1471732   0.1355949   0.2477170   0.0622978  -0.0076631  -0.0599233
   52  -0.1333540   0.0014484   0.0622978   0.1861401  -0.0000373  -0.0973765
   53   0.0015946  -0.0380663  -0.0076631  -0.0000373   0.0497831   0.0169079
   54   0.0623982  -0.0075975  -0.0599233  -0.0973765   0.0169079   0.0717710
   55  -0.1669214  -0.0797881   0.0279712  -0.0329249  -0.0172432   0.0127489
   56  -0.1312677  -0.2149922   0.0043438   0.0007192   0.0022825  -0.0008242
   57   0.0062114  -0.0241552  -0.0689930   0.0204054   0.0091329  -0.0041653
   58   0.0028277  -0.0107487  -0.0045480  -0.0013803  -0.0071116  -0.0028401
   59   0.0082443  -0.0329407  -0.0198215  -0.0013580  -0.0032981  -0.0003267
   60   0.0035151  -0.0092292  -0.0030028  -0.0004053   0.0028602   0.0005371
   61  -0.0361625  -0.0541965  -0.0000568   0.0023009  -0.0014124   0.0002520
   62  -0.0115666   0.0333454   0.0185684  -0.0053793  -0.0027390   0.0001667
   63   0.0178585   0.0428114   0.0134708  -0.0014252  -0.0021090   0.0038553
   64  -0.0016078   0.0005743   0.0039771  -0.0009148  -0.0006520   0.0003364
   65  -0.0001359   0.0013138  -0.0015872   0.0004505   0.0003423  -0.0001880
   66   0.0036578  -0.0021067   0.0021887   0.0008323   0.0004475  -0.0001034
           55          56          57          58          59          60
    1   0.0031555   0.0005229   0.0022068   0.0001917  -0.0004861  -0.0002945
    2   0.0003541  -0.0019989  -0.0038699   0.0008156  -0.0005269  -0.0007107
    3   0.0018016  -0.0035030   0.0037119   0.0001753   0.0001595   0.0001001
    4  -0.0005817  -0.0002169  -0.0007188  -0.0001591   0.0003139   0.0001453
    5  -0.0000344   0.0000841   0.0004133  -0.0000058  -0.0000030  -0.0000325
    6   0.0000893  -0.0000444   0.0004939   0.0000041   0.0000074   0.0000271
    7   0.0000428  -0.0000050  -0.0000228   0.0000092  -0.0000236  -0.0000182
    8   0.0001277  -0.0000494   0.0001708   0.0000354  -0.0001048  -0.0000792
    9   0.0002574  -0.0002648  -0.0001248  -0.0000083   0.0000603   0.0000259
   10  -0.0000049   0.0001486  -0.0000993  -0.0000315   0.0000537   0.0000866
   11  -0.0003422   0.0003996  -0.0001846   0.0000150  -0.0001257  -0.0000832
   12   0.0001082  -0.0003810  -0.0002924  -0.0001566   0.0003521   0.0002163
   13  -0.0000197  -0.0000284  -0.0000534  -0.0000126   0.0000229   0.0000149
   14   0.0000377  -0.0001382  -0.0001107  -0.0000420   0.0001123   0.0000772
   15   0.0000066   0.0003808   0.0002172   0.0001023  -0.0002654  -0.0001524
   16  -0.0000584   0.0002506   0.0001701   0.0000840  -0.0002224  -0.0001731
   17   0.0000352  -0.0000024  -0.0000672   0.0000022   0.0000014   0.0000054
   18  -0.0000676  -0.0002662  -0.0000339  -0.0000420   0.0001136   0.0000355
   19   0.0000363  -0.0003026  -0.0001798  -0.0001176   0.0002726   0.0001855
   20   0.0000134  -0.0000055   0.0000235  -0.0000002   0.0000012   0.0000012
   21  -0.0000037   0.0001823   0.0001265   0.0000702  -0.0001670  -0.0001092
   22  -0.0001198   0.0002448   0.0003374   0.0000690  -0.0002058  -0.0001416
   23   0.0000286   0.0000121   0.0000204  -0.0000748   0.0000962   0.0000925
   24   0.0001885   0.0001735   0.0002209   0.0000193  -0.0000906  -0.0000087
   25   0.0001046  -0.0003979  -0.0000521  -0.0000921   0.0002349   0.0001595
   26   0.0000255   0.0001344   0.0000207   0.0000233  -0.0000715  -0.0000548
   27   0.0000080  -0.0000535  -0.0000746  -0.0000277   0.0000628   0.0000433
   28   0.0001511  -0.0002300   0.0007597  -0.0000071  -0.0000130   0.0000973
   29  -0.0003273  -0.0000697   0.0001598  -0.0001219   0.0001674   0.0001529
   30  -0.0000790   0.0000771  -0.0006562   0.0002977  -0.0004217  -0.0003616
   31   0.0001141  -0.0002721  -0.0001137  -0.0000090   0.0000670   0.0000056
   32  -0.0002298  -0.0001571   0.0001119   0.0000774  -0.0000731  -0.0000547
   33  -0.0002594   0.0001063   0.0000759  -0.0000873   0.0000922   0.0000724
   34   0.0010462   0.0276109   0.0138151  -0.0018294   0.0000120   0.0034839
   35   0.0716116   0.0236204  -0.0318374  -0.0034018   0.0036274   0.0015420
   36   0.0326831  -0.0069539  -0.0162897   0.0020350  -0.0003749   0.0031161
   37  -0.0537382  -0.0256055   0.0181672   0.0008760  -0.0001499  -0.0009758
   38  -0.0275441  -0.0134910   0.0101083   0.0007472  -0.0002476  -0.0001708
   39   0.0180866   0.0090324  -0.0071538  -0.0006326   0.0003255  -0.0003521
   40   0.0002822   0.0003118  -0.0003659  -0.0000622   0.0005622   0.0001272
   41   0.0007344   0.0004208   0.0000694   0.0005154  -0.0014382  -0.0008017
   42  -0.0003875   0.0002365  -0.0003430   0.0001213  -0.0008321  -0.0006831
   43   0.0459652   0.0090186  -0.0194551  -0.0017094  -0.0039222   0.0013290
   44  -0.0373943  -0.0488239  -0.0018028  -0.0009778   0.0014754  -0.0003996
   45  -0.0394308  -0.0274715   0.0137822   0.0025610   0.0012541   0.0028047
   46   0.0015043   0.0012247   0.0016959   0.0002044  -0.0001905  -0.0001119
   47   0.0039318   0.0014533  -0.0032329  -0.0006776  -0.0015457  -0.0003336
   48   0.0028755  -0.0016857   0.0013990  -0.0003256  -0.0006320   0.0000628
   49  -0.1669214  -0.1312677   0.0062114   0.0028277   0.0082443   0.0035151
   50  -0.0797881  -0.2149922  -0.0241552  -0.0107487  -0.0329407  -0.0092292
   51   0.0279712   0.0043438  -0.0689930  -0.0045480  -0.0198215  -0.0030028
   52  -0.0329249   0.0007192   0.0204054  -0.0013803  -0.0013580  -0.0004053
   53  -0.0172432   0.0022825   0.0091329  -0.0071116  -0.0032981   0.0028602
   54   0.0127489  -0.0008242  -0.0041653  -0.0028401  -0.0003267   0.0005371
   55   0.5221303   0.0989453  -0.1849792  -0.0420241   0.0201252   0.0190835
   56   0.0989453   0.4742578   0.0998707   0.0233864  -0.1233881  -0.0558233
   57  -0.1849792   0.0998707   0.2564971   0.0204841  -0.0539266  -0.0559654
   58  -0.0420241   0.0233864   0.0204841   0.0488189  -0.0316773  -0.0337042
   59   0.0201252  -0.1233881  -0.0539266  -0.0316773   0.1749196   0.0870420
   60   0.0190835  -0.0558233  -0.0559654  -0.0337042   0.0870420   0.0664432
   61  -0.2651917   0.0175875   0.1224442  -0.0056928   0.0083669   0.0090804
   62  -0.0363506  -0.1031476   0.0005720   0.0277042  -0.0170981  -0.0244777
   63   0.0989695  -0.0295311  -0.1249769   0.0173082  -0.0139277  -0.0112610
   64  -0.0129501  -0.0216461  -0.0006572   0.0000462  -0.0000267  -0.0014893
   65   0.0032821   0.0035977  -0.0014856   0.0015172   0.0004604   0.0004777
   66   0.0103288   0.0123997   0.0025448  -0.0008062   0.0013168  -0.0015882
           61          62          63          64          65          66
    1  -0.0121725   0.0066995   0.0120040  -0.0001917  -0.0005897  -0.0023323
    2   0.0237874   0.0030157  -0.0139777   0.0014293   0.0001824   0.0008822
    3   0.0185859  -0.0048607  -0.0077909  -0.0013935   0.0021606  -0.0021976
    4  -0.0006983  -0.0012414   0.0003987   0.0003814  -0.0000501   0.0004174
    5   0.0014784  -0.0015540  -0.0002250  -0.0000662   0.0003624  -0.0000543
    6  -0.0009633   0.0020092   0.0007868  -0.0000272  -0.0001427  -0.0001575
    7   0.0003165   0.0000167  -0.0000760   0.0000022  -0.0000188  -0.0000675
    8   0.0002727   0.0003690  -0.0002152  -0.0000443  -0.0000184  -0.0001335
    9   0.0002884  -0.0001664  -0.0000897  -0.0000732   0.0000040  -0.0001582
   10  -0.0005271  -0.0001220   0.0000433   0.0000424   0.0000541   0.0001789
   11  -0.0004151  -0.0000600   0.0004356   0.0000417  -0.0000123   0.0002615
   12  -0.0005104  -0.0002687   0.0005776   0.0000337  -0.0002485  -0.0001660
   13  -0.0000611  -0.0000169   0.0000082   0.0000048   0.0000005   0.0000109
   14  -0.0001858  -0.0000410   0.0000206   0.0000236  -0.0000450  -0.0000002
   15   0.0002893   0.0001404  -0.0000333  -0.0000773   0.0001194  -0.0000282
   16   0.0003493  -0.0001263   0.0000074  -0.0000769   0.0000332  -0.0000031
   17   0.0000405   0.0000723  -0.0000788   0.0000303   0.0000150   0.0000072
   18  -0.0000159   0.0000684   0.0001777  -0.0000166  -0.0000946  -0.0001167
   19  -0.0005148  -0.0001843   0.0002055   0.0000357  -0.0001110  -0.0000588
   20  -0.0000173  -0.0000089  -0.0000229  -0.0000020   0.0000015   0.0000010
   21   0.0003055   0.0000982  -0.0001299  -0.0000297   0.0000735   0.0000225
   22  -0.0001201   0.0000545   0.0001674  -0.0001711   0.0001255  -0.0000125
   23  -0.0009543  -0.0000306   0.0002585  -0.0000434  -0.0001501  -0.0000528
   24  -0.0001946  -0.0001134  -0.0000918  -0.0000137   0.0001843  -0.0000254
   25  -0.0003764  -0.0001736   0.0000764  -0.0000167  -0.0000272  -0.0001339
   26   0.0000516   0.0000452   0.0000546  -0.0000045   0.0000170   0.0000591
   27  -0.0000523  -0.0000474   0.0001548   0.0000024  -0.0000337  -0.0000397
   28   0.0000754  -0.0019872  -0.0014965  -0.0000434   0.0006322  -0.0002070
   29  -0.0007428   0.0002866   0.0000623   0.0002178  -0.0000988  -0.0001602
   30   0.0023441   0.0007244  -0.0027308   0.0001420  -0.0002865   0.0008068
   31  -0.0002885   0.0001491  -0.0011181   0.0000210  -0.0000022   0.0000224
   32   0.0011579  -0.0000489  -0.0000007  -0.0000317   0.0000225   0.0000512
   33  -0.0004362  -0.0001584   0.0006610  -0.0000060   0.0000834  -0.0002730
   34  -0.1186218   0.0596012   0.0598275   0.0081209  -0.0153854  -0.0087022
   35   0.0048820  -0.2551110  -0.0861368   0.0078623  -0.0155376  -0.0125497
   36   0.0358731  -0.1164654  -0.1284633   0.0011169   0.0000565   0.0031063
   37   0.0463590  -0.0355675  -0.0373376   0.0013712   0.0010909   0.0029491
   38   0.0074742  -0.0518890  -0.0308097   0.0006570  -0.0010366  -0.0032285
   39  -0.0184985  -0.0055906   0.0162456   0.0027386  -0.0035011   0.0027743
   40  -0.0010629  -0.0019524   0.0018219   0.0002565  -0.0003422  -0.0001672
   41  -0.0059675   0.0000706   0.0017289   0.0008015  -0.0010027  -0.0009218
   42   0.0002569  -0.0006826   0.0034230   0.0003241  -0.0003461  -0.0000779
   43  -0.0286349   0.0217460   0.0257824  -0.0005400   0.0007891   0.0000143
   44   0.0213433  -0.0159346  -0.0188960   0.0008342  -0.0001047  -0.0000607
   45   0.0249654  -0.0190356  -0.0224069   0.0001047  -0.0000690  -0.0010032
   46  -0.0008713  -0.0012401  -0.0004970   0.0000561  -0.0000040  -0.0000875
   47  -0.0011571  -0.0018096   0.0004470   0.0000230   0.0000428   0.0000246
   48  -0.0005214   0.0003582  -0.0005535  -0.0000659   0.0000552  -0.0000225
   49  -0.0361625  -0.0115666   0.0178585  -0.0016078  -0.0001359   0.0036578
   50  -0.0541965   0.0333454   0.0428114   0.0005743   0.0013138  -0.0021067
   51  -0.0000568   0.0185684   0.0134708   0.0039771  -0.0015872   0.0021887
   52   0.0023009  -0.0053793  -0.0014252  -0.0009148   0.0004505   0.0008323
   53  -0.0014124  -0.0027390  -0.0021090  -0.0006520   0.0003423   0.0004475
   54   0.0002520   0.0001667   0.0038553   0.0003364  -0.0001880  -0.0001034
   55  -0.2651917  -0.0363506   0.0989695  -0.0129501   0.0032821   0.0103288
   56   0.0175875  -0.1031476  -0.0295311  -0.0216461   0.0035977   0.0123997
   57   0.1224442   0.0005720  -0.1249769  -0.0006572  -0.0014856   0.0025448
   58  -0.0056928   0.0277042   0.0173082   0.0000462   0.0015172  -0.0008062
   59   0.0083669  -0.0170981  -0.0139277  -0.0000267   0.0004604   0.0013168
   60   0.0090804  -0.0244777  -0.0112610  -0.0014893   0.0004777  -0.0015882
   61   0.5812277   0.1226878  -0.1994101  -0.1596316  -0.1440816   0.0059742
   62   0.1226878   0.6448832   0.1567955  -0.1427509  -0.2326160  -0.0076341
   63  -0.1994101   0.1567955   0.3003009   0.0068814  -0.0066837  -0.0411249
   64  -0.1596316  -0.1427509   0.0068814   0.1658055   0.1527729  -0.0118076
   65  -0.1440816  -0.2326160  -0.0066837   0.1527729   0.2442643   0.0114521
   66   0.0059742  -0.0076341  -0.0411249  -0.0118076   0.0114521   0.0356390
 **********************************************************************
 **                                                                  **
 **                       VIBRATIONAL ANALYSIS                       **
 **                       --------------------                       **
 **                                                                  **
 **        VIBRATIONAL FREQUENCIES (CM**-1) AND NORMAL MODES         **
 **     FORCE CONSTANTS (mDYN/ANGSTROM) AND REDUCED MASSES (AMU)     **
 **                  INFRARED INTENSITIES (KM/MOL)                   **
 **                                                                  **
 **********************************************************************


 Mode:                 1                      2                      3
 Frequency:        14.47                  33.67                  36.01
 Force Cnst:      0.0032                 0.0149                 0.0175
 Red. Mass:      25.7883                22.3379                22.9585
 IR Active:          YES                    YES                    YES
 IR Intens:        0.004                  0.060                  0.052
 Raman Active:       YES                    YES                    YES
               X      Y      Z        X      Y      Z        X      Y      Z
 C         -0.001 -0.000 -0.002   -0.090 -0.075 -0.195    0.014 -0.227  0.023
 C          0.028  0.143  0.059   -0.005 -0.079 -0.193   -0.049 -0.203  0.030
 H          0.049  0.238  0.104    0.020 -0.107 -0.268   -0.091 -0.271  0.053
 C          0.030  0.167  0.061    0.061 -0.025 -0.087   -0.056 -0.058  0.024
 Cl         0.069  0.363  0.145    0.180 -0.029 -0.090   -0.148 -0.034  0.036
 C          0.001  0.041 -0.000    0.043  0.049  0.025    0.011  0.087  0.020
 Cl         0.002  0.064  0.001    0.138  0.173  0.182    0.025  0.349  0.047
 C         -0.028 -0.103 -0.060   -0.050  0.032  0.015    0.067  0.029 -0.002
 Cl        -0.061 -0.260 -0.136   -0.078  0.129  0.161    0.148  0.201 -0.011
 C         -0.026 -0.117 -0.057   -0.118 -0.042 -0.102    0.063 -0.147 -0.007
 Cl        -0.046 -0.258 -0.117   -0.237 -0.074 -0.119    0.127 -0.249 -0.047
 C         -0.002 -0.001 -0.005   -0.101 -0.039 -0.215    0.034 -0.206  0.059
 C          0.051 -0.044  0.110   -0.108 -0.031 -0.123   -0.046 -0.140  0.069
 Cl         0.101 -0.102  0.233   -0.212 -0.035 -0.169   -0.115 -0.212  0.153
 C          0.052 -0.032  0.110   -0.021 -0.027  0.030   -0.079 -0.011  0.007
 Cl         0.128 -0.090  0.272   -0.003 -0.041  0.208   -0.210  0.090 -0.020
 C         -0.012  0.028 -0.022    0.062 -0.021  0.063   -0.016  0.042 -0.048
 Cl        -0.017  0.045 -0.031    0.204 -0.043  0.311   -0.080  0.222 -0.176
 C         -0.074  0.075 -0.150    0.038 -0.005 -0.087    0.092 -0.045 -0.012
 Cl        -0.157  0.156 -0.331    0.121  0.021 -0.095    0.200  0.005 -0.052
 C         -0.068  0.058 -0.137   -0.039 -0.019 -0.215    0.110 -0.165  0.034
 H         -0.113  0.093 -0.231   -0.034 -0.022 -0.294    0.179 -0.219  0.031
 TransDip  -0.000  0.002 -0.001   -0.001 -0.002 -0.008    0.001 -0.007  0.001

 Mode:                 4                      5                      6
 Frequency:        75.70                  76.37                  78.85
 Force Cnst:      0.0877                 0.1061                 0.1123
 Red. Mass:      25.9831                30.8626                30.6476
 IR Active:          YES                    YES                    YES
 IR Intens:        0.069                  0.007                  0.020
 Raman Active:       YES                    YES                    YES
               X      Y      Z        X      Y      Z        X      Y      Z
 C         -0.076 -0.119 -0.162    0.049 -0.113  0.094    0.025 -0.008  0.051
 C         -0.035 -0.092 -0.150    0.010 -0.074  0.110    0.035  0.100  0.097
 H         -0.022 -0.092 -0.177   -0.010 -0.073  0.150    0.050  0.189  0.147
 C          0.018  0.025 -0.065   -0.011 -0.013  0.084    0.009  0.043  0.055
 Cl         0.175  0.396  0.090   -0.058  0.162  0.163    0.008  0.157  0.106
 C         -0.017 -0.055 -0.064    0.003 -0.047  0.018   -0.009 -0.060 -0.006
 Cl        -0.025 -0.205 -0.079   -0.065 -0.139 -0.093   -0.117 -0.435 -0.188
 C         -0.043 -0.009 -0.046    0.065 -0.017  0.032    0.041  0.065  0.047
 Cl        -0.054  0.057  0.031    0.131  0.096  0.006    0.154  0.481  0.197
 C         -0.054  0.034 -0.067    0.088 -0.046  0.077    0.024 -0.047  0.019
 Cl        -0.026  0.408  0.086    0.190  0.043  0.118   -0.007 -0.312 -0.090
 C         -0.074 -0.136 -0.158    0.035 -0.114  0.073    0.022 -0.020  0.047
 C         -0.067 -0.144 -0.039   -0.025 -0.068  0.011   -0.013  0.008 -0.016
 Cl        -0.053 -0.270  0.173   -0.085 -0.066 -0.025   -0.129  0.105 -0.236
 C         -0.062 -0.072 -0.028   -0.056 -0.012 -0.041    0.020 -0.016  0.043
 Cl        -0.114 -0.037  0.056   -0.265  0.149 -0.347    0.112 -0.087  0.214
 C         -0.012 -0.039 -0.058    0.029 -0.047  0.061   -0.005  0.004 -0.002
 Cl        -0.024  0.073 -0.091    0.232 -0.160  0.422   -0.080  0.065 -0.137
 C          0.050 -0.090 -0.060   -0.015 -0.015 -0.068    0.011 -0.008  0.025
 Cl         0.252 -0.134  0.106   -0.139  0.135 -0.392   -0.014  0.014 -0.027
 C         -0.011 -0.121 -0.154    0.003 -0.063 -0.031    0.045 -0.037  0.087
 H          0.020 -0.145 -0.190   -0.013 -0.051 -0.095    0.071 -0.057  0.132
 TransDip  -0.001 -0.004 -0.007    0.000 -0.002  0.001    0.002  0.001  0.004

 Mode:                 7                      8                      9
 Frequency:        82.58                 142.80                 185.88
 Force Cnst:      0.1070                 0.3164                 0.2448
 Red. Mass:      26.6303                26.3360                12.0250
 IR Active:          YES                    YES                    YES
 IR Intens:        0.035                  0.022                  0.017
 Raman Active:       YES                    YES                    YES
               X      Y      Z        X      Y      Z        X      Y      Z
 C         -0.040  0.121 -0.079    0.033  0.050 -0.035    0.051  0.128  0.084
 C          0.011  0.163 -0.061    0.123  0.046 -0.068    0.107  0.311  0.170
 H          0.043  0.226 -0.068    0.154  0.066 -0.116    0.104  0.302  0.169
 C          0.016  0.060 -0.061    0.153  0.020 -0.069    0.090  0.298  0.156
 Cl         0.069 -0.043 -0.109    0.363 -0.057 -0.115   -0.112 -0.109 -0.010
 C         -0.014  0.019 -0.035    0.150  0.018 -0.080    0.081  0.253  0.130
 Cl        -0.015 -0.138 -0.039    0.183 -0.024 -0.058   -0.006 -0.072 -0.015
 C         -0.050  0.063 -0.018    0.110  0.034 -0.092    0.073  0.215  0.118
 Cl        -0.048  0.216  0.111    0.160  0.031 -0.174    0.023 -0.073 -0.028
 C         -0.086  0.016 -0.085    0.091  0.041 -0.087    0.058  0.147  0.104
 Cl        -0.225 -0.263 -0.208    0.278 -0.018 -0.115    0.059 -0.032  0.036
 C         -0.036  0.119 -0.074   -0.052  0.050  0.000   -0.057 -0.009 -0.107
 C          0.056  0.048  0.046   -0.110  0.056  0.052   -0.064 -0.017 -0.126
 Cl         0.306 -0.105  0.431   -0.264 -0.028  0.130   -0.079 -0.108  0.001
 C          0.004  0.058 -0.052   -0.126  0.047  0.061   -0.089  0.020 -0.155
 Cl        -0.075  0.121 -0.274   -0.179  0.076  0.138   -0.026 -0.040  0.059
 C         -0.001  0.029 -0.006   -0.160  0.016  0.065   -0.101  0.035 -0.178
 Cl         0.064 -0.068  0.115   -0.170 -0.042  0.084    0.016 -0.042  0.030
 C         -0.032  0.054 -0.010   -0.163  0.012  0.054   -0.109  0.038 -0.211
 Cl         0.016 -0.035  0.172   -0.337 -0.089  0.168    0.157 -0.029  0.013
 C         -0.088  0.132 -0.119   -0.142  0.039  0.035   -0.131  0.027 -0.225
 H         -0.138  0.171 -0.172   -0.183  0.073  0.063   -0.125  0.021 -0.222
 TransDip  -0.001  0.005 -0.003   -0.001  0.004 -0.001    0.001  0.004 -0.001

 Mode:                10                     11                     12
 Frequency:       187.46                 211.74                 214.14
 Force Cnst:      0.2594                 0.7313                 0.8143
 Red. Mass:      12.5264                27.6857                30.1386
 IR Active:          YES                    YES                    YES
 IR Intens:        0.094                  0.160                  0.114
 Raman Active:       YES                    YES                    YES
               X      Y      Z        X      Y      Z        X      Y      Z
 C          0.003  0.120 -0.001   -0.058 -0.028  0.075    0.037 -0.046  0.060
 C          0.016  0.250  0.041   -0.112 -0.071  0.035   -0.011  0.008  0.087
 H          0.018  0.251  0.037   -0.120 -0.064  0.059   -0.029 -0.024  0.097
 C          0.033  0.227  0.044   -0.112 -0.105  0.051   -0.006  0.027  0.135
 Cl         0.122 -0.080 -0.099    0.405 -0.103  0.077    0.264 -0.130  0.099
 C          0.019  0.193  0.045   -0.150 -0.094  0.064   -0.025  0.044  0.130
 Cl        -0.036 -0.023 -0.049   -0.279  0.132 -0.085   -0.275  0.152 -0.250
 C          0.014  0.172  0.031   -0.072 -0.083  0.046    0.065  0.014  0.126
 Cl        -0.062 -0.028 -0.022    0.108  0.078 -0.194    0.193 -0.015 -0.126
 C          0.001  0.141 -0.007   -0.060 -0.064  0.090    0.031 -0.016  0.119
 Cl        -0.132  0.052 -0.056   -0.018 -0.049  0.123   -0.287  0.002  0.150
 C          0.066 -0.089  0.118   -0.076  0.045  0.040    0.004 -0.074 -0.017
 C          0.074 -0.106  0.135   -0.093  0.082  0.024    0.003 -0.085 -0.084
 Cl        -0.078 -0.078  0.001   -0.049  0.095  0.068    0.248 -0.011 -0.137
 C          0.104 -0.118  0.201   -0.108  0.068 -0.024   -0.035 -0.072 -0.106
 Cl        -0.066  0.003 -0.049    0.152 -0.144 -0.115   -0.174  0.024  0.130
 C          0.121 -0.132  0.237   -0.186  0.063 -0.009    0.039 -0.027 -0.142
 Cl        -0.046 -0.010 -0.061   -0.205 -0.227  0.045    0.194  0.328  0.060
 C          0.147 -0.154  0.268   -0.149  0.073 -0.025    0.021 -0.046 -0.131
 Cl         0.038  0.050 -0.154    0.344  0.245 -0.040   -0.216 -0.243  0.041
 C          0.147 -0.174  0.286   -0.138  0.039 -0.017    0.030 -0.031 -0.080
 H          0.146 -0.173  0.281   -0.146  0.044  0.009    0.061 -0.055 -0.070
 TransDip   0.010  0.002  0.001    0.001 -0.004 -0.012   -0.001  0.010 -0.004

 Mode:                13                     14                     15
 Frequency:       220.93                 227.53                 227.75
 Force Cnst:      0.7723                 1.0497                 1.0554
 Red. Mass:      26.8551                34.4118                34.5340
 IR Active:          YES                    YES                    YES
 IR Intens:        0.051                  0.033                  0.017
 Raman Active:       YES                    YES                    YES
               X      Y      Z        X      Y      Z        X      Y      Z
 C         -0.137  0.014 -0.007    0.006  0.004 -0.004   -0.004  0.005  0.002
 C         -0.128  0.053 -0.024    0.014  0.011 -0.008    0.003  0.036  0.012
 H         -0.144  0.019 -0.026    0.023  0.022 -0.016    0.004  0.041  0.013
 C         -0.113  0.091 -0.031    0.021 -0.014  0.021    0.005  0.039  0.018
 Cl         0.135 -0.009 -0.089    0.146 -0.040  0.005    0.028 -0.016 -0.007
 C         -0.141  0.092  0.013    0.057 -0.010 -0.028    0.007  0.035  0.012
 Cl        -0.036 -0.110  0.246   -0.201  0.247 -0.463   -0.037  0.025 -0.058
 C         -0.168  0.113 -0.025    0.038 -0.018 -0.019    0.002  0.024  0.006
 Cl        -0.227  0.062 -0.060   -0.326 -0.172  0.602   -0.060 -0.025  0.083
 C         -0.114  0.065 -0.005    0.018  0.010 -0.057   -0.002  0.009 -0.004
 Cl         0.393 -0.072 -0.060    0.327 -0.041 -0.076    0.070 -0.007 -0.010
 C         -0.124 -0.062  0.011    0.011  0.005 -0.007    0.001  0.005 -0.001
 C         -0.082 -0.095  0.036    0.014  0.000 -0.017   -0.025  0.042  0.034
 Cl         0.363  0.133 -0.143    0.010 -0.005 -0.012   -0.325 -0.101  0.128
 C         -0.120 -0.156  0.050    0.012  0.023 -0.030   -0.031 -0.003  0.021
 Cl        -0.183 -0.164  0.015   -0.048  0.078  0.066    0.442 -0.373 -0.404
 C         -0.098 -0.105  0.059    0.011  0.023 -0.044   -0.051 -0.000  0.026
 Cl        -0.068  0.265  0.140    0.014 -0.102 -0.043    0.060  0.514  0.188
 C         -0.072 -0.123  0.019   -0.002  0.030 -0.035   -0.011 -0.022 -0.013
 Cl         0.111 -0.035 -0.081    0.006  0.006  0.011   -0.136 -0.082  0.041
 C         -0.102 -0.090  0.005    0.001  0.020 -0.032   -0.011  0.012 -0.001
 H         -0.126 -0.073 -0.017    0.005  0.017 -0.037   -0.022  0.020  0.002
 TransDip  -0.005  0.001  0.005   -0.005  0.000  0.003    0.004  0.000 -0.002

 Mode:                16                     17                     18
 Frequency:       245.19                 265.58                 271.34
 Force Cnst:      0.7909                 0.2719                 0.2742
 Red. Mass:      22.3300                 6.5431                 6.3207
 IR Active:          YES                    YES                    YES
 IR Intens:        0.001                  0.478                  0.843
 Raman Active:       YES                    YES                    YES
               X      Y      Z        X      Y      Z        X      Y      Z
 C         -0.045  0.015  0.014    0.003  0.015  0.007    0.009  0.027  0.014
 C         -0.151  0.063  0.016    0.071  0.258  0.115    0.053  0.247  0.103
 H         -0.197  0.057  0.103    0.125  0.473  0.201    0.101  0.460  0.198
 C         -0.181  0.064 -0.003    0.023  0.058  0.037    0.004  0.055  0.010
 Cl         0.150 -0.027 -0.039   -0.013 -0.037  0.002    0.001 -0.021 -0.028
 C         -0.255  0.036  0.076   -0.032 -0.154 -0.056   -0.044 -0.146 -0.076
 Cl        -0.247 -0.042  0.248    0.006  0.043  0.009    0.017  0.032  0.025
 C         -0.190  0.030  0.033   -0.053 -0.239 -0.089   -0.059 -0.212 -0.105
 Cl        -0.160  0.090 -0.117    0.028  0.046  0.016   -0.009  0.048  0.017
 C         -0.108 -0.014  0.076   -0.047 -0.202 -0.076   -0.039 -0.165 -0.082
 Cl         0.192 -0.074  0.079    0.013  0.045  0.031    0.002  0.052  0.003
 C          0.042  0.016 -0.023   -0.006  0.006 -0.014    0.017 -0.010  0.029
 C          0.115 -0.021 -0.064    0.094 -0.080  0.165   -0.084  0.061 -0.166
 Cl        -0.161 -0.170  0.007   -0.024  0.008 -0.049    0.022 -0.034  0.037
 C          0.176  0.065 -0.064    0.110 -0.098  0.197   -0.117  0.076 -0.214
 Cl         0.114  0.186  0.014   -0.038  0.011 -0.035    0.007 -0.027  0.047
 C          0.240  0.064 -0.109    0.070 -0.065  0.128   -0.086  0.051 -0.153
 Cl         0.280 -0.099 -0.197   -0.017  0.023 -0.031    0.022 -0.003  0.040
 C          0.153  0.109 -0.055   -0.035  0.012 -0.059    0.021 -0.033  0.043
 Cl        -0.142 -0.043  0.063    0.024 -0.022  0.018   -0.004 -0.001 -0.036
 C          0.130  0.083 -0.061   -0.130  0.091 -0.227    0.125 -0.106  0.237
 H          0.189  0.038 -0.127   -0.237  0.175 -0.411    0.235 -0.194  0.448
 TransDip  -0.000  0.001  0.000   -0.004  0.021 -0.007    0.019  0.010  0.020

 Mode:                19                     20                     21
 Frequency:       332.10                 335.97                 351.91
 Force Cnst:      1.8394                 1.8946                 2.0226
 Red. Mass:      28.3071                28.4890                27.7200
 IR Active:          YES                    YES                    YES
 IR Intens:        0.032                  0.003                  0.109
 Raman Active:       YES                    YES                    YES
               X      Y      Z        X      Y      Z        X      Y      Z
 C         -0.125  0.040 -0.027    0.059 -0.015  0.066    0.092  0.070 -0.065
 C         -0.114  0.015  0.035    0.122 -0.026 -0.006   -0.080  0.059 -0.078
 H         -0.031  0.047 -0.096    0.073 -0.051  0.063   -0.127  0.044  0.002
 C         -0.027 -0.084  0.211    0.056  0.034 -0.176   -0.107 -0.004 -0.081
 Cl         0.006 -0.179  0.417   -0.001  0.145 -0.331   -0.018  0.083 -0.162
 C          0.040 -0.031  0.041    0.022 -0.010 -0.084   -0.156 -0.060  0.068
 Cl         0.020 -0.015  0.025    0.102  0.023 -0.101   -0.296 -0.007  0.217
 C          0.033  0.006 -0.037   -0.050 -0.007  0.004    0.142 -0.066  0.070
 Cl         0.025  0.009 -0.037   -0.056  0.016 -0.000    0.300 -0.147  0.176
 C         -0.037  0.092 -0.199    0.007 -0.062  0.185    0.106  0.060 -0.058
 Cl         0.026  0.164 -0.406   -0.033 -0.155  0.381    0.017  0.065 -0.187
 C         -0.096 -0.078  0.022   -0.056 -0.081 -0.032    0.115 -0.060 -0.022
 C          0.013 -0.181 -0.084    0.036 -0.185 -0.119    0.128 -0.048 -0.025
 Cl         0.110 -0.312 -0.196    0.139 -0.369 -0.233    0.059 -0.162 -0.113
 C          0.030 -0.018 -0.030    0.052  0.004 -0.011    0.108  0.135  0.001
 Cl         0.022 -0.027 -0.024    0.046  0.022 -0.018    0.212  0.312  0.016
 C          0.025  0.056 -0.002   -0.022  0.042  0.072   -0.168  0.031  0.041
 Cl         0.026  0.028 -0.001   -0.107  0.049  0.075   -0.307  0.042  0.197
 C         -0.067  0.167  0.103   -0.092  0.135  0.139   -0.090 -0.081 -0.048
 Cl        -0.090  0.347  0.198   -0.096  0.352  0.199    0.027 -0.159 -0.072
 C         -0.093 -0.021  0.047   -0.118 -0.058  0.042   -0.051 -0.115 -0.020
 H          0.004 -0.092 -0.040   -0.043 -0.112 -0.014   -0.111 -0.069  0.031
 TransDip   0.005 -0.001 -0.003    0.000  0.001 -0.001    0.008  0.004  0.006

 Mode:                22                     23                     24
 Frequency:       359.52                 363.46                 369.11
 Force Cnst:      2.2773                 0.9689                 0.9536
 Red. Mass:      29.9036                12.4488                11.8795
 IR Active:          YES                    YES                    YES
 IR Intens:        0.047                  0.387                  0.503
 Raman Active:       YES                    YES                    YES
               X      Y      Z        X      Y      Z        X      Y      Z
 C         -0.014  0.005  0.057    0.110  0.288  0.192   -0.024 -0.292 -0.038
 C          0.061 -0.043  0.075   -0.015  0.056  0.075   -0.062 -0.106  0.020
 H          0.099 -0.032  0.013   -0.031  0.088  0.133   -0.108 -0.175  0.047
 C          0.064 -0.078  0.091   -0.115 -0.276 -0.132    0.002  0.239  0.081
 Cl         0.021 -0.125  0.287    0.038  0.047 -0.015    0.028 -0.015 -0.065
 C          0.099 -0.017 -0.076   -0.085 -0.282 -0.176    0.050  0.297  0.062
 Cl         0.227  0.013 -0.158    0.057  0.035  0.016    0.030 -0.052 -0.012
 C         -0.151  0.075 -0.078    0.015  0.060 -0.037    0.007  0.004 -0.064
 Cl        -0.366  0.173 -0.202   -0.071  0.015 -0.009   -0.064  0.018 -0.001
 C         -0.068  0.026  0.061    0.128  0.350  0.129   -0.016 -0.290 -0.140
 Cl        -0.014 -0.047  0.111   -0.058 -0.021 -0.051   -0.043  0.062 -0.022
 C          0.015 -0.026 -0.058    0.152 -0.024  0.271    0.143 -0.188  0.256
 C          0.061  0.003 -0.076    0.199 -0.111  0.243    0.131 -0.142  0.334
 Cl         0.043 -0.099 -0.061   -0.059 -0.048 -0.042    0.007  0.064 -0.035
 C          0.111  0.151  0.000    0.042 -0.068  0.000   -0.004  0.026  0.055
 Cl         0.265  0.370  0.013   -0.067 -0.042  0.013    0.044  0.029 -0.016
 C         -0.090 -0.000  0.091   -0.124  0.040 -0.254   -0.160  0.171 -0.270
 Cl        -0.238  0.031  0.140    0.060  0.011  0.020   -0.006 -0.038  0.048
 C         -0.018 -0.134 -0.010   -0.164  0.057 -0.216   -0.099  0.136 -0.250
 Cl         0.051 -0.267 -0.146    0.060 -0.037 -0.001   -0.018  0.012  0.064
 C         -0.036 -0.096 -0.032   -0.023  0.013  0.082    0.091 -0.066  0.054
 H         -0.084 -0.061  0.007   -0.050  0.031  0.141    0.153 -0.113  0.081
 TransDip  -0.001  0.006 -0.003    0.012  0.009  0.013    0.005 -0.020  0.009

 Mode:                25                     26                     27
 Frequency:       507.65                 519.27                 519.42
 Force Cnst:      2.0668                 0.9486                 1.0148
 Red. Mass:      13.6117                 5.9713                 6.3839
 IR Active:          YES                    YES                    YES
 IR Intens:       31.611                  0.572                  0.724
 Raman Active:       YES                    YES                    YES
               X      Y      Z        X      Y      Z        X      Y      Z
 C         -0.287  0.027  0.068   -0.093 -0.134 -0.147   -0.074  0.181 -0.122
 C         -0.326  0.066  0.047    0.060  0.199 -0.005    0.040 -0.032 -0.211
 H         -0.321  0.074  0.032    0.181  0.555  0.074    0.092 -0.150 -0.421
 C         -0.237  0.038  0.050    0.013 -0.155 -0.070    0.147  0.042  0.008
 Cl         0.035  0.011 -0.047   -0.014  0.003  0.020   -0.037 -0.011  0.039
 C         -0.092  0.031 -0.042   -0.016 -0.160 -0.028    0.074  0.039  0.111
 Cl         0.193 -0.011 -0.087   -0.003  0.018 -0.002   -0.030  0.004 -0.014
 C         -0.064  0.016  0.005    0.031  0.243  0.143   -0.093 -0.145  0.034
 Cl         0.166 -0.069  0.067    0.016 -0.026 -0.011    0.040  0.007 -0.007
 C         -0.167  0.046 -0.015   -0.061  0.049  0.007   -0.149  0.007 -0.024
 Cl         0.018 -0.017  0.031    0.017 -0.014  0.025    0.036 -0.029  0.050
 C         -0.266 -0.078  0.107   -0.093 -0.129 -0.147   -0.069  0.181 -0.117
 C         -0.141 -0.099  0.039   -0.101 -0.075  0.038    0.092  0.026  0.026
 Cl         0.010  0.038  0.011    0.018  0.056  0.015   -0.012 -0.037 -0.010
 C         -0.063 -0.021  0.013    0.009 -0.018  0.195    0.165 -0.123  0.180
 Cl         0.127  0.144 -0.008    0.025  0.014 -0.026   -0.028  0.008 -0.009
 C         -0.071 -0.074  0.000   -0.016  0.115 -0.049   -0.096 -0.001 -0.154
 Cl         0.187  0.017 -0.096   -0.015 -0.024  0.008    0.025  0.010  0.009
 C         -0.209 -0.076  0.093    0.056  0.077 -0.122   -0.142  0.019 -0.088
 Cl         0.041 -0.027 -0.034   -0.034  0.014  0.030    0.029 -0.015 -0.015
 C         -0.291 -0.124  0.103    0.136 -0.149 -0.004    0.016  0.008  0.220
 H         -0.289 -0.133  0.079    0.344 -0.310  0.105    0.106 -0.065  0.564
 TransDip  -0.171 -0.013  0.054    0.014 -0.010 -0.017   -0.004  0.023 -0.014

 Mode:                28                     29                     30
 Frequency:       552.60                 560.63                 562.81
 Force Cnst:      1.9737                 1.3342                 1.4019
 Red. Mass:      10.9703                 7.2049                 7.5121
 IR Active:          YES                    YES                    YES
 IR Intens:        9.350                  2.632                  3.858
 Raman Active:       YES                    YES                    YES
               X      Y      Z        X      Y      Z        X      Y      Z
 C          0.086 -0.081  0.080    0.031 -0.006  0.063   -0.082  0.057 -0.132
 C          0.345 -0.116  0.081   -0.055 -0.100  0.026    0.028  0.028 -0.155
 H          0.383 -0.117  0.012   -0.180 -0.490 -0.076    0.063 -0.113 -0.354
 C          0.277 -0.051  0.018    0.015  0.315  0.137    0.140  0.134  0.049
 Cl        -0.023  0.033 -0.067    0.008 -0.017 -0.016   -0.027 -0.013  0.019
 C          0.139 -0.106  0.074   -0.062 -0.121 -0.089    0.019 -0.137  0.020
 Cl        -0.137  0.018  0.045    0.018  0.006  0.005   -0.015  0.015 -0.005
 C          0.023 -0.035  0.064   -0.044 -0.252 -0.142   -0.077 -0.124  0.024
 Cl        -0.094  0.047 -0.057    0.001  0.017  0.015    0.025  0.006 -0.006
 C          0.069 -0.014  0.073    0.117  0.290  0.133   -0.072  0.205  0.053
 Cl        -0.012  0.043 -0.099   -0.013 -0.012 -0.021    0.019 -0.032  0.031
 C         -0.054 -0.142 -0.012   -0.045 -0.127 -0.067   -0.018 -0.091 -0.019
 C         -0.056 -0.083 -0.026   -0.160 -0.004 -0.118    0.103 -0.167  0.300
 Cl        -0.013  0.096  0.050    0.015  0.033  0.020   -0.005  0.033 -0.012
 C         -0.008 -0.067 -0.018    0.019 -0.021  0.186   -0.160  0.117 -0.192
 Cl         0.069  0.099  0.004    0.012  0.003 -0.020    0.023 -0.004  0.010
 C         -0.094 -0.153  0.014    0.056  0.057  0.074   -0.070  0.110 -0.134
 Cl         0.129  0.028 -0.062   -0.020 -0.015 -0.001    0.000 -0.014  0.010
 C         -0.234 -0.135  0.049    0.014  0.105 -0.186    0.206 -0.098  0.261
 Cl         0.002  0.070  0.030   -0.020  0.001  0.025   -0.025  0.012 -0.006
 C         -0.271 -0.252  0.044    0.102 -0.115 -0.033    0.000 -0.038 -0.115
 H         -0.309 -0.228  0.095    0.302 -0.271  0.080   -0.134  0.068 -0.510
 TransDip   0.016 -0.091  0.033    0.003 -0.052 -0.001   -0.018 -0.005 -0.060

 Mode:                31                     32                     33
 Frequency:       603.53                 653.59                 654.44
 Force Cnst:      2.8158                 2.6400                 2.5431
 Red. Mass:      13.1203                10.4891                10.0780
 IR Active:          YES                    YES                    YES
 IR Intens:       47.405                  0.381                  2.983
 Raman Active:       YES                    YES                    YES
               X      Y      Z        X      Y      Z        X      Y      Z
 C          0.175  0.032 -0.214    0.116  0.161  0.191   -0.008  0.268 -0.025
 C         -0.149  0.118 -0.190    0.027  0.008  0.162    0.009  0.133 -0.125
 H         -0.220  0.081 -0.081   -0.067 -0.116  0.242    0.067  0.102 -0.274
 C         -0.150  0.107 -0.127   -0.142 -0.255 -0.112    0.014 -0.282 -0.128
 Cl         0.006 -0.066  0.148    0.019  0.012 -0.001   -0.014  0.011  0.019
 C         -0.106  0.094 -0.207    0.045  0.357  0.065    0.122  0.288  0.195
 Cl        -0.007 -0.016  0.045   -0.002 -0.021  0.004   -0.012 -0.011 -0.013
 C          0.127  0.063 -0.214   -0.010 -0.198 -0.161   -0.091 -0.238 -0.035
 Cl        -0.005 -0.016  0.041   -0.007  0.008  0.013    0.012  0.012 -0.004
 C          0.186  0.025 -0.148    0.102 -0.028  0.035   -0.091  0.056 -0.036
 Cl        -0.015 -0.058  0.145   -0.012  0.016 -0.021    0.014 -0.012  0.032
 C          0.199 -0.099 -0.165   -0.143 -0.026 -0.242    0.075 -0.214  0.134
 C          0.190 -0.043 -0.119   -0.079 -0.070  0.001   -0.067 -0.095  0.019
 Cl        -0.049  0.125  0.081    0.004  0.028  0.005    0.006  0.034  0.016
 C          0.160 -0.132 -0.138    0.062 -0.048  0.252   -0.158  0.120 -0.150
 Cl        -0.013  0.036  0.022    0.004  0.001 -0.017    0.016 -0.006  0.002
 C         -0.048 -0.226 -0.089   -0.156  0.208 -0.277    0.174 -0.042  0.301
 Cl        -0.011  0.037  0.023    0.009 -0.016  0.009   -0.012 -0.004 -0.015
 C         -0.099 -0.201 -0.018    0.206 -0.079  0.242   -0.055  0.129 -0.264
 Cl        -0.032  0.138  0.076   -0.022  0.003 -0.006   -0.012 -0.001  0.023
 C         -0.087 -0.253 -0.058   -0.013 -0.094 -0.131    0.064 -0.174 -0.023
 H         -0.179 -0.183  0.010    0.121 -0.199 -0.124    0.133 -0.228 -0.164
 TransDip   0.095 -0.048 -0.193    0.003 -0.018  0.007    0.032 -0.010 -0.044

 Mode:                34                     35                     36
 Frequency:       677.95                 731.30                 733.54
 Force Cnst:      3.5640                 1.9901                 1.8565
 Red. Mass:      13.1612                 6.3159                 5.8559
 IR Active:          YES                    YES                    YES
 IR Intens:       29.468                  2.091                  1.618
 Raman Active:       YES                    YES                    YES
               X      Y      Z        X      Y      Z        X      Y      Z
 C         -0.064 -0.006  0.084    0.077  0.356  0.094   -0.072 -0.171 -0.146
 C         -0.125 -0.009  0.118   -0.053 -0.042 -0.104   -0.020  0.091 -0.077
 H         -0.156 -0.025  0.167   -0.132 -0.477 -0.340    0.104  0.409 -0.043
 C         -0.078 -0.073  0.156    0.049  0.086  0.053    0.035 -0.071 -0.009
 Cl         0.001  0.044 -0.101   -0.006  0.004 -0.002   -0.009  0.002 -0.003
 C         -0.066 -0.075  0.292   -0.022 -0.165 -0.005    0.060  0.048  0.083
 Cl         0.112  0.009 -0.091    0.005  0.005 -0.006   -0.007  0.000 -0.002
 C         -0.176 -0.112  0.300    0.042  0.159  0.125   -0.013 -0.120 -0.004
 Cl         0.010  0.012 -0.031   -0.008 -0.000 -0.010   -0.007  0.009 -0.008
 C         -0.203 -0.024  0.210   -0.091 -0.251 -0.128    0.007  0.179  0.015
 Cl         0.026  0.042 -0.116    0.007  0.006  0.011    0.003 -0.015  0.017
 C          0.078 -0.039 -0.074    0.102 -0.151  0.143    0.174 -0.091  0.311
 C          0.225 -0.077 -0.174   -0.104  0.007 -0.155   -0.125  0.141 -0.219
 Cl        -0.053  0.096  0.070    0.005  0.015  0.013    0.007 -0.018  0.001
 C          0.238 -0.207 -0.191    0.042  0.017  0.131    0.082 -0.080  0.154
 Cl        -0.016  0.025  0.018   -0.007 -0.015 -0.007   -0.001  0.007 -0.003
 C          0.120 -0.215 -0.192   -0.033  0.115 -0.045   -0.087  0.022 -0.121
 Cl        -0.117  0.027  0.078    0.004 -0.007 -0.002    0.009  0.001 -0.001
 C          0.113 -0.127 -0.086    0.065  0.017  0.050    0.019 -0.055  0.088
 Cl        -0.028  0.096  0.054   -0.008 -0.009  0.001    0.005  0.002  0.000
 C          0.131 -0.047 -0.104   -0.034 -0.104 -0.089   -0.041  0.082 -0.040
 H          0.169 -0.077 -0.139   -0.096 -0.056 -0.384   -0.324  0.305 -0.430
 TransDip   0.031 -0.162  0.055    0.030 -0.016 -0.032   -0.000  0.036 -0.020

 Mode:                37                     38                     39
 Frequency:       780.46                 825.46                 837.49
 Force Cnst:      3.6310                 4.0355                 4.4352
 Red. Mass:      10.1174                10.0520                10.7325
 IR Active:          YES                    YES                    YES
 IR Intens:       46.439                 45.426                 50.771
 Raman Active:       YES                    YES                    YES
               X      Y      Z        X      Y      Z        X      Y      Z
 C          0.220 -0.082 -0.160    0.033  0.089 -0.022   -0.154 -0.039  0.009
 C         -0.187  0.087 -0.090   -0.226  0.094 -0.042   -0.163 -0.005  0.038
 H         -0.269  0.167  0.150   -0.218 -0.105 -0.241    0.022  0.299 -0.062
 C         -0.115 -0.005  0.071   -0.013 -0.108  0.249    0.032 -0.114  0.275
 Cl        -0.007  0.011 -0.023   -0.007  0.031 -0.064   -0.003  0.029 -0.069
 C         -0.128 -0.063  0.260    0.134 -0.099  0.135    0.220 -0.058  0.018
 Cl         0.074  0.003 -0.051   -0.012 -0.001  0.010   -0.042 -0.002  0.030
 C          0.092 -0.147  0.242    0.347 -0.099  0.068    0.255 -0.047 -0.060
 Cl        -0.066  0.032 -0.037   -0.089  0.039 -0.043   -0.049  0.022 -0.024
 C          0.126 -0.039  0.134    0.195 -0.002 -0.198    0.101  0.102 -0.233
 Cl         0.008  0.014 -0.042   -0.005 -0.015  0.043   -0.007 -0.023  0.057
 C          0.196  0.037 -0.204   -0.086  0.064 -0.029   -0.145 -0.026  0.004
 C          0.090  0.148  0.072   -0.180  0.025  0.155    0.186 -0.186 -0.155
 Cl         0.017 -0.034 -0.027    0.012 -0.028 -0.020   -0.024  0.055  0.035
 C          0.006  0.282  0.090   -0.250 -0.213  0.030    0.275  0.117 -0.113
 Cl        -0.047 -0.067 -0.002    0.060  0.077 -0.000   -0.046 -0.059 -0.000
 C         -0.171  0.163  0.183   -0.050 -0.179 -0.040    0.197  0.152 -0.039
 Cl         0.076 -0.009 -0.046    0.006 -0.001 -0.004   -0.045  0.006  0.027
 C         -0.117  0.011  0.063    0.070 -0.187 -0.108   -0.048  0.290  0.160
 Cl        -0.001 -0.025 -0.011   -0.008  0.054  0.025    0.016 -0.072 -0.041
 C         -0.134 -0.175  0.004    0.152  0.164 -0.045   -0.187 -0.054  0.049
 H         -0.208 -0.119  0.254    0.236  0.100  0.253    0.096 -0.275  0.109
 TransDip   0.006  0.073  0.206    0.055 -0.197  0.070    0.219  0.063  0.012

 Mode:                40                     41                     42
 Frequency:       895.36                 901.11                 928.34
 Force Cnst:      0.6814                 0.6860                 6.3020
 Red. Mass:       1.4426                 1.4340                12.4113
 IR Active:          YES                    YES                    YES
 IR Intens:        4.694                  4.295                  0.003
 Raman Active:       YES                    YES                    YES
               X      Y      Z        X      Y      Z        X      Y      Z
 C          0.006  0.025  0.010    0.019  0.062  0.026   -0.205  0.024  0.092
 C         -0.008 -0.060 -0.044   -0.036 -0.139 -0.053   -0.060 -0.081  0.201
 H          0.101  0.379  0.133    0.186  0.798  0.348    0.077  0.015  0.031
 C          0.012  0.025 -0.009    0.005  0.039  0.020    0.028 -0.139  0.322
 Cl        -0.001 -0.003  0.003   -0.001 -0.003 -0.002    0.008  0.025 -0.063
 C         -0.003  0.002  0.002   -0.001  0.005  0.004    0.271 -0.006 -0.151
 Cl         0.000  0.000 -0.001    0.001 -0.001 -0.000   -0.045 -0.001  0.030
 C         -0.021  0.003  0.001    0.011 -0.006  0.000   -0.153  0.119 -0.189
 Cl         0.004 -0.001  0.001   -0.002  0.001 -0.001    0.047 -0.018  0.016
 C         -0.017  0.006  0.002    0.010 -0.004  0.001   -0.216  0.118 -0.157
 Cl         0.001 -0.000 -0.001   -0.000  0.000 -0.000    0.000 -0.015  0.036
 C          0.033 -0.024  0.056   -0.020  0.011 -0.029    0.200  0.028 -0.110
 C         -0.006 -0.002  0.003   -0.015 -0.012  0.006    0.145  0.252  0.029
 Cl         0.000 -0.000 -0.000    0.000  0.001 -0.000    0.009 -0.034 -0.020
 C         -0.009 -0.001  0.001   -0.018 -0.011  0.006    0.081  0.248  0.060
 Cl         0.001  0.001  0.000    0.003  0.003 -0.001   -0.037 -0.038  0.004
 C         -0.001 -0.002  0.006   -0.000  0.001 -0.003   -0.274  0.001  0.154
 Cl         0.001 -0.000 -0.001   -0.000 -0.001  0.000    0.046 -0.005 -0.028
 C          0.025 -0.024  0.032    0.002 -0.001 -0.025    0.055 -0.307 -0.165
 Cl        -0.002  0.003 -0.002   -0.001  0.002  0.003   -0.023  0.054  0.036
 C         -0.065  0.049 -0.133    0.040 -0.034  0.049    0.107 -0.159 -0.120
 H          0.408 -0.324  0.720   -0.168  0.130 -0.351   -0.059 -0.041 -0.014
 TransDip   0.036  0.004  0.059    0.003  0.066 -0.001   -0.002 -0.001  0.000

 Mode:                43                     44                     45
 Frequency:      1067.67                1095.12                1159.13
 Force Cnst:      7.4232                 6.5838                 6.1603
 Red. Mass:      11.0527                 9.3176                 7.7820
 IR Active:          YES                    YES                    YES
 IR Intens:       14.138                 20.019                 40.634
 Raman Active:       YES                    YES                    YES
               X      Y      Z        X      Y      Z        X      Y      Z
 C          0.183 -0.019 -0.076   -0.112  0.017  0.007   -0.195 -0.023  0.148
 C         -0.200  0.083 -0.082    0.199 -0.116  0.161   -0.116  0.069 -0.094
 H         -0.179  0.100 -0.111    0.128 -0.164  0.294    0.055  0.161 -0.418
 C          0.034 -0.108  0.238   -0.056  0.041 -0.065    0.054  0.078 -0.214
 Cl        -0.001  0.010 -0.023    0.003 -0.001 -0.001   -0.002 -0.010  0.026
 C          0.285  0.000 -0.171   -0.228 -0.006  0.151    0.114  0.015 -0.104
 Cl        -0.032  0.000  0.019    0.029 -0.000 -0.017   -0.020 -0.000  0.012
 C         -0.249  0.116 -0.129    0.100 -0.051  0.062    0.206 -0.078  0.068
 Cl         0.027 -0.012  0.013   -0.003  0.003 -0.005   -0.026  0.010 -0.010
 C         -0.014 -0.116  0.287   -0.086  0.172 -0.357    0.078 -0.120  0.240
 Cl        -0.000  0.012 -0.028    0.002 -0.018  0.040   -0.002  0.013 -0.030
 C          0.169  0.025 -0.090    0.110  0.046 -0.033   -0.202  0.044  0.123
 C         -0.082  0.237  0.148   -0.017  0.375  0.170    0.007  0.263  0.109
 Cl         0.007 -0.025 -0.015    0.009 -0.040 -0.022    0.006 -0.029 -0.016
 C         -0.183 -0.237  0.001   -0.085 -0.116 -0.003    0.156  0.163 -0.017
 Cl         0.020  0.025 -0.000    0.003  0.007  0.002   -0.020 -0.022  0.002
 C          0.278 -0.013 -0.160    0.242 -0.023 -0.145    0.127 -0.036 -0.086
 Cl        -0.031  0.001  0.018   -0.030  0.001  0.017   -0.020  0.001  0.012
 C         -0.029  0.229  0.115    0.032  0.098  0.024    0.101 -0.168 -0.127
 Cl         0.006 -0.022 -0.012   -0.003 -0.002  0.001   -0.009  0.023  0.014
 C         -0.148 -0.162  0.012   -0.138 -0.249 -0.032   -0.077 -0.148 -0.021
 H         -0.127 -0.179  0.006   -0.047 -0.337 -0.110    0.141 -0.347 -0.231
 TransDip   0.057  0.040  0.098   -0.025  0.134 -0.045    0.199  0.024 -0.040

 Mode:                46                     47                     48
 Frequency:      1192.78                1195.14                1265.64
 Force Cnst:      1.6073                 1.4750                 8.6124
 Red. Mass:       1.9174                 1.7527                 9.1255
 IR Active:          YES                    YES                    YES
 IR Intens:       20.182                 61.833                  0.179
 Raman Active:       YES                    YES                    YES
               X      Y      Z        X      Y      Z        X      Y      Z
 C         -0.001  0.005 -0.010   -0.019 -0.002  0.017    0.031 -0.082  0.217
 C         -0.062  0.004  0.027    0.017  0.001 -0.014    0.077  0.038 -0.144
 H         -0.501 -0.184  0.728    0.205  0.086 -0.316    0.168  0.102 -0.281
 C          0.035  0.051 -0.139   -0.011 -0.013  0.037   -0.214  0.077 -0.059
 Cl        -0.000 -0.006  0.013    0.000  0.001 -0.003   -0.001 -0.003  0.007
 C          0.161 -0.032 -0.020   -0.055  0.014 -0.000    0.127 -0.089  0.136
 Cl        -0.016  0.001  0.007    0.005 -0.000 -0.002   -0.004 -0.000  0.003
 C          0.021 -0.033  0.068    0.010  0.006 -0.020    0.194  0.018 -0.159
 Cl        -0.004  0.003 -0.006   -0.000 -0.000  0.001   -0.006  0.003 -0.003
 C         -0.065  0.027 -0.027    0.027 -0.017  0.025   -0.245  0.027  0.065
 Cl         0.002 -0.001  0.001   -0.001  0.001 -0.002   -0.000  0.003 -0.006
 C          0.013  0.002 -0.008   -0.014  0.009  0.012    0.013 -0.241 -0.126
 C          0.021  0.013 -0.006    0.047  0.066  0.002    0.267  0.070 -0.111
 Cl        -0.001  0.000  0.001   -0.001 -0.003 -0.001   -0.001  0.006  0.003
 C         -0.011 -0.039 -0.011    0.007 -0.061 -0.030   -0.235  0.071  0.162
 Cl         0.002  0.004  0.001    0.001  0.006  0.002    0.004  0.006  0.000
 C         -0.061 -0.022  0.024   -0.133 -0.064  0.047   -0.085 -0.228 -0.051
 Cl         0.007  0.001 -0.003    0.014  0.002 -0.007    0.005 -0.001 -0.003
 C         -0.029  0.053  0.039   -0.057  0.100  0.074    0.205  0.180 -0.035
 Cl         0.002 -0.006 -0.003    0.003 -0.011 -0.006    0.003 -0.007 -0.004
 C          0.027  0.007 -0.011    0.054  0.001 -0.029   -0.124  0.111  0.119
 H          0.223 -0.139 -0.188    0.598 -0.409 -0.509   -0.244  0.209  0.205
 TransDip   0.048  0.073 -0.114   -0.159  0.079  0.178    0.001 -0.013  0.003

 Mode:                49                     50                     51
 Frequency:      1268.36                1282.73                1349.37
 Force Cnst:     11.0923                 4.5392                11.6055
 Red. Mass:      11.7026                 4.6822                10.8180
 IR Active:          YES                    YES                    YES
 IR Intens:        0.327                 13.398                 98.223
 Raman Active:       YES                    YES                    YES
               X      Y      Z        X      Y      Z        X      Y      Z
 C         -0.142  0.151 -0.223    0.211 -0.024 -0.039   -0.021 -0.135  0.218
 C         -0.127 -0.070  0.216    0.028  0.030 -0.092   -0.172  0.080 -0.071
 H         -0.049  0.002  0.124   -0.308 -0.108  0.470   -0.197  0.063 -0.117
 C          0.287 -0.083  0.023    0.017 -0.034  0.070    0.230  0.007 -0.149
 Cl         0.002  0.002 -0.005   -0.003  0.004 -0.006   -0.008 -0.001  0.007
 C         -0.156  0.144 -0.245   -0.021 -0.067  0.173   -0.029 -0.108  0.273
 Cl         0.001  0.000 -0.001    0.009  0.001 -0.008    0.006  0.004 -0.012
 C         -0.181 -0.069  0.267   -0.164  0.097 -0.137   -0.249  0.122 -0.140
 Cl         0.001 -0.001  0.001    0.015 -0.007  0.007    0.016 -0.007  0.008
 C          0.310 -0.057 -0.049    0.040  0.025 -0.090    0.249  0.002 -0.140
 Cl         0.001 -0.001  0.002   -0.002 -0.003  0.010   -0.008 -0.002  0.008
 C         -0.059 -0.248 -0.047   -0.198 -0.065  0.070   -0.088  0.221  0.091
 C          0.233  0.095 -0.091   -0.053  0.065  0.061    0.249 -0.007 -0.136
 Cl        -0.000  0.002  0.001    0.004 -0.008 -0.006   -0.009  0.004  0.006
 C         -0.182  0.141  0.159    0.107  0.209  0.031   -0.176 -0.254 -0.010
 Cl        -0.000  0.000  0.000   -0.011 -0.015  0.000    0.012  0.016  0.000
 C         -0.060 -0.260 -0.077    0.058 -0.151 -0.097   -0.094  0.233  0.151
 Cl         0.001 -0.000 -0.000   -0.009  0.003  0.006    0.008 -0.008 -0.008
 C          0.206  0.132 -0.059    0.005 -0.070 -0.032    0.234 -0.021 -0.137
 Cl         0.002 -0.002 -0.002    0.001  0.007  0.002   -0.009  0.003  0.006
 C         -0.144  0.121  0.120   -0.046  0.068  0.057   -0.125 -0.155  0.011
 H         -0.035  0.037  0.083    0.386 -0.268 -0.347   -0.157 -0.171 -0.025
 TransDip  -0.016 -0.001  0.008   -0.022  0.110 -0.035   -0.278 -0.094 -0.122

 Mode:                52                     53                     54
 Frequency:      1368.86                1416.39                1445.16
 Force Cnst:      5.6466                 3.9267                 7.8791
 Red. Mass:       5.1146                 3.3221                 6.4032
 IR Active:          YES                    YES                    YES
 IR Intens:       99.741                219.864                 12.187
 Raman Active:       YES                    YES                    YES
               X      Y      Z        X      Y      Z        X      Y      Z
 C         -0.041 -0.050  0.228   -0.107  0.064 -0.045    0.262 -0.031 -0.054
 C         -0.158  0.022  0.027    0.046  0.015 -0.068    0.035 -0.024  0.032
 H          0.157  0.203 -0.504   -0.308 -0.131  0.520    0.312  0.097 -0.387
 C          0.110  0.042 -0.166    0.095 -0.053  0.067   -0.209  0.050  0.004
 Cl        -0.003 -0.003  0.009   -0.002  0.003 -0.005    0.004 -0.002  0.002
 C          0.041 -0.051  0.098   -0.115  0.006  0.056    0.153  0.012 -0.118
 Cl        -0.002  0.002 -0.004    0.006 -0.001 -0.002   -0.006 -0.000  0.004
 C         -0.138  0.025  0.017    0.091  0.038 -0.147   -0.126 -0.061  0.217
 Cl         0.007 -0.002  0.001   -0.002 -0.001  0.003    0.002  0.001 -0.004
 C          0.111  0.023 -0.124    0.012 -0.051  0.110   -0.022  0.058 -0.132
 Cl        -0.004 -0.001  0.006   -0.001  0.002 -0.004    0.003 -0.003  0.005
 C          0.085 -0.160 -0.155   -0.074 -0.110  0.013   -0.241 -0.073  0.091
 C         -0.129  0.053  0.097   -0.021  0.110  0.057   -0.015  0.129  0.066
 Cl         0.005 -0.003 -0.004    0.000 -0.005 -0.002   -0.001 -0.006 -0.002
 C          0.121  0.056 -0.042    0.116 -0.089 -0.104    0.161 -0.134 -0.147
 Cl        -0.006 -0.005  0.001   -0.003  0.002  0.002   -0.003  0.003  0.003
 C         -0.006 -0.110 -0.045   -0.113 -0.008  0.060   -0.159  0.031  0.101
 Cl         0.001  0.005  0.002    0.006  0.001 -0.003    0.006 -0.000 -0.004
 C         -0.139  0.093  0.118    0.064  0.112  0.012    0.180  0.099 -0.057
 Cl         0.005 -0.007 -0.006   -0.001 -0.006 -0.002   -0.003 -0.004  0.000
 C          0.143  0.053 -0.051    0.058 -0.037 -0.051   -0.022 -0.049 -0.007
 H         -0.263  0.395  0.287   -0.404  0.320  0.376   -0.368  0.201  0.279
 TransDip  -0.051  0.297 -0.108   -0.288  0.079  0.369   -0.018  0.104 -0.038

 Mode:                55                     56                     57
 Frequency:      1550.44                1553.56                1592.69
 Force Cnst:     14.6545                14.9212                10.5929
 Red. Mass:      10.3470                10.4930                 7.0877
 IR Active:          YES                    YES                    YES
 IR Intens:       23.585                 17.766                  1.799
 Raman Active:       YES                    YES                    YES
               X      Y      Z        X      Y      Z        X      Y      Z
 C         -0.172  0.105 -0.218    0.194 -0.190  0.270    0.117  0.026 -0.123
 C          0.051 -0.072  0.151   -0.079  0.099 -0.176   -0.194 -0.064  0.262
 H          0.214 -0.034 -0.115   -0.277  0.008  0.095    0.212  0.124 -0.400
 C         -0.213  0.093 -0.089    0.283 -0.113  0.104    0.176  0.005 -0.117
 Cl         0.003 -0.001  0.001   -0.004  0.001 -0.001   -0.001  0.000  0.000
 C          0.178 -0.124  0.186   -0.226  0.152 -0.227   -0.053 -0.023  0.087
 Cl        -0.003  0.001 -0.002    0.003 -0.002  0.002   -0.001  0.000 -0.000
 C         -0.071  0.062 -0.101    0.094 -0.072  0.120    0.129  0.030 -0.147
 Cl        -0.001  0.000  0.000    0.001 -0.000 -0.000   -0.001 -0.000  0.001
 C          0.191 -0.075  0.073   -0.243  0.100 -0.090   -0.190  0.020  0.063
 Cl        -0.002 -0.000  0.000    0.002 -0.001 -0.001    0.003 -0.001  0.001
 C          0.123  0.338  0.102    0.067  0.294  0.053    0.131 -0.059 -0.095
 C         -0.189 -0.204  0.014   -0.149 -0.164  0.015   -0.179 -0.036  0.083
 Cl         0.002  0.001 -0.001    0.002  0.001 -0.001    0.002  0.002 -0.000
 C          0.048  0.160  0.041    0.042  0.122  0.031    0.147 -0.071 -0.112
 Cl         0.001  0.000 -0.000    0.001  0.000 -0.000   -0.001  0.001  0.001
 C         -0.136 -0.325 -0.063   -0.110 -0.253 -0.048   -0.067  0.055  0.061
 Cl         0.003  0.004  0.000    0.002  0.003  0.000   -0.001 -0.001  0.000
 C          0.208  0.238 -0.015    0.177  0.186 -0.016    0.181 -0.021 -0.109
 Cl        -0.003 -0.002  0.000   -0.002 -0.002  0.001   -0.001 -0.000  0.001
 C         -0.015 -0.199 -0.081   -0.022 -0.161 -0.051   -0.234  0.145  0.191
 H         -0.256 -0.036  0.153   -0.212 -0.033  0.074    0.291 -0.264 -0.268
 TransDip  -0.017  0.149 -0.040    0.086  0.031  0.100    0.024 -0.009 -0.035

 Mode:                58                     59                     60
 Frequency:      1607.41                3209.60                3209.80
 Force Cnst:     11.0459                 6.6272                 6.6285
 Red. Mass:       7.2560                 1.0919                 1.0920
 IR Active:          YES                    YES                    YES
 IR Intens:        1.258                  0.420                  0.475
 Raman Active:       YES                    YES                    YES
               X      Y      Z        X      Y      Z        X      Y      Z
 C          0.220  0.019 -0.177   -0.001 -0.001  0.003    0.000  0.000 -0.001
 C         -0.179 -0.062  0.252   -0.068  0.030 -0.033    0.027 -0.012  0.013
 H          0.217  0.111 -0.396    0.772 -0.346  0.381   -0.302  0.135 -0.149
 C          0.149  0.006 -0.101    0.002  0.000 -0.002   -0.001 -0.000  0.001
 Cl        -0.001  0.000  0.000   -0.000 -0.000  0.000    0.000  0.000 -0.000
 C         -0.041 -0.019  0.070    0.000 -0.000  0.000   -0.000  0.000 -0.000
 Cl        -0.002  0.000  0.000   -0.000 -0.000  0.000    0.000 -0.000 -0.000
 C          0.110  0.024 -0.122    0.000 -0.000  0.000   -0.000 -0.000  0.000
 Cl        -0.001 -0.000  0.001    0.000 -0.000  0.000   -0.000  0.000 -0.000
 C         -0.189  0.024  0.051    0.001 -0.000  0.000   -0.000  0.000 -0.000
 Cl         0.003 -0.001  0.001   -0.000  0.000 -0.000    0.000 -0.000  0.000
 C         -0.231  0.052  0.153   -0.001  0.001  0.001   -0.001  0.002  0.002
 C          0.174  0.045 -0.076    0.000  0.000 -0.000    0.000  0.001  0.000
 Cl        -0.002 -0.002  0.000   -0.000  0.000 -0.000    0.000 -0.000 -0.000
 C         -0.124  0.057  0.093    0.000  0.000  0.000    0.000  0.000 -0.000
 Cl         0.001 -0.001 -0.001    0.000  0.000 -0.000    0.000  0.000  0.000
 C          0.052 -0.045 -0.048    0.000  0.000 -0.000    0.000  0.000  0.000
 Cl         0.002  0.001 -0.001   -0.000  0.000  0.000   -0.000  0.000  0.000
 C         -0.152  0.019  0.092    0.001 -0.000 -0.001    0.003 -0.001 -0.002
 Cl         0.001  0.000 -0.000   -0.000  0.000  0.000   -0.000  0.000  0.000
 C          0.215 -0.141 -0.181   -0.019 -0.025 -0.000   -0.050 -0.064 -0.000
 H         -0.286  0.247  0.269    0.222  0.287  0.002    0.568  0.733  0.005
 TransDip  -0.005  0.034 -0.011    0.013 -0.002  0.016    0.002  0.022 -0.001

 STANDARD THERMODYNAMIC QUANTITIES AT   298.15 K  AND     1.00 ATM

   This Molecule has  0 Imaginary Frequencies
   Zero point vibrational energy:       64.595 kcal/mol

   Atom    1 Element C  Has Mass   12.00000
   Atom    2 Element C  Has Mass   12.00000
   Atom    3 Element H  Has Mass    1.00783
   Atom    4 Element C  Has Mass   12.00000
   Atom    5 Element Cl Has Mass   34.96885
   Atom    6 Element C  Has Mass   12.00000
   Atom    7 Element Cl Has Mass   34.96885
   Atom    8 Element C  Has Mass   12.00000
   Atom    9 Element Cl Has Mass   34.96885
   Atom   10 Element C  Has Mass   12.00000
   Atom   11 Element Cl Has Mass   34.96885
   Atom   12 Element C  Has Mass   12.00000
   Atom   13 Element C  Has Mass   12.00000
   Atom   14 Element Cl Has Mass   34.96885
   Atom   15 Element C  Has Mass   12.00000
   Atom   16 Element Cl Has Mass   34.96885
   Atom   17 Element C  Has Mass   12.00000
   Atom   18 Element Cl Has Mass   34.96885
   Atom   19 Element C  Has Mass   12.00000
   Atom   20 Element Cl Has Mass   34.96885
   Atom   21 Element C  Has Mass   12.00000
   Atom   22 Element H  Has Mass    1.00783
   Molecular Mass:   425.766460 amu
   Principal axes and moments of inertia in amu*Bohr^2:
                             1           2           3
    Eigenvalues --     5998.93130 19578.81972 20065.23701
          X               0.87348    -0.17467     0.45445
          Y              -0.00740     0.92855     0.37113
          Z              -0.48680    -0.32754     0.80978
   Rotational Symmetry Number is   1
   The Molecule is an Asymmetric Top
   Translational Enthalpy:        0.889 kcal/mol
   Rotational Enthalpy:           0.889 kcal/mol
   Vibrational Enthalpy:         74.824 kcal/mol
   gas constant (RT):             0.592 kcal/mol
   Translational Entropy:        44.036  cal/mol.K
   Rotational Entropy:           36.109  cal/mol.K
   Vibrational Entropy:          70.029  cal/mol.K

   Total Enthalpy:               77.194 kcal/mol
   Total Entropy:               150.174  cal/mol.K

 ======================================================================

 STANDARD THERMODYNAMIC QUANTITIES FOR ANHARMONIC VIBRATION -- TOSH

   Zero point vibrational energy: ************ kcal/mol

   Vibrational Enthalpy:       Infinity kcal/mol
   Vibrational Entropy:             NaN  cal/mol.K

   Total Enthalpy:             Infinity kcal/mol
   Total Entropy:                   NaN  cal/mol.K

 ======================================================================

 STANDARD THERMODYNAMIC QUANTITIES FOR ANHARMONIC VIBRATION -- VPT2

   Zero point vibrational energy: ************ kcal/mol

   Vibrational Enthalpy:       Infinity kcal/mol
   Vibrational Entropy:             NaN  cal/mol.K

   Total Enthalpy:             Infinity kcal/mol
   Total Entropy:                   NaN  cal/mol.K

 ======================================================================

Archival summary:
1\1\february\FREQ\ProcedureUnspecified\BasisUnspecified\l8122\taweetha\FriMar606:56:222020FriMar606:56:222020\0\\#,FREQ,ProcedureUnspecified,BasisUnspecified,\\0,1\Cl\C,1,1.7432\C,2,1.40014,1,119.138\C,3,1.39214,2,118.889,1,-179.561,0\H,4,1.08199,3,119.751,2,-179.759,0\C,4,1.3892,3,121.037,2,-0.324372,0\C,6,1.399,4,120.432,3,0.0993809,0\C,2,1.40161,1,120.258,3,-179.917,0\C,3,1.49334,2,121.871,1,-0.754506,0\C,9,1.39208,3,119.208,2,-95.5043,0\H,10,1.08208,9,119.738,3,1.25054,0\C,10,1.38912,9,121.039,3,-179.355,0\C,12,1.39875,10,120.409,9,0.113979,0\C,9,1.39998,3,121.872,2,85.6565,0\C,14,1.40153,9,120.585,3,179.314,0\Cl,13,1.73511,12,120.412,10,-179.847,0\Cl,7,1.73521,6,120.462,4,179.96,0\Cl,8,1.7362,2,120.123,1,-0.132521,0\Cl,15,1.73649,14,120.198,9,-179.835,0\Cl,14,1.74349,9,119.117,3,-0.618035,0\Cl,12,1.74435,10,118.3,9,-179.976,0\Cl,6,1.74437,4,118.336,3,179.97,0\\\@

 Total job time:  4704.33s(wall), 27340.72s(cpu) 
 Fri Mar  6 06:56:22 2020

        *************************************************************
        *                                                           *
        *  Thank you very much for using Q-Chem.  Have a nice day.  *
        *                                                           *
        *************************************************************
