# Supplementary material for: Quantum Chemical Investigation of Polychlorinated Dibenzodioxins, Dibenzofurans and Biphenyls: Relative Stability and Planarity Analysis
Source: Molecules. 2020 Dec 3;25(23):5697. doi: 10.3390/molecules25235697 (PMC7730433; doi:10.3390/molecules25235697)
Supplement: Supplementary file 1 [file molecules-25-05697-s001.zip › PCB/B3LYP/HClClClClClClClHCl.out]

                  Welcome to Q-Chem
     A Quantum Leap Into The Future Of Chemistry


 Q-Chem 5.2 (devel), Q-Chem, Inc., Pleasanton, CA (2019)

 Yihan Shao,  Zhengting Gan,  E. Epifanovsky,  A. T. B. Gilbert,  M. Wormit,  
 J. Kussmann,  A. W. Lange,  A. Behn,  Jia Deng,  Xintian Feng,  D. Ghosh,  
 M. Goldey,  P. R. Horn,  L. D. Jacobson,  I. Kaliman,  T. Kus,  A. Landau,  
 Jie Liu,  E. I. Proynov,  R. M. Richard,  R. P. Steele,  E. J. Sundstrom,  
 H. L. Woodcock III,  P. M. Zimmerman,  D. Zuev,  B. Albrecht,  E. Alguire,  
 S. A. Baeppler,  D. Barton,  Z. Benda,  Y. A. Bernard,  E. J. Berquist,  
 K. B. Bravaya,  H. Burton,  D. Casanova,  Chun-Min Chang,  Yunqing Chen,  
 A. Chien,  K. D. Closser,  M. P. Coons,  S. Coriani,  S. Dasgupta,  
 A. L. Dempwolff,  M. Diedenhofen,  Hainam Do,  R. G. Edgar,  Po-Tung Fang,  
 S. Faraji,  S. Fatehi,  Qingguo Feng,  K. D. Fenk,  J. Fosso-Tande,  
 J. Gayvert,  Qinghui Ge,  A. Ghysels,  G. Gidofalvi,  J. Gomes,  
 J. Gonthier,  A. Gunina,  D. Hait,  M. W. D. Hanson-Heine,  
 P. H. P. Harbach,  A. W. Hauser,  M. F. Herbst,  J. E. Herr,  
 E. G. Hohenstein,  Z. C. Holden,  Kerwin Hui,  B. C. Huynh,  T.-C. Jagau,  
 Hyunjun Ji,  B. Kaduk,  K. Khistyaev,  Jaehoon Kim,  P. Klunzinger,  K. Koh,  
 D. Kosenkov,  L. Koulias,  T. Kowalczyk,  C. M. Krauter,  A. Kunitsa,  
 Ka Un Lao,  A. Laurent,  K. V. Lawler,  Joonho Lee,  D. Lefrancois,  
 S. Lehtola,  D. S. Levine,  Yi-Pei Li,  You-Sheng Lin,  Fenglai Liu,  
 E. Livshits,  A. Luenser,  P. Manohar,  E. Mansoor,  S. F. Manzer,  
 Shan-Ping Mao,  Yuezhi Mao,  N. Mardirossian,  A. V. Marenich,  
 T. Markovich,  L. A. Martinez-Martinez,  S. A. Maurer,  N. J. Mayhall,  
 S. C. McKenzie,  J.-M. Mewes,  P. Morgante,  A. F. Morrison,  
 J. W. Mullinax,  K. Nanda,  T. S. Nguyen-Beck,  R. Olivares-Amaya,  
 J. A. Parkhill,  Zheng Pei,  T. M. Perrine,  F. Plasser,  P. Pokhilko,  
 S. Prager,  A. Prociuk,  E. Ramos,  D. R. Rehn,  F. Rob,  M. Scheurer,  
 M. Schneider,  N. Sergueev,  S. M. Sharada,  S. Sharma,  D. W. Small,  
 T. Stauch,  T. Stein,  Yu-Chuan Su,  A. J. W. Thom,  A. Tkatchenko,  
 T. Tsuchimochi,  N. M. Tubman,  L. Vogt,  M. L. Vidal,  O. Vydrov,  
 M. A. Watson,  J. Wenzel,  M. de Wergifosse,  T. A. Wesolowski,  A. White,  
 J. Witte,  A. Yamada,  Jun Yang,  K. Yao,  S. Yeganeh,  S. R. Yost,  
 Zhi-Qiang You,  A. Zech,  Igor Ying Zhang,  Xing Zhang,  Yan Zhao,  
 Ying Zhu,  B. R. Brooks,  G. K. L. Chan,  C. J. Cramer,  M. S. Gordon,  
 W. J. Hehre,  A. Klamt,  M. W. Schmidt,  C. D. Sherrill,  D. G. Truhlar,  
 A. Aspuru-Guzik,  R. Baer,  A. T. Bell,  N. A. Besley,  Jeng-Da Chai,  
 A. E. DePrince, III,  R. A. DiStasio Jr.,  A. Dreuw,  B. D. Dunietz,  
 T. R. Furlani,  Chao-Ping Hsu,  Yousung Jung,  Jing Kong,  D. S. Lambrecht,  
 WanZhen Liang,  C. Ochsenfeld,  V. A. Rassolov,  L. V. Slipchenko,  
 J. E. Subotnik,  T. Van Voorhis,  J. M. Herbert,  A. I. Krylov,  
 P. M. W. Gill,  M. Head-Gordon

 Contributors to earlier versions of Q-Chem not listed above: 
 R. D. Adamson,  B. Austin,  J. Baker,  G. J. O. Beran,  K. Brandhorst,  
 S. T. Brown,  E. F. C. Byrd,  A. K. Chakraborty,  C.-L. Cheng,  
 Siu Hung Chien,  D. M. Chipman,  D. L. Crittenden,  H. Dachsel,  
 R. J. Doerksen,  A. D. Dutoi,  L. Fusti-Molnar,  W. A. Goddard III,  
 A. Golubeva-Zadorozhnaya,  S. R. Gwaltney,  G. Hawkins,  A. Heyden,  
 S. Hirata,  G. Kedziora,  F. J. Keil,  C. Kelley,  Jihan Kim,  R. A. King,  
 R. Z. Khaliullin,  P. P. Korambath,  W. Kurlancheek,  A. M. Lee,  M. S. Lee,  
 S. V. Levchenko,  Ching Yeh Lin,  D. Liotard,  R. C. Lochan,  I. Lotan,  
 P. E. Maslen,  N. Nair,  D. P. O'Neill,  D. Neuhauser,  E. Neuscamman,  
 C. M. Oana,  R. Olson,  B. Peters,  R. Peverati,  P. A. Pieniazek,  
 Y. M. Rhee,  J. Ritchie,  M. A. Rohrdanz,  E. Rosta,  N. J. Russ,  
 H. F. Schaefer III,  N. E. Schultz,  N. Shenvi,  A. C. Simmonett,  A. Sodt,  
 D. Stuck,  K. S. Thanthiriwatte,  V. Vanovschi,  Tao Wang,  A. Warshel,  
 C. F. Williams,  Q. Wu,  X. Xu,  W. Zhang

 Please cite Q-Chem as follows:
 Y. Shao et al., Mol. Phys. 113, 184-215 (2015)
 DOI: 10.1080/00268976.2014.952696

 Q-Chem 5.2.1 for Intel X86 EM64T Linux

 Parts of Q-Chem use Armadillo 8.300.2 (Tropical Shenanigans).
 http://arma.sourceforge.net/

 Q-Chem begins on Fri Mar  6 06:56:22 2020  

Host: 
0

     Scratch files written to /scratch/taweetham/qchem17623//
NAlpha2: 210
NElect   210
Mult     1

 Q-Chem warning in module libgen/rem_setup.C, line 2168:

 Setting Thresh to 1e-14


Checking the input file for inconsistencies... 	...done.

--------------------------------------------------------------
User input:
--------------------------------------------------------------
$MOLECULE
0 1
C 
C  1 1.394960
H  2 CH 1 119.528007
C  2 1.386606 1 120.846377 3 178.766605 0
Cl  4 CCl 2 119.698148 1 -179.612229 0
C  4 1.387279 2 120.235871 1 -0.083363 0
Cl  6 CCl 4 120.254637 2 -179.958574 0
C  6 1.387279 4 119.490737 2 0.041992 0
Cl  8 CCl 6 120.064298 4 179.568218 0
C  8 1.386606 6 120.235863 4 0.041336 0
Cl  10 CCl 8 119.614146 6 178.681836 0
C  1 1.488550 2 120.827489 3 1.275929 0
C  12 1.394960 1 120.827496 2 -44.635695 0
Cl  13 CCl 12 119.528011 1 1.275194 0
C  13 1.386606 12 120.846392 1 -179.957497 0
Cl  15 CCl 13 119.698155 12 -179.612829 0
C  15 1.387278 13 120.235860 12 -0.083872 0
Cl  17 CCl 15 120.254633 13 -179.958492 0
C  17 1.387279 15 119.490737 13 0.041666 0
H  19 CH 17 120.064293 15 179.568399 0
C  19 1.386606 17 120.235874 15 0.041790 0
Cl  21 CCl 19 119.614152 17 178.681599 0

CH=1.08273
CCl=1.75400
$END

$REM
   JOB_TYPE	OPTIMIZATION
   BASIS	6-311++G**
   METHOD	B3LYP
   SCF_GUESS_ALWAYS     TRUE
   SYM_IGNORE   TRUE
   S2THRESH     15
   THRESH       15
$END

--------------------------------------------------------------
 ----------------------------------------------------------------
             Standard Nuclear Orientation (Angstroms)
    I     Atom           X                Y                Z
 ----------------------------------------------------------------
    1      C       0.0000000000     0.0000000000     0.0000000000
    2      C       0.0000000000     0.0000000000     1.3949600000
    3      H       0.9420994930     0.0000000000     1.9285823367
    4      C      -1.1901880373     0.0256249026     2.1059255403
    5      Cl     -1.1548436435     0.0351778398     3.8595433764
    6      C      -2.4041742747     0.0535064326     1.4351028665
    7      Cl     -3.9099833729     0.0870232313     2.3339530118
    8      C      -2.4180259722     0.0546630380     0.0478935036
    9      Cl     -3.9445745286     0.0782926128    -0.8155919614
   10      C      -1.2274122092     0.0272853135    -0.6622934626
   11      Cl     -1.2645630159    -0.0058824468    -2.4155862839
   12      C       1.2779219872    -0.0284629571    -0.7628147595
   13      C       2.3470698978     0.7895533347    -0.3971844912
   14      Cl      2.1937652685     1.8399754745     0.9991059581
   15      C       3.5373425750     0.7639926356    -1.1080106329
   16      Cl      4.8658811021     1.7979767919    -0.6156914816
   17      C       3.6820915760    -0.0819840560    -2.1979241218
   18      Cl      5.1878981105    -0.1155057366    -3.0967783802
   19      C       2.6267066856    -0.9012420975    -2.5714505845
   20      H       2.7271154486    -1.5600000441    -3.4248322698
   21      C       1.4361780334    -0.8737960689    -1.8611235872
   22      Cl      0.1004448696    -1.8910524585    -2.3685901901
 ----------------------------------------------------------------
 Nuclear Repulsion Energy =        2726.75171034 hartrees
 There are      105 alpha and      105 beta electrons
 Requested basis set is 6-311++G(d,p)
 There are 186 shells and 518 basis functions

 Total QAlloc Memory Limit   2000 MB
 Mega-Array Size       188 MB
 MEM_STATIC part       192 MB
 A cutoff of  1.0D-15 yielded  12361 shell pairs
 There are    107654 function pairs (    115747 Cartesian)
 Smallest overlap matrix eigenvalue = 1.53E-07
 Linear dependence detected in AO basis
 Number of orthogonalized atomic orbitals = 512
 Maximum deviation from orthogonality = 1.006E-09

 Scale SEOQF with 1.000000e-02/1.000000e-01/1.000000e-01

 Standard Electronic Orientation quadrupole field applied
 Nucleus-field energy     =    -0.0000000768 hartrees
 Guess from superposition of atomic densities
 Warning:  Energy on first SCF cycle will be non-variational
 SAD guess density has 210.000000 electrons

 -----------------------------------------------------------------------
  General SCF calculation program by
  Eric Jon Sundstrom, Paul Horn, Yuezhi Mao, Dmitri Zuev, Alec White,
  David Stuck, Shaama M.S., Shane Yost, Joonho Lee, David Small,
  Daniel Levine, Susi Lehtola, Hugh Burton, Evgeny Epifanovsky,
  Bang C. Huynh
 -----------------------------------------------------------------------
 Exchange:     0.2000 Hartree-Fock + 0.0800 Slater + 0.7200 B88
 Correlation:  0.1900 VWN1RPA + 0.8100 LYP
 Using SG-1 standard quadrature grid
 using 6 threads for integral computing
 -------------------------------------------------------
 OpenMP Integral computing Module                
 Release: version 2.0, May 2017, Q-Chem Inc. Pleasanton 
 -------------------------------------------------------
 A restricted SCF calculation will be
 performed using DIIS
 SCF converges when DIIS error is below 1.0e-08
 ---------------------------------------
  Cycle       Energy         DIIS error
 ---------------------------------------
    1   -4145.2712533791      2.70e-02  
    2   -4140.1684771906      1.78e-03  
    3   -4140.0838988366      2.28e-03  
    4   -4140.2559406411      6.47e-04  
    5   -4140.2692214423      2.53e-04  
    6   -4140.2710425770      1.00e-04  
    7   -4140.2713497796      3.10e-05  
    8   -4140.2713790383      8.41e-06  
    9   -4140.2713809735      3.51e-06  
   10   -4140.2713813761      8.68e-07  
   11   -4140.2713813998      2.64e-07  
   12   -4140.2713814023      1.01e-07  
   13   -4140.2713814024      5.07e-08  
   14   -4140.2713814025      1.49e-08  
   15   -4140.2713814026      4.62e-09  Convergence criterion met
 ---------------------------------------
 SCF time:   CPU 986.60s  wall 174.00s 
 SCF   energy in the final basis set =    -4140.2713814026
 Total energy in the final basis set =    -4140.2713814026

 --------------------------------------------------------------

                    Orbital Energies (a.u.)
 --------------------------------------------------------------

 Alpha MOs
 -- Occupied --
********-101.5857-101.5822-101.5802-101.5794-101.5791-101.5753-101.5721
-10.2881 -10.2852 -10.2838 -10.2824 -10.2819 -10.2813 -10.2791 -10.2766
-10.2485 -10.2431 -10.2313 -10.2255  -9.5027  -9.5000  -9.4966  -9.4946
 -9.4938  -9.4935  -9.4929  -9.4898  -7.2676  -7.2650  -7.2618  -7.2597
 -7.2589  -7.2583  -7.2574  -7.2573  -7.2567  -7.2547  -7.2541  -7.2540
 -7.2514  -7.2506  -7.2495  -7.2487  -7.2484  -7.2484  -7.2478  -7.2476
 -7.2474  -7.2469  -7.2445  -7.2438  -0.9781  -0.9621  -0.9376  -0.9148
 -0.9085  -0.8896  -0.8803  -0.8657  -0.8620  -0.8411  -0.8034  -0.7685
 -0.7645  -0.7454  -0.6729  -0.6546  -0.6445  -0.6194  -0.5676  -0.5599
 -0.5392  -0.5308  -0.5042  -0.4908  -0.4813  -0.4780  -0.4751  -0.4718
 -0.4680  -0.4460  -0.4456  -0.4322  -0.4266  -0.4212  -0.4026  -0.3979
 -0.3874  -0.3672  -0.3649  -0.3599  -0.3580  -0.3563  -0.3513  -0.3460
 -0.3420  -0.3369  -0.3238  -0.3185  -0.2993  -0.2899  -0.2816  -0.2696
 -0.2436
 -- Virtual --
 -0.0859  -0.0660  -0.0634  -0.0568  -0.0544  -0.0387  -0.0149  -0.0107
 -0.0073   0.0015   0.0068   0.0158   0.0184   0.0190   0.0229   0.0248
  0.0353   0.0435   0.0473   0.0503   0.0550   0.0594   0.0640   0.0667
  0.0710   0.0727   0.0770   0.0805   0.0841   0.0852   0.0901   0.0909
  0.0928   0.0963   0.1008   0.1034   0.1084   0.1109   0.1140   0.1175
  0.1185   0.1208   0.1230   0.1271   0.1307   0.1334   0.1364   0.1416
  0.1441   0.1448   0.1502   0.1546   0.1596   0.1642   0.1664   0.1692
  0.1754   0.1787   0.1826   0.1841   0.1891   0.1911   0.1940   0.1966
  0.2014   0.2023   0.2113   0.2168   0.2202   0.2232   0.2281   0.2305
  0.2336   0.2354   0.2420   0.2431   0.2487   0.2497   0.2533   0.2570
  0.2582   0.2628   0.2668   0.2692   0.2738   0.2768   0.2787   0.2840
  0.2881   0.2906   0.2934   0.2957   0.3018   0.3047   0.3081   0.3107
  0.3201   0.3248   0.3297   0.3389   0.3467   0.3802   0.4003   0.4071
  0.4167   0.4268   0.4282   0.4306   0.4393   0.4402   0.4457   0.4477
  0.4502   0.4610   0.4643   0.4659   0.4699   0.4734   0.4802   0.4818
  0.4821   0.4867   0.4957   0.5002   0.5057   0.5213   0.5272   0.5312
  0.5390   0.5423   0.5522   0.5598   0.5714   0.5744   0.5820   0.5845
  0.5949   0.5973   0.5977   0.6106   0.6142   0.6180   0.6191   0.6274
  0.6286   0.6387   0.6431   0.6541   0.6628   0.6673   0.6750   0.6853
  0.6992   0.7063   0.7215   0.7324   0.7463   0.7715   0.7794   0.7862
  0.7994   0.8070   0.8132   0.8219   0.8238   0.8269   0.8326   0.8344
  0.8379   0.8407   0.8426   0.8451   0.8470   0.8514   0.8524   0.8592
  0.8643   0.8695   0.8734   0.8791   0.8836   0.8914   0.8954   0.8974
  0.9002   0.9067   0.9113   0.9161   0.9236   0.9302   0.9330   0.9354
  0.9414   0.9463   0.9529   0.9567   0.9602   0.9666   0.9732   0.9752
  0.9776   0.9913   0.9964   1.0070   1.0126   1.0327   1.0459   1.0515
  1.0658   1.0793   1.1009   1.1163   1.1256   1.1391   1.1592   1.1783
  1.1927   1.2008   1.2180   1.2238   1.2386   1.2440   1.2472   1.2592
  1.2691   1.2738   1.2749   1.2828   1.2854   1.2934   1.3035   1.3285
  1.3341   1.3450   1.3729   1.3813   1.3973   1.4270   1.4415   1.4570
  1.5028   1.5134   1.5234   1.5432   1.5683   1.5972   1.6042   1.6311
  1.6453   1.6542   1.7030   1.7141   1.7247   1.7641   1.7768   1.7929
  1.8014   1.8101   1.8370   1.8554   1.8603   1.8685   1.8803   1.8904
  1.8933   1.8939   1.9110   1.9618   1.9976   2.0168   2.0425   2.0713
  2.0904   2.1065   2.1268   2.1793   2.1893   2.2229   2.2268   2.2304
  2.2407   2.2430   2.2546   2.2611   2.2747   2.2787   2.2939   2.2984
  2.3034   2.3177   2.3352   2.3586   2.3759   2.3861   2.4071   2.4119
  2.4296   2.4348   2.4425   2.4494   2.4811   2.4926   2.5087   2.5160
  2.5322   2.5489   2.5587   2.5874   2.5996   2.6110   2.6304   2.6411
  2.6627   2.6753   2.6929   2.7208   2.7399   2.7459   2.7679   2.7742
  2.7960   2.8176   2.8323   2.8778   2.9105   2.9273   2.9548   3.0269
  3.0651   3.0834   3.0952   3.1213   3.1333   3.1360   3.1501   3.1731
  3.2150   3.2234   3.2599   3.2729   3.3691   3.3945   3.4610   3.5316
  3.6283   3.6742   3.7023   3.7550   3.8856   3.9081   4.0101   4.0464
  4.3680   4.8083   4.8233   9.7243   9.7404   9.7854   9.7908   9.8040
  9.8184   9.8449   9.8542  23.2651  23.4316  23.8117  23.8234  23.8476
 23.8684  23.9502  23.9805  23.9958  24.0213  24.0781  24.1044  25.7182
 25.7725  25.7742  25.8205  25.8452  25.8938  25.9393  26.0555  26.0972
 26.1134  26.1163  26.1634  26.1952  26.2646  26.4003  26.4721  26.4953
 26.6110  26.6369  26.6828  26.7442  26.8000  26.9860  27.0097 215.7144
215.7296 215.7816 215.7884 215.8031 215.8231 215.8576 215.8701
 --------------------------------------------------------------

          Ground-State Mulliken Net Atomic Charges

     Atom                 Charge (a.u.)
  ----------------------------------------
      1 C                    -0.595042
      2 C                    -0.989971
      3 H                     0.216124
      4 C                    -0.055897
      5 Cl                    0.661675
      6 C                    -0.333802
      7 Cl                    0.628091
      8 C                    -0.419853
      9 Cl                    0.646048
     10 C                    -0.778524
     11 Cl                    0.696305
     12 C                    -0.528243
     13 C                    -1.588087
     14 Cl                    0.745001
     15 C                     0.763881
     16 Cl                    0.599701
     17 C                    -0.304573
     18 Cl                    0.547889
     19 C                    -0.665747
     20 H                     0.225408
     21 C                     0.006666
     22 Cl                    0.522951
  ----------------------------------------
  Sum of atomic charges =     0.000000

 -----------------------------------------------------------------
                    Cartesian Multipole Moments
 -----------------------------------------------------------------
    Charge (ESU x 10^10)
                -0.0000
    Dipole Moment (Debye)
         X       1.0499      Y      -0.6923      Z      -0.6610
       Tot       1.4207
    Quadrupole Moments (Debye-Ang)
        XX    -174.0557     XY      -1.2249     YY    -171.1416
        XZ       0.2840     YZ       2.6477     ZZ    -166.3699
    Octopole Moments (Debye-Ang^2)
       XXX    -226.0497    XXY     -28.4128    XYY     -70.8494
       YYY     -59.0764    XXZ      50.0390    XYZ       3.7856
       YYZ      54.5573    XZZ     -59.6128    YZZ     -28.7644
       ZZZ     140.5465
    Hexadecapole Moments (Debye-Ang^3)
      XXXX   -8810.1461   XXXY    -416.0182   XXYY   -1649.6521
      XYYY    -408.9895   YYYY   -1081.7462   XXXZ    1401.3946
      XXYZ     -63.6224   XYYZ     480.9158   YYYZ    -277.1175
      XXZZ   -2160.2891   XYZZ    -154.6348   YYZZ    -907.3001
      XZZZ    1388.5565   YZZZ    -237.4842   ZZZZ   -4264.9772
 -----------------------------------------------------------------
 Calculating analytic gradient of the SCF energy
 Gradient of SCF Energy
            1           2           3           4           5           6
    1  -0.0068384   0.0019103   0.0063023  -0.0082390  -0.0039770   0.0173661
    2   0.0011468   0.0035549   0.0047700   0.0001921   0.0005250  -0.0007066
    3   0.0046056  -0.0060728  -0.0007386  -0.0073848   0.0038166  -0.0082117
            7           8           9          10          11          12
    1  -0.0055133   0.0181244  -0.0049007  -0.0005269   0.0720513   0.0196488
    2  -0.0000134   0.0011418  -0.0001084  -0.0021791  -0.1021729   0.0014280
    3   0.0036958   0.0083096  -0.0039091   0.0173247  -0.0094839  -0.0111489
           13          14          15          16          17          18
    1  -0.0005426  -0.0087774  -0.0166577   0.0033142  -0.0019108   0.0069104
    2  -0.0018927  -0.0080052  -0.0147294   0.0027917   0.0041544   0.0030165
    3  -0.0077557   0.0076654  -0.0093399   0.0020888   0.0070376  -0.0005046
           19          20          21          22
    1  -0.0018066  -0.0005996  -0.0005541  -0.0847836
    2   0.0058724  -0.0003730   0.0052649   0.0963220
    3   0.0099012  -0.0008936   0.0043489  -0.0033507
 Max gradient component =       1.022E-01
 RMS gradient           =       2.316E-02
 Gradient time:  CPU 313.48 s  wall 52.49 s
 Geometry Optimization Parameters
   NAtoms,    NIC,     NZ,  NCons,   NDum,   NFix, NCnnct, MaxDiis
       22     163      22       0       0       0       0       0


** GEOMETRY OPTIMIZATION IN DELOCALIZED INTERNAL COORDINATES **
   Searching for a Minimum

   Optimization Cycle:   1

                       Coordinates (Angstroms)
     ATOM                X               Y               Z
      1  C         0.0000000000    0.0000000000    0.0000000000
      2  C         0.0000000000    0.0000000000    1.3949600000
      3  H         0.9420994930    0.0000000000    1.9285823367
      4  C        -1.1901880373    0.0256249026    2.1059255403
      5  Cl       -1.1548436435    0.0351778398    3.8595433764
      6  C        -2.4041742747    0.0535064326    1.4351028665
      7  Cl       -3.9099833729    0.0870232313    2.3339530118
      8  C        -2.4180259722    0.0546630380    0.0478935036
      9  Cl       -3.9445745286    0.0782926128   -0.8155919614
     10  C        -1.2274122092    0.0272853135   -0.6622934626
     11  Cl       -1.2645630159   -0.0058824468   -2.4155862839
     12  C         1.2779219872   -0.0284629571   -0.7628147595
     13  C         2.3470698978    0.7895533347   -0.3971844912
     14  Cl        2.1937652685    1.8399754745    0.9991059581
     15  C         3.5373425750    0.7639926356   -1.1080106329
     16  Cl        4.8658811021    1.7979767919   -0.6156914816
     17  C         3.6820915760   -0.0819840560   -2.1979241218
     18  Cl        5.1878981105   -0.1155057366   -3.0967783802
     19  C         2.6267066856   -0.9012420975   -2.5714505845
     20  H         2.7271154486   -1.5600000441   -3.4248322698
     21  C         1.4361780334   -0.8737960689   -1.8611235872
     22  Cl        0.1004448696   -1.8910524585   -2.3685901901
   Point Group: c1    Number of degrees of freedom:    60


   Energy is  -4140.271381403


 Attempting to generate delocalized internal coordinates
 Initial Hessian constructed with Jon Baker's OPTIMIZE code

 60 Hessian modes will be used to form the next step
  Hessian Eigenvalues:
     0.016227    0.017469    0.019571    0.020654    0.020945    0.022666
     0.023585    0.023588    0.023833    0.023841    0.024090    0.024090
     0.024114    0.024114    0.024135    0.024135    0.024143    0.024143
     0.059420    0.132234    0.159965    0.159995    0.219728    0.227813
     0.235483    0.236293    0.249942    0.249977    0.249989    0.249991
     0.249992    0.249993    0.250000    0.250000    0.250000    0.250000
     0.250000    0.289809    0.293537    0.301033    0.301033    0.301033
     0.301033    0.301033    0.301033    0.328641    0.356665    0.356665
     0.414418    0.418518    0.431872    0.432033    0.461647    0.462916
     0.471120    0.471246    0.478202    0.478203    0.479142    0.479142

 Minimum search - taking simple RFO step
 Searching for Lamda that Minimizes Along All modes
 Value Taken    Lamda =  -0.08495521
 Calculated Step too Large.  Step scaled by  0.482419
 Step Taken.  Stepsize is  0.300000

                             Maximum     Tolerance    Cnvgd?
         Gradient           0.096427      0.000300      NO
         Displacement       0.212819      0.001200      NO
         Energy change     *********      0.000001      NO


 New Cartesian Coordinates Obtained by Inverse Iteration

 Displacement from previous Coordinates is:  0.529242
 ----------------------------------------------------------------
             Standard Nuclear Orientation (Angstroms)
    I     Atom           X                Y                Z
 ----------------------------------------------------------------
    1      C      -0.0123020419     0.0106819601     0.0038215528
    2      C      -0.0270104416    -0.0276896511     1.4012059223
    3      H       0.9053319179    -0.0595894848     1.9449217230
    4      C      -1.2164617526    -0.0128980296     2.1116589841
    5      Cl     -1.1620090230    -0.0575611839     3.8617712824
    6      C      -2.4363967901     0.0424401278     1.4436069518
    7      Cl     -3.9386297843     0.0618905957     2.3403107659
    8      C      -2.4469289215     0.0782141673     0.0530345812
    9      Cl     -3.9692806214     0.1331769625    -0.8081246853
   10      C      -1.2481611272     0.0614516589    -0.6572630786
   11      Cl     -1.2906812265     0.0693855390    -2.4017793145
   12      C       1.2820119717    -0.0133081546    -0.7501972224
   13      C       2.3646031550     0.8221613117    -0.4123687712
   14      Cl      2.2506870433     1.9512147276     0.9232800460
   15      C       3.5578001549     0.7824582296    -1.1298874711
   16      Cl      4.8802313944     1.8378171374    -0.6794330414
   17      C       3.7014388859    -0.0944248564    -2.2006863600
   18      Cl      5.1934664213    -0.1575511992    -3.1129203850
   19      C       2.6503846709    -0.9238161411    -2.5516264751
   20      H       2.7517138618    -1.6027908142    -3.3882494356
   21      C       1.4623695628    -0.8814172055    -1.8381631020
   22      Cl      0.1585726831    -1.9246999554    -2.3457180806
 ----------------------------------------------------------------
 Nuclear Repulsion Energy =        2712.09829120 hartrees
 There are      105 alpha and      105 beta electrons
 Applying Cartesian multipole field
    Component          Value
    ---------          -----
     (2,0,0)        1.00000E-12
     (0,2,0)        2.00000E-11
     (0,0,2)       -3.00000E-11
 Nucleus-field energy     =    -0.0000000756 hartrees
 Requested basis set is 6-311++G(d,p)
 There are 186 shells and 518 basis functions
 A cutoff of  1.0D-15 yielded  12316 shell pairs
 There are    107292 function pairs (    115360 Cartesian)
 Smallest overlap matrix eigenvalue = 1.66E-07
 Linear dependence detected in AO basis
 Number of orthogonalized atomic orbitals = 512
 Maximum deviation from orthogonality = 5.551E-10
 Guess from superposition of atomic densities
 Warning:  Energy on first SCF cycle will be non-variational
 SAD guess density has 210.000000 electrons

 -----------------------------------------------------------------------
  General SCF calculation program by
  Eric Jon Sundstrom, Paul Horn, Yuezhi Mao, Dmitri Zuev, Alec White,
  David Stuck, Shaama M.S., Shane Yost, Joonho Lee, David Small,
  Daniel Levine, Susi Lehtola, Hugh Burton, Evgeny Epifanovsky,
  Bang C. Huynh
 -----------------------------------------------------------------------
 Exchange:     0.2000 Hartree-Fock + 0.0800 Slater + 0.7200 B88
 Correlation:  0.1900 VWN1RPA + 0.8100 LYP
 Using SG-1 standard quadrature grid
 using 6 threads for integral computing
 -------------------------------------------------------
 OpenMP Integral computing Module                
 Release: version 2.0, May 2017, Q-Chem Inc. Pleasanton 
 -------------------------------------------------------
 A restricted SCF calculation will be
 performed using DIIS
 SCF converges when DIIS error is below 1.0e-08
 ---------------------------------------
  Cycle       Energy         DIIS error
 ---------------------------------------
    1   -4145.1672498831      2.67e-02  
    2   -4140.2040659644      1.75e-03  
    3   -4140.1260295394      2.21e-03  
    4   -4140.2891226758      6.28e-04  
    5   -4140.3016468826      2.49e-04  
    6   -4140.3034124728      9.85e-05  
    7   -4140.3037061266      3.13e-05  
    8   -4140.3037361262      8.39e-06  
    9   -4140.3037380301      3.53e-06  
   10   -4140.3037384484      7.86e-07  
   11   -4140.3037384671      2.39e-07  
   12   -4140.3037384690      9.51e-08  
   13   -4140.3037384693      4.66e-08  
   14   -4140.3037384692      1.33e-08  
   15   -4140.3037384693      4.15e-09  Convergence criterion met
 ---------------------------------------
 SCF time:   CPU 979.39s  wall 173.00s 
 SCF   energy in the final basis set =    -4140.3037384693
 Total energy in the final basis set =    -4140.3037384693

 --------------------------------------------------------------

                    Orbital Energies (a.u.)
 --------------------------------------------------------------

 Alpha MOs
 -- Occupied --
********-101.5854-101.5821-101.5813-101.5802-101.5795-101.5749-101.5723
-10.2897 -10.2846 -10.2837 -10.2835 -10.2830 -10.2812 -10.2804 -10.2772
-10.2518 -10.2457 -10.2295 -10.2260  -9.5017  -9.4997  -9.4966  -9.4957
 -9.4947  -9.4939  -9.4920  -9.4895  -7.2667  -7.2647  -7.2617  -7.2608
 -7.2598  -7.2587  -7.2566  -7.2565  -7.2558  -7.2545  -7.2539  -7.2538
 -7.2514  -7.2506  -7.2505  -7.2495  -7.2495  -7.2488  -7.2485  -7.2482
 -7.2466  -7.2460  -7.2442  -7.2435  -0.9743  -0.9615  -0.9329  -0.9132
 -0.9103  -0.8917  -0.8782  -0.8665  -0.8603  -0.8414  -0.8021  -0.7663
 -0.7618  -0.7445  -0.6719  -0.6509  -0.6429  -0.6193  -0.5654  -0.5583
 -0.5392  -0.5301  -0.5038  -0.4903  -0.4779  -0.4775  -0.4731  -0.4708
 -0.4663  -0.4464  -0.4404  -0.4312  -0.4254  -0.4195  -0.4017  -0.3974
 -0.3872  -0.3665  -0.3647  -0.3593  -0.3581  -0.3555  -0.3516  -0.3464
 -0.3409  -0.3371  -0.3231  -0.3199  -0.2985  -0.2934  -0.2806  -0.2696
 -0.2559
 -- Virtual --
 -0.0863  -0.0657  -0.0615  -0.0570  -0.0523  -0.0413  -0.0127  -0.0085
 -0.0055   0.0028   0.0067   0.0161   0.0190   0.0193   0.0230   0.0246
  0.0360   0.0433   0.0472   0.0501   0.0552   0.0593   0.0640   0.0669
  0.0699   0.0726   0.0771   0.0813   0.0846   0.0851   0.0895   0.0910
  0.0937   0.0957   0.0999   0.1029   0.1082   0.1107   0.1135   0.1169
  0.1188   0.1208   0.1228   0.1266   0.1299   0.1343   0.1368   0.1406
  0.1441   0.1448   0.1495   0.1540   0.1590   0.1626   0.1659   0.1679
  0.1731   0.1778   0.1814   0.1827   0.1879   0.1906   0.1936   0.1962
  0.1998   0.2013   0.2105   0.2155   0.2200   0.2216   0.2279   0.2299
  0.2334   0.2359   0.2409   0.2427   0.2470   0.2492   0.2538   0.2559
  0.2578   0.2632   0.2656   0.2679   0.2734   0.2749   0.2775   0.2844
  0.2878   0.2896   0.2923   0.2935   0.2993   0.3041   0.3064   0.3096
  0.3193   0.3221   0.3300   0.3394   0.3454   0.3829   0.3989   0.4073
  0.4159   0.4265   0.4286   0.4297   0.4381   0.4410   0.4444   0.4467
  0.4512   0.4611   0.4637   0.4663   0.4704   0.4729   0.4797   0.4834
  0.4858   0.4918   0.4946   0.4998   0.5043   0.5187   0.5262   0.5313
  0.5379   0.5420   0.5494   0.5574   0.5709   0.5733   0.5833   0.5866
  0.5931   0.5980   0.5996   0.6102   0.6135   0.6160   0.6221   0.6255
  0.6275   0.6390   0.6402   0.6548   0.6662   0.6688   0.6762   0.6842
  0.6991   0.7050   0.7181   0.7376   0.7722   0.7779   0.7794   0.7865
  0.8002   0.8070   0.8088   0.8215   0.8231   0.8273   0.8327   0.8356
  0.8376   0.8406   0.8425   0.8438   0.8466   0.8503   0.8518   0.8581
  0.8647   0.8692   0.8730   0.8787   0.8830   0.8885   0.8947   0.8975
  0.9016   0.9072   0.9101   0.9157   0.9229   0.9288   0.9321   0.9353
  0.9425   0.9437   0.9546   0.9550   0.9611   0.9671   0.9709   0.9757
  0.9783   0.9866   0.9897   1.0047   1.0089   1.0281   1.0332   1.0479
  1.0578   1.0750   1.0815   1.1120   1.1238   1.1385   1.1602   1.1763
  1.1887   1.1989   1.2163   1.2210   1.2357   1.2426   1.2450   1.2566
  1.2651   1.2739   1.2757   1.2836   1.2847   1.2890   1.3020   1.3255
  1.3309   1.3381   1.3701   1.3798   1.3845   1.4248   1.4450   1.4537
  1.5003   1.5103   1.5227   1.5400   1.5597   1.5955   1.6035   1.6297
  1.6439   1.6536   1.7009   1.7105   1.7211   1.7610   1.7747   1.7910
  1.7999   1.8092   1.8345   1.8498   1.8525   1.8673   1.8783   1.8828
  1.8854   1.8893   1.9134   1.9537   1.9903   2.0144   2.0415   2.0676
  2.0807   2.1062   2.1232   2.1815   2.1934   2.2230   2.2262   2.2311
  2.2396   2.2411   2.2545   2.2627   2.2716   2.2773   2.2920   2.2953
  2.2982   2.3127   2.3314   2.3576   2.3771   2.3806   2.4036   2.4108
  2.4257   2.4285   2.4428   2.4456   2.4780   2.4835   2.5020   2.5089
  2.5329   2.5504   2.5535   2.5848   2.5972   2.6095   2.6279   2.6386
  2.6580   2.6747   2.6874   2.7136   2.7274   2.7461   2.7658   2.7723
  2.7947   2.8140   2.8269   2.8737   2.9028   2.9177   2.9516   3.0167
  3.0603   3.0757   3.0895   3.1138   3.1270   3.1314   3.1357   3.1678
  3.2067   3.2155   3.2531   3.2639   3.3617   3.3877   3.4565   3.5289
  3.6233   3.6662   3.6982   3.7513   3.8729   3.9024   4.0066   4.0423
  4.3634   4.7966   4.8161   9.7205   9.7396   9.7839   9.7895   9.8027
  9.8174   9.8243   9.8575  23.2692  23.4248  23.8005  23.8131  23.8365
 23.8531  23.9256  23.9614  23.9773  24.0000  24.0786  24.0933  25.7255
 25.7720  25.7734  25.8203  25.8435  25.8930  25.9324  26.0535  26.0967
 26.1072  26.1129  26.1610  26.1956  26.2564  26.3802  26.4639  26.4868
 26.5391  26.6281  26.6659  26.7494  26.7821  26.9685  26.9987 215.7105
215.7283 215.7797 215.7867 215.8014 215.8205 215.8256 215.8780
 --------------------------------------------------------------

          Ground-State Mulliken Net Atomic Charges

     Atom                 Charge (a.u.)
  ----------------------------------------
      1 C                    -0.538717
      2 C                    -0.955555
      3 H                     0.216772
      4 C                    -0.086295
      5 Cl                    0.659887
      6 C                    -0.325012
      7 Cl                    0.628387
      8 C                    -0.408480
      9 Cl                    0.639541
     10 C                    -0.740284
     11 Cl                    0.657034
     12 C                    -0.447949
     13 C                    -1.352910
     14 Cl                    0.723626
     15 C                     0.714341
     16 Cl                    0.600827
     17 C                    -0.434908
     18 Cl                    0.546047
     19 C                    -0.570695
     20 H                     0.229576
     21 C                    -0.240604
     22 Cl                    0.485374
  ----------------------------------------
  Sum of atomic charges =     0.000000

 -----------------------------------------------------------------
                    Cartesian Multipole Moments
 -----------------------------------------------------------------
    Charge (ESU x 10^10)
                -0.0000
    Dipole Moment (Debye)
         X       0.9884      Y      -0.7146      Z      -0.5783
       Tot       1.3498
    Quadrupole Moments (Debye-Ang)
        XX    -173.6030     XY      -1.4947     YY    -170.8046
        XZ       0.2200     YZ       2.5907     ZZ    -166.6544
    Octopole Moments (Debye-Ang^2)
       XXX    -228.9471    XXY     -29.1918    XYY     -70.3039
       YYY     -62.9846    XXZ      51.2041    XYZ       4.7918
       YYZ      54.8832    XZZ     -60.2443    YZZ     -30.0170
       ZZZ     144.7659
    Hexadecapole Moments (Debye-Ang^3)
      XXXX   -8912.0080   XXXY    -422.3572   XXYY   -1673.8787
      XYYY    -412.1750   YYYY   -1133.8109   XXXZ    1435.6731
      XXYZ     -53.9814   XYYZ     491.6928   YYYZ    -244.2794
      XXZZ   -2175.0758   XYZZ    -159.4335   YYZZ    -912.8242
      XZZZ    1423.4315   YZZZ    -214.5980   ZZZZ   -4258.8431
 -----------------------------------------------------------------
 Calculating analytic gradient of the SCF energy
 Gradient of SCF Energy
            1           2           3           4           5           6
    1  -0.0047181  -0.0012433   0.0013052  -0.0044023  -0.0022490   0.0116890
    2  -0.0003858   0.0009727   0.0021686   0.0001473   0.0003153  -0.0002802
    3   0.0025106  -0.0007538  -0.0007914  -0.0051895   0.0028218  -0.0067936
            7           8           9          10          11          12
    1  -0.0049021   0.0109587  -0.0040326  -0.0028907   0.0477390   0.0112507
    2  -0.0000576   0.0006223  -0.0000102  -0.0014461  -0.0691689  -0.0003104
    3   0.0026998   0.0063218  -0.0030368   0.0110429  -0.0043841  -0.0066529
           13          14          15          16          17          18
    1   0.0024939   0.0015629  -0.0118014   0.0020360  -0.0023938   0.0045677
    2   0.0003128  -0.0006251  -0.0100370   0.0028802   0.0015966   0.0018520
    3  -0.0037980   0.0036587  -0.0059239   0.0024602   0.0037670  -0.0006705
           19          20          21          22
    1  -0.0006669  -0.0002113   0.0003749  -0.0544664
    2   0.0045579  -0.0003159   0.0008235   0.0663881
    3   0.0066357  -0.0007877  -0.0002304  -0.0029061
 Max gradient component =       6.917E-02
 RMS gradient           =       1.543E-02
 Gradient time:  CPU 311.22 s  wall 52.11 s
 Geometry Optimization Parameters
   NAtoms,    NIC,     NZ,  NCons,   NDum,   NFix, NCnnct, MaxDiis
       22     163      22       0       0       0       0       0

 Cartesian Hessian Update
 Hessian updated using BFGS update


** GEOMETRY OPTIMIZATION IN DELOCALIZED INTERNAL COORDINATES **
   Searching for a Minimum

   Optimization Cycle:   2

                       Coordinates (Angstroms)
     ATOM                X               Y               Z
      1  C        -0.0123020419    0.0106819601    0.0038215528
      2  C        -0.0270104416   -0.0276896511    1.4012059223
      3  H         0.9053319179   -0.0595894848    1.9449217230
      4  C        -1.2164617526   -0.0128980296    2.1116589841
      5  Cl       -1.1620090230   -0.0575611839    3.8617712824
      6  C        -2.4363967901    0.0424401278    1.4436069518
      7  Cl       -3.9386297843    0.0618905957    2.3403107659
      8  C        -2.4469289215    0.0782141673    0.0530345812
      9  Cl       -3.9692806214    0.1331769625   -0.8081246853
     10  C        -1.2481611272    0.0614516589   -0.6572630786
     11  Cl       -1.2906812265    0.0693855390   -2.4017793145
     12  C         1.2820119717   -0.0133081546   -0.7501972224
     13  C         2.3646031550    0.8221613117   -0.4123687712
     14  Cl        2.2506870433    1.9512147276    0.9232800460
     15  C         3.5578001549    0.7824582296   -1.1298874711
     16  Cl        4.8802313944    1.8378171374   -0.6794330414
     17  C         3.7014388859   -0.0944248564   -2.2006863600
     18  Cl        5.1934664213   -0.1575511992   -3.1129203850
     19  C         2.6503846709   -0.9238161411   -2.5516264751
     20  H         2.7517138618   -1.6027908142   -3.3882494356
     21  C         1.4623695628   -0.8814172055   -1.8381631020
     22  Cl        0.1585726831   -1.9246999554   -2.3457180806
   Point Group: c1    Number of degrees of freedom:    60


   Energy is  -4140.303738469

 Hessian updated using BFGS update

 56 Hessian modes will be used to form the next step
  Hessian Eigenvalues:
     0.016772    0.017490    0.019851    0.020650    0.020945    0.022665
     0.023586    0.023827    0.023841    0.024089    0.024090    0.024108
     0.024114    0.024129    0.024135    0.024143    0.024143    0.024276
     0.059545    0.108505    0.159994    0.160208    0.219696    0.227835
     0.235739    0.236302    0.248503    0.249967    0.249984    0.249991
     0.249992    0.249995    0.249998    0.250000    0.250000    0.250000
     0.287381    0.289873    0.299760    0.300925    0.308041    0.352235
     0.356656    0.362673    0.414395    0.425068    0.430851    0.456077
     0.461441    0.462406    0.470530    0.477342    0.478156    0.478318
     0.479082    0.514794

 Minimum search - taking simple RFO step
 Searching for Lamda that Minimizes Along All modes
 Value Taken    Lamda =  -0.04598285
 Calculated Step too Large.  Step scaled by  0.549267
 Step Taken.  Stepsize is  0.300000

                             Maximum     Tolerance    Cnvgd?
         Gradient           0.065141      0.000300      NO
         Displacement       0.227325      0.001200      NO
         Energy change     -0.032357      0.000001      NO


 New Cartesian Coordinates Obtained by Inverse Iteration

 Displacement from previous Coordinates is:  0.470860
 ----------------------------------------------------------------
             Standard Nuclear Orientation (Angstroms)
    I     Atom           X                Y                Z
 ----------------------------------------------------------------
    1      C      -0.0289303463     0.0065331026    -0.0289596713
    2      C      -0.0177907044    -0.0340089545     1.3674709800
    3      H       0.9246172541    -0.0763388848     1.8945828862
    4      C      -1.1915139296    -0.0139781886     2.1015635329
    5      Cl     -1.0866808974    -0.0689970291     3.8458782531
    6      C      -2.4292425060     0.0530061354     1.4575723024
    7      Cl     -3.9052289380     0.0813643052     2.3835628747
    8      C      -2.4660343586     0.0988262129     0.0612811177
    9      Cl     -4.0001760474     0.1806635132    -0.7636275003
   10      C      -1.2750830419     0.0778414063    -0.6746121922
   11      Cl     -1.3412499234     0.1207336846    -2.4121803270
   12      C       1.2621513351    -0.0264206643    -0.7746630466
   13      C       2.3301714753     0.8183969403    -0.4184200940
   14      Cl      2.1348933428     1.9342913173     0.9147537347
   15      C       3.5477225899     0.7930313038    -1.1099861345
   16      Cl      4.8575959713     1.8531771277    -0.6528897753
   17      C       3.7129883749    -0.0934998066    -2.1775450891
   18      Cl      5.2118303093    -0.1641207033    -3.0688393124
   19      C       2.6780505824    -0.9379837526    -2.5447203219
   20      H       2.8041234280    -1.6241298509    -3.3709358962
   21      C       1.4768759311    -0.9028644999    -1.8518714451
   22      Cl      0.2116600917    -1.9803769730    -2.3702204891
 ----------------------------------------------------------------
 Nuclear Repulsion Energy =        2708.83858501 hartrees
 There are      105 alpha and      105 beta electrons
 Applying Cartesian multipole field
    Component          Value
    ---------          -----
     (2,0,0)        1.00000E-12
     (0,2,0)        2.00000E-11
     (0,0,2)       -3.00000E-11
 Nucleus-field energy     =    -0.0000000749 hartrees
 Requested basis set is 6-311++G(d,p)
 There are 186 shells and 518 basis functions
 A cutoff of  1.0D-15 yielded  12328 shell pairs
 There are    107366 function pairs (    115439 Cartesian)
 Smallest overlap matrix eigenvalue = 1.72E-07
 Linear dependence detected in AO basis
 Number of orthogonalized atomic orbitals = 512
 Maximum deviation from orthogonality = 1.018E-09
 Guess from superposition of atomic densities
 Warning:  Energy on first SCF cycle will be non-variational
 SAD guess density has 210.000000 electrons

 -----------------------------------------------------------------------
  General SCF calculation program by
  Eric Jon Sundstrom, Paul Horn, Yuezhi Mao, Dmitri Zuev, Alec White,
  David Stuck, Shaama M.S., Shane Yost, Joonho Lee, David Small,
  Daniel Levine, Susi Lehtola, Hugh Burton, Evgeny Epifanovsky,
  Bang C. Huynh
 -----------------------------------------------------------------------
 Exchange:     0.2000 Hartree-Fock + 0.0800 Slater + 0.7200 B88
 Correlation:  0.1900 VWN1RPA + 0.8100 LYP
 Using SG-1 standard quadrature grid
 using 6 threads for integral computing
 -------------------------------------------------------
 OpenMP Integral computing Module                
 Release: version 2.0, May 2017, Q-Chem Inc. Pleasanton 
 -------------------------------------------------------
 A restricted SCF calculation will be
 performed using DIIS
 SCF converges when DIIS error is below 1.0e-08
 ---------------------------------------
  Cycle       Energy         DIIS error
 ---------------------------------------
    1   -4145.1374330530      2.67e-02  
    2   -4140.2226730250      1.75e-03  
    3   -4140.1383331509      2.25e-03  
    4   -4140.3081529511      6.39e-04  
    5   -4140.3210260379      2.57e-04  
    6   -4140.3229378880      9.75e-05  
    7   -4140.3232234669      3.21e-05  
    8   -4140.3232548797      8.52e-06  
    9   -4140.3232568414      3.62e-06  
   10   -4140.3232572833      7.67e-07  
   11   -4140.3232573011      2.39e-07  
   12   -4140.3232573028      9.75e-08  
   13   -4140.3232573029      4.65e-08  
   14   -4140.3232573032      1.31e-08  
   15   -4140.3232573032      4.21e-09  Convergence criterion met
 ---------------------------------------
 SCF time:   CPU 978.54s  wall 173.00s 
 SCF   energy in the final basis set =    -4140.3232573032
 Total energy in the final basis set =    -4140.3232573032

 --------------------------------------------------------------

                    Orbital Energies (a.u.)
 --------------------------------------------------------------

 Alpha MOs
 -- Occupied --
********-101.5852-101.5834-101.5816-101.5803-101.5793-101.5758-101.5739
-10.2898 -10.2852 -10.2844 -10.2837 -10.2831 -10.2809 -10.2807 -10.2763
-10.2506 -10.2442 -10.2289 -10.2247  -9.5015  -9.4997  -9.4979  -9.4961
 -9.4949  -9.4938  -9.4923  -9.4905  -7.2665  -7.2647  -7.2630  -7.2612
 -7.2600  -7.2585  -7.2570  -7.2563  -7.2556  -7.2550  -7.2545  -7.2538
 -7.2526  -7.2518  -7.2510  -7.2499  -7.2498  -7.2488  -7.2486  -7.2480
 -7.2469  -7.2463  -7.2452  -7.2445  -0.9725  -0.9606  -0.9293  -0.9146
 -0.9115  -0.8934  -0.8793  -0.8680  -0.8582  -0.8418  -0.8011  -0.7653
 -0.7592  -0.7434  -0.6700  -0.6501  -0.6423  -0.6183  -0.5645  -0.5569
 -0.5389  -0.5301  -0.5040  -0.4911  -0.4773  -0.4767  -0.4726  -0.4700
 -0.4644  -0.4468  -0.4372  -0.4312  -0.4248  -0.4170  -0.4020  -0.3974
 -0.3870  -0.3658  -0.3645  -0.3586  -0.3580  -0.3556  -0.3519  -0.3452
 -0.3403  -0.3363  -0.3250  -0.3211  -0.3016  -0.2958  -0.2785  -0.2679
 -0.2629
 -- Virtual --
 -0.0862  -0.0659  -0.0603  -0.0555  -0.0495  -0.0415  -0.0118  -0.0068
 -0.0043   0.0040   0.0076   0.0161   0.0193   0.0200   0.0233   0.0246
  0.0363   0.0435   0.0476   0.0500   0.0557   0.0593   0.0640   0.0666
  0.0703   0.0727   0.0768   0.0813   0.0846   0.0859   0.0898   0.0912
  0.0940   0.0958   0.1003   0.1027   0.1081   0.1111   0.1136   0.1165
  0.1184   0.1218   0.1232   0.1266   0.1303   0.1341   0.1373   0.1405
  0.1441   0.1445   0.1488   0.1540   0.1588   0.1619   0.1650   0.1667
  0.1732   0.1773   0.1809   0.1827   0.1876   0.1902   0.1929   0.1955
  0.1992   0.2014   0.2107   0.2154   0.2194   0.2218   0.2272   0.2291
  0.2329   0.2362   0.2410   0.2426   0.2470   0.2501   0.2530   0.2552
  0.2572   0.2635   0.2654   0.2678   0.2724   0.2736   0.2781   0.2844
  0.2875   0.2901   0.2936   0.2940   0.2981   0.3041   0.3064   0.3103
  0.3203   0.3221   0.3292   0.3375   0.3445   0.3837   0.3975   0.4081
  0.4157   0.4262   0.4287   0.4298   0.4377   0.4409   0.4446   0.4483
  0.4514   0.4602   0.4640   0.4672   0.4704   0.4723   0.4801   0.4822
  0.4864   0.4933   0.4962   0.5020   0.5065   0.5190   0.5237   0.5309
  0.5363   0.5418   0.5511   0.5540   0.5704   0.5747   0.5831   0.5858
  0.5942   0.5980   0.6043   0.6101   0.6125   0.6154   0.6206   0.6232
  0.6279   0.6356   0.6389   0.6578   0.6641   0.6674   0.6749   0.6818
  0.6993   0.7038   0.7175   0.7416   0.7733   0.7772   0.7869   0.8000
  0.8053   0.8103   0.8113   0.8223   0.8232   0.8263   0.8310   0.8375
  0.8378   0.8394   0.8418   0.8436   0.8462   0.8494   0.8519   0.8589
  0.8647   0.8695   0.8716   0.8801   0.8840   0.8852   0.8962   0.8973
  0.9025   0.9068   0.9114   0.9167   0.9253   0.9298   0.9333   0.9365
  0.9419   0.9471   0.9544   0.9558   0.9625   0.9676   0.9693   0.9770
  0.9803   0.9897   0.9910   1.0017   1.0081   1.0220   1.0366   1.0514
  1.0619   1.0688   1.0756   1.1143   1.1227   1.1350   1.1615   1.1765
  1.1878   1.1962   1.2167   1.2185   1.2323   1.2429   1.2464   1.2553
  1.2676   1.2760   1.2774   1.2827   1.2853   1.2886   1.3014   1.3159
  1.3277   1.3388   1.3723   1.3761   1.3857   1.4252   1.4435   1.4544
  1.4998   1.5135   1.5234   1.5413   1.5586   1.5928   1.6028   1.6307
  1.6476   1.6566   1.7007   1.7112   1.7248   1.7632   1.7727   1.7901
  1.7985   1.8065   1.8317   1.8493   1.8504   1.8655   1.8766   1.8802
  1.8865   1.8898   1.9141   1.9499   1.9899   2.0136   2.0408   2.0682
  2.0791   2.1084   2.1239   2.1810   2.2052   2.2240   2.2269   2.2384
  2.2399   2.2506   2.2550   2.2629   2.2724   2.2815   2.2919   2.2931
  2.2982   2.3140   2.3310   2.3485   2.3768   2.3791   2.3982   2.4110
  2.4227   2.4302   2.4350   2.4435   2.4668   2.4886   2.5012   2.5122
  2.5315   2.5510   2.5539   2.5842   2.5973   2.6092   2.6262   2.6387
  2.6533   2.6730   2.6867   2.7114   2.7243   2.7457   2.7640   2.7723
  2.7944   2.8134   2.8319   2.8725   2.9042   2.9212   2.9537   3.0182
  3.0584   3.0754   3.0893   3.1123   3.1244   3.1284   3.1354   3.1670
  3.2083   3.2156   3.2499   3.2616   3.3604   3.3847   3.4569   3.5338
  3.6218   3.6639   3.6970   3.7498   3.8755   3.9017   4.0073   4.0415
  4.3626   4.7908   4.8125   9.7210   9.7428   9.7843   9.7924   9.7997
  9.8098   9.8182   9.8592  23.2721  23.4318  23.7964  23.8087  23.8281
 23.8454  23.9203  23.9412  23.9571  23.9971  24.0754  24.0937  25.7689
 25.7735  25.8081  25.8304  25.8484  25.8956  25.9426  26.0508  26.0945
 26.1044  26.1109  26.1529  26.1945  26.2643  26.3694  26.4251  26.4653
 26.4952  26.6247  26.6600  26.7448  26.7758  26.9695  26.9977 215.7111
215.7319 215.7796 215.7897 215.7985 215.8093 215.8225 215.8758
 --------------------------------------------------------------

          Ground-State Mulliken Net Atomic Charges

     Atom                 Charge (a.u.)
  ----------------------------------------
      1 C                    -0.544747
      2 C                    -0.966136
      3 H                     0.222603
      4 C                    -0.076547
      5 Cl                    0.662190
      6 C                    -0.354969
      7 Cl                    0.628679
      8 C                    -0.367418
      9 Cl                    0.628564
     10 C                    -0.728126
     11 Cl                    0.645775
     12 C                    -0.447165
     13 C                    -1.404272
     14 Cl                    0.710534
     15 C                     0.840865
     16 Cl                    0.596285
     17 C                    -0.482694
     18 Cl                    0.552635
     19 C                    -0.543984
     20 H                     0.231694
     21 C                    -0.282083
     22 Cl                    0.478315
  ----------------------------------------
  Sum of atomic charges =     0.000000

 -----------------------------------------------------------------
                    Cartesian Multipole Moments
 -----------------------------------------------------------------
    Charge (ESU x 10^10)
                 0.0000
    Dipole Moment (Debye)
         X       1.0220      Y      -0.7000      Z      -0.5726
       Tot       1.3646
    Quadrupole Moments (Debye-Ang)
        XX    -173.0203     XY      -1.7608     YY    -170.5568
        XZ      -0.0506     YZ       2.4827     ZZ    -166.8726
    Octopole Moments (Debye-Ang^2)
       XXX    -225.8316    XXY     -29.5214    XYY     -69.5341
       YYY     -65.5981    XXZ      49.6017    XYZ       5.2041
       YYZ      53.1827    XZZ     -59.4521    YZZ     -30.1282
       ZZZ     142.8339
    Hexadecapole Moments (Debye-Ang^3)
      XXXX   -8857.8871   XXXY    -392.6875   XXYY   -1669.6467
      XYYY    -382.8415   YYYY   -1151.7489   XXXZ    1419.2267
      XXYZ     -55.8526   XYYZ     485.4584   YYYZ    -245.5321
      XXZZ   -2163.6695   XYZZ    -152.2802   YYZZ    -911.4383
      XZZZ    1411.6119   YZZZ    -220.0909   ZZZZ   -4245.3460
 -----------------------------------------------------------------
 Calculating analytic gradient of the SCF energy
 Gradient of SCF Energy
            1           2           3           4           5           6
    1  -0.0000085   0.0010310   0.0026176  -0.0016654  -0.0007383   0.0055295
    2   0.0010495   0.0035318   0.0030905   0.0002561   0.0002208  -0.0005043
    3   0.0019695  -0.0012803  -0.0004582  -0.0022316   0.0013809  -0.0032273
            7           8           9          10          11          12
    1  -0.0026927   0.0047197  -0.0023995  -0.0024353   0.0307684   0.0061754
    2   0.0000510   0.0002882   0.0000538  -0.0003888  -0.0445134   0.0005717
    3   0.0016542   0.0025725  -0.0014157   0.0039182  -0.0019587  -0.0015047
           13          14          15          16          17          18
    1  -0.0010843  -0.0056781  -0.0053196   0.0030780  -0.0005563   0.0019727
    2   0.0001073  -0.0057704  -0.0052423   0.0016161   0.0002611   0.0007603
    3  -0.0010210   0.0047221  -0.0037781   0.0003724   0.0008134  -0.0002787
           19          20          21          22
    1   0.0000071  -0.0002101   0.0001162  -0.0332275
    2   0.0021082  -0.0001927  -0.0009343   0.0435797
    3   0.0027506  -0.0003772  -0.0008839  -0.0017385
 Max gradient component =       4.451E-02
 RMS gradient           =       9.791E-03
 Gradient time:  CPU 311.36 s  wall 52.13 s
 Geometry Optimization Parameters
   NAtoms,    NIC,     NZ,  NCons,   NDum,   NFix, NCnnct, MaxDiis
       22     163      22       0       0       0       0       0

 Cartesian Hessian Update
 Hessian updated using BFGS update


** GEOMETRY OPTIMIZATION IN DELOCALIZED INTERNAL COORDINATES **
   Searching for a Minimum

   Optimization Cycle:   3

                       Coordinates (Angstroms)
     ATOM                X               Y               Z
      1  C        -0.0289303463    0.0065331026   -0.0289596713
      2  C        -0.0177907044   -0.0340089545    1.3674709800
      3  H         0.9246172541   -0.0763388848    1.8945828862
      4  C        -1.1915139296   -0.0139781886    2.1015635329
      5  Cl       -1.0866808974   -0.0689970291    3.8458782531
      6  C        -2.4292425060    0.0530061354    1.4575723024
      7  Cl       -3.9052289380    0.0813643052    2.3835628747
      8  C        -2.4660343586    0.0988262129    0.0612811177
      9  Cl       -4.0001760474    0.1806635132   -0.7636275003
     10  C        -1.2750830419    0.0778414063   -0.6746121922
     11  Cl       -1.3412499234    0.1207336846   -2.4121803270
     12  C         1.2621513351   -0.0264206643   -0.7746630466
     13  C         2.3301714753    0.8183969403   -0.4184200940
     14  Cl        2.1348933428    1.9342913173    0.9147537347
     15  C         3.5477225899    0.7930313038   -1.1099861345
     16  Cl        4.8575959713    1.8531771277   -0.6528897753
     17  C         3.7129883749   -0.0934998066   -2.1775450891
     18  Cl        5.2118303093   -0.1641207033   -3.0688393124
     19  C         2.6780505824   -0.9379837526   -2.5447203219
     20  H         2.8041234280   -1.6241298509   -3.3709358962
     21  C         1.4768759311   -0.9028644999   -1.8518714451
     22  Cl        0.2116600917   -1.9803769730   -2.3702204891
   Point Group: c1    Number of degrees of freedom:    60


   Energy is  -4140.323257303

 Hessian updated using BFGS update

 57 Hessian modes will be used to form the next step
  Hessian Eigenvalues:
     0.017162    0.017477    0.019718    0.020772    0.020947    0.022664
     0.023586    0.023808    0.023839    0.024089    0.024090    0.024111
     0.024114    0.024135    0.024138    0.024142    0.024143    0.024497
     0.057099    0.104825    0.159995    0.160124    0.221368    0.227868
     0.235946    0.236390    0.249137    0.249979    0.249987    0.249991
     0.249993    0.249998    0.249999    0.250000    0.250000    0.252745
     0.289839    0.293302    0.298474    0.300965    0.301380    0.311166
     0.355072    0.356652    0.372526    0.415179    0.426356    0.432224
     0.455334    0.462363    0.468731    0.471853    0.477433    0.478218
     0.479041    0.480345    0.541381

 Minimum search - taking simple RFO step
 Searching for Lamda that Minimizes Along All modes
 Value Taken    Lamda =  -0.03046932
 Calculated Step too Large.  Step scaled by  0.535141
 Step Taken.  Stepsize is  0.300000

                             Maximum     Tolerance    Cnvgd?
         Gradient           0.041193      0.000300      NO
         Displacement       0.184535      0.001200      NO
         Energy change     -0.019519      0.000001      NO


 New Cartesian Coordinates Obtained by Inverse Iteration

 Displacement from previous Coordinates is:  0.662798
 ----------------------------------------------------------------
             Standard Nuclear Orientation (Angstroms)
    I     Atom           X                Y                Z
 ----------------------------------------------------------------
    1      C      -0.0297087288     0.0186814106    -0.0248559897
    2      C      -0.0251041469    -0.0817357283     1.3689233874
    3      H       0.9116465613    -0.1747372592     1.8991263600
    4      C      -1.1998442594    -0.0708976234     2.1014730193
    5      Cl     -1.0952225014    -0.2041673938     3.8392638691
    6      C      -2.4365949491     0.0448749333     1.4586457731
    7      Cl     -3.9078720612     0.0603866304     2.3808233682
    8      C      -2.4667582117     0.1400239338     0.0613519556
    9      Cl     -3.9921417983     0.2713168455    -0.7622805070
   10      C      -1.2713482056     0.1254301796    -0.6729844042
   11      Cl     -1.3285331788     0.2185180674    -2.4053943599
   12      C       1.2623456132    -0.0130142165    -0.7648293344
   13      C       2.3251523559     0.8599840704    -0.4462170144
   14      Cl      2.1220501874     2.0681817020     0.8002016356
   15      C       3.5461201360     0.8219562980    -1.1342178179
   16      Cl      4.8346124561     1.9185023146    -0.7288559382
   17      C       3.7187407050    -0.1074295161    -2.1657542393
   18      Cl      5.2117242935    -0.2040367258    -3.0588910107
   19      C       2.6894559419    -0.9712747426    -2.5056726318
   20      H       2.8209083774    -1.6837569078    -3.3074704287
   21      C       1.4870623185    -0.9189454751    -1.8155256415
   22      Cl      0.2340590879    -2.0227150554    -2.3096656641
 ----------------------------------------------------------------
 Nuclear Repulsion Energy =        2704.26213965 hartrees
 There are      105 alpha and      105 beta electrons
 Applying Cartesian multipole field
    Component          Value
    ---------          -----
     (2,0,0)        1.00000E-12
     (0,2,0)        2.00000E-11
     (0,0,2)       -3.00000E-11
 Nucleus-field energy     =    -0.0000000722 hartrees
 Requested basis set is 6-311++G(d,p)
 There are 186 shells and 518 basis functions
 A cutoff of  1.0D-15 yielded  12318 shell pairs
 There are    107301 function pairs (    115373 Cartesian)
 Smallest overlap matrix eigenvalue = 1.81E-07
 Linear dependence detected in AO basis
 Number of orthogonalized atomic orbitals = 512
 Maximum deviation from orthogonality = 3.841E-10
 Guess from superposition of atomic densities
 Warning:  Energy on first SCF cycle will be non-variational
 SAD guess density has 210.000000 electrons

 -----------------------------------------------------------------------
  General SCF calculation program by
  Eric Jon Sundstrom, Paul Horn, Yuezhi Mao, Dmitri Zuev, Alec White,
  David Stuck, Shaama M.S., Shane Yost, Joonho Lee, David Small,
  Daniel Levine, Susi Lehtola, Hugh Burton, Evgeny Epifanovsky,
  Bang C. Huynh
 -----------------------------------------------------------------------
 Exchange:     0.2000 Hartree-Fock + 0.0800 Slater + 0.7200 B88
 Correlation:  0.1900 VWN1RPA + 0.8100 LYP
 Using SG-1 standard quadrature grid
 using 6 threads for integral computing
 -------------------------------------------------------
 OpenMP Integral computing Module                
 Release: version 2.0, May 2017, Q-Chem Inc. Pleasanton 
 -------------------------------------------------------
 A restricted SCF calculation will be
 performed using DIIS
 SCF converges when DIIS error is below 1.0e-08
 ---------------------------------------
  Cycle       Energy         DIIS error
 ---------------------------------------
    1   -4145.1186147842      2.66e-02  
    2   -4140.2357167940      1.75e-03  
    3   -4140.1492274181      2.26e-03  
    4   -4140.3208336001      6.45e-04  
    5   -4140.3339597725      2.61e-04  
    6   -4140.3359381527      9.71e-05  
    7   -4140.3362189769      3.27e-05  
    8   -4140.3362518334      8.55e-06  
    9   -4140.3362538112      3.63e-06  
   10   -4140.3362542575      7.41e-07  
   11   -4140.3362542739      2.33e-07  
   12   -4140.3362542756      9.85e-08  
   13   -4140.3362542761      4.43e-08  
   14   -4140.3362542761      1.29e-08  
   15   -4140.3362542759      4.17e-09  Convergence criterion met
 ---------------------------------------
 SCF time:   CPU 976.64s  wall 172.00s 
 SCF   energy in the final basis set =    -4140.3362542759
 Total energy in the final basis set =    -4140.3362542759

 --------------------------------------------------------------

                    Orbital Energies (a.u.)
 --------------------------------------------------------------

 Alpha MOs
 -- Occupied --
********-101.5849-101.5834-101.5822-101.5808-101.5795-101.5764-101.5751
-10.2896 -10.2845 -10.2840 -10.2839 -10.2835 -10.2807 -10.2804 -10.2765
-10.2503 -10.2439 -10.2281 -10.2250  -9.5004  -9.4994  -9.4981  -9.4968
 -9.4954  -9.4940  -9.4926  -9.4913  -7.2654  -7.2644  -7.2632  -7.2618
 -7.2605  -7.2588  -7.2574  -7.2558  -7.2552  -7.2545  -7.2542  -7.2535
 -7.2528  -7.2520  -7.2517  -7.2506  -7.2503  -7.2493  -7.2489  -7.2483
 -7.2472  -7.2466  -7.2460  -7.2453  -0.9716  -0.9608  -0.9281  -0.9137
 -0.9127  -0.8948  -0.8791  -0.8696  -0.8573  -0.8415  -0.8006  -0.7638
 -0.7581  -0.7432  -0.6696  -0.6482  -0.6415  -0.6183  -0.5631  -0.5567
 -0.5403  -0.5298  -0.5038  -0.4909  -0.4771  -0.4758  -0.4723  -0.4689
 -0.4642  -0.4471  -0.4343  -0.4309  -0.4249  -0.4156  -0.4013  -0.3968
 -0.3867  -0.3653  -0.3644  -0.3585  -0.3582  -0.3547  -0.3518  -0.3450
 -0.3395  -0.3367  -0.3246  -0.3221  -0.3075  -0.2945  -0.2776  -0.2681
 -0.2660
 -- Virtual --
 -0.0851  -0.0658  -0.0597  -0.0542  -0.0475  -0.0438  -0.0116  -0.0053
 -0.0039   0.0046   0.0080   0.0159   0.0200   0.0204   0.0235   0.0245
  0.0371   0.0431   0.0477   0.0498   0.0560   0.0595   0.0641   0.0669
  0.0689   0.0728   0.0771   0.0818   0.0845   0.0868   0.0895   0.0911
  0.0939   0.0958   0.1004   0.1018   0.1081   0.1113   0.1132   0.1162
  0.1188   0.1213   0.1232   0.1262   0.1296   0.1344   0.1374   0.1391
  0.1443   0.1450   0.1484   0.1537   0.1585   0.1608   0.1643   0.1658
  0.1715   0.1771   0.1790   0.1817   0.1864   0.1897   0.1922   0.1958
  0.1990   0.2012   0.2124   0.2155   0.2188   0.2229   0.2275   0.2283
  0.2326   0.2359   0.2408   0.2430   0.2455   0.2505   0.2535   0.2549
  0.2576   0.2643   0.2652   0.2669   0.2720   0.2733   0.2777   0.2820
  0.2861   0.2897   0.2927   0.2936   0.2974   0.3033   0.3061   0.3090
  0.3200   0.3223   0.3326   0.3373   0.3441   0.3851   0.3984   0.4081
  0.4150   0.4262   0.4288   0.4305   0.4367   0.4417   0.4450   0.4482
  0.4538   0.4606   0.4639   0.4677   0.4701   0.4719   0.4799   0.4841
  0.4895   0.4924   0.4967   0.5011   0.5078   0.5116   0.5197   0.5319
  0.5367   0.5463   0.5499   0.5552   0.5725   0.5759   0.5839   0.5847
  0.5954   0.5989   0.6069   0.6085   0.6129   0.6142   0.6212   0.6252
  0.6279   0.6373   0.6423   0.6606   0.6653   0.6686   0.6760   0.6841
  0.7008   0.7036   0.7157   0.7435   0.7732   0.7756   0.7873   0.7998
  0.8038   0.8127   0.8175   0.8231   0.8253   0.8285   0.8336   0.8381
  0.8384   0.8392   0.8416   0.8452   0.8466   0.8488   0.8515   0.8595
  0.8641   0.8672   0.8715   0.8805   0.8842   0.8876   0.8972   0.8994
  0.9039   0.9053   0.9126   0.9178   0.9235   0.9293   0.9333   0.9387
  0.9433   0.9458   0.9529   0.9576   0.9661   0.9673   0.9713   0.9751
  0.9845   0.9860   0.9922   0.9936   1.0028   1.0123   1.0325   1.0531
  1.0587   1.0615   1.0717   1.1171   1.1248   1.1352   1.1619   1.1775
  1.1856   1.1942   1.2129   1.2172   1.2307   1.2414   1.2473   1.2549
  1.2660   1.2751   1.2784   1.2846   1.2859   1.2894   1.3032   1.3122
  1.3296   1.3377   1.3692   1.3774   1.3840   1.4224   1.4475   1.4569
  1.4996   1.5138   1.5277   1.5419   1.5580   1.5928   1.6060   1.6304
  1.6501   1.6561   1.7037   1.7095   1.7250   1.7626   1.7730   1.7915
  1.7985   1.8090   1.8308   1.8427   1.8491   1.8648   1.8725   1.8760
  1.8890   1.8955   1.9197   1.9480   1.9852   2.0105   2.0416   2.0660
  2.0757   2.1102   2.1224   2.1801   2.2082   2.2230   2.2272   2.2370
  2.2410   2.2548   2.2590   2.2642   2.2759   2.2865   2.2875   2.2960
  2.2990   2.3114   2.3289   2.3378   2.3775   2.3849   2.3966   2.4137
  2.4195   2.4247   2.4294   2.4463   2.4630   2.4935   2.5022   2.5145
  2.5330   2.5494   2.5549   2.5839   2.5954   2.6098   2.6290   2.6403
  2.6520   2.6759   2.6795   2.7063   2.7216   2.7461   2.7637   2.7719
  2.7977   2.8121   2.8268   2.8719   2.9013   2.9234   2.9571   3.0201
  3.0592   3.0716   3.0858   3.1066   3.1229   3.1278   3.1359   3.1677
  3.2052   3.2166   3.2483   3.2576   3.3599   3.3833   3.4563   3.5365
  3.6211   3.6631   3.6974   3.7498   3.8741   3.9050   4.0078   4.0376
  4.3541   4.7856   4.8117   9.7198   9.7444   9.7842   9.7925   9.7995
  9.8107   9.8193   9.8576  23.2748  23.4337  23.7926  23.8063  23.8276
 23.8421  23.9167  23.9360  23.9481  23.9962  24.0741  24.0940  25.7693
 25.7736  25.8159  25.8412  25.8771  25.9180  25.9355  26.0431  26.0834
 26.1028  26.1064  26.1479  26.1878  26.2356  26.3320  26.4218  26.4659
 26.4922  26.6216  26.6559  26.7450  26.7686  26.9597  26.9988 215.7103
215.7334 215.7801 215.7899 215.7988 215.8112 215.8225 215.8705
 --------------------------------------------------------------

          Ground-State Mulliken Net Atomic Charges

     Atom                 Charge (a.u.)
  ----------------------------------------
      1 C                    -0.522336
      2 C                    -0.956662
      3 H                     0.227715
      4 C                    -0.124858
      5 Cl                    0.650816
      6 C                    -0.365578
      7 Cl                    0.629739
      8 C                    -0.326520
      9 Cl                    0.626565
     10 C                    -0.671119
     11 Cl                    0.595115
     12 C                    -0.439194
     13 C                    -1.263697
     14 Cl                    0.669980
     15 C                     0.792517
     16 Cl                    0.598610
     17 C                    -0.523101
     18 Cl                    0.551594
     19 C                    -0.431040
     20 H                     0.233913
     21 C                    -0.396179
     22 Cl                    0.443716
  ----------------------------------------
  Sum of atomic charges =     0.000000

 -----------------------------------------------------------------
                    Cartesian Multipole Moments
 -----------------------------------------------------------------
    Charge (ESU x 10^10)
                 0.0000
    Dipole Moment (Debye)
         X       0.9839      Y      -0.7311      Z      -0.4886
       Tot       1.3196
    Quadrupole Moments (Debye-Ang)
        XX    -172.5386     XY      -1.9633     YY    -170.2893
        XZ      -0.0509     YZ       2.3970     ZZ    -167.1221
    Octopole Moments (Debye-Ang^2)
       XXX    -226.3711    XXY     -31.0048    XYY     -68.6758
       YYY     -70.9223    XXZ      51.1760    XYZ       5.6425
       YYZ      53.9739    XZZ     -60.2465    YZZ     -32.1332
       ZZZ     147.8273
    Hexadecapole Moments (Debye-Ang^3)
      XXXX   -8834.5698   XXXY    -393.1719   XXYY   -1677.2142
      XYYY    -379.7865   YYYY   -1234.7925   XXXZ    1444.1506
      XXYZ     -41.8612   XYYZ     492.3652   YYYZ    -195.9695
      XXZZ   -2152.2705   XYZZ    -154.9849   YYZZ    -915.9732
      XZZZ    1437.6618   YZZZ    -181.5895   ZZZZ   -4199.6445
 -----------------------------------------------------------------
 Calculating analytic gradient of the SCF energy
 Gradient of SCF Energy
            1           2           3           4           5           6
    1   0.0007207  -0.0004571   0.0001794  -0.0003889  -0.0002638   0.0015739
    2   0.0007747   0.0014405   0.0009851   0.0001054   0.0001054   0.0000216
    3  -0.0006855   0.0002505   0.0001078  -0.0008584   0.0004179  -0.0007896
            7           8           9          10          11          12
    1  -0.0005283   0.0012692  -0.0004544  -0.0011292   0.0204768   0.0009957
    2  -0.0001146   0.0002188  -0.0000338  -0.0006141  -0.0319495  -0.0009072
    3   0.0006635   0.0008586  -0.0004441   0.0004563   0.0007385   0.0007698
           13          14          15          16          17          18
    1   0.0004243   0.0003628  -0.0024070   0.0008646   0.0005427   0.0003084
    2  -0.0002070  -0.0010218  -0.0014655   0.0006915   0.0001583   0.0003023
    3   0.0003428   0.0012309  -0.0010351   0.0002451   0.0001891  -0.0000635
           19          20          21          22
    1   0.0001247  -0.0002887  -0.0005873  -0.0213384
    2   0.0008287   0.0000007  -0.0006589   0.0313395
    3   0.0008829  -0.0000521  -0.0009330  -0.0022922
 Max gradient component =       3.195E-02
 RMS gradient           =       6.649E-03
 Gradient time:  CPU 309.65 s  wall 51.85 s
 Geometry Optimization Parameters
   NAtoms,    NIC,     NZ,  NCons,   NDum,   NFix, NCnnct, MaxDiis
       22     163      22       0       0       0       0       0

 Cartesian Hessian Update
 Hessian updated using BFGS update


** GEOMETRY OPTIMIZATION IN DELOCALIZED INTERNAL COORDINATES **
   Searching for a Minimum

   Optimization Cycle:   4

                       Coordinates (Angstroms)
     ATOM                X               Y               Z
      1  C        -0.0297087288    0.0186814106   -0.0248559897
      2  C        -0.0251041469   -0.0817357283    1.3689233874
      3  H         0.9116465613   -0.1747372592    1.8991263600
      4  C        -1.1998442594   -0.0708976234    2.1014730193
      5  Cl       -1.0952225014   -0.2041673938    3.8392638691
      6  C        -2.4365949491    0.0448749333    1.4586457731
      7  Cl       -3.9078720612    0.0603866304    2.3808233682
      8  C        -2.4667582117    0.1400239338    0.0613519556
      9  Cl       -3.9921417983    0.2713168455   -0.7622805070
     10  C        -1.2713482056    0.1254301796   -0.6729844042
     11  Cl       -1.3285331788    0.2185180674   -2.4053943599
     12  C         1.2623456132   -0.0130142165   -0.7648293344
     13  C         2.3251523559    0.8599840704   -0.4462170144
     14  Cl        2.1220501874    2.0681817020    0.8002016356
     15  C         3.5461201360    0.8219562980   -1.1342178179
     16  Cl        4.8346124561    1.9185023146   -0.7288559382
     17  C         3.7187407050   -0.1074295161   -2.1657542393
     18  Cl        5.2117242935   -0.2040367258   -3.0588910107
     19  C         2.6894559419   -0.9712747426   -2.5056726318
     20  H         2.8209083774   -1.6837569078   -3.3074704287
     21  C         1.4870623185   -0.9189454751   -1.8155256415
     22  Cl        0.2340590879   -2.0227150554   -2.3096656641
   Point Group: c1    Number of degrees of freedom:    60


   Energy is  -4140.336254276

 Hessian updated using BFGS update

 58 Hessian modes will be used to form the next step
  Hessian Eigenvalues:
     0.017432    0.018120    0.019954    0.020939    0.021038    0.022657
     0.023586    0.023820    0.023838    0.024087    0.024090    0.024113
     0.024114    0.024135    0.024138    0.024140    0.024143    0.027883
     0.053933    0.077815    0.160006    0.160383    0.221531    0.227923
     0.235943    0.236480    0.249828    0.249981    0.249988    0.249991
     0.249994    0.249998    0.249999    0.250000    0.250613    0.252987
     0.289855    0.293415    0.300933    0.301018    0.301236    0.301627
     0.318362    0.355439    0.356678    0.379595    0.415179    0.426471
     0.432929    0.456858    0.462330    0.468743    0.472603    0.477998
     0.478271    0.479050    0.481253    0.610724

 Minimum search - taking simple RFO step
 Searching for Lamda that Minimizes Along All modes
 Value Taken    Lamda =  -0.01743440
 Calculated Step too Large.  Step scaled by  0.631696
 Step Taken.  Stepsize is  0.300000

                             Maximum     Tolerance    Cnvgd?
         Gradient           0.028708      0.000300      NO
         Displacement       0.218324      0.001200      NO
         Energy change     -0.012997      0.000001      NO


 New Cartesian Coordinates Obtained by Inverse Iteration

 Displacement from previous Coordinates is:  0.467720
 ----------------------------------------------------------------
             Standard Nuclear Orientation (Angstroms)
    I     Atom           X                Y                Z
 ----------------------------------------------------------------
    1      C      -0.0356100035     0.0184132246    -0.0350782807
    2      C      -0.0213889624    -0.1136029473     1.3551220825
    3      H       0.9191735393    -0.2315150154     1.8747639502
    4      C      -1.1918667769    -0.1060610398     2.0959542640
    5      Cl     -1.0774826729    -0.2808786924     3.8282821103
    6      C      -2.4320297019     0.0408332376     1.4630353697
    7      Cl     -3.8961310369     0.0576017188     2.3906115848
    8      C      -2.4683542030     0.1713179158     0.0672315880
    9      Cl     -3.9944815279     0.3484043999    -0.7411708891
   10      C      -1.2764873028     0.1586346167    -0.6744849033
   11      Cl     -1.3376401384     0.3082592019    -2.4023300496
   12      C       1.2536379241    -0.0089104447    -0.7781358356
   13      C       2.3028646097     0.8844248070    -0.4744801902
   14      Cl      2.0656501902     2.1221784160     0.7353991976
   15      C       3.5332058965     0.8433382235    -1.1469259292
   16      Cl      4.8029621230     1.9602608336    -0.7568643254
   17      C       3.7225303192    -0.1126626262    -2.1522191114
   18      Cl      5.2253519605    -0.2235951807    -3.0257047648
   19      C       2.7050488188    -0.9960717839    -2.4810313680
   20      H       2.8543935820    -1.7290060735    -3.2607264145
   21      C       1.4958860578    -0.9382240055    -1.8029384027
   22      Cl      0.2615172985    -2.0779930442    -2.2711152959
 ----------------------------------------------------------------
 Nuclear Repulsion Energy =        2701.73561812 hartrees
 There are      105 alpha and      105 beta electrons
 Applying Cartesian multipole field
    Component          Value
    ---------          -----
     (2,0,0)        1.00000E-12
     (0,2,0)        2.00000E-11
     (0,0,2)       -3.00000E-11
 Nucleus-field energy     =    -0.0000000701 hartrees
 Requested basis set is 6-311++G(d,p)
 There are 186 shells and 518 basis functions
 A cutoff of  1.0D-15 yielded  12317 shell pairs
 There are    107245 function pairs (    115299 Cartesian)
 Smallest overlap matrix eigenvalue = 1.82E-07
 Linear dependence detected in AO basis
 Number of orthogonalized atomic orbitals = 512
 Maximum deviation from orthogonality = 3.941E-10
 Guess from superposition of atomic densities
 Warning:  Energy on first SCF cycle will be non-variational
 SAD guess density has 210.000000 electrons

 -----------------------------------------------------------------------
  General SCF calculation program by
  Eric Jon Sundstrom, Paul Horn, Yuezhi Mao, Dmitri Zuev, Alec White,
  David Stuck, Shaama M.S., Shane Yost, Joonho Lee, David Small,
  Daniel Levine, Susi Lehtola, Hugh Burton, Evgeny Epifanovsky,
  Bang C. Huynh
 -----------------------------------------------------------------------
 Exchange:     0.2000 Hartree-Fock + 0.0800 Slater + 0.7200 B88
 Correlation:  0.1900 VWN1RPA + 0.8100 LYP
 Using SG-1 standard quadrature grid
 using 6 threads for integral computing
 -------------------------------------------------------
 OpenMP Integral computing Module                
 Release: version 2.0, May 2017, Q-Chem Inc. Pleasanton 
 -------------------------------------------------------
 A restricted SCF calculation will be
 performed using DIIS
 SCF converges when DIIS error is below 1.0e-08
 ---------------------------------------
  Cycle       Energy         DIIS error
 ---------------------------------------
    1   -4145.1067197911      2.66e-02  
    2   -4140.2443946527      1.75e-03  
    3   -4140.1556077749      2.28e-03  
    4   -4140.3293940571      6.53e-04  
    5   -4140.3428376028      2.64e-04  
    6   -4140.3448799988      9.67e-05  
    7   -4140.3451574967      3.30e-05  
    8   -4140.3451908983      8.59e-06  
    9   -4140.3451928928      3.64e-06  
   10   -4140.3451933426      7.32e-07  
   11   -4140.3451933587      2.32e-07  
   12   -4140.3451933603      9.90e-08  
   13   -4140.3451933607      4.31e-08  
   14   -4140.3451933609      1.29e-08  
   15   -4140.3451933609      4.18e-09  Convergence criterion met
 ---------------------------------------
 SCF time:   CPU 975.33s  wall 172.00s 
 SCF   energy in the final basis set =    -4140.3451933609
 Total energy in the final basis set =    -4140.3451933609

 --------------------------------------------------------------

                    Orbital Energies (a.u.)
 --------------------------------------------------------------

 Alpha MOs
 -- Occupied --
********-101.5847-101.5838-101.5823-101.5809-101.5796-101.5776-101.5763
-10.2892 -10.2845 -10.2839 -10.2839 -10.2834 -10.2804 -10.2804 -10.2766
-10.2496 -10.2431 -10.2280 -10.2250  -9.5000  -9.4993  -9.4985  -9.4970
 -9.4956  -9.4941  -9.4933  -9.4922  -7.2649  -7.2642  -7.2636  -7.2620
 -7.2606  -7.2589  -7.2581  -7.2568  -7.2547  -7.2541  -7.2541  -7.2534
 -7.2533  -7.2524  -7.2519  -7.2508  -7.2505  -7.2495  -7.2490  -7.2484
 -7.2479  -7.2474  -7.2469  -7.2463  -0.9712  -0.9610  -0.9266  -0.9137
 -0.9131  -0.8956  -0.8794  -0.8703  -0.8564  -0.8417  -0.8002  -0.7634
 -0.7574  -0.7433  -0.6690  -0.6475  -0.6415  -0.6184  -0.5623  -0.5564
 -0.5414  -0.5298  -0.5035  -0.4909  -0.4769  -0.4757  -0.4723  -0.4681
 -0.4639  -0.4474  -0.4326  -0.4304  -0.4248  -0.4134  -0.4011  -0.3964
 -0.3862  -0.3649  -0.3641  -0.3583  -0.3582  -0.3543  -0.3518  -0.3444
 -0.3390  -0.3368  -0.3249  -0.3230  -0.3134  -0.2934  -0.2770  -0.2687
 -0.2677
 -- Virtual --
 -0.0839  -0.0659  -0.0595  -0.0537  -0.0466  -0.0452  -0.0115  -0.0046
 -0.0040   0.0046   0.0083   0.0156   0.0203   0.0206   0.0236   0.0245
  0.0376   0.0429   0.0477   0.0497   0.0560   0.0596   0.0642   0.0666
  0.0684   0.0728   0.0771   0.0818   0.0845   0.0875   0.0891   0.0912
  0.0937   0.0959   0.1007   0.1012   0.1080   0.1113   0.1130   0.1160
  0.1188   0.1211   0.1234   0.1260   0.1292   0.1344   0.1373   0.1386
  0.1445   0.1450   0.1479   0.1538   0.1580   0.1605   0.1632   0.1653
  0.1714   0.1768   0.1782   0.1811   0.1860   0.1898   0.1911   0.1957
  0.1990   0.2015   0.2135   0.2154   0.2188   0.2235   0.2265   0.2287
  0.2327   0.2356   0.2409   0.2432   0.2455   0.2510   0.2530   0.2551
  0.2580   0.2647   0.2654   0.2659   0.2711   0.2736   0.2772   0.2779
  0.2871   0.2888   0.2933   0.2947   0.2977   0.3016   0.3061   0.3086
  0.3205   0.3231   0.3329   0.3384   0.3438   0.3861   0.3988   0.4084
  0.4142   0.4255   0.4292   0.4312   0.4365   0.4419   0.4458   0.4491
  0.4554   0.4621   0.4636   0.4688   0.4700   0.4735   0.4796   0.4860
  0.4892   0.4933   0.4960   0.5002   0.5044   0.5078   0.5177   0.5324
  0.5363   0.5491   0.5508   0.5575   0.5728   0.5792   0.5835   0.5859
  0.5965   0.5986   0.6068   0.6091   0.6139   0.6153   0.6203   0.6256
  0.6301   0.6373   0.6457   0.6623   0.6655   0.6681   0.6770   0.6844
  0.7013   0.7041   0.7137   0.7457   0.7736   0.7740   0.7898   0.8002
  0.8053   0.8138   0.8196   0.8230   0.8245   0.8286   0.8356   0.8376
  0.8388   0.8403   0.8415   0.8455   0.8480   0.8504   0.8529   0.8594
  0.8620   0.8664   0.8695   0.8807   0.8835   0.8910   0.8976   0.8996
  0.9041   0.9058   0.9156   0.9193   0.9235   0.9292   0.9338   0.9383
  0.9450   0.9466   0.9525   0.9566   0.9671   0.9677   0.9708   0.9724
  0.9755   0.9828   0.9944   0.9953   1.0012   1.0127   1.0321   1.0513
  1.0561   1.0626   1.0726   1.1203   1.1264   1.1340   1.1622   1.1788
  1.1861   1.1923   1.2095   1.2176   1.2301   1.2412   1.2492   1.2552
  1.2678   1.2758   1.2787   1.2851   1.2870   1.2901   1.3038   1.3071
  1.3289   1.3393   1.3687   1.3782   1.3854   1.4203   1.4491   1.4588
  1.4996   1.5158   1.5299   1.5430   1.5584   1.5921   1.6074   1.6302
  1.6521   1.6563   1.7052   1.7093   1.7268   1.7635   1.7735   1.7922
  1.7994   1.8093   1.8309   1.8386   1.8486   1.8634   1.8686   1.8758
  1.8930   1.8996   1.9224   1.9483   1.9854   2.0094   2.0417   2.0652
  2.0741   2.1115   2.1221   2.1801   2.2103   2.2224   2.2272   2.2369
  2.2405   2.2545   2.2585   2.2643   2.2798   2.2850   2.2873   2.2993
  2.3037   2.3107   2.3171   2.3332   2.3788   2.3879   2.3992   2.4145
  2.4182   2.4237   2.4288   2.4478   2.4636   2.4974   2.5036   2.5163
  2.5327   2.5487   2.5560   2.5835   2.5957   2.6102   2.6309   2.6407
  2.6527   2.6759   2.6788   2.7047   2.7196   2.7459   2.7628   2.7714
  2.7982   2.8107   2.8245   2.8709   2.9004   2.9269   2.9597   3.0221
  3.0595   3.0710   3.0839   3.1046   3.1215   3.1300   3.1377   3.1684
  3.2053   3.2184   3.2470   3.2559   3.3610   3.3827   3.4569   3.5391
  3.6210   3.6636   3.6981   3.7502   3.8759   3.9070   4.0089   4.0358
  4.3467   4.7842   4.8126   9.7213   9.7455   9.7861   9.7930   9.8018
  9.8130   9.8240   9.8504  23.2763  23.4355  23.7925  23.8067  23.8271
 23.8410  23.9173  23.9339  23.9457  23.9997  24.0725  24.0964  25.7691
 25.7736  25.8157  25.8407  25.8815  25.9324  25.9552  25.9951  26.0717
 26.0997  26.1026  26.1433  26.1854  26.2202  26.3304  26.4390  26.4688
 26.4928  26.6206  26.6557  26.7409  26.7688  26.9586  27.0005 215.7122
215.7346 215.7823 215.7903 215.8015 215.8151 215.8283 215.8595
 --------------------------------------------------------------

          Ground-State Mulliken Net Atomic Charges

     Atom                 Charge (a.u.)
  ----------------------------------------
      1 C                    -0.501079
      2 C                    -0.942221
      3 H                     0.229822
      4 C                    -0.176931
      5 Cl                    0.645918
      6 C                    -0.375166
      7 Cl                    0.630837
      8 C                    -0.272577
      9 Cl                    0.624572
     10 C                    -0.619567
     11 Cl                    0.547298
     12 C                    -0.452032
     13 C                    -1.231381
     14 Cl                    0.643892
     15 C                     0.768993
     16 Cl                    0.600460
     17 C                    -0.518795
     18 Cl                    0.551776
     19 C                    -0.332024
     20 H                     0.234268
     21 C                    -0.464050
     22 Cl                    0.407987
  ----------------------------------------
  Sum of atomic charges =     0.000000

 -----------------------------------------------------------------
                    Cartesian Multipole Moments
 -----------------------------------------------------------------
    Charge (ESU x 10^10)
                 0.0000
    Dipole Moment (Debye)
         X       1.0023      Y      -0.7425      Z      -0.4439
       Tot       1.3240
    Quadrupole Moments (Debye-Ang)
        XX    -172.1634     XY      -2.1665     YY    -170.0649
        XZ      -0.1157     YZ       2.3234     ZZ    -167.3764
    Octopole Moments (Debye-Ang^2)
       XXX    -224.8091    XXY     -32.1029    XYY     -67.8387
       YYY     -75.1417    XXZ      51.2835    XYZ       6.0747
       YYZ      53.5344    XZZ     -60.1812    YZZ     -33.1225
       ZZZ     149.2769
    Hexadecapole Moments (Debye-Ang^3)
      XXXX   -8790.6656   XXXY    -379.1400   XXYY   -1678.9466
      XYYY    -362.9142   YYYY   -1294.4332   XXXZ    1450.7804
      XXYZ     -33.4181   XYYZ     493.3724   YYYZ    -166.3491
      XXZZ   -2138.8382   XYZZ    -152.1623   YYZZ    -917.2339
      XZZZ    1446.6604   YZZZ    -159.6383   ZZZZ   -4158.9567
 -----------------------------------------------------------------
 Calculating analytic gradient of the SCF energy
 Gradient of SCF Energy
            1           2           3           4           5           6
    1   0.0007918   0.0000221   0.0002092   0.0001823  -0.0000598  -0.0006749
    2   0.0003069   0.0017057   0.0005662   0.0000155   0.0001014  -0.0000775
    3  -0.0010873   0.0000107   0.0001507   0.0001068   0.0000184   0.0002246
            7           8           9          10          11          12
    1   0.0004435  -0.0002220   0.0004076  -0.0001816   0.0124467  -0.0006629
    2   0.0000134   0.0001959  -0.0000721  -0.0005669  -0.0207299  -0.0006458
    3  -0.0002590   0.0001251   0.0002080  -0.0007900   0.0015880   0.0012704
           13          14          15          16          17          18
    1   0.0006095   0.0003929  -0.0004183  -0.0002694   0.0007100  -0.0001839
    2  -0.0004599  -0.0008072   0.0004722  -0.0002556   0.0001071   0.0000562
    3   0.0003504   0.0006580   0.0001457  -0.0000392  -0.0001755   0.0000931
           19          20          21          22
    1   0.0001989  -0.0001831  -0.0004433  -0.0131152
    2   0.0001620   0.0000089  -0.0000878   0.0199915
    3   0.0000489   0.0000581  -0.0005824  -0.0021235
 Max gradient component =       2.073E-02
 RMS gradient           =       4.223E-03
 Gradient time:  CPU 308.12 s  wall 51.59 s
 Geometry Optimization Parameters
   NAtoms,    NIC,     NZ,  NCons,   NDum,   NFix, NCnnct, MaxDiis
       22     163      22       0       0       0       0       0

 Cartesian Hessian Update
 Hessian updated using BFGS update


** GEOMETRY OPTIMIZATION IN DELOCALIZED INTERNAL COORDINATES **
   Searching for a Minimum

   Optimization Cycle:   5

                       Coordinates (Angstroms)
     ATOM                X               Y               Z
      1  C        -0.0356100035    0.0184132246   -0.0350782807
      2  C        -0.0213889624   -0.1136029473    1.3551220825
      3  H         0.9191735393   -0.2315150154    1.8747639502
      4  C        -1.1918667769   -0.1060610398    2.0959542640
      5  Cl       -1.0774826729   -0.2808786924    3.8282821103
      6  C        -2.4320297019    0.0408332376    1.4630353697
      7  Cl       -3.8961310369    0.0576017188    2.3906115848
      8  C        -2.4683542030    0.1713179158    0.0672315880
      9  Cl       -3.9944815279    0.3484043999   -0.7411708891
     10  C        -1.2764873028    0.1586346167   -0.6744849033
     11  Cl       -1.3376401384    0.3082592019   -2.4023300496
     12  C         1.2536379241   -0.0089104447   -0.7781358356
     13  C         2.3028646097    0.8844248070   -0.4744801902
     14  Cl        2.0656501902    2.1221784160    0.7353991976
     15  C         3.5332058965    0.8433382235   -1.1469259292
     16  Cl        4.8029621230    1.9602608336   -0.7568643254
     17  C         3.7225303192   -0.1126626262   -2.1522191114
     18  Cl        5.2253519605   -0.2235951807   -3.0257047648
     19  C         2.7050488188   -0.9960717839   -2.4810313680
     20  H         2.8543935820   -1.7290060735   -3.2607264145
     21  C         1.4958860578   -0.9382240055   -1.8029384027
     22  Cl        0.2615172985   -2.0779930442   -2.2711152959
   Point Group: c1    Number of degrees of freedom:    60


   Energy is  -4140.345193361

 Hessian updated using BFGS update

 59 Hessian modes will be used to form the next step
  Hessian Eigenvalues:
     0.017444    0.017943    0.019884    0.020939    0.021021    0.022677
     0.023581    0.023836    0.023852    0.024089    0.024098    0.024114
     0.024114    0.024135    0.024138    0.024143    0.024155    0.027816
     0.041129    0.074407    0.160005    0.160381    0.221556    0.227959
     0.235952    0.236473    0.249945    0.249983    0.249990    0.249992
     0.249994    0.249998    0.249999    0.250198    0.250605    0.253058
     0.289943    0.293402    0.300984    0.301024    0.301034    0.301458
     0.302292    0.318509    0.355438    0.356679    0.379568    0.415202
     0.426480    0.432962    0.456769    0.462323    0.468848    0.472725
     0.478000    0.478280    0.479097    0.481652    0.610512

 Minimum search - taking simple RFO step
 Searching for Lamda that Minimizes Along All modes
 Value Taken    Lamda =  -0.01074830
 Calculated Step too Large.  Step scaled by  0.652288
 Step Taken.  Stepsize is  0.300000

                             Maximum     Tolerance    Cnvgd?
         Gradient           0.018223      0.000300      NO
         Displacement       0.211175      0.001200      NO
         Energy change     -0.008939      0.000001      NO


 New Cartesian Coordinates Obtained by Inverse Iteration

 Displacement from previous Coordinates is:  0.550009
 ----------------------------------------------------------------
             Standard Nuclear Orientation (Angstroms)
    I     Atom           X                Y                Z
 ----------------------------------------------------------------
    1      C      -0.0348995686     0.0222770057    -0.0348457451
    2      C      -0.0194980390    -0.1537332396     1.3493548472
    3      H       0.9209511811    -0.3034279166     1.8619242616
    4      C      -1.1903911126    -0.1506436069     2.0902138623
    5      Cl     -1.0810883231    -0.3827568488     3.8156726676
    6      C      -2.4277849176     0.0364372909     1.4617737707
    7      Cl     -3.8913263445     0.0456928497     2.3898601632
    8      C      -2.4624541976     0.2114682501     0.0696319655
    9      Cl     -3.9852564509     0.4376371035    -0.7327492450
   10      C      -1.2702983509     0.2025849506    -0.6712775642
   11      Cl     -1.3202423132     0.4079945418    -2.3960558800
   12      C       1.2524685139    -0.0044401959    -0.7810649280
   13      C       2.2846923631     0.9134748328    -0.5041121651
   14      Cl      2.0095348218     2.1860561763     0.6607041740
   15      C       3.5190223993     0.8683795046    -1.1710272625
   16      Cl      4.7712700500     2.0152581160    -0.8178687617
   17      C       3.7217627062    -0.1185622035    -2.1439346389
   18      Cl      5.2286378372    -0.2377229911    -3.0101291477
   19      C       2.7170037813    -1.0259742847    -2.4482954470
   20      H       2.8797450898    -1.7807247701    -3.2041576463
   21      C       1.5062822495    -0.9617571646    -1.7744500081
   22      Cl      0.2826186174    -2.1323716583    -2.2019728862
 ----------------------------------------------------------------
 Nuclear Repulsion Energy =        2699.96231639 hartrees
 There are      105 alpha and      105 beta electrons
 Applying Cartesian multipole field
    Component          Value
    ---------          -----
     (2,0,0)        1.00000E-12
     (0,2,0)        2.00000E-11
     (0,0,2)       -3.00000E-11
 Nucleus-field energy     =    -0.0000000677 hartrees
 Requested basis set is 6-311++G(d,p)
 There are 186 shells and 518 basis functions
 A cutoff of  1.0D-15 yielded  12316 shell pairs
 There are    107241 function pairs (    115289 Cartesian)
 Smallest overlap matrix eigenvalue = 1.81E-07
 Linear dependence detected in AO basis
 Number of orthogonalized atomic orbitals = 512
 Maximum deviation from orthogonality = 3.631E-10
 Guess from superposition of atomic densities
 Warning:  Energy on first SCF cycle will be non-variational
 SAD guess density has 210.000000 electrons

 -----------------------------------------------------------------------
  General SCF calculation program by
  Eric Jon Sundstrom, Paul Horn, Yuezhi Mao, Dmitri Zuev, Alec White,
  David Stuck, Shaama M.S., Shane Yost, Joonho Lee, David Small,
  Daniel Levine, Susi Lehtola, Hugh Burton, Evgeny Epifanovsky,
  Bang C. Huynh
 -----------------------------------------------------------------------
 Exchange:     0.2000 Hartree-Fock + 0.0800 Slater + 0.7200 B88
 Correlation:  0.1900 VWN1RPA + 0.8100 LYP
 Using SG-1 standard quadrature grid
 using 6 threads for integral computing
 -------------------------------------------------------
 OpenMP Integral computing Module                
 Release: version 2.0, May 2017, Q-Chem Inc. Pleasanton 
 -------------------------------------------------------
 A restricted SCF calculation will be
 performed using DIIS
 SCF converges when DIIS error is below 1.0e-08
 ---------------------------------------
  Cycle       Energy         DIIS error
 ---------------------------------------
    1   -4145.0926244887      2.66e-02  
    2   -4140.2497549935      1.76e-03  
    3   -4140.1585628135      2.29e-03  
    4   -4140.3346158321      6.63e-04  
    5   -4140.3484956171      2.66e-04  
    6   -4140.3505783256      9.65e-05  
    7   -4140.3508541010      3.33e-05  
    8   -4140.3508882034      8.64e-06  
    9   -4140.3508902199      3.68e-06  
   10   -4140.3508906788      7.25e-07  
   11   -4140.3508906948      2.30e-07  
   12   -4140.3508906960      9.86e-08  
   13   -4140.3508906966      4.20e-08  
   14   -4140.3508906964      1.28e-08  
   15   -4140.3508906966      4.18e-09  Convergence criterion met
 ---------------------------------------
 SCF time:   CPU 975.86s  wall 172.00s 
 SCF   energy in the final basis set =    -4140.3508906966
 Total energy in the final basis set =    -4140.3508906966

 --------------------------------------------------------------

                    Orbital Energies (a.u.)
 --------------------------------------------------------------

 Alpha MOs
 -- Occupied --
********-101.5846-101.5840-101.5823-101.5811-101.5797-101.5786-101.5775
-10.2889 -10.2846 -10.2842 -10.2840 -10.2837 -10.2803 -10.2803 -10.2768
-10.2487 -10.2426 -10.2281 -10.2252  -9.4998  -9.4992  -9.4987  -9.4970
 -9.4958  -9.4943  -9.4940  -9.4930  -7.2647  -7.2641  -7.2638  -7.2620
 -7.2608  -7.2591  -7.2589  -7.2576  -7.2545  -7.2540  -7.2538  -7.2535
 -7.2533  -7.2526  -7.2519  -7.2508  -7.2507  -7.2497  -7.2491  -7.2487
 -7.2486  -7.2481  -7.2477  -7.2471  -0.9709  -0.9609  -0.9255  -0.9139
 -0.9129  -0.8959  -0.8793  -0.8705  -0.8558  -0.8420  -0.8001  -0.7635
 -0.7573  -0.7436  -0.6688  -0.6469  -0.6419  -0.6185  -0.5614  -0.5563
 -0.5429  -0.5297  -0.5031  -0.4909  -0.4767  -0.4757  -0.4724  -0.4675
 -0.4638  -0.4475  -0.4319  -0.4296  -0.4245  -0.4119  -0.4008  -0.3961
 -0.3856  -0.3646  -0.3635  -0.3584  -0.3579  -0.3541  -0.3518  -0.3436
 -0.3386  -0.3371  -0.3259  -0.3243  -0.3173  -0.2921  -0.2768  -0.2701
 -0.2684
 -- Virtual --
 -0.0822  -0.0662  -0.0594  -0.0538  -0.0474  -0.0463  -0.0117  -0.0046
 -0.0042   0.0045   0.0084   0.0153   0.0202   0.0206   0.0233   0.0243
  0.0379   0.0426   0.0475   0.0496   0.0559   0.0597   0.0637   0.0664
  0.0677   0.0728   0.0772   0.0816   0.0843   0.0882   0.0888   0.0912
  0.0936   0.0956   0.0999   0.1013   0.1079   0.1112   0.1128   0.1157
  0.1186   0.1206   0.1235   0.1257   0.1285   0.1341   0.1367   0.1382
  0.1444   0.1454   0.1477   0.1538   0.1573   0.1606   0.1619   0.1657
  0.1712   0.1760   0.1778   0.1800   0.1856   0.1896   0.1900   0.1953
  0.1991   0.2020   0.2149   0.2155   0.2193   0.2242   0.2254   0.2289
  0.2333   0.2350   0.2408   0.2435   0.2460   0.2504   0.2524   0.2553
  0.2583   0.2632   0.2657   0.2662   0.2691   0.2726   0.2742   0.2784
  0.2882   0.2884   0.2940   0.2949   0.2980   0.3007   0.3048   0.3080
  0.3206   0.3232   0.3320   0.3394   0.3437   0.3867   0.3999   0.4089
  0.4135   0.4250   0.4298   0.4321   0.4363   0.4419   0.4460   0.4498
  0.4567   0.4628   0.4637   0.4693   0.4708   0.4763   0.4793   0.4865
  0.4897   0.4920   0.4951   0.4996   0.5016   0.5064   0.5167   0.5326
  0.5375   0.5505   0.5537   0.5595   0.5724   0.5827   0.5834   0.5894
  0.5968   0.5999   0.6064   0.6100   0.6140   0.6163   0.6206   0.6260
  0.6327   0.6372   0.6506   0.6626   0.6658   0.6673   0.6812   0.6830
  0.7009   0.7055   0.7103   0.7481   0.7716   0.7753   0.7913   0.8008
  0.8068   0.8145   0.8214   0.8221   0.8243   0.8308   0.8366   0.8372
  0.8390   0.8411   0.8426   0.8454   0.8465   0.8514   0.8549   0.8568
  0.8601   0.8662   0.8675   0.8801   0.8828   0.8910   0.8969   0.9003
  0.9040   0.9069   0.9173   0.9209   0.9227   0.9284   0.9341   0.9371
  0.9442   0.9457   0.9483   0.9544   0.9613   0.9666   0.9673   0.9735
  0.9756   0.9814   0.9968   0.9979   1.0026   1.0140   1.0327   1.0475
  1.0532   1.0648   1.0781   1.1250   1.1275   1.1324   1.1626   1.1810
  1.1863   1.1908   1.2083   1.2168   1.2305   1.2401   1.2509   1.2554
  1.2691   1.2755   1.2786   1.2856   1.2887   1.2905   1.3029   1.3054
  1.3291   1.3418   1.3667   1.3800   1.3880   1.4195   1.4516   1.4601
  1.4988   1.5158   1.5333   1.5441   1.5596   1.5919   1.6085   1.6295
  1.6524   1.6560   1.7062   1.7095   1.7278   1.7631   1.7745   1.7935
  1.8000   1.8106   1.8313   1.8331   1.8473   1.8616   1.8640   1.8751
  1.8967   1.9063   1.9254   1.9495   1.9871   2.0097   2.0421   2.0649
  2.0733   2.1116   2.1225   2.1797   2.2114   2.2219   2.2267   2.2360
  2.2399   2.2520   2.2574   2.2637   2.2801   2.2818   2.2843   2.3003
  2.3045   2.3121   2.3126   2.3328   2.3779   2.3909   2.4028   2.4116
  2.4187   2.4246   2.4309   2.4490   2.4659   2.4982   2.5039   2.5151
  2.5295   2.5488   2.5566   2.5835   2.5968   2.6095   2.6337   2.6412
  2.6551   2.6720   2.6825   2.7030   2.7166   2.7456   2.7620   2.7707
  2.7976   2.8093   2.8206   2.8688   2.8988   2.9313   2.9625   3.0253
  3.0607   3.0711   3.0809   3.1029   3.1204   3.1328   3.1390   3.1690
  3.2050   3.2200   3.2468   3.2554   3.3632   3.3828   3.4575   3.5409
  3.6217   3.6646   3.6993   3.7508   3.8775   3.9092   4.0098   4.0344
  4.3364   4.7845   4.8145   9.7243   9.7460   9.7871   9.7933   9.8034
  9.8128   9.8304   9.8484  23.2773  23.4364  23.7938  23.8082  23.8269
 23.8415  23.9187  23.9328  23.9456  24.0052  24.0724  24.1013  25.7681
 25.7729  25.8136  25.8380  25.8753  25.9290  25.9320  25.9828  26.0745
 26.0973  26.1021  26.1425  26.1856  26.2160  26.3411  26.4373  26.4684
 26.4946  26.6199  26.6578  26.7378  26.7681  26.9553  26.9982 215.7155
215.7352 215.7832 215.7907 215.8029 215.8145 215.8350 215.8587
 --------------------------------------------------------------

          Ground-State Mulliken Net Atomic Charges

     Atom                 Charge (a.u.)
  ----------------------------------------
      1 C                    -0.481664
      2 C                    -0.915507
      3 H                     0.230950
      4 C                    -0.265236
      5 Cl                    0.639058
      6 C                    -0.382525
      7 Cl                    0.632083
      8 C                    -0.196538
      9 Cl                    0.627325
     10 C                    -0.600657
     11 Cl                    0.500503
     12 C                    -0.476328
     13 C                    -1.214519
     14 Cl                    0.612468
     15 C                     0.771453
     16 Cl                    0.602149
     17 C                    -0.497045
     18 Cl                    0.552861
     19 C                    -0.244324
     20 H                     0.234367
     21 C                    -0.497343
     22 Cl                    0.368469
  ----------------------------------------
  Sum of atomic charges =     0.000000

 -----------------------------------------------------------------
                    Cartesian Multipole Moments
 -----------------------------------------------------------------
    Charge (ESU x 10^10)
                 0.0000
    Dipole Moment (Debye)
         X       1.0196      Y      -0.7737      Z      -0.3949
       Tot       1.3394
    Quadrupole Moments (Debye-Ang)
        XX    -171.9611     XY      -2.3832     YY    -169.8874
        XZ      -0.1230     YZ       2.2736     ZZ    -167.6065
    Octopole Moments (Debye-Ang^2)
       XXX    -223.4197    XXY     -33.6632    XYY     -67.0991
       YYY     -79.9401    XXZ      51.8096    XYZ       6.3634
       YYZ      53.6411    XZZ     -60.1988    YZZ     -34.5019
       ZZZ     152.1258
    Hexadecapole Moments (Debye-Ang^3)
      XXXX   -8737.1292   XXXY    -369.7981   XXYY   -1681.1257
      XYYY    -350.8888   YYYY   -1370.0700   XXXZ    1468.3688
      XXYZ     -21.3676   XYYZ     497.7968   YYYZ    -123.3070
      XXZZ   -2122.9894   XYZZ    -150.4786   YYZZ    -920.6338
      XZZZ    1466.1662   YZZZ    -124.5851   ZZZZ   -4113.4868
 -----------------------------------------------------------------
 Calculating analytic gradient of the SCF energy
 Gradient of SCF Energy
            1           2           3           4           5           6
    1   0.0006471  -0.0000283   0.0001297   0.0005671  -0.0001239  -0.0010592
    2   0.0001876   0.0013892   0.0001728  -0.0000832   0.0000994   0.0000387
    3  -0.0008664   0.0001608   0.0001260   0.0001943  -0.0001055   0.0006113
            7           8           9          10          11          12
    1   0.0006256  -0.0004215   0.0003165   0.0003428   0.0077634  -0.0008749
    2  -0.0000437   0.0001921  -0.0001234  -0.0005270  -0.0136408  -0.0003931
    3  -0.0002258  -0.0000841   0.0001435  -0.0007599   0.0010466   0.0010125
           13          14          15          16          17          18
    1   0.0003334  -0.0002460   0.0005027  -0.0001640   0.0004342  -0.0001754
    2  -0.0009602  -0.0002626   0.0009946  -0.0005286  -0.0001976   0.0000742
    3   0.0005186   0.0004293   0.0003991  -0.0004119  -0.0002877   0.0001017
           19          20          21          22
    1   0.0001076  -0.0001166  -0.0001074  -0.0084529
    2   0.0000583   0.0000133   0.0006859   0.0128541
    3  -0.0000636   0.0000450  -0.0001997  -0.0017840
 Max gradient component =       1.364E-02
 RMS gradient           =       2.754E-03
 Gradient time:  CPU 309.49 s  wall 51.82 s
 Geometry Optimization Parameters
   NAtoms,    NIC,     NZ,  NCons,   NDum,   NFix, NCnnct, MaxDiis
       22     163      22       0       0       0       0       0

 Cartesian Hessian Update
 Hessian updated using BFGS update


** GEOMETRY OPTIMIZATION IN DELOCALIZED INTERNAL COORDINATES **
   Searching for a Minimum

   Optimization Cycle:   6

                       Coordinates (Angstroms)
     ATOM                X               Y               Z
      1  C        -0.0348995686    0.0222770057   -0.0348457451
      2  C        -0.0194980390   -0.1537332396    1.3493548472
      3  H         0.9209511811   -0.3034279166    1.8619242616
      4  C        -1.1903911126   -0.1506436069    2.0902138623
      5  Cl       -1.0810883231   -0.3827568488    3.8156726676
      6  C        -2.4277849176    0.0364372909    1.4617737707
      7  Cl       -3.8913263445    0.0456928497    2.3898601632
      8  C        -2.4624541976    0.2114682501    0.0696319655
      9  Cl       -3.9852564509    0.4376371035   -0.7327492450
     10  C        -1.2702983509    0.2025849506   -0.6712775642
     11  Cl       -1.3202423132    0.4079945418   -2.3960558800
     12  C         1.2524685139   -0.0044401959   -0.7810649280
     13  C         2.2846923631    0.9134748328   -0.5041121651
     14  Cl        2.0095348218    2.1860561763    0.6607041740
     15  C         3.5190223993    0.8683795046   -1.1710272625
     16  Cl        4.7712700500    2.0152581160   -0.8178687617
     17  C         3.7217627062   -0.1185622035   -2.1439346389
     18  Cl        5.2286378372   -0.2377229911   -3.0101291477
     19  C         2.7170037813   -1.0259742847   -2.4482954470
     20  H         2.8797450898   -1.7807247701   -3.2041576463
     21  C         1.5062822495   -0.9617571646   -1.7744500081
     22  Cl        0.2826186174   -2.1323716583   -2.2019728862
   Point Group: c1    Number of degrees of freedom:    60


   Energy is  -4140.350890697

 Hessian updated using BFGS update

 60 Hessian modes will be used to form the next step
  Hessian Eigenvalues:
     0.017387    0.017757    0.019577    0.020939    0.020983    0.022680
     0.023578    0.023835    0.023853    0.024089    0.024098    0.024114
     0.024115    0.024133    0.024139    0.024143    0.024157    0.027878
     0.030211    0.071058    0.160005    0.160387    0.221616    0.227958
     0.235953    0.236515    0.249945    0.249983    0.249991    0.249993
     0.249997    0.249998    0.250097    0.250411    0.250669    0.253291
     0.289926    0.293394    0.301007    0.301024    0.301034    0.301075
     0.301453    0.302203    0.318460    0.355442    0.356679    0.379536
     0.415241    0.426641    0.433086    0.456724    0.462326    0.468853
     0.472800    0.478023    0.478284    0.479096    0.481837    0.610364

 Minimum search - taking simple RFO step
 Searching for Lamda that Minimizes Along All modes
 Value Taken    Lamda =  -0.00685624
 Calculated Step too Large.  Step scaled by  0.669933
 Step Taken.  Stepsize is  0.300000

                             Maximum     Tolerance    Cnvgd?
         Gradient           0.011952      0.000300      NO
         Displacement       0.217871      0.001200      NO
         Energy change     -0.005697      0.000001      NO


 New Cartesian Coordinates Obtained by Inverse Iteration

 Displacement from previous Coordinates is:  0.512068
 ----------------------------------------------------------------
             Standard Nuclear Orientation (Angstroms)
    I     Atom           X                Y                Z
 ----------------------------------------------------------------
    1      C      -0.0343969421     0.0230775926    -0.0343468882
    2      C      -0.0189941391    -0.1923421708     1.3430366487
    3      H       0.9211630851    -0.3669796328     1.8489587783
    4      C      -1.1910599476    -0.1926605528     2.0833201518
    5      Cl     -1.0868691295    -0.4745075980     3.8015694508
    6      C      -2.4244732294     0.0312444552     1.4591414021
    7      Cl     -3.8898781346     0.0387092482     2.3855562469
    8      C      -2.4562562014     0.2479080841     0.0724493356
    9      Cl     -3.9744877280     0.5256133470    -0.7227760400
   10      C      -1.2641544846     0.2415025845    -0.6666584369
   11      Cl     -1.3031645942     0.5024844974    -2.3862982872
   12      C       1.2515832207    -0.0015487862    -0.7848129480
   13      C       2.2666312514     0.9397948473    -0.5352775496
   14      Cl      1.9690622120     2.2341526603     0.5985388665
   15      C       3.5022791297     0.8927103549    -1.1985265938
   16      Cl      4.7347014833     2.0682718865    -0.8718197399
   17      C       3.7193314374    -0.1206373174    -2.1406719919
   18      Cl      5.2303355978    -0.2460193567    -2.9999899235
   19      C       2.7287669310    -1.0530668695    -2.4183738716
   20      H       2.9056490089    -1.8283383125    -3.1499680400
   21      C       1.5173253757    -0.9857885386    -1.7466573282
   22      Cl      0.3076557905    -2.1884346809    -2.1291988553
 ----------------------------------------------------------------
 Nuclear Repulsion Energy =        2698.47788318 hartrees
 There are      105 alpha and      105 beta electrons
 Applying Cartesian multipole field
    Component          Value
    ---------          -----
     (2,0,0)        1.00000E-12
     (0,2,0)        2.00000E-11
     (0,0,2)       -3.00000E-11
 Nucleus-field energy     =    -0.0000000653 hartrees
 Requested basis set is 6-311++G(d,p)
 There are 186 shells and 518 basis functions
 A cutoff of  1.0D-15 yielded  12319 shell pairs
 There are    107309 function pairs (    115366 Cartesian)
 Smallest overlap matrix eigenvalue = 1.76E-07
 Linear dependence detected in AO basis
 Number of orthogonalized atomic orbitals = 512
 Maximum deviation from orthogonality = 5.877E-10
 Guess from superposition of atomic densities
 Warning:  Energy on first SCF cycle will be non-variational
 SAD guess density has 210.000000 electrons

 -----------------------------------------------------------------------
  General SCF calculation program by
  Eric Jon Sundstrom, Paul Horn, Yuezhi Mao, Dmitri Zuev, Alec White,
  David Stuck, Shaama M.S., Shane Yost, Joonho Lee, David Small,
  Daniel Levine, Susi Lehtola, Hugh Burton, Evgeny Epifanovsky,
  Bang C. Huynh
 -----------------------------------------------------------------------
 Exchange:     0.2000 Hartree-Fock + 0.0800 Slater + 0.7200 B88
 Correlation:  0.1900 VWN1RPA + 0.8100 LYP
 Using SG-1 standard quadrature grid
 using 6 threads for integral computing
 -------------------------------------------------------
 OpenMP Integral computing Module                
 Release: version 2.0, May 2017, Q-Chem Inc. Pleasanton 
 -------------------------------------------------------
 A restricted SCF calculation will be
 performed using DIIS
 SCF converges when DIIS error is below 1.0e-08
 ---------------------------------------
  Cycle       Energy         DIIS error
 ---------------------------------------
    1   -4145.0839679418      2.66e-02  
    2   -4140.2532461446      1.76e-03  
    3   -4140.1605514433      2.30e-03  
    4   -4140.3379640384      6.71e-04  
    5   -4140.3521945718      2.68e-04  
    6   -4140.3543028230      9.64e-05  
    7   -4140.3545772077      3.34e-05  
    8   -4140.3546116092      8.68e-06  
    9   -4140.3546136446      3.70e-06  
   10   -4140.3546141101      7.20e-07  
   11   -4140.3546141259      2.27e-07  
   12   -4140.3546141273      9.77e-08  
   13   -4140.3546141275      4.11e-08  
   14   -4140.3546141273      1.28e-08  
   15   -4140.3546141276      4.15e-09  Convergence criterion met
 ---------------------------------------
 SCF time:   CPU 975.55s  wall 172.00s 
 SCF   energy in the final basis set =    -4140.3546141276
 Total energy in the final basis set =    -4140.3546141276

 --------------------------------------------------------------

                    Orbital Energies (a.u.)
 --------------------------------------------------------------

 Alpha MOs
 -- Occupied --
********-101.5845-101.5841-101.5823-101.5813-101.5799-101.5797-101.5784
-10.2885 -10.2846 -10.2843 -10.2841 -10.2838 -10.2803 -10.2802 -10.2771
-10.2479 -10.2422 -10.2282 -10.2253  -9.4996  -9.4991  -9.4987  -9.4969
 -9.4959  -9.4948  -9.4944  -9.4937  -7.2646  -7.2640  -7.2638  -7.2620
 -7.2610  -7.2597  -7.2592  -7.2584  -7.2544  -7.2539  -7.2537  -7.2535
 -7.2532  -7.2526  -7.2519  -7.2508  -7.2508  -7.2498  -7.2495  -7.2493
 -7.2490  -7.2487  -7.2484  -7.2479  -0.9708  -0.9610  -0.9247  -0.9141
 -0.9128  -0.8961  -0.8792  -0.8705  -0.8554  -0.8423  -0.8000  -0.7636
 -0.7573  -0.7438  -0.6686  -0.6464  -0.6423  -0.6188  -0.5606  -0.5563
 -0.5444  -0.5297  -0.5028  -0.4909  -0.4765  -0.4758  -0.4724  -0.4671
 -0.4639  -0.4476  -0.4316  -0.4289  -0.4241  -0.4106  -0.4006  -0.3958
 -0.3850  -0.3643  -0.3632  -0.3586  -0.3576  -0.3538  -0.3517  -0.3432
 -0.3387  -0.3372  -0.3285  -0.3247  -0.3190  -0.2910  -0.2769  -0.2714
 -0.2690
 -- Virtual --
 -0.0803  -0.0664  -0.0592  -0.0542  -0.0495  -0.0463  -0.0119  -0.0051
 -0.0040   0.0043   0.0085   0.0151   0.0200   0.0205   0.0232   0.0241
  0.0381   0.0424   0.0474   0.0495   0.0557   0.0599   0.0629   0.0664
  0.0674   0.0728   0.0772   0.0815   0.0842   0.0880   0.0890   0.0912
  0.0933   0.0955   0.0990   0.1015   0.1078   0.1111   0.1127   0.1154
  0.1184   0.1201   0.1235   0.1254   0.1279   0.1338   0.1361   0.1379
  0.1438   0.1459   0.1478   0.1538   0.1567   0.1607   0.1613   0.1665
  0.1711   0.1754   0.1776   0.1794   0.1852   0.1890   0.1900   0.1948
  0.1993   0.2026   0.2153   0.2157   0.2200   0.2243   0.2252   0.2292
  0.2332   0.2348   0.2407   0.2439   0.2463   0.2485   0.2521   0.2546
  0.2585   0.2618   0.2643   0.2666   0.2681   0.2709   0.2742   0.2798
  0.2880   0.2892   0.2934   0.2951   0.2983   0.3017   0.3030   0.3081
  0.3205   0.3213   0.3315   0.3382   0.3436   0.3870   0.4005   0.4091
  0.4134   0.4250   0.4305   0.4332   0.4364   0.4420   0.4462   0.4501
  0.4576   0.4619   0.4638   0.4689   0.4717   0.4791   0.4795   0.4854
  0.4878   0.4925   0.4965   0.4998   0.5012   0.5059   0.5168   0.5324
  0.5389   0.5509   0.5570   0.5616   0.5714   0.5822   0.5874   0.5919
  0.5958   0.6017   0.6071   0.6105   0.6148   0.6170   0.6211   0.6271
  0.6349   0.6374   0.6566   0.6625   0.6645   0.6654   0.6803   0.6858
  0.6989   0.7060   0.7086   0.7502   0.7699   0.7770   0.7926   0.8017
  0.8078   0.8152   0.8198   0.8233   0.8254   0.8334   0.8368   0.8374
  0.8389   0.8409   0.8435   0.8443   0.8453   0.8518   0.8535   0.8564
  0.8599   0.8656   0.8676   0.8787   0.8831   0.8889   0.8965   0.9013
  0.9033   0.9083   0.9173   0.9183   0.9229   0.9289   0.9318   0.9363
  0.9379   0.9441   0.9493   0.9543   0.9595   0.9653   0.9671   0.9733
  0.9753   0.9836   0.9990   1.0001   1.0027   1.0138   1.0336   1.0445
  1.0508   1.0676   1.0840   1.1273   1.1308   1.1318   1.1634   1.1831
  1.1866   1.1901   1.2091   1.2164   1.2309   1.2399   1.2519   1.2560
  1.2697   1.2758   1.2792   1.2860   1.2909   1.2910   1.3002   1.3061
  1.3288   1.3446   1.3655   1.3808   1.3906   1.4192   1.4513   1.4626
  1.4973   1.5117   1.5369   1.5450   1.5612   1.5912   1.6095   1.6292
  1.6520   1.6560   1.7066   1.7100   1.7282   1.7627   1.7754   1.7947
  1.8004   1.8115   1.8279   1.8319   1.8450   1.8594   1.8604   1.8747
  1.8998   1.9121   1.9277   1.9514   1.9896   2.0112   2.0424   2.0654
  2.0719   2.1100   2.1229   2.1797   2.2117   2.2219   2.2262   2.2356
  2.2404   2.2491   2.2573   2.2628   2.2759   2.2814   2.2858   2.2993
  2.3045   2.3112   2.3156   2.3326   2.3758   2.3925   2.4048   2.4104
  2.4189   2.4265   2.4350   2.4508   2.4694   2.4937   2.5050   2.5137
  2.5255   2.5479   2.5578   2.5839   2.5967   2.6080   2.6350   2.6430
  2.6577   2.6691   2.6863   2.7017   2.7133   2.7452   2.7609   2.7692
  2.7984   2.8086   2.8196   2.8651   2.8968   2.9356   2.9647   3.0288
  3.0619   3.0724   3.0786   3.1020   3.1201   3.1354   3.1403   3.1700
  3.2052   3.2215   3.2470   3.2558   3.3655   3.3830   3.4584   3.5422
  3.6230   3.6655   3.7006   3.7517   3.8787   3.9112   4.0110   4.0338
  4.3272   4.7858   4.8161   9.7276   9.7465   9.7873   9.7927   9.8046
  9.8127   9.8236   9.8579  23.2784  23.4366  23.7950  23.8096  23.8280
 23.8427  23.9196  23.9343  23.9472  24.0093  24.0718  24.1063  25.7672
 25.7720  25.8109  25.8361  25.8675  25.9151  25.9285  25.9802  26.0806
 26.0971  26.0999  26.1437  26.1872  26.2194  26.3459  26.4222  26.4688
 26.4967  26.6183  26.6627  26.7362  26.7679  26.9484  26.9983 215.7190
215.7358 215.7832 215.7898 215.8039 215.8140 215.8260 215.8716
 --------------------------------------------------------------

          Ground-State Mulliken Net Atomic Charges

     Atom                 Charge (a.u.)
  ----------------------------------------
      1 C                    -0.458330
      2 C                    -0.878012
      3 H                     0.230561
      4 C                    -0.355321
      5 Cl                    0.635071
      6 C                    -0.375939
      7 Cl                    0.631525
      8 C                    -0.119968
      9 Cl                    0.630856
     10 C                    -0.615644
     11 Cl                    0.474012
     12 C                    -0.490266
     13 C                    -1.228449
     14 Cl                    0.599658
     15 C                     0.771050
     16 Cl                    0.601426
     17 C                    -0.462721
     18 Cl                    0.553658
     19 C                    -0.199862
     20 H                     0.234195
     21 C                    -0.517626
     22 Cl                    0.340129
  ----------------------------------------
  Sum of atomic charges =     0.000000

 -----------------------------------------------------------------
                    Cartesian Multipole Moments
 -----------------------------------------------------------------
    Charge (ESU x 10^10)
                 0.0000
    Dipole Moment (Debye)
         X       1.0354      Y      -0.8023      Z      -0.3558
       Tot       1.3573
    Quadrupole Moments (Debye-Ang)
        XX    -171.8533     XY      -2.5712     YY    -169.7086
        XZ      -0.0744     YZ       2.2541     ZZ    -167.8191
    Octopole Moments (Debye-Ang^2)
       XXX    -222.5264    XXY     -35.1866    XYY     -66.4267
       YYY     -84.4297    XXZ      52.3308    XYZ       6.7243
       YYZ      53.6750    XZZ     -60.1583    YZZ     -35.7123
       ZZZ     154.4264
    Hexadecapole Moments (Debye-Ang^3)
      XXXX   -8688.3478   XXXY    -361.5112   XXYY   -1683.4198
      XYYY    -338.3934   YYYY   -1444.9758   XXXZ    1486.0520
      XXYZ      -9.2100   XYYZ     502.4739   YYYZ     -83.0008
      XXZZ   -2108.0625   XYZZ    -148.3577   YYZZ    -924.2174
      XZZZ    1485.2283   YZZZ     -91.0794   ZZZZ   -4069.4903
 -----------------------------------------------------------------
 Calculating analytic gradient of the SCF energy
 Gradient of SCF Energy
            1           2           3           4           5           6
    1   0.0000337   0.0000832   0.0002490   0.0005543  -0.0000583  -0.0008355
    2  -0.0000916   0.0010373   0.0001393  -0.0001201   0.0000989   0.0000134
    3  -0.0003460   0.0000831   0.0000561   0.0001531  -0.0000705   0.0003207
            7           8           9          10          11          12
    1   0.0003481  -0.0001457   0.0001701   0.0005001   0.0048751  -0.0003474
    2   0.0000347   0.0001066  -0.0001010  -0.0006178  -0.0087704  -0.0000152
    3  -0.0002701  -0.0000920   0.0001271  -0.0001707   0.0005369   0.0004098
           13          14          15          16          17          18
    1   0.0004412   0.0000119   0.0003401  -0.0005082   0.0000512  -0.0000514
    2  -0.0008107  -0.0001479   0.0009257  -0.0002816  -0.0002087  -0.0000776
    3   0.0001234   0.0001896   0.0005664   0.0000270  -0.0001931   0.0000130
           19          20          21          22
    1  -0.0000379  -0.0000387  -0.0000300  -0.0056050
    2  -0.0001364   0.0000014   0.0009617   0.0080597
    3  -0.0001126   0.0000400  -0.0001065  -0.0012846
 Max gradient component =       8.770E-03
 RMS gradient           =       1.768E-03
 Gradient time:  CPU 308.48 s  wall 51.65 s
 Geometry Optimization Parameters
   NAtoms,    NIC,     NZ,  NCons,   NDum,   NFix, NCnnct, MaxDiis
       22     163      22       0       0       0       0       0

 Cartesian Hessian Update
 Hessian updated using BFGS update


** GEOMETRY OPTIMIZATION IN DELOCALIZED INTERNAL COORDINATES **
   Searching for a Minimum

   Optimization Cycle:   7

                       Coordinates (Angstroms)
     ATOM                X               Y               Z
      1  C        -0.0343969421    0.0230775926   -0.0343468882
      2  C        -0.0189941391   -0.1923421708    1.3430366487
      3  H         0.9211630851   -0.3669796328    1.8489587783
      4  C        -1.1910599476   -0.1926605528    2.0833201518
      5  Cl       -1.0868691295   -0.4745075980    3.8015694508
      6  C        -2.4244732294    0.0312444552    1.4591414021
      7  Cl       -3.8898781346    0.0387092482    2.3855562469
      8  C        -2.4562562014    0.2479080841    0.0724493356
      9  Cl       -3.9744877280    0.5256133470   -0.7227760400
     10  C        -1.2641544846    0.2415025845   -0.6666584369
     11  Cl       -1.3031645942    0.5024844974   -2.3862982872
     12  C         1.2515832207   -0.0015487862   -0.7848129480
     13  C         2.2666312514    0.9397948473   -0.5352775496
     14  Cl        1.9690622120    2.2341526603    0.5985388665
     15  C         3.5022791297    0.8927103549   -1.1985265938
     16  Cl        4.7347014833    2.0682718865   -0.8718197399
     17  C         3.7193314374   -0.1206373174   -2.1406719919
     18  Cl        5.2303355978   -0.2460193567   -2.9999899235
     19  C         2.7287669310   -1.0530668695   -2.4183738716
     20  H         2.9056490089   -1.8283383125   -3.1499680400
     21  C         1.5173253757   -0.9857885386   -1.7466573282
     22  Cl        0.3076557905   -2.1884346809   -2.1291988553
   Point Group: c1    Number of degrees of freedom:    60


   Energy is  -4140.354614128

 Hessian updated using BFGS update

 60 Hessian modes will be used to form the next step
  Hessian Eigenvalues:
     0.015278    0.017574    0.019166    0.020890    0.020948    0.022684
     0.023305    0.023623    0.023850    0.023904    0.024090    0.024113
     0.024114    0.024119    0.024138    0.024143    0.024157    0.024284
     0.028182    0.069706    0.160006    0.160403    0.221604    0.227962
     0.235988    0.236514    0.249974    0.249986    0.249993    0.249995
     0.249998    0.250005    0.250083    0.250547    0.251296    0.253641
     0.289920    0.293503    0.301005    0.301028    0.301034    0.301078
     0.301408    0.302143    0.318402    0.355473    0.356678    0.379714
     0.415311    0.426613    0.433129    0.456733    0.462305    0.468891
     0.472794    0.478180    0.478383    0.479095    0.481998    0.609994

 Minimum search - taking simple RFO step
 Searching for Lamda that Minimizes Along All modes
 Value Taken    Lamda =  -0.00445740
 Calculated Step too Large.  Step scaled by  0.670893
 Step Taken.  Stepsize is  0.300000

                             Maximum     Tolerance    Cnvgd?
         Gradient           0.007926      0.000300      NO
         Displacement       0.219103      0.001200      NO
         Energy change     -0.003723      0.000001      NO


 New Cartesian Coordinates Obtained by Inverse Iteration

 Displacement from previous Coordinates is:  0.533402
 ----------------------------------------------------------------
             Standard Nuclear Orientation (Angstroms)
    I     Atom           X                Y                Z
 ----------------------------------------------------------------
    1      C      -0.0320391998     0.0237263435    -0.0301049713
    2      C      -0.0221643016    -0.2325864935     1.3393632983
    3      H       0.9145585304    -0.4365086085     1.8408271531
    4      C      -1.1970911108    -0.2346271073     2.0763280463
    5      Cl     -1.1038252537    -0.5707771470     3.7853660916
    6      C      -2.4236514857     0.0288729525     1.4555186003
    7      Cl     -3.8920648294     0.0327110025     2.3787342884
    8      C      -2.4485023539     0.2877686027     0.0754928439
    9      Cl     -3.9589341538     0.6178310151    -0.7150586651
   10      C      -1.2548154944     0.2819113295    -0.6596502017
   11      Cl     -1.2807718899     0.5940326971    -2.3727565183
   12      C       1.2544675673    -0.0023740125    -0.7818655180
   13      C       2.2515924789     0.9629831658    -0.5631516302
   14      Cl      1.9284553280     2.2790392229     0.5374054284
   15      C       3.4863639873     0.9164236346    -1.2296541266
   16      Cl      4.7013139075     2.1211609377    -0.9439855304
   17      C       3.7167874977    -0.1211146080    -2.1406535427
   18      Cl      5.2271262068    -0.2440718624    -3.0023122946
   19      C       2.7422315201    -1.0797642015    -2.3860102571
   20      H       2.9314434944    -1.8731958787    -3.0947662475
   21      C       1.5322941722    -1.0122238892    -1.7120441594
   22      Cl      0.3379753753    -2.2440713537    -2.0498277007
 ----------------------------------------------------------------
 Nuclear Repulsion Energy =        2697.01453956 hartrees
 There are      105 alpha and      105 beta electrons
 Applying Cartesian multipole field
    Component          Value
    ---------          -----
     (2,0,0)        1.00000E-12
     (0,2,0)        2.00000E-11
     (0,0,2)       -3.00000E-11
 Nucleus-field energy     =    -0.0000000630 hartrees
 Requested basis set is 6-311++G(d,p)
 There are 186 shells and 518 basis functions
 A cutoff of  1.0D-15 yielded  12311 shell pairs
 There are    107301 function pairs (    115363 Cartesian)
 Smallest overlap matrix eigenvalue = 1.70E-07
 Linear dependence detected in AO basis
 Number of orthogonalized atomic orbitals = 512
 Maximum deviation from orthogonality = 3.407E-10
 Guess from superposition of atomic densities
 Warning:  Energy on first SCF cycle will be non-variational
 SAD guess density has 210.000000 electrons

 -----------------------------------------------------------------------
  General SCF calculation program by
  Eric Jon Sundstrom, Paul Horn, Yuezhi Mao, Dmitri Zuev, Alec White,
  David Stuck, Shaama M.S., Shane Yost, Joonho Lee, David Small,
  Daniel Levine, Susi Lehtola, Hugh Burton, Evgeny Epifanovsky,
  Bang C. Huynh
 -----------------------------------------------------------------------
 Exchange:     0.2000 Hartree-Fock + 0.0800 Slater + 0.7200 B88
 Correlation:  0.1900 VWN1RPA + 0.8100 LYP
 Using SG-1 standard quadrature grid
 using 6 threads for integral computing
 -------------------------------------------------------
 OpenMP Integral computing Module                
 Release: version 2.0, May 2017, Q-Chem Inc. Pleasanton 
 -------------------------------------------------------
 A restricted SCF calculation will be
 performed using DIIS
 SCF converges when DIIS error is below 1.0e-08
 ---------------------------------------
  Cycle       Energy         DIIS error
 ---------------------------------------
    1   -4145.0759463309      2.66e-02  
    2   -4140.2554370575      1.76e-03  
    3   -4140.1614876451      2.31e-03  
    4   -4140.3401136624      6.76e-04  
    5   -4140.3545951329      2.68e-04  
    6   -4140.3567136630      9.65e-05  
    7   -4140.3569880172      3.37e-05  
    8   -4140.3570228739      8.72e-06  
    9   -4140.3570249262      3.73e-06  
   10   -4140.3570254006      7.15e-07  
   11   -4140.3570254158      2.25e-07  
   12   -4140.3570254176      9.65e-08  
   13   -4140.3570254177      4.01e-08  
   14   -4140.3570254178      1.26e-08  
   15   -4140.3570254179      4.09e-09  Convergence criterion met
 ---------------------------------------
 SCF time:   CPU 975.34s  wall 172.00s 
 SCF   energy in the final basis set =    -4140.3570254179
 Total energy in the final basis set =    -4140.3570254179

 --------------------------------------------------------------

                    Orbital Energies (a.u.)
 --------------------------------------------------------------

 Alpha MOs
 -- Occupied --
********-101.5844-101.5840-101.5822-101.5814-101.5805-101.5800-101.5792
-10.2883 -10.2845 -10.2844 -10.2840 -10.2839 -10.2803 -10.2801 -10.2773
-10.2474 -10.2420 -10.2283 -10.2254  -9.4996  -9.4990  -9.4987  -9.4968
 -9.4961  -9.4955  -9.4946  -9.4942  -7.2646  -7.2639  -7.2638  -7.2619
 -7.2611  -7.2603  -7.2593  -7.2590  -7.2544  -7.2538  -7.2537  -7.2535
 -7.2531  -7.2526  -7.2518  -7.2509  -7.2507  -7.2502  -7.2500  -7.2497
 -7.2494  -7.2490  -7.2488  -7.2485  -0.9706  -0.9609  -0.9241  -0.9144
 -0.9126  -0.8963  -0.8790  -0.8705  -0.8551  -0.8425  -0.7999  -0.7637
 -0.7573  -0.7440  -0.6685  -0.6458  -0.6428  -0.6189  -0.5598  -0.5563
 -0.5458  -0.5297  -0.5025  -0.4909  -0.4764  -0.4758  -0.4725  -0.4667
 -0.4639  -0.4477  -0.4316  -0.4285  -0.4236  -0.4097  -0.4004  -0.3956
 -0.3844  -0.3641  -0.3628  -0.3587  -0.3573  -0.3538  -0.3517  -0.3430
 -0.3389  -0.3372  -0.3310  -0.3249  -0.3196  -0.2898  -0.2770  -0.2724
 -0.2695
 -- Virtual --
 -0.0782  -0.0668  -0.0590  -0.0546  -0.0516  -0.0464  -0.0121  -0.0056
 -0.0038   0.0043   0.0085   0.0150   0.0198   0.0205   0.0230   0.0239
  0.0381   0.0423   0.0472   0.0496   0.0555   0.0601   0.0618   0.0665
  0.0673   0.0729   0.0773   0.0815   0.0840   0.0875   0.0894   0.0913
  0.0928   0.0956   0.0980   0.1016   0.1078   0.1108   0.1127   0.1150
  0.1182   0.1196   0.1232   0.1253   0.1275   0.1334   0.1356   0.1377
  0.1429   0.1463   0.1483   0.1539   0.1564   0.1597   0.1620   0.1676
  0.1709   0.1754   0.1771   0.1790   0.1848   0.1882   0.1900   0.1942
  0.1995   0.2032   0.2154   0.2158   0.2208   0.2239   0.2259   0.2293
  0.2318   0.2351   0.2397   0.2434   0.2449   0.2475   0.2526   0.2542
  0.2581   0.2612   0.2631   0.2666   0.2685   0.2702   0.2743   0.2811
  0.2874   0.2892   0.2933   0.2962   0.2990   0.3000   0.3033   0.3084
  0.3168   0.3208   0.3317   0.3354   0.3440   0.3869   0.4009   0.4089
  0.4144   0.4254   0.4312   0.4343   0.4368   0.4422   0.4464   0.4505
  0.4580   0.4607   0.4632   0.4683   0.4718   0.4799   0.4808   0.4845
  0.4856   0.4934   0.4968   0.5002   0.5023   0.5073   0.5175   0.5321
  0.5392   0.5514   0.5604   0.5637   0.5703   0.5817   0.5903   0.5935
  0.5953   0.6022   0.6086   0.6110   0.6159   0.6178   0.6212   0.6279
  0.6359   0.6385   0.6596   0.6614   0.6635   0.6645   0.6776   0.6882
  0.6953   0.7056   0.7089   0.7510   0.7691   0.7781   0.7940   0.8024
  0.8085   0.8157   0.8179   0.8246   0.8262   0.8346   0.8353   0.8375
  0.8381   0.8407   0.8432   0.8447   0.8463   0.8514   0.8547   0.8561
  0.8603   0.8643   0.8689   0.8773   0.8836   0.8884   0.8957   0.9004
  0.9019   0.9090   0.9123   0.9179   0.9237   0.9284   0.9303   0.9363
  0.9377   0.9440   0.9501   0.9542   0.9587   0.9642   0.9668   0.9731
  0.9747   0.9873   0.9963   1.0044   1.0062   1.0125   1.0330   1.0438
  1.0494   1.0709   1.0876   1.1260   1.1318   1.1382   1.1642   1.1845
  1.1873   1.1899   1.2114   1.2161   1.2308   1.2389   1.2524   1.2565
  1.2686   1.2753   1.2794   1.2859   1.2903   1.2941   1.2987   1.3079
  1.3267   1.3479   1.3638   1.3810   1.3912   1.4205   1.4477   1.4658
  1.4941   1.5043   1.5412   1.5470   1.5626   1.5902   1.6097   1.6290
  1.6512   1.6560   1.7071   1.7102   1.7283   1.7616   1.7757   1.7958
  1.8004   1.8125   1.8227   1.8323   1.8413   1.8566   1.8582   1.8736
  1.9019   1.9176   1.9300   1.9530   1.9926   2.0135   2.0425   2.0658
  2.0705   2.1074   2.1233   2.1798   2.2108   2.2224   2.2255   2.2356
  2.2411   2.2476   2.2569   2.2618   2.2762   2.2805   2.2890   2.2967
  2.3051   2.3108   2.3191   2.3325   2.3704   2.3915   2.4054   2.4115
  2.4196   2.4282   2.4398   2.4528   2.4734   2.4846   2.5077   2.5139
  2.5221   2.5462   2.5584   2.5850   2.5946   2.6073   2.6342   2.6448
  2.6606   2.6668   2.6894   2.7003   2.7098   2.7453   2.7597   2.7663
  2.8009   2.8095   2.8205   2.8598   2.8947   2.9395   2.9664   3.0325
  3.0639   3.0744   3.0766   3.1011   3.1198   3.1369   3.1415   3.1706
  3.2048   3.2226   3.2468   3.2564   3.3673   3.3835   3.4593   3.5431
  3.6246   3.6657   3.7021   3.7526   3.8796   3.9133   4.0115   4.0334
  4.3188   4.7871   4.8167   9.7312   9.7467   9.7870   9.7929   9.8054
  9.8118   9.8160   9.8605  23.2799  23.4366  23.7952  23.8108  23.8281
 23.8444  23.9202  23.9347  23.9474  24.0122  24.0717  24.1108  25.7667
 25.7709  25.8089  25.8345  25.8680  25.9169  25.9285  25.9706  26.0876
 26.0974  26.1003  26.1427  26.1869  26.2256  26.3351  26.4122  26.4717
 26.4997  26.6152  26.6667  26.7316  26.7700  26.9378  27.0017 215.7229
215.7361 215.7828 215.7898 215.8045 215.8113 215.8195 215.8746
 --------------------------------------------------------------

          Ground-State Mulliken Net Atomic Charges

     Atom                 Charge (a.u.)
  ----------------------------------------
      1 C                    -0.443247
      2 C                    -0.842610
      3 H                     0.229816
      4 C                    -0.432908
      5 Cl                    0.630921
      6 C                    -0.373797
      7 Cl                    0.629736
      8 C                    -0.030753
      9 Cl                    0.633157
     10 C                    -0.699401
     11 Cl                    0.485088
     12 C                    -0.485584
     13 C                    -1.235609
     14 Cl                    0.594154
     15 C                     0.792330
     16 Cl                    0.599394
     17 C                    -0.435849
     18 Cl                    0.555746
     19 C                    -0.223834
     20 H                     0.234574
     21 C                    -0.521702
     22 Cl                    0.340379
  ----------------------------------------
  Sum of atomic charges =     0.000000

 -----------------------------------------------------------------
                    Cartesian Multipole Moments
 -----------------------------------------------------------------
    Charge (ESU x 10^10)
                 0.0000
    Dipole Moment (Debye)
         X       1.0469      Y      -0.8360      Z      -0.3212
       Tot       1.3777
    Quadrupole Moments (Debye-Ang)
        XX    -171.7679     XY      -2.7485     YY    -169.5689
        XZ      -0.0249     YZ       2.2229     ZZ    -168.0041
    Octopole Moments (Debye-Ang^2)
       XXX    -221.4122    XXY     -36.7748    XYY     -65.9056
       YYY     -89.0365    XXZ      52.8986    XYZ       6.8943
       YYZ      53.9808    XZZ     -60.2107    YZZ     -37.0287
       ZZZ     157.2688
    Hexadecapole Moments (Debye-Ang^3)
      XXXX   -8640.3366   XXXY    -353.4659   XXYY   -1686.9940
      XYYY    -327.2085   YYYY   -1524.7843   XXXZ    1509.9431
      XXYZ       3.3475   XYYZ     509.4740   YYYZ     -39.3013
      XXZZ   -2093.7095   XYZZ    -145.9439   YYZZ    -929.3818
      XZZZ    1511.4062   YZZZ     -53.3950   ZZZZ   -4029.4298
 -----------------------------------------------------------------
 Calculating analytic gradient of the SCF energy
 Gradient of SCF Energy
            1           2           3           4           5           6
    1  -0.0002288   0.0001515   0.0001989   0.0001949  -0.0001240  -0.0002321
    2  -0.0000386   0.0006773   0.0000944  -0.0000482   0.0000529   0.0000321
    3   0.0000626   0.0000447   0.0000201   0.0000438  -0.0000405   0.0002212
            7           8           9          10          11          12
    1   0.0001738   0.0000902   0.0000572   0.0004057   0.0029000   0.0001330
    2  -0.0000175   0.0000482  -0.0000661  -0.0006369  -0.0054982   0.0001799
    3  -0.0000442  -0.0001688  -0.0000252   0.0002047   0.0000379   0.0000725
           13          14          15          16          17          18
    1   0.0000691  -0.0003851   0.0005405  -0.0000813  -0.0001453   0.0000798
    2  -0.0006855  -0.0000999   0.0002781  -0.0002873   0.0000055   0.0001044
    3   0.0003621   0.0001514   0.0000559  -0.0002676   0.0001159   0.0000711
           19          20          21          22
    1  -0.0001566   0.0000363  -0.0000646  -0.0036130
    2  -0.0001072   0.0000361   0.0009392   0.0050372
    3  -0.0000098   0.0000110  -0.0000589  -0.0008596
 Max gradient component =       5.498E-03
 RMS gradient           =       1.112E-03
 Gradient time:  CPU 307.55 s  wall 51.50 s
 Geometry Optimization Parameters
   NAtoms,    NIC,     NZ,  NCons,   NDum,   NFix, NCnnct, MaxDiis
       22     163      22       0       0       0       0       0

 Cartesian Hessian Update
 Hessian updated using BFGS update


** GEOMETRY OPTIMIZATION IN DELOCALIZED INTERNAL COORDINATES **
   Searching for a Minimum

   Optimization Cycle:   8

                       Coordinates (Angstroms)
     ATOM                X               Y               Z
      1  C        -0.0320391998    0.0237263435   -0.0301049713
      2  C        -0.0221643016   -0.2325864935    1.3393632983
      3  H         0.9145585304   -0.4365086085    1.8408271531
      4  C        -1.1970911108   -0.2346271073    2.0763280463
      5  Cl       -1.1038252537   -0.5707771470    3.7853660916
      6  C        -2.4236514857    0.0288729525    1.4555186003
      7  Cl       -3.8920648294    0.0327110025    2.3787342884
      8  C        -2.4485023539    0.2877686027    0.0754928439
      9  Cl       -3.9589341538    0.6178310151   -0.7150586651
     10  C        -1.2548154944    0.2819113295   -0.6596502017
     11  Cl       -1.2807718899    0.5940326971   -2.3727565183
     12  C         1.2544675673   -0.0023740125   -0.7818655180
     13  C         2.2515924789    0.9629831658   -0.5631516302
     14  Cl        1.9284553280    2.2790392229    0.5374054284
     15  C         3.4863639873    0.9164236346   -1.2296541266
     16  Cl        4.7013139075    2.1211609377   -0.9439855304
     17  C         3.7167874977   -0.1211146080   -2.1406535427
     18  Cl        5.2271262068   -0.2440718624   -3.0023122946
     19  C         2.7422315201   -1.0797642015   -2.3860102571
     20  H         2.9314434944   -1.8731958787   -3.0947662475
     21  C         1.5322941722   -1.0122238892   -1.7120441594
     22  Cl        0.3379753753   -2.2440713537   -2.0498277007
   Point Group: c1    Number of degrees of freedom:    60


   Energy is  -4140.357025418

 Hessian updated using BFGS update

 60 Hessian modes will be used to form the next step
  Hessian Eigenvalues:
     0.011455    0.017568    0.018772    0.020821    0.020948    0.021940
     0.022689    0.023594    0.023840    0.023884    0.024091    0.024110
     0.024114    0.024120    0.024141    0.024143    0.024157    0.024179
     0.028301    0.068934    0.160016    0.160399    0.221658    0.228033
     0.235990    0.236547    0.249976    0.249986    0.249993    0.249996
     0.249998    0.250012    0.250074    0.250575    0.252127    0.254110
     0.289924    0.293414    0.301001    0.301027    0.301035    0.301072
     0.301356    0.302169    0.318882    0.355478    0.356678    0.379775
     0.415308    0.426590    0.433129    0.456824    0.462303    0.469037
     0.472822    0.478241    0.478704    0.479157    0.481994    0.609738

 Minimum search - taking simple RFO step
 Searching for Lamda that Minimizes Along All modes
 Value Taken    Lamda =  -0.00273560
 Calculated Step too Large.  Step scaled by  0.699791
 Step Taken.  Stepsize is  0.300000

                             Maximum     Tolerance    Cnvgd?
         Gradient           0.005086      0.000300      NO
         Displacement       0.222940      0.001200      NO
         Energy change     -0.002411      0.000001      NO


 New Cartesian Coordinates Obtained by Inverse Iteration

 Displacement from previous Coordinates is:  0.509834
 ----------------------------------------------------------------
             Standard Nuclear Orientation (Angstroms)
    I     Atom           X                Y                Z
 ----------------------------------------------------------------
    1      C      -0.0306119891     0.0210988127    -0.0276763607
    2      C      -0.0266906624    -0.2725030722     1.3334341018
    3      H       0.9061726334    -0.5041779898     1.8300180662
    4      C      -1.2036739107    -0.2739455632     2.0681868848
    5      Cl     -1.1187782289    -0.6574920235     3.7676130838
    6      C      -2.4235072048     0.0277251704     1.4522329616
    7      Cl     -3.8945691298     0.0335438978     2.3722638587
    8      C      -2.4412484515     0.3259597228     0.0797769642
    9      Cl     -3.9434088303     0.7090564734    -0.7025489004
   10      C      -1.2462955757     0.3186924719    -0.6526612201
   11      Cl     -1.2591843203     0.6806668805    -2.3570179598
   12      C       1.2563617261    -0.0058166370    -0.7801003775
   13      C       2.2350335254     0.9828057173    -0.5918883044
   14      Cl      1.8941974889     2.3153122739     0.4820122080
   15      C       3.4681287995     0.9394769965    -1.2610663640
   16      Cl      4.6612566207     2.1730376090    -1.0057753928
   17      C       3.7142635702    -0.1193950521    -2.1429540617
   18      Cl      5.2233307317    -0.2406155258    -3.0075950140
   19      C       2.7574170817    -1.1040837246    -2.3555237075
   20      H       2.9598276064    -1.9143625094    -3.0412986638
   21      C       1.5489046030    -1.0392198825    -1.6787932275
   22      Cl      0.3738239094    -2.3006183044    -1.9734441883
 ----------------------------------------------------------------
 Nuclear Repulsion Energy =        2695.74641917 hartrees
 There are      105 alpha and      105 beta electrons
 Applying Cartesian multipole field
    Component          Value
    ---------          -----
     (2,0,0)        1.00000E-12
     (0,2,0)        2.00000E-11
     (0,0,2)       -3.00000E-11
 Nucleus-field energy     =    -0.0000000606 hartrees
 Requested basis set is 6-311++G(d,p)
 There are 186 shells and 518 basis functions
 A cutoff of  1.0D-15 yielded  12310 shell pairs
 There are    107307 function pairs (    115376 Cartesian)
 Smallest overlap matrix eigenvalue = 1.62E-07
 Linear dependence detected in AO basis
 Number of orthogonalized atomic orbitals = 512
 Maximum deviation from orthogonality = 1.251E-09
 Guess from superposition of atomic densities
 Warning:  Energy on first SCF cycle will be non-variational
 SAD guess density has 210.000000 electrons

 -----------------------------------------------------------------------
  General SCF calculation program by
  Eric Jon Sundstrom, Paul Horn, Yuezhi Mao, Dmitri Zuev, Alec White,
  David Stuck, Shaama M.S., Shane Yost, Joonho Lee, David Small,
  Daniel Levine, Susi Lehtola, Hugh Burton, Evgeny Epifanovsky,
  Bang C. Huynh
 -----------------------------------------------------------------------
 Exchange:     0.2000 Hartree-Fock + 0.0800 Slater + 0.7200 B88
 Correlation:  0.1900 VWN1RPA + 0.8100 LYP
 Using SG-1 standard quadrature grid
 using 6 threads for integral computing
 -------------------------------------------------------
 OpenMP Integral computing Module                
 Release: version 2.0, May 2017, Q-Chem Inc. Pleasanton 
 -------------------------------------------------------
 A restricted SCF calculation will be
 performed using DIIS
 SCF converges when DIIS error is below 1.0e-08
 ---------------------------------------
  Cycle       Energy         DIIS error
 ---------------------------------------
    1   -4145.0707722862      2.66e-02  
    2   -4140.2567100130      1.76e-03  
    3   -4140.1615617440      2.32e-03  
    4   -4140.3413569689      6.81e-04  
    5   -4140.3560816833      2.69e-04  
    6   -4140.3582134972      9.65e-05  
    7   -4140.3584872607      3.38e-05  
    8   -4140.3585225303      8.76e-06  
    9   -4140.3585246000      3.76e-06  
   10   -4140.3585250826      7.11e-07  
   11   -4140.3585250977      2.23e-07  
   12   -4140.3585250994      9.56e-08  
   13   -4140.3585250995      3.94e-08  
   14   -4140.3585250995      1.23e-08  
   15   -4140.3585250996      4.01e-09  Convergence criterion met
 ---------------------------------------
 SCF time:   CPU 974.98s  wall 172.00s 
 SCF   energy in the final basis set =    -4140.3585250996
 Total energy in the final basis set =    -4140.3585250996

 --------------------------------------------------------------

                    Orbital Energies (a.u.)
 --------------------------------------------------------------

 Alpha MOs
 -- Occupied --
********-101.5844-101.5840-101.5821-101.5815-101.5812-101.5801-101.5798
-10.2880 -10.2846 -10.2845 -10.2840 -10.2839 -10.2803 -10.2801 -10.2774
-10.2470 -10.2418 -10.2283 -10.2254  -9.4995  -9.4989  -9.4986  -9.4968
 -9.4962  -9.4961  -9.4947  -9.4946  -7.2645  -7.2639  -7.2637  -7.2618
 -7.2613  -7.2609  -7.2595  -7.2594  -7.2543  -7.2537  -7.2536  -7.2534
 -7.2531  -7.2525  -7.2517  -7.2511  -7.2509  -7.2506  -7.2503  -7.2501
 -7.2495  -7.2495  -7.2489  -7.2489  -0.9705  -0.9609  -0.9236  -0.9147
 -0.9125  -0.8964  -0.8788  -0.8705  -0.8550  -0.8427  -0.7998  -0.7638
 -0.7573  -0.7440  -0.6684  -0.6453  -0.6433  -0.6190  -0.5589  -0.5564
 -0.5471  -0.5297  -0.5024  -0.4909  -0.4763  -0.4757  -0.4726  -0.4663
 -0.4640  -0.4478  -0.4315  -0.4284  -0.4231  -0.4091  -0.4004  -0.3954
 -0.3839  -0.3639  -0.3626  -0.3587  -0.3572  -0.3537  -0.3516  -0.3434
 -0.3390  -0.3373  -0.3328  -0.3249  -0.3200  -0.2886  -0.2773  -0.2731
 -0.2698
 -- Virtual --
 -0.0761  -0.0671  -0.0587  -0.0550  -0.0538  -0.0465  -0.0122  -0.0059
 -0.0036   0.0042   0.0085   0.0148   0.0195   0.0205   0.0229   0.0238
  0.0380   0.0423   0.0470   0.0497   0.0554   0.0602   0.0609   0.0666
  0.0674   0.0730   0.0772   0.0816   0.0838   0.0868   0.0897   0.0913
  0.0923   0.0960   0.0972   0.1018   0.1078   0.1105   0.1126   0.1146
  0.1180   0.1192   0.1229   0.1253   0.1273   0.1330   0.1353   0.1376
  0.1419   0.1464   0.1489   0.1540   0.1563   0.1588   0.1629   0.1686
  0.1707   0.1758   0.1763   0.1792   0.1845   0.1877   0.1901   0.1936
  0.1998   0.2034   0.2151   0.2160   0.2211   0.2232   0.2263   0.2290
  0.2300   0.2338   0.2384   0.2426   0.2448   0.2473   0.2527   0.2551
  0.2574   0.2610   0.2632   0.2659   0.2691   0.2702   0.2746   0.2828
  0.2861   0.2889   0.2938   0.2947   0.2988   0.2998   0.3042   0.3090
  0.3132   0.3208   0.3324   0.3333   0.3448   0.3866   0.4011   0.4084
  0.4165   0.4258   0.4316   0.4355   0.4383   0.4427   0.4466   0.4507
  0.4578   0.4589   0.4624   0.4679   0.4710   0.4799   0.4804   0.4832
  0.4859   0.4934   0.4966   0.4994   0.5041   0.5099   0.5190   0.5319
  0.5391   0.5525   0.5638   0.5654   0.5694   0.5811   0.5913   0.5940
  0.5964   0.6021   0.6097   0.6111   0.6175   0.6186   0.6211   0.6287
  0.6359   0.6403   0.6534   0.6613   0.6647   0.6674   0.6756   0.6883
  0.6927   0.7056   0.7083   0.7522   0.7692   0.7784   0.7950   0.8024
  0.8086   0.8152   0.8173   0.8257   0.8273   0.8330   0.8350   0.8371
  0.8385   0.8402   0.8438   0.8444   0.8478   0.8508   0.8538   0.8581
  0.8607   0.8635   0.8688   0.8801   0.8842   0.8888   0.8943   0.8976
  0.9006   0.9080   0.9129   0.9174   0.9228   0.9269   0.9314   0.9366
  0.9391   0.9441   0.9506   0.9537   0.9581   0.9639   0.9664   0.9718
  0.9764   0.9885   0.9932   1.0077   1.0088   1.0150   1.0311   1.0452
  1.0492   1.0741   1.0879   1.1244   1.1319   1.1469   1.1653   1.1852
  1.1882   1.1910   1.2115   1.2197   1.2307   1.2385   1.2530   1.2571
  1.2671   1.2747   1.2796   1.2858   1.2890   1.2954   1.2993   1.3105
  1.3222   1.3511   1.3621   1.3804   1.3894   1.4230   1.4439   1.4683
  1.4892   1.4982   1.5431   1.5532   1.5639   1.5889   1.6089   1.6289
  1.6506   1.6557   1.7076   1.7106   1.7284   1.7606   1.7760   1.7966
  1.8002   1.8131   1.8178   1.8323   1.8379   1.8544   1.8564   1.8728
  1.9035   1.9215   1.9320   1.9542   1.9953   2.0158   2.0425   2.0658
  2.0692   2.1044   2.1238   2.1800   2.2096   2.2230   2.2250   2.2354
  2.2407   2.2481   2.2569   2.2613   2.2786   2.2799   2.2918   2.2923
  2.3062   2.3127   2.3224   2.3330   2.3638   2.3907   2.4062   2.4131
  2.4207   2.4298   2.4421   2.4549   2.4748   2.4778   2.5110   2.5148
  2.5202   2.5446   2.5579   2.5860   2.5922   2.6087   2.6311   2.6470
  2.6636   2.6658   2.6916   2.6989   2.7074   2.7460   2.7575   2.7631
  2.8023   2.8127   2.8232   2.8539   2.8927   2.9435   2.9671   3.0359
  3.0660   3.0747   3.0778   3.1003   3.1200   3.1372   3.1426   3.1713
  3.2048   3.2232   3.2462   3.2581   3.3685   3.3844   3.4609   3.5441
  3.6265   3.6654   3.7039   3.7540   3.8801   3.9155   4.0122   4.0332
  4.3119   4.7885   4.8159   9.7350   9.7473   9.7869   9.7917   9.8060
  9.8076   9.8170   9.8551  23.2819  23.4369  23.7948  23.8110  23.8289
 23.8456  23.9203  23.9352  23.9468  24.0142  24.0711  24.1148  25.7668
 25.7700  25.8073  25.8343  25.8713  25.9231  25.9298  25.9625  26.0906
 26.0952  26.1012  26.1452  26.1867  26.2356  26.3154  26.4104  26.4754
 26.5025  26.6113  26.6682  26.7254  26.7767  26.9304  27.0107 215.7269
215.7372 215.7824 215.7881 215.8050 215.8067 215.8218 215.8676
 --------------------------------------------------------------

          Ground-State Mulliken Net Atomic Charges

     Atom                 Charge (a.u.)
  ----------------------------------------
      1 C                    -0.435322
      2 C                    -0.812698
      3 H                     0.228890
      4 C                    -0.489926
      5 Cl                    0.628635
      6 C                    -0.370705
      7 Cl                    0.627159
      8 C                     0.061150
      9 Cl                    0.634063
     10 C                    -0.800892
     11 Cl                    0.512841
     12 C                    -0.457299
     13 C                    -1.269599
     14 Cl                    0.603028
     15 C                     0.812177
     16 Cl                    0.595621
     17 C                    -0.400136
     18 Cl                    0.557948
     19 C                    -0.290374
     20 H                     0.235244
     21 C                    -0.527060
     22 Cl                    0.357255
  ----------------------------------------
  Sum of atomic charges =     0.000000

 -----------------------------------------------------------------
                    Cartesian Multipole Moments
 -----------------------------------------------------------------
    Charge (ESU x 10^10)
                 0.0000
    Dipole Moment (Debye)
         X       1.0560      Y      -0.8668      Z      -0.2935
       Tot       1.3974
    Quadrupole Moments (Debye-Ang)
        XX    -171.6952     XY      -2.9005     YY    -169.4344
        XZ       0.0335     YZ       2.2078     ZZ    -168.1768
    Octopole Moments (Debye-Ang^2)
       XXX    -220.5978    XXY     -38.3796    XYY     -65.3803
       YYY     -93.4770    XXZ      53.4556    XYZ       7.0987
       YYZ      54.2429    XZZ     -60.2164    YZZ     -38.3083
       ZZZ     159.5882
    Hexadecapole Moments (Debye-Ang^3)
      XXXX   -8591.3868   XXXY    -344.4047   XXYY   -1690.1332
      XYYY    -313.5909   YYYY   -1605.1367   XXXZ    1532.8613
      XXYZ      15.6874   XYYZ     516.4343   YYYZ       0.3794
      XXZZ   -2079.3017   XYZZ    -142.6801   YYZZ    -935.1359
      XZZZ    1536.2245   YZZZ     -18.5563   ZZZZ   -3991.3775
 -----------------------------------------------------------------
 Calculating analytic gradient of the SCF energy
 Gradient of SCF Energy
            1           2           3           4           5           6
    1  -0.0003509   0.0002316   0.0001559  -0.0000701  -0.0000014   0.0000763
    2  -0.0000541   0.0004260   0.0001086  -0.0000027   0.0000160  -0.0000437
    3   0.0003155  -0.0000907  -0.0000114   0.0000409  -0.0000297   0.0000882
            7           8           9          10          11          12
    1  -0.0000418   0.0000952  -0.0000418   0.0003883   0.0016202   0.0004507
    2   0.0000412  -0.0000608   0.0000151  -0.0006040  -0.0031688   0.0004015
    3  -0.0000528  -0.0002022   0.0000788   0.0003176  -0.0002244  -0.0000897
           13          14          15          16          17          18
    1   0.0000040   0.0000441   0.0002002  -0.0002777  -0.0001680   0.0000970
    2  -0.0003308  -0.0000695   0.0000775   0.0000562   0.0000786  -0.0001024
    3   0.0002246   0.0000208   0.0000404   0.0001512   0.0001314  -0.0000593
           19          20          21          22
    1  -0.0002331   0.0000578  -0.0000826  -0.0021538
    2  -0.0002111   0.0000277   0.0004854   0.0029141
    3  -0.0000468   0.0000103  -0.0000811  -0.0005317
 Max gradient component =       3.169E-03
 RMS gradient           =       6.567E-04
 Gradient time:  CPU 308.11 s  wall 51.59 s
 Geometry Optimization Parameters
   NAtoms,    NIC,     NZ,  NCons,   NDum,   NFix, NCnnct, MaxDiis
       22     163      22       0       0       0       0       0

 Cartesian Hessian Update
 Hessian updated using BFGS update


** GEOMETRY OPTIMIZATION IN DELOCALIZED INTERNAL COORDINATES **
   Searching for a Minimum

   Optimization Cycle:   9

                       Coordinates (Angstroms)
     ATOM                X               Y               Z
      1  C        -0.0306119891    0.0210988127   -0.0276763607
      2  C        -0.0266906624   -0.2725030722    1.3334341018
      3  H         0.9061726334   -0.5041779898    1.8300180662
      4  C        -1.2036739107   -0.2739455632    2.0681868848
      5  Cl       -1.1187782289   -0.6574920235    3.7676130838
      6  C        -2.4235072048    0.0277251704    1.4522329616
      7  Cl       -3.8945691298    0.0335438978    2.3722638587
      8  C        -2.4412484515    0.3259597228    0.0797769642
      9  Cl       -3.9434088303    0.7090564734   -0.7025489004
     10  C        -1.2462955757    0.3186924719   -0.6526612201
     11  Cl       -1.2591843203    0.6806668805   -2.3570179598
     12  C         1.2563617261   -0.0058166370   -0.7801003775
     13  C         2.2350335254    0.9828057173   -0.5918883044
     14  Cl        1.8941974889    2.3153122739    0.4820122080
     15  C         3.4681287995    0.9394769965   -1.2610663640
     16  Cl        4.6612566207    2.1730376090   -1.0057753928
     17  C         3.7142635702   -0.1193950521   -2.1429540617
     18  Cl        5.2233307317   -0.2406155258   -3.0075950140
     19  C         2.7574170817   -1.1040837246   -2.3555237075
     20  H         2.9598276064   -1.9143625094   -3.0412986638
     21  C         1.5489046030   -1.0392198825   -1.6787932275
     22  Cl        0.3738239094   -2.3006183044   -1.9734441883
   Point Group: c1    Number of degrees of freedom:    60


   Energy is  -4140.358525100

 Hessian updated using BFGS update

 60 Hessian modes will be used to form the next step
  Hessian Eigenvalues:
     0.008243    0.017601    0.018717    0.020779    0.020951    0.021624
     0.022689    0.023594    0.023839    0.023892    0.024091    0.024111
     0.024114    0.024123    0.024142    0.024147    0.024152    0.024206
     0.028342    0.068562    0.160012    0.160400    0.221491    0.228005
     0.235992    0.236546    0.249933    0.249986    0.249995    0.249997
     0.250011    0.250018    0.250180    0.250569    0.252595    0.255834
     0.289982    0.293362    0.301008    0.301027    0.301036    0.301129
     0.301323    0.302220    0.318954    0.355499    0.356678    0.380160
     0.415310    0.426756    0.433133    0.456783    0.462299    0.469190
     0.472824    0.478259    0.478791    0.479273    0.482037    0.609753

 Minimum search - taking simple RFO step
 Searching for Lamda that Minimizes Along All modes
 Value Taken    Lamda =  -0.00146753
 Calculated Step too Large.  Step scaled by  0.781842
 Step Taken.  Stepsize is  0.300000

                             Maximum     Tolerance    Cnvgd?
         Gradient           0.003066      0.000300      NO
         Displacement       0.221827      0.001200      NO
         Energy change     -0.001500      0.000001      NO


 New Cartesian Coordinates Obtained by Inverse Iteration

 Displacement from previous Coordinates is:  0.535520
 ----------------------------------------------------------------
             Standard Nuclear Orientation (Angstroms)
    I     Atom           X                Y                Z
 ----------------------------------------------------------------
    1      C      -0.0273881128     0.0165992347    -0.0218655035
    2      C      -0.0336372847    -0.3154005083     1.3298640381
    3      H       0.8927887694    -0.5790999211     1.8224458997
    4      C      -1.2137731236    -0.3133841929     2.0604085331
    5      Cl     -1.1432907239    -0.7457628583     3.7487112354
    6      C      -2.4245953529     0.0293748348     1.4488537058
    7      Cl     -3.8989819930     0.0359772086     2.3640411399
    8      C      -2.4313022288     0.3675172899     0.0852573408
    9      Cl     -3.9216978067     0.8012935375    -0.6929055587
   10      C      -1.2338170566     0.3571208494    -0.6424253821
   11      Cl     -1.2302693517     0.7678588422    -2.3361180091
   12      C       1.2605928840    -0.0125950626    -0.7734126485
   13      C       2.2193867035     0.9997850663    -0.6187359808
   14      Cl      1.8537443973     2.3498786896     0.4238641699
   15      C       3.4495270734     0.9616982842    -1.2947043438
   16      Cl      4.6220675411     2.2232412239    -1.0826377894
   17      C       3.7112989570    -0.1168676905    -2.1469620055
   18      Cl      5.2160627719    -0.2293001961    -3.0201517436
   19      C       2.7740618449    -1.1274538940    -2.3235738639
   20      H       2.9886643742    -1.9525997468    -2.9876823132
   21      C       1.5682656827    -1.0669724474    -1.6413697420
   22      Cl      0.4130420282    -2.3557628013    -1.8937067920
 ----------------------------------------------------------------
 Nuclear Repulsion Energy =        2695.03640348 hartrees
 There are      105 alpha and      105 beta electrons
 Applying Cartesian multipole field
    Component          Value
    ---------          -----
     (2,0,0)        1.00000E-12
     (0,2,0)        2.00000E-11
     (0,0,2)       -3.00000E-11
 Nucleus-field energy     =    -0.0000000584 hartrees
 Requested basis set is 6-311++G(d,p)
 There are 186 shells and 518 basis functions
 A cutoff of  1.0D-15 yielded  12303 shell pairs
 There are    107298 function pairs (    115369 Cartesian)
 Smallest overlap matrix eigenvalue = 1.53E-07
 Linear dependence detected in AO basis
 Number of orthogonalized atomic orbitals = 512
 Maximum deviation from orthogonality = 7.193E-10
 Guess from superposition of atomic densities
 Warning:  Energy on first SCF cycle will be non-variational
 SAD guess density has 210.000000 electrons

 -----------------------------------------------------------------------
  General SCF calculation program by
  Eric Jon Sundstrom, Paul Horn, Yuezhi Mao, Dmitri Zuev, Alec White,
  David Stuck, Shaama M.S., Shane Yost, Joonho Lee, David Small,
  Daniel Levine, Susi Lehtola, Hugh Burton, Evgeny Epifanovsky,
  Bang C. Huynh
 -----------------------------------------------------------------------
 Exchange:     0.2000 Hartree-Fock + 0.0800 Slater + 0.7200 B88
 Correlation:  0.1900 VWN1RPA + 0.8100 LYP
 Using SG-1 standard quadrature grid
 using 6 threads for integral computing
 -------------------------------------------------------
 OpenMP Integral computing Module                
 Release: version 2.0, May 2017, Q-Chem Inc. Pleasanton 
 -------------------------------------------------------
 A restricted SCF calculation will be
 performed using DIIS
 SCF converges when DIIS error is below 1.0e-08
 ---------------------------------------
  Cycle       Energy         DIIS error
 ---------------------------------------
    1   -4145.0675849749      2.66e-02  
    2   -4140.2573762747      1.77e-03  
    3   -4140.1611652540      2.33e-03  
    4   -4140.3420338739      6.85e-04  
    5   -4140.3569561388      2.70e-04  
    6   -4140.3590942813      9.66e-05  
    7   -4140.3593682433      3.40e-05  
    8   -4140.3594039262      8.81e-06  
    9   -4140.3594060136      3.80e-06  
   10   -4140.3594065053      7.07e-07  
   11   -4140.3594065210      2.22e-07  
   12   -4140.3594065223      9.50e-08  
   13   -4140.3594065224      3.87e-08  
   14   -4140.3594065225      1.19e-08  
   15   -4140.3594065225      3.87e-09  Convergence criterion met
 ---------------------------------------
 SCF time:   CPU 974.83s  wall 172.00s 
 SCF   energy in the final basis set =    -4140.3594065225
 Total energy in the final basis set =    -4140.3594065225

 --------------------------------------------------------------

                    Orbital Energies (a.u.)
 --------------------------------------------------------------

 Alpha MOs
 -- Occupied --
********-101.5843-101.5839-101.5821-101.5818-101.5816-101.5803-101.5801
-10.2879 -10.2846 -10.2845 -10.2840 -10.2840 -10.2803 -10.2800 -10.2775
-10.2466 -10.2416 -10.2284 -10.2253  -9.4994  -9.4989  -9.4985  -9.4967
 -9.4966  -9.4963  -9.4951  -9.4947  -7.2644  -7.2638  -7.2636  -7.2618
 -7.2614  -7.2614  -7.2598  -7.2595  -7.2542  -7.2536  -7.2535  -7.2533
 -7.2531  -7.2524  -7.2516  -7.2513  -7.2512  -7.2508  -7.2506  -7.2502
 -7.2499  -7.2495  -7.2493  -7.2490  -0.9705  -0.9609  -0.9234  -0.9150
 -0.9123  -0.8966  -0.8787  -0.8706  -0.8549  -0.8428  -0.7997  -0.7638
 -0.7573  -0.7441  -0.6683  -0.6450  -0.6434  -0.6190  -0.5579  -0.5564
 -0.5484  -0.5297  -0.5023  -0.4908  -0.4762  -0.4757  -0.4726  -0.4660
 -0.4642  -0.4479  -0.4315  -0.4284  -0.4226  -0.4087  -0.4003  -0.3952
 -0.3836  -0.3637  -0.3624  -0.3588  -0.3571  -0.3537  -0.3516  -0.3441
 -0.3389  -0.3375  -0.3336  -0.3249  -0.3202  -0.2874  -0.2776  -0.2737
 -0.2701
 -- Virtual --
 -0.0738  -0.0674  -0.0585  -0.0561  -0.0550  -0.0465  -0.0124  -0.0061
 -0.0034   0.0042   0.0086   0.0148   0.0193   0.0205   0.0228   0.0238
  0.0379   0.0424   0.0468   0.0500   0.0553   0.0599   0.0605   0.0667
  0.0675   0.0731   0.0772   0.0817   0.0836   0.0862   0.0898   0.0912
  0.0921   0.0964   0.0967   0.1020   0.1078   0.1100   0.1127   0.1142
  0.1179   0.1189   0.1224   0.1253   0.1273   0.1328   0.1351   0.1375
  0.1410   0.1464   0.1494   0.1541   0.1558   0.1584   0.1639   0.1694
  0.1707   0.1755   0.1765   0.1794   0.1842   0.1871   0.1899   0.1930
  0.2001   0.2036   0.2147   0.2164   0.2211   0.2212   0.2255   0.2279
  0.2299   0.2320   0.2384   0.2422   0.2444   0.2475   0.2529   0.2557
  0.2575   0.2610   0.2635   0.2651   0.2692   0.2707   0.2755   0.2836
  0.2837   0.2887   0.2915   0.2944   0.2994   0.3007   0.3042   0.3090
  0.3135   0.3207   0.3322   0.3338   0.3465   0.3863   0.4013   0.4079
  0.4195   0.4262   0.4314   0.4366   0.4409   0.4436   0.4468   0.4511
  0.4563   0.4583   0.4612   0.4680   0.4701   0.4782   0.4802   0.4831
  0.4864   0.4929   0.4970   0.4987   0.5060   0.5111   0.5207   0.5316
  0.5391   0.5540   0.5660   0.5676   0.5693   0.5800   0.5912   0.5940
  0.5977   0.6023   0.6102   0.6113   0.6194   0.6203   0.6211   0.6291
  0.6355   0.6423   0.6493   0.6605   0.6652   0.6697   0.6745   0.6873
  0.6910   0.7049   0.7071   0.7536   0.7700   0.7785   0.7958   0.8025
  0.8081   0.8152   0.8176   0.8264   0.8288   0.8319   0.8350   0.8367
  0.8393   0.8396   0.8436   0.8442   0.8487   0.8503   0.8529   0.8596
  0.8605   0.8628   0.8667   0.8835   0.8844   0.8887   0.8937   0.8969
  0.8997   0.9080   0.9137   0.9172   0.9211   0.9261   0.9325   0.9374
  0.9406   0.9441   0.9508   0.9527   0.9578   0.9635   0.9661   0.9699
  0.9784   0.9850   0.9951   1.0070   1.0126   1.0209   1.0298   1.0469
  1.0506   1.0758   1.0873   1.1227   1.1321   1.1566   1.1671   1.1858
  1.1887   1.1933   1.2101   1.2257   1.2309   1.2372   1.2552   1.2576
  1.2653   1.2742   1.2791   1.2863   1.2880   1.2950   1.3013   1.3138
  1.3170   1.3547   1.3606   1.3794   1.3873   1.4269   1.4424   1.4696
  1.4837   1.4932   1.5440   1.5622   1.5651   1.5875   1.6074   1.6294
  1.6499   1.6555   1.7079   1.7115   1.7287   1.7595   1.7763   1.7977
  1.7998   1.8126   1.8144   1.8315   1.8358   1.8528   1.8549   1.8716
  1.9046   1.9243   1.9338   1.9550   1.9984   2.0177   2.0427   2.0654
  2.0688   2.1024   2.1241   2.1805   2.2084   2.2235   2.2245   2.2337
  2.2399   2.2495   2.2569   2.2603   2.2776   2.2818   2.2876   2.2954
  2.3075   2.3163   2.3256   2.3333   2.3583   2.3906   2.4066   2.4144
  2.4219   2.4308   2.4415   2.4571   2.4693   2.4804   2.5139   2.5160
  2.5203   2.5435   2.5564   2.5846   2.5928   2.6119   2.6267   2.6491
  2.6655   2.6668   2.6925   2.6975   2.7063   2.7467   2.7543   2.7609
  2.8033   2.8153   2.8278   2.8484   2.8906   2.9475   2.9669   3.0394
  3.0684   3.0742   3.0808   3.1000   3.1206   3.1365   3.1438   3.1717
  3.2044   3.2235   3.2457   3.2617   3.3690   3.3860   3.4631   3.5452
  3.6291   3.6652   3.7058   3.7558   3.8809   3.9180   4.0124   4.0332
  4.3063   4.7901   4.8136   9.7392   9.7480   9.7867   9.7913   9.8045
  9.8066   9.8230   9.8466  23.2846  23.4373  23.7944  23.8111  23.8292
 23.8470  23.9205  23.9351  23.9459  24.0159  24.0708  24.1182  25.7669
 25.7694  25.8055  25.8339  25.8711  25.9134  25.9356  25.9673  26.0889
 26.0960  26.1033  26.1460  26.1849  26.2398  26.3087  26.4087  26.4786
 26.5066  26.6079  26.6668  26.7186  26.7837  26.9277  27.0261 215.7309
215.7383 215.7822 215.7876 215.8042 215.8054 215.8293 215.8568
 --------------------------------------------------------------

          Ground-State Mulliken Net Atomic Charges

     Atom                 Charge (a.u.)
  ----------------------------------------
      1 C                    -0.447391
      2 C                    -0.792867
      3 H                     0.228168
      4 C                    -0.534501
      5 Cl                    0.626496
      6 C                    -0.370974
      7 Cl                    0.624750
      8 C                     0.155892
      9 Cl                    0.634322
     10 C                    -0.900883
     11 Cl                    0.544688
     12 C                    -0.436893
     13 C                    -1.305094
     14 Cl                    0.608942
     15 C                     0.842608
     16 Cl                    0.593019
     17 C                    -0.354056
     18 Cl                    0.561191
     19 C                    -0.369493
     20 H                     0.236014
     21 C                    -0.523655
     22 Cl                    0.379717
  ----------------------------------------
  Sum of atomic charges =     0.000000

 -----------------------------------------------------------------
                    Cartesian Multipole Moments
 -----------------------------------------------------------------
    Charge (ESU x 10^10)
                -0.0000
    Dipole Moment (Debye)
         X       1.0647      Y      -0.9007      Z      -0.2681
       Tot       1.4201
    Quadrupole Moments (Debye-Ang)
        XX    -171.5957     XY      -3.0371     YY    -169.3374
        XZ       0.0773     YZ       2.1698     ZZ    -168.3269
    Octopole Moments (Debye-Ang^2)
       XXX    -219.3457    XXY     -40.0160    XYY     -64.9605
       YYY     -98.1080    XXZ      54.0179    XYZ       7.1146
       YYZ      54.7147    XZZ     -60.2886    YZZ     -39.6743
       ZZZ     162.3584
    Hexadecapole Moments (Debye-Ang^3)
      XXXX   -8536.0731   XXXY    -334.3387   XXYY   -1693.3665
      XYYY    -300.6043   YYYY   -1689.4628   XXXZ    1560.4042
      XXYZ      28.2121   XYYZ     525.0422   YYYZ      42.6548
      XXZZ   -2064.1785   XYZZ    -138.9094   YYZZ    -942.1719
      XZZZ    1566.4357   YZZZ      19.7350   ZZZZ   -3956.8612
 -----------------------------------------------------------------
 Calculating analytic gradient of the SCF energy
 Gradient of SCF Energy
            1           2           3           4           5           6
    1  -0.0003063   0.0002350   0.0000804  -0.0002890  -0.0000342   0.0002944
    2  -0.0000425   0.0002459   0.0000679   0.0000642  -0.0000199  -0.0000812
    3   0.0002865  -0.0001074  -0.0000024   0.0000885  -0.0000561   0.0001445
            7           8           9          10          11          12
    1  -0.0000380   0.0001083   0.0000328   0.0002636   0.0007869   0.0004995
    2  -0.0000299  -0.0000339   0.0000513  -0.0004358  -0.0017931   0.0004764
    3   0.0000927  -0.0002586  -0.0000605   0.0002747  -0.0002578  -0.0000595
           13          14          15          16          17          18
    1  -0.0003393  -0.0002206   0.0003476   0.0001309  -0.0000739   0.0000892
    2  -0.0002394  -0.0000978  -0.0003013  -0.0000847   0.0002871   0.0001047
    3   0.0003987   0.0000460  -0.0003416  -0.0001753   0.0002963   0.0000201
           19          20          21          22
    1  -0.0002319   0.0000612  -0.0001400  -0.0012566
    2  -0.0000969   0.0000442   0.0001547   0.0017600
    3   0.0000247  -0.0000038  -0.0000275  -0.0003222
 Max gradient component =       1.793E-03
 RMS gradient           =       4.121E-04
 Gradient time:  CPU 307.75 s  wall 51.53 s
 Geometry Optimization Parameters
   NAtoms,    NIC,     NZ,  NCons,   NDum,   NFix, NCnnct, MaxDiis
       22     163      22       0       0       0       0       0

 Cartesian Hessian Update
 Hessian updated using BFGS update


** GEOMETRY OPTIMIZATION IN DELOCALIZED INTERNAL COORDINATES **
   Searching for a Minimum

   Optimization Cycle:  10

                       Coordinates (Angstroms)
     ATOM                X               Y               Z
      1  C        -0.0273881128    0.0165992347   -0.0218655035
      2  C        -0.0336372847   -0.3154005083    1.3298640381
      3  H         0.8927887694   -0.5790999211    1.8224458997
      4  C        -1.2137731236   -0.3133841929    2.0604085331
      5  Cl       -1.1432907239   -0.7457628583    3.7487112354
      6  C        -2.4245953529    0.0293748348    1.4488537058
      7  Cl       -3.8989819930    0.0359772086    2.3640411399
      8  C        -2.4313022288    0.3675172899    0.0852573408
      9  Cl       -3.9216978067    0.8012935375   -0.6929055587
     10  C        -1.2338170566    0.3571208494   -0.6424253821
     11  Cl       -1.2302693517    0.7678588422   -2.3361180091
     12  C         1.2605928840   -0.0125950626   -0.7734126485
     13  C         2.2193867035    0.9997850663   -0.6187359808
     14  Cl        1.8537443973    2.3498786896    0.4238641699
     15  C         3.4495270734    0.9616982842   -1.2947043438
     16  Cl        4.6220675411    2.2232412239   -1.0826377894
     17  C         3.7112989570   -0.1168676905   -2.1469620055
     18  Cl        5.2160627719   -0.2293001961   -3.0201517436
     19  C         2.7740618449   -1.1274538940   -2.3235738639
     20  H         2.9886643742   -1.9525997468   -2.9876823132
     21  C         1.5682656827   -1.0669724474   -1.6413697420
     22  Cl        0.4130420282   -2.3557628013   -1.8937067920
   Point Group: c1    Number of degrees of freedom:    60


   Energy is  -4140.359406522

 Hessian updated using BFGS update

 60 Hessian modes will be used to form the next step
  Hessian Eigenvalues:
     0.005292    0.017598    0.018631    0.020742    0.020951    0.021480
     0.022690    0.023595    0.023842    0.023891    0.024091    0.024111
     0.024115    0.024122    0.024142    0.024144    0.024165    0.024212
     0.028423    0.068219    0.160006    0.160400    0.221267    0.227971
     0.236027    0.236546    0.249836    0.249986    0.249996    0.249998
     0.250012    0.250062    0.250173    0.250574    0.252760    0.259033
     0.289981    0.293449    0.301004    0.301028    0.301038    0.301131
     0.301348    0.302216    0.319293    0.355518    0.356678    0.380371
     0.415280    0.426771    0.433135    0.457119    0.462318    0.469424
     0.472821    0.478262    0.479032    0.480263    0.482055    0.609582

 Minimum search - taking simple RFO step
 Searching for Lamda that Minimizes Along All modes
 Value Taken    Lamda =  -0.00080566
 Calculated Step too Large.  Step scaled by  0.834420
 Step Taken.  Stepsize is  0.300000

                             Maximum     Tolerance    Cnvgd?
         Gradient           0.001720      0.000300      NO
         Displacement       0.224466      0.001200      NO
         Energy change     -0.000881      0.000001      NO


 New Cartesian Coordinates Obtained by Inverse Iteration

 Displacement from previous Coordinates is:  0.512617
 ----------------------------------------------------------------
             Standard Nuclear Orientation (Angstroms)
    I     Atom           X                Y                Z
 ----------------------------------------------------------------
    1      C      -0.0254148240     0.0094788627    -0.0186121980
    2      C      -0.0411735691    -0.3584089288     1.3232156573
    3      H       0.8788650741    -0.6526506641     1.8104096583
    4      C      -1.2230856540    -0.3505031520     2.0513012340
    5      Cl     -1.1645651224    -0.8240469778     3.7290639689
    6      C      -2.4251519878     0.0323939096     1.4461370137
    7      Cl     -3.9019637205     0.0455215698     2.3573561257
    8      C      -2.4216710503     0.4070153979     0.0921483998
    9      Cl     -3.9014159118     0.8895756694    -0.6772954982
   10      C      -1.2223614992     0.3923187826    -0.6325187826
   11      Cl     -1.2018204716     0.8525165688    -2.3134448518
   12      C       1.2630306915    -0.0207680964    -0.7696009169
   13      C       2.2016396132     1.0138947729    -0.6468925793
   14      Cl      1.8158290004     2.3783504134     0.3685390064
   15      C       3.4288696025     0.9825771053    -1.3270651207
   16      Cl      4.5758632102     2.2723052246    -1.1471141955
   17      C       3.7083939636    -0.1134308087    -2.1517999156
   18      Cl      5.2101313981    -0.2203460297    -3.0307986302
   19      C       2.7918396456    -1.1483330008    -2.2941452369
   20      H       3.0200478103    -1.9873402658    -2.9361384742
   21      C       1.5880459889    -1.0935527243    -1.6075288096
   22      Cl      0.4568178050    -2.4114218868    -1.8180214679
 ----------------------------------------------------------------
 Nuclear Repulsion Energy =        2694.62536513 hartrees
 There are      105 alpha and      105 beta electrons
 Applying Cartesian multipole field
    Component          Value
    ---------          -----
     (2,0,0)        1.00000E-12
     (0,2,0)        2.00000E-11
     (0,0,2)       -3.00000E-11
 Nucleus-field energy     =    -0.0000000561 hartrees
 Requested basis set is 6-311++G(d,p)
 There are 186 shells and 518 basis functions
 A cutoff of  1.0D-15 yielded  12308 shell pairs
 There are    107290 function pairs (    115349 Cartesian)
 Smallest overlap matrix eigenvalue = 1.42E-07
 Linear dependence detected in AO basis
 Number of orthogonalized atomic orbitals = 512
 Maximum deviation from orthogonality = 5.757E-10
 Guess from superposition of atomic densities
 Warning:  Energy on first SCF cycle will be non-variational
 SAD guess density has 210.000000 electrons

 -----------------------------------------------------------------------
  General SCF calculation program by
  Eric Jon Sundstrom, Paul Horn, Yuezhi Mao, Dmitri Zuev, Alec White,
  David Stuck, Shaama M.S., Shane Yost, Joonho Lee, David Small,
  Daniel Levine, Susi Lehtola, Hugh Burton, Evgeny Epifanovsky,
  Bang C. Huynh
 -----------------------------------------------------------------------
 Exchange:     0.2000 Hartree-Fock + 0.0800 Slater + 0.7200 B88
 Correlation:  0.1900 VWN1RPA + 0.8100 LYP
 Using SG-1 standard quadrature grid
 using 6 threads for integral computing
 -------------------------------------------------------
 OpenMP Integral computing Module                
 Release: version 2.0, May 2017, Q-Chem Inc. Pleasanton 
 -------------------------------------------------------
 A restricted SCF calculation will be
 performed using DIIS
 SCF converges when DIIS error is below 1.0e-08
 ---------------------------------------
  Cycle       Energy         DIIS error
 ---------------------------------------
    1   -4145.0659245458      2.66e-02  
    2   -4140.2577069438      1.77e-03  
    3   -4140.1605646398      2.33e-03  
    4   -4140.3423353604      6.89e-04  
    5   -4140.3574644816      2.70e-04  
    6   -4140.3596102258      9.65e-05  
    7   -4140.3598836147      3.42e-05  
    8   -4140.3599196314      8.85e-06  
    9   -4140.3599217376      3.83e-06  
   10   -4140.3599222382      7.04e-07  
   11   -4140.3599222534      2.21e-07  
   12   -4140.3599222546      9.46e-08  
   13   -4140.3599222551      3.83e-08  
   14   -4140.3599222554      1.16e-08  
   15   -4140.3599222551      3.72e-09  Convergence criterion met
 ---------------------------------------
 SCF time:   CPU 974.81s  wall 172.00s 
 SCF   energy in the final basis set =    -4140.3599222551
 Total energy in the final basis set =    -4140.3599222551

 --------------------------------------------------------------

                    Orbital Energies (a.u.)
 --------------------------------------------------------------

 Alpha MOs
 -- Occupied --
********-101.5843-101.5839-101.5822-101.5821-101.5817-101.5806-101.5802
-10.2876 -10.2846 -10.2846 -10.2840 -10.2840 -10.2804 -10.2800 -10.2776
-10.2463 -10.2414 -10.2284 -10.2253  -9.4993  -9.4989  -9.4985  -9.4969
 -9.4967  -9.4964  -9.4954  -9.4947  -7.2642  -7.2638  -7.2636  -7.2618
 -7.2617  -7.2614  -7.2601  -7.2595  -7.2540  -7.2536  -7.2533  -7.2533
 -7.2531  -7.2524  -7.2517  -7.2516  -7.2512  -7.2512  -7.2506  -7.2503
 -7.2502  -7.2496  -7.2495  -7.2490  -0.9704  -0.9609  -0.9231  -0.9152
 -0.9123  -0.8967  -0.8787  -0.8707  -0.8548  -0.8428  -0.7997  -0.7638
 -0.7573  -0.7441  -0.6682  -0.6451  -0.6432  -0.6191  -0.5571  -0.5565
 -0.5495  -0.5297  -0.5022  -0.4908  -0.4762  -0.4757  -0.4726  -0.4657
 -0.4643  -0.4480  -0.4314  -0.4285  -0.4222  -0.4083  -0.4003  -0.3950
 -0.3833  -0.3636  -0.3623  -0.3588  -0.3570  -0.3537  -0.3515  -0.3449
 -0.3387  -0.3379  -0.3339  -0.3249  -0.3203  -0.2863  -0.2782  -0.2740
 -0.2703
 -- Virtual --
 -0.0715  -0.0676  -0.0590  -0.0576  -0.0551  -0.0465  -0.0125  -0.0064
 -0.0033   0.0042   0.0086   0.0147   0.0190   0.0206   0.0228   0.0238
  0.0377   0.0425   0.0467   0.0502   0.0552   0.0591   0.0606   0.0669
  0.0677   0.0733   0.0771   0.0817   0.0833   0.0856   0.0899   0.0910
  0.0921   0.0958   0.0974   0.1024   0.1078   0.1095   0.1128   0.1138
  0.1178   0.1187   0.1221   0.1252   0.1275   0.1327   0.1349   0.1376
  0.1401   0.1463   0.1498   0.1539   0.1553   0.1584   0.1645   0.1698
  0.1709   0.1750   0.1772   0.1799   0.1837   0.1867   0.1899   0.1925
  0.2005   0.2037   0.2140   0.2164   0.2181   0.2208   0.2246   0.2274
  0.2303   0.2314   0.2388   0.2416   0.2437   0.2477   0.2534   0.2553
  0.2582   0.2607   0.2636   0.2649   0.2700   0.2709   0.2767   0.2806
  0.2842   0.2882   0.2909   0.2948   0.2987   0.3017   0.3044   0.3094
  0.3150   0.3207   0.3322   0.3356   0.3488   0.3860   0.4015   0.4074
  0.4224   0.4267   0.4311   0.4376   0.4441   0.4449   0.4470   0.4512
  0.4544   0.4587   0.4599   0.4667   0.4698   0.4773   0.4799   0.4826
  0.4866   0.4924   0.4977   0.4986   0.5077   0.5107   0.5230   0.5315
  0.5396   0.5567   0.5657   0.5698   0.5710   0.5785   0.5905   0.5942
  0.5978   0.6033   0.6099   0.6115   0.6205   0.6221   0.6226   0.6294
  0.6348   0.6421   0.6491   0.6608   0.6651   0.6703   0.6749   0.6865
  0.6906   0.7028   0.7075   0.7550   0.7714   0.7784   0.7953   0.8027
  0.8079   0.8162   0.8180   0.8269   0.8306   0.8317   0.8353   0.8364
  0.8382   0.8401   0.8432   0.8443   0.8479   0.8513   0.8523   0.8598
  0.8602   0.8622   0.8653   0.8836   0.8865   0.8891   0.8944   0.8971
  0.8984   0.9083   0.9132   0.9167   0.9205   0.9256   0.9333   0.9383
  0.9413   0.9445   0.9503   0.9519   0.9575   0.9620   0.9662   0.9688
  0.9771   0.9830   0.9975   1.0059   1.0169   1.0252   1.0301   1.0483
  1.0533   1.0738   1.0881   1.1215   1.1321   1.1617   1.1717   1.1855
  1.1898   1.1964   1.2098   1.2306   1.2314   1.2366   1.2582   1.2599
  1.2645   1.2741   1.2789   1.2867   1.2876   1.2942   1.3030   1.3104
  1.3216   1.3566   1.3607   1.3781   1.3868   1.4308   1.4431   1.4695
  1.4797   1.4892   1.5447   1.5653   1.5732   1.5859   1.6058   1.6306
  1.6493   1.6554   1.7080   1.7129   1.7295   1.7586   1.7769   1.7979
  1.7997   1.8103   1.8141   1.8301   1.8356   1.8519   1.8539   1.8712
  1.9054   1.9259   1.9351   1.9557   2.0011   2.0189   2.0429   2.0657
  2.0687   2.1013   2.1241   2.1812   2.2073   2.2236   2.2244   2.2321
  2.2388   2.2504   2.2575   2.2594   2.2743   2.2794   2.2876   2.2977
  2.3082   2.3201   2.3282   2.3324   2.3574   2.3923   2.4064   2.4151
  2.4229   2.4318   2.4377   2.4586   2.4678   2.4823   2.5151   2.5165
  2.5212   2.5435   2.5543   2.5817   2.5957   2.6153   2.6230   2.6514
  2.6657   2.6696   2.6923   2.6963   2.7058   2.7462   2.7513   2.7596
  2.8048   2.8166   2.8305   2.8452   2.8886   2.9514   2.9659   3.0420
  3.0703   3.0746   3.0833   3.1010   3.1209   3.1355   3.1448   3.1720
  3.2044   3.2236   3.2453   3.2671   3.3694   3.3878   3.4658   3.5464
  3.6321   3.6654   3.7076   3.7581   3.8814   3.9205   4.0130   4.0335
  4.3022   4.7919   4.8106   9.7425   9.7495   9.7869   9.7900   9.8042
  9.8067   9.8318   9.8409  23.2879  23.4381  23.7946  23.8103  23.8305
 23.8477  23.9204  23.9353  23.9453  24.0172  24.0702  24.1212  25.7668
 25.7692  25.8031  25.8329  25.8658  25.8997  25.9396  25.9766  26.0852
 26.0962  26.1031  26.1495  26.1837  26.2362  26.3215  26.4023  26.4806
 26.5099  26.6052  26.6628  26.7142  26.7883  26.9295  27.0462 215.7335
215.7410 215.7825 215.7861 215.8042 215.8056 215.8403 215.8491
 --------------------------------------------------------------

          Ground-State Mulliken Net Atomic Charges

     Atom                 Charge (a.u.)
  ----------------------------------------
      1 C                    -0.469820
      2 C                    -0.781493
      3 H                     0.227801
      4 C                    -0.567675
      5 Cl                    0.625779
      6 C                    -0.367454
      7 Cl                    0.623221
      8 C                     0.238560
      9 Cl                    0.635584
     10 C                    -0.955749
     11 Cl                    0.558225
     12 C                    -0.425366
     13 C                    -1.374503
     14 Cl                    0.616624
     15 C                     0.871903
     16 Cl                    0.590179
     17 C                    -0.290283
     18 Cl                    0.564393
     19 C                    -0.429851
     20 H                     0.236781
     21 C                    -0.521989
     22 Cl                    0.395132
  ----------------------------------------
  Sum of atomic charges =     0.000000

 -----------------------------------------------------------------
                    Cartesian Multipole Moments
 -----------------------------------------------------------------
    Charge (ESU x 10^10)
                 0.0000
    Dipole Moment (Debye)
         X       1.0734      Y      -0.9302      Z      -0.2473
       Tot       1.4417
    Quadrupole Moments (Debye-Ang)
        XX    -171.4956     XY      -3.1535     YY    -169.2379
        XZ       0.1189     YZ       2.1441     ZZ    -168.4792
    Octopole Moments (Debye-Ang^2)
       XXX    -218.3633    XXY     -41.6595    XYY     -64.4903
       YYY    -102.5584    XXZ      54.5337    XYZ       7.1776
       YYZ      55.0700    XZZ     -60.3076    YZZ     -40.9963
       ZZZ     164.4992
    Hexadecapole Moments (Debye-Ang^3)
      XXXX   -8478.6947   XXXY    -322.5704   XXYY   -1696.0176
      XYYY    -284.4933   YYYY   -1773.6170   XXXZ    1585.8798
      XXYZ      40.4132   XYYZ     533.0929   YYYZ      80.2978
      XXZZ   -2048.8448   XYZZ    -134.2207   YYZZ    -949.4678
      XZZZ    1594.0379   YZZZ      54.4421   ZZZZ   -3922.7913
 -----------------------------------------------------------------
 Calculating analytic gradient of the SCF energy
 Gradient of SCF Energy
            1           2           3           4           5           6
    1  -0.0002130   0.0002335   0.0000701  -0.0002471   0.0000416   0.0002134
    2  -0.0001157   0.0001321   0.0000903   0.0000301  -0.0000087  -0.0000910
    3   0.0003219  -0.0001624   0.0000062   0.0000886  -0.0000498   0.0000353
            7           8           9          10          11          12
    1  -0.0000831  -0.0000358  -0.0000215   0.0002880   0.0005473   0.0005308
    2   0.0000381  -0.0000323   0.0000369  -0.0003267  -0.0009910   0.0005678
    3  -0.0000393  -0.0001028   0.0001003   0.0000873  -0.0001538   0.0000062
           13          14          15          16          17          18
    1  -0.0002460   0.0000811   0.0000110  -0.0001328  -0.0000147   0.0000236
    2  -0.0000602  -0.0001125  -0.0001296   0.0001431   0.0001793  -0.0001173
    3   0.0000996  -0.0000457  -0.0001454   0.0002159   0.0001028  -0.0000741
           19          20          21          22
    1  -0.0001958   0.0000356  -0.0001040  -0.0007821
    2  -0.0001408   0.0000033  -0.0001206   0.0010253
    3   0.0000128  -0.0000019  -0.0000749  -0.0002269
 Max gradient component =       1.025E-03
 RMS gradient           =       2.649E-04
 Gradient time:  CPU 307.02 s  wall 51.41 s
 Geometry Optimization Parameters
   NAtoms,    NIC,     NZ,  NCons,   NDum,   NFix, NCnnct, MaxDiis
       22     163      22       0       0       0       0       0

 Cartesian Hessian Update
 Hessian updated using BFGS update


** GEOMETRY OPTIMIZATION IN DELOCALIZED INTERNAL COORDINATES **
   Searching for a Minimum

   Optimization Cycle:  11

                       Coordinates (Angstroms)
     ATOM                X               Y               Z
      1  C        -0.0254148240    0.0094788627   -0.0186121980
      2  C        -0.0411735691   -0.3584089288    1.3232156573
      3  H         0.8788650741   -0.6526506641    1.8104096583
      4  C        -1.2230856540   -0.3505031520    2.0513012340
      5  Cl       -1.1645651224   -0.8240469778    3.7290639689
      6  C        -2.4251519878    0.0323939096    1.4461370137
      7  Cl       -3.9019637205    0.0455215698    2.3573561257
      8  C        -2.4216710503    0.4070153979    0.0921483998
      9  Cl       -3.9014159118    0.8895756694   -0.6772954982
     10  C        -1.2223614992    0.3923187826   -0.6325187826
     11  Cl       -1.2018204716    0.8525165688   -2.3134448518
     12  C         1.2630306915   -0.0207680964   -0.7696009169
     13  C         2.2016396132    1.0138947729   -0.6468925793
     14  Cl        1.8158290004    2.3783504134    0.3685390064
     15  C         3.4288696025    0.9825771053   -1.3270651207
     16  Cl        4.5758632102    2.2723052246   -1.1471141955
     17  C         3.7083939636   -0.1134308087   -2.1517999156
     18  Cl        5.2101313981   -0.2203460297   -3.0307986302
     19  C         2.7918396456   -1.1483330008   -2.2941452369
     20  H         3.0200478103   -1.9873402658   -2.9361384742
     21  C         1.5880459889   -1.0935527243   -1.6075288096
     22  Cl        0.4568178050   -2.4114218868   -1.8180214679
   Point Group: c1    Number of degrees of freedom:    60


   Energy is  -4140.359922255

 Hessian updated using BFGS update

 60 Hessian modes will be used to form the next step
  Hessian Eigenvalues:
     0.003066    0.017597    0.018587    0.020715    0.020951    0.021403
     0.022750    0.023596    0.023841    0.023890    0.024091    0.024110
     0.024115    0.024121    0.024141    0.024144    0.024166    0.024255
     0.028531    0.067848    0.159999    0.160398    0.220837    0.227959
     0.236028    0.236555    0.249691    0.249987    0.249996    0.249999
     0.250007    0.250073    0.250120    0.250578    0.252843    0.264924
     0.289992    0.293483    0.301003    0.301034    0.301038    0.301234
     0.301349    0.302211    0.319797    0.355543    0.356679    0.380888
     0.415246    0.427150    0.433156    0.457170    0.462338    0.469837
     0.472815    0.478262    0.478978    0.481343    0.482659    0.609435

 Minimum search - taking simple RFO step
 Searching for Lamda that Minimizes Along All modes
 Value Taken    Lamda =  -0.00048185
 Calculated Step too Large.  Step scaled by  0.823677
 Step Taken.  Stepsize is  0.300000

                             Maximum     Tolerance    Cnvgd?
         Gradient           0.001051      0.000300      NO
         Displacement       0.223887      0.001200      NO
         Energy change     -0.000516      0.000001      NO


 New Cartesian Coordinates Obtained by Inverse Iteration

 Displacement from previous Coordinates is:  0.519545
 ----------------------------------------------------------------
             Standard Nuclear Orientation (Angstroms)
    I     Atom           X                Y                Z
 ----------------------------------------------------------------
    1      C      -0.0236858903     0.0034954498    -0.0151487430
    2      C      -0.0507888615    -0.4013696970     1.3155670453
    3      H       0.8613314075    -0.7292536847     1.7960373432
    4      C      -1.2341684270    -0.3867669742     2.0413245588
    5      Cl     -1.1902699459    -0.9041637547     3.7066916078
    6      C      -2.4262253482     0.0375293956     1.4442062524
    7      Cl     -3.9046285396     0.0549456044     2.3527821843
    8      C      -2.4114072563     0.4480314180     0.1006281639
    9      Cl     -3.8787958122     0.9767850208    -0.6619907540
   10      C      -1.2106136240     0.4286499693    -0.6211292911
   11      Cl     -1.1762870207     0.9345380998    -2.2889498365
   12      C       1.2661293246    -0.0290781251    -0.7642299697
   13      C       2.1853275165     1.0260485717    -0.6728045836
   14      Cl      1.7752399263     2.4053599699     0.3124038816
   15      C       3.4095383990     1.0011827719    -1.3587505642
   16      Cl      4.5330994203     2.3163496766    -1.2210978900
   17      C       3.7061108338    -0.1102413302    -2.1560560500
   18      Cl      5.2039724982    -0.2074485750    -3.0425399331
   19      C       2.8106835668    -1.1673501788    -2.2639450493
   20      H       3.0522051652    -2.0187567442    -2.8844856907
   21      C       1.6091509634    -1.1181156283    -1.5723264350
   22      Cl      0.5048316970    -2.4652255143    -1.7389918606
 ----------------------------------------------------------------
 Nuclear Repulsion Energy =        2694.33872167 hartrees
 There are      105 alpha and      105 beta electrons
 Applying Cartesian multipole field
    Component          Value
    ---------          -----
     (2,0,0)        1.00000E-12
     (0,2,0)        2.00000E-11
     (0,0,2)       -3.00000E-11
 Nucleus-field energy     =    -0.0000000539 hartrees
 Requested basis set is 6-311++G(d,p)
 There are 186 shells and 518 basis functions
 A cutoff of  1.0D-15 yielded  12311 shell pairs
 There are    107325 function pairs (    115390 Cartesian)
 Smallest overlap matrix eigenvalue = 1.32E-07
 Linear dependence detected in AO basis
 Number of orthogonalized atomic orbitals = 512
 Maximum deviation from orthogonality = 5.656E-10
 Guess from superposition of atomic densities
 Warning:  Energy on first SCF cycle will be non-variational
 SAD guess density has 210.000000 electrons

 -----------------------------------------------------------------------
  General SCF calculation program by
  Eric Jon Sundstrom, Paul Horn, Yuezhi Mao, Dmitri Zuev, Alec White,
  David Stuck, Shaama M.S., Shane Yost, Joonho Lee, David Small,
  Daniel Levine, Susi Lehtola, Hugh Burton, Evgeny Epifanovsky,
  Bang C. Huynh
 -----------------------------------------------------------------------
 Exchange:     0.2000 Hartree-Fock + 0.0800 Slater + 0.7200 B88
 Correlation:  0.1900 VWN1RPA + 0.8100 LYP
 Using SG-1 standard quadrature grid
 using 6 threads for integral computing
 -------------------------------------------------------
 OpenMP Integral computing Module                
 Release: version 2.0, May 2017, Q-Chem Inc. Pleasanton 
 -------------------------------------------------------
 A restricted SCF calculation will be
 performed using DIIS
 SCF converges when DIIS error is below 1.0e-08
 ---------------------------------------
  Cycle       Energy         DIIS error
 ---------------------------------------
    1   -4145.0643538089      2.66e-02  
    2   -4140.2579245935      1.77e-03  
    3   -4140.1603185130      2.34e-03  
    4   -4140.3425159924      6.91e-04  
    5   -4140.3577660624      2.70e-04  
    6   -4140.3599082738      9.66e-05  
    7   -4140.3601818717      3.43e-05  
    8   -4140.3602181783      8.89e-06  
    9   -4140.3602203013      3.86e-06  
   10   -4140.3602208112      7.01e-07  
   11   -4140.3602208266      2.22e-07  
   12   -4140.3602208277      9.49e-08  
   13   -4140.3602208281      3.81e-08  
   14   -4140.3602208281      1.13e-08  
   15   -4140.3602208284      3.58e-09  Convergence criterion met
 ---------------------------------------
 SCF time:   CPU 974.01s  wall 172.00s 
 SCF   energy in the final basis set =    -4140.3602208284
 Total energy in the final basis set =    -4140.3602208284

 --------------------------------------------------------------

                    Orbital Energies (a.u.)
 --------------------------------------------------------------

 Alpha MOs
 -- Occupied --
********-101.5843-101.5838-101.5825-101.5821-101.5818-101.5808-101.5802
-10.2875 -10.2846 -10.2845 -10.2840 -10.2839 -10.2804 -10.2800 -10.2776
-10.2462 -10.2414 -10.2284 -10.2252  -9.4991  -9.4989  -9.4985  -9.4972
 -9.4967  -9.4964  -9.4955  -9.4947  -7.2641  -7.2638  -7.2635  -7.2620
 -7.2617  -7.2615  -7.2603  -7.2595  -7.2539  -7.2536  -7.2532  -7.2532
 -7.2530  -7.2524  -7.2519  -7.2516  -7.2514  -7.2513  -7.2506  -7.2503
 -7.2503  -7.2498  -7.2495  -7.2490  -0.9704  -0.9609  -0.9229  -0.9155
 -0.9121  -0.8967  -0.8786  -0.8707  -0.8547  -0.8429  -0.7996  -0.7637
 -0.7573  -0.7441  -0.6681  -0.6456  -0.6426  -0.6192  -0.5569  -0.5559
 -0.5504  -0.5297  -0.5022  -0.4908  -0.4761  -0.4757  -0.4726  -0.4654
 -0.4645  -0.4481  -0.4314  -0.4285  -0.4220  -0.4081  -0.4004  -0.3948
 -0.3831  -0.3636  -0.3621  -0.3588  -0.3570  -0.3538  -0.3514  -0.3456
 -0.3384  -0.3381  -0.3340  -0.3249  -0.3203  -0.2853  -0.2788  -0.2742
 -0.2704
 -- Virtual --
 -0.0693  -0.0678  -0.0609  -0.0577  -0.0552  -0.0465  -0.0126  -0.0066
 -0.0032   0.0042   0.0087   0.0147   0.0187   0.0207   0.0228   0.0238
  0.0375   0.0427   0.0466   0.0505   0.0551   0.0584   0.0608   0.0670
  0.0680   0.0734   0.0769   0.0818   0.0831   0.0851   0.0900   0.0907
  0.0922   0.0953   0.0981   0.1028   0.1077   0.1090   0.1129   0.1134
  0.1176   0.1185   0.1219   0.1251   0.1278   0.1326   0.1348   0.1379
  0.1393   0.1462   0.1502   0.1534   0.1550   0.1586   0.1649   0.1700
  0.1710   0.1745   0.1780   0.1804   0.1831   0.1861   0.1895   0.1926
  0.2009   0.2038   0.2120   0.2153   0.2177   0.2205   0.2238   0.2270
  0.2307   0.2315   0.2392   0.2408   0.2434   0.2476   0.2537   0.2548
  0.2584   0.2598   0.2639   0.2652   0.2704   0.2719   0.2783   0.2788
  0.2838   0.2874   0.2914   0.2944   0.2980   0.3019   0.3050   0.3106
  0.3160   0.3204   0.3326   0.3374   0.3514   0.3859   0.4018   0.4071
  0.4246   0.4275   0.4307   0.4382   0.4459   0.4462   0.4486   0.4510
  0.4537   0.4578   0.4599   0.4646   0.4698   0.4778   0.4797   0.4820
  0.4868   0.4922   0.4981   0.4993   0.5084   0.5096   0.5244   0.5323
  0.5398   0.5601   0.5653   0.5705   0.5738   0.5767   0.5891   0.5944
  0.5981   0.6043   0.6094   0.6118   0.6214   0.6238   0.6246   0.6298
  0.6337   0.6403   0.6494   0.6633   0.6649   0.6705   0.6758   0.6865
  0.6908   0.7006   0.7098   0.7559   0.7736   0.7783   0.7952   0.8033
  0.8087   0.8173   0.8182   0.8269   0.8313   0.8327   0.8360   0.8362
  0.8369   0.8408   0.8429   0.8442   0.8469   0.8506   0.8536   0.8585
  0.8596   0.8618   0.8644   0.8835   0.8877   0.8901   0.8947   0.8960
  0.8982   0.9092   0.9125   0.9164   0.9210   0.9252   0.9337   0.9383
  0.9412   0.9447   0.9493   0.9520   0.9570   0.9594   0.9660   0.9682
  0.9747   0.9822   1.0004   1.0056   1.0195   1.0277   1.0314   1.0493
  1.0566   1.0690   1.0900   1.1206   1.1322   1.1625   1.1768   1.1845
  1.1913   1.1992   1.2112   1.2319   1.2330   1.2363   1.2589   1.2632
  1.2662   1.2745   1.2789   1.2866   1.2875   1.2935   1.3041   1.3075
  1.3305   1.3570   1.3627   1.3775   1.3868   1.4343   1.4446   1.4691
  1.4767   1.4860   1.5455   1.5655   1.5814   1.5852   1.6045   1.6330
  1.6489   1.6552   1.7082   1.7145   1.7310   1.7578   1.7775   1.7957
  1.8013   1.8090   1.8148   1.8290   1.8359   1.8514   1.8532   1.8715
  1.9058   1.9270   1.9358   1.9558   2.0039   2.0197   2.0432   2.0671
  2.0689   2.1013   2.1241   2.1826   2.2063   2.2232   2.2248   2.2308
  2.2378   2.2507   2.2574   2.2581   2.2694   2.2776   2.2889   2.2996
  2.3085   2.3220   2.3297   2.3313   2.3596   2.3949   2.4059   2.4155
  2.4234   2.4316   2.4328   2.4591   2.4698   2.4834   2.5146   2.5166
  2.5224   2.5443   2.5522   2.5792   2.5989   2.6153   2.6233   2.6532
  2.6659   2.6721   2.6914   2.6950   2.7054   2.7441   2.7498   2.7587
  2.8065   2.8173   2.8293   2.8471   2.8868   2.9547   2.9644   3.0440
  3.0718   3.0754   3.0849   3.1038   3.1194   3.1352   3.1455   3.1719
  3.2041   3.2238   3.2456   3.2734   3.3694   3.3899   3.4683   3.5474
  3.6355   3.6660   3.7090   3.7603   3.8821   3.9230   4.0132   4.0341
  4.2994   4.7939   4.8073   9.7446   9.7509   9.7869   9.7899   9.8048
  9.8067   9.8354   9.8451  23.2915  23.4387  23.7947  23.8095  23.8313
 23.8489  23.9205  23.9352  23.9449  24.0181  24.0701  24.1232  25.7662
 25.7695  25.7999  25.8292  25.8575  25.8926  25.9425  25.9814  26.0817
 26.0984  26.1031  26.1506  26.1819  26.2325  26.3409  26.3918  26.4812
 26.5131  26.6036  26.6585  26.7114  26.7879  26.9345  27.0655 215.7349
215.7433 215.7826 215.7861 215.8046 215.8058 215.8453 215.8529
 --------------------------------------------------------------

          Ground-State Mulliken Net Atomic Charges

     Atom                 Charge (a.u.)
  ----------------------------------------
      1 C                    -0.500344
      2 C                    -0.782055
      3 H                     0.227713
      4 C                    -0.589028
      5 Cl                    0.625395
      6 C                    -0.360968
      7 Cl                    0.622248
      8 C                     0.295047
      9 Cl                    0.637995
     10 C                    -0.975066
     11 Cl                    0.557799
     12 C                    -0.432648
     13 C                    -1.434122
     14 Cl                    0.611931
     15 C                     0.893856
     16 Cl                    0.589842
     17 C                    -0.221295
     18 Cl                    0.567748
     19 C                    -0.463047
     20 H                     0.237405
     21 C                    -0.514033
     22 Cl                    0.405628
  ----------------------------------------
  Sum of atomic charges =     0.000000

 -----------------------------------------------------------------
                    Cartesian Multipole Moments
 -----------------------------------------------------------------
    Charge (ESU x 10^10)
                -0.0000
    Dipole Moment (Debye)
         X       1.0829      Y      -0.9593      Z      -0.2291
       Tot       1.4647
    Quadrupole Moments (Debye-Ang)
        XX    -171.3855     XY      -3.2542     YY    -169.1633
        XZ       0.1436     YZ       2.0953     ZZ    -168.6196
    Octopole Moments (Debye-Ang^2)
       XXX    -217.0079    XXY     -43.1930    XYY     -64.1159
       YYY    -106.8964    XXZ      54.9485    XYZ       7.1226
       YYZ      55.4901    XZZ     -60.4307    YZZ     -42.2656
       ZZZ     166.7198
    Hexadecapole Moments (Debye-Ang^3)
      XXXX   -8423.8334   XXXY    -309.4084   XXYY   -1699.7653
      XYYY    -268.6247   YYYY   -1858.8303   XXXZ    1612.7144
      XXYZ      52.3609   XYYZ     541.6243   YYYZ     119.0213
      XXZZ   -2033.9074   XYZZ    -128.9270   YYZZ    -957.1512
      XZZZ    1623.6865   YZZZ      90.9800   ZZZZ   -3890.1689
 -----------------------------------------------------------------
 Calculating analytic gradient of the SCF energy
 Gradient of SCF Energy
            1           2           3           4           5           6
    1  -0.0001109   0.0001760   0.0000372  -0.0002007  -0.0000204   0.0002257
    2  -0.0000979   0.0000009   0.0000870   0.0000390   0.0000055  -0.0000592
    3   0.0003799  -0.0001254  -0.0000123   0.0000345  -0.0000217   0.0000843
            7           8           9          10          11          12
    1  -0.0000000  -0.0000068   0.0001118   0.0000956   0.0001383   0.0004887
    2  -0.0000476   0.0000591   0.0000118  -0.0001090  -0.0004739   0.0002548
    3   0.0000826  -0.0000951  -0.0001012  -0.0000006  -0.0001450   0.0000269
           13          14          15          16          17          18
    1  -0.0002914  -0.0002030   0.0002054   0.0001215  -0.0000289   0.0000131
    2  -0.0001153  -0.0001549  -0.0003025  -0.0000730   0.0002851   0.0000952
    3   0.0001191   0.0000472  -0.0003343  -0.0000637   0.0001604   0.0000132
           19          20          21          22
    1  -0.0001596   0.0000269  -0.0002019  -0.0004166
    2  -0.0000216   0.0000081   0.0000148   0.0005935
    3   0.0000863  -0.0000169  -0.0000208  -0.0000976
 Max gradient component =       5.935E-04
 RMS gradient           =       1.801E-04
 Gradient time:  CPU 307.74 s  wall 51.53 s
 Geometry Optimization Parameters
   NAtoms,    NIC,     NZ,  NCons,   NDum,   NFix, NCnnct, MaxDiis
       22     163      22       0       0       0       0       0

 Cartesian Hessian Update
 Hessian updated using BFGS update


** GEOMETRY OPTIMIZATION IN DELOCALIZED INTERNAL COORDINATES **
   Searching for a Minimum

   Optimization Cycle:  12

                       Coordinates (Angstroms)
     ATOM                X               Y               Z
      1  C        -0.0236858903    0.0034954498   -0.0151487430
      2  C        -0.0507888615   -0.4013696970    1.3155670453
      3  H         0.8613314075   -0.7292536847    1.7960373432
      4  C        -1.2341684270   -0.3867669742    2.0413245588
      5  Cl       -1.1902699459   -0.9041637547    3.7066916078
      6  C        -2.4262253482    0.0375293956    1.4442062524
      7  Cl       -3.9046285396    0.0549456044    2.3527821843
      8  C        -2.4114072563    0.4480314180    0.1006281639
      9  Cl       -3.8787958122    0.9767850208   -0.6619907540
     10  C        -1.2106136240    0.4286499693   -0.6211292911
     11  Cl       -1.1762870207    0.9345380998   -2.2889498365
     12  C         1.2661293246   -0.0290781251   -0.7642299697
     13  C         2.1853275165    1.0260485717   -0.6728045836
     14  Cl        1.7752399263    2.4053599699    0.3124038816
     15  C         3.4095383990    1.0011827719   -1.3587505642
     16  Cl        4.5330994203    2.3163496766   -1.2210978900
     17  C         3.7061108338   -0.1102413302   -2.1560560500
     18  Cl        5.2039724982   -0.2074485750   -3.0425399331
     19  C         2.8106835668   -1.1673501788   -2.2639450493
     20  H         3.0522051652   -2.0187567442   -2.8844856907
     21  C         1.6091509634   -1.1181156283   -1.5723264350
     22  Cl        0.5048316970   -2.4652255143   -1.7389918606
   Point Group: c1    Number of degrees of freedom:    60


   Energy is  -4140.360220828

 Hessian updated using BFGS update

 60 Hessian modes will be used to form the next step
  Hessian Eigenvalues:
     0.001977    0.017608    0.018557    0.020727    0.020963    0.021383
     0.022774    0.023600    0.023840    0.023890    0.024091    0.024109
     0.024115    0.024119    0.024137    0.024145    0.024186    0.024291
     0.028594    0.067516    0.159992    0.160394    0.220334    0.228033
     0.236035    0.236563    0.249595    0.249987    0.249996    0.249999
     0.250042    0.250094    0.250326    0.250578    0.252960    0.270856
     0.290052    0.294101    0.300997    0.301033    0.301051    0.301317
     0.301355    0.302244    0.320691    0.355634    0.356679    0.381469
     0.415302    0.427217    0.433170    0.457188    0.462523    0.470261
     0.472808    0.478267    0.478916    0.481659    0.484643    0.610430

 Minimum search - taking simple RFO step
 Searching for Lamda that Minimizes Along All modes
 Value Taken    Lamda =  -0.00023324
 Calculated Step too Large.  Step scaled by  0.939351
 Step Taken.  Stepsize is  0.300000

                             Maximum     Tolerance    Cnvgd?
         Gradient           0.000655      0.000300      NO
         Displacement       0.223008      0.001200      NO
         Energy change     -0.000299      0.000001      NO


 New Cartesian Coordinates Obtained by Inverse Iteration

 Displacement from previous Coordinates is:  0.517823
 ----------------------------------------------------------------
             Standard Nuclear Orientation (Angstroms)
    I     Atom           X                Y                Z
 ----------------------------------------------------------------
    1      C      -0.0236532574    -0.0020261410    -0.0148267628
    2      C      -0.0607660575    -0.4429310078     1.3039919311
    3      H       0.8435561944    -0.8039001233     1.7755236138
    4      C      -1.2443871407    -0.4229780496     2.0292684654
    5      Cl     -1.2122408634    -0.9835827659     3.6810285851
    6      C      -2.4268339296     0.0415476020     1.4428534827
    7      Cl     -3.9058728788     0.0665922000     2.3501271486
    8      C      -2.4021174294     0.4868943928     0.1107433489
    9      Cl     -3.8588831999     1.0639664963    -0.6372522524
   10      C      -1.2006585196     0.4632814050    -0.6101963565
   11      Cl     -1.1509749908     1.0169465694    -2.2626084310
   12      C       1.2666249092    -0.0354146036    -0.7629076118
   13      C       2.1668386258     1.0384890149    -0.7016097363
   14      Cl      1.7361880110     2.4324794586     0.2534144450
   15      C       3.3890242045     1.0189159727    -1.3900147898
   16      Cl      4.4857533842     2.3597164040    -1.2894575086
   17      C       3.7048689031    -0.1081605482    -2.1584739117
   18      Cl      5.2010604894    -0.2010919273    -3.0482169247
   19      C       2.8307376715    -1.1855493245    -2.2329405754
   20      H       3.0871368863    -2.0494206968    -2.8299179896
   21      C       1.6300751955    -1.1410086728    -1.5387855353
   22      Cl      0.5552737851    -2.5176199131    -1.6625482480
 ----------------------------------------------------------------
 Nuclear Repulsion Energy =        2694.14662858 hartrees
 There are      105 alpha and      105 beta electrons
 Applying Cartesian multipole field
    Component          Value
    ---------          -----
     (2,0,0)        1.00000E-12
     (0,2,0)        2.00000E-11
     (0,0,2)       -3.00000E-11
 Nucleus-field energy     =    -0.0000000515 hartrees
 Requested basis set is 6-311++G(d,p)
 There are 186 shells and 518 basis functions
 A cutoff of  1.0D-15 yielded  12321 shell pairs
 There are    107385 function pairs (    115449 Cartesian)
 Smallest overlap matrix eigenvalue = 1.25E-07
 Linear dependence detected in AO basis
 Number of orthogonalized atomic orbitals = 512
 Maximum deviation from orthogonality = 7.360E-10
 Guess from superposition of atomic densities
 Warning:  Energy on first SCF cycle will be non-variational
 SAD guess density has 210.000000 electrons

 -----------------------------------------------------------------------
  General SCF calculation program by
  Eric Jon Sundstrom, Paul Horn, Yuezhi Mao, Dmitri Zuev, Alec White,
  David Stuck, Shaama M.S., Shane Yost, Joonho Lee, David Small,
  Daniel Levine, Susi Lehtola, Hugh Burton, Evgeny Epifanovsky,
  Bang C. Huynh
 -----------------------------------------------------------------------
 Exchange:     0.2000 Hartree-Fock + 0.0800 Slater + 0.7200 B88
 Correlation:  0.1900 VWN1RPA + 0.8100 LYP
 Using SG-1 standard quadrature grid
 using 6 threads for integral computing
 -------------------------------------------------------
 OpenMP Integral computing Module                
 Release: version 2.0, May 2017, Q-Chem Inc. Pleasanton 
 -------------------------------------------------------
 A restricted SCF calculation will be
 performed using DIIS
 SCF converges when DIIS error is below 1.0e-08
 ---------------------------------------
  Cycle       Energy         DIIS error
 ---------------------------------------
    1   -4145.0619526594      2.66e-02  
    2   -4140.2580453765      1.77e-03  
    3   -4140.1601110738      2.34e-03  
    4   -4140.3425483338      6.93e-04  
    5   -4140.3579114664      2.70e-04  
    6   -4140.3600515678      9.66e-05  
    7   -4140.3603246369      3.44e-05  
    8   -4140.3603612239      8.93e-06  
    9   -4140.3603633620      3.90e-06  
   10   -4140.3603638820      6.99e-07  
   11   -4140.3603638972      2.23e-07  
   12   -4140.3603638986      9.54e-08  
   13   -4140.3603638989      3.81e-08  
   14   -4140.3603638987      1.11e-08  
   15   -4140.3603638988      3.51e-09  Convergence criterion met
 ---------------------------------------
 SCF time:   CPU 972.62s  wall 171.00s 
 SCF   energy in the final basis set =    -4140.3603638988
 Total energy in the final basis set =    -4140.3603638988

 --------------------------------------------------------------

                    Orbital Energies (a.u.)
 --------------------------------------------------------------

 Alpha MOs
 -- Occupied --
********-101.5842-101.5838-101.5827-101.5821-101.5818-101.5809-101.5802
-10.2873 -10.2846 -10.2846 -10.2840 -10.2839 -10.2806 -10.2801 -10.2777
-10.2462 -10.2414 -10.2285 -10.2252  -9.4990  -9.4989  -9.4984  -9.4974
 -9.4967  -9.4964  -9.4956  -9.4947  -7.2639  -7.2638  -7.2635  -7.2622
 -7.2617  -7.2615  -7.2605  -7.2596  -7.2537  -7.2536  -7.2532  -7.2531
 -7.2530  -7.2524  -7.2521  -7.2516  -7.2516  -7.2513  -7.2506  -7.2504
 -7.2503  -7.2499  -7.2495  -7.2490  -0.9704  -0.9609  -0.9227  -0.9156
 -0.9120  -0.8968  -0.8785  -0.8707  -0.8547  -0.8429  -0.7996  -0.7637
 -0.7574  -0.7441  -0.6680  -0.6462  -0.6420  -0.6193  -0.5571  -0.5552
 -0.5510  -0.5297  -0.5021  -0.4908  -0.4761  -0.4757  -0.4726  -0.4651
 -0.4647  -0.4481  -0.4313  -0.4284  -0.4219  -0.4080  -0.4005  -0.3947
 -0.3831  -0.3636  -0.3621  -0.3589  -0.3570  -0.3537  -0.3512  -0.3461
 -0.3383  -0.3381  -0.3340  -0.3250  -0.3203  -0.2845  -0.2795  -0.2742
 -0.2705
 -- Virtual --
 -0.0683  -0.0670  -0.0629  -0.0576  -0.0553  -0.0465  -0.0127  -0.0069
 -0.0031   0.0042   0.0087   0.0147   0.0184   0.0208   0.0228   0.0239
  0.0372   0.0428   0.0465   0.0507   0.0550   0.0579   0.0610   0.0671
  0.0683   0.0735   0.0768   0.0818   0.0829   0.0846   0.0900   0.0904
  0.0924   0.0949   0.0988   0.1033   0.1075   0.1086   0.1130   0.1133
  0.1175   0.1184   0.1218   0.1249   0.1282   0.1325   0.1346   0.1380
  0.1389   0.1459   0.1506   0.1529   0.1548   0.1588   0.1648   0.1700
  0.1708   0.1743   0.1786   0.1810   0.1825   0.1854   0.1891   0.1935
  0.2013   0.2039   0.2095   0.2152   0.2180   0.2202   0.2233   0.2268
  0.2312   0.2319   0.2397   0.2401   0.2434   0.2471   0.2538   0.2542
  0.2581   0.2598   0.2643   0.2654   0.2700   0.2732   0.2781   0.2802
  0.2843   0.2861   0.2920   0.2936   0.2975   0.3019   0.3053   0.3115
  0.3163   0.3203   0.3330   0.3385   0.3530   0.3858   0.4021   0.4068
  0.4259   0.4285   0.4303   0.4385   0.4456   0.4468   0.4503   0.4513
  0.4541   0.4565   0.4601   0.4632   0.4698   0.4792   0.4795   0.4814
  0.4869   0.4921   0.4987   0.4999   0.5076   0.5098   0.5242   0.5334
  0.5397   0.5634   0.5655   0.5708   0.5740   0.5758   0.5878   0.5943
  0.5982   0.6054   0.6089   0.6116   0.6219   0.6241   0.6262   0.6314
  0.6326   0.6389   0.6488   0.6630   0.6674   0.6702   0.6761   0.6866
  0.6909   0.6993   0.7131   0.7566   0.7756   0.7781   0.7948   0.8037
  0.8099   0.8178   0.8197   0.8263   0.8311   0.8335   0.8349   0.8365
  0.8378   0.8412   0.8426   0.8446   0.8465   0.8498   0.8544   0.8569
  0.8587   0.8625   0.8644   0.8824   0.8887   0.8912   0.8937   0.8943
  0.8992   0.9101   0.9113   0.9171   0.9211   0.9253   0.9333   0.9380
  0.9417   0.9446   0.9486   0.9515   0.9556   0.9579   0.9653   0.9682
  0.9741   0.9815   1.0023   1.0063   1.0202   1.0288   1.0329   1.0497
  1.0594   1.0641   1.0915   1.1202   1.1321   1.1622   1.1792   1.1835
  1.1912   1.2011   1.2137   1.2316   1.2338   1.2369   1.2594   1.2635
  1.2691   1.2755   1.2793   1.2857   1.2874   1.2930   1.3030   1.3083
  1.3381   1.3569   1.3649   1.3777   1.3870   1.4363   1.4448   1.4703
  1.4739   1.4850   1.5458   1.5655   1.5820   1.5885   1.6040   1.6354
  1.6488   1.6549   1.7083   1.7160   1.7331   1.7570   1.7784   1.7926
  1.8030   1.8078   1.8158   1.8287   1.8366   1.8509   1.8527   1.8722
  1.9060   1.9275   1.9359   1.9557   2.0061   2.0199   2.0431   2.0689
  2.0693   2.1014   2.1239   2.1842   2.2056   2.2230   2.2252   2.2301
  2.2368   2.2502   2.2568   2.2575   2.2662   2.2763   2.2897   2.3002
  2.3086   2.3219   2.3297   2.3319   2.3625   2.3992   2.4047   2.4154
  2.4230   2.4260   2.4335   2.4595   2.4723   2.4844   2.5120   2.5162
  2.5235   2.5450   2.5505   2.5777   2.6012   2.6127   2.6259   2.6544
  2.6660   2.6737   2.6905   2.6940   2.7049   2.7420   2.7492   2.7581
  2.8074   2.8170   2.8267   2.8509   2.8855   2.9570   2.9633   3.0445
  3.0725   3.0761   3.0853   3.1079   3.1158   3.1361   3.1459   3.1715
  3.2041   3.2238   3.2459   3.2783   3.3696   3.3911   3.4699   3.5482
  3.6376   3.6665   3.7099   3.7619   3.8822   3.9248   4.0135   4.0346
  4.2979   4.7956   4.8046   9.7454   9.7524   9.7867   9.7894   9.8053
  9.8068   9.8351   9.8530  23.2941  23.4394  23.7954  23.8080  23.8323
 23.8492  23.9202  23.9352  23.9446  24.0183  24.0697  24.1244  25.7658
 25.7701  25.7962  25.8252  25.8535  25.8902  25.9436  25.9824  26.0797
 26.0990  26.1017  26.1528  26.1805  26.2318  26.3578  26.3798  26.4805
 26.5144  26.6021  26.6551  26.7118  26.7843  26.9395  27.0777 215.7353
215.7452 215.7824 215.7856 215.8047 215.8062 215.8448 215.8620
 --------------------------------------------------------------

          Ground-State Mulliken Net Atomic Charges

     Atom                 Charge (a.u.)
  ----------------------------------------
      1 C                    -0.527798
      2 C                    -0.791115
      3 H                     0.227455
      4 C                    -0.592954
      5 Cl                    0.625474
      6 C                    -0.356333
      7 Cl                    0.622111
      8 C                     0.319264
      9 Cl                    0.640885
     10 C                    -0.957057
     11 Cl                    0.546643
     12 C                    -0.440562
     13 C                    -1.502953
     14 Cl                    0.605231
     15 C                     0.908153
     16 Cl                    0.590248
     17 C                    -0.159061
     18 Cl                    0.570092
     19 C                    -0.475205
     20 H                     0.238203
     21 C                    -0.504827
     22 Cl                    0.414105
  ----------------------------------------
  Sum of atomic charges =     0.000000

 -----------------------------------------------------------------
                    Cartesian Multipole Moments
 -----------------------------------------------------------------
    Charge (ESU x 10^10)
                -0.0000
    Dipole Moment (Debye)
         X       1.0918      Y      -0.9837      Z      -0.2119
       Tot       1.4848
    Quadrupole Moments (Debye-Ang)
        XX    -171.2823     XY      -3.3458     YY    -169.0761
        XZ       0.1624     YZ       2.0573     ZZ    -168.7828
    Octopole Moments (Debye-Ang^2)
       XXX    -215.9599    XXY     -44.7209    XYY     -63.6996
       YYY    -111.0338    XXZ      55.3835    XYZ       7.0950
       YYZ      55.8140    XZZ     -60.5298    YZZ     -43.4948
       ZZZ     168.5596
    Hexadecapole Moments (Debye-Ang^3)
      XXXX   -8370.5086   XXXY    -295.0545   XXYY   -1704.1636
      XYYY    -250.2635   YYYY   -1947.0977   XXXZ    1638.1331
      XXYZ      64.6653   XYYZ     549.7332   YYYZ     155.7436
      XXZZ   -2019.0508   XYZZ    -122.7733   YYZZ    -964.7961
      XZZZ    1651.8479   YZZZ     126.2255   ZZZZ   -3854.0611
 -----------------------------------------------------------------
 Calculating analytic gradient of the SCF energy
 Gradient of SCF Energy
            1           2           3           4           5           6
    1  -0.0001044   0.0001312   0.0000475  -0.0001079   0.0000464   0.0000861
    2  -0.0000360   0.0000419   0.0000526  -0.0000214   0.0000323  -0.0000178
    3   0.0002789  -0.0001460  -0.0000502  -0.0000409   0.0000512  -0.0000191
            7           8           9          10          11          12
    1  -0.0000481  -0.0001086  -0.0000323   0.0002835   0.0002473   0.0002466
    2   0.0000447   0.0000005  -0.0000115  -0.0001191  -0.0001063   0.0003558
    3  -0.0000579   0.0000790   0.0001378  -0.0000447  -0.0001329  -0.0000379
           13          14          15          16          17          18
    1  -0.0000912  -0.0000465   0.0000188  -0.0000806  -0.0000452  -0.0000165
    2   0.0000076  -0.0001082  -0.0000635   0.0000711   0.0000483  -0.0000584
    3  -0.0000658   0.0000754  -0.0000677   0.0001473  -0.0000132  -0.0000518
           19          20          21          22
    1  -0.0000419  -0.0000043  -0.0001237  -0.0002564
    2  -0.0000193  -0.0000163  -0.0000311  -0.0000456
    3   0.0000006  -0.0000215   0.0000482  -0.0000690
 Max gradient component =       3.558E-04
 RMS gradient           =       1.078E-04
 Gradient time:  CPU 306.73 s  wall 51.36 s
 Geometry Optimization Parameters
   NAtoms,    NIC,     NZ,  NCons,   NDum,   NFix, NCnnct, MaxDiis
       22     163      22       0       0       0       0       0

 Cartesian Hessian Update
 Hessian updated using BFGS update


** GEOMETRY OPTIMIZATION IN DELOCALIZED INTERNAL COORDINATES **
   Searching for a Minimum

   Optimization Cycle:  13

                       Coordinates (Angstroms)
     ATOM                X               Y               Z
      1  C        -0.0236532574   -0.0020261410   -0.0148267628
      2  C        -0.0607660575   -0.4429310078    1.3039919311
      3  H         0.8435561944   -0.8039001233    1.7755236138
      4  C        -1.2443871407   -0.4229780496    2.0292684654
      5  Cl       -1.2122408634   -0.9835827659    3.6810285851
      6  C        -2.4268339296    0.0415476020    1.4428534827
      7  Cl       -3.9058728788    0.0665922000    2.3501271486
      8  C        -2.4021174294    0.4868943928    0.1107433489
      9  Cl       -3.8588831999    1.0639664963   -0.6372522524
     10  C        -1.2006585196    0.4632814050   -0.6101963565
     11  Cl       -1.1509749908    1.0169465694   -2.2626084310
     12  C         1.2666249092   -0.0354146036   -0.7629076118
     13  C         2.1668386258    1.0384890149   -0.7016097363
     14  Cl        1.7361880110    2.4324794586    0.2534144450
     15  C         3.3890242045    1.0189159727   -1.3900147898
     16  Cl        4.4857533842    2.3597164040   -1.2894575086
     17  C         3.7048689031   -0.1081605482   -2.1584739117
     18  Cl        5.2010604894   -0.2010919273   -3.0482169247
     19  C         2.8307376715   -1.1855493245   -2.2329405754
     20  H         3.0871368863   -2.0494206968   -2.8299179896
     21  C         1.6300751955   -1.1410086728   -1.5387855353
     22  Cl        0.5552737851   -2.5176199131   -1.6625482480
   Point Group: c1    Number of degrees of freedom:    60


   Energy is  -4140.360363899

 Hessian updated using BFGS update

 60 Hessian modes will be used to form the next step
  Hessian Eigenvalues:
     0.001538    0.017592    0.018486    0.020727    0.021000    0.021389
     0.022797    0.023598    0.023847    0.023890    0.024092    0.024102
     0.024114    0.024116    0.024137    0.024163    0.024191    0.024324
     0.028757    0.067161    0.159989    0.160404    0.219347    0.229069
     0.236036    0.236591    0.249780    0.249986    0.249997    0.250018
     0.250037    0.250167    0.250545    0.250719    0.252860    0.277568
     0.290095    0.295414    0.301012    0.301033    0.301044    0.301324
     0.301443    0.302280    0.321046    0.355615    0.356681    0.381454
     0.415376    0.427297    0.433188    0.457332    0.462709    0.470592
     0.472842    0.478270    0.478810    0.481752    0.488159    0.607711

 Minimum search - taking simple RFO step
 Searching for Lamda that Minimizes Along All modes
 Value Taken    Lamda =  -0.00004664
 Step Taken.  Stepsize is  0.158057

                             Maximum     Tolerance    Cnvgd?
         Gradient           0.000510      0.000300      NO
         Displacement       0.115918      0.001200      NO
         Energy change     -0.000143      0.000001      NO


 New Cartesian Coordinates Obtained by Inverse Iteration

 Displacement from previous Coordinates is:  0.278289
 ----------------------------------------------------------------
             Standard Nuclear Orientation (Angstroms)
    I     Atom           X                Y                Z
 ----------------------------------------------------------------
    1      C      -0.0245861739    -0.0030410832    -0.0159197052
    2      C      -0.0666857657    -0.4636028490     1.2962650803
    3      H       0.8331568046    -0.8430870408     1.7619731415
    4      C      -1.2497393186    -0.4416207470     2.0222908719
    5      Cl     -1.2240530319    -1.0300403651     3.6644437479
    6      C      -2.4272522211     0.0444728674     1.4437264610
    7      Cl     -3.9052877139     0.0703556292     2.3526031054
    8      C      -2.3981463231     0.5088122306     0.1181510769
    9      Cl     -3.8488463970     1.1100411000    -0.6228257134
   10      C      -1.1975090343     0.4831902917    -0.6036622695
   11      Cl     -1.1462197180     1.0593275690    -2.2482539722
   12      C       1.2667544029    -0.0382155225    -0.7628820006
   13      C       2.1576503516     1.0447478459    -0.7173882926
   14      Cl      1.7142818091     2.4480714210     0.2178149371
   15      C       3.3795618484     1.0269740156    -1.4062560563
   16      Cl      4.4633288409     2.3797469525    -1.3292836710
   17      C       3.7064432730    -0.1083906061    -2.1575493876
   18      Cl      5.2033672884    -0.1993787663    -3.0462273993
   19      C       2.8428101841    -1.1948730751    -2.2153915159
   20      H       3.1073434130    -2.0653714034    -2.7990276782
   21      C       1.6414614671    -1.1511819009    -1.5220470030
   22      Cl      0.5829160073    -2.5417908218    -1.6233593706
 ----------------------------------------------------------------
 Nuclear Repulsion Energy =        2693.87523136 hartrees
 There are      105 alpha and      105 beta electrons
 Applying Cartesian multipole field
    Component          Value
    ---------          -----
     (2,0,0)        1.00000E-12
     (0,2,0)        2.00000E-11
     (0,0,2)       -3.00000E-11
 Nucleus-field energy     =    -0.0000000502 hartrees
 Requested basis set is 6-311++G(d,p)
 There are 186 shells and 518 basis functions
 A cutoff of  1.0D-15 yielded  12323 shell pairs
 There are    107392 function pairs (    115456 Cartesian)
 Smallest overlap matrix eigenvalue = 1.24E-07
 Linear dependence detected in AO basis
 Number of orthogonalized atomic orbitals = 512
 Maximum deviation from orthogonality = 5.053E-10
 Guess from superposition of atomic densities
 Warning:  Energy on first SCF cycle will be non-variational
 SAD guess density has 210.000000 electrons

 -----------------------------------------------------------------------
  General SCF calculation program by
  Eric Jon Sundstrom, Paul Horn, Yuezhi Mao, Dmitri Zuev, Alec White,
  David Stuck, Shaama M.S., Shane Yost, Joonho Lee, David Small,
  Daniel Levine, Susi Lehtola, Hugh Burton, Evgeny Epifanovsky,
  Bang C. Huynh
 -----------------------------------------------------------------------
 Exchange:     0.2000 Hartree-Fock + 0.0800 Slater + 0.7200 B88
 Correlation:  0.1900 VWN1RPA + 0.8100 LYP
 Using SG-1 standard quadrature grid
 using 6 threads for integral computing
 -------------------------------------------------------
 OpenMP Integral computing Module                
 Release: version 2.0, May 2017, Q-Chem Inc. Pleasanton 
 -------------------------------------------------------
 A restricted SCF calculation will be
 performed using DIIS
 SCF converges when DIIS error is below 1.0e-08
 ---------------------------------------
  Cycle       Energy         DIIS error
 ---------------------------------------
    1   -4145.0614514249      2.66e-02  
    2   -4140.2581735129      1.77e-03  
    3   -4140.1605283572      2.34e-03  
    4   -4140.3425781044      6.93e-04  
    5   -4140.3579457175      2.69e-04  
    6   -4140.3600766682      9.66e-05  
    7   -4140.3603499279      3.45e-05  
    8   -4140.3603866056      8.95e-06  
    9   -4140.3603887518      3.92e-06  
   10   -4140.3603892768      6.97e-07  
   11   -4140.3603892918      2.23e-07  
   12   -4140.3603892930      9.57e-08  
   13   -4140.3603892932      3.81e-08  
   14   -4140.3603892938      1.10e-08  
   15   -4140.3603892932      3.50e-09  Convergence criterion met
 ---------------------------------------
 SCF time:   CPU 972.42s  wall 171.00s 
 SCF   energy in the final basis set =    -4140.3603892932
 Total energy in the final basis set =    -4140.3603892932

 --------------------------------------------------------------

                    Orbital Energies (a.u.)
 --------------------------------------------------------------

 Alpha MOs
 -- Occupied --
********-101.5841-101.5838-101.5827-101.5821-101.5818-101.5809-101.5802
-10.2873 -10.2846 -10.2845 -10.2840 -10.2839 -10.2807 -10.2801 -10.2776
-10.2462 -10.2416 -10.2285 -10.2253  -9.4989  -9.4989  -9.4984  -9.4974
 -9.4967  -9.4964  -9.4956  -9.4947  -7.2638  -7.2638  -7.2635  -7.2622
 -7.2617  -7.2615  -7.2604  -7.2596  -7.2536  -7.2536  -7.2532  -7.2531
 -7.2529  -7.2523  -7.2522  -7.2517  -7.2516  -7.2512  -7.2506  -7.2504
 -7.2503  -7.2498  -7.2495  -7.2490  -0.9703  -0.9609  -0.9227  -0.9158
 -0.9119  -0.8968  -0.8785  -0.8706  -0.8547  -0.8429  -0.7996  -0.7636
 -0.7573  -0.7442  -0.6680  -0.6465  -0.6417  -0.6193  -0.5573  -0.5549
 -0.5511  -0.5297  -0.5022  -0.4908  -0.4761  -0.4757  -0.4726  -0.4651
 -0.4648  -0.4481  -0.4313  -0.4284  -0.4220  -0.4080  -0.4006  -0.3947
 -0.3830  -0.3636  -0.3620  -0.3589  -0.3570  -0.3538  -0.3511  -0.3464
 -0.3382  -0.3380  -0.3341  -0.3250  -0.3203  -0.2843  -0.2797  -0.2742
 -0.2706
 -- Virtual --
 -0.0686  -0.0661  -0.0636  -0.0575  -0.0553  -0.0465  -0.0127  -0.0069
 -0.0031   0.0043   0.0088   0.0147   0.0183   0.0209   0.0228   0.0240
  0.0370   0.0429   0.0464   0.0509   0.0549   0.0578   0.0610   0.0671
  0.0685   0.0736   0.0767   0.0819   0.0829   0.0844   0.0900   0.0903
  0.0926   0.0947   0.0992   0.1036   0.1072   0.1084   0.1130   0.1134
  0.1174   0.1184   0.1219   0.1249   0.1283   0.1325   0.1345   0.1378
  0.1390   0.1459   0.1508   0.1528   0.1548   0.1588   0.1648   0.1699
  0.1707   0.1743   0.1789   0.1813   0.1822   0.1849   0.1890   0.1942
  0.2015   0.2041   0.2085   0.2152   0.2179   0.2201   0.2232   0.2268
  0.2314   0.2322   0.2396   0.2404   0.2435   0.2467   0.2537   0.2537
  0.2577   0.2602   0.2646   0.2656   0.2699   0.2736   0.2780   0.2805
  0.2849   0.2853   0.2922   0.2935   0.2973   0.3019   0.3053   0.3116
  0.3164   0.3204   0.3329   0.3388   0.3532   0.3858   0.4022   0.4068
  0.4263   0.4289   0.4302   0.4386   0.4452   0.4469   0.4500   0.4521
  0.4537   0.4570   0.4598   0.4630   0.4696   0.4796   0.4800   0.4810
  0.4869   0.4922   0.4988   0.4999   0.5077   0.5099   0.5237   0.5335
  0.5395   0.5642   0.5662   0.5703   0.5727   0.5759   0.5876   0.5938
  0.5983   0.6059   0.6087   0.6115   0.6221   0.6234   0.6270   0.6320
  0.6326   0.6385   0.6485   0.6624   0.6681   0.6699   0.6763   0.6867
  0.6906   0.6986   0.7142   0.7565   0.7759   0.7785   0.7948   0.8041
  0.8106   0.8178   0.8205   0.8261   0.8305   0.8335   0.8347   0.8367
  0.8385   0.8415   0.8426   0.8447   0.8468   0.8495   0.8543   0.8563
  0.8588   0.8629   0.8644   0.8819   0.8890   0.8914   0.8927   0.8944
  0.9001   0.9103   0.9111   0.9181   0.9212   0.9251   0.9326   0.9382
  0.9425   0.9445   0.9483   0.9508   0.9548   0.9577   0.9649   0.9683
  0.9744   0.9813   1.0025   1.0070   1.0198   1.0286   1.0335   1.0495
  1.0592   1.0632   1.0921   1.1200   1.1320   1.1619   1.1797   1.1831
  1.1909   1.2011   1.2150   1.2313   1.2339   1.2370   1.2595   1.2636
  1.2694   1.2760   1.2795   1.2851   1.2875   1.2930   1.3022   1.3091
  1.3394   1.3566   1.3656   1.3778   1.3868   1.4369   1.4443   1.4718
  1.4727   1.4851   1.5459   1.5651   1.5816   1.5890   1.6037   1.6357
  1.6488   1.6546   1.7082   1.7168   1.7337   1.7566   1.7788   1.7908
  1.8039   1.8073   1.8163   1.8287   1.8368   1.8503   1.8526   1.8723
  1.9059   1.9277   1.9357   1.9552   2.0070   2.0198   2.0428   2.0693
  2.0698   2.1015   2.1233   2.1853   2.2052   2.2230   2.2253   2.2302
  2.2365   2.2496   2.2562   2.2578   2.2656   2.2760   2.2900   2.3004
  2.3086   2.3213   2.3300   2.3321   2.3632   2.4016   2.4035   2.4154
  2.4210   2.4249   2.4342   2.4598   2.4727   2.4852   2.5100   2.5159
  2.5239   2.5452   2.5504   2.5774   2.6020   2.6116   2.6263   2.6549
  2.6657   2.6741   2.6897   2.6943   2.7049   2.7414   2.7488   2.7579
  2.8076   2.8167   2.8262   2.8517   2.8851   2.9570   2.9630   3.0443
  3.0727   3.0765   3.0852   3.1090   3.1141   3.1365   3.1459   3.1711
  3.2041   3.2237   3.2461   3.2790   3.3694   3.3913   3.4701   3.5482
  3.6381   3.6665   3.7100   3.7621   3.8821   3.9251   4.0133   4.0347
  4.2979   4.7960   4.8038   9.7455   9.7525   9.7865   9.7897   9.8054
  9.8068   9.8350   9.8543  23.2945  23.4393  23.7953  23.8074  23.8325
 23.8496  23.9200  23.9352  23.9447  24.0182  24.0698  24.1238  25.7658
 25.7705  25.7955  25.8243  25.8530  25.8899  25.9435  25.9822  26.0788
 26.1000  26.1017  26.1526  26.1799  26.2318  26.3578  26.3799  26.4795
 26.5145  26.6019  26.6547  26.7133  26.7814  26.9411  27.0788 215.7354
215.7454 215.7821 215.7860 215.8045 215.8064 215.8445 215.8636
 --------------------------------------------------------------

          Ground-State Mulliken Net Atomic Charges

     Atom                 Charge (a.u.)
  ----------------------------------------
      1 C                    -0.540472
      2 C                    -0.802035
      3 H                     0.227126
      4 C                    -0.584990
      5 Cl                    0.625359
      6 C                    -0.354862
      7 Cl                    0.621883
      8 C                     0.310228
      9 Cl                    0.642586
     10 C                    -0.942656
     11 Cl                    0.542691
     12 C                    -0.446509
     13 C                    -1.525284
     14 Cl                    0.598718
     15 C                     0.911694
     16 Cl                    0.591343
     17 C                    -0.134930
     18 Cl                    0.570782
     19 C                    -0.475653
     20 H                     0.238622
     21 C                    -0.493862
     22 Cl                    0.420222
  ----------------------------------------
  Sum of atomic charges =     0.000000

 -----------------------------------------------------------------
                    Cartesian Multipole Moments
 -----------------------------------------------------------------
    Charge (ESU x 10^10)
                -0.0000
    Dipole Moment (Debye)
         X       1.0967      Y      -0.9979      Z      -0.2050
       Tot       1.4968
    Quadrupole Moments (Debye-Ang)
        XX    -171.2324     XY      -3.3954     YY    -169.0345
        XZ       0.1693     YZ       2.0274     ZZ    -168.8637
    Octopole Moments (Debye-Ang^2)
       XXX    -215.1346    XXY     -45.4977    XYY     -63.4908
       YYY    -113.0838    XXZ      55.5442    XYZ       7.0712
       YYZ      55.9955    XZZ     -60.6604    YZZ     -44.0902
       ZZZ     169.5391
    Hexadecapole Moments (Debye-Ang^3)
      XXXX   -8349.7024   XXXY    -286.3745   XXYY   -1707.9334
      XYYY    -240.2205   YYYY   -1993.9534   XXXZ    1651.4617
      XXYZ      71.1743   XYYZ     553.9817   YYYZ     175.9211
      XXZZ   -2011.9346   XYZZ    -119.0865   YYZZ    -968.5659
      XZZZ    1667.0635   YZZZ     145.7901   ZZZZ   -3833.6957
 -----------------------------------------------------------------
 Calculating analytic gradient of the SCF energy
 Gradient of SCF Energy
            1           2           3           4           5           6
    1  -0.0000339   0.0000444   0.0000388  -0.0000479  -0.0000103   0.0001163
    2   0.0000717   0.0000196  -0.0000140   0.0000101   0.0000318  -0.0000050
    3   0.0001716   0.0000006  -0.0000242  -0.0000568   0.0000296   0.0000158
            7           8           9          10          11          12
    1   0.0000161   0.0000106   0.0000858  -0.0000718  -0.0001338   0.0002650
    2  -0.0000384   0.0000570   0.0000117   0.0000810   0.0000374  -0.0002021
    3   0.0000751  -0.0000231  -0.0001005   0.0000044  -0.0000675   0.0000159
           13          14          15          16          17          18
    1  -0.0000295  -0.0001389   0.0000645   0.0000191  -0.0000637   0.0000059
    2  -0.0000789  -0.0001004  -0.0001055  -0.0000416   0.0000421   0.0000323
    3  -0.0000072   0.0000640  -0.0001208  -0.0000144   0.0000637  -0.0000289
           19          20          21          22
    1  -0.0000386   0.0000011  -0.0001749   0.0000756
    2   0.0000008  -0.0000044   0.0001985  -0.0000035
    3   0.0000201  -0.0000217  -0.0000274   0.0000317
 Max gradient component =       2.650E-04
 RMS gradient           =       7.805E-05
 Gradient time:  CPU 307.07 s  wall 51.42 s
 Geometry Optimization Parameters
   NAtoms,    NIC,     NZ,  NCons,   NDum,   NFix, NCnnct, MaxDiis
       22     163      22       0       0       0       0       0

 Cartesian Hessian Update
 Hessian updated using BFGS update


** GEOMETRY OPTIMIZATION IN DELOCALIZED INTERNAL COORDINATES **
   Searching for a Minimum

   Optimization Cycle:  14

                       Coordinates (Angstroms)
     ATOM                X               Y               Z
      1  C        -0.0245861739   -0.0030410832   -0.0159197052
      2  C        -0.0666857657   -0.4636028490    1.2962650803
      3  H         0.8331568046   -0.8430870408    1.7619731415
      4  C        -1.2497393186   -0.4416207470    2.0222908719
      5  Cl       -1.2240530319   -1.0300403651    3.6644437479
      6  C        -2.4272522211    0.0444728674    1.4437264610
      7  Cl       -3.9052877139    0.0703556292    2.3526031054
      8  C        -2.3981463231    0.5088122306    0.1181510769
      9  Cl       -3.8488463970    1.1100411000   -0.6228257134
     10  C        -1.1975090343    0.4831902917   -0.6036622695
     11  Cl       -1.1462197180    1.0593275690   -2.2482539722
     12  C         1.2667544029   -0.0382155225   -0.7628820006
     13  C         2.1576503516    1.0447478459   -0.7173882926
     14  Cl        1.7142818091    2.4480714210    0.2178149371
     15  C         3.3795618484    1.0269740156   -1.4062560563
     16  Cl        4.4633288409    2.3797469525   -1.3292836710
     17  C         3.7064432730   -0.1083906061   -2.1575493876
     18  Cl        5.2033672884   -0.1993787663   -3.0462273993
     19  C         2.8428101841   -1.1948730751   -2.2153915159
     20  H         3.1073434130   -2.0653714034   -2.7990276782
     21  C         1.6414614671   -1.1511819009   -1.5220470030
     22  Cl        0.5829160073   -2.5417908218   -1.6233593706
   Point Group: c1    Number of degrees of freedom:    60


   Energy is  -4140.360389293

 Hessian updated using BFGS update

 60 Hessian modes will be used to form the next step
  Hessian Eigenvalues:
     0.001302    0.017533    0.018413    0.020794    0.021101    0.021432
     0.023281    0.023605    0.023834    0.023889    0.023976    0.024093
     0.024113    0.024121    0.024133    0.024143    0.024164    0.024458
     0.028947    0.070725    0.159978    0.160330    0.217556    0.230246
     0.236065    0.236655    0.249670    0.249931    0.249994    0.249997
     0.250070    0.250111    0.250552    0.252355    0.253091    0.282270
     0.290073    0.299345    0.300991    0.301032    0.301076    0.301341
     0.301842    0.302703    0.323465    0.355571    0.356674    0.381505
     0.416154    0.427652    0.433248    0.457061    0.463252    0.471149
     0.472813    0.478356    0.478819    0.481965    0.492843    0.601150

 Minimum search - taking simple RFO step
 Searching for Lamda that Minimizes Along All modes
 Value Taken    Lamda =  -0.00000528
 Step Taken.  Stepsize is  0.035365

                             Maximum     Tolerance    Cnvgd?
         Gradient           0.000418      0.000300      NO
         Displacement       0.023353      0.001200      NO
         Energy change     -0.000025      0.000001      NO


 New Cartesian Coordinates Obtained by Inverse Iteration

 Displacement from previous Coordinates is:  0.073600
 ----------------------------------------------------------------
             Standard Nuclear Orientation (Angstroms)
    I     Atom           X                Y                Z
 ----------------------------------------------------------------
    1      C      -0.0249700227    -0.0022453929    -0.0165162614
    2      C      -0.0675844510    -0.4678898781     1.2939025901
    3      H       0.8316484960    -0.8506500036     1.7581309393
    4      C      -1.2505463460    -0.4472914558     2.0201503048
    5      Cl     -1.2256676291    -1.0440127325     3.6592914042
    6      C      -2.4274109992     0.0431270019     1.4436835645
    7      Cl     -3.9053784219     0.0687196056     2.3525988709
    8      C      -2.3976357700     0.5128032070     0.1200292635
    9      Cl     -3.8478759911     1.1202459311    -0.6169065783
   10      C      -1.1969740612     0.4880523363    -0.6020485846
   11      Cl     -1.1423762921     1.0716600605    -2.2438102864
   12      C       1.2656943747    -0.0363225534    -0.7642621403
   13      C       2.1549995902     1.0483763622    -0.7228806072
   14      Cl      1.7100811555     2.4550507685     0.2065101736
   15      C       3.3774283261     1.0292642026    -1.4107974820
   16      Cl      4.4590538870     2.3841288342    -1.3399502641
   17      C       3.7069079599    -0.1093027512    -2.1563877611
   18      Cl      5.2050410229    -0.2025351724    -3.0427168644
   19      C       2.8451507998    -1.1974876083    -2.2098274383
   20      H       3.1115363067    -2.0703372859    -2.7890632352
   21      C       1.6431833320    -1.1526751270    -1.5175516714
   22      Cl      0.5864447264    -2.5455326071    -1.6143835495
 ----------------------------------------------------------------
 Nuclear Repulsion Energy =        2693.83189741 hartrees
 There are      105 alpha and      105 beta electrons
 Applying Cartesian multipole field
    Component          Value
    ---------          -----
     (2,0,0)        1.00000E-12
     (0,2,0)        2.00000E-11
     (0,0,2)       -3.00000E-11
 Nucleus-field energy     =    -0.0000000498 hartrees
 Requested basis set is 6-311++G(d,p)
 There are 186 shells and 518 basis functions
 A cutoff of  1.0D-15 yielded  12324 shell pairs
 There are    107394 function pairs (    115458 Cartesian)
 Smallest overlap matrix eigenvalue = 1.24E-07
 Linear dependence detected in AO basis
 Number of orthogonalized atomic orbitals = 512
 Maximum deviation from orthogonality = 1.435E-09
 Guess from superposition of atomic densities
 Warning:  Energy on first SCF cycle will be non-variational
 SAD guess density has 210.000000 electrons

 -----------------------------------------------------------------------
  General SCF calculation program by
  Eric Jon Sundstrom, Paul Horn, Yuezhi Mao, Dmitri Zuev, Alec White,
  David Stuck, Shaama M.S., Shane Yost, Joonho Lee, David Small,
  Daniel Levine, Susi Lehtola, Hugh Burton, Evgeny Epifanovsky,
  Bang C. Huynh
 -----------------------------------------------------------------------
 Exchange:     0.2000 Hartree-Fock + 0.0800 Slater + 0.7200 B88
 Correlation:  0.1900 VWN1RPA + 0.8100 LYP
 Using SG-1 standard quadrature grid
 using 6 threads for integral computing
 -------------------------------------------------------
 OpenMP Integral computing Module                
 Release: version 2.0, May 2017, Q-Chem Inc. Pleasanton 
 -------------------------------------------------------
 A restricted SCF calculation will be
 performed using DIIS
 SCF converges when DIIS error is below 1.0e-08
 ---------------------------------------
  Cycle       Energy         DIIS error
 ---------------------------------------
    1   -4145.0604675171      2.66e-02  
    2   -4140.2581713633      1.77e-03  
    3   -4140.1603941223      2.34e-03  
    4   -4140.3425640364      6.93e-04  
    5   -4140.3579471609      2.69e-04  
    6   -4140.3600790688      9.66e-05  
    7   -4140.3603522159      3.45e-05  
    8   -4140.3603889876      8.96e-06  
    9   -4140.3603911343      3.92e-06  
   10   -4140.3603916608      6.97e-07  
   11   -4140.3603916757      2.23e-07  
   12   -4140.3603916774      9.59e-08  
   13   -4140.3603916774      3.81e-08  
   14   -4140.3603916773      1.10e-08  
   15   -4140.3603916775      3.51e-09  Convergence criterion met
 ---------------------------------------
 SCF time:   CPU 973.11s  wall 172.00s 
 SCF   energy in the final basis set =    -4140.3603916775
 Total energy in the final basis set =    -4140.3603916775

 --------------------------------------------------------------

                    Orbital Energies (a.u.)
 --------------------------------------------------------------

 Alpha MOs
 -- Occupied --
********-101.5841-101.5838-101.5828-101.5821-101.5818-101.5809-101.5802
-10.2874 -10.2847 -10.2846 -10.2840 -10.2839 -10.2807 -10.2801 -10.2777
-10.2463 -10.2415 -10.2285 -10.2253  -9.4989  -9.4989  -9.4984  -9.4974
 -9.4967  -9.4964  -9.4956  -9.4947  -7.2638  -7.2638  -7.2635  -7.2623
 -7.2617  -7.2615  -7.2605  -7.2596  -7.2536  -7.2536  -7.2532  -7.2531
 -7.2529  -7.2523  -7.2522  -7.2517  -7.2516  -7.2512  -7.2506  -7.2504
 -7.2503  -7.2498  -7.2495  -7.2490  -0.9703  -0.9609  -0.9226  -0.9158
 -0.9119  -0.8968  -0.8785  -0.8706  -0.8547  -0.8429  -0.7996  -0.7636
 -0.7573  -0.7441  -0.6680  -0.6466  -0.6416  -0.6193  -0.5574  -0.5548
 -0.5511  -0.5297  -0.5022  -0.4908  -0.4761  -0.4757  -0.4726  -0.4650
 -0.4648  -0.4481  -0.4313  -0.4284  -0.4220  -0.4079  -0.4006  -0.3947
 -0.3830  -0.3636  -0.3620  -0.3589  -0.3570  -0.3537  -0.3510  -0.3464
 -0.3383  -0.3379  -0.3340  -0.3250  -0.3203  -0.2843  -0.2797  -0.2742
 -0.2706
 -- Virtual --
 -0.0687  -0.0659  -0.0637  -0.0575  -0.0553  -0.0465  -0.0127  -0.0070
 -0.0031   0.0043   0.0088   0.0147   0.0183   0.0209   0.0228   0.0240
  0.0370   0.0429   0.0464   0.0509   0.0549   0.0578   0.0610   0.0671
  0.0686   0.0736   0.0767   0.0818   0.0829   0.0844   0.0900   0.0903
  0.0926   0.0946   0.0993   0.1036   0.1071   0.1084   0.1130   0.1134
  0.1174   0.1184   0.1219   0.1249   0.1284   0.1325   0.1345   0.1377
  0.1391   0.1458   0.1508   0.1529   0.1547   0.1588   0.1648   0.1698
  0.1708   0.1743   0.1789   0.1814   0.1822   0.1847   0.1890   0.1944
  0.2015   0.2040   0.2082   0.2152   0.2179   0.2201   0.2232   0.2267
  0.2314   0.2323   0.2395   0.2405   0.2435   0.2467   0.2536   0.2537
  0.2576   0.2603   0.2646   0.2657   0.2699   0.2737   0.2781   0.2805
  0.2848   0.2855   0.2922   0.2935   0.2972   0.3019   0.3052   0.3116
  0.3164   0.3204   0.3329   0.3388   0.3532   0.3859   0.4022   0.4067
  0.4264   0.4290   0.4302   0.4387   0.4451   0.4468   0.4499   0.4523
  0.4536   0.4572   0.4598   0.4630   0.4696   0.4795   0.4802   0.4809
  0.4869   0.4921   0.4989   0.4999   0.5079   0.5099   0.5236   0.5334
  0.5394   0.5643   0.5664   0.5703   0.5724   0.5759   0.5876   0.5938
  0.5982   0.6060   0.6087   0.6114   0.6220   0.6231   0.6272   0.6320
  0.6329   0.6385   0.6484   0.6623   0.6681   0.6698   0.6763   0.6867
  0.6904   0.6984   0.7145   0.7566   0.7758   0.7784   0.7944   0.8041
  0.8107   0.8177   0.8206   0.8262   0.8304   0.8335   0.8346   0.8367
  0.8386   0.8416   0.8427   0.8447   0.8469   0.8496   0.8541   0.8563
  0.8588   0.8631   0.8644   0.8817   0.8892   0.8914   0.8923   0.8944
  0.9003   0.9102   0.9111   0.9183   0.9212   0.9253   0.9323   0.9382
  0.9429   0.9444   0.9483   0.9507   0.9546   0.9577   0.9647   0.9683
  0.9746   0.9814   1.0024   1.0074   1.0197   1.0283   1.0337   1.0494
  1.0589   1.0634   1.0922   1.1201   1.1320   1.1617   1.1798   1.1829
  1.1906   1.2011   1.2151   1.2312   1.2340   1.2371   1.2595   1.2637
  1.2694   1.2760   1.2795   1.2849   1.2875   1.2929   1.3022   1.3093
  1.3394   1.3566   1.3656   1.3777   1.3869   1.4367   1.4442   1.4718
  1.4729   1.4854   1.5458   1.5651   1.5816   1.5889   1.6038   1.6357
  1.6488   1.6545   1.7083   1.7169   1.7338   1.7565   1.7789   1.7904
  1.8041   1.8069   1.8163   1.8287   1.8369   1.8502   1.8523   1.8722
  1.9059   1.9276   1.9356   1.9552   2.0072   2.0198   2.0428   2.0692
  2.0700   2.1014   2.1232   2.1855   2.2052   2.2230   2.2253   2.2303
  2.2364   2.2494   2.2559   2.2578   2.2656   2.2758   2.2900   2.3003
  2.3085   2.3212   2.3301   2.3320   2.3634   2.4022   2.4033   2.4153
  2.4203   2.4249   2.4342   2.4599   2.4728   2.4856   2.5095   2.5158
  2.5240   2.5452   2.5503   2.5775   2.6021   2.6111   2.6264   2.6549
  2.6658   2.6742   2.6896   2.6944   2.7048   2.7413   2.7487   2.7579
  2.8075   2.8165   2.8261   2.8518   2.8852   2.9568   2.9632   3.0441
  3.0727   3.0764   3.0852   3.1091   3.1138   3.1366   3.1458   3.1710
  3.2041   3.2236   3.2461   3.2790   3.3693   3.3911   3.4700   3.5482
  3.6380   3.6664   3.7100   3.7620   3.8819   3.9251   4.0133   4.0346
  4.2979   4.7958   4.8038   9.7455   9.7525   9.7865   9.7896   9.8055
  9.8069   9.8350   9.8544  23.2946  23.4395  23.7954  23.8070  23.8325
 23.8494  23.9198  23.9349  23.9446  24.0180  24.0697  24.1237  25.7659
 25.7706  25.7954  25.8244  25.8530  25.8898  25.9433  25.9823  26.0791
 26.1001  26.1013  26.1525  26.1797  26.2314  26.3570  26.3810  26.4794
 26.5143  26.6017  26.6544  26.7139  26.7808  26.9412  27.0790 215.7353
215.7454 215.7821 215.7860 215.8046 215.8064 215.8446 215.8636
 --------------------------------------------------------------

          Ground-State Mulliken Net Atomic Charges

     Atom                 Charge (a.u.)
  ----------------------------------------
      1 C                    -0.543417
      2 C                    -0.805375
      3 H                     0.226993
      4 C                    -0.583984
      5 Cl                    0.625279
      6 C                    -0.354229
      7 Cl                    0.622119
      8 C                     0.309585
      9 Cl                    0.642635
     10 C                    -0.938343
     11 Cl                    0.541546
     12 C                    -0.446008
     13 C                    -1.525036
     14 Cl                    0.596804
     15 C                     0.909191
     16 Cl                    0.591983
     17 C                    -0.131817
     18 Cl                    0.570936
     19 C                    -0.475196
     20 H                     0.238784
     21 C                    -0.493870
     22 Cl                    0.421422
  ----------------------------------------
  Sum of atomic charges =     0.000000

 -----------------------------------------------------------------
                    Cartesian Multipole Moments
 -----------------------------------------------------------------
    Charge (ESU x 10^10)
                 0.0000
    Dipole Moment (Debye)
         X       1.0972      Y      -0.9994      Z      -0.2014
       Tot       1.4978
    Quadrupole Moments (Debye-Ang)
        XX    -171.2162     XY      -3.4039     YY    -169.0230
        XZ       0.1691     YZ       2.0237     ZZ    -168.8939
    Octopole Moments (Debye-Ang^2)
       XXX    -215.0657    XXY     -45.6574    XYY     -63.4415
       YYY    -113.4865    XXZ      55.6468    XYZ       7.0488
       YYZ      56.0421    XZZ     -60.6949    YZZ     -44.2020
       ZZZ     169.8358
    Hexadecapole Moments (Debye-Ang^3)
      XXXX   -8345.8797   XXXY    -285.2025   XXYY   -1709.2581
      XYYY    -238.5905   YYYY   -2006.4339   XXXZ    1654.5194
      XXYZ      73.1272   XYYZ     554.9379   YYYZ     181.5494
      XXZZ   -2010.3357   XYZZ    -118.3769   YYZZ    -969.1755
      XZZZ    1670.7415   YZZZ     151.2014   ZZZZ   -3826.3397
 -----------------------------------------------------------------
 Calculating analytic gradient of the SCF energy
 Gradient of SCF Energy
            1           2           3           4           5           6
    1  -0.0000353   0.0000190   0.0000323  -0.0000043   0.0000161   0.0000174
    2  -0.0000291   0.0000496  -0.0000083   0.0000103   0.0000055   0.0000040
    3  -0.0000003  -0.0000133  -0.0000071   0.0000038   0.0000191   0.0000023
            7           8           9          10          11          12
    1  -0.0000133  -0.0000239  -0.0000321   0.0000806   0.0001314  -0.0000589
    2   0.0000145   0.0000083   0.0000058  -0.0000122   0.0000189   0.0000752
    3   0.0000051   0.0000281   0.0000584   0.0000022  -0.0000111  -0.0000849
           13          14          15          16          17          18
    1  -0.0000119  -0.0000569   0.0000425   0.0000383  -0.0000247  -0.0000050
    2   0.0000290  -0.0000250  -0.0000064  -0.0000323  -0.0000039   0.0000098
    3   0.0000061   0.0000614  -0.0000127  -0.0000309  -0.0000115  -0.0000122
           19          20          21          22
    1   0.0000139  -0.0000158  -0.0000696  -0.0000399
    2   0.0000122  -0.0000022   0.0000352  -0.0001590
    3  -0.0000175  -0.0000086   0.0000214   0.0000020
 Max gradient component =       1.590E-04
 RMS gradient           =       3.969E-05
 Gradient time:  CPU 308.18 s  wall 51.60 s
 Geometry Optimization Parameters
   NAtoms,    NIC,     NZ,  NCons,   NDum,   NFix, NCnnct, MaxDiis
       22     163      22       0       0       0       0       0

 Cartesian Hessian Update
 Hessian updated using BFGS update


** GEOMETRY OPTIMIZATION IN DELOCALIZED INTERNAL COORDINATES **
   Searching for a Minimum

   Optimization Cycle:  15

                       Coordinates (Angstroms)
     ATOM                X               Y               Z
      1  C        -0.0249700227   -0.0022453929   -0.0165162614
      2  C        -0.0675844510   -0.4678898781    1.2939025901
      3  H         0.8316484960   -0.8506500036    1.7581309393
      4  C        -1.2505463460   -0.4472914558    2.0201503048
      5  Cl       -1.2256676291   -1.0440127325    3.6592914042
      6  C        -2.4274109992    0.0431270019    1.4436835645
      7  Cl       -3.9053784219    0.0687196056    2.3525988709
      8  C        -2.3976357700    0.5128032070    0.1200292635
      9  Cl       -3.8478759911    1.1202459311   -0.6169065783
     10  C        -1.1969740612    0.4880523363   -0.6020485846
     11  Cl       -1.1423762921    1.0716600605   -2.2438102864
     12  C         1.2656943747   -0.0363225534   -0.7642621403
     13  C         2.1549995902    1.0483763622   -0.7228806072
     14  Cl        1.7100811555    2.4550507685    0.2065101736
     15  C         3.3774283261    1.0292642026   -1.4107974820
     16  Cl        4.4590538870    2.3841288342   -1.3399502641
     17  C         3.7069079599   -0.1093027512   -2.1563877611
     18  Cl        5.2050410229   -0.2025351724   -3.0427168644
     19  C         2.8451507998   -1.1974876083   -2.2098274383
     20  H         3.1115363067   -2.0703372859   -2.7890632352
     21  C         1.6431833320   -1.1526751270   -1.5175516714
     22  Cl        0.5864447264   -2.5455326071   -1.6143835495
   Point Group: c1    Number of degrees of freedom:    60


   Energy is  -4140.360391678

 Hessian updated using BFGS update

 60 Hessian modes will be used to form the next step
  Hessian Eigenvalues:
     0.001390    0.016590    0.018383    0.020283    0.020999    0.021371
     0.022675    0.023623    0.023790    0.023872    0.023944    0.024093
     0.024113    0.024125    0.024135    0.024145    0.024174    0.024420
     0.029618    0.080218    0.159852    0.160206    0.211047    0.233669
     0.235720    0.236949    0.242821    0.249923    0.249994    0.250001
     0.250064    0.250102    0.250585    0.252325    0.268013    0.287872
     0.290052    0.300685    0.300931    0.301035    0.301194    0.301460
     0.302046    0.315606    0.327626    0.355537    0.356690    0.383090
     0.419705    0.427354    0.434384    0.455030    0.465669    0.471289
     0.472950    0.478446    0.478603    0.485721    0.506133    0.559098

 Minimum search - taking simple RFO step
 Searching for Lamda that Minimizes Along All modes
 Value Taken    Lamda =  -0.00000125
 Step Taken.  Stepsize is  0.004749

                             Maximum     Tolerance    Cnvgd?
         Gradient           0.000201      0.000300     YES
         Displacement       0.002258      0.001200      NO
         Energy change     -0.000002      0.000001      NO


 New Cartesian Coordinates Obtained by Inverse Iteration

 Displacement from previous Coordinates is:  0.012962
 ----------------------------------------------------------------
             Standard Nuclear Orientation (Angstroms)
    I     Atom           X                Y                Z
 ----------------------------------------------------------------
    1      C      -0.0253365919    -0.0014704076    -0.0171690397
    2      C      -0.0674887784    -0.4672619265     1.2932675073
    3      H       0.8320034988    -0.8496266289     1.7572893788
    4      C      -1.2501647997    -0.4472616595     2.0199719553
    5      Cl     -1.2245075818    -1.0446950641     3.6588190173
    6      C      -2.4273960178     0.0429446584     1.4441206562
    7      Cl     -3.9049181722     0.0682801041     2.3537154662
    8      C      -2.3982746147     0.5125771634     0.1204689138
    9      Cl     -3.8489542640     1.1195894651    -0.6159638681
   10      C      -1.1980146816     0.4881446836    -0.6022175313
   11      Cl     -1.1454621218     1.0710290166    -2.2442042804
   12      C       1.2655432087    -0.0358843118    -0.7647759123
   13      C       2.1552148259     1.0485200847    -0.7232250753
   14      Cl      1.7106262704     2.4558392352     0.2052571938
   15      C       3.3779802050     1.0289576941    -1.4104300849
   16      Cl      4.4595466140     2.3838611078    -1.3391166988
   17      C       3.7077819736    -0.1098990002    -2.1554944772
   18      Cl      5.2066148755    -0.2041755642    -3.0405212310
   19      C       2.8455099969    -1.1976158277    -2.2095534870
   20      H       3.1118251622    -2.0706208475    -2.7885888884
   21      C       1.6430816305    -1.1521187900    -1.5181764523
   22      Cl      0.5855393555    -2.5439674433    -1.6162786755
 ----------------------------------------------------------------
 Nuclear Repulsion Energy =        2693.72746379 hartrees
 There are      105 alpha and      105 beta electrons
 Applying Cartesian multipole field
    Component          Value
    ---------          -----
     (2,0,0)        1.00000E-12
     (0,2,0)        2.00000E-11
     (0,0,2)       -3.00000E-11
 Nucleus-field energy     =    -0.0000000498 hartrees
 Requested basis set is 6-311++G(d,p)
 There are 186 shells and 518 basis functions
 A cutoff of  1.0D-15 yielded  12321 shell pairs
 There are    107374 function pairs (    115435 Cartesian)
 Smallest overlap matrix eigenvalue = 1.24E-07
 Linear dependence detected in AO basis
 Number of orthogonalized atomic orbitals = 512
 Maximum deviation from orthogonality = 2.164E-10
 Guess from superposition of atomic densities
 Warning:  Energy on first SCF cycle will be non-variational
 SAD guess density has 210.000000 electrons

 -----------------------------------------------------------------------
  General SCF calculation program by
  Eric Jon Sundstrom, Paul Horn, Yuezhi Mao, Dmitri Zuev, Alec White,
  David Stuck, Shaama M.S., Shane Yost, Joonho Lee, David Small,
  Daniel Levine, Susi Lehtola, Hugh Burton, Evgeny Epifanovsky,
  Bang C. Huynh
 -----------------------------------------------------------------------
 Exchange:     0.2000 Hartree-Fock + 0.0800 Slater + 0.7200 B88
 Correlation:  0.1900 VWN1RPA + 0.8100 LYP
 Using SG-1 standard quadrature grid
 using 6 threads for integral computing
 -------------------------------------------------------
 OpenMP Integral computing Module                
 Release: version 2.0, May 2017, Q-Chem Inc. Pleasanton 
 -------------------------------------------------------
 A restricted SCF calculation will be
 performed using DIIS
 SCF converges when DIIS error is below 1.0e-08
 ---------------------------------------
  Cycle       Energy         DIIS error
 ---------------------------------------
    1   -4145.0607587119      2.66e-02  
    2   -4140.2581924045      1.77e-03  
    3   -4140.1605025747      2.34e-03  
    4   -4140.3425715480      6.93e-04  
    5   -4140.3579489401      2.69e-04  
    6   -4140.3600798120      9.66e-05  
    7   -4140.3603529833      3.45e-05  
    8   -4140.3603897441      8.95e-06  
    9   -4140.3603918906      3.92e-06  
   10   -4140.3603924171      6.97e-07  
   11   -4140.3603924322      2.23e-07  
   12   -4140.3603924336      9.59e-08  
   13   -4140.3603924339      3.81e-08  
   14   -4140.3603924340      1.10e-08  
   15   -4140.3603924336      3.50e-09  Convergence criterion met
 ---------------------------------------
 SCF time:   CPU 972.64s  wall 171.00s 
 SCF   energy in the final basis set =    -4140.3603924336
 Total energy in the final basis set =    -4140.3603924336

 --------------------------------------------------------------

                    Orbital Energies (a.u.)
 --------------------------------------------------------------

 Alpha MOs
 -- Occupied --
********-101.5841-101.5838-101.5828-101.5821-101.5818-101.5809-101.5802
-10.2873 -10.2846 -10.2846 -10.2840 -10.2839 -10.2807 -10.2801 -10.2777
-10.2463 -10.2416 -10.2285 -10.2253  -9.4989  -9.4988  -9.4984  -9.4974
 -9.4967  -9.4964  -9.4956  -9.4947  -7.2638  -7.2638  -7.2635  -7.2622
 -7.2617  -7.2615  -7.2604  -7.2596  -7.2536  -7.2536  -7.2532  -7.2531
 -7.2529  -7.2523  -7.2522  -7.2517  -7.2516  -7.2512  -7.2506  -7.2504
 -7.2503  -7.2498  -7.2495  -7.2490  -0.9703  -0.9609  -0.9226  -0.9158
 -0.9119  -0.8968  -0.8785  -0.8706  -0.8547  -0.8429  -0.7996  -0.7636
 -0.7573  -0.7442  -0.6680  -0.6466  -0.6416  -0.6193  -0.5574  -0.5548
 -0.5511  -0.5297  -0.5022  -0.4908  -0.4761  -0.4757  -0.4726  -0.4650
 -0.4648  -0.4481  -0.4313  -0.4284  -0.4220  -0.4079  -0.4006  -0.3947
 -0.3830  -0.3636  -0.3620  -0.3589  -0.3570  -0.3537  -0.3510  -0.3464
 -0.3383  -0.3379  -0.3341  -0.3250  -0.3203  -0.2843  -0.2797  -0.2741
 -0.2706
 -- Virtual --
 -0.0686  -0.0660  -0.0638  -0.0575  -0.0553  -0.0465  -0.0127  -0.0069
 -0.0030   0.0043   0.0088   0.0147   0.0183   0.0209   0.0228   0.0240
  0.0370   0.0429   0.0464   0.0509   0.0549   0.0578   0.0610   0.0671
  0.0686   0.0736   0.0767   0.0818   0.0829   0.0844   0.0899   0.0903
  0.0926   0.0946   0.0992   0.1036   0.1071   0.1084   0.1130   0.1134
  0.1174   0.1184   0.1219   0.1249   0.1284   0.1325   0.1345   0.1378
  0.1391   0.1458   0.1508   0.1529   0.1547   0.1588   0.1648   0.1697
  0.1708   0.1743   0.1789   0.1814   0.1822   0.1847   0.1890   0.1944
  0.2015   0.2040   0.2082   0.2151   0.2179   0.2201   0.2232   0.2267
  0.2314   0.2323   0.2395   0.2405   0.2435   0.2467   0.2536   0.2538
  0.2576   0.2603   0.2646   0.2658   0.2699   0.2737   0.2780   0.2805
  0.2848   0.2854   0.2921   0.2935   0.2971   0.3019   0.3052   0.3116
  0.3164   0.3204   0.3329   0.3388   0.3532   0.3859   0.4022   0.4067
  0.4264   0.4290   0.4302   0.4387   0.4451   0.4468   0.4499   0.4523
  0.4536   0.4571   0.4598   0.4630   0.4695   0.4795   0.4802   0.4809
  0.4869   0.4921   0.4989   0.4999   0.5079   0.5099   0.5236   0.5334
  0.5395   0.5643   0.5664   0.5703   0.5724   0.5759   0.5876   0.5937
  0.5982   0.6059   0.6087   0.6113   0.6220   0.6231   0.6272   0.6320
  0.6329   0.6385   0.6483   0.6623   0.6681   0.6698   0.6763   0.6867
  0.6904   0.6984   0.7146   0.7566   0.7759   0.7784   0.7944   0.8041
  0.8107   0.8177   0.8206   0.8262   0.8304   0.8334   0.8346   0.8367
  0.8386   0.8416   0.8427   0.8448   0.8469   0.8496   0.8541   0.8562
  0.8589   0.8630   0.8644   0.8817   0.8892   0.8914   0.8924   0.8945
  0.9003   0.9101   0.9111   0.9183   0.9212   0.9252   0.9323   0.9382
  0.9429   0.9444   0.9483   0.9507   0.9545   0.9577   0.9647   0.9683
  0.9746   0.9814   1.0023   1.0074   1.0197   1.0283   1.0337   1.0494
  1.0589   1.0633   1.0921   1.1201   1.1319   1.1617   1.1798   1.1829
  1.1906   1.2011   1.2151   1.2312   1.2340   1.2372   1.2595   1.2637
  1.2694   1.2760   1.2795   1.2850   1.2875   1.2930   1.3022   1.3093
  1.3394   1.3566   1.3654   1.3777   1.3868   1.4368   1.4442   1.4717
  1.4729   1.4855   1.5458   1.5650   1.5816   1.5889   1.6037   1.6356
  1.6488   1.6545   1.7083   1.7169   1.7337   1.7565   1.7789   1.7903
  1.8040   1.8069   1.8164   1.8287   1.8369   1.8501   1.8524   1.8723
  1.9058   1.9276   1.9356   1.9552   2.0072   2.0198   2.0428   2.0692
  2.0700   2.1014   2.1232   2.1855   2.2052   2.2230   2.2253   2.2303
  2.2364   2.2494   2.2559   2.2578   2.2655   2.2758   2.2900   2.3003
  2.3085   2.3212   2.3302   2.3319   2.3635   2.4022   2.4033   2.4153
  2.4204   2.4248   2.4343   2.4598   2.4728   2.4855   2.5094   2.5158
  2.5240   2.5452   2.5503   2.5775   2.6021   2.6110   2.6262   2.6550
  2.6658   2.6741   2.6896   2.6945   2.7048   2.7413   2.7487   2.7579
  2.8075   2.8165   2.8261   2.8517   2.8851   2.9568   2.9631   3.0440
  3.0727   3.0765   3.0851   3.1090   3.1137   3.1366   3.1458   3.1710
  3.2041   3.2236   3.2461   3.2789   3.3693   3.3912   3.4701   3.5482
  3.6380   3.6664   3.7100   3.7620   3.8818   3.9251   4.0133   4.0346
  4.2980   4.7958   4.8038   9.7454   9.7525   9.7865   9.7896   9.8055
  9.8069   9.8350   9.8543  23.2946  23.4394  23.7954  23.8070  23.8325
 23.8494  23.9197  23.9349  23.9446  24.0180  24.0697  24.1235  25.7659
 25.7706  25.7954  25.8243  25.8530  25.8898  25.9434  25.9823  26.0790
 26.1000  26.1013  26.1526  26.1798  26.2315  26.3569  26.3808  26.4793
 26.5141  26.6018  26.6543  26.7141  26.7808  26.9413  27.0787 215.7353
215.7454 215.7821 215.7859 215.8046 215.8064 215.8445 215.8636
 --------------------------------------------------------------

          Ground-State Mulliken Net Atomic Charges

     Atom                 Charge (a.u.)
  ----------------------------------------
      1 C                    -0.543249
      2 C                    -0.806354
      3 H                     0.226941
      4 C                    -0.583179
      5 Cl                    0.625171
      6 C                    -0.354959
      7 Cl                    0.622090
      8 C                     0.307973
      9 Cl                    0.642816
     10 C                    -0.937037
     11 Cl                    0.541672
     12 C                    -0.445109
     13 C                    -1.522639
     14 Cl                    0.596980
     15 C                     0.908403
     16 Cl                    0.591912
     17 C                    -0.132874
     18 Cl                    0.570909
     19 C                    -0.474489
     20 H                     0.238830
     21 C                    -0.495332
     22 Cl                    0.421527
  ----------------------------------------
  Sum of atomic charges =     0.000000

 -----------------------------------------------------------------
                    Cartesian Multipole Moments
 -----------------------------------------------------------------
    Charge (ESU x 10^10)
                -0.0000
    Dipole Moment (Debye)
         X       1.0972      Y      -0.9995      Z      -0.2020
       Tot       1.4978
    Quadrupole Moments (Debye-Ang)
        XX    -171.2177     XY      -3.4060     YY    -169.0211
        XZ       0.1693     YZ       2.0259     ZZ    -168.8945
    Octopole Moments (Debye-Ang^2)
       XXX    -215.0480    XXY     -45.6596    XYY     -63.4259
       YYY    -113.4261    XXZ      55.6388    XYZ       7.0604
       YYZ      56.0307    XZZ     -60.7000    YZZ     -44.1896
       ZZZ     169.7999
    Hexadecapole Moments (Debye-Ang^3)
      XXXX   -8348.8068   XXXY    -285.1707   XXYY   -1709.6330
      XYYY    -238.4491   YYYY   -2005.8681   XXXZ    1654.0032
      XXYZ      73.1142   XYYZ     554.7779   YYYZ     181.3161
      XXZZ   -2010.6806   XYZZ    -118.3626   YYZZ    -968.9678
      XZZZ    1670.2823   YZZZ     150.9372   ZZZZ   -3825.6357
 -----------------------------------------------------------------
 Calculating analytic gradient of the SCF energy
 Gradient of SCF Energy
            1           2           3           4           5           6
    1   0.0000001   0.0000091   0.0000193   0.0000086   0.0000127   0.0000145
    2   0.0000281   0.0000192   0.0000029   0.0000072   0.0000003   0.0000096
    3  -0.0000113  -0.0000039   0.0000012   0.0000036   0.0000056  -0.0000048
            7           8           9          10          11          12
    1  -0.0000046  -0.0000042  -0.0000100  -0.0000212   0.0000267  -0.0000102
    2   0.0000169   0.0000071   0.0000087   0.0000088   0.0000143  -0.0000486
    3   0.0000031   0.0000132   0.0000360   0.0000006   0.0000231  -0.0000284
           13          14          15          16          17          18
    1   0.0000120   0.0000081  -0.0000134  -0.0000039  -0.0000141  -0.0000050
    2   0.0000076  -0.0000187   0.0000132  -0.0000034  -0.0000290  -0.0000210
    3  -0.0000048   0.0000213   0.0000105   0.0000016  -0.0000152  -0.0000233
           19          20          21          22
    1  -0.0000002  -0.0000128  -0.0000329   0.0000216
    2  -0.0000060  -0.0000036   0.0000331  -0.0000466
    3  -0.0000168  -0.0000095  -0.0000049   0.0000033
 Max gradient component =       4.862E-05
 RMS gradient           =       1.697E-05
 Gradient time:  CPU 307.36 s  wall 51.47 s
 Geometry Optimization Parameters
   NAtoms,    NIC,     NZ,  NCons,   NDum,   NFix, NCnnct, MaxDiis
       22     163      22       0       0       0       0       0

 Cartesian Hessian Update
 Hessian updated using BFGS update


** GEOMETRY OPTIMIZATION IN DELOCALIZED INTERNAL COORDINATES **
   Searching for a Minimum

   Optimization Cycle:  16

                       Coordinates (Angstroms)
     ATOM                X               Y               Z
      1  C        -0.0253365919   -0.0014704076   -0.0171690397
      2  C        -0.0674887784   -0.4672619265    1.2932675073
      3  H         0.8320034988   -0.8496266289    1.7572893788
      4  C        -1.2501647997   -0.4472616595    2.0199719553
      5  Cl       -1.2245075818   -1.0446950641    3.6588190173
      6  C        -2.4273960178    0.0429446584    1.4441206562
      7  Cl       -3.9049181722    0.0682801041    2.3537154662
      8  C        -2.3982746147    0.5125771634    0.1204689138
      9  Cl       -3.8489542640    1.1195894651   -0.6159638681
     10  C        -1.1980146816    0.4881446836   -0.6022175313
     11  Cl       -1.1454621218    1.0710290166   -2.2442042804
     12  C         1.2655432087   -0.0358843118   -0.7647759123
     13  C         2.1552148259    1.0485200847   -0.7232250753
     14  Cl        1.7106262704    2.4558392352    0.2052571938
     15  C         3.3779802050    1.0289576941   -1.4104300849
     16  Cl        4.4595466140    2.3838611078   -1.3391166988
     17  C         3.7077819736   -0.1098990002   -2.1554944772
     18  Cl        5.2066148755   -0.2041755642   -3.0405212310
     19  C         2.8455099969   -1.1976158277   -2.2095534870
     20  H         3.1118251622   -2.0706208475   -2.7885888884
     21  C         1.6430816305   -1.1521187900   -1.5181764523
     22  Cl        0.5855393555   -2.5439674433   -1.6162786755
   Point Group: c1    Number of degrees of freedom:    60


   Energy is  -4140.360392434

 Hessian updated using BFGS update

 60 Hessian modes will be used to form the next step
  Hessian Eigenvalues:
     0.001375    0.014770    0.018429    0.018674    0.021030    0.021320
     0.022615    0.023620    0.023862    0.023882    0.023989    0.024094
     0.024119    0.024131    0.024141    0.024145    0.024174    0.024538
     0.028200    0.094736    0.159562    0.160147    0.206808    0.220041
     0.235852    0.237018    0.241551    0.249923    0.249994    0.250007
     0.250080    0.250105    0.250678    0.252536    0.273450    0.281844
     0.290241    0.300430    0.300935    0.301044    0.301231    0.301893
     0.302210    0.309580    0.322396    0.355701    0.356688    0.377862
     0.421259    0.426804    0.434548    0.453782    0.466970    0.471262
     0.472354    0.478437    0.479227    0.492930    0.498772    0.549428

 Minimum search - taking simple RFO step
 Searching for Lamda that Minimizes Along All modes
 Value Taken    Lamda =   0.00000000
 Step Taken.  Stepsize is  0.004631

                             Maximum     Tolerance    Cnvgd?
         Gradient           0.000089      0.000300     YES
         Displacement       0.002704      0.001200      NO
         Energy change     -0.000001      0.000001     YES

 Final energy is   -4140.3603924335584     


 ******************************
 **  OPTIMIZATION CONVERGED  **
 ******************************

                       Coordinates (Angstroms)
     ATOM                X               Y               Z
      1  C        -0.0253365919   -0.0014704076   -0.0171690397
      2  C        -0.0674887784   -0.4672619265    1.2932675073
      3  H         0.8320034988   -0.8496266289    1.7572893788
      4  C        -1.2501647997   -0.4472616595    2.0199719553
      5  Cl       -1.2245075818   -1.0446950641    3.6588190173
      6  C        -2.4273960178    0.0429446584    1.4441206562
      7  Cl       -3.9049181722    0.0682801041    2.3537154662
      8  C        -2.3982746147    0.5125771634    0.1204689138
      9  Cl       -3.8489542640    1.1195894651   -0.6159638681
     10  C        -1.1980146816    0.4881446836   -0.6022175313
     11  Cl       -1.1454621218    1.0710290166   -2.2442042804
     12  C         1.2655432087   -0.0358843118   -0.7647759123
     13  C         2.1552148259    1.0485200847   -0.7232250753
     14  Cl        1.7106262704    2.4558392352    0.2052571938
     15  C         3.3779802050    1.0289576941   -1.4104300849
     16  Cl        4.4595466140    2.3838611078   -1.3391166988
     17  C         3.7077819736   -0.1098990002   -2.1554944772
     18  Cl        5.2066148755   -0.2041755642   -3.0405212310
     19  C         2.8455099969   -1.1976158277   -2.2095534870
     20  H         3.1118251622   -2.0706208475   -2.7885888884
     21  C         1.6430816305   -1.1521187900   -1.5181764523
     22  Cl        0.5855393555   -2.5439674433   -1.6162786755

Z-matrix Print:
$molecule
0 1
Cl
C  1 1.743168
C  2 1.398992 1 119.056660
C  3 1.391396 2 119.053509 1 -179.971762 0
H  4 1.081945 3 119.804662 2 179.929015 0
C  4 1.388244 3 120.930482 2 -0.187884 0
C  6 1.399207 4 120.423017 3 0.066856 0
C  2 1.401248 1 120.384581 3 179.894558 0
C  3 1.492136 2 121.581829 1 0.000000 0
C  9 1.398616 3 121.455005 2 -90.553936 0
C  10 1.387770 9 121.898456 3 -179.551372 0
H  11 1.080899 10 120.453375 9 -179.707355 0
C  11 1.389087 10 119.523760 9 0.174464 0
C  13 1.400316 11 120.753594 10 0.100195 0
C  14 1.402779 13 118.508694 11 -0.201006 0
Cl 14 1.735118 13 120.672534 11 179.748833 0
Cl 7 1.735245 6 120.383037 4 -179.965885 0
Cl 8 1.736453 2 120.196311 1 0.220977 0
Cl 13 1.743175 11 118.140053 10 -179.856738 0
Cl 15 1.743641 14 119.628611 13 -179.613215 0
Cl 6 1.744536 4 118.313380 3 -179.866415 0
Cl 10 1.750789 9 120.106401 3 0.730903 0
$end


 --------------------------------------------------------------

                    Orbital Energies (a.u.)
 --------------------------------------------------------------

 Alpha MOs
 -- Occupied --
********-101.5841-101.5838-101.5828-101.5821-101.5818-101.5809-101.5802
-10.2873 -10.2846 -10.2846 -10.2840 -10.2839 -10.2807 -10.2801 -10.2777
-10.2463 -10.2416 -10.2285 -10.2253  -9.4989  -9.4988  -9.4984  -9.4974
 -9.4967  -9.4964  -9.4956  -9.4947  -7.2638  -7.2638  -7.2635  -7.2622
 -7.2617  -7.2615  -7.2604  -7.2596  -7.2536  -7.2536  -7.2532  -7.2531
 -7.2529  -7.2523  -7.2522  -7.2517  -7.2516  -7.2512  -7.2506  -7.2504
 -7.2503  -7.2498  -7.2495  -7.2490  -0.9703  -0.9609  -0.9226  -0.9158
 -0.9119  -0.8968  -0.8785  -0.8706  -0.8547  -0.8429  -0.7996  -0.7636
 -0.7573  -0.7442  -0.6680  -0.6466  -0.6416  -0.6193  -0.5574  -0.5548
 -0.5511  -0.5297  -0.5022  -0.4908  -0.4761  -0.4757  -0.4726  -0.4650
 -0.4648  -0.4481  -0.4313  -0.4284  -0.4220  -0.4079  -0.4006  -0.3947
 -0.3830  -0.3636  -0.3620  -0.3589  -0.3570  -0.3537  -0.3510  -0.3464
 -0.3383  -0.3379  -0.3341  -0.3250  -0.3203  -0.2843  -0.2797  -0.2741
 -0.2706
 -- Virtual --
 -0.0686  -0.0660  -0.0638  -0.0575  -0.0553  -0.0465  -0.0127  -0.0069
 -0.0030   0.0043   0.0088   0.0147   0.0183   0.0209   0.0228   0.0240
  0.0370   0.0429   0.0464   0.0509   0.0549   0.0578   0.0610   0.0671
  0.0686   0.0736   0.0767   0.0818   0.0829   0.0844   0.0899   0.0903
  0.0926   0.0946   0.0992   0.1036   0.1071   0.1084   0.1130   0.1134
  0.1174   0.1184   0.1219   0.1249   0.1284   0.1325   0.1345   0.1378
  0.1391   0.1458   0.1508   0.1529   0.1547   0.1588   0.1648   0.1697
  0.1708   0.1743   0.1789   0.1814   0.1822   0.1847   0.1890   0.1944
  0.2015   0.2040   0.2082   0.2151   0.2179   0.2201   0.2232   0.2267
  0.2314   0.2323   0.2395   0.2405   0.2435   0.2467   0.2536   0.2538
  0.2576   0.2603   0.2646   0.2658   0.2699   0.2737   0.2780   0.2805
  0.2848   0.2854   0.2921   0.2935   0.2971   0.3019   0.3052   0.3116
  0.3164   0.3204   0.3329   0.3388   0.3532   0.3859   0.4022   0.4067
  0.4264   0.4290   0.4302   0.4387   0.4451   0.4468   0.4499   0.4523
  0.4536   0.4571   0.4598   0.4630   0.4695   0.4795   0.4802   0.4809
  0.4869   0.4921   0.4989   0.4999   0.5079   0.5099   0.5236   0.5334
  0.5395   0.5643   0.5664   0.5703   0.5724   0.5759   0.5876   0.5937
  0.5982   0.6059   0.6087   0.6113   0.6220   0.6231   0.6272   0.6320
  0.6329   0.6385   0.6483   0.6623   0.6681   0.6698   0.6763   0.6867
  0.6904   0.6984   0.7146   0.7566   0.7759   0.7784   0.7944   0.8041
  0.8107   0.8177   0.8206   0.8262   0.8304   0.8334   0.8346   0.8367
  0.8386   0.8416   0.8427   0.8448   0.8469   0.8496   0.8541   0.8562
  0.8589   0.8630   0.8644   0.8817   0.8892   0.8914   0.8924   0.8945
  0.9003   0.9101   0.9111   0.9183   0.9212   0.9252   0.9323   0.9382
  0.9429   0.9444   0.9483   0.9507   0.9545   0.9577   0.9647   0.9683
  0.9746   0.9814   1.0023   1.0074   1.0197   1.0283   1.0337   1.0494
  1.0589   1.0633   1.0921   1.1201   1.1319   1.1617   1.1798   1.1829
  1.1906   1.2011   1.2151   1.2312   1.2340   1.2372   1.2595   1.2637
  1.2694   1.2760   1.2795   1.2850   1.2875   1.2930   1.3022   1.3093
  1.3394   1.3566   1.3654   1.3777   1.3868   1.4368   1.4442   1.4717
  1.4729   1.4855   1.5458   1.5650   1.5816   1.5889   1.6037   1.6356
  1.6488   1.6545   1.7083   1.7169   1.7337   1.7565   1.7789   1.7903
  1.8040   1.8069   1.8164   1.8287   1.8369   1.8501   1.8524   1.8723
  1.9058   1.9276   1.9356   1.9552   2.0072   2.0198   2.0428   2.0692
  2.0700   2.1014   2.1232   2.1855   2.2052   2.2230   2.2253   2.2303
  2.2364   2.2494   2.2559   2.2578   2.2655   2.2758   2.2900   2.3003
  2.3085   2.3212   2.3302   2.3319   2.3635   2.4022   2.4033   2.4153
  2.4204   2.4248   2.4343   2.4598   2.4728   2.4855   2.5094   2.5158
  2.5240   2.5452   2.5503   2.5775   2.6021   2.6110   2.6262   2.6550
  2.6658   2.6741   2.6896   2.6945   2.7048   2.7413   2.7487   2.7579
  2.8075   2.8165   2.8261   2.8517   2.8851   2.9568   2.9631   3.0440
  3.0727   3.0765   3.0851   3.1090   3.1137   3.1366   3.1458   3.1710
  3.2041   3.2236   3.2461   3.2789   3.3693   3.3912   3.4701   3.5482
  3.6380   3.6664   3.7100   3.7620   3.8818   3.9251   4.0133   4.0346
  4.2980   4.7958   4.8038   9.7454   9.7525   9.7865   9.7896   9.8055
  9.8069   9.8350   9.8543  23.2946  23.4394  23.7954  23.8070  23.8325
 23.8494  23.9197  23.9349  23.9446  24.0180  24.0697  24.1235  25.7659
 25.7706  25.7954  25.8243  25.8530  25.8898  25.9434  25.9823  26.0790
 26.1000  26.1013  26.1526  26.1798  26.2315  26.3569  26.3808  26.4793
 26.5141  26.6018  26.6543  26.7141  26.7808  26.9413  27.0787 215.7353
215.7454 215.7821 215.7859 215.8046 215.8064 215.8445 215.8636
 --------------------------------------------------------------

          Ground-State Mulliken Net Atomic Charges

     Atom                 Charge (a.u.)
  ----------------------------------------
      1 C                    -0.543249
      2 C                    -0.806354
      3 H                     0.226941
      4 C                    -0.583179
      5 Cl                    0.625171
      6 C                    -0.354959
      7 Cl                    0.622090
      8 C                     0.307973
      9 Cl                    0.642816
     10 C                    -0.937037
     11 Cl                    0.541672
     12 C                    -0.445109
     13 C                    -1.522639
     14 Cl                    0.596980
     15 C                     0.908403
     16 Cl                    0.591912
     17 C                    -0.132874
     18 Cl                    0.570909
     19 C                    -0.474489
     20 H                     0.238830
     21 C                    -0.495332
     22 Cl                    0.421527
  ----------------------------------------
  Sum of atomic charges =     0.000000

 -----------------------------------------------------------------
                    Cartesian Multipole Moments
 -----------------------------------------------------------------
    Charge (ESU x 10^10)
                -0.0000
    Dipole Moment (Debye)
         X       1.0972      Y      -0.9995      Z      -0.2020
       Tot       1.4978
    Quadrupole Moments (Debye-Ang)
        XX    -171.2177     XY      -3.4060     YY    -169.0211
        XZ       0.1693     YZ       2.0259     ZZ    -168.8945
    Octopole Moments (Debye-Ang^2)
       XXX    -215.0480    XXY     -45.6596    XYY     -63.4259
       YYY    -113.4261    XXZ      55.6388    XYZ       7.0604
       YYZ      56.0307    XZZ     -60.7000    YZZ     -44.1896
       ZZZ     169.7999
    Hexadecapole Moments (Debye-Ang^3)
      XXXX   -8348.8068   XXXY    -285.1707   XXYY   -1709.6330
      XYYY    -238.4491   YYYY   -2005.8681   XXXZ    1654.0032
      XXYZ      73.1142   XYYZ     554.7779   YYYZ     181.3161
      XXZZ   -2010.6806   XYZZ    -118.3626   YYZZ    -968.9678
      XZZZ    1670.2823   YZZZ     150.9372   ZZZZ   -3825.6357
 -----------------------------------------------------------------
Archival summary:
1\1\february\OPT\ProcedureUnspecified\BasisUnspecified\l8122\taweetha\FriMar607:56:242020FriMar607:56:242020\0\\#,OPT,ProcedureUnspecified,BasisUnspecified,\\0,1\Cl\C,1,1.74317\C,2,1.39899,1,119.057\C,3,1.3914,2,119.054,1,-179.972,0\H,4,1.08195,3,119.805,2,179.929,0\C,4,1.38824,3,120.93,2,-0.187884,0\C,6,1.39921,4,120.423,3,0.0668561,0\C,2,1.40125,1,120.385,3,179.895,0\C,3,1.49214,2,121.582,1,0,0\C,9,1.39862,3,121.455,2,-90.5539,0\C,10,1.38777,9,121.898,3,-179.551,0\H,11,1.0809,10,120.453,9,-179.707,0\C,11,1.38909,10,119.524,9,0.174464,0\C,13,1.40032,11,120.754,10,0.100195,0\C,14,1.40278,13,118.509,11,-0.201006,0\Cl,14,1.73512,13,120.673,11,179.749,0\Cl,7,1.73525,6,120.383,4,-179.966,0\Cl,8,1.73645,2,120.196,1,0.220977,0\Cl,13,1.74318,11,118.14,10,-179.857,0\Cl,15,1.74364,14,119.629,13,-179.613,0\Cl,6,1.74454,4,118.313,3,-179.866,0\Cl,10,1.75079,9,120.106,3,0.730903,0\\\@

 Total job time:  3601.87s(wall), 20575.85s(cpu) 
 Fri Mar  6 07:56:24 2020

        *************************************************************
        *                                                           *
        *  Thank you very much for using Q-Chem.  Have a nice day.  *
        *                                                           *
        *************************************************************


 
User input: 2 of 2 
 
                  Welcome to Q-Chem
     A Quantum Leap Into The Future Of Chemistry


 Q-Chem 5.2 (devel), Q-Chem, Inc., Pleasanton, CA (2019)

 Yihan Shao,  Zhengting Gan,  E. Epifanovsky,  A. T. B. Gilbert,  M. Wormit,  
 J. Kussmann,  A. W. Lange,  A. Behn,  Jia Deng,  Xintian Feng,  D. Ghosh,  
 M. Goldey,  P. R. Horn,  L. D. Jacobson,  I. Kaliman,  T. Kus,  A. Landau,  
 Jie Liu,  E. I. Proynov,  R. M. Richard,  R. P. Steele,  E. J. Sundstrom,  
 H. L. Woodcock III,  P. M. Zimmerman,  D. Zuev,  B. Albrecht,  E. Alguire,  
 S. A. Baeppler,  D. Barton,  Z. Benda,  Y. A. Bernard,  E. J. Berquist,  
 K. B. Bravaya,  H. Burton,  D. Casanova,  Chun-Min Chang,  Yunqing Chen,  
 A. Chien,  K. D. Closser,  M. P. Coons,  S. Coriani,  S. Dasgupta,  
 A. L. Dempwolff,  M. Diedenhofen,  Hainam Do,  R. G. Edgar,  Po-Tung Fang,  
 S. Faraji,  S. Fatehi,  Qingguo Feng,  K. D. Fenk,  J. Fosso-Tande,  
 J. Gayvert,  Qinghui Ge,  A. Ghysels,  G. Gidofalvi,  J. Gomes,  
 J. Gonthier,  A. Gunina,  D. Hait,  M. W. D. Hanson-Heine,  
 P. H. P. Harbach,  A. W. Hauser,  M. F. Herbst,  J. E. Herr,  
 E. G. Hohenstein,  Z. C. Holden,  Kerwin Hui,  B. C. Huynh,  T.-C. Jagau,  
 Hyunjun Ji,  B. Kaduk,  K. Khistyaev,  Jaehoon Kim,  P. Klunzinger,  K. Koh,  
 D. Kosenkov,  L. Koulias,  T. Kowalczyk,  C. M. Krauter,  A. Kunitsa,  
 Ka Un Lao,  A. Laurent,  K. V. Lawler,  Joonho Lee,  D. Lefrancois,  
 S. Lehtola,  D. S. Levine,  Yi-Pei Li,  You-Sheng Lin,  Fenglai Liu,  
 E. Livshits,  A. Luenser,  P. Manohar,  E. Mansoor,  S. F. Manzer,  
 Shan-Ping Mao,  Yuezhi Mao,  N. Mardirossian,  A. V. Marenich,  
 T. Markovich,  L. A. Martinez-Martinez,  S. A. Maurer,  N. J. Mayhall,  
 S. C. McKenzie,  J.-M. Mewes,  P. Morgante,  A. F. Morrison,  
 J. W. Mullinax,  K. Nanda,  T. S. Nguyen-Beck,  R. Olivares-Amaya,  
 J. A. Parkhill,  Zheng Pei,  T. M. Perrine,  F. Plasser,  P. Pokhilko,  
 S. Prager,  A. Prociuk,  E. Ramos,  D. R. Rehn,  F. Rob,  M. Scheurer,  
 M. Schneider,  N. Sergueev,  S. M. Sharada,  S. Sharma,  D. W. Small,  
 T. Stauch,  T. Stein,  Yu-Chuan Su,  A. J. W. Thom,  A. Tkatchenko,  
 T. Tsuchimochi,  N. M. Tubman,  L. Vogt,  M. L. Vidal,  O. Vydrov,  
 M. A. Watson,  J. Wenzel,  M. de Wergifosse,  T. A. Wesolowski,  A. White,  
 J. Witte,  A. Yamada,  Jun Yang,  K. Yao,  S. Yeganeh,  S. R. Yost,  
 Zhi-Qiang You,  A. Zech,  Igor Ying Zhang,  Xing Zhang,  Yan Zhao,  
 Ying Zhu,  B. R. Brooks,  G. K. L. Chan,  C. J. Cramer,  M. S. Gordon,  
 W. J. Hehre,  A. Klamt,  M. W. Schmidt,  C. D. Sherrill,  D. G. Truhlar,  
 A. Aspuru-Guzik,  R. Baer,  A. T. Bell,  N. A. Besley,  Jeng-Da Chai,  
 A. E. DePrince, III,  R. A. DiStasio Jr.,  A. Dreuw,  B. D. Dunietz,  
 T. R. Furlani,  Chao-Ping Hsu,  Yousung Jung,  Jing Kong,  D. S. Lambrecht,  
 WanZhen Liang,  C. Ochsenfeld,  V. A. Rassolov,  L. V. Slipchenko,  
 J. E. Subotnik,  T. Van Voorhis,  J. M. Herbert,  A. I. Krylov,  
 P. M. W. Gill,  M. Head-Gordon

 Contributors to earlier versions of Q-Chem not listed above: 
 R. D. Adamson,  B. Austin,  J. Baker,  G. J. O. Beran,  K. Brandhorst,  
 S. T. Brown,  E. F. C. Byrd,  A. K. Chakraborty,  C.-L. Cheng,  
 Siu Hung Chien,  D. M. Chipman,  D. L. Crittenden,  H. Dachsel,  
 R. J. Doerksen,  A. D. Dutoi,  L. Fusti-Molnar,  W. A. Goddard III,  
 A. Golubeva-Zadorozhnaya,  S. R. Gwaltney,  G. Hawkins,  A. Heyden,  
 S. Hirata,  G. Kedziora,  F. J. Keil,  C. Kelley,  Jihan Kim,  R. A. King,  
 R. Z. Khaliullin,  P. P. Korambath,  W. Kurlancheek,  A. M. Lee,  M. S. Lee,  
 S. V. Levchenko,  Ching Yeh Lin,  D. Liotard,  R. C. Lochan,  I. Lotan,  
 P. E. Maslen,  N. Nair,  D. P. O'Neill,  D. Neuhauser,  E. Neuscamman,  
 C. M. Oana,  R. Olson,  B. Peters,  R. Peverati,  P. A. Pieniazek,  
 Y. M. Rhee,  J. Ritchie,  M. A. Rohrdanz,  E. Rosta,  N. J. Russ,  
 H. F. Schaefer III,  N. E. Schultz,  N. Shenvi,  A. C. Simmonett,  A. Sodt,  
 D. Stuck,  K. S. Thanthiriwatte,  V. Vanovschi,  Tao Wang,  A. Warshel,  
 C. F. Williams,  Q. Wu,  X. Xu,  W. Zhang

 Please cite Q-Chem as follows:
 Y. Shao et al., Mol. Phys. 113, 184-215 (2015)
 DOI: 10.1080/00268976.2014.952696

 Q-Chem 5.2.1 for Intel X86 EM64T Linux

 Parts of Q-Chem use Armadillo 8.300.2 (Tropical Shenanigans).
 http://arma.sourceforge.net/

 Q-Chem begins on Fri Mar  6 07:56:24 2020  

Host: 
0

     Scratch files written to /scratch/taweetham/qchem17623//
NAlpha2: 210
NElect   210
Mult     1
The previous job contains 0 fragments, simply inherited here

 Q-Chem warning in module libgen/rem_setup.C, line 2168:

 Setting Thresh to 1e-14


Checking the input file for inconsistencies... 	...done.

--------------------------------------------------------------
User input:
--------------------------------------------------------------

$MOLECULE
READ
$END

$REM
   JOB_TYPE 	FREQUENCY
   BASIS 	6-311++G**
   METHOD	B3LYP
   SCF_GUESS_ALWAYS     TRUE
   SYM_IGNORE   TRUE
   S2THRESH     15
   THRESH       15
   MEM_TOTAL    10000
$END

--------------------------------------------------------------
 ----------------------------------------------------------------
             Standard Nuclear Orientation (Angstroms)
    I     Atom           X                Y                Z
 ----------------------------------------------------------------
    1      C      -0.0253365919    -0.0014704076    -0.0171690397
    2      C      -0.0674887784    -0.4672619265     1.2932675073
    3      H       0.8320034988    -0.8496266289     1.7572893788
    4      C      -1.2501647997    -0.4472616595     2.0199719553
    5      Cl     -1.2245075818    -1.0446950641     3.6588190173
    6      C      -2.4273960178     0.0429446584     1.4441206562
    7      Cl     -3.9049181722     0.0682801041     2.3537154662
    8      C      -2.3982746147     0.5125771634     0.1204689138
    9      Cl     -3.8489542640     1.1195894651    -0.6159638681
   10      C      -1.1980146816     0.4881446836    -0.6022175313
   11      Cl     -1.1454621218     1.0710290166    -2.2442042804
   12      C       1.2655432087    -0.0358843118    -0.7647759123
   13      C       2.1552148259     1.0485200847    -0.7232250753
   14      Cl      1.7106262704     2.4558392352     0.2052571938
   15      C       3.3779802050     1.0289576941    -1.4104300849
   16      Cl      4.4595466140     2.3838611078    -1.3391166988
   17      C       3.7077819736    -0.1098990002    -2.1554944772
   18      Cl      5.2066148755    -0.2041755642    -3.0405212310
   19      C       2.8455099969    -1.1976158277    -2.2095534870
   20      H       3.1118251622    -2.0706208475    -2.7885888884
   21      C       1.6430816305    -1.1521187900    -1.5181764523
   22      Cl      0.5855393555    -2.5439674433    -1.6162786755
 ----------------------------------------------------------------
 Nuclear Repulsion Energy =        2693.72746379 hartrees
 There are      105 alpha and      105 beta electrons
 Requested basis set is 6-311++G(d,p)
 There are 186 shells and 518 basis functions

 Total QAlloc Memory Limit  10000 MB
 Mega-Array Size       188 MB
 MEM_STATIC part       192 MB
 A cutoff of  1.0D-15 yielded  12321 shell pairs
 There are    107374 function pairs (    115435 Cartesian)
 Smallest overlap matrix eigenvalue = 1.24E-07
 Linear dependence detected in AO basis
 Number of orthogonalized atomic orbitals = 512
 Maximum deviation from orthogonality = 4.760E-10
 Guess from superposition of atomic densities
 Warning:  Energy on first SCF cycle will be non-variational
 SAD guess density has 210.000000 electrons

 -----------------------------------------------------------------------
  General SCF calculation program by
  Eric Jon Sundstrom, Paul Horn, Yuezhi Mao, Dmitri Zuev, Alec White,
  David Stuck, Shaama M.S., Shane Yost, Joonho Lee, David Small,
  Daniel Levine, Susi Lehtola, Hugh Burton, Evgeny Epifanovsky,
  Bang C. Huynh
 -----------------------------------------------------------------------
 Exchange:     0.2000 Hartree-Fock + 0.0800 Slater + 0.7200 B88
 Correlation:  0.1900 VWN1RPA + 0.8100 LYP
 Using SG-1 standard quadrature grid
 using 6 threads for integral computing
 -------------------------------------------------------
 OpenMP Integral computing Module                
 Release: version 2.0, May 2017, Q-Chem Inc. Pleasanton 
 -------------------------------------------------------
 A restricted SCF calculation will be
 performed using DIIS
 SCF converges when DIIS error is below 1.0e-08
 ---------------------------------------
  Cycle       Energy         DIIS error
 ---------------------------------------
    1   -4145.0607587130      2.66e-02  
    2   -4140.2581924059      1.77e-03  
    3   -4140.1605025760      2.34e-03  
    4   -4140.3425715489      6.93e-04  
    5   -4140.3579489410      2.69e-04  
    6   -4140.3600798133      9.66e-05  
    7   -4140.3603529846      3.45e-05  
    8   -4140.3603897455      8.95e-06  
    9   -4140.3603918919      3.92e-06  
   10   -4140.3603924183      6.97e-07  
   11   -4140.3603924332      2.23e-07  
   12   -4140.3603924349      9.59e-08  
   13   -4140.3603924353      3.81e-08  
   14   -4140.3603924351      1.10e-08  
   15   -4140.3603924349      3.50e-09  Convergence criterion met
 ---------------------------------------
 SCF time:   CPU 972.76s  wall 172.00s 
 SCF   energy in the final basis set =    -4140.3603924349
 Total energy in the final basis set =    -4140.3603924349

 --------------------------------------------------------------

                    Orbital Energies (a.u.)
 --------------------------------------------------------------

 Alpha MOs
 -- Occupied --
********-101.5841-101.5838-101.5828-101.5821-101.5818-101.5809-101.5802
-10.2873 -10.2846 -10.2846 -10.2840 -10.2839 -10.2807 -10.2801 -10.2777
-10.2463 -10.2416 -10.2285 -10.2253  -9.4989  -9.4988  -9.4984  -9.4974
 -9.4967  -9.4964  -9.4956  -9.4947  -7.2638  -7.2638  -7.2635  -7.2622
 -7.2617  -7.2615  -7.2604  -7.2596  -7.2536  -7.2536  -7.2532  -7.2531
 -7.2529  -7.2523  -7.2522  -7.2517  -7.2516  -7.2512  -7.2506  -7.2504
 -7.2503  -7.2498  -7.2495  -7.2490  -0.9703  -0.9609  -0.9226  -0.9158
 -0.9119  -0.8968  -0.8785  -0.8706  -0.8547  -0.8429  -0.7996  -0.7636
 -0.7573  -0.7442  -0.6680  -0.6466  -0.6416  -0.6193  -0.5574  -0.5548
 -0.5511  -0.5297  -0.5022  -0.4908  -0.4761  -0.4757  -0.4726  -0.4650
 -0.4648  -0.4481  -0.4313  -0.4284  -0.4220  -0.4079  -0.4006  -0.3947
 -0.3830  -0.3636  -0.3620  -0.3589  -0.3570  -0.3537  -0.3510  -0.3464
 -0.3383  -0.3379  -0.3341  -0.3250  -0.3203  -0.2843  -0.2797  -0.2741
 -0.2706
 -- Virtual --
 -0.0686  -0.0660  -0.0638  -0.0575  -0.0553  -0.0465  -0.0127  -0.0069
 -0.0030   0.0043   0.0088   0.0147   0.0183   0.0209   0.0228   0.0240
  0.0370   0.0429   0.0464   0.0509   0.0549   0.0578   0.0610   0.0671
  0.0686   0.0736   0.0767   0.0818   0.0829   0.0844   0.0899   0.0903
  0.0926   0.0946   0.0992   0.1036   0.1071   0.1084   0.1130   0.1134
  0.1174   0.1184   0.1219   0.1249   0.1284   0.1325   0.1345   0.1378
  0.1391   0.1458   0.1508   0.1529   0.1547   0.1588   0.1648   0.1697
  0.1708   0.1743   0.1789   0.1814   0.1822   0.1847   0.1890   0.1944
  0.2015   0.2040   0.2082   0.2151   0.2179   0.2201   0.2232   0.2267
  0.2314   0.2323   0.2395   0.2405   0.2435   0.2467   0.2536   0.2538
  0.2576   0.2603   0.2646   0.2658   0.2699   0.2737   0.2780   0.2805
  0.2848   0.2854   0.2921   0.2935   0.2971   0.3019   0.3052   0.3116
  0.3164   0.3204   0.3329   0.3388   0.3532   0.3859   0.4022   0.4067
  0.4264   0.4290   0.4302   0.4387   0.4451   0.4468   0.4499   0.4523
  0.4536   0.4571   0.4598   0.4630   0.4695   0.4795   0.4802   0.4809
  0.4869   0.4921   0.4989   0.4999   0.5079   0.5099   0.5236   0.5334
  0.5395   0.5643   0.5664   0.5703   0.5724   0.5759   0.5876   0.5937
  0.5982   0.6059   0.6087   0.6113   0.6220   0.6231   0.6272   0.6320
  0.6329   0.6385   0.6483   0.6623   0.6681   0.6698   0.6763   0.6867
  0.6904   0.6984   0.7146   0.7566   0.7759   0.7784   0.7944   0.8041
  0.8107   0.8177   0.8206   0.8262   0.8304   0.8334   0.8346   0.8367
  0.8386   0.8416   0.8427   0.8448   0.8469   0.8496   0.8541   0.8562
  0.8589   0.8630   0.8644   0.8817   0.8892   0.8914   0.8924   0.8945
  0.9003   0.9101   0.9111   0.9183   0.9212   0.9252   0.9323   0.9382
  0.9429   0.9444   0.9483   0.9507   0.9545   0.9577   0.9647   0.9683
  0.9746   0.9814   1.0023   1.0074   1.0197   1.0283   1.0337   1.0494
  1.0589   1.0633   1.0921   1.1201   1.1319   1.1617   1.1798   1.1829
  1.1906   1.2011   1.2151   1.2312   1.2340   1.2372   1.2595   1.2637
  1.2694   1.2760   1.2795   1.2850   1.2875   1.2930   1.3022   1.3093
  1.3394   1.3566   1.3654   1.3777   1.3868   1.4368   1.4442   1.4717
  1.4729   1.4855   1.5458   1.5650   1.5816   1.5889   1.6037   1.6356
  1.6488   1.6545   1.7083   1.7169   1.7337   1.7565   1.7789   1.7903
  1.8040   1.8069   1.8164   1.8287   1.8369   1.8501   1.8524   1.8723
  1.9058   1.9276   1.9356   1.9552   2.0072   2.0198   2.0428   2.0692
  2.0700   2.1014   2.1232   2.1855   2.2052   2.2230   2.2253   2.2303
  2.2364   2.2494   2.2559   2.2578   2.2655   2.2758   2.2900   2.3003
  2.3085   2.3212   2.3302   2.3319   2.3635   2.4022   2.4033   2.4153
  2.4204   2.4248   2.4343   2.4598   2.4728   2.4855   2.5094   2.5158
  2.5240   2.5452   2.5503   2.5775   2.6021   2.6110   2.6262   2.6550
  2.6658   2.6741   2.6896   2.6945   2.7048   2.7413   2.7487   2.7579
  2.8075   2.8165   2.8261   2.8517   2.8851   2.9568   2.9631   3.0440
  3.0727   3.0765   3.0851   3.1090   3.1137   3.1366   3.1458   3.1710
  3.2041   3.2236   3.2461   3.2789   3.3693   3.3912   3.4701   3.5482
  3.6380   3.6664   3.7100   3.7620   3.8818   3.9251   4.0133   4.0346
  4.2980   4.7958   4.8038   9.7454   9.7525   9.7865   9.7896   9.8055
  9.8069   9.8350   9.8543  23.2946  23.4394  23.7954  23.8070  23.8325
 23.8494  23.9197  23.9349  23.9446  24.0180  24.0697  24.1235  25.7659
 25.7706  25.7954  25.8243  25.8530  25.8898  25.9434  25.9823  26.0790
 26.1000  26.1013  26.1526  26.1798  26.2315  26.3569  26.3808  26.4793
 26.5141  26.6018  26.6543  26.7141  26.7808  26.9413  27.0787 215.7353
215.7454 215.7821 215.7859 215.8046 215.8064 215.8445 215.8636
 --------------------------------------------------------------

          Ground-State Mulliken Net Atomic Charges

     Atom                 Charge (a.u.)
  ----------------------------------------
      1 C                    -0.543249
      2 C                    -0.806354
      3 H                     0.226941
      4 C                    -0.583179
      5 Cl                    0.625171
      6 C                    -0.354959
      7 Cl                    0.622090
      8 C                     0.307973
      9 Cl                    0.642816
     10 C                    -0.937037
     11 Cl                    0.541672
     12 C                    -0.445109
     13 C                    -1.522639
     14 Cl                    0.596980
     15 C                     0.908403
     16 Cl                    0.591912
     17 C                    -0.132874
     18 Cl                    0.570909
     19 C                    -0.474489
     20 H                     0.238830
     21 C                    -0.495332
     22 Cl                    0.421527
  ----------------------------------------
  Sum of atomic charges =     0.000000

 -----------------------------------------------------------------
                    Cartesian Multipole Moments
 -----------------------------------------------------------------
    Charge (ESU x 10^10)
                 0.0000
    Dipole Moment (Debye)
         X       1.0972      Y      -0.9995      Z      -0.2020
       Tot       1.4978
    Quadrupole Moments (Debye-Ang)
        XX    -171.2177     XY      -3.4060     YY    -169.0211
        XZ       0.1693     YZ       2.0259     ZZ    -168.8945
    Octopole Moments (Debye-Ang^2)
       XXX    -215.0480    XXY     -45.6596    XYY     -63.4259
       YYY    -113.4261    XXZ      55.6388    XYZ       7.0604
       YYZ      56.0307    XZZ     -60.7000    YZZ     -44.1896
       ZZZ     169.7999
    Hexadecapole Moments (Debye-Ang^3)
      XXXX   -8348.8068   XXXY    -285.1707   XXYY   -1709.6330
      XYYY    -238.4491   YYYY   -2005.8681   XXXZ    1654.0032
      XXYZ      73.1142   XYYZ     554.7779   YYYZ     181.3161
      XXZZ   -2010.6806   XYZZ    -118.3626   YYZZ    -968.9678
      XZZZ    1670.2823   YZZZ     150.9372   ZZZZ   -3825.6357
 -----------------------------------------------------------------
 Calculating MO derivatives via CPSCF
    1     0    69    0.0161956  
    2     0    69    0.0050804  
    3     0    69    0.0005544  
    4     0    69    0.0000438  
    5    63     6    0.0000032  
    6    69     0    0.0000002  Converged
 Time for AOints: 2232.5 s (CPU) 376.8 s (wall)
 ------------------------------------------------------------------------------
                     AOints        : Timing summary (seconds)
 ------------------------------------------------------------------------------
     job step          cpu (% of tot)      sys (% of tot)     wall (% of tot)
 ------------------------------------------------------------------------------
  AOints            0.2233E+04 ( 9.7)   0.4500E-04 ( 5.6)   0.3768E+03 ( 9.7)
 ------------------------------------------------------------------------------
   Grand Totals     0.2294E+05          0.8010E-03          0.3901E+04
 ------------------------------------------------------------------------------
 Polarizability Matrix (a.u.)
            1           2           3
    1-298.0528648  -8.5603003  55.0970419
    2  -8.5603003-203.5471496   5.1060912
    3  55.0970419   5.1060912-237.2989282
 Calculating analytic Hessian of the SCF energy

 Direct stationary perturbation theory relativistic correction:

 rels  =       6.314413331347
 relv  =     -24.568786798328
 rel2e =       6.919323570442
 E_rel =     -11.335049896539

 Hessian of the SCF Energy
            1           2           3           4           5           6
    1   0.6082621  -0.0892357  -0.0399843  -0.1168628   0.0004988   0.0382417
    2  -0.0892357   0.2466601  -0.1438556   0.0230197  -0.0911967   0.0771669
    3  -0.0399843  -0.1438556   0.5947063  -0.0246382   0.0918985  -0.2947035
    4  -0.1168628   0.0230197  -0.0246382   0.6930786  -0.1307261  -0.0122019
    5   0.0004988  -0.0911967   0.0918985  -0.1307261   0.2198996  -0.1759025
    6   0.0382417   0.0771669  -0.2947035  -0.0122019  -0.1759025   0.6189935
    7   0.0046337  -0.0010880   0.0024844  -0.2549701   0.0885880  -0.1004994
    8   0.0084567   0.0002640   0.0039570   0.0890921  -0.0737611   0.0489981
    9  -0.0237985   0.0100775  -0.0088700  -0.1022375   0.0495091  -0.1048642
   10   0.0301242  -0.0322112   0.0731154  -0.2760763   0.0286867   0.0639348
   11  -0.0138881   0.0103216  -0.0039764   0.0066689  -0.0666775   0.0189830
   12   0.0224465   0.0082436  -0.0314392   0.1254575   0.0043273  -0.1535790
   13  -0.0028178   0.0017074  -0.0000526   0.0027855  -0.0087307   0.0252339
   14   0.0003617   0.0041579   0.0002526  -0.0009101   0.0012812   0.0093376
   15   0.0036996  -0.0006404   0.0036572   0.0035782   0.0145272  -0.0381319
   16  -0.0152524   0.0134608  -0.0273174  -0.0523390   0.0038805   0.0282026
   17   0.0129448  -0.0111670   0.0214446   0.0212749   0.0096992  -0.0243677
   18  -0.0260599   0.0210980  -0.0415970  -0.0202283  -0.0127253   0.0545974
   19  -0.0009501  -0.0004239   0.0013701  -0.0001309   0.0030683  -0.0059299
   20  -0.0003316  -0.0007263  -0.0004467   0.0014491   0.0025531   0.0025278
   21   0.0008741  -0.0003402  -0.0006821  -0.0014599   0.0014064   0.0008727
   22  -0.0519621   0.0220519  -0.0239034  -0.0182285  -0.0065351   0.0299128
   23   0.0043164   0.0082877  -0.0122975  -0.0062870  -0.0026574   0.0097344
   24   0.0256236  -0.0242333   0.0547133   0.0289545   0.0098498  -0.0470126
   25   0.0004155  -0.0013872   0.0059021  -0.0016331   0.0006413  -0.0012193
   26   0.0000653   0.0037002   0.0000389   0.0006162  -0.0010589   0.0000961
   27   0.0019903   0.0009669  -0.0002706  -0.0011957   0.0001134  -0.0003652
   28  -0.2456251   0.0549954  -0.0287240   0.0344766   0.0204422  -0.0744964
   29   0.0757743  -0.0887094   0.0318920   0.0025047  -0.0028228   0.0284661
   30  -0.0864325   0.0457425  -0.1285344  -0.0244100   0.0163988  -0.0211412
   31   0.0033766   0.0080413  -0.0216698  -0.0035562   0.0014856   0.0007952
   32   0.0009268  -0.0028256   0.0183677   0.0031725   0.0031253   0.0000637
   33  -0.0018826   0.0136123  -0.0322373  -0.0038094   0.0012025   0.0029793
   34  -0.1820030   0.0030916   0.0613491  -0.0036781  -0.0021216   0.0115711
   35   0.0038581  -0.0763514  -0.0019073  -0.0091209   0.0047665   0.0054828
   36   0.0601631  -0.0017809  -0.1114524   0.0303069   0.0011001  -0.0178566
   37  -0.0225277  -0.0208985   0.0037116  -0.0004374   0.0005783  -0.0020392
   38  -0.0085278   0.0044515   0.0061376   0.0018192  -0.0007860  -0.0020754
   39   0.0112992   0.0118426   0.0034245   0.0016454  -0.0011788  -0.0009003
   40  -0.0025405  -0.0028803  -0.0013886   0.0000425  -0.0012174  -0.0007286
   41   0.0017583  -0.0026789  -0.0015912  -0.0014681  -0.0006842   0.0002315
   42   0.0010579   0.0019368  -0.0019315   0.0003464   0.0007961   0.0002548
   43   0.0013463  -0.0026078   0.0010077  -0.0004988  -0.0000964   0.0002042
   44  -0.0035498  -0.0018633  -0.0021346   0.0007676   0.0001853  -0.0002081
   45   0.0009303  -0.0021729   0.0040117  -0.0006493  -0.0002874   0.0000234
   46  -0.0001563  -0.0011781  -0.0005221  -0.0003108   0.0000735  -0.0000249
   47   0.0002336  -0.0003034  -0.0004865  -0.0002005   0.0000825  -0.0000215
   48   0.0002765   0.0003807   0.0002838   0.0000125   0.0001170   0.0000974
   49  -0.0008333  -0.0002510  -0.0001526   0.0003447   0.0000207  -0.0001775
   50   0.0001085  -0.0013578  -0.0001016  -0.0002011   0.0000625   0.0000320
   51  -0.0002041   0.0000636  -0.0011437  -0.0000507   0.0000446   0.0001045
   52   0.0007320   0.0000909  -0.0004121  -0.0005663   0.0000881   0.0000939
   53  -0.0000007   0.0001248   0.0001278   0.0000469  -0.0000063   0.0000008
   54  -0.0005074   0.0000724   0.0001446   0.0003346  -0.0000656  -0.0000750
   55   0.0027343  -0.0001947   0.0014014  -0.0005809   0.0001921   0.0003232
   56  -0.0005396  -0.0031538  -0.0034217   0.0005057  -0.0000621  -0.0000304
   57   0.0015217  -0.0042031   0.0029702  -0.0004733   0.0003497   0.0003644
   58   0.0001399   0.0009762   0.0004379  -0.0001585   0.0000022   0.0000347
   59  -0.0001088   0.0002706   0.0000506   0.0000363   0.0000381   0.0000001
   60  -0.0000584  -0.0005542   0.0000673   0.0000189  -0.0000566   0.0000430
   61  -0.0083012   0.0226049   0.0169541  -0.0016189   0.0004180  -0.0010879
   62   0.0088208   0.0039034  -0.0054917  -0.0027072  -0.0015749   0.0018109
   63   0.0122428  -0.0119616  -0.0090264   0.0001680  -0.0002018   0.0009371
   64  -0.0019295   0.0023197   0.0010326   0.0009179   0.0007626  -0.0001434
   65  -0.0019431  -0.0018101   0.0015410   0.0006470  -0.0004045  -0.0003265
   66  -0.0014430  -0.0014640  -0.0020910   0.0005302  -0.0012207  -0.0006396
            7           8           9          10          11          12
    1   0.0046337   0.0084567  -0.0237985   0.0301242  -0.0138881   0.0224465
    2  -0.0010880   0.0002640   0.0100775  -0.0322112   0.0103216   0.0082436
    3   0.0024844   0.0039570  -0.0088700   0.0731154  -0.0039764  -0.0314392
    4  -0.2549701   0.0890921  -0.1022375  -0.2760763   0.0066689   0.1254575
    5   0.0885880  -0.0737611   0.0495091   0.0286867  -0.0666775   0.0043273
    6  -0.1004994   0.0489981  -0.1048642   0.0639348   0.0189830  -0.1535790
    7   0.2681714  -0.0962168   0.1058176  -0.0179419   0.0096083  -0.0127356
    8  -0.0962168   0.0672170  -0.0560112  -0.0004599   0.0028656   0.0009562
    9   0.1058176  -0.0560112   0.1102398   0.0154368  -0.0057142   0.0086601
   10  -0.0179419  -0.0004599   0.0154368   0.6064313  -0.1014522  -0.0480785
   11   0.0096083   0.0028656  -0.0057142  -0.1014522   0.1779420  -0.1164588
   12  -0.0127356   0.0009562   0.0086601  -0.0480785  -0.1164588   0.4657566
   13   0.0004342  -0.0010955   0.0008271  -0.0367376   0.0029549   0.0023468
   14  -0.0004507  -0.0021233  -0.0012330   0.0041957  -0.0375978   0.0428898
   15  -0.0008304  -0.0008087   0.0001730  -0.0012373   0.0436900  -0.1412983
   16  -0.0017841   0.0007257   0.0024262  -0.2376317   0.0784879  -0.0960477
   17   0.0004534   0.0044053   0.0015511   0.0575379  -0.0877011   0.0482034
   18   0.0032781   0.0013041  -0.0008269  -0.0381944   0.0344934  -0.1260885
   19  -0.0009819  -0.0001570   0.0012075  -0.0378980   0.0015197   0.0232186
   20   0.0002956   0.0002027  -0.0002617   0.0088478   0.0028883  -0.0043206
   21  -0.0000436   0.0000429   0.0000927   0.0031228   0.0005052   0.0000001
   22   0.0000183  -0.0004654   0.0005827   0.0339739   0.0012731  -0.0227197
   23  -0.0004629  -0.0007337  -0.0001704   0.0201239  -0.0050147   0.0132637
   24   0.0006600  -0.0001563  -0.0008317  -0.0749780   0.0256493  -0.0172996
   25   0.0000727  -0.0000234  -0.0000606   0.0027620  -0.0002177   0.0011417
   26  -0.0000332  -0.0000735  -0.0000406  -0.0013081   0.0033107   0.0017098
   27  -0.0000208  -0.0000526   0.0000594   0.0041709   0.0009676  -0.0018680
   28   0.0013168   0.0005255   0.0016106  -0.0699285   0.0143154   0.0051176
   29   0.0006994   0.0046803   0.0027587   0.0152436  -0.0049190  -0.0017112
   30   0.0010667   0.0028926  -0.0027832   0.0030911  -0.0011958  -0.0005892
   31   0.0002743   0.0002662  -0.0007860   0.0007122  -0.0002964  -0.0000424
   32  -0.0001829   0.0000007   0.0006721  -0.0005020  -0.0003700  -0.0002343
   33   0.0004645   0.0003862  -0.0011482   0.0003146  -0.0003172   0.0001102
   34   0.0003531  -0.0004626  -0.0016034   0.0029922   0.0007103   0.0002077
   35  -0.0012306  -0.0032395  -0.0012888   0.0009296   0.0050017   0.0034155
   36   0.0003856  -0.0017595   0.0005202  -0.0001225   0.0033862  -0.0029640
   37   0.0001668  -0.0006250   0.0001653  -0.0003253   0.0006554   0.0004269
   38  -0.0001596   0.0003403   0.0004897   0.0003190  -0.0001231  -0.0002158
   39   0.0000440   0.0007534   0.0001941   0.0000002  -0.0007628  -0.0004112
   40   0.0000233   0.0001417   0.0000587   0.0002285   0.0001526  -0.0003503
   41   0.0000761  -0.0001069  -0.0000802   0.0003870  -0.0001067  -0.0000476
   42   0.0000298  -0.0002888  -0.0000917  -0.0004692   0.0000710   0.0002459
   43  -0.0000973  -0.0000931   0.0000836   0.0000126   0.0000507   0.0003396
   44   0.0000299  -0.0001847   0.0001688  -0.0000276  -0.0000428   0.0002379
   45  -0.0000230  -0.0000319   0.0000021   0.0001759   0.0002238   0.0002854
   46  -0.0000122  -0.0000660  -0.0000853  -0.0000175   0.0002406  -0.0002631
   47  -0.0000077  -0.0000459  -0.0000997  -0.0000678   0.0001428  -0.0002281
   48  -0.0000050   0.0000000  -0.0000070   0.0000068  -0.0000839   0.0000133
   49  -0.0000219  -0.0000424   0.0000866   0.0000656  -0.0001107   0.0003634
   50  -0.0000072   0.0000007  -0.0000393   0.0000231   0.0000720  -0.0000765
   51   0.0000242   0.0000274  -0.0001011  -0.0000802   0.0001574  -0.0003107
   52   0.0000018   0.0000440  -0.0001245  -0.0000433   0.0001313  -0.0003275
   53  -0.0000028  -0.0000136   0.0000059  -0.0000039  -0.0000199   0.0000311
   54  -0.0000038  -0.0000417   0.0000746   0.0000323  -0.0000678   0.0002053
   55  -0.0000728   0.0000943   0.0000466  -0.0000837  -0.0001657  -0.0000701
   56  -0.0000744  -0.0002235  -0.0001726   0.0001379   0.0003380   0.0001805
   57  -0.0000683  -0.0000236  -0.0000790   0.0000503  -0.0002706   0.0001255
   58   0.0000221   0.0000383   0.0000233  -0.0000408  -0.0000660  -0.0000441
   59   0.0000058   0.0000103   0.0000039  -0.0000043  -0.0000068  -0.0000479
   60  -0.0000036  -0.0000340  -0.0000220   0.0000480   0.0000111   0.0000269
   61   0.0005078   0.0005336   0.0003980  -0.0007050  -0.0006113   0.0000002
   62   0.0003017   0.0006917  -0.0001101  -0.0003307  -0.0003089  -0.0001843
   63  -0.0000880  -0.0002430  -0.0003921   0.0002243   0.0007079   0.0001840
   64  -0.0001139  -0.0002111  -0.0000748   0.0001262   0.0000380  -0.0003897
   65  -0.0001413  -0.0001729  -0.0000151  -0.0000661   0.0000063   0.0000675
   66   0.0000667   0.0001336   0.0000011  -0.0005650   0.0000025   0.0002359
           13          14          15          16          17          18
    1  -0.0028178   0.0003617   0.0036996  -0.0152524   0.0129448  -0.0260599
    2   0.0017074   0.0041579  -0.0006404   0.0134608  -0.0111670   0.0210980
    3  -0.0000526   0.0002526   0.0036572  -0.0273174   0.0214446  -0.0415970
    4   0.0027855  -0.0009101   0.0035782  -0.0523390   0.0212749  -0.0202283
    5  -0.0087307   0.0012812   0.0145272   0.0038805   0.0096992  -0.0127253
    6   0.0252339   0.0093376  -0.0381319   0.0282026  -0.0243677   0.0545974
    7   0.0004342  -0.0004507  -0.0008304  -0.0017841   0.0004534   0.0032781
    8  -0.0010955  -0.0021233  -0.0008087   0.0007257   0.0044053   0.0013041
    9   0.0008271  -0.0012330   0.0001730   0.0024262   0.0015511  -0.0008269
   10  -0.0367376   0.0041957  -0.0012373  -0.2376317   0.0575379  -0.0381944
   11   0.0029549  -0.0375978   0.0436900   0.0784879  -0.0877011   0.0344934
   12   0.0023468   0.0428898  -0.1412983  -0.0960477   0.0482034  -0.1260885
   13   0.0429978  -0.0072097  -0.0016653  -0.0005126   0.0084999  -0.0212000
   14  -0.0072097   0.0370840  -0.0698879   0.0007934  -0.0031986   0.0166301
   15  -0.0016653  -0.0698879   0.2047905   0.0001078   0.0115049  -0.0289983
   16  -0.0005126   0.0007934   0.0001078   0.5245545  -0.1010754   0.0039970
   17   0.0084999  -0.0031986   0.0115049  -0.1010754   0.1880827  -0.1487464
   18  -0.0212000   0.0166301  -0.0289983   0.0039970  -0.1487464   0.5197938
   19  -0.0040136   0.0009333  -0.0006760  -0.1336427   0.0050831   0.0591230
   20   0.0032182  -0.0015572  -0.0005743   0.0049938  -0.0258518   0.0041262
   21  -0.0070133   0.0008912   0.0010081   0.0592522   0.0040878  -0.0731641
   22  -0.0032544   0.0020790  -0.0012469  -0.0946272   0.0173844  -0.0211860
   23   0.0008963   0.0031248   0.0006640  -0.0034367  -0.0825964   0.0797882
   24   0.0020238  -0.0001031   0.0025493   0.0361775   0.0661435  -0.2624845
   25  -0.0001756   0.0002840  -0.0005656  -0.0159864   0.0082221  -0.0099905
   26   0.0004801  -0.0001543   0.0005327   0.0150370  -0.0032804   0.0094063
   27  -0.0011147   0.0006702  -0.0009568  -0.0288712   0.0138608  -0.0159579
   28   0.0010800  -0.0000145  -0.0010326   0.0306360  -0.0324343   0.0720105
   29  -0.0003982  -0.0005560   0.0000461  -0.0136481   0.0090185  -0.0058427
   30  -0.0000232  -0.0001977  -0.0000790   0.0199799   0.0067912  -0.0281934
   31   0.0001523  -0.0001220   0.0000508  -0.0030707   0.0019206  -0.0008221
   32  -0.0000995  -0.0004694   0.0005699   0.0008637   0.0033538   0.0004817
   33  -0.0000102   0.0005759  -0.0018822   0.0022085  -0.0002901   0.0031377
   34   0.0002227   0.0002512  -0.0007811  -0.0011506   0.0002686  -0.0007749
   35  -0.0002681   0.0000220   0.0004225   0.0000606  -0.0012774   0.0001469
   36   0.0006379   0.0000818  -0.0005248  -0.0002231  -0.0000035  -0.0010544
   37  -0.0000278   0.0000533   0.0000872   0.0002085  -0.0003775  -0.0001003
   38   0.0001462   0.0001560  -0.0005853  -0.0000968   0.0003757   0.0000347
   39   0.0001095   0.0000876  -0.0002436  -0.0000045  -0.0000154   0.0001699
   40   0.0000329  -0.0000304   0.0000051  -0.0000109   0.0002258   0.0001284
   41  -0.0000719  -0.0000793   0.0002173  -0.0001279   0.0000602  -0.0000859
   42  -0.0000265  -0.0000226   0.0000344   0.0001041  -0.0001129   0.0002241
   43  -0.0000269   0.0000466  -0.0001371  -0.0000894   0.0000062   0.0000922
   44   0.0000623   0.0000927  -0.0002623  -0.0002486  -0.0000136   0.0001242
   45  -0.0000526   0.0000369  -0.0000804  -0.0001233  -0.0000669   0.0000559
   46  -0.0000168  -0.0000738   0.0002287   0.0001827  -0.0000369  -0.0001228
   47  -0.0000204  -0.0000593   0.0001971   0.0001877  -0.0000377  -0.0000939
   48  -0.0000004   0.0000041  -0.0000068  -0.0000173   0.0000293  -0.0000051
   49   0.0000339   0.0000848  -0.0002998  -0.0002443   0.0000494   0.0001724
   50  -0.0000176  -0.0000387   0.0000901   0.0000538  -0.0000262  -0.0000453
   51  -0.0000071  -0.0001028   0.0002210   0.0002423   0.0000741  -0.0000826
   52  -0.0000409  -0.0001094   0.0003301   0.0002743  -0.0000255  -0.0001400
   53   0.0000033   0.0000133  -0.0000296  -0.0000285  -0.0000045   0.0000101
   54   0.0000244   0.0000682  -0.0001956  -0.0001663   0.0000082   0.0000851
   55  -0.0000148  -0.0000012   0.0000980   0.0000905  -0.0001018  -0.0000798
   56   0.0000273   0.0000207  -0.0000973  -0.0000345  -0.0000211  -0.0000294
   57  -0.0000167   0.0000485  -0.0000254  -0.0001290  -0.0001179   0.0000056
   58  -0.0000114  -0.0000111   0.0000341   0.0000204   0.0000243  -0.0000045
   59   0.0000021  -0.0000058   0.0000175   0.0000066   0.0000014   0.0000048
   60   0.0000010   0.0000141  -0.0000316  -0.0000283   0.0000041  -0.0000199
   61  -0.0001520  -0.0001640   0.0003186   0.0004336   0.0003026   0.0001726
   62  -0.0001288  -0.0001625   0.0006284   0.0001281   0.0001094  -0.0000543
   63  -0.0000466  -0.0000743   0.0001322   0.0001166   0.0000824   0.0001963
   64   0.0000630   0.0000138  -0.0000660  -0.0000572  -0.0001473  -0.0000667
   65   0.0000424   0.0000494  -0.0002217   0.0000191   0.0000692  -0.0000267
   66   0.0000247   0.0000331  -0.0001113   0.0001144  -0.0000666   0.0002065
           19          20          21          22          23          24
    1  -0.0009501  -0.0003316   0.0008741  -0.0519621   0.0043164   0.0256236
    2  -0.0004239  -0.0007263  -0.0003402   0.0220519   0.0082877  -0.0242333
    3   0.0013701  -0.0004467  -0.0006821  -0.0239034  -0.0122975   0.0547133
    4  -0.0001309   0.0014491  -0.0014599  -0.0182285  -0.0062870   0.0289545
    5   0.0030683   0.0025531   0.0014064  -0.0065351  -0.0026574   0.0098498
    6  -0.0059299   0.0025278   0.0008727   0.0299128   0.0097344  -0.0470126
    7  -0.0009819   0.0002956  -0.0000436   0.0000183  -0.0004629   0.0006600
    8  -0.0001570   0.0002027   0.0000429  -0.0004654  -0.0007337  -0.0001563
    9   0.0012075  -0.0002617   0.0000927   0.0005827  -0.0001704  -0.0008317
   10  -0.0378980   0.0088478   0.0031228   0.0339739   0.0201239  -0.0749780
   11   0.0015197   0.0028883   0.0005052   0.0012731  -0.0050147   0.0256493
   12   0.0232186  -0.0043206   0.0000001  -0.0227197   0.0132637  -0.0172996
   13  -0.0040136   0.0032182  -0.0070133  -0.0032544   0.0008963   0.0020238
   14   0.0009333  -0.0015572   0.0008912   0.0020790   0.0031248  -0.0001031
   15  -0.0006760  -0.0005743   0.0010081  -0.0012469   0.0006640   0.0025493
   16  -0.1336427   0.0049938   0.0592522  -0.0946272  -0.0034367   0.0361775
   17   0.0050831  -0.0258518   0.0040878   0.0173844  -0.0825964   0.0661435
   18   0.0591230   0.0041262  -0.0731641  -0.0211860   0.0797882  -0.2624845
   19   0.1895511  -0.0110618  -0.0872461  -0.0172073   0.0002874   0.0127579
   20  -0.0110618   0.0184115  -0.0117562  -0.0064482   0.0028795   0.0054213
   21  -0.0872461  -0.0117562   0.1016322   0.0315195   0.0009750  -0.0202273
   22  -0.0172073  -0.0064482   0.0315195   0.5204576  -0.0723107  -0.0687205
   23   0.0002874   0.0028795   0.0009750  -0.0723107   0.1755981  -0.1343587
   24   0.0127579   0.0054213  -0.0202273  -0.0687205  -0.1343587   0.5279872
   25   0.0029304  -0.0022050   0.0034368  -0.1280120   0.0403261  -0.0442172
   26   0.0003845  -0.0015637   0.0013754   0.0402793  -0.0408989   0.0238972
   27  -0.0037142   0.0030427  -0.0072380  -0.0443046   0.0239911  -0.0598466
   28   0.0026189   0.0016397  -0.0037114  -0.2387517   0.0214480   0.0613651
   29   0.0006584   0.0027740   0.0026574   0.0004002  -0.0620098   0.0175550
   30  -0.0009659   0.0020204  -0.0010756   0.1188758   0.0034368  -0.1437648
   31  -0.0002096  -0.0003454   0.0012054  -0.0010501  -0.0072491   0.0226090
   32  -0.0001929   0.0001237   0.0002131   0.0002781   0.0000992   0.0076654
   33   0.0007609   0.0003116  -0.0012250   0.0021020   0.0126398  -0.0332077
   34   0.0009772  -0.0000536  -0.0005579  -0.0018345   0.0024968  -0.0023616
   35  -0.0000615  -0.0000886  -0.0000512   0.0021884   0.0039246   0.0023200
   36  -0.0004416  -0.0000464   0.0003198  -0.0014927   0.0021617   0.0001807
   37  -0.0002158   0.0000448   0.0001531  -0.0000840   0.0007179   0.0003830
   38   0.0003582  -0.0000591  -0.0002219   0.0001390  -0.0004290   0.0003111
   39   0.0002930   0.0000262  -0.0001650   0.0002805  -0.0002232  -0.0003242
   40  -0.0001040  -0.0000250   0.0000533   0.0004968   0.0000060  -0.0001168
   41  -0.0001463   0.0000085   0.0000889  -0.0000249   0.0000903  -0.0000378
   42  -0.0000198  -0.0000129   0.0000009  -0.0000229  -0.0000019  -0.0003862
   43   0.0001245  -0.0000196  -0.0000594  -0.0000509   0.0000668   0.0000602
   44   0.0001769   0.0000096  -0.0001291  -0.0002534   0.0002467  -0.0001006
   45   0.0000502  -0.0000285   0.0000163   0.0001429   0.0000605   0.0002399
   46  -0.0002641   0.0000023   0.0001537   0.0001966  -0.0000244   0.0001207
   47  -0.0002133   0.0000058   0.0001323   0.0001568  -0.0000489   0.0000825
   48   0.0000366   0.0000044  -0.0000262  -0.0000792  -0.0000654  -0.0000225
   49   0.0003002  -0.0000039  -0.0002175  -0.0002909   0.0000719  -0.0002379
   50  -0.0000816  -0.0000073   0.0000709   0.0001277   0.0000475   0.0000923
   51  -0.0002496   0.0000059   0.0000960   0.0001067  -0.0001648  -0.0000156
   52  -0.0003013   0.0000103   0.0001812   0.0002241  -0.0000722   0.0000541
   53   0.0000282  -0.0000000  -0.0000158  -0.0000284   0.0000027  -0.0000089
   54   0.0001799  -0.0000057  -0.0001085  -0.0001410   0.0000362  -0.0000301
   55  -0.0000613   0.0000207   0.0000592   0.0001279   0.0000516   0.0001465
   56   0.0001525  -0.0000077  -0.0001076  -0.0000607   0.0001533  -0.0000826
   57   0.0001428   0.0000176  -0.0000368   0.0001157   0.0002094   0.0002206
   58  -0.0000551   0.0000019   0.0000305  -0.0000012  -0.0000545  -0.0000098
   59  -0.0000201  -0.0000007   0.0000144   0.0000132  -0.0000340   0.0000030
   60   0.0000235   0.0000004  -0.0000183   0.0000173   0.0000206   0.0000230
   61  -0.0004443  -0.0000460   0.0002377  -0.0005041  -0.0007154  -0.0002672
   62  -0.0004515   0.0000191   0.0002605  -0.0001036   0.0000616  -0.0001491
   63  -0.0000212  -0.0000600  -0.0000127   0.0002058   0.0001225  -0.0003153
   64  -0.0000221   0.0000160   0.0000296   0.0003637  -0.0001940  -0.0000278
   65   0.0001594  -0.0000133  -0.0000996  -0.0001422  -0.0000928   0.0002404
   66   0.0001002   0.0000084  -0.0000593  -0.0000452   0.0001784  -0.0001471
           25          26          27          28          29          30
    1   0.0004155   0.0000653   0.0019903  -0.2456251   0.0757743  -0.0864325
    2  -0.0013872   0.0037002   0.0009669   0.0549954  -0.0887094   0.0457425
    3   0.0059021   0.0000389  -0.0002706  -0.0287240   0.0318920  -0.1285344
    4  -0.0016331   0.0006162  -0.0011957   0.0344766   0.0025047  -0.0244100
    5   0.0006413  -0.0010589   0.0001134   0.0204422  -0.0028228   0.0163988
    6  -0.0012193   0.0000961  -0.0003652  -0.0744964   0.0284661  -0.0211412
    7   0.0000727  -0.0000332  -0.0000208   0.0013168   0.0006994   0.0010667
    8  -0.0000234  -0.0000735  -0.0000526   0.0005255   0.0046803   0.0028926
    9  -0.0000606  -0.0000406   0.0000594   0.0016106   0.0027587  -0.0027832
   10   0.0027620  -0.0013081   0.0041709  -0.0699285   0.0152436   0.0030911
   11  -0.0002177   0.0033107   0.0009676   0.0143154  -0.0049190  -0.0011958
   12   0.0011417   0.0017098  -0.0018680   0.0051176  -0.0017112  -0.0005892
   13  -0.0001756   0.0004801  -0.0011147   0.0010800  -0.0003982  -0.0000232
   14   0.0002840  -0.0001543   0.0006702  -0.0000145  -0.0005560  -0.0001977
   15  -0.0005656   0.0005327  -0.0009568  -0.0010326   0.0000461  -0.0000790
   16  -0.0159864   0.0150370  -0.0288712   0.0306360  -0.0136481   0.0199799
   17   0.0082221  -0.0032804   0.0138608  -0.0324343   0.0090185   0.0067912
   18  -0.0099905   0.0094063  -0.0159579   0.0720105  -0.0058427  -0.0281934
   19   0.0029304   0.0003845  -0.0037142   0.0026189   0.0006584  -0.0009659
   20  -0.0022050  -0.0015637   0.0030427   0.0016397   0.0027740   0.0020204
   21   0.0034368   0.0013754  -0.0072380  -0.0037114   0.0026574  -0.0010756
   22  -0.1280120   0.0402793  -0.0443046  -0.2387517   0.0004002   0.1188758
   23   0.0403261  -0.0408989   0.0239911   0.0214480  -0.0620098   0.0034368
   24  -0.0442172   0.0238972  -0.0598466   0.0613651   0.0175550  -0.1437648
   25   0.1827549  -0.0625434   0.0624322  -0.0371329   0.0157527  -0.0172291
   26  -0.0625434   0.0405214  -0.0410808   0.0088447  -0.0003276   0.0043881
   27   0.0624322  -0.0410808   0.0836590   0.0020232  -0.0001582   0.0025637
   28  -0.0371329   0.0088447   0.0020232   0.5877032  -0.1010336  -0.0318973
   29   0.0157527  -0.0003276  -0.0001582  -0.1010336   0.1808690  -0.1172084
   30  -0.0172291   0.0043881   0.0025637  -0.0318973  -0.1172084   0.4589040
   31  -0.0050910  -0.0019365   0.0082079  -0.0376772   0.0030866   0.0022398
   32   0.0005487  -0.0002355  -0.0022019   0.0019627  -0.0380085   0.0430392
   33   0.0013019  -0.0005304  -0.0000092   0.0047944   0.0422727  -0.1419433
   34  -0.0003066  -0.0000641   0.0005129  -0.0289689   0.0040831   0.0103722
   35   0.0005933   0.0000793  -0.0000676   0.0093941   0.0032202  -0.0056402
   36  -0.0012960   0.0003580   0.0000697  -0.0049106  -0.0019603   0.0121482
   37  -0.0000514   0.0000268   0.0000648   0.0006979  -0.0006773   0.0017877
   38   0.0006347  -0.0000859   0.0000217   0.0023696  -0.0013767  -0.0020487
   39   0.0002807  -0.0001935   0.0000426   0.0002072   0.0017053  -0.0021953
   40  -0.0000317   0.0000190  -0.0000305  -0.0004372  -0.0017000  -0.0004656
   41  -0.0002044  -0.0000107  -0.0000443  -0.0004771  -0.0007014   0.0007152
   42  -0.0001202   0.0000338   0.0000343  -0.0011028  -0.0000582   0.0005021
   43   0.0001367  -0.0000637  -0.0000394   0.0000287   0.0000594   0.0001689
   44   0.0002277  -0.0000517   0.0000941  -0.0000812  -0.0002673   0.0004117
   45   0.0001209  -0.0000433  -0.0000451   0.0006779  -0.0001493  -0.0006527
   46  -0.0002011   0.0000811  -0.0000538   0.0000704  -0.0002660   0.0005350
   47  -0.0001914   0.0000652  -0.0000489  -0.0000039  -0.0000734   0.0003866
   48   0.0000269   0.0000005   0.0000177   0.0000733   0.0000388  -0.0001225
   49   0.0002734  -0.0000835   0.0001035   0.0001589   0.0000809  -0.0001575
   50  -0.0000947  -0.0000016  -0.0000501   0.0000867   0.0001435   0.0000387
   51  -0.0002103   0.0000860  -0.0000228  -0.0002361  -0.0000463   0.0004822
   52  -0.0003197   0.0000987  -0.0000714  -0.0002025  -0.0001169   0.0004641
   53   0.0000291  -0.0000080   0.0000084   0.0000149   0.0000029  -0.0000183
   54   0.0001937  -0.0000622   0.0000393   0.0001238   0.0001077  -0.0003003
   55  -0.0000255   0.0000366  -0.0000554  -0.0000792  -0.0002020   0.0001195
   56   0.0000529  -0.0000002   0.0000531  -0.0003632   0.0002541  -0.0006148
   57   0.0001341  -0.0000589   0.0000052   0.0006143   0.0003264  -0.0011793
   58  -0.0000468   0.0000095  -0.0000156   0.0000224  -0.0000813   0.0003243
   59  -0.0000061   0.0000033  -0.0000008  -0.0000594   0.0000181  -0.0000303
   60   0.0000158  -0.0000033  -0.0000016   0.0001436   0.0000611  -0.0000706
   61  -0.0003906   0.0000780   0.0000112  -0.0006254  -0.0014223   0.0024783
   62  -0.0006698   0.0001606  -0.0000891  -0.0022018  -0.0005473   0.0019535
   63  -0.0001168   0.0001660   0.0000587  -0.0019951  -0.0006436  -0.0016782
   64   0.0000591  -0.0000240  -0.0000294   0.0006194   0.0012033   0.0000781
   65   0.0002302  -0.0000899   0.0000044   0.0006334  -0.0006625  -0.0012610
   66   0.0000388  -0.0000758   0.0000324  -0.0006544  -0.0001102  -0.0002952
           31          32          33          34          35          36
    1   0.0033766   0.0009268  -0.0018826  -0.1820030   0.0038581   0.0601631
    2   0.0080413  -0.0028256   0.0136123   0.0030916  -0.0763514  -0.0017809
    3  -0.0216698   0.0183677  -0.0322373   0.0613491  -0.0019073  -0.1114524
    4  -0.0035562   0.0031725  -0.0038094  -0.0036781  -0.0091209   0.0303069
    5   0.0014856   0.0031253   0.0012025  -0.0021216   0.0047665   0.0011001
    6   0.0007952   0.0000637   0.0029793   0.0115711   0.0054828  -0.0178566
    7   0.0002743  -0.0001829   0.0004645   0.0003531  -0.0012306   0.0003856
    8   0.0002662   0.0000007   0.0003862  -0.0004626  -0.0032395  -0.0017595
    9  -0.0007860   0.0006721  -0.0011482  -0.0016034  -0.0012888   0.0005202
   10   0.0007122  -0.0005020   0.0003146   0.0029922   0.0009296  -0.0001225
   11  -0.0002964  -0.0003700  -0.0003172   0.0007103   0.0050017   0.0033862
   12  -0.0000424  -0.0002343   0.0001102   0.0002077   0.0034155  -0.0029640
   13   0.0001523  -0.0000995  -0.0000102   0.0002227  -0.0002681   0.0006379
   14  -0.0001220  -0.0004694   0.0005759   0.0002512   0.0000220   0.0000818
   15   0.0000508   0.0005699  -0.0018822  -0.0007811   0.0004225  -0.0005248
   16  -0.0030707   0.0008637   0.0022085  -0.0011506   0.0000606  -0.0002231
   17   0.0019206   0.0033538  -0.0002901   0.0002686  -0.0012774  -0.0000035
   18  -0.0008221   0.0004817   0.0031377  -0.0007749   0.0001469  -0.0010544
   19  -0.0002096  -0.0001929   0.0007609   0.0009772  -0.0000615  -0.0004416
   20  -0.0003454   0.0001237   0.0003116  -0.0000536  -0.0000886  -0.0000464
   21   0.0012054   0.0002131  -0.0012250  -0.0005579  -0.0000512   0.0003198
   22  -0.0010501   0.0002781   0.0021020  -0.0018345   0.0021884  -0.0014927
   23  -0.0072491   0.0000992   0.0126398   0.0024968   0.0039246   0.0021617
   24   0.0226090   0.0076654  -0.0332077  -0.0023616   0.0023200   0.0001807
   25  -0.0050910   0.0005487   0.0013019  -0.0003066   0.0005933  -0.0012960
   26  -0.0019365  -0.0002355  -0.0005304  -0.0000641   0.0000793   0.0003580
   27   0.0082079  -0.0022019  -0.0000092   0.0005129  -0.0000676   0.0000697
   28  -0.0376772   0.0019627   0.0047944  -0.0289689   0.0093941  -0.0049106
   29   0.0030866  -0.0380085   0.0422727   0.0040831   0.0032202  -0.0019603
   30   0.0022398   0.0430392  -0.1419433   0.0103722  -0.0056402   0.0121482
   31   0.0495826  -0.0068099  -0.0067156  -0.0023180   0.0009412  -0.0028123
   32  -0.0068099   0.0376910  -0.0690483  -0.0009901  -0.0022485   0.0003798
   33  -0.0067156  -0.0690483   0.2057526   0.0025843  -0.0007995  -0.0016101
   34  -0.0023180  -0.0009901   0.0025843   0.5438851   0.0702521  -0.1734494
   35   0.0009412  -0.0022485  -0.0007995   0.0702521   0.5426331   0.1445291
   36  -0.0028123   0.0003798  -0.0016101  -0.1734494   0.1445291   0.3353319
   37  -0.0009898  -0.0003429  -0.0011682  -0.1785619  -0.0749018   0.0298554
   38   0.0008454  -0.0003158   0.0004492  -0.1236840  -0.1984729  -0.0017535
   39  -0.0011973  -0.0002133   0.0005317   0.0053075  -0.0289879  -0.0747726
   40  -0.0000135  -0.0001131   0.0002113   0.0062355  -0.0088213  -0.0054670
   41   0.0001225   0.0003372  -0.0000872   0.0068015  -0.0348268  -0.0227723
   42   0.0001038  -0.0000463   0.0000808   0.0025817  -0.0140640  -0.0036665
   43   0.0004801   0.0001840  -0.0000662  -0.0334228  -0.0530789  -0.0057147
   44   0.0000329  -0.0001161  -0.0002302  -0.0124464   0.0294506   0.0193319
   45  -0.0000267  -0.0000178  -0.0001013   0.0144548   0.0424514   0.0164864
   46  -0.0000607   0.0000380  -0.0001901  -0.0004925   0.0029158   0.0037529
   47  -0.0000439   0.0000321  -0.0000842   0.0001769   0.0023602  -0.0008001
   48  -0.0000376   0.0000084   0.0000229   0.0024354  -0.0023565   0.0012575
   49   0.0000342   0.0000192  -0.0000333  -0.0017942  -0.0137448  -0.0052847
   50  -0.0000721   0.0001814   0.0000580  -0.0126761  -0.0582180  -0.0218541
   51   0.0001370   0.0000261  -0.0000205  -0.0050788  -0.0212762  -0.0071855
   52  -0.0001319   0.0000560  -0.0000771  -0.0015529   0.0010283   0.0010955
   53   0.0000107  -0.0000042  -0.0000055   0.0003500   0.0009657   0.0007363
   54   0.0000679  -0.0000422   0.0000577   0.0005023   0.0003543  -0.0012375
   55   0.0002897  -0.0002683  -0.0001649   0.0020976   0.0621942   0.0326936
   56  -0.0000853  -0.0002339   0.0003197   0.0265507   0.0247149  -0.0051867
   57  -0.0001245  -0.0000333   0.0002047   0.0151797  -0.0255292  -0.0146897
   58  -0.0000092   0.0000710  -0.0001292  -0.0030049  -0.0016165   0.0036751
   59   0.0000239  -0.0000081   0.0000319  -0.0013065   0.0017941  -0.0008860
   60  -0.0000360  -0.0000078  -0.0000222   0.0038526  -0.0006859   0.0025758
   61  -0.0007579   0.0013283  -0.0008227  -0.1173075   0.0145237   0.0394297
   62   0.0002711  -0.0002800  -0.0005047   0.0627585  -0.2133865  -0.1092609
   63  -0.0012492   0.0002811   0.0003310   0.0628215  -0.0826746  -0.1341626
   64   0.0000338   0.0000524   0.0003267  -0.0003638  -0.0060323  -0.0007804
   65  -0.0000879   0.0001712   0.0000375  -0.0239892  -0.0308254  -0.0040009
   66   0.0001031   0.0000772   0.0001981  -0.0091264  -0.0137961   0.0022873
           37          38          39          40          41          42
    1  -0.0225277  -0.0085278   0.0112992  -0.0025405   0.0017583   0.0010579
    2  -0.0208985   0.0044515   0.0118426  -0.0028803  -0.0026789   0.0019368
    3   0.0037116   0.0061376   0.0034245  -0.0013886  -0.0015912  -0.0019315
    4  -0.0004374   0.0018192   0.0016454   0.0000425  -0.0014681   0.0003464
    5   0.0005783  -0.0007860  -0.0011788  -0.0012174  -0.0006842   0.0007961
    6  -0.0020392  -0.0020754  -0.0009003  -0.0007286   0.0002315   0.0002548
    7   0.0001668  -0.0001596   0.0000440   0.0000233   0.0000761   0.0000298
    8  -0.0006250   0.0003403   0.0007534   0.0001417  -0.0001069  -0.0002888
    9   0.0001653   0.0004897   0.0001941   0.0000587  -0.0000802  -0.0000917
   10  -0.0003253   0.0003190   0.0000002   0.0002285   0.0003870  -0.0004692
   11   0.0006554  -0.0001231  -0.0007628   0.0001526  -0.0001067   0.0000710
   12   0.0004269  -0.0002158  -0.0004112  -0.0003503  -0.0000476   0.0002459
   13  -0.0000278   0.0001462   0.0001095   0.0000329  -0.0000719  -0.0000265
   14   0.0000533   0.0001560   0.0000876  -0.0000304  -0.0000793  -0.0000226
   15   0.0000872  -0.0005853  -0.0002436   0.0000051   0.0002173   0.0000344
   16   0.0002085  -0.0000968  -0.0000045  -0.0000109  -0.0001279   0.0001041
   17  -0.0003775   0.0003757  -0.0000154   0.0002258   0.0000602  -0.0001129
   18  -0.0001003   0.0000347   0.0001699   0.0001284  -0.0000859   0.0002241
   19  -0.0002158   0.0003582   0.0002930  -0.0001040  -0.0001463  -0.0000198
   20   0.0000448  -0.0000591   0.0000262  -0.0000250   0.0000085  -0.0000129
   21   0.0001531  -0.0002219  -0.0001650   0.0000533   0.0000889   0.0000009
   22  -0.0000840   0.0001390   0.0002805   0.0004968  -0.0000249  -0.0000229
   23   0.0007179  -0.0004290  -0.0002232   0.0000060   0.0000903  -0.0000019
   24   0.0003830   0.0003111  -0.0003242  -0.0001168  -0.0000378  -0.0003862
   25  -0.0000514   0.0006347   0.0002807  -0.0000317  -0.0002044  -0.0001202
   26   0.0000268  -0.0000859  -0.0001935   0.0000190  -0.0000107   0.0000338
   27   0.0000648   0.0000217   0.0000426  -0.0000305  -0.0000443   0.0000343
   28   0.0006979   0.0023696   0.0002072  -0.0004372  -0.0004771  -0.0011028
   29  -0.0006773  -0.0013767   0.0017053  -0.0017000  -0.0007014  -0.0000582
   30   0.0017877  -0.0020487  -0.0021953  -0.0004656   0.0007152   0.0005021
   31  -0.0009898   0.0008454  -0.0011973  -0.0000135   0.0001225   0.0001038
   32  -0.0003429  -0.0003158  -0.0002133  -0.0001131   0.0003372  -0.0000463
   33  -0.0011682   0.0004492   0.0005317   0.0002113  -0.0000872   0.0000808
   34  -0.1785619  -0.1236840   0.0053075   0.0062355   0.0068015   0.0025817
   35  -0.0749018  -0.1984729  -0.0289879  -0.0088213  -0.0348268  -0.0140640
   36   0.0298554  -0.0017535  -0.0747726  -0.0054670  -0.0227723  -0.0036665
   37   0.5054974   0.1059846  -0.1617966  -0.0447328   0.0236537   0.0226837
   38   0.1059846   0.4553676   0.1082551   0.0208616  -0.1155781  -0.0562217
   39  -0.1617966   0.1082551   0.2571419   0.0218756  -0.0579290  -0.0626855
   40  -0.0447328   0.0208616   0.0218756   0.0574470  -0.0295684  -0.0393136
   41   0.0236537  -0.1155781  -0.0579290  -0.0295684   0.1655651   0.0909197
   42   0.0226837  -0.0562217  -0.0626855  -0.0393136   0.0909197   0.0769100
   43  -0.2362433   0.0194709   0.1087789  -0.0074064   0.0053731   0.0087146
   44  -0.0310251  -0.0895279   0.0008755   0.0232799  -0.0153833  -0.0221278
   45   0.0848775  -0.0276175  -0.1151973   0.0172334  -0.0120455  -0.0122269
   46  -0.0236138  -0.0295302   0.0000749  -0.0060646  -0.0020687   0.0018842
   47  -0.0125181  -0.0132824  -0.0007374   0.0040155   0.0027098  -0.0004762
   48   0.0084057   0.0085313   0.0023269   0.0048399   0.0028609  -0.0020573
   49   0.0018420   0.0253952   0.0131916  -0.0019834  -0.0006964   0.0029374
   50   0.0728336   0.0260423  -0.0300746  -0.0039945   0.0029306   0.0019498
   51   0.0369128  -0.0031022  -0.0186637   0.0012711  -0.0000143   0.0032088
   52   0.0029456   0.0004113   0.0006600  -0.0006029   0.0004995   0.0006162
   53  -0.0029338  -0.0025548  -0.0014616   0.0010150  -0.0002129  -0.0006958
   54  -0.0010327  -0.0033316   0.0026937   0.0008761  -0.0004223  -0.0006422
   55  -0.0506313  -0.0253789   0.0164176   0.0003535   0.0011270  -0.0003648
   56  -0.0247389  -0.0117585   0.0079129   0.0010808  -0.0017443  -0.0010280
   57   0.0160753   0.0084164  -0.0050833  -0.0002117  -0.0009749  -0.0012696
   58  -0.0010593  -0.0004987  -0.0002715   0.0000584   0.0000383  -0.0000438
   59  -0.0004037  -0.0000811   0.0007332   0.0000209   0.0000825   0.0000526
   60  -0.0001660   0.0007875  -0.0006320  -0.0000580   0.0000052  -0.0000133
   61   0.0479772   0.0088545  -0.0194043  -0.0012027  -0.0047026   0.0006432
   62  -0.0383103  -0.0535387  -0.0072995  -0.0019966   0.0020302   0.0000441
   63  -0.0430303  -0.0349575   0.0137240   0.0018749   0.0018061   0.0035345
   64   0.0001652   0.0002725   0.0022084   0.0002120  -0.0002798  -0.0002190
   65   0.0032025   0.0012374  -0.0031136  -0.0004716  -0.0017009  -0.0006464
   66   0.0037453  -0.0013034   0.0010241  -0.0002970  -0.0007115  -0.0000600
           43          44          45          46          47          48
    1   0.0013463  -0.0035498   0.0009303  -0.0001563   0.0002336   0.0002765
    2  -0.0026078  -0.0018633  -0.0021729  -0.0011781  -0.0003034   0.0003807
    3   0.0010077  -0.0021346   0.0040117  -0.0005221  -0.0004865   0.0002838
    4  -0.0004988   0.0007676  -0.0006493  -0.0003108  -0.0002005   0.0000125
    5  -0.0000964   0.0001853  -0.0002874   0.0000735   0.0000825   0.0001170
    6   0.0002042  -0.0002081   0.0000234  -0.0000249  -0.0000215   0.0000974
    7  -0.0000973   0.0000299  -0.0000230  -0.0000122  -0.0000077  -0.0000050
    8  -0.0000931  -0.0001847  -0.0000319  -0.0000660  -0.0000459   0.0000000
    9   0.0000836   0.0001688   0.0000021  -0.0000853  -0.0000997  -0.0000070
   10   0.0000126  -0.0000276   0.0001759  -0.0000175  -0.0000678   0.0000068
   11   0.0000507  -0.0000428   0.0002238   0.0002406   0.0001428  -0.0000839
   12   0.0003396   0.0002379   0.0002854  -0.0002631  -0.0002281   0.0000133
   13  -0.0000269   0.0000623  -0.0000526  -0.0000168  -0.0000204  -0.0000004
   14   0.0000466   0.0000927   0.0000369  -0.0000738  -0.0000593   0.0000041
   15  -0.0001371  -0.0002623  -0.0000804   0.0002287   0.0001971  -0.0000068
   16  -0.0000894  -0.0002486  -0.0001233   0.0001827   0.0001877  -0.0000173
   17   0.0000062  -0.0000136  -0.0000669  -0.0000369  -0.0000377   0.0000293
   18   0.0000922   0.0001242   0.0000559  -0.0001228  -0.0000939  -0.0000051
   19   0.0001245   0.0001769   0.0000502  -0.0002641  -0.0002133   0.0000366
   20  -0.0000196   0.0000096  -0.0000285   0.0000023   0.0000058   0.0000044
   21  -0.0000594  -0.0001291   0.0000163   0.0001537   0.0001323  -0.0000262
   22  -0.0000509  -0.0002534   0.0001429   0.0001966   0.0001568  -0.0000792
   23   0.0000668   0.0002467   0.0000605  -0.0000244  -0.0000489  -0.0000654
   24   0.0000602  -0.0001006   0.0002399   0.0001207   0.0000825  -0.0000225
   25   0.0001367   0.0002277   0.0001209  -0.0002011  -0.0001914   0.0000269
   26  -0.0000637  -0.0000517  -0.0000433   0.0000811   0.0000652   0.0000005
   27  -0.0000394   0.0000941  -0.0000451  -0.0000538  -0.0000489   0.0000177
   28   0.0000287  -0.0000812   0.0006779   0.0000704  -0.0000039   0.0000733
   29   0.0000594  -0.0002673  -0.0001493  -0.0002660  -0.0000734   0.0000388
   30   0.0001689   0.0004117  -0.0006527   0.0005350   0.0003866  -0.0001225
   31   0.0004801   0.0000329  -0.0000267  -0.0000607  -0.0000439  -0.0000376
   32   0.0001840  -0.0001161  -0.0000178   0.0000380   0.0000321   0.0000084
   33  -0.0000662  -0.0002302  -0.0001013  -0.0001901  -0.0000842   0.0000229
   34  -0.0334228  -0.0124464   0.0144548  -0.0004925   0.0001769   0.0024354
   35  -0.0530789   0.0294506   0.0424514   0.0029158   0.0023602  -0.0023565
   36  -0.0057147   0.0193319   0.0164864   0.0037529  -0.0008001   0.0012575
   37  -0.2362433  -0.0310251   0.0848775  -0.0236138  -0.0125181   0.0084057
   38   0.0194709  -0.0895279  -0.0276175  -0.0295302  -0.0132824   0.0085313
   39   0.1087789   0.0008755  -0.1151973   0.0000749  -0.0007374   0.0023269
   40  -0.0074064   0.0232799   0.0172334  -0.0060646   0.0040155   0.0048399
   41   0.0053731  -0.0153833  -0.0120455  -0.0020687   0.0027098   0.0028609
   42   0.0087146  -0.0221278  -0.0122269   0.0018842  -0.0004762  -0.0020573
   43   0.4682340   0.0487254  -0.1764058  -0.0854943  -0.0665716   0.0028586
   44   0.0487254   0.4799041   0.1566492  -0.0665951  -0.1167068  -0.0102798
   45  -0.1764058   0.1566492   0.2819003   0.0026434  -0.0104178  -0.0276770
   46  -0.0854943  -0.0665951   0.0026434   0.1180312   0.0992686  -0.0106290
   47  -0.0665716  -0.1167068  -0.0104178   0.0992686   0.1624384   0.0201591
   48   0.0028586  -0.0102798  -0.0276770  -0.0106290   0.0201591   0.0259282
   49  -0.0990325   0.0552997   0.0514034  -0.0043794  -0.0258689  -0.0087027
   50   0.0047800  -0.2236518  -0.0852326  -0.0079795  -0.0316666  -0.0126381
   51   0.0264640  -0.1133850  -0.1268080   0.0002210  -0.0027622   0.0015240
   52  -0.0213485   0.0007193   0.0140547   0.0018196  -0.0000040  -0.0015540
   53   0.0191851  -0.0008000  -0.0126532   0.0054586  -0.0038077  -0.0045322
   54   0.0231079  -0.0023373  -0.0109031   0.0011792  -0.0014555  -0.0022928
   55   0.0442087  -0.0344286  -0.0380524   0.0017431   0.0039385   0.0029906
   56   0.0060427  -0.0436736  -0.0277337   0.0006203  -0.0000980  -0.0022118
   57  -0.0181187  -0.0054189   0.0136485   0.0013008  -0.0040953   0.0008827
   58  -0.0009910  -0.0028761   0.0020067  -0.0000994  -0.0012458  -0.0004090
   59  -0.0035627  -0.0005610  -0.0008177  -0.0001401  -0.0007127  -0.0004139
   60   0.0016612  -0.0011689   0.0036478   0.0001385   0.0002176   0.0003007
   61  -0.0306471   0.0230180   0.0278200  -0.0000697   0.0000262  -0.0003163
   62   0.0221671  -0.0169047  -0.0204448   0.0002463   0.0003005   0.0004074
   63   0.0279899  -0.0209011  -0.0268337  -0.0001518   0.0005684  -0.0003319
   64   0.0007721  -0.0008098  -0.0012574  -0.0007905  -0.0010462  -0.0002122
   65  -0.0000638  -0.0001404   0.0003378  -0.0009869  -0.0012944   0.0000397
   66  -0.0009895   0.0007902   0.0002076  -0.0001901   0.0000634  -0.0001058
           49          50          51          52          53          54
    1  -0.0008333   0.0001085  -0.0002041   0.0007320  -0.0000007  -0.0005074
    2  -0.0002510  -0.0013578   0.0000636   0.0000909   0.0001248   0.0000724
    3  -0.0001526  -0.0001016  -0.0011437  -0.0004121   0.0001278   0.0001446
    4   0.0003447  -0.0002011  -0.0000507  -0.0005663   0.0000469   0.0003346
    5   0.0000207   0.0000625   0.0000446   0.0000881  -0.0000063  -0.0000656
    6  -0.0001775   0.0000320   0.0001045   0.0000939   0.0000008  -0.0000750
    7  -0.0000219  -0.0000072   0.0000242   0.0000018  -0.0000028  -0.0000038
    8  -0.0000424   0.0000007   0.0000274   0.0000440  -0.0000136  -0.0000417
    9   0.0000866  -0.0000393  -0.0001011  -0.0001245   0.0000059   0.0000746
   10   0.0000656   0.0000231  -0.0000802  -0.0000433  -0.0000039   0.0000323
   11  -0.0001107   0.0000720   0.0001574   0.0001313  -0.0000199  -0.0000678
   12   0.0003634  -0.0000765  -0.0003107  -0.0003275   0.0000311   0.0002053
   13   0.0000339  -0.0000176  -0.0000071  -0.0000409   0.0000033   0.0000244
   14   0.0000848  -0.0000387  -0.0001028  -0.0001094   0.0000133   0.0000682
   15  -0.0002998   0.0000901   0.0002210   0.0003301  -0.0000296  -0.0001956
   16  -0.0002443   0.0000538   0.0002423   0.0002743  -0.0000285  -0.0001663
   17   0.0000494  -0.0000262   0.0000741  -0.0000255  -0.0000045   0.0000082
   18   0.0001724  -0.0000453  -0.0000826  -0.0001400   0.0000101   0.0000851
   19   0.0003002  -0.0000816  -0.0002496  -0.0003013   0.0000282   0.0001799
   20  -0.0000039  -0.0000073   0.0000059   0.0000103  -0.0000000  -0.0000057
   21  -0.0002175   0.0000709   0.0000960   0.0001812  -0.0000158  -0.0001085
   22  -0.0002909   0.0001277   0.0001067   0.0002241  -0.0000284  -0.0001410
   23   0.0000719   0.0000475  -0.0001648  -0.0000722   0.0000027   0.0000362
   24  -0.0002379   0.0000923  -0.0000156   0.0000541  -0.0000089  -0.0000301
   25   0.0002734  -0.0000947  -0.0002103  -0.0003197   0.0000291   0.0001937
   26  -0.0000835  -0.0000016   0.0000860   0.0000987  -0.0000080  -0.0000622
   27   0.0001035  -0.0000501  -0.0000228  -0.0000714   0.0000084   0.0000393
   28   0.0001589   0.0000867  -0.0002361  -0.0002025   0.0000149   0.0001238
   29   0.0000809   0.0001435  -0.0000463  -0.0001169   0.0000029   0.0001077
   30  -0.0001575   0.0000387   0.0004822   0.0004641  -0.0000183  -0.0003003
   31   0.0000342  -0.0000721   0.0001370  -0.0001319   0.0000107   0.0000679
   32   0.0000192   0.0001814   0.0000261   0.0000560  -0.0000042  -0.0000422
   33  -0.0000333   0.0000580  -0.0000205  -0.0000771  -0.0000055   0.0000577
   34  -0.0017942  -0.0126761  -0.0050788  -0.0015529   0.0003500   0.0005023
   35  -0.0137448  -0.0582180  -0.0212762   0.0010283   0.0009657   0.0003543
   36  -0.0052847  -0.0218541  -0.0071855   0.0010955   0.0007363  -0.0012375
   37   0.0018420   0.0728336   0.0369128   0.0029456  -0.0029338  -0.0010327
   38   0.0253952   0.0260423  -0.0031022   0.0004113  -0.0025548  -0.0033316
   39   0.0131916  -0.0300746  -0.0186637   0.0006600  -0.0014616   0.0026937
   40  -0.0019834  -0.0039945   0.0012711  -0.0006029   0.0010150   0.0008761
   41  -0.0006964   0.0029306  -0.0000143   0.0004995  -0.0002129  -0.0004223
   42   0.0029374   0.0019498   0.0032088   0.0006162  -0.0006958  -0.0006422
   43  -0.0990325   0.0047800   0.0264640  -0.0213485   0.0191851   0.0231079
   44   0.0552997  -0.2236518  -0.1133850   0.0007193  -0.0008000  -0.0023373
   45   0.0514034  -0.0852326  -0.1268080   0.0140547  -0.0126532  -0.0109031
   46  -0.0043794  -0.0079795   0.0002210   0.0018196   0.0054586   0.0011792
   47  -0.0258689  -0.0316666  -0.0027622  -0.0000040  -0.0038077  -0.0014555
   48  -0.0087027  -0.0126381   0.0015240  -0.0015540  -0.0045322  -0.0022928
   49   0.4419890   0.1059240  -0.1315312  -0.1281585  -0.0002458   0.0592632
   50   0.1059240   0.5499860   0.1560226   0.0028757  -0.0375849  -0.0089628
   51  -0.1315312   0.1560226   0.2637848   0.0607314  -0.0071612  -0.0598852
   52  -0.1281585   0.0028757   0.0607314   0.1808592  -0.0007011  -0.0954851
   53  -0.0002458  -0.0375849  -0.0071612  -0.0007011   0.0412594   0.0152294
   54   0.0592632  -0.0089628  -0.0598852  -0.0954851   0.0152294   0.0718609
   55  -0.1730451  -0.0857301   0.0221646  -0.0360309  -0.0203088   0.0126964
   56  -0.1386157  -0.2456050  -0.0156869  -0.0019250   0.0039910   0.0008573
   57  -0.0035519  -0.0450772  -0.0773059   0.0217343   0.0110849  -0.0021452
   58   0.0066951  -0.0169787  -0.0104928  -0.0001641  -0.0003729  -0.0015747
   59   0.0066618  -0.0150576  -0.0126259   0.0012872   0.0004436   0.0007606
   60   0.0011046   0.0005886   0.0025734  -0.0008057   0.0016846  -0.0014762
   61  -0.0425083  -0.0623256  -0.0039082   0.0039378  -0.0008533  -0.0001238
   62  -0.0143861   0.0307767   0.0207540  -0.0036231  -0.0015587  -0.0009958
   63   0.0194239   0.0479163   0.0178198  -0.0014286  -0.0025759   0.0041855
   64   0.0005598   0.0033430   0.0037713  -0.0013306  -0.0006620   0.0004528
   65   0.0004424   0.0029715  -0.0009347  -0.0007635  -0.0002279   0.0002963
   66   0.0022964  -0.0027033   0.0017324   0.0004106   0.0002386  -0.0000550
           55          56          57          58          59          60
    1   0.0027343  -0.0005396   0.0015217   0.0001399  -0.0001088  -0.0000584
    2  -0.0001947  -0.0031538  -0.0042031   0.0009762   0.0002706  -0.0005542
    3   0.0014014  -0.0034217   0.0029702   0.0004379   0.0000506   0.0000673
    4  -0.0005809   0.0005057  -0.0004733  -0.0001585   0.0000363   0.0000189
    5   0.0001921  -0.0000621   0.0003497   0.0000022   0.0000381  -0.0000566
    6   0.0003232  -0.0000304   0.0003644   0.0000347   0.0000001   0.0000430
    7  -0.0000728  -0.0000744  -0.0000683   0.0000221   0.0000058  -0.0000036
    8   0.0000943  -0.0002235  -0.0000236   0.0000383   0.0000103  -0.0000340
    9   0.0000466  -0.0001726  -0.0000790   0.0000233   0.0000039  -0.0000220
   10  -0.0000837   0.0001379   0.0000503  -0.0000408  -0.0000043   0.0000480
   11  -0.0001657   0.0003380  -0.0002706  -0.0000660  -0.0000068   0.0000111
   12  -0.0000701   0.0001805   0.0001255  -0.0000441  -0.0000479   0.0000269
   13  -0.0000148   0.0000273  -0.0000167  -0.0000114   0.0000021   0.0000010
   14  -0.0000012   0.0000207   0.0000485  -0.0000111  -0.0000058   0.0000141
   15   0.0000980  -0.0000973  -0.0000254   0.0000341   0.0000175  -0.0000316
   16   0.0000905  -0.0000345  -0.0001290   0.0000204   0.0000066  -0.0000283
   17  -0.0001018  -0.0000211  -0.0001179   0.0000243   0.0000014   0.0000041
   18  -0.0000798  -0.0000294   0.0000056  -0.0000045   0.0000048  -0.0000199
   19  -0.0000613   0.0001525   0.0001428  -0.0000551  -0.0000201   0.0000235
   20   0.0000207  -0.0000077   0.0000176   0.0000019  -0.0000007   0.0000004
   21   0.0000592  -0.0001076  -0.0000368   0.0000305   0.0000144  -0.0000183
   22   0.0001279  -0.0000607   0.0001157  -0.0000012   0.0000132   0.0000173
   23   0.0000516   0.0001533   0.0002094  -0.0000545  -0.0000340   0.0000206
   24   0.0001465  -0.0000826   0.0002206  -0.0000098   0.0000030   0.0000230
   25  -0.0000255   0.0000529   0.0001341  -0.0000468  -0.0000061   0.0000158
   26   0.0000366  -0.0000002  -0.0000589   0.0000095   0.0000033  -0.0000033
   27  -0.0000554   0.0000531   0.0000052  -0.0000156  -0.0000008  -0.0000016
   28  -0.0000792  -0.0003632   0.0006143   0.0000224  -0.0000594   0.0001436
   29  -0.0002020   0.0002541   0.0003264  -0.0000813   0.0000181   0.0000611
   30   0.0001195  -0.0006148  -0.0011793   0.0003243  -0.0000303  -0.0000706
   31   0.0002897  -0.0000853  -0.0001245  -0.0000092   0.0000239  -0.0000360
   32  -0.0002683  -0.0002339  -0.0000333   0.0000710  -0.0000081  -0.0000078
   33  -0.0001649   0.0003197   0.0002047  -0.0001292   0.0000319  -0.0000222
   34   0.0020976   0.0265507   0.0151797  -0.0030049  -0.0013065   0.0038526
   35   0.0621942   0.0247149  -0.0255292  -0.0016165   0.0017941  -0.0006859
   36   0.0326936  -0.0051867  -0.0146897   0.0036751  -0.0008860   0.0025758
   37  -0.0506313  -0.0247389   0.0160753  -0.0010593  -0.0004037  -0.0001660
   38  -0.0253789  -0.0117585   0.0084164  -0.0004987  -0.0000811   0.0007875
   39   0.0164176   0.0079129  -0.0050833  -0.0002715   0.0007332  -0.0006320
   40   0.0003535   0.0010808  -0.0002117   0.0000584   0.0000209  -0.0000580
   41   0.0011270  -0.0017443  -0.0009749   0.0000383   0.0000825   0.0000052
   42  -0.0003648  -0.0010280  -0.0012696  -0.0000438   0.0000526  -0.0000133
   43   0.0442087   0.0060427  -0.0181187  -0.0009910  -0.0035627   0.0016612
   44  -0.0344286  -0.0436736  -0.0054189  -0.0028761  -0.0005610  -0.0011689
   45  -0.0380524  -0.0277337   0.0136485   0.0020067  -0.0008177   0.0036478
   46   0.0017431   0.0006203   0.0013008  -0.0000994  -0.0001401   0.0001385
   47   0.0039385  -0.0000980  -0.0040953  -0.0012458  -0.0007127   0.0002176
   48   0.0029906  -0.0022118   0.0008827  -0.0004090  -0.0004139   0.0003007
   49  -0.1730451  -0.1386157  -0.0035519   0.0066951   0.0066618   0.0011046
   50  -0.0857301  -0.2456050  -0.0450772  -0.0169787  -0.0150576   0.0005886
   51   0.0221646  -0.0156869  -0.0773059  -0.0104928  -0.0126259   0.0025734
   52  -0.0360309  -0.0019250   0.0217343  -0.0001641   0.0012872  -0.0008057
   53  -0.0203088   0.0039910   0.0110849  -0.0003729   0.0004436   0.0016846
   54   0.0126964   0.0008573  -0.0021452  -0.0015747   0.0007606  -0.0014762
   55   0.5613094   0.0754606  -0.2085888  -0.0675535   0.0551326   0.0463855
   56   0.0754606   0.6347541   0.2113569   0.0552243  -0.2419405  -0.1336871
   57  -0.2085888   0.2113569   0.3404454   0.0463401  -0.1334977  -0.1250689
   58  -0.0675535   0.0552243   0.0463401   0.0695348  -0.0553795  -0.0531167
   59   0.0551326  -0.2419405  -0.1334977  -0.0553795   0.2526967   0.1440420
   60   0.0463855  -0.1336871  -0.1250689  -0.0531167   0.1440420   0.1240178
   61  -0.2594018   0.0348783   0.1283776  -0.0031991  -0.0018941   0.0023755
   62  -0.0168056  -0.1033797  -0.0122859   0.0217664   0.0026692  -0.0121699
   63   0.1021956  -0.0414447  -0.1365000   0.0140745   0.0009564  -0.0044984
   64  -0.0253714  -0.0342982  -0.0003074  -0.0000989  -0.0003051  -0.0015135
   65  -0.0146604  -0.0123229  -0.0002232   0.0010286   0.0003802   0.0009308
   66   0.0096414   0.0108548   0.0045078  -0.0008694   0.0016490  -0.0014006
           61          62          63          64          65          66
    1  -0.0083012   0.0088208   0.0122428  -0.0019295  -0.0019431  -0.0014430
    2   0.0226049   0.0039034  -0.0119616   0.0023197  -0.0018101  -0.0014640
    3   0.0169541  -0.0054917  -0.0090264   0.0010326   0.0015410  -0.0020910
    4  -0.0016189  -0.0027072   0.0001680   0.0009179   0.0006470   0.0005302
    5   0.0004180  -0.0015749  -0.0002018   0.0007626  -0.0004045  -0.0012207
    6  -0.0010879   0.0018109   0.0009371  -0.0001434  -0.0003265  -0.0006396
    7   0.0005078   0.0003017  -0.0000880  -0.0001139  -0.0001413   0.0000667
    8   0.0005336   0.0006917  -0.0002430  -0.0002111  -0.0001729   0.0001336
    9   0.0003980  -0.0001101  -0.0003921  -0.0000748  -0.0000151   0.0000011
   10  -0.0007050  -0.0003307   0.0002243   0.0001262  -0.0000661  -0.0005650
   11  -0.0006113  -0.0003089   0.0007079   0.0000380   0.0000063   0.0000025
   12   0.0000002  -0.0001843   0.0001840  -0.0003897   0.0000675   0.0002359
   13  -0.0001520  -0.0001288  -0.0000466   0.0000630   0.0000424   0.0000247
   14  -0.0001640  -0.0001625  -0.0000743   0.0000138   0.0000494   0.0000331
   15   0.0003186   0.0006284   0.0001322  -0.0000660  -0.0002217  -0.0001113
   16   0.0004336   0.0001281   0.0001166  -0.0000572   0.0000191   0.0001144
   17   0.0003026   0.0001094   0.0000824  -0.0001473   0.0000692  -0.0000666
   18   0.0001726  -0.0000543   0.0001963  -0.0000667  -0.0000267   0.0002065
   19  -0.0004443  -0.0004515  -0.0000212  -0.0000221   0.0001594   0.0001002
   20  -0.0000460   0.0000191  -0.0000600   0.0000160  -0.0000133   0.0000084
   21   0.0002377   0.0002605  -0.0000127   0.0000296  -0.0000996  -0.0000593
   22  -0.0005041  -0.0001036   0.0002058   0.0003637  -0.0001422  -0.0000452
   23  -0.0007154   0.0000616   0.0001225  -0.0001940  -0.0000928   0.0001784
   24  -0.0002672  -0.0001491  -0.0003153  -0.0000278   0.0002404  -0.0001471
   25  -0.0003906  -0.0006698  -0.0001168   0.0000591   0.0002302   0.0000388
   26   0.0000780   0.0001606   0.0001660  -0.0000240  -0.0000899  -0.0000758
   27   0.0000112  -0.0000891   0.0000587  -0.0000294   0.0000044   0.0000324
   28  -0.0006254  -0.0022018  -0.0019951   0.0006194   0.0006334  -0.0006544
   29  -0.0014223  -0.0005473  -0.0006436   0.0012033  -0.0006625  -0.0001102
   30   0.0024783   0.0019535  -0.0016782   0.0000781  -0.0012610  -0.0002952
   31  -0.0007579   0.0002711  -0.0012492   0.0000338  -0.0000879   0.0001031
   32   0.0013283  -0.0002800   0.0002811   0.0000524   0.0001712   0.0000772
   33  -0.0008227  -0.0005047   0.0003310   0.0003267   0.0000375   0.0001981
   34  -0.1173075   0.0627585   0.0628215  -0.0003638  -0.0239892  -0.0091264
   35   0.0145237  -0.2133865  -0.0826746  -0.0060323  -0.0308254  -0.0137961
   36   0.0394297  -0.1092609  -0.1341626  -0.0007804  -0.0040009   0.0022873
   37   0.0479772  -0.0383103  -0.0430303   0.0001652   0.0032025   0.0037453
   38   0.0088545  -0.0535387  -0.0349575   0.0002725   0.0012374  -0.0013034
   39  -0.0194043  -0.0072995   0.0137240   0.0022084  -0.0031136   0.0010241
   40  -0.0012027  -0.0019966   0.0018749   0.0002120  -0.0004716  -0.0002970
   41  -0.0047026   0.0020302   0.0018061  -0.0002798  -0.0017009  -0.0007115
   42   0.0006432   0.0000441   0.0035345  -0.0002190  -0.0006464  -0.0000600
   43  -0.0306471   0.0221671   0.0279899   0.0007721  -0.0000638  -0.0009895
   44   0.0230180  -0.0169047  -0.0209011  -0.0008098  -0.0001404   0.0007902
   45   0.0278200  -0.0204448  -0.0268337  -0.0012574   0.0003378   0.0002076
   46  -0.0000697   0.0002463  -0.0001518  -0.0007905  -0.0009869  -0.0001901
   47   0.0000262   0.0003005   0.0005684  -0.0010462  -0.0012944   0.0000634
   48  -0.0003163   0.0004074  -0.0003319  -0.0002122   0.0000397  -0.0001058
   49  -0.0425083  -0.0143861   0.0194239   0.0005598   0.0004424   0.0022964
   50  -0.0623256   0.0307767   0.0479163   0.0033430   0.0029715  -0.0027033
   51  -0.0039082   0.0207540   0.0178198   0.0037713  -0.0009347   0.0017324
   52   0.0039378  -0.0036231  -0.0014286  -0.0013306  -0.0007635   0.0004106
   53  -0.0008533  -0.0015587  -0.0025759  -0.0006620  -0.0002279   0.0002386
   54  -0.0001238  -0.0009958   0.0041855   0.0004528   0.0002963  -0.0000550
   55  -0.2594018  -0.0168056   0.1021956  -0.0253714  -0.0146604   0.0096414
   56   0.0348783  -0.1033797  -0.0414447  -0.0342982  -0.0123229   0.0108548
   57   0.1283776  -0.0122859  -0.1365000  -0.0003074  -0.0002232   0.0045078
   58  -0.0031991   0.0217664   0.0140745  -0.0000989   0.0010286  -0.0008694
   59  -0.0018941   0.0026692   0.0009564  -0.0003051   0.0003802   0.0016490
   60   0.0023755  -0.0121699  -0.0044984  -0.0015135   0.0009308  -0.0014006
   61   0.4950507   0.0253374  -0.1957015  -0.0800770  -0.0591688   0.0024134
   62   0.0253374   0.4617150   0.1536901  -0.0600903  -0.1107928  -0.0105077
   63  -0.1957015   0.1536901   0.3019399   0.0024936  -0.0105558  -0.0292902
   64  -0.0800770  -0.0600903   0.0024936   0.1062624   0.0960799  -0.0053049
   65  -0.0591688  -0.1107928  -0.0105558   0.0960799   0.1556657   0.0179298
   66   0.0024134  -0.0105077  -0.0292902  -0.0053049   0.0179298   0.0238217
 **********************************************************************
 **                                                                  **
 **                       VIBRATIONAL ANALYSIS                       **
 **                       --------------------                       **
 **                                                                  **
 **        VIBRATIONAL FREQUENCIES (CM**-1) AND NORMAL MODES         **
 **     FORCE CONSTANTS (mDYN/ANGSTROM) AND REDUCED MASSES (AMU)     **
 **                  INFRARED INTENSITIES (KM/MOL)                   **
 **                                                                  **
 **********************************************************************


 Mode:                 1                      2                      3
 Frequency:        19.77                  32.35                  36.02
 Force Cnst:      0.0057                 0.0167                 0.0189
 Red. Mass:      24.7190                27.0528                24.7383
 IR Active:          YES                    YES                    YES
 IR Intens:        0.023                  0.006                  0.015
 Raman Active:       YES                    YES                    YES
               X      Y      Z        X      Y      Z        X      Y      Z
 C         -0.012  0.017 -0.030   -0.067  0.035 -0.150   -0.030 -0.227 -0.074
 C          0.039  0.144  0.017    0.030  0.009 -0.155   -0.036 -0.204 -0.067
 H          0.071  0.247  0.039    0.070  0.011 -0.229   -0.057 -0.273 -0.083
 C          0.053  0.154  0.040    0.087 -0.017 -0.065   -0.005 -0.046 -0.020
 Cl         0.128  0.357  0.112    0.223 -0.059 -0.083   -0.013 -0.011 -0.008
 C          0.012  0.022  0.010    0.043 -0.008  0.034    0.039  0.115  0.027
 Cl         0.027  0.024  0.034    0.116 -0.023  0.151    0.102  0.416  0.122
 C         -0.039 -0.108 -0.037   -0.057  0.016  0.039    0.034  0.046  0.003
 Cl        -0.090 -0.275 -0.075   -0.115  0.035  0.169    0.084  0.235  0.059
 C         -0.049 -0.100 -0.053   -0.112  0.031 -0.057   -0.006 -0.145 -0.055
 Cl        -0.105 -0.229 -0.101   -0.240  0.047 -0.055   -0.015 -0.249 -0.093
 C         -0.019  0.026 -0.042   -0.083  0.057 -0.179   -0.017 -0.179 -0.052
 C          0.041 -0.028  0.079   -0.081  0.055 -0.149   -0.090 -0.118  0.014
 Cl         0.109 -0.096  0.217   -0.184  0.124 -0.303   -0.200 -0.193  0.075
 C          0.048 -0.026  0.090    0.011 -0.009  0.017   -0.078  0.002  0.036
 Cl         0.138 -0.107  0.267    0.036 -0.034  0.100   -0.179  0.077  0.119
 C         -0.017  0.039 -0.038    0.094 -0.064  0.138    0.015  0.058 -0.009
 Cl        -0.019  0.051 -0.044    0.261 -0.187  0.433    0.031  0.214  0.002
 C         -0.081  0.096 -0.165    0.057 -0.029  0.044    0.097 -0.004 -0.063
 H         -0.128  0.144 -0.260    0.108 -0.060  0.114    0.172  0.038 -0.094
 C         -0.079  0.087 -0.162   -0.032  0.031 -0.114    0.079 -0.123 -0.084
 Cl        -0.152  0.154 -0.304   -0.064  0.062 -0.205    0.186 -0.198 -0.153
 TransDip  -0.001  0.003 -0.003    0.001  0.000 -0.002    0.002 -0.003 -0.002

 Mode:                 4                      5                      6
 Frequency:        70.52                  74.18                  80.55
 Force Cnst:      0.0939                 0.0963                 0.1188
 Red. Mass:      32.0415                29.6977                31.0748
 IR Active:          YES                    YES                    YES
 IR Intens:        0.013                  0.010                  0.009
 Raman Active:       YES                    YES                    YES
               X      Y      Z        X      Y      Z        X      Y      Z
 C         -0.028  0.092 -0.054   -0.042 -0.149 -0.089    0.011  0.029  0.020
 C         -0.000  0.083 -0.057   -0.022 -0.116 -0.077    0.035  0.148  0.063
 H          0.014  0.094 -0.076   -0.017 -0.113 -0.085    0.060  0.257  0.104
 C          0.005  0.012 -0.050    0.017  0.015 -0.019    0.012  0.059  0.027
 Cl         0.023 -0.140 -0.108    0.143  0.457  0.139    0.022  0.136  0.055
 C         -0.007  0.027 -0.014   -0.011 -0.079 -0.043   -0.013 -0.051 -0.016
 Cl         0.018  0.019  0.026   -0.046 -0.271 -0.097   -0.115 -0.466 -0.171
 C         -0.038  0.037 -0.011   -0.007 -0.014 -0.020    0.025  0.089  0.034
 Cl        -0.059  0.052  0.039    0.010  0.093  0.033    0.135  0.554  0.199
 C         -0.058  0.028 -0.049   -0.004  0.025 -0.017   -0.005 -0.044 -0.010
 Cl        -0.143 -0.113 -0.102    0.083  0.454  0.137   -0.091 -0.425 -0.149
 C         -0.024  0.088 -0.049   -0.043 -0.160 -0.089    0.009  0.021  0.016
 C         -0.011  0.078 -0.064   -0.087 -0.127 -0.057    0.015  0.016  0.016
 Cl        -0.086  0.187 -0.264   -0.204 -0.144 -0.092    0.046  0.010  0.042
 C          0.058 -0.009  0.060   -0.055 -0.078  0.007    0.006  0.016 -0.001
 Cl         0.331 -0.247  0.494   -0.059 -0.088  0.182   -0.009  0.031 -0.050
 C         -0.036  0.049 -0.070   -0.009 -0.036 -0.037    0.003  0.009  0.007
 Cl        -0.165  0.129 -0.298   -0.017  0.076 -0.062    0.011 -0.008  0.023
 C         -0.045  0.056 -0.048    0.040 -0.074 -0.064   -0.004  0.014  0.008
 H         -0.078  0.063 -0.073    0.087 -0.052 -0.075   -0.009  0.012  0.009
 C          0.010  0.034  0.048    0.031 -0.150 -0.067   -0.004  0.024  0.006
 Cl         0.143 -0.088  0.340    0.155 -0.249 -0.039   -0.030  0.047 -0.009
 TransDip  -0.001  0.003 -0.002    0.001 -0.002 -0.002    0.001  0.003  0.001

 Mode:                 7                      8                      9
 Frequency:        94.85                 139.76                 161.82
 Force Cnst:      0.1323                 0.3125                 0.1526
 Red. Mass:      24.9574                27.1498                 9.8915
 IR Active:          YES                    YES                    YES
 IR Intens:        0.018                  0.029                  0.161
 Raman Active:       YES                    YES                    YES
               X      Y      Z        X      Y      Z        X      Y      Z
 C         -0.103  0.102 -0.206    0.029  0.027 -0.065   -0.024  0.017 -0.044
 C         -0.041  0.088 -0.213    0.118  0.022 -0.097   -0.025  0.011 -0.051
 H         -0.009  0.103 -0.264    0.148  0.035 -0.148   -0.021  0.010 -0.061
 C          0.007  0.051 -0.150    0.153  0.006 -0.090   -0.008  0.007 -0.038
 Cl         0.157  0.019 -0.171    0.372 -0.052 -0.124    0.072  0.004 -0.046
 C         -0.033  0.034 -0.076    0.149  0.006 -0.094   -0.013  0.006 -0.023
 Cl         0.026 -0.010  0.020    0.188 -0.025 -0.061    0.003 -0.001  0.003
 C         -0.113  0.050 -0.073    0.106  0.022 -0.105   -0.024  0.011 -0.025
 Cl        -0.191  0.020  0.040    0.149  0.024 -0.170   -0.051  0.008  0.013
 C         -0.147  0.089 -0.148    0.085  0.028 -0.107   -0.027  0.022 -0.044
 Cl        -0.301  0.122 -0.147    0.248 -0.015 -0.128   -0.072  0.031 -0.045
 C         -0.073  0.079 -0.158   -0.044  0.015 -0.020    0.044 -0.038  0.076
 C          0.002  0.016 -0.034   -0.110  0.019  0.041    0.074 -0.064  0.131
 Cl         0.240 -0.187  0.389   -0.245 -0.073  0.125   -0.008  0.009 -0.019
 C         -0.006  0.022 -0.050   -0.127  0.010  0.053    0.106 -0.092  0.189
 Cl        -0.018  0.034 -0.085   -0.181  0.035  0.121   -0.017  0.018 -0.035
 C          0.008  0.009 -0.024   -0.163 -0.017  0.063    0.158 -0.138  0.281
 Cl         0.056 -0.037  0.060   -0.164 -0.027  0.086   -0.085  0.076 -0.152
 C          0.035 -0.014  0.030   -0.147 -0.047  0.042    0.233 -0.204  0.416
 H          0.094 -0.070  0.141   -0.117 -0.042  0.049    0.264 -0.231  0.470
 C          0.004  0.015 -0.026   -0.135 -0.023  0.040    0.127 -0.111  0.226
 Cl         0.186 -0.147  0.284   -0.338  0.110  0.270   -0.063  0.058 -0.106
 TransDip   0.003  0.001 -0.003    0.003 -0.001 -0.005    0.007 -0.005  0.010

 Mode:                10                     11                     12
 Frequency:       187.80                 203.88                 211.25
 Force Cnst:      0.2649                 0.6078                 0.7792
 Red. Mass:      12.7493                24.8159                29.6335
 IR Active:          YES                    YES                    YES
 IR Intens:        0.122                  0.151                  0.178
 Raman Active:       YES                    YES                    YES
               X      Y      Z        X      Y      Z        X      Y      Z
 C          0.034  0.183  0.067    0.039  0.020 -0.008   -0.039 -0.036  0.091
 C          0.091  0.404  0.144    0.069  0.149  0.050   -0.116 -0.022  0.075
 H          0.093  0.406  0.141    0.059  0.108  0.036   -0.135 -0.034  0.104
 C          0.090  0.384  0.139    0.075  0.200  0.065   -0.107 -0.034  0.116
 Cl         0.009 -0.137 -0.050   -0.136 -0.031 -0.020    0.525 -0.156  0.101
 C          0.074  0.326  0.118    0.082  0.190  0.058   -0.151 -0.021  0.124
 Cl        -0.024 -0.079 -0.030    0.035 -0.057 -0.024   -0.394  0.173 -0.211
 C          0.062  0.282  0.099    0.069  0.159  0.058   -0.037 -0.035  0.101
 Cl        -0.011 -0.071 -0.048   -0.013 -0.068  0.044    0.166  0.050 -0.240
 C          0.044  0.206  0.073    0.048  0.095  0.024   -0.043 -0.042  0.128
 Cl         0.012 -0.006 -0.004   -0.054  0.018 -0.008   -0.185 -0.018  0.167
 C         -0.019 -0.027 -0.002    0.012 -0.133 -0.072   -0.040 -0.035  0.080
 C         -0.012 -0.040 -0.006    0.012 -0.159 -0.083   -0.031 -0.021  0.046
 Cl        -0.086 -0.075  0.014    0.090 -0.159 -0.124    0.155  0.104 -0.053
 C         -0.011 -0.013  0.009   -0.021 -0.171 -0.068   -0.060 -0.041  0.015
 Cl        -0.079  0.030  0.057   -0.015 -0.209 -0.095    0.006 -0.105 -0.060
 C         -0.011 -0.014  0.009    0.028 -0.127 -0.071   -0.072 -0.007 -0.008
 Cl        -0.042 -0.101 -0.030    0.205  0.538  0.146   -0.018  0.151  0.104
 C         -0.014 -0.005  0.016    0.039 -0.178 -0.095   -0.078  0.008 -0.042
 H         -0.006 -0.001  0.014    0.042 -0.184 -0.091   -0.102  0.023 -0.077
 C         -0.024 -0.037 -0.003    0.001 -0.148 -0.067   -0.053 -0.016  0.014
 Cl         0.116 -0.139 -0.140   -0.271  0.007  0.154    0.035 -0.096 -0.064
 TransDip  -0.001  0.010  0.005    0.012 -0.001 -0.004    0.000  0.006 -0.012

 Mode:                13                     14                     15
 Frequency:       218.78                 224.06                 226.94
 Force Cnst:      0.7884                 0.9581                 1.0448
 Red. Mass:      27.9564                32.3905                34.4336
 IR Active:          YES                    YES                    YES
 IR Intens:        0.102                  0.021                  0.025
 Raman Active:       YES                    YES                    YES
               X      Y      Z        X      Y      Z        X      Y      Z
 C         -0.147  0.032 -0.008   -0.029  0.031  0.012    0.004  0.002 -0.006
 C         -0.126  0.029 -0.045   -0.032  0.047  0.008    0.010  0.016 -0.010
 H         -0.130  0.030 -0.041   -0.030  0.072  0.024    0.017  0.024 -0.018
 C         -0.120  0.030 -0.074   -0.035  0.031 -0.002    0.019 -0.001  0.021
 Cl         0.092  0.020 -0.098    0.049 -0.011 -0.020    0.156 -0.041 -0.000
 C         -0.146  0.020 -0.036   -0.048  0.019  0.007    0.056  0.001 -0.028
 Cl         0.030 -0.112  0.310   -0.030 -0.015  0.060   -0.206  0.221 -0.478
 C         -0.192  0.050 -0.073   -0.052  0.015 -0.007    0.038 -0.006 -0.019
 Cl        -0.243  0.080 -0.054   -0.062  0.022 -0.012   -0.337 -0.144  0.616
 C         -0.129  0.034 -0.038   -0.035  0.006  0.002    0.017  0.013 -0.062
 Cl         0.466 -0.082 -0.082    0.108 -0.021 -0.006    0.328 -0.044 -0.082
 C         -0.140  0.017  0.021   -0.007  0.070  0.029    0.018 -0.010  0.005
 C         -0.101  0.014  0.035   -0.038  0.130  0.080    0.017 -0.015 -0.001
 Cl         0.309  0.216 -0.053   -0.492 -0.070  0.235   -0.010 -0.022 -0.011
 C         -0.129 -0.046  0.035   -0.015  0.105  0.058    0.013 -0.002 -0.011
 Cl        -0.072 -0.119 -0.019    0.520 -0.272 -0.420   -0.015  0.021  0.017
 C         -0.129 -0.026  0.059   -0.073  0.074  0.075    0.008  0.007 -0.031
 Cl        -0.120  0.154  0.141   -0.075  0.121  0.102    0.026 -0.017 -0.013
 C         -0.102 -0.027  0.064   -0.017  0.072  0.045   -0.005  0.014 -0.041
 H         -0.090 -0.037  0.086   -0.004  0.079  0.044   -0.015  0.020 -0.056
 C         -0.112 -0.020  0.039   -0.006  0.074  0.037    0.008  0.002 -0.014
 Cl         0.083 -0.192 -0.138    0.116  0.010 -0.061   -0.012  0.018  0.020
 TransDip  -0.004  0.003  0.009    0.002 -0.004 -0.002   -0.005  0.000  0.002

 Mode:                16                     17                     18
 Frequency:       245.99                 270.55                 285.31
 Force Cnst:      0.8429                 0.2739                 0.3559
 Red. Mass:      23.6419                 6.3509                 7.4211
 IR Active:          YES                    YES                    YES
 IR Intens:        0.033                  0.656                  0.284
 Raman Active:       YES                    YES                    YES
               X      Y      Z        X      Y      Z        X      Y      Z
 C         -0.045 -0.002  0.005    0.008  0.030  0.011    0.004 -0.013  0.003
 C         -0.162  0.034  0.000    0.083  0.363  0.131   -0.041 -0.072 -0.028
 H         -0.219 -0.002  0.080    0.157  0.675  0.244   -0.067 -0.147 -0.041
 C         -0.185  0.069 -0.007    0.018  0.089  0.029   -0.025 -0.006 -0.025
 Cl         0.146 -0.024 -0.040   -0.007 -0.040 -0.020    0.019  0.017 -0.031
 C         -0.255  0.065  0.084   -0.052 -0.207 -0.079    0.002  0.060 -0.008
 Cl        -0.256 -0.038  0.253    0.016  0.051  0.024    0.016 -0.022  0.014
 C         -0.185  0.061  0.043   -0.076 -0.313 -0.118    0.016  0.077 -0.005
 Cl        -0.168  0.076 -0.120    0.010  0.066  0.020   -0.035 -0.007  0.000
 C         -0.103  0.008  0.085   -0.060 -0.256 -0.097    0.023  0.054 -0.012
 Cl         0.189 -0.076  0.082    0.008  0.068  0.018   -0.035  0.010 -0.046
 C          0.045 -0.023 -0.040    0.013 -0.010  0.021    0.077 -0.067  0.134
 C          0.106 -0.089 -0.101    0.040 -0.043  0.050    0.174 -0.153  0.320
 Cl        -0.111 -0.244 -0.058   -0.012 -0.022 -0.018   -0.029  0.031 -0.056
 C          0.149 -0.020 -0.100    0.039 -0.045  0.055    0.189 -0.162  0.343
 Cl         0.008  0.122  0.056   -0.022  0.001 -0.008   -0.032  0.039 -0.069
 C          0.225 -0.001 -0.141    0.012 -0.020  0.008    0.035 -0.028  0.072
 Cl         0.297 -0.073 -0.198    0.012  0.013 -0.001   -0.004 -0.005  0.008
 C          0.149  0.022 -0.090   -0.028  0.011 -0.045   -0.147  0.132 -0.263
 H          0.095 -0.006 -0.077   -0.056  0.028 -0.085   -0.290  0.266 -0.530
 C          0.127  0.033 -0.058   -0.018  0.002 -0.021   -0.047  0.042 -0.089
 Cl        -0.055  0.205  0.135    0.001 -0.019  0.000    0.021 -0.018  0.044
 TransDip  -0.001 -0.005 -0.002    0.005  0.025  0.006   -0.007  0.001 -0.015

 Mode:                19                     20                     21
 Frequency:       327.98                 333.88                 355.01
 Force Cnst:      1.7474                 1.8716                 2.1032
 Red. Mass:      27.5711                28.4957                28.3240
 IR Active:          YES                    YES                    YES
 IR Intens:        0.177                  0.031                  0.098
 Raman Active:       YES                    YES                    YES
               X      Y      Z        X      Y      Z        X      Y      Z
 C          0.075  0.037  0.016    0.109 -0.077  0.055    0.070 -0.027 -0.116
 C          0.031 -0.005 -0.022    0.165 -0.028 -0.023   -0.099  0.065 -0.111
 H         -0.008 -0.023  0.037    0.077 -0.058  0.112   -0.162  0.046 -0.008
 C         -0.016 -0.020 -0.098    0.071  0.107 -0.253   -0.107  0.107 -0.097
 Cl        -0.002  0.065 -0.152   -0.007  0.188 -0.530   -0.031  0.115 -0.317
 C         -0.050 -0.042 -0.022    0.006  0.056 -0.072   -0.169  0.035  0.128
 Cl        -0.045  0.013  0.021    0.066  0.015 -0.098   -0.380 -0.012  0.268
 C         -0.010 -0.015  0.017   -0.054  0.003  0.031    0.205 -0.095  0.107
 Cl        -0.002 -0.006  0.022   -0.054  0.005  0.023    0.459 -0.205  0.273
 C          0.031  0.010  0.085    0.020 -0.126  0.256    0.112 -0.044 -0.109
 Cl        -0.006 -0.056  0.135   -0.040 -0.187  0.554    0.023  0.080 -0.214
 C          0.046 -0.080 -0.066    0.018  0.025 -0.021    0.093 -0.033  0.015
 C          0.122 -0.037 -0.099   -0.027  0.025  0.040    0.003  0.022  0.025
 Cl         0.076 -0.153 -0.114   -0.019  0.073  0.045   -0.005  0.054  0.027
 C          0.192  0.250  0.004   -0.049 -0.075  0.033   -0.051  0.010 -0.035
 Cl         0.368  0.455  0.023   -0.114 -0.129 -0.006   -0.041 -0.047  0.009
 C         -0.058  0.126  0.091   -0.001 -0.049  0.016   -0.060  0.011 -0.037
 Cl        -0.147  0.029  0.097   -0.019 -0.007  0.002   -0.064 -0.010  0.042
 C         -0.071  0.041  0.067    0.020 -0.032 -0.026    0.018 -0.034 -0.032
 H          0.119  0.133  0.014   -0.010 -0.043 -0.021    0.038 -0.020 -0.042
 C         -0.144 -0.204 -0.016    0.040  0.045 -0.027    0.067 -0.038  0.018
 Cl        -0.297 -0.370 -0.019    0.077  0.089  0.006    0.014  0.032 -0.003
 TransDip   0.010  0.009  0.001   -0.005 -0.003  0.001    0.007 -0.005  0.005

 Mode:                22                     23                     24
 Frequency:       369.22                 370.84                 375.10
 Force Cnst:      0.9892                 1.0284                 2.3579
 Red. Mass:      12.3152                12.6918                28.4434
 IR Active:          YES                    YES                    YES
 IR Intens:        0.287                  0.245                  0.090
 Raman Active:       YES                    YES                    YES
               X      Y      Z        X      Y      Z        X      Y      Z
 C          0.106  0.254  0.180    0.019  0.322  0.029    0.026  0.182  0.065
 C         -0.023  0.081  0.092    0.059  0.095 -0.035    0.014  0.065  0.018
 H         -0.042  0.134  0.168    0.105  0.158 -0.071    0.026  0.109  0.029
 C         -0.119 -0.231 -0.109   -0.004 -0.269 -0.085   -0.037 -0.156 -0.064
 Cl         0.043  0.050 -0.057   -0.029  0.031  0.044    0.002  0.030 -0.018
 C         -0.087 -0.262 -0.159   -0.049 -0.303 -0.042   -0.043 -0.183 -0.060
 Cl         0.052  0.030  0.021   -0.037  0.053  0.012    0.001  0.027  0.011
 C          0.026  0.048 -0.048    0.005  0.016  0.081    0.015  0.021  0.019
 Cl        -0.053  0.006  0.006    0.091 -0.032  0.014    0.034 -0.017  0.015
 C          0.134  0.315  0.093    0.018  0.324  0.136    0.045  0.208  0.074
 Cl        -0.063 -0.010 -0.056    0.046 -0.066  0.024   -0.001 -0.025 -0.009
 C          0.168 -0.083  0.331   -0.167  0.212 -0.272   -0.019  0.052  0.008
 C          0.105 -0.067  0.069   -0.014  0.031 -0.147   -0.029  0.134  0.076
 Cl        -0.020 -0.107 -0.057   -0.002 -0.131 -0.047   -0.154  0.394  0.276
 C         -0.078  0.050 -0.202    0.123 -0.128  0.162    0.014 -0.051  0.004
 Cl        -0.034 -0.047  0.032   -0.058 -0.020 -0.019   -0.053 -0.040  0.005
 C         -0.147  0.081 -0.250    0.122 -0.156  0.242    0.136 -0.076 -0.078
 Cl         0.004  0.009  0.060   -0.053  0.047 -0.006    0.432 -0.007 -0.250
 C         -0.072  0.019 -0.004   -0.041 -0.005  0.056   -0.017 -0.055 -0.024
 H         -0.160  0.025 -0.052   -0.065 -0.054  0.119   -0.064 -0.082 -0.018
 C          0.110 -0.094  0.324   -0.195  0.183 -0.228   -0.109 -0.087 -0.009
 Cl         0.036  0.026 -0.059    0.081  0.005  0.011   -0.259 -0.382 -0.040
 TransDip   0.005  0.009  0.014   -0.005  0.015 -0.002   -0.005  0.007  0.004

 Mode:                25                     26                     27
 Frequency:       480.04                 530.07                 532.72
 Force Cnst:      1.5415                 1.0639                 1.1070
 Red. Mass:      11.3540                 6.4263                 6.6205
 IR Active:          YES                    YES                    YES
 IR Intens:       22.555                  3.982                  0.385
 Raman Active:       YES                    YES                    YES
               X      Y      Z        X      Y      Z        X      Y      Z
 C         -0.227  0.068  0.091   -0.123 -0.198 -0.062   -0.103  0.062 -0.169
 C         -0.212 -0.076  0.005   -0.103  0.213  0.078    0.049  0.075 -0.169
 H         -0.220 -0.189 -0.084   -0.017  0.632  0.251    0.148  0.154 -0.296
 C         -0.107  0.083  0.058   -0.165 -0.167 -0.055    0.111 -0.052 -0.030
 Cl         0.022  0.017 -0.073    0.017  0.005  0.003   -0.032 -0.004  0.038
 C         -0.001  0.135  0.029   -0.084 -0.094 -0.073    0.045 -0.053  0.067
 Cl         0.131 -0.021 -0.072    0.075  0.004 -0.024   -0.020  0.011 -0.012
 C         -0.062 -0.092 -0.014    0.056  0.318  0.093   -0.052  0.027  0.098
 Cl         0.146 -0.044  0.057    0.044 -0.047  0.018    0.036 -0.009 -0.010
 C         -0.157 -0.075 -0.046   -0.047 -0.017 -0.023   -0.140  0.037 -0.019
 Cl         0.016  0.001  0.007    0.005 -0.004  0.023    0.032 -0.027  0.052
 C         -0.243  0.109  0.178   -0.075 -0.140 -0.021   -0.057  0.032 -0.096
 C         -0.069 -0.034  0.039   -0.159 -0.049  0.003    0.166 -0.168  0.335
 Cl         0.035 -0.132 -0.084    0.033  0.012 -0.008   -0.010  0.013 -0.026
 C         -0.041  0.029  0.033   -0.087  0.055  0.084   -0.017  0.014 -0.002
 Cl         0.019 -0.015 -0.018    0.028 -0.005 -0.019    0.003 -0.003 -0.001
 C          0.005  0.078  0.018    0.039  0.114  0.076   -0.157  0.159 -0.280
 Cl         0.161  0.009 -0.084    0.001 -0.029 -0.017    0.010 -0.013  0.017
 C         -0.195  0.221  0.224    0.103  0.079 -0.045    0.083 -0.051  0.123
 H         -0.334  0.143  0.281    0.196  0.161 -0.124    0.304 -0.224  0.485
 C         -0.229  0.168  0.208    0.084 -0.069 -0.058   -0.014  0.014 -0.053
 Cl         0.015 -0.026 -0.022   -0.017  0.027  0.022   -0.002  0.001  0.004
 TransDip  -0.131  0.031  0.071   -0.056  0.027  0.015    0.006  0.006 -0.018

 Mode:                28                     29                     30
 Frequency:       552.29                 555.55                 560.67
 Force Cnst:      1.6278                 1.1470                 1.3519
 Red. Mass:       9.0574                 6.3078                 7.2995
 IR Active:          YES                    YES                    YES
 IR Intens:        8.343                  8.309                  1.301
 Raman Active:       YES                    YES                    YES
               X      Y      Z        X      Y      Z        X      Y      Z
 C          0.030 -0.056  0.007   -0.109  0.087 -0.169   -0.010  0.035 -0.028
 C          0.342 -0.047  0.019   -0.042  0.068 -0.190   -0.083 -0.048 -0.062
 H          0.452  0.115 -0.056    0.031  0.089 -0.317   -0.177 -0.424 -0.189
 C          0.283 -0.152 -0.022    0.054  0.013 -0.017    0.023  0.305  0.097
 Cl        -0.033  0.031 -0.050   -0.023 -0.012  0.045   -0.002 -0.025  0.014
 C          0.162 -0.063  0.123    0.015 -0.015  0.049   -0.062 -0.130 -0.069
 Cl        -0.134  0.018  0.034    0.012  0.004 -0.020    0.025  0.007 -0.003
 C          0.014  0.055  0.131   -0.067 -0.026  0.053   -0.063 -0.242 -0.103
 Cl        -0.074  0.031 -0.061    0.050 -0.012  0.005    0.022  0.010  0.018
 C         -0.022 -0.088  0.025   -0.142  0.049 -0.037    0.057  0.306  0.090
 Cl         0.003  0.032 -0.073    0.030 -0.031  0.067   -0.001 -0.030  0.019
 C         -0.042  0.013  0.031   -0.012  0.021 -0.038   -0.011 -0.108 -0.056
 C         -0.111  0.042 -0.026   -0.057  0.075 -0.169   -0.111 -0.036  0.030
 Cl         0.038 -0.067 -0.043   -0.003  0.011  0.030    0.028 -0.006 -0.017
 C         -0.037  0.095  0.141    0.100 -0.112  0.105   -0.073  0.106  0.112
 Cl        -0.042 -0.091 -0.028    0.008  0.039 -0.002   -0.021 -0.070 -0.025
 C          0.038  0.209  0.102   -0.023 -0.075 -0.048    0.053  0.224  0.073
 Cl         0.045 -0.026 -0.035   -0.005  0.007  0.017   -0.018 -0.039 -0.008
 C         -0.021  0.282  0.061   -0.096 -0.018 -0.163    0.174  0.158 -0.036
 H         -0.046  0.408 -0.134   -0.355  0.153 -0.541    0.352  0.273 -0.125
 C          0.043 -0.013  0.186    0.187 -0.178  0.345    0.134 -0.075 -0.071
 Cl        -0.048 -0.039 -0.005    0.007  0.023 -0.022   -0.049 -0.013  0.019
 TransDip   0.057  0.054  0.049   -0.038  0.012 -0.083    0.012  0.024 -0.025

 Mode:                31                     32                     33
 Frequency:       596.08                 644.10                 656.35
 Force Cnst:      2.5805                 2.0765                 2.8301
 Red. Mass:      12.3268                 8.4954                11.1500
 IR Active:          YES                    YES                    YES
 IR Intens:       44.234                  3.171                 15.325
 Raman Active:       YES                    YES                    YES
               X      Y      Z        X      Y      Z        X      Y      Z
 C          0.171  0.241 -0.085    0.076 -0.073  0.125    0.041 -0.258 -0.200
 C         -0.140  0.085 -0.149    0.008 -0.063  0.172    0.042 -0.040 -0.144
 H         -0.183  0.116 -0.042   -0.078 -0.090  0.320    0.061  0.049 -0.108
 C         -0.190 -0.163 -0.181   -0.092  0.020  0.009    0.094  0.348 -0.027
 Cl         0.010 -0.029  0.119    0.020 -0.000 -0.012   -0.004 -0.049  0.089
 C         -0.029  0.327 -0.056   -0.045  0.040 -0.078   -0.067 -0.298 -0.341
 Cl         0.004 -0.029  0.021    0.006 -0.005  0.011   -0.071  0.012  0.074
 C          0.081  0.031 -0.155    0.050  0.015 -0.079    0.197  0.297 -0.140
 Cl         0.004 -0.013  0.034   -0.013 -0.001  0.010   -0.018 -0.018  0.020
 C          0.065 -0.216 -0.191    0.121 -0.041  0.043    0.180  0.014 -0.151
 Cl        -0.005 -0.025  0.118   -0.017  0.016 -0.032   -0.021 -0.036  0.097
 C          0.205  0.161 -0.042   -0.112  0.097 -0.199    0.030  0.089  0.036
 C          0.174  0.139 -0.044   -0.089  0.077 -0.156    0.058  0.071  0.018
 Cl        -0.006 -0.052 -0.020    0.003 -0.003  0.004    0.003 -0.028 -0.016
 C          0.118  0.121  0.004    0.215 -0.193  0.395    0.018  0.012 -0.026
 Cl        -0.121 -0.150 -0.008   -0.010  0.010 -0.019   -0.011 -0.006  0.004
 C          0.092  0.188  0.038   -0.206  0.178 -0.360   -0.054 -0.050  0.023
 Cl        -0.056 -0.015  0.024    0.012 -0.008  0.015    0.047  0.014 -0.020
 C          0.109  0.209  0.034    0.046 -0.044  0.098   -0.195  0.058  0.133
 H          0.214  0.276 -0.014    0.195 -0.181  0.373   -0.331 -0.003  0.169
 C          0.091  0.068  0.005    0.032 -0.031  0.072   -0.149  0.097  0.123
 Cl        -0.087 -0.107 -0.006   -0.005  0.006 -0.011    0.015 -0.008 -0.011
 TransDip   0.131  0.137 -0.098    0.003 -0.018  0.054    0.032  0.053 -0.109

 Mode:                34                     35                     36
 Frequency:       683.43                 742.07                 749.01
 Force Cnst:      3.5141                 1.9926                 2.8759
 Red. Mass:      12.7696                 6.1416                 8.7005
 IR Active:          YES                    YES                    YES
 IR Intens:       16.605                  9.834                  2.266
 Raman Active:       YES                    YES                    YES
               X      Y      Z        X      Y      Z        X      Y      Z
 C          0.050  0.070 -0.028    0.081  0.398  0.155   -0.020  0.062 -0.094
 C          0.138  0.103 -0.045    0.003 -0.084 -0.019   -0.074  0.072 -0.165
 H          0.177  0.145 -0.088   -0.131 -0.665 -0.235    0.005  0.080 -0.317
 C          0.009 -0.215 -0.222    0.034  0.103  0.024    0.070 -0.025  0.039
 Cl         0.002 -0.019  0.081    0.001 -0.000  0.006   -0.014  0.006 -0.008
 C          0.139  0.365 -0.127   -0.026 -0.144 -0.086    0.060 -0.058  0.098
 Cl        -0.096 -0.017  0.070   -0.008  0.003  0.008   -0.005  0.003 -0.005
 C          0.072 -0.195 -0.349    0.047  0.207  0.039    0.034 -0.026  0.081
 Cl        -0.002  0.002  0.029    0.003 -0.008  0.002   -0.019  0.011 -0.019
 C          0.189  0.161 -0.119   -0.067 -0.291 -0.120   -0.041  0.025 -0.088
 Cl        -0.021 -0.031  0.091    0.001  0.010  0.009    0.007 -0.012  0.030
 C         -0.141 -0.190 -0.008   -0.052 -0.071 -0.031    0.253 -0.228  0.441
 C         -0.276 -0.136  0.099   -0.114 -0.071  0.036   -0.167  0.136 -0.261
 Cl         0.029  0.010 -0.011    0.008  0.006 -0.001    0.009 -0.008  0.007
 C         -0.252 -0.005  0.111   -0.109  0.006  0.058    0.074 -0.074  0.187
 Cl         0.079  0.071 -0.008    0.025  0.019 -0.004    0.001  0.003 -0.004
 C         -0.147 -0.017  0.095   -0.045  0.023  0.041   -0.088  0.058 -0.093
 Cl         0.093 -0.007 -0.056    0.019 -0.008 -0.014    0.011 -0.001 -0.007
 C         -0.109 -0.075  0.016    0.039 -0.057 -0.056    0.035 -0.053  0.096
 H         -0.085 -0.052 -0.009    0.122 -0.004 -0.103    0.196 -0.179  0.359
 C         -0.110 -0.144 -0.006    0.019 -0.107 -0.041   -0.152  0.105 -0.247
 Cl         0.063  0.083  0.006    0.016  0.027  0.004    0.009  0.002  0.007
 TransDip  -0.081 -0.037 -0.095   -0.070 -0.070 -0.018    0.042 -0.020  0.013

 Mode:                37                     38                     39
 Frequency:       795.61                 815.57                 835.27
 Force Cnst:      4.3207                 4.2557                 4.9572
 Red. Mass:      11.5853                10.8593                12.0596
 IR Active:          YES                    YES                    YES
 IR Intens:       58.391                 50.004                 39.811
 Raman Active:       YES                    YES                    YES
               X      Y      Z        X      Y      Z        X      Y      Z
 C         -0.246  0.036  0.150   -0.103 -0.036  0.055   -0.144  0.037  0.025
 C          0.201 -0.087  0.114    0.140 -0.065  0.057   -0.249  0.044  0.044
 H          0.295 -0.101 -0.081    0.184  0.050  0.067   -0.100  0.074 -0.224
 C          0.105  0.003 -0.085    0.041  0.038 -0.104    0.027 -0.147  0.399
 Cl         0.009 -0.010  0.024    0.006 -0.012  0.028   -0.004  0.037 -0.099
 C          0.109  0.064 -0.257   -0.006  0.050 -0.132    0.286 -0.093  0.060
 Cl        -0.063 -0.000  0.043   -0.016  0.000  0.010   -0.051 -0.001  0.037
 C         -0.166  0.130 -0.240   -0.184  0.079 -0.104    0.402 -0.074 -0.043
 Cl         0.080 -0.034  0.043    0.059 -0.024  0.030   -0.083  0.035 -0.042
 C         -0.176  0.060 -0.091   -0.135  0.037  0.041    0.177  0.073 -0.334
 Cl        -0.005 -0.009  0.030    0.000  0.001 -0.006   -0.010 -0.026  0.078
 C         -0.155 -0.123  0.187    0.066  0.237  0.180   -0.181  0.138 -0.002
 C          0.039 -0.230 -0.199   -0.136  0.356  0.212   -0.064  0.000  0.090
 Cl        -0.031  0.071  0.054    0.029 -0.108 -0.067    0.000 -0.017 -0.010
 C          0.180 -0.159 -0.148   -0.210 -0.030  0.116   -0.080 -0.118 -0.034
 Cl         0.000  0.004  0.002    0.024  0.030  0.002    0.024  0.029  0.001
 C          0.314 -0.000 -0.194   -0.079 -0.059  0.006    0.142 -0.046 -0.089
 Cl        -0.105  0.009  0.063    0.010 -0.014 -0.013   -0.042 -0.003  0.022
 C          0.137  0.170  0.029    0.176 -0.256 -0.211    0.126 -0.009 -0.098
 H          0.049  0.102  0.090    0.066 -0.320 -0.173   -0.028 -0.096 -0.041
 C          0.034  0.088 -0.042    0.242  0.292 -0.029    0.166  0.175  0.053
 Cl        -0.025 -0.014  0.009   -0.054 -0.085 -0.010   -0.038 -0.046 -0.004
 TransDip   0.091 -0.012 -0.227   -0.088  0.206  0.032    0.197 -0.020  0.042

 Mode:                40                     41                     42
 Frequency:       878.91                 897.64                 914.66
 Force Cnst:      0.6321                 0.7033                 4.3270
 Red. Mass:       1.3889                 1.4814                 8.7783
 IR Active:          YES                    YES                    YES
 IR Intens:       12.856                  5.816                  3.091
 Raman Active:       YES                    YES                    YES
               X      Y      Z        X      Y      Z        X      Y      Z
 C          0.000  0.001  0.000   -0.003  0.065  0.032   -0.195 -0.050  0.054
 C          0.001 -0.003 -0.003   -0.041 -0.161 -0.042   -0.018  0.032  0.189
 H          0.004  0.012  0.002    0.223  0.896  0.317   -0.035 -0.451 -0.162
 C          0.001  0.002 -0.002    0.014  0.039  0.038    0.023 -0.116  0.233
 Cl        -0.000 -0.000  0.001   -0.000 -0.002 -0.006    0.006  0.018 -0.048
 C         -0.001  0.000 -0.000    0.019  0.003 -0.009    0.207 -0.009 -0.118
 Cl         0.000  0.000 -0.000   -0.004 -0.000  0.002   -0.037  0.000  0.025
 C         -0.003  0.000  0.000   -0.006  0.004 -0.015   -0.098  0.077 -0.152
 Cl         0.001 -0.000  0.000    0.003 -0.000  0.001    0.035 -0.013  0.012
 C         -0.002  0.000  0.001   -0.012  0.009 -0.013   -0.155  0.095 -0.134
 Cl        -0.000  0.000 -0.000   -0.000 -0.001  0.003   -0.001 -0.011  0.031
 C          0.003 -0.003  0.005    0.004 -0.002 -0.006    0.110  0.002 -0.065
 C         -0.003  0.002 -0.004    0.007 -0.010 -0.007    0.203  0.113 -0.057
 Cl         0.000 -0.000  0.000    0.000  0.002  0.000   -0.000 -0.007 -0.003
 C          0.002 -0.002  0.005    0.007  0.022  0.007    0.198  0.286  0.029
 Cl        -0.000  0.000 -0.000   -0.003 -0.004 -0.000   -0.050 -0.055  0.001
 C          0.023 -0.021  0.043   -0.021  0.012  0.017   -0.248  0.056  0.167
 Cl        -0.002  0.002 -0.004    0.004 -0.001 -0.003    0.046 -0.001 -0.026
 C         -0.076  0.067 -0.136    0.004 -0.018 -0.008   -0.055 -0.148 -0.045
 H          0.441 -0.388  0.787    0.048  0.014 -0.038    0.281  0.014 -0.140
 C          0.024 -0.022  0.044   -0.009 -0.036 -0.014   -0.072 -0.188 -0.051
 Cl        -0.002  0.002 -0.004    0.004  0.006  0.001    0.027  0.032  0.001
 TransDip   0.054 -0.044  0.091    0.005  0.071  0.030   -0.031  0.035  0.032

 Mode:                43                     44                     45
 Frequency:      1063.12                1106.96                1160.20
 Force Cnst:      7.2585                 6.2750                 4.4239
 Red. Mass:      10.9001                 8.6915                 5.5782
 IR Active:          YES                    YES                    YES
 IR Intens:       16.991                 24.408                  8.973
 Raman Active:       YES                    YES                    YES
               X      Y      Z        X      Y      Z        X      Y      Z
 C          0.207 -0.008 -0.083    0.052 -0.021  0.031    0.144  0.022 -0.106
 C         -0.214  0.075 -0.075   -0.190  0.110 -0.181    0.080 -0.049  0.069
 H         -0.197  0.095 -0.090   -0.087  0.163 -0.383   -0.043 -0.084  0.320
 C          0.032 -0.113  0.294    0.062 -0.010 -0.012   -0.035 -0.049  0.160
 Cl        -0.000  0.011 -0.030   -0.004 -0.003  0.010    0.001  0.006 -0.019
 C          0.316 -0.007 -0.189    0.200  0.003 -0.142   -0.081 -0.006  0.072
 Cl        -0.035  0.001  0.021   -0.027  0.001  0.016    0.014 -0.000 -0.009
 C         -0.299  0.128 -0.159   -0.021  0.017 -0.032   -0.155  0.054 -0.051
 Cl         0.034 -0.014  0.017   -0.007  0.001  0.001    0.019 -0.007  0.008
 C         -0.039 -0.100  0.297    0.115 -0.163  0.373   -0.055  0.074 -0.174
 Cl         0.000  0.010 -0.028   -0.003  0.016 -0.043    0.002 -0.008  0.021
 C          0.212 -0.020 -0.132   -0.186 -0.003  0.091    0.138 -0.059 -0.099
 C         -0.072  0.152  0.114    0.018 -0.276 -0.143    0.002 -0.226 -0.112
 Cl         0.005 -0.014 -0.010   -0.006  0.026  0.015   -0.004  0.024  0.014
 C         -0.190 -0.238 -0.010    0.127  0.203  0.029   -0.093 -0.035  0.034
 Cl         0.023  0.029  0.002   -0.011 -0.018 -0.003    0.011  0.011 -0.001
 C          0.148 -0.046 -0.105   -0.148  0.043  0.104   -0.151  0.003  0.086
 Cl        -0.014  0.002  0.009    0.015 -0.002 -0.009    0.019 -0.000 -0.011
 C         -0.059  0.181  0.122    0.031 -0.146 -0.089   -0.066  0.057  0.064
 H         -0.122  0.155  0.143   -0.231 -0.281 -0.006   -0.617 -0.206  0.244
 C         -0.068 -0.126 -0.024    0.141  0.258  0.050    0.205  0.238  0.003
 Cl         0.006  0.009  0.001   -0.016 -0.023 -0.003   -0.020 -0.026 -0.002
 TransDip   0.015 -0.120  0.053    0.124  0.062  0.077   -0.081  0.047  0.020

 Mode:                46                     47                     48
 Frequency:      1188.74                1192.11                1266.23
 Force Cnst:      1.7160                 1.5339                 7.2701
 Red. Mass:       2.0611                 1.8320                 7.6960
 IR Active:          YES                    YES                    YES
 IR Intens:       42.444                 49.151                  2.716
 Raman Active:       YES                    YES                    YES
               X      Y      Z        X      Y      Z        X      Y      Z
 C         -0.014 -0.014  0.004    0.003  0.005 -0.011   -0.028  0.098 -0.293
 C         -0.010  0.007 -0.004   -0.063  0.004  0.027   -0.105 -0.040  0.186
 H         -0.027 -0.014  0.009   -0.526 -0.150  0.786   -0.252 -0.107  0.431
 C          0.005  0.006 -0.017    0.034  0.044 -0.145    0.294 -0.100  0.081
 Cl        -0.000 -0.001  0.002   -0.000 -0.005  0.013    0.000  0.003 -0.010
 C          0.015 -0.001 -0.007    0.170 -0.035 -0.016   -0.170  0.104 -0.177
 Cl        -0.002  0.000  0.001   -0.016  0.001  0.007    0.006  0.000 -0.005
 C          0.010 -0.004  0.007    0.018 -0.029  0.070   -0.271 -0.010  0.207
 Cl        -0.002  0.001 -0.001   -0.004  0.003 -0.006    0.010 -0.004  0.005
 C          0.001 -0.003  0.013   -0.070  0.029 -0.033    0.328 -0.042 -0.094
 Cl        -0.000  0.000 -0.002    0.002 -0.001  0.002    0.000 -0.003  0.008
 C          0.007  0.068  0.030    0.014 -0.008 -0.013   -0.073  0.081  0.102
 C          0.062 -0.051 -0.059   -0.001 -0.005 -0.002   -0.066 -0.043  0.011
 Cl        -0.006  0.007  0.006    0.000  0.001  0.000    0.000 -0.001 -0.001
 C         -0.054 -0.170 -0.054   -0.005  0.003  0.005    0.056  0.030 -0.018
 Cl         0.011  0.017  0.002    0.000  0.000 -0.000   -0.002 -0.005 -0.001
 C         -0.167 -0.029  0.079    0.000  0.001  0.000    0.062  0.047 -0.011
 Cl         0.016 -0.000 -0.009    0.000  0.000 -0.000   -0.006 -0.001  0.003
 C          0.032  0.066  0.015   -0.007  0.004  0.006    0.004 -0.082 -0.045
 H          0.800  0.467 -0.216   -0.087 -0.035  0.030    0.326  0.067 -0.145
 C          0.008  0.030  0.010    0.013  0.008 -0.003   -0.077 -0.023  0.027
 Cl        -0.003 -0.004 -0.000   -0.001 -0.001 -0.000    0.005  0.004 -0.001
 TransDip  -0.179 -0.095  0.049    0.129  0.043 -0.179   -0.052  0.002 -0.006

 Mode:                49                     50                     51
 Frequency:      1268.51                1275.29                1346.17
 Force Cnst:     10.9883                 4.5319                11.5111
 Red. Mass:      11.5901                 4.7295                10.7812
 IR Active:          YES                    YES                    YES
 IR Intens:        1.094                  8.469                108.979
 Raman Active:       YES                    YES                    YES
               X      Y      Z        X      Y      Z        X      Y      Z
 C          0.015 -0.048  0.027    0.240 -0.072 -0.010    0.025 -0.014  0.196
 C          0.023  0.017 -0.032    0.062  0.036 -0.131   -0.137  0.049 -0.074
 H          0.001 -0.042 -0.036   -0.289 -0.107  0.450   -0.177  0.103 -0.011
 C         -0.046  0.014 -0.003   -0.054 -0.014  0.077    0.192 -0.009 -0.110
 Cl        -0.000 -0.000  0.001   -0.003  0.003 -0.006   -0.006 -0.000  0.005
 C          0.024 -0.022  0.040    0.013 -0.081  0.216   -0.032 -0.075  0.232
 Cl        -0.000  0.000  0.000    0.008  0.001 -0.008    0.006  0.002 -0.010
 C          0.029  0.011 -0.043   -0.121  0.098 -0.191   -0.218  0.095 -0.126
 Cl        -0.000  0.000 -0.000    0.015 -0.006  0.007    0.014 -0.006  0.008
 C         -0.048  0.015  0.009   -0.037  0.039 -0.078    0.207 -0.011 -0.124
 Cl        -0.000 -0.000 -0.000   -0.002 -0.003  0.009   -0.006 -0.001  0.008
 C          0.102  0.397  0.134   -0.140  0.081  0.101   -0.213 -0.267 -0.055
 C         -0.363 -0.168  0.115   -0.039 -0.057 -0.002   -0.106  0.269  0.194
 Cl        -0.001 -0.003 -0.001    0.000 -0.000 -0.000    0.005 -0.016 -0.011
 C          0.281 -0.202 -0.254    0.030  0.083  0.026    0.310 -0.003 -0.172
 Cl         0.000  0.001  0.000   -0.003 -0.007 -0.002   -0.014 -0.005  0.005
 C          0.043  0.352  0.150    0.095  0.016 -0.046   -0.204 -0.212  0.009
 Cl         0.005  0.002 -0.002   -0.010 -0.001  0.005    0.010  0.008 -0.002
 C         -0.287 -0.145  0.089    0.056 -0.110 -0.084   -0.055  0.173  0.117
 H         -0.160 -0.079  0.049    0.539  0.120 -0.246    0.009  0.244  0.111
 C          0.220 -0.214 -0.222   -0.160  0.007  0.096    0.252  0.038 -0.117
 Cl         0.003  0.002 -0.001    0.007  0.005 -0.002   -0.011 -0.003  0.004
 TransDip  -0.029 -0.001  0.016   -0.087  0.000 -0.032   -0.163  0.289  0.039

 Mode:                52                     53                     54
 Frequency:      1366.19                1417.63                1457.80
 Force Cnst:      6.8724                 4.0106                 6.4489
 Red. Mass:       6.2494                 3.3871                 5.1504
 IR Active:          YES                    YES                    YES
 IR Intens:       98.508                190.347                 18.894
 Raman Active:       YES                    YES                    YES
               X      Y      Z        X      Y      Z        X      Y      Z
 C         -0.061 -0.109  0.256    0.141 -0.046  0.052   -0.203  0.028  0.063
 C         -0.189  0.047  0.008   -0.047 -0.019  0.080   -0.046  0.014 -0.010
 H          0.079  0.139 -0.515    0.368  0.133 -0.605   -0.192 -0.029  0.214
 C          0.161  0.032 -0.193   -0.124  0.057 -0.076    0.164 -0.033 -0.018
 Cl        -0.004 -0.003  0.010    0.003 -0.003  0.005   -0.003  0.001 -0.001
 C          0.031 -0.068  0.167    0.139 -0.006 -0.076   -0.108 -0.005  0.085
 Cl        -0.000  0.003 -0.007   -0.007  0.001  0.003    0.004 -0.000 -0.003
 C         -0.188  0.056 -0.028   -0.106 -0.041  0.184    0.095  0.034 -0.156
 Cl         0.010 -0.004  0.004    0.002  0.001 -0.004   -0.002 -0.001  0.003
 C          0.170  0.015 -0.144   -0.019  0.052 -0.134    0.005 -0.035  0.093
 Cl        -0.006 -0.002  0.007    0.002 -0.002  0.005   -0.002  0.002 -0.004
 C          0.111  0.146 -0.040    0.054 -0.011 -0.057    0.255  0.010 -0.129
 C          0.145 -0.081 -0.115   -0.116 -0.056  0.039   -0.131 -0.121  0.011
 Cl        -0.004  0.007  0.005    0.003  0.001 -0.001    0.004  0.004 -0.000
 C         -0.204 -0.069  0.081    0.052  0.089  0.016   -0.018  0.148  0.083
 Cl         0.009  0.007 -0.001   -0.003 -0.005 -0.001   -0.001 -0.006 -0.002
 C          0.054  0.137  0.037    0.049 -0.073 -0.064    0.112 -0.112 -0.117
 Cl        -0.000 -0.005 -0.002   -0.003  0.002  0.003   -0.005  0.003  0.004
 C          0.045 -0.034 -0.039   -0.076 -0.038  0.025   -0.174 -0.061  0.067
 H         -0.395 -0.266  0.085    0.441  0.227 -0.136    0.624  0.347 -0.176
 C         -0.071 -0.085  0.002   -0.002  0.088  0.047    0.031  0.115  0.038
 Cl         0.004  0.004 -0.001   -0.001 -0.004 -0.002   -0.001 -0.007 -0.002
 TransDip  -0.151 -0.091 -0.264    0.299  0.152 -0.287    0.132  0.042  0.009

 Mode:                55                     56                     57
 Frequency:      1553.56                1556.71                1590.87
 Force Cnst:     14.9305                14.3679                12.0260
 Red. Mass:      10.4995                10.0631                 8.0650
 IR Active:          YES                    YES                    YES
 IR Intens:       19.028                 26.084                 32.084
 Raman Active:       YES                    YES                    YES
               X      Y      Z        X      Y      Z        X      Y      Z
 C          0.260 -0.188  0.361   -0.046  0.058 -0.033    0.059  0.007 -0.076
 C         -0.098  0.107 -0.234   -0.016 -0.024  0.059   -0.139 -0.033  0.185
 H         -0.340  0.041  0.130    0.067  0.037 -0.052    0.140  0.064 -0.287
 C          0.353 -0.135  0.138   -0.015  0.015 -0.037    0.130 -0.000 -0.085
 Cl        -0.004  0.001 -0.001    0.000 -0.000  0.000   -0.001  0.000  0.000
 C         -0.284  0.177 -0.301    0.026 -0.025  0.055   -0.040 -0.013  0.063
 Cl         0.004 -0.002  0.003   -0.001  0.000 -0.000   -0.001  0.000 -0.000
 C          0.118 -0.087  0.162    0.006  0.013 -0.048    0.094  0.017 -0.107
 Cl         0.001 -0.000 -0.000   -0.000  0.000  0.000   -0.001 -0.000  0.001
 C         -0.311  0.118 -0.122    0.019 -0.019  0.028   -0.133  0.016  0.045
 Cl         0.003 -0.000 -0.001   -0.000  0.000  0.000    0.002 -0.001  0.001
 C         -0.027 -0.039 -0.049    0.012 -0.388 -0.191    0.187  0.041 -0.082
 C          0.011  0.026  0.011    0.068  0.175  0.048   -0.270 -0.098  0.101
 Cl        -0.000  0.000 -0.000   -0.002  0.002  0.002    0.003  0.002 -0.001
 C          0.011 -0.040 -0.023    0.049 -0.261 -0.156    0.205 -0.044 -0.135
 Cl        -0.000  0.000  0.000   -0.000  0.002  0.001   -0.001  0.002  0.002
 C          0.014  0.064  0.023    0.123  0.450  0.153   -0.163 -0.050  0.066
 Cl        -0.000 -0.001 -0.000   -0.002 -0.005 -0.001   -0.000 -0.000  0.000
 C         -0.013 -0.038 -0.008   -0.140 -0.277 -0.059    0.361  0.125 -0.140
 H          0.035 -0.014 -0.030    0.341 -0.060 -0.220   -0.408 -0.278  0.092
 C         -0.018  0.036  0.033   -0.117  0.293  0.208   -0.278  0.046  0.176
 Cl         0.000 -0.000 -0.001    0.003 -0.003 -0.003    0.002 -0.002 -0.002
 TransDip   0.072 -0.037  0.114   -0.032  0.147  0.064   -0.163  0.004  0.079

 Mode:                58                     59                     60
 Frequency:      1604.87                3210.73                3222.16
[truncated: 6,481 more chars]
