# Supplementary material for: Quantum Chemical Investigation of Polychlorinated Dibenzodioxins, Dibenzofurans and Biphenyls: Relative Stability and Planarity Analysis
Source: Molecules. 2020 Dec 3;25(23):5697. doi: 10.3390/molecules25235697 (PMC7730433; doi:10.3390/molecules25235697)
Supplement: Supplementary file 1 [file molecules-25-05697-s001.zip › PCB/B3LYP/HClClClClClClClHH.out]

                  Welcome to Q-Chem
     A Quantum Leap Into The Future Of Chemistry


 Q-Chem 5.2 (devel), Q-Chem, Inc., Pleasanton, CA (2019)

 Yihan Shao,  Zhengting Gan,  E. Epifanovsky,  A. T. B. Gilbert,  M. Wormit,  
 J. Kussmann,  A. W. Lange,  A. Behn,  Jia Deng,  Xintian Feng,  D. Ghosh,  
 M. Goldey,  P. R. Horn,  L. D. Jacobson,  I. Kaliman,  T. Kus,  A. Landau,  
 Jie Liu,  E. I. Proynov,  R. M. Richard,  R. P. Steele,  E. J. Sundstrom,  
 H. L. Woodcock III,  P. M. Zimmerman,  D. Zuev,  B. Albrecht,  E. Alguire,  
 S. A. Baeppler,  D. Barton,  Z. Benda,  Y. A. Bernard,  E. J. Berquist,  
 K. B. Bravaya,  H. Burton,  D. Casanova,  Chun-Min Chang,  Yunqing Chen,  
 A. Chien,  K. D. Closser,  M. P. Coons,  S. Coriani,  S. Dasgupta,  
 A. L. Dempwolff,  M. Diedenhofen,  Hainam Do,  R. G. Edgar,  Po-Tung Fang,  
 S. Faraji,  S. Fatehi,  Qingguo Feng,  K. D. Fenk,  J. Fosso-Tande,  
 J. Gayvert,  Qinghui Ge,  A. Ghysels,  G. Gidofalvi,  J. Gomes,  
 J. Gonthier,  A. Gunina,  D. Hait,  M. W. D. Hanson-Heine,  
 P. H. P. Harbach,  A. W. Hauser,  M. F. Herbst,  J. E. Herr,  
 E. G. Hohenstein,  Z. C. Holden,  Kerwin Hui,  B. C. Huynh,  T.-C. Jagau,  
 Hyunjun Ji,  B. Kaduk,  K. Khistyaev,  Jaehoon Kim,  P. Klunzinger,  K. Koh,  
 D. Kosenkov,  L. Koulias,  T. Kowalczyk,  C. M. Krauter,  A. Kunitsa,  
 Ka Un Lao,  A. Laurent,  K. V. Lawler,  Joonho Lee,  D. Lefrancois,  
 S. Lehtola,  D. S. Levine,  Yi-Pei Li,  You-Sheng Lin,  Fenglai Liu,  
 E. Livshits,  A. Luenser,  P. Manohar,  E. Mansoor,  S. F. Manzer,  
 Shan-Ping Mao,  Yuezhi Mao,  N. Mardirossian,  A. V. Marenich,  
 T. Markovich,  L. A. Martinez-Martinez,  S. A. Maurer,  N. J. Mayhall,  
 S. C. McKenzie,  J.-M. Mewes,  P. Morgante,  A. F. Morrison,  
 J. W. Mullinax,  K. Nanda,  T. S. Nguyen-Beck,  R. Olivares-Amaya,  
 J. A. Parkhill,  Zheng Pei,  T. M. Perrine,  F. Plasser,  P. Pokhilko,  
 S. Prager,  A. Prociuk,  E. Ramos,  D. R. Rehn,  F. Rob,  M. Scheurer,  
 M. Schneider,  N. Sergueev,  S. M. Sharada,  S. Sharma,  D. W. Small,  
 T. Stauch,  T. Stein,  Yu-Chuan Su,  A. J. W. Thom,  A. Tkatchenko,  
 T. Tsuchimochi,  N. M. Tubman,  L. Vogt,  M. L. Vidal,  O. Vydrov,  
 M. A. Watson,  J. Wenzel,  M. de Wergifosse,  T. A. Wesolowski,  A. White,  
 J. Witte,  A. Yamada,  Jun Yang,  K. Yao,  S. Yeganeh,  S. R. Yost,  
 Zhi-Qiang You,  A. Zech,  Igor Ying Zhang,  Xing Zhang,  Yan Zhao,  
 Ying Zhu,  B. R. Brooks,  G. K. L. Chan,  C. J. Cramer,  M. S. Gordon,  
 W. J. Hehre,  A. Klamt,  M. W. Schmidt,  C. D. Sherrill,  D. G. Truhlar,  
 A. Aspuru-Guzik,  R. Baer,  A. T. Bell,  N. A. Besley,  Jeng-Da Chai,  
 A. E. DePrince, III,  R. A. DiStasio Jr.,  A. Dreuw,  B. D. Dunietz,  
 T. R. Furlani,  Chao-Ping Hsu,  Yousung Jung,  Jing Kong,  D. S. Lambrecht,  
 WanZhen Liang,  C. Ochsenfeld,  V. A. Rassolov,  L. V. Slipchenko,  
 J. E. Subotnik,  T. Van Voorhis,  J. M. Herbert,  A. I. Krylov,  
 P. M. W. Gill,  M. Head-Gordon

 Contributors to earlier versions of Q-Chem not listed above: 
 R. D. Adamson,  B. Austin,  J. Baker,  G. J. O. Beran,  K. Brandhorst,  
 S. T. Brown,  E. F. C. Byrd,  A. K. Chakraborty,  C.-L. Cheng,  
 Siu Hung Chien,  D. M. Chipman,  D. L. Crittenden,  H. Dachsel,  
 R. J. Doerksen,  A. D. Dutoi,  L. Fusti-Molnar,  W. A. Goddard III,  
 A. Golubeva-Zadorozhnaya,  S. R. Gwaltney,  G. Hawkins,  A. Heyden,  
 S. Hirata,  G. Kedziora,  F. J. Keil,  C. Kelley,  Jihan Kim,  R. A. King,  
 R. Z. Khaliullin,  P. P. Korambath,  W. Kurlancheek,  A. M. Lee,  M. S. Lee,  
 S. V. Levchenko,  Ching Yeh Lin,  D. Liotard,  R. C. Lochan,  I. Lotan,  
 P. E. Maslen,  N. Nair,  D. P. O'Neill,  D. Neuhauser,  E. Neuscamman,  
 C. M. Oana,  R. Olson,  B. Peters,  R. Peverati,  P. A. Pieniazek,  
 Y. M. Rhee,  J. Ritchie,  M. A. Rohrdanz,  E. Rosta,  N. J. Russ,  
 H. F. Schaefer III,  N. E. Schultz,  N. Shenvi,  A. C. Simmonett,  A. Sodt,  
 D. Stuck,  K. S. Thanthiriwatte,  V. Vanovschi,  Tao Wang,  A. Warshel,  
 C. F. Williams,  Q. Wu,  X. Xu,  W. Zhang

 Please cite Q-Chem as follows:
 Y. Shao et al., Mol. Phys. 113, 184-215 (2015)
 DOI: 10.1080/00268976.2014.952696

 Q-Chem 5.2.1 for Intel X86 EM64T Linux

 Parts of Q-Chem use Armadillo 8.300.2 (Tropical Shenanigans).
 http://arma.sourceforge.net/

 Q-Chem begins on Fri Mar  6 09:16:35 2020  

Host: 
0

     Scratch files written to /scratch/taweetham/qchem17823//
NAlpha2: 194
NElect   194
Mult     1

 Q-Chem warning in module libgen/rem_setup.C, line 2168:

 Setting Thresh to 1e-14


Checking the input file for inconsistencies... 	...done.

--------------------------------------------------------------
User input:
--------------------------------------------------------------
$MOLECULE
0 1
C 
C  1 1.394960
H  2 CH 1 119.528007
C  2 1.386606 1 120.846377 3 178.766605 0
Cl  4 CCl 2 119.698148 1 -179.612229 0
C  4 1.387279 2 120.235871 1 -0.083363 0
Cl  6 CCl 4 120.254637 2 -179.958574 0
C  6 1.387279 4 119.490737 2 0.041992 0
Cl  8 CCl 6 120.064298 4 179.568218 0
C  8 1.386606 6 120.235863 4 0.041336 0
Cl  10 CCl 8 119.614146 6 178.681836 0
C  1 1.488550 2 120.827489 3 1.275929 0
C  12 1.394960 1 120.827496 2 -44.635695 0
Cl  13 CCl 12 119.528011 1 1.275194 0
C  13 1.386606 12 120.846392 1 -179.957497 0
Cl  15 CCl 13 119.698155 12 -179.612829 0
C  15 1.387278 13 120.235860 12 -0.083872 0
Cl  17 CCl 15 120.254633 13 -179.958492 0
C  17 1.387279 15 119.490737 13 0.041666 0
H  19 CH 17 120.064293 15 179.568399 0
C  19 1.386606 17 120.235874 15 0.041790 0
H  21 CH 19 119.614152 17 178.681599 0

CH=1.08273
CCl=1.75400
$END

$REM
   JOB_TYPE	OPTIMIZATION
   BASIS	6-311++G**
   METHOD	B3LYP
   SCF_GUESS_ALWAYS     TRUE
   SYM_IGNORE   TRUE
   S2THRESH     15
   THRESH       15
$END

--------------------------------------------------------------
 ----------------------------------------------------------------
             Standard Nuclear Orientation (Angstroms)
    I     Atom           X                Y                Z
 ----------------------------------------------------------------
    1      C       0.0000000000     0.0000000000     0.0000000000
    2      C       0.0000000000     0.0000000000     1.3949600000
    3      H       0.9420994930     0.0000000000     1.9285823367
    4      C      -1.1901880373     0.0256249026     2.1059255403
    5      Cl     -1.1548436435     0.0351778398     3.8595433764
    6      C      -2.4041742747     0.0535064326     1.4351028665
    7      Cl     -3.9099833729     0.0870232313     2.3339530118
    8      C      -2.4180259722     0.0546630380     0.0478935036
    9      Cl     -3.9445745286     0.0782926128    -0.8155919614
   10      C      -1.2274122092     0.0272853135    -0.6622934626
   11      Cl     -1.2645630159    -0.0058824468    -2.4155862839
   12      C       1.2779219872    -0.0284629571    -0.7628147595
   13      C       2.3470698978     0.7895533347    -0.3971844912
   14      Cl      2.1937652685     1.8399754745     0.9991059581
   15      C       3.5373425750     0.7639926356    -1.1080106329
   16      Cl      4.8658811021     1.7979767919    -0.6156914816
   17      C       3.6820915760    -0.0819840560    -2.1979241218
   18      Cl      5.1878981105    -0.1155057366    -3.0967783802
   19      C       2.6267066856    -0.9012420975    -2.5714505845
   20      H       2.7271154486    -1.5600000441    -3.4248322698
   21      C       1.4361780334    -0.8737960689    -1.8611235872
   22      H       0.6116407652    -1.5017402028    -2.1743786128
 ----------------------------------------------------------------
 Nuclear Repulsion Energy =        2330.75151917 hartrees
 There are       97 alpha and       97 beta electrons
 Requested basis set is 6-311++G(d,p)
 There are 178 shells and 495 basis functions

 Total QAlloc Memory Limit   2000 MB
 Mega-Array Size       188 MB
 MEM_STATIC part       192 MB
 A cutoff of  1.0D-15 yielded  11525 shell pairs
 There are     98978 function pairs (    106364 Cartesian)
 Smallest overlap matrix eigenvalue = 1.77E-07
 Linear dependence detected in AO basis
 Number of orthogonalized atomic orbitals = 489
 Maximum deviation from orthogonality = 3.096E-10

 Scale SEOQF with 1.000000e-02/1.000000e-01/1.000000e-01

 Standard Electronic Orientation quadrupole field applied
 Nucleus-field energy     =    -0.0000000713 hartrees
 Guess from superposition of atomic densities
 Warning:  Energy on first SCF cycle will be non-variational
 SAD guess density has 194.000000 electrons

 -----------------------------------------------------------------------
  General SCF calculation program by
  Eric Jon Sundstrom, Paul Horn, Yuezhi Mao, Dmitri Zuev, Alec White,
  David Stuck, Shaama M.S., Shane Yost, Joonho Lee, David Small,
  Daniel Levine, Susi Lehtola, Hugh Burton, Evgeny Epifanovsky,
  Bang C. Huynh
 -----------------------------------------------------------------------
 Exchange:     0.2000 Hartree-Fock + 0.0800 Slater + 0.7200 B88
 Correlation:  0.1900 VWN1RPA + 0.8100 LYP
 Using SG-1 standard quadrature grid
 using 6 threads for integral computing
 -------------------------------------------------------
 OpenMP Integral computing Module                
 Release: version 2.0, May 2017, Q-Chem Inc. Pleasanton 
 -------------------------------------------------------
 A restricted SCF calculation will be
 performed using DIIS
 SCF converges when DIIS error is below 1.0e-08
 ---------------------------------------
  Cycle       Energy         DIIS error
 ---------------------------------------
    1   -3685.3003461770      2.76e-02  
    2   -3680.6068799172      1.98e-03  
    3   -3680.4803175913      2.69e-03  
    4   -3680.7112353512      6.94e-04  
    5   -3680.7252599070      2.89e-04  
    6   -3680.7275299487      1.04e-04  
    7   -3680.7278259441      3.36e-05  
    8   -3680.7278565433      1.07e-05  
    9   -3680.7278596402      3.15e-06  
   10   -3680.7278599416      8.83e-07  
   11   -3680.7278599644      2.05e-07  
   12   -3680.7278599654      8.60e-08  
   13   -3680.7278599654      4.01e-08  
   14   -3680.7278599655      9.86e-09  Convergence criterion met
 ---------------------------------------
 SCF time:   CPU 799.55s  wall 141.00s 
 SCF   energy in the final basis set =    -3680.7278599655
 Total energy in the final basis set =    -3680.7278599655

 --------------------------------------------------------------

                    Orbital Energies (a.u.)
 --------------------------------------------------------------

 Alpha MOs
 -- Occupied --
********-101.5808-101.5806-101.5805-101.5791-101.5785-101.5766 -10.2829
-10.2819 -10.2799 -10.2786 -10.2771 -10.2768 -10.2754 -10.2411 -10.2366
-10.2240 -10.2188 -10.2178  -9.4973  -9.4961  -9.4950  -9.4948  -9.4935
 -9.4929  -9.4911  -7.2620  -7.2609  -7.2601  -7.2599  -7.2583  -7.2578
 -7.2562  -7.2523  -7.2514  -7.2509  -7.2502  -7.2499  -7.2497  -7.2489
 -7.2487  -7.2484  -7.2478  -7.2478  -7.2471  -7.2459  -7.2450  -0.9688
 -0.9559  -0.9198  -0.9086  -0.8961  -0.8771  -0.8669  -0.8582  -0.8533
 -0.7974  -0.7691  -0.7620  -0.7474  -0.6662  -0.6533  -0.6406  -0.6210
 -0.5570  -0.5549  -0.5321  -0.5273  -0.4987  -0.4876  -0.4745  -0.4720
 -0.4709  -0.4678  -0.4561  -0.4408  -0.4286  -0.4215  -0.4127  -0.4040
 -0.3920  -0.3826  -0.3690  -0.3607  -0.3592  -0.3545  -0.3533  -0.3501
 -0.3453  -0.3380  -0.3342  -0.3187  -0.3164  -0.2941  -0.2790  -0.2746
 -0.2629
 -- Virtual --
 -0.0826  -0.0602  -0.0585  -0.0544  -0.0460  -0.0338  -0.0144  -0.0080
  0.0020   0.0098   0.0117   0.0188   0.0200   0.0220   0.0243   0.0327
  0.0434   0.0450   0.0487   0.0524   0.0564   0.0638   0.0685   0.0742
  0.0759   0.0761   0.0808   0.0832   0.0853   0.0912   0.0927   0.0942
  0.0992   0.1011   0.1043   0.1072   0.1121   0.1147   0.1169   0.1204
  0.1229   0.1282   0.1313   0.1340   0.1352   0.1389   0.1429   0.1452
  0.1481   0.1533   0.1567   0.1580   0.1654   0.1708   0.1743   0.1797
  0.1813   0.1858   0.1876   0.1898   0.1920   0.1973   0.2029   0.2035
  0.2072   0.2121   0.2136   0.2210   0.2260   0.2289   0.2320   0.2358
  0.2410   0.2428   0.2459   0.2508   0.2545   0.2581   0.2634   0.2672
  0.2723   0.2735   0.2744   0.2796   0.2840   0.2869   0.2926   0.2942
  0.2996   0.3038   0.3060   0.3094   0.3145   0.3214   0.3280   0.3345
  0.3372   0.3497   0.3997   0.4078   0.4180   0.4238   0.4311   0.4330
  0.4340   0.4393   0.4470   0.4485   0.4515   0.4553   0.4624   0.4681
  0.4717   0.4772   0.4835   0.4849   0.4924   0.4959   0.5024   0.5062
  0.5133   0.5308   0.5329   0.5390   0.5412   0.5496   0.5707   0.5722
  0.5762   0.5837   0.5884   0.5986   0.6050   0.6078   0.6169   0.6217
  0.6240   0.6299   0.6324   0.6385   0.6446   0.6530   0.6585   0.6625
  0.6720   0.6762   0.6913   0.7076   0.7192   0.7240   0.7444   0.7720
  0.7834   0.7859   0.8056   0.8112   0.8216   0.8238   0.8293   0.8312
  0.8342   0.8396   0.8403   0.8437   0.8445   0.8479   0.8482   0.8525
  0.8575   0.8660   0.8682   0.8729   0.8731   0.8798   0.8886   0.8908
  0.9021   0.9043   0.9089   0.9110   0.9160   0.9190   0.9306   0.9321
  0.9356   0.9408   0.9491   0.9524   0.9592   0.9617   0.9679   0.9727
  0.9777   0.9858   0.9946   1.0066   1.0125   1.0229   1.0375   1.0519
  1.0696   1.0844   1.1037   1.1202   1.1243   1.1428   1.1832   1.1899
  1.2029   1.2191   1.2277   1.2372   1.2432   1.2549   1.2665   1.2698
  1.2763   1.2806   1.2833   1.2869   1.2920   1.3075   1.3360   1.3529
  1.3695   1.3868   1.4123   1.4215   1.4480   1.4882   1.5005   1.5058
  1.5235   1.5706   1.5798   1.6007   1.6234   1.6401   1.6509   1.6622
  1.6858   1.7062   1.7219   1.7619   1.7732   1.7910   1.7975   1.8234
  1.8342   1.8493   1.8560   1.8637   1.8763   1.8905   1.8935   1.8994
  1.9075   1.9554   1.9671   1.9919   2.0099   2.0626   2.0804   2.0962
  2.1212   2.1304   2.1746   2.2211   2.2251   2.2350   2.2427   2.2481
  2.2629   2.2652   2.2765   2.2828   2.2962   2.3038   2.3082   2.3121
  2.3316   2.3686   2.3766   2.3839   2.4071   2.4204   2.4220   2.4354
  2.4417   2.4609   2.4758   2.4985   2.5127   2.5231   2.5444   2.5500
  2.6007   2.6056   2.6254   2.6286   2.6468   2.6575   2.6902   2.7130
  2.7254   2.7395   2.7598   2.7697   2.7730   2.7986   2.8069   2.8268
  2.8372   2.8956   2.9069   2.9485   2.9599   3.0535   3.0763   3.0803
  3.1114   3.1289   3.1325   3.1501   3.1670   3.1966   3.2266   3.2309
  3.2594   3.3722   3.3845   3.4192   3.5058   3.5888   3.6588   3.6977
  3.7038   3.8103   3.9027   4.0125   4.0444   4.0764   4.3802   4.8077
  4.8266   9.7215   9.7447   9.7825   9.7939   9.8031   9.8167   9.8252
 23.2911  23.4602  23.8169  23.8585  23.8681  23.8890  23.9638  23.9939
 24.0004  24.0265  24.0961  24.1349  25.7699  25.7786  25.8107  25.8477
 25.8752  25.9390  25.9504  26.0842  26.1042  26.1156  26.1550  26.1807
 26.2964  26.3480  26.4640  26.5040  26.6195  26.6826  26.7479  26.9028
 26.9728 215.7104 215.7340 215.7784 215.7912 215.8019 215.8206 215.8308
 --------------------------------------------------------------

          Ground-State Mulliken Net Atomic Charges

     Atom                 Charge (a.u.)
  ----------------------------------------
      1 C                    -0.287682
      2 C                    -0.846549
      3 H                     0.209453
      4 C                    -0.313025
      5 Cl                    0.662322
      6 C                    -0.199412
      7 Cl                    0.631052
      8 C                    -0.311483
      9 Cl                    0.602570
     10 C                    -0.850680
     11 Cl                    0.683817
     12 C                     0.380928
     13 C                    -1.207642
     14 Cl                    0.706303
     15 C                    -0.090127
     16 Cl                    0.586769
     17 C                     0.065598
     18 Cl                    0.539140
     19 C                    -0.666119
     20 H                     0.211379
     21 C                    -0.676889
     22 H                     0.170278
  ----------------------------------------
  Sum of atomic charges =     0.000000

 -----------------------------------------------------------------
                    Cartesian Multipole Moments
 -----------------------------------------------------------------
    Charge (ESU x 10^10)
                 0.0000
    Dipole Moment (Debye)
         X       0.2428      Y      -1.4601      Z      -0.8908
       Tot       1.7275
    Quadrupole Moments (Debye-Ang)
        XX    -166.5350     XY      -2.7631     YY    -156.8738
        XZ       1.5728     YZ       3.9763     ZZ    -154.6002
    Octopole Moments (Debye-Ang^2)
       XXX    -240.1190    XXY     -48.7074    XYY     -68.8136
       YYY    -134.7916    XXZ      31.0791    XYZ       6.8788
       YYZ      19.9811    XZZ     -63.0004    YZZ     -54.5646
       ZZZ      57.9167
    Hexadecapole Moments (Debye-Ang^3)
      XXXX   -8882.9117   XXXY    -426.1331   XXYY   -1612.7512
      XYYY    -428.1983   YYYY    -790.8130   XXXZ    1435.6214
      XXYZ     -20.5498   XYYZ     471.2527   YYYZ    -102.1465
      XXZZ   -2120.8679   XYZZ    -166.6880   YYZZ    -779.3416
      XZZZ    1396.1355   YZZZ     -70.0871   ZZZZ   -3859.4787
 -----------------------------------------------------------------
 Calculating analytic gradient of the SCF energy
 Gradient of SCF Energy
            1           2           3           4           5           6
    1  -0.0057427   0.0016399   0.0061653  -0.0059196  -0.0039347   0.0162617
    2   0.0020713   0.0042934   0.0047066   0.0001829   0.0004433  -0.0009897
    3   0.0035875  -0.0044388  -0.0005875  -0.0073065   0.0039307  -0.0105851
            7           8           9          10          11          12
    1  -0.0053366   0.0162488  -0.0042054  -0.0038023   0.0127329   0.0076076
    2   0.0001046   0.0002738  -0.0002394   0.0028585  -0.0077434   0.0009756
    3   0.0037128   0.0106150  -0.0036976   0.0099991   0.0000360  -0.0072224
           13          14          15          16          17          18
    1   0.0047365  -0.0091847  -0.0174357   0.0028024  -0.0049318   0.0054634
    2  -0.0017938  -0.0094212  -0.0123403   0.0024272   0.0019174   0.0025116
    3  -0.0092655   0.0060974  -0.0057319   0.0017915   0.0063850  -0.0000816
           19          20          21          22
    1   0.0022346  -0.0015801  -0.0068826  -0.0069369
    2   0.0049804  -0.0003242   0.0034135   0.0016919
    3   0.0041624  -0.0003630   0.0013682  -0.0024058
 Max gradient component =       1.744E-02
 RMS gradient           =       6.343E-03
 Gradient time:  CPU 263.74 s  wall 44.19 s
 Geometry Optimization Parameters
   NAtoms,    NIC,     NZ,  NCons,   NDum,   NFix, NCnnct, MaxDiis
       22     155      22       0       0       0       0       0


** GEOMETRY OPTIMIZATION IN DELOCALIZED INTERNAL COORDINATES **
   Searching for a Minimum

   Optimization Cycle:   1

                       Coordinates (Angstroms)
     ATOM                X               Y               Z
      1  C         0.0000000000    0.0000000000    0.0000000000
      2  C         0.0000000000    0.0000000000    1.3949600000
      3  H         0.9420994930    0.0000000000    1.9285823367
      4  C        -1.1901880373    0.0256249026    2.1059255403
      5  Cl       -1.1548436435    0.0351778398    3.8595433764
      6  C        -2.4041742747    0.0535064326    1.4351028665
      7  Cl       -3.9099833729    0.0870232313    2.3339530118
      8  C        -2.4180259722    0.0546630380    0.0478935036
      9  Cl       -3.9445745286    0.0782926128   -0.8155919614
     10  C        -1.2274122092    0.0272853135   -0.6622934626
     11  Cl       -1.2645630159   -0.0058824468   -2.4155862839
     12  C         1.2779219872   -0.0284629571   -0.7628147595
     13  C         2.3470698978    0.7895533347   -0.3971844912
     14  Cl        2.1937652685    1.8399754745    0.9991059581
     15  C         3.5373425750    0.7639926356   -1.1080106329
     16  Cl        4.8658811021    1.7979767919   -0.6156914816
     17  C         3.6820915760   -0.0819840560   -2.1979241218
     18  Cl        5.1878981105   -0.1155057366   -3.0967783802
     19  C         2.6267066856   -0.9012420975   -2.5714505845
     20  H         2.7271154486   -1.5600000441   -3.4248322698
     21  C         1.4361780334   -0.8737960689   -1.8611235872
     22  H         0.6116407652   -1.5017402028   -2.1743786128
   Point Group: c1    Number of degrees of freedom:    60


   Energy is  -3680.727859966


 Attempting to generate delocalized internal coordinates
 Initial Hessian constructed with Jon Baker's OPTIMIZE code

 60 Hessian modes will be used to form the next step
  Hessian Eigenvalues:
     0.010693    0.019215    0.019215    0.023207    0.023207    0.023580
     0.023580    0.023679    0.023679    0.023938    0.023938    0.024090
     0.024090    0.024114    0.024114    0.024135    0.024136    0.024143
     0.024143    0.159965    0.159966    0.159995    0.224832    0.234813
     0.244928    0.249942    0.249942    0.249991    0.249992    0.249993
     0.250000    0.250000    0.250000    0.250000    0.250000    0.250000
     0.250000    0.301033    0.301033    0.301033    0.301033    0.301033
     0.301033    0.301033    0.336089    0.356665    0.356665    0.356665
     0.430779    0.430937    0.431990    0.433552    0.467797    0.467824
     0.472167    0.472175    0.478203    0.478204    0.479142    0.479142

 Minimum search - taking simple RFO step
 Searching for Lamda that Minimizes Along All modes
 Value Taken    Lamda =  -0.04292335
 Calculated Step too Large.  Step scaled by  0.429514
 Step Taken.  Stepsize is  0.300000

                             Maximum     Tolerance    Cnvgd?
         Gradient           0.044783      0.000300      NO
         Displacement       0.263372      0.001200      NO
         Energy change     *********      0.000001      NO


 New Cartesian Coordinates Obtained by Inverse Iteration

 Displacement from previous Coordinates is:  1.198899
 ----------------------------------------------------------------
             Standard Nuclear Orientation (Angstroms)
    I     Atom           X                Y                Z
 ----------------------------------------------------------------
    1      C      -0.0188702036     0.0177089662    -0.0198598075
    2      C      -0.0258050039    -0.0672614464     1.3754363965
    3      H       0.9105087746    -0.1324090562     1.9094160522
    4      C      -1.2071860727    -0.0679707878     2.0991739727
    5      Cl     -1.1354840653    -0.1775439425     3.8457261082
    6      C      -2.4307821405     0.0237320510     1.4463182843
    7      Cl     -3.9251272316     0.0301440269     2.3564780067
    8      C      -2.4518807055     0.1121555339     0.0582332625
    9      Cl     -3.9830405665     0.2316090776    -0.7814761857
   10      C      -1.2637906893     0.1044031428    -0.6697717989
   11      Cl     -1.3734609664     0.2338142857    -2.4156553013
   12      C       1.2839689693    -0.0011136818    -0.7615351945
   13      C       2.3482277383     0.8636597261    -0.4456573807
   14      Cl      2.2008780468     2.0579835356     0.8304120638
   15      C       3.5485835304     0.8120053348    -1.1523398591
   16      Cl      4.8492972619     1.9095964099    -0.7393635082
   17      C       3.7168033442    -0.1090654792    -2.1807142443
   18      Cl      5.2201487612    -0.1889429653    -3.0747159888
   19      C       2.6806395066    -0.9721316056    -2.5004167984
   20      H       2.8041079779    -1.6904007145    -3.3008783973
   21      C       1.4846997324    -0.9136167147    -1.8028994774
   22      H       0.6895098901    -1.5918976991    -2.0745042409
 ----------------------------------------------------------------
 Nuclear Repulsion Energy =        2316.64309781 hartrees
 There are       97 alpha and       97 beta electrons
 Applying Cartesian multipole field
    Component          Value
    ---------          -----
     (2,0,0)        1.00000E-12
     (0,2,0)        2.00000E-11
     (0,0,2)       -3.00000E-11
 Nucleus-field energy     =    -0.0000000682 hartrees
 Requested basis set is 6-311++G(d,p)
 There are 178 shells and 495 basis functions
 A cutoff of  1.0D-15 yielded  11484 shell pairs
 There are     98626 function pairs (    105984 Cartesian)
 Smallest overlap matrix eigenvalue = 2.02E-07
 Linear dependence detected in AO basis
 Number of orthogonalized atomic orbitals = 489
 Maximum deviation from orthogonality = 2.506E-10
 Guess from superposition of atomic densities
 Warning:  Energy on first SCF cycle will be non-variational
 SAD guess density has 194.000000 electrons

 -----------------------------------------------------------------------
  General SCF calculation program by
  Eric Jon Sundstrom, Paul Horn, Yuezhi Mao, Dmitri Zuev, Alec White,
  David Stuck, Shaama M.S., Shane Yost, Joonho Lee, David Small,
  Daniel Levine, Susi Lehtola, Hugh Burton, Evgeny Epifanovsky,
  Bang C. Huynh
 -----------------------------------------------------------------------
 Exchange:     0.2000 Hartree-Fock + 0.0800 Slater + 0.7200 B88
 Correlation:  0.1900 VWN1RPA + 0.8100 LYP
 Using SG-1 standard quadrature grid
 using 6 threads for integral computing
 -------------------------------------------------------
 OpenMP Integral computing Module                
 Release: version 2.0, May 2017, Q-Chem Inc. Pleasanton 
 -------------------------------------------------------
 A restricted SCF calculation will be
 performed using DIIS
 SCF converges when DIIS error is below 1.0e-08
 ---------------------------------------
  Cycle       Energy         DIIS error
 ---------------------------------------
    1   -3685.2027216828      2.74e-02  
    2   -3680.6196294265      1.96e-03  
    3   -3680.4960521542      2.65e-03  
    4   -3680.7214693253      6.85e-04  
    5   -3680.7353118901      2.84e-04  
    6   -3680.7374690794      1.05e-04  
    7   -3680.7377652759      3.50e-05  
    8   -3680.7377997714      1.05e-05  
    9   -3680.7378027943      3.08e-06  
   10   -3680.7378030805      8.66e-07  
   11   -3680.7378031024      1.99e-07  
   12   -3680.7378031035      9.21e-08  
   13   -3680.7378031036      3.81e-08  
   14   -3680.7378031039      1.02e-08  
   15   -3680.7378031036      4.89e-09  Convergence criterion met
 ---------------------------------------
 SCF time:   CPU 839.16s  wall 148.00s 
 SCF   energy in the final basis set =    -3680.7378031036
 Total energy in the final basis set =    -3680.7378031036

 --------------------------------------------------------------

                    Orbital Energies (a.u.)
 --------------------------------------------------------------

 Alpha MOs
 -- Occupied --
********-101.5813-101.5807-101.5800-101.5796-101.5787-101.5769 -10.2836
-10.2827 -10.2819 -10.2807 -10.2779 -10.2771 -10.2755 -10.2446 -10.2402
-10.2250 -10.2193 -10.2185  -9.4964  -9.4957  -9.4952  -9.4949  -9.4940
 -9.4932  -9.4915  -7.2611  -7.2608  -7.2603  -7.2598  -7.2588  -7.2581
 -7.2566  -7.2513  -7.2506  -7.2505  -7.2501  -7.2497  -7.2496  -7.2491
 -7.2490  -7.2489  -7.2483  -7.2480  -7.2473  -7.2463  -7.2454  -0.9668
 -0.9549  -0.9186  -0.9067  -0.8963  -0.8777  -0.8668  -0.8582  -0.8515
 -0.7965  -0.7674  -0.7608  -0.7461  -0.6657  -0.6508  -0.6392  -0.6203
 -0.5562  -0.5536  -0.5312  -0.5278  -0.4992  -0.4864  -0.4728  -0.4717
 -0.4697  -0.4656  -0.4554  -0.4414  -0.4264  -0.4189  -0.4129  -0.4039
 -0.3905  -0.3826  -0.3683  -0.3617  -0.3590  -0.3550  -0.3537  -0.3503
 -0.3451  -0.3382  -0.3357  -0.3180  -0.3165  -0.2922  -0.2788  -0.2746
 -0.2648
 -- Virtual --
 -0.0813  -0.0603  -0.0583  -0.0544  -0.0446  -0.0390  -0.0142  -0.0074
  0.0019   0.0102   0.0108   0.0185   0.0205   0.0216   0.0238   0.0332
  0.0419   0.0439   0.0494   0.0514   0.0570   0.0639   0.0687   0.0712
  0.0758   0.0766   0.0813   0.0837   0.0855   0.0895   0.0915   0.0945
  0.0990   0.0998   0.1026   0.1068   0.1092   0.1143   0.1158   0.1193
  0.1223   0.1271   0.1292   0.1319   0.1344   0.1388   0.1423   0.1428
  0.1466   0.1538   0.1554   0.1579   0.1637   0.1707   0.1724   0.1773
  0.1800   0.1842   0.1845   0.1867   0.1903   0.1967   0.2026   0.2039
  0.2070   0.2098   0.2112   0.2203   0.2247   0.2279   0.2337   0.2365
  0.2394   0.2415   0.2482   0.2511   0.2537   0.2571   0.2616   0.2657
  0.2709   0.2722   0.2743   0.2779   0.2808   0.2861   0.2915   0.2942
  0.2973   0.3002   0.3058   0.3078   0.3118   0.3184   0.3255   0.3360
  0.3371   0.3472   0.3997   0.4075   0.4177   0.4218   0.4300   0.4340
  0.4351   0.4376   0.4458   0.4505   0.4508   0.4545   0.4607   0.4677
  0.4727   0.4770   0.4852   0.4886   0.4932   0.4950   0.4983   0.5067
  0.5124   0.5212   0.5278   0.5427   0.5432   0.5513   0.5650   0.5723
  0.5759   0.5804   0.5903   0.5943   0.6049   0.6093   0.6164   0.6201
  0.6233   0.6303   0.6347   0.6419   0.6502   0.6550   0.6622   0.6646
  0.6730   0.6872   0.6915   0.7056   0.7155   0.7205   0.7478   0.7758
  0.7826   0.7926   0.8096   0.8117   0.8187   0.8261   0.8283   0.8304
  0.8356   0.8387   0.8391   0.8425   0.8442   0.8465   0.8466   0.8517
  0.8558   0.8636   0.8661   0.8692   0.8744   0.8787   0.8820   0.8876
  0.9019   0.9059   0.9092   0.9130   0.9145   0.9218   0.9267   0.9328
  0.9352   0.9385   0.9474   0.9574   0.9588   0.9596   0.9612   0.9678
  0.9710   0.9736   0.9868   0.9960   1.0053   1.0242   1.0275   1.0447
  1.0621   1.0713   1.0833   1.1173   1.1244   1.1423   1.1830   1.1924
  1.1975   1.2201   1.2272   1.2329   1.2450   1.2507   1.2587   1.2680
  1.2750   1.2789   1.2818   1.2843   1.2893   1.3008   1.3358   1.3511
  1.3659   1.3777   1.4083   1.4228   1.4454   1.4888   1.5000   1.5065
  1.5214   1.5608   1.5819   1.5999   1.6231   1.6361   1.6486   1.6619
  1.6822   1.6984   1.7277   1.7581   1.7714   1.7847   1.7917   1.8181
  1.8314   1.8454   1.8522   1.8599   1.8735   1.8854   1.8879   1.8965
  1.9072   1.9504   1.9634   1.9842   2.0008   2.0566   2.0666   2.0917
  2.1140   2.1208   2.1747   2.2177   2.2229   2.2349   2.2388   2.2475
  2.2602   2.2663   2.2695   2.2801   2.2931   2.2994   2.3069   2.3087
  2.3287   2.3604   2.3738   2.3919   2.3956   2.4171   2.4218   2.4303
  2.4426   2.4647   2.4709   2.4945   2.5103   2.5198   2.5393   2.5474
  2.5922   2.6013   2.6231   2.6334   2.6485   2.6526   2.6899   2.7069
  2.7245   2.7292   2.7585   2.7695   2.7748   2.7875   2.8030   2.8222
  2.8304   2.8851   2.8994   2.9376   2.9590   3.0418   3.0650   3.0737
  3.1015   3.1168   3.1280   3.1402   3.1580   3.1862   3.2178   3.2201
  3.2482   3.3628   3.3725   3.4153   3.5036   3.5871   3.6505   3.6845
  3.7013   3.8078   3.8966   4.0078   4.0361   4.0711   4.3598   4.7946
  4.8200   9.7173   9.7430   9.7808   9.7909   9.8019   9.8148   9.8234
 23.2957  23.4526  23.8065  23.8466  23.8530  23.8744  23.9403  23.9757
 23.9826  24.0127  24.0888  24.1308  25.7688  25.7782  25.8103  25.8452
 25.8700  25.9346  25.9407  26.0738  26.1009  26.1102  26.1584  26.1792
 26.2809  26.2955  26.4529  26.4959  26.6088  26.6797  26.7391  26.8876
 26.9632 215.7060 215.7320 215.7764 215.7875 215.8006 215.8168 215.8274
 --------------------------------------------------------------

          Ground-State Mulliken Net Atomic Charges

     Atom                 Charge (a.u.)
  ----------------------------------------
      1 C                    -0.293878
      2 C                    -0.909651
      3 H                     0.213852
      4 C                    -0.243388
      5 Cl                    0.650638
      6 C                    -0.257419
      7 Cl                    0.631250
      8 C                    -0.336275
      9 Cl                    0.613388
     10 C                    -0.738584
     11 Cl                    0.638519
     12 C                     0.343353
     13 C                    -0.974962
     14 Cl                    0.662591
     15 C                    -0.048825
     16 Cl                    0.589841
     17 C                    -0.060405
     18 Cl                    0.540358
     19 C                    -0.691070
     20 H                     0.212141
     21 C                    -0.720253
     22 H                     0.178780
  ----------------------------------------
  Sum of atomic charges =     0.000000

 -----------------------------------------------------------------
                    Cartesian Multipole Moments
 -----------------------------------------------------------------
    Charge (ESU x 10^10)
                 0.0000
    Dipole Moment (Debye)
         X       0.2584      Y      -1.6141      Z      -0.7739
       Tot       1.8086
    Quadrupole Moments (Debye-Ang)
        XX    -165.7584     XY      -3.0290     YY    -156.5373
        XZ       1.5526     YZ       4.0382     ZZ    -155.2932
    Octopole Moments (Debye-Ang^2)
       XXX    -235.6603    XXY     -53.1191    XYY     -65.9844
       YYY    -148.1615    XXZ      33.0618    XYZ       7.6797
       YYZ      22.0648    XZZ     -62.7138    YZZ     -58.8513
       ZZZ      68.4447
    Hexadecapole Moments (Debye-Ang^3)
      XXXX   -8982.7092   XXXY    -431.4772   XXYY   -1645.1767
      XYYY    -427.5401   YYYY    -906.8032   XXXZ    1468.7040
      XXYZ       5.6562   XYYZ     481.5325   YYYZ     -18.6878
      XXZZ   -2127.9967   XYZZ    -171.4565   YYZZ    -789.6843
      XZZZ    1437.5694   YZZZ      -5.9833   ZZZZ   -3824.8346
 -----------------------------------------------------------------
 Calculating analytic gradient of the SCF energy
 Gradient of SCF Energy
            1           2           3           4           5           6
    1  -0.0018687  -0.0016951   0.0001063  -0.0034201  -0.0021614   0.0116535
    2  -0.0005930   0.0015894   0.0012969   0.0003256   0.0001244  -0.0001484
    3   0.0026171   0.0008123  -0.0004904  -0.0058772   0.0029700  -0.0080997
            7           8           9          10          11          12
    1  -0.0047529   0.0105557  -0.0026823  -0.0056017  -0.0029406   0.0039739
    2   0.0000772  -0.0002849   0.0003135  -0.0003435  -0.0018554  -0.0012583
    3   0.0026475   0.0071324  -0.0035778   0.0062678  -0.0015291  -0.0031060
           13          14          15          16          17          18
    1   0.0065228   0.0030268  -0.0119116   0.0017023  -0.0040589   0.0036964
    2  -0.0014124   0.0003746  -0.0086294   0.0028141   0.0011971   0.0016055
    3  -0.0046600   0.0019814  -0.0035310   0.0021551   0.0036672  -0.0004106
           19          20          21          22
    1   0.0020716  -0.0009409  -0.0015973   0.0003221
    2   0.0041883  -0.0003910  -0.0001374   0.0011471
    3   0.0032691  -0.0002371  -0.0013362  -0.0006646
 Max gradient component =       1.191E-02
 RMS gradient           =       3.923E-03
 Gradient time:  CPU 259.33 s  wall 43.45 s
 Geometry Optimization Parameters
   NAtoms,    NIC,     NZ,  NCons,   NDum,   NFix, NCnnct, MaxDiis
       22     155      22       0       0       0       0       0

 Cartesian Hessian Update
 Hessian updated using BFGS update


** GEOMETRY OPTIMIZATION IN DELOCALIZED INTERNAL COORDINATES **
   Searching for a Minimum

   Optimization Cycle:   2

                       Coordinates (Angstroms)
     ATOM                X               Y               Z
      1  C        -0.0188702036    0.0177089662   -0.0198598075
      2  C        -0.0258050039   -0.0672614464    1.3754363965
      3  H         0.9105087746   -0.1324090562    1.9094160522
      4  C        -1.2071860727   -0.0679707878    2.0991739727
      5  Cl       -1.1354840653   -0.1775439425    3.8457261082
      6  C        -2.4307821405    0.0237320510    1.4463182843
      7  Cl       -3.9251272316    0.0301440269    2.3564780067
      8  C        -2.4518807055    0.1121555339    0.0582332625
      9  Cl       -3.9830405665    0.2316090776   -0.7814761857
     10  C        -1.2637906893    0.1044031428   -0.6697717989
     11  Cl       -1.3734609664    0.2338142857   -2.4156553013
     12  C         1.2839689693   -0.0011136818   -0.7615351945
     13  C         2.3482277383    0.8636597261   -0.4456573807
     14  Cl        2.2008780468    2.0579835356    0.8304120638
     15  C         3.5485835304    0.8120053348   -1.1523398591
     16  Cl        4.8492972619    1.9095964099   -0.7393635082
     17  C         3.7168033442   -0.1090654792   -2.1807142443
     18  Cl        5.2201487612   -0.1889429653   -3.0747159888
     19  C         2.6806395066   -0.9721316056   -2.5004167984
     20  H         2.8041079779   -1.6904007145   -3.3008783973
     21  C         1.4846997324   -0.9136167147   -1.8028994774
     22  H         0.6895098901   -1.5918976991   -2.0745042409
   Point Group: c1    Number of degrees of freedom:    60


   Energy is  -3680.737803104

 Hessian updated using BFGS update

 51 Hessian modes will be used to form the next step
  Hessian Eigenvalues:
     0.016764    0.019215    0.019536    0.023204    0.023213    0.023580
     0.023668    0.023679    0.023936    0.023938    0.024090    0.024090
     0.024113    0.024114    0.024135    0.024135    0.024142    0.024143
     0.032047    0.159833    0.159971    0.160405    0.224507    0.234997
     0.238664    0.245438    0.249942    0.249984    0.249992    0.249993
     0.249998    0.250000    0.250000    0.295787    0.300826    0.317868
     0.354556    0.356647    0.378598    0.415600    0.431010    0.432886
     0.459945    0.461748    0.467838    0.472158    0.476256    0.478158
     0.478244    0.479137    0.602458

 Minimum search - taking simple RFO step
 Searching for Lamda that Minimizes Along All modes
 Value Taken    Lamda =  -0.00605166
 Calculated Step too Large.  Step scaled by  0.844694
 Step Taken.  Stepsize is  0.300000

                             Maximum     Tolerance    Cnvgd?
         Gradient           0.014211      0.000300      NO
         Displacement       0.250935      0.001200      NO
         Energy change     -0.009943      0.000001      NO


 New Cartesian Coordinates Obtained by Inverse Iteration

 Displacement from previous Coordinates is:  1.142621
 ----------------------------------------------------------------
             Standard Nuclear Orientation (Angstroms)
    I     Atom           X                Y                Z
 ----------------------------------------------------------------
    1      C      -0.0166937136     0.0379200697    -0.0244337488
    2      C      -0.0177485441    -0.1321922036     1.3605119735
    3      H       0.9196388688    -0.2632027774     1.8834312215
    4      C      -1.1971152150    -0.1521919598     2.0872996510
    5      Cl     -1.1049811848    -0.3824257698     3.8171707321
    6      C      -2.4263811973     0.0057624938     1.4436673510
    7      Cl     -3.9098379254    -0.0158912522     2.3567662955
    8      C      -2.4485742455     0.1824634198     0.0551305240
    9      Cl     -3.9796443922     0.3906603099    -0.7553244974
   10      C      -1.2499917256     0.1945878367    -0.6730121402
   11      Cl     -1.2900815480     0.4586393770    -2.4038776758
   12      C       1.2741621639     0.0145612807    -0.7661219134
   13      C       2.3038590067     0.9301151425    -0.4989737594
   14      Cl      2.0454269007     2.2023163524     0.6768031645
   15      C       3.5226787149     0.8657736515    -1.1916958992
   16      Cl      4.7955343263     2.0171404072    -0.8695642143
   17      C       3.7142918814    -0.1291872195    -2.1553350729
   18      Cl      5.2147205995    -0.2528829079    -3.0405085357
   19      C       2.7005479504    -1.0395159429    -2.4259732764
   20      H       2.8541133708    -1.8081378242    -3.1720817432
   21      C       1.4984853323    -0.9605679787    -1.7418857168
   22      H       0.7195364644    -1.6792865077    -1.9605867559
 ----------------------------------------------------------------
 Nuclear Repulsion Energy =        2318.71220106 hartrees
 There are       97 alpha and       97 beta electrons
 Applying Cartesian multipole field
    Component          Value
    ---------          -----
     (2,0,0)        1.00000E-12
     (0,2,0)        2.00000E-11
     (0,0,2)       -3.00000E-11
 Nucleus-field energy     =    -0.0000000647 hartrees
 Requested basis set is 6-311++G(d,p)
 There are 178 shells and 495 basis functions
 A cutoff of  1.0D-15 yielded  11488 shell pairs
 There are     98642 function pairs (    105998 Cartesian)
 Smallest overlap matrix eigenvalue = 2.18E-07
 Linear dependence detected in AO basis
 Number of orthogonalized atomic orbitals = 489
 Maximum deviation from orthogonality = 6.203E-10
 Guess from superposition of atomic densities
 Warning:  Energy on first SCF cycle will be non-variational
 SAD guess density has 194.000000 electrons

 -----------------------------------------------------------------------
  General SCF calculation program by
  Eric Jon Sundstrom, Paul Horn, Yuezhi Mao, Dmitri Zuev, Alec White,
  David Stuck, Shaama M.S., Shane Yost, Joonho Lee, David Small,
  Daniel Levine, Susi Lehtola, Hugh Burton, Evgeny Epifanovsky,
  Bang C. Huynh
 -----------------------------------------------------------------------
 Exchange:     0.2000 Hartree-Fock + 0.0800 Slater + 0.7200 B88
 Correlation:  0.1900 VWN1RPA + 0.8100 LYP
 Using SG-1 standard quadrature grid
 using 6 threads for integral computing
 -------------------------------------------------------
 OpenMP Integral computing Module                
 Release: version 2.0, May 2017, Q-Chem Inc. Pleasanton 
 -------------------------------------------------------
 A restricted SCF calculation will be
 performed using DIIS
 SCF converges when DIIS error is below 1.0e-08
 ---------------------------------------
  Cycle       Energy         DIIS error
 ---------------------------------------
    1   -3685.1927057108      2.73e-02  
    2   -3680.6197846741      1.98e-03  
    3   -3680.4773293982      2.77e-03  
    4   -3680.7231866833      7.18e-04  
    5   -3680.7383452689      2.92e-04  
    6   -3680.7406455136      1.06e-04  
    7   -3680.7409514944      3.73e-05  
    8   -3680.7409913917      1.05e-05  
    9   -3680.7409944011      3.11e-06  
   10   -3680.7409946900      8.76e-07  
   11   -3680.7409947122      2.03e-07  
   12   -3680.7409947133      9.54e-08  
   13   -3680.7409947136      3.78e-08  
   14   -3680.7409947134      9.94e-09  Convergence criterion met
 ---------------------------------------
 SCF time:   CPU 794.60s  wall 140.00s 
 SCF   energy in the final basis set =    -3680.7409947134
 Total energy in the final basis set =    -3680.7409947134

 --------------------------------------------------------------

                    Orbital Energies (a.u.)
 --------------------------------------------------------------

 Alpha MOs
 -- Occupied --
********-101.5815-101.5813-101.5798-101.5797-101.5784-101.5781 -10.2849
-10.2835 -10.2814 -10.2804 -10.2793 -10.2771 -10.2756 -10.2412 -10.2370
-10.2243 -10.2190 -10.2182  -9.4964  -9.4961  -9.4960  -9.4945  -9.4942
 -9.4930  -9.4926  -7.2614  -7.2612  -7.2607  -7.2594  -7.2590  -7.2578
 -7.2577  -7.2513  -7.2509  -7.2509  -7.2502  -7.2502  -7.2500  -7.2493
 -7.2490  -7.2487  -7.2485  -7.2478  -7.2475  -7.2471  -7.2466  -0.9657
 -0.9533  -0.9185  -0.9075  -0.8972  -0.8789  -0.8689  -0.8585  -0.8502
 -0.7954  -0.7662  -0.7592  -0.7442  -0.6645  -0.6496  -0.6389  -0.6180
 -0.5554  -0.5528  -0.5323  -0.5279  -0.4998  -0.4868  -0.4725  -0.4715
 -0.4695  -0.4640  -0.4542  -0.4418  -0.4267  -0.4176  -0.4133  -0.4037
 -0.3899  -0.3830  -0.3686  -0.3599  -0.3570  -0.3562  -0.3535  -0.3503
 -0.3448  -0.3377  -0.3358  -0.3206  -0.3189  -0.2888  -0.2779  -0.2735
 -0.2654
 -- Virtual --
 -0.0778  -0.0618  -0.0570  -0.0530  -0.0429  -0.0418  -0.0143  -0.0061
  0.0022   0.0096   0.0120   0.0185   0.0204   0.0208   0.0233   0.0339
  0.0411   0.0443   0.0505   0.0511   0.0578   0.0636   0.0687   0.0695
  0.0755   0.0772   0.0810   0.0836   0.0863   0.0879   0.0914   0.0955
  0.0975   0.1001   0.1014   0.1064   0.1075   0.1147   0.1169   0.1178
  0.1216   0.1261   0.1288   0.1307   0.1342   0.1380   0.1403   0.1428
  0.1468   0.1544   0.1554   0.1577   0.1639   0.1689   0.1713   0.1756
  0.1803   0.1817   0.1832   0.1848   0.1899   0.1947   0.2006   0.2026
  0.2059   0.2105   0.2134   0.2212   0.2221   0.2293   0.2365   0.2385
  0.2411   0.2432   0.2499   0.2513   0.2548   0.2581   0.2611   0.2648
  0.2682   0.2704   0.2719   0.2776   0.2816   0.2857   0.2916   0.2933
  0.2954   0.2993   0.3056   0.3072   0.3101   0.3187   0.3253   0.3333
  0.3369   0.3463   0.4001   0.4070   0.4189   0.4201   0.4299   0.4337
  0.4356   0.4374   0.4467   0.4526   0.4535   0.4551   0.4603   0.4666
  0.4722   0.4766   0.4854   0.4913   0.4933   0.4942   0.4974   0.5048
  0.5118   0.5186   0.5290   0.5443   0.5531   0.5569   0.5614   0.5724
  0.5787   0.5857   0.5964   0.5998   0.6027   0.6096   0.6126   0.6161
  0.6232   0.6288   0.6338   0.6443   0.6533   0.6583   0.6625   0.6705
  0.6733   0.6846   0.7020   0.7036   0.7112   0.7223   0.7502   0.7746
  0.7801   0.7939   0.8076   0.8118   0.8211   0.8264   0.8298   0.8329
  0.8358   0.8387   0.8390   0.8413   0.8434   0.8475   0.8491   0.8519
  0.8540   0.8614   0.8622   0.8691   0.8735   0.8778   0.8846   0.8889
  0.8984   0.9058   0.9103   0.9138   0.9171   0.9201   0.9225   0.9332
  0.9386   0.9403   0.9465   0.9508   0.9552   0.9614   0.9658   0.9671
  0.9729   0.9786   0.9858   0.9987   1.0046   1.0248   1.0284   1.0495
  1.0577   1.0704   1.0944   1.1242   1.1292   1.1378   1.1808   1.1914
  1.1935   1.2210   1.2259   1.2308   1.2464   1.2522   1.2571   1.2686
  1.2728   1.2783   1.2838   1.2865   1.2939   1.3007   1.3405   1.3492
  1.3646   1.3853   1.4102   1.4277   1.4434   1.4875   1.5010   1.5110
  1.5302   1.5656   1.5844   1.6018   1.6217   1.6420   1.6474   1.6626
  1.6841   1.6988   1.7338   1.7563   1.7714   1.7794   1.7924   1.8176
  1.8307   1.8408   1.8477   1.8596   1.8721   1.8808   1.8822   1.9028
  1.9172   1.9461   1.9676   1.9894   1.9956   2.0576   2.0583   2.0979
  2.1126   2.1208   2.1724   2.2181   2.2216   2.2333   2.2397   2.2451
  2.2591   2.2648   2.2686   2.2767   2.2838   2.2997   2.3085   2.3148
  2.3290   2.3499   2.3763   2.3934   2.4042   2.4157   2.4198   2.4299
  2.4437   2.4651   2.4732   2.4984   2.5111   2.5148   2.5393   2.5469
  2.5895   2.5972   2.6238   2.6424   2.6498   2.6582   2.6871   2.7025
  2.7199   2.7268   2.7524   2.7676   2.7726   2.7897   2.7991   2.8199
  2.8229   2.8789   2.8994   2.9467   2.9680   3.0477   3.0630   3.0754
  3.1035   3.1069   3.1309   3.1388   3.1606   3.1853   3.2127   3.2219
  3.2503   3.3621   3.3713   3.4171   3.5060   3.5924   3.6519   3.6854
  3.7034   3.8122   3.9018   4.0060   4.0297   4.0710   4.3388   4.7928
  4.8185   9.7242   9.7480   9.7850   9.7934   9.8031   9.8092   9.8306
 23.2995  23.4623  23.8003  23.8365  23.8452  23.8707  23.9363  23.9506
 23.9629  24.0175  24.0937  24.1329  25.7681  25.7767  25.8071  25.8417
 25.8670  25.9326  25.9374  26.0778  26.0939  26.1047  26.1546  26.1763
 26.2663  26.3141  26.4573  26.4997  26.6021  26.6702  26.7375  26.8692
 26.9699 215.7134 215.7374 215.7806 215.7899 215.8019 215.8087 215.8363
 --------------------------------------------------------------

          Ground-State Mulliken Net Atomic Charges

     Atom                 Charge (a.u.)
  ----------------------------------------
      1 C                    -0.361553
      2 C                    -0.875878
      3 H                     0.224281
      4 C                    -0.316166
      5 Cl                    0.638356
      6 C                    -0.331305
      7 Cl                    0.633564
      8 C                    -0.137845
      9 Cl                    0.612420
     10 C                    -0.720136
     11 Cl                    0.594567
     12 C                     0.277704
     13 C                    -0.969452
     14 Cl                    0.607029
     15 C                     0.164374
     16 Cl                    0.580564
     17 C                    -0.146438
     18 Cl                    0.550003
     19 C                    -0.731436
     20 H                     0.214055
     21 C                    -0.697050
     22 H                     0.190345
  ----------------------------------------
  Sum of atomic charges =     0.000000

 -----------------------------------------------------------------
                    Cartesian Multipole Moments
 -----------------------------------------------------------------
    Charge (ESU x 10^10)
                -0.0000
    Dipole Moment (Debye)
         X       0.2654      Y      -1.7425      Z      -0.6535
       Tot       1.8798
    Quadrupole Moments (Debye-Ang)
        XX    -165.0361     XY      -3.2660     YY    -156.2325
        XZ       1.4730     YZ       4.0398     ZZ    -155.9090
    Octopole Moments (Debye-Ang^2)
       XXX    -232.2226    XXY     -57.1965    XYY     -64.4514
       YYY    -160.5883    XXZ      35.9616    XYZ       7.4106
       YYZ      24.0418    XZZ     -62.2348    YZZ     -62.5114
       ZZZ      79.1948
    Hexadecapole Moments (Debye-Ang^3)
      XXXX   -8830.4292   XXXY    -412.6131   XXYY   -1639.4991
      XYYY    -407.1705   YYYY   -1029.6070   XXXZ    1495.8956
      XXYZ      29.6461   XYYZ     488.7775   YYYZ      64.3361
      XXZZ   -2097.0962   XYZZ    -166.9336   YYZZ    -797.7499
      XZZZ    1472.9039   YZZZ      61.1107   ZZZZ   -3771.8101
 -----------------------------------------------------------------
 Calculating analytic gradient of the SCF energy
 Gradient of SCF Energy
            1           2           3           4           5           6
    1   0.0014903  -0.0009002   0.0000664  -0.0010424  -0.0002256   0.0040407
    2   0.0003505   0.0019898   0.0001411   0.0004398  -0.0001606   0.0000997
    3  -0.0000186   0.0000903  -0.0000181  -0.0021634   0.0012305  -0.0028668
            7           8           9          10          11          12
    1  -0.0024977   0.0035524  -0.0031760  -0.0003524   0.0017252  -0.0010145
    2   0.0000026  -0.0003962   0.0002827  -0.0014934  -0.0006332  -0.0003375
    3   0.0012253   0.0031954  -0.0002645   0.0018389  -0.0017800  -0.0004065
           13          14          15          16          17          18
    1   0.0016589  -0.0016713  -0.0048517   0.0030223  -0.0005646   0.0009788
    2  -0.0013786   0.0001056  -0.0038136   0.0016035   0.0000058   0.0003732
    3  -0.0002032   0.0018440  -0.0010546  -0.0003025   0.0002907  -0.0002449
           19          20          21          22
    1   0.0013781  -0.0006704  -0.0011307   0.0001843
    2   0.0017161  -0.0003819   0.0016215  -0.0001369
    3   0.0009433  -0.0000323  -0.0009933  -0.0003099
 Max gradient component =       4.852E-03
 RMS gradient           =       1.598E-03
 Gradient time:  CPU 260.03 s  wall 43.57 s
 Geometry Optimization Parameters
   NAtoms,    NIC,     NZ,  NCons,   NDum,   NFix, NCnnct, MaxDiis
       22     155      22       0       0       0       0       0

 Cartesian Hessian Update
 Hessian updated using BFGS update


** GEOMETRY OPTIMIZATION IN DELOCALIZED INTERNAL COORDINATES **
   Searching for a Minimum

   Optimization Cycle:   3

                       Coordinates (Angstroms)
     ATOM                X               Y               Z
      1  C        -0.0166937136    0.0379200697   -0.0244337488
      2  C        -0.0177485441   -0.1321922036    1.3605119735
      3  H         0.9196388688   -0.2632027774    1.8834312215
      4  C        -1.1971152150   -0.1521919598    2.0872996510
      5  Cl       -1.1049811848   -0.3824257698    3.8171707321
      6  C        -2.4263811973    0.0057624938    1.4436673510
      7  Cl       -3.9098379254   -0.0158912522    2.3567662955
      8  C        -2.4485742455    0.1824634198    0.0551305240
      9  Cl       -3.9796443922    0.3906603099   -0.7553244974
     10  C        -1.2499917256    0.1945878367   -0.6730121402
     11  Cl       -1.2900815480    0.4586393770   -2.4038776758
     12  C         1.2741621639    0.0145612807   -0.7661219134
     13  C         2.3038590067    0.9301151425   -0.4989737594
     14  Cl        2.0454269007    2.2023163524    0.6768031645
     15  C         3.5226787149    0.8657736515   -1.1916958992
     16  Cl        4.7955343263    2.0171404072   -0.8695642143
     17  C         3.7142918814   -0.1291872195   -2.1553350729
     18  Cl        5.2147205995   -0.2528829079   -3.0405085357
     19  C         2.7005479504   -1.0395159429   -2.4259732764
     20  H         2.8541133708   -1.8081378242   -3.1720817432
     21  C         1.4984853323   -0.9605679787   -1.7418857168
     22  H         0.7195364644   -1.6792865077   -1.9605867559
   Point Group: c1    Number of degrees of freedom:    60


   Energy is  -3680.740994713

 Hessian updated using BFGS update

 52 Hessian modes will be used to form the next step
  Hessian Eigenvalues:
     0.015548    0.019211    0.019224    0.022932    0.023212    0.023581
     0.023676    0.023690    0.023905    0.023938    0.024088    0.024090
     0.024112    0.024114    0.024133    0.024137    0.024141    0.024153
     0.032315    0.158947    0.159971    0.160798    0.221026    0.227029
     0.236036    0.246223    0.249942    0.249990    0.249992    0.249994
     0.250000    0.260026    0.287249    0.300945    0.302612    0.319413
     0.355431    0.356640    0.356678    0.380284    0.427070    0.431778
     0.433624    0.456122    0.462286    0.467838    0.472169    0.477402
     0.478217    0.479084    0.479370    0.664688

 Minimum search - taking simple RFO step
 Searching for Lamda that Minimizes Along All modes
 Value Taken    Lamda =  -0.00142527
 Step Taken.  Stepsize is  0.223632

                             Maximum     Tolerance    Cnvgd?
         Gradient           0.005465      0.000300      NO
         Displacement       0.166577      0.001200      NO
         Energy change     -0.003192      0.000001      NO


 New Cartesian Coordinates Obtained by Inverse Iteration

 Displacement from previous Coordinates is:  0.768462
 ----------------------------------------------------------------
             Standard Nuclear Orientation (Angstroms)
    I     Atom           X                Y                Z
 ----------------------------------------------------------------
    1      C      -0.0182498167     0.0585681788    -0.0293740099
    2      C      -0.0107318400    -0.1769476152     1.3446603231
    3      H       0.9306548983    -0.3402120855     1.8540914781
    4      C      -1.1889269386    -0.2137021195     2.0748962863
    5      Cl     -1.0901337053    -0.5206474215     3.7892930413
    6      C      -2.4221659823    -0.0127611475     1.4423115516
    7      Cl     -3.8938922881    -0.0622723284     2.3596193055
    8      C      -2.4458899290     0.2310359550     0.0589336849
    9      Cl     -3.9619173439     0.4909868385    -0.7493297265
   10      C      -1.2462017861     0.2677039909    -0.6669054216
   11      Cl     -1.2733119463     0.6090747090    -2.3796952561
   12      C       1.2666285804     0.0314243547    -0.7760636495
   13      C       2.2738005174     0.9791549142    -0.5528619374
   14      Cl      1.9772610772     2.2949237134     0.5576225919
   15      C       3.5039563138     0.8999657897    -1.2254483938
   16      Cl      4.7447446622     2.0836380754    -0.9407958315
   17      C       3.7138505079    -0.1453696007    -2.1348023735
   18      Cl      5.2197614805    -0.3030550114    -3.0003309940
   19      C       2.7137898070    -1.0850427955    -2.3703848664
   20      H       2.8911918789    -1.8849951019    -3.0765723355
   21      C       1.5065588659    -0.9911693285    -1.6968113154
   22      H       0.7311688754    -1.7258439665    -1.8806461879
 ----------------------------------------------------------------
 Nuclear Repulsion Energy =        2321.18543185 hartrees
 There are       97 alpha and       97 beta electrons
 Applying Cartesian multipole field
    Component          Value
    ---------          -----
     (2,0,0)        1.00000E-12
     (0,2,0)        2.00000E-11
     (0,0,2)       -3.00000E-11
 Nucleus-field energy     =    -0.0000000618 hartrees
 Requested basis set is 6-311++G(d,p)
 There are 178 shells and 495 basis functions
 A cutoff of  1.0D-15 yielded  11500 shell pairs
 There are     98819 function pairs (    106201 Cartesian)
 Smallest overlap matrix eigenvalue = 2.15E-07
 Linear dependence detected in AO basis
 Number of orthogonalized atomic orbitals = 489
 Maximum deviation from orthogonality = 2.330E-10
 Guess from superposition of atomic densities
 Warning:  Energy on first SCF cycle will be non-variational
 SAD guess density has 194.000000 electrons

 -----------------------------------------------------------------------
  General SCF calculation program by
  Eric Jon Sundstrom, Paul Horn, Yuezhi Mao, Dmitri Zuev, Alec White,
  David Stuck, Shaama M.S., Shane Yost, Joonho Lee, David Small,
  Daniel Levine, Susi Lehtola, Hugh Burton, Evgeny Epifanovsky,
  Bang C. Huynh
 -----------------------------------------------------------------------
 Exchange:     0.2000 Hartree-Fock + 0.0800 Slater + 0.7200 B88
 Correlation:  0.1900 VWN1RPA + 0.8100 LYP
 Using SG-1 standard quadrature grid
 using 6 threads for integral computing
 -------------------------------------------------------
 OpenMP Integral computing Module                
 Release: version 2.0, May 2017, Q-Chem Inc. Pleasanton 
 -------------------------------------------------------
 A restricted SCF calculation will be
 performed using DIIS
 SCF converges when DIIS error is below 1.0e-08
 ---------------------------------------
  Cycle       Energy         DIIS error
 ---------------------------------------
    1   -3685.2160660467      2.74e-02  
    2   -3680.6193201032      1.99e-03  
    3   -3680.4682559685      2.81e-03  
    4   -3680.7232862664      7.35e-04  
    5   -3680.7392088868      2.95e-04  
    6   -3680.7415584679      1.07e-04  
    7   -3680.7418697068      3.81e-05  
    8   -3680.7419114417      1.06e-05  
    9   -3680.7419144510      3.10e-06  
   10   -3680.7419147353      8.80e-07  
   11   -3680.7419147572      2.04e-07  
   12   -3680.7419147588      9.68e-08  
   13   -3680.7419147591      3.77e-08  
   14   -3680.7419147590      1.00e-08  
   15   -3680.7419147592      4.67e-09  Convergence criterion met
 ---------------------------------------
 SCF time:   CPU 842.53s  wall 149.00s 
 SCF   energy in the final basis set =    -3680.7419147592
 Total energy in the final basis set =    -3680.7419147592

 --------------------------------------------------------------

                    Orbital Energies (a.u.)
 --------------------------------------------------------------

 Alpha MOs
 -- Occupied --
********-101.5818-101.5807-101.5797-101.5791-101.5787-101.5781 -10.2846
-10.2836 -10.2799 -10.2793 -10.2788 -10.2769 -10.2754 -10.2393 -10.2352
-10.2239 -10.2187 -10.2181  -9.4967  -9.4965  -9.4955  -9.4942  -9.4940
 -9.4933  -9.4926  -7.2618  -7.2615  -7.2602  -7.2590  -7.2589  -7.2584
 -7.2575  -7.2517  -7.2513  -7.2506  -7.2504  -7.2504  -7.2497  -7.2491
 -7.2488  -7.2485  -7.2481  -7.2481  -7.2474  -7.2472  -7.2468  -0.9657
 -0.9535  -0.9194  -0.9079  -0.8979  -0.8803  -0.8705  -0.8588  -0.8495
 -0.7943  -0.7657  -0.7583  -0.7427  -0.6637  -0.6483  -0.6389  -0.6171
 -0.5552  -0.5518  -0.5335  -0.5279  -0.5000  -0.4872  -0.4725  -0.4714
 -0.4698  -0.4636  -0.4540  -0.4422  -0.4270  -0.4172  -0.4131  -0.4041
 -0.3895  -0.3828  -0.3686  -0.3592  -0.3573  -0.3561  -0.3535  -0.3499
 -0.3444  -0.3373  -0.3357  -0.3211  -0.3198  -0.2858  -0.2773  -0.2728
 -0.2661
 -- Virtual --
 -0.0744  -0.0627  -0.0551  -0.0514  -0.0455  -0.0397  -0.0142  -0.0049
  0.0026   0.0092   0.0132   0.0191   0.0208   0.0212   0.0235   0.0347
  0.0408   0.0451   0.0505   0.0520   0.0586   0.0633   0.0677   0.0701
  0.0755   0.0776   0.0813   0.0833   0.0856   0.0878   0.0913   0.0956
  0.0967   0.1005   0.1016   0.1059   0.1076   0.1149   0.1175   0.1176
  0.1215   0.1255   0.1283   0.1305   0.1338   0.1382   0.1394   0.1431
  0.1471   0.1540   0.1568   0.1572   0.1644   0.1679   0.1719   0.1754
  0.1803   0.1810   0.1828   0.1852   0.1898   0.1936   0.2001   0.2017
  0.2059   0.2107   0.2144   0.2210   0.2222   0.2304   0.2365   0.2380
  0.2417   0.2440   0.2503   0.2513   0.2566   0.2583   0.2605   0.2627
  0.2668   0.2686   0.2714   0.2771   0.2813   0.2851   0.2911   0.2921
  0.2947   0.2992   0.3041   0.3090   0.3100   0.3184   0.3263   0.3330
  0.3357   0.3460   0.4005   0.4077   0.4188   0.4208   0.4305   0.4335
  0.4359   0.4383   0.4472   0.4533   0.4537   0.4561   0.4606   0.4672
  0.4712   0.4769   0.4858   0.4895   0.4925   0.4937   0.4983   0.5041
  0.5099   0.5183   0.5306   0.5428   0.5568   0.5585   0.5627   0.5720
  0.5782   0.5908   0.5958   0.5998   0.6052   0.6114   0.6122   0.6179
  0.6236   0.6289   0.6361   0.6465   0.6540   0.6588   0.6655   0.6718
  0.6753   0.6826   0.6996   0.7085   0.7157   0.7248   0.7526   0.7737
  0.7797   0.7929   0.8080   0.8098   0.8238   0.8254   0.8304   0.8330
  0.8349   0.8379   0.8401   0.8425   0.8428   0.8471   0.8506   0.8519
  0.8573   0.8596   0.8632   0.8694   0.8728   0.8755   0.8861   0.8914
  0.8981   0.9052   0.9109   0.9136   0.9178   0.9201   0.9233   0.9333
  0.9402   0.9429   0.9465   0.9471   0.9524   0.9596   0.9662   0.9732
  0.9771   0.9828   0.9878   1.0033   1.0050   1.0296   1.0310   1.0460
  1.0564   1.0744   1.1013   1.1292   1.1310   1.1417   1.1824   1.1904
  1.1932   1.2225   1.2261   1.2327   1.2486   1.2531   1.2593   1.2695
  1.2730   1.2791   1.2851   1.2928   1.2959   1.3054   1.3441   1.3471
  1.3689   1.3845   1.4088   1.4313   1.4385   1.4845   1.4981   1.5134
  1.5347   1.5695   1.5821   1.6026   1.6220   1.6459   1.6489   1.6640
  1.6841   1.7008   1.7316   1.7539   1.7716   1.7826   1.7937   1.8148
  1.8319   1.8398   1.8463   1.8577   1.8675   1.8808   1.8823   1.9068
  1.9240   1.9459   1.9715   1.9925   1.9988   2.0558   2.0583   2.1018
  2.1125   2.1209   2.1717   2.2199   2.2216   2.2319   2.2410   2.2443
  2.2571   2.2653   2.2678   2.2774   2.2828   2.3013   2.3089   2.3203
  2.3279   2.3442   2.3781   2.3984   2.4091   2.4174   2.4221   2.4333
  2.4485   2.4666   2.4761   2.5011   2.5092   2.5179   2.5420   2.5466
  2.5908   2.5973   2.6223   2.6469   2.6516   2.6661   2.6855   2.7009
  2.7103   2.7244   2.7489   2.7680   2.7691   2.7896   2.8076   2.8198
  2.8222   2.8720   2.8998   2.9539   2.9713   3.0508   3.0647   3.0786
  3.1025   3.1089   3.1357   3.1390   3.1655   3.1868   3.2135   3.2258
  3.2521   3.3625   3.3717   3.4201   3.5074   3.5955   3.6559   3.6867
  3.7061   3.8158   3.9062   4.0078   4.0287   4.0718   4.3237   4.7938
  4.8178   9.7289   9.7515   9.7855   9.7932   9.8048   9.8109   9.8367
 23.3033  23.4661  23.7960  23.8350  23.8435  23.8698  23.9321  23.9469
 23.9572  24.0194  24.0956  24.1358  25.7675  25.7762  25.8055  25.8416
 25.8670  25.9325  25.9352  26.0798  26.0953  26.1016  26.1594  26.1765
 26.2676  26.3226  26.4603  26.5031  26.6017  26.6731  26.7435  26.8701
 26.9792 215.7188 215.7411 215.7807 215.7896 215.8037 215.8106 215.8441
 --------------------------------------------------------------

          Ground-State Mulliken Net Atomic Charges

     Atom                 Charge (a.u.)
  ----------------------------------------
      1 C                    -0.361346
      2 C                    -0.850473
      3 H                     0.226566
      4 C                    -0.376054
      5 Cl                    0.632250
      6 C                    -0.324457
      7 Cl                    0.627536
      8 C                    -0.063027
      9 Cl                    0.612777
     10 C                    -0.744220
     11 Cl                    0.581223
     12 C                     0.267403
     13 C                    -1.010093
     14 Cl                    0.587903
     15 C                     0.239368
     16 Cl                    0.578699
     17 C                    -0.143592
     18 Cl                    0.547649
     19 C                    -0.766570
     20 H                     0.214018
     21 C                    -0.668706
     22 H                     0.193146
  ----------------------------------------
  Sum of atomic charges =     0.000000

 -----------------------------------------------------------------
                    Cartesian Multipole Moments
 -----------------------------------------------------------------
    Charge (ESU x 10^10)
                -0.0000
    Dipole Moment (Debye)
         X       0.2612      Y      -1.7843      Z      -0.5769
       Tot       1.8933
    Quadrupole Moments (Debye-Ang)
        XX    -164.6023     XY      -3.2958     YY    -155.9586
        XZ       1.6291     YZ       4.0217     ZZ    -156.2731
    Octopole Moments (Debye-Ang^2)
       XXX    -229.9661    XXY     -59.2347    XYY     -63.1203
       YYY    -167.3118    XXZ      38.0561    XYZ       7.4524
       YYZ      25.3725    XZZ     -62.7449    YZZ     -64.3298
       ZZZ      86.1955
    Hexadecapole Moments (Debye-Ang^3)
      XXXX   -8744.0277   XXXY    -400.3061   XXYY   -1636.8847
      XYYY    -393.5177   YYYY   -1122.8372   XXXZ    1509.8611
      XXYZ      47.6782   XYYZ     491.1885   YYYZ     122.0287
      XXZZ   -2072.8885   XYZZ    -163.2719   YYZZ    -802.2580
      XZZZ    1488.6049   YZZZ     109.1103   ZZZZ   -3718.6555
 -----------------------------------------------------------------
 Calculating analytic gradient of the SCF energy
 Gradient of SCF Energy
            1           2           3           4           5           6
    1   0.0013312   0.0000864   0.0007946   0.0001869   0.0001408  -0.0007506
    2   0.0005363   0.0010810   0.0000937  -0.0000589   0.0000472  -0.0000782
    3  -0.0009627  -0.0004420   0.0002384   0.0004509  -0.0000859   0.0003273
            7           8           9          10          11          12
    1   0.0004440   0.0004620   0.0001005   0.0002943   0.0012693  -0.0018296
    2  -0.0001403  -0.0000062   0.0000176  -0.0004172  -0.0005918   0.0000683
    3   0.0005081  -0.0006266  -0.0006182   0.0003764  -0.0000173   0.0003539
           13          14          15          16          17          18
    1   0.0004186  -0.0010491  -0.0011374   0.0001463   0.0012302  -0.0005763
    2  -0.0001826  -0.0009201   0.0000657   0.0004610   0.0000034  -0.0003919
    3   0.0000189   0.0003644   0.0009930   0.0002028  -0.0004561  -0.0000287
           19          20          21          22
    1   0.0000753  -0.0002707  -0.0005190  -0.0008477
    2  -0.0004106  -0.0000899   0.0012519  -0.0003383
    3  -0.0005095   0.0001005   0.0000258  -0.0002132
 Max gradient component =       1.830E-03
 RMS gradient           =       5.982E-04
 Gradient time:  CPU 260.28 s  wall 43.61 s
 Geometry Optimization Parameters
   NAtoms,    NIC,     NZ,  NCons,   NDum,   NFix, NCnnct, MaxDiis
       22     155      22       0       0       0       0       0

 Cartesian Hessian Update
 Hessian updated using BFGS update


** GEOMETRY OPTIMIZATION IN DELOCALIZED INTERNAL COORDINATES **
   Searching for a Minimum

   Optimization Cycle:   4

                       Coordinates (Angstroms)
     ATOM                X               Y               Z
      1  C        -0.0182498167    0.0585681788   -0.0293740099
      2  C        -0.0107318400   -0.1769476152    1.3446603231
      3  H         0.9306548983   -0.3402120855    1.8540914781
      4  C        -1.1889269386   -0.2137021195    2.0748962863
      5  Cl       -1.0901337053   -0.5206474215    3.7892930413
      6  C        -2.4221659823   -0.0127611475    1.4423115516
      7  Cl       -3.8938922881   -0.0622723284    2.3596193055
      8  C        -2.4458899290    0.2310359550    0.0589336849
      9  Cl       -3.9619173439    0.4909868385   -0.7493297265
     10  C        -1.2462017861    0.2677039909   -0.6669054216
     11  Cl       -1.2733119463    0.6090747090   -2.3796952561
     12  C         1.2666285804    0.0314243547   -0.7760636495
     13  C         2.2738005174    0.9791549142   -0.5528619374
     14  Cl        1.9772610772    2.2949237134    0.5576225919
     15  C         3.5039563138    0.8999657897   -1.2254483938
     16  Cl        4.7447446622    2.0836380754   -0.9407958315
     17  C         3.7138505079   -0.1453696007   -2.1348023735
     18  Cl        5.2197614805   -0.3030550114   -3.0003309940
     19  C         2.7137898070   -1.0850427955   -2.3703848664
     20  H         2.8911918789   -1.8849951019   -3.0765723355
     21  C         1.5065588659   -0.9911693285   -1.6968113154
     22  H         0.7311688754   -1.7258439665   -1.8806461879
   Point Group: c1    Number of degrees of freedom:    60


   Energy is  -3680.741914759

 Hessian updated using BFGS update

 54 Hessian modes will be used to form the next step
  Hessian Eigenvalues:
     0.010589    0.019218    0.019453    0.023206    0.023342    0.023582
     0.023679    0.023717    0.023938    0.024029    0.024087    0.024091
     0.024113    0.024117    0.024133    0.024140    0.024148    0.024215
     0.029722    0.158009    0.159988    0.160908    0.217190    0.226473
     0.236065    0.246476    0.249943    0.249992    0.249993    0.249994
     0.250000    0.251745    0.268038    0.296445    0.301004    0.301399
     0.304497    0.332782    0.355274    0.356638    0.356741    0.373107
     0.427152    0.431939    0.433786    0.456033    0.466747    0.468415
     0.472197    0.477935    0.478381    0.479140    0.499597    0.645542

 Minimum search - taking simple RFO step
 Searching for Lamda that Minimizes Along All modes
 Value Taken    Lamda =  -0.00062669
 Step Taken.  Stepsize is  0.195502

                             Maximum     Tolerance    Cnvgd?
         Gradient           0.006178      0.000300      NO
         Displacement       0.162709      0.001200      NO
         Energy change     -0.000920      0.000001      NO


 New Cartesian Coordinates Obtained by Inverse Iteration

 Displacement from previous Coordinates is:  0.691732
 ----------------------------------------------------------------
             Standard Nuclear Orientation (Angstroms)
    I     Atom           X                Y                Z
 ----------------------------------------------------------------
    1      C      -0.0191653889     0.0573622720    -0.0272855207
    2      C      -0.0143670886    -0.2319104541     1.3362190200
    3      H       0.9249921077    -0.4287311157     1.8373046155
    4      C      -1.1940672731    -0.2693987823     2.0655918334
    5      Cl     -1.1052375509    -0.6400966384     3.7668430024
    6      C      -2.4225603266    -0.0164597264     1.4410599566
    7      Cl     -3.8964957204    -0.0648346905     2.3495437176
    8      C      -2.4415795258     0.2812972572     0.0683679820
    9      Cl     -3.9510983864     0.6051865378    -0.7214448884
   10      C      -1.2403747234     0.3202982227    -0.6561254779
   11      Cl     -1.2516738729     0.7250480680    -2.3530835513
   12      C       1.2685792468     0.0292661677    -0.7764251861
   13      C       2.2510534613     1.0098997696    -0.5976593642
   14      Cl      1.9213871234     2.3592103554     0.4596212211
   15      C       3.4839368389     0.9314179403    -1.2680285468
   16      Cl      4.6968974310     2.1482421825    -1.0355105159
   17      C       3.7146434243    -0.1483702497    -2.1292489318
   18      Cl      5.2260786017    -0.3049875704    -2.9857529805
   19      C       2.7374516076    -1.1219318662    -2.3228315369
   20      H       2.9381468038    -1.9442116635    -2.9962214449
   21      C       1.5290889356    -1.0284313971    -1.6510969096
   22      H       0.7663101632    -1.7834066214    -1.8024305297
 ----------------------------------------------------------------
 Nuclear Repulsion Energy =        2322.18345506 hartrees
 There are       97 alpha and       97 beta electrons
 Applying Cartesian multipole field
    Component          Value
    ---------          -----
     (2,0,0)        1.00000E-12
     (0,2,0)        2.00000E-11
     (0,0,2)       -3.00000E-11
 Nucleus-field energy     =    -0.0000000594 hartrees
 Requested basis set is 6-311++G(d,p)
 There are 178 shells and 495 basis functions
 A cutoff of  1.0D-15 yielded  11498 shell pairs
 There are     98790 function pairs (    106170 Cartesian)
 Smallest overlap matrix eigenvalue = 2.07E-07
 Linear dependence detected in AO basis
 Number of orthogonalized atomic orbitals = 489
 Maximum deviation from orthogonality = 4.286E-10
 Guess from superposition of atomic densities
 Warning:  Energy on first SCF cycle will be non-variational
 SAD guess density has 194.000000 electrons

 -----------------------------------------------------------------------
  General SCF calculation program by
  Eric Jon Sundstrom, Paul Horn, Yuezhi Mao, Dmitri Zuev, Alec White,
  David Stuck, Shaama M.S., Shane Yost, Joonho Lee, David Small,
  Daniel Levine, Susi Lehtola, Hugh Burton, Evgeny Epifanovsky,
  Bang C. Huynh
 -----------------------------------------------------------------------
 Exchange:     0.2000 Hartree-Fock + 0.0800 Slater + 0.7200 B88
 Correlation:  0.1900 VWN1RPA + 0.8100 LYP
 Using SG-1 standard quadrature grid
 using 6 threads for integral computing
 -------------------------------------------------------
 OpenMP Integral computing Module                
 Release: version 2.0, May 2017, Q-Chem Inc. Pleasanton 
 -------------------------------------------------------
 A restricted SCF calculation will be
 performed using DIIS
 SCF converges when DIIS error is below 1.0e-08
 ---------------------------------------
  Cycle       Energy         DIIS error
 ---------------------------------------
    1   -3685.2236301511      2.74e-02  
    2   -3680.6197139361      1.99e-03  
    3   -3680.4676049358      2.82e-03  
    4   -3680.7234961268      7.39e-04  
    5   -3680.7396739487      2.94e-04  
    6   -3680.7419979905      1.08e-04  
    7   -3680.7423118369      3.82e-05  
    8   -3680.7423539999      1.06e-05  
    9   -3680.7423570524      3.11e-06  
   10   -3680.7423573363      8.81e-07  
   11   -3680.7423573592      2.06e-07  
   12   -3680.7423573600      9.91e-08  
   13   -3680.7423573607      3.79e-08  
   14   -3680.7423573604      1.07e-08  
   15   -3680.7423573607      4.75e-09  Convergence criterion met
 ---------------------------------------
 SCF time:   CPU 841.86s  wall 148.00s 
 SCF   energy in the final basis set =    -3680.7423573607
 Total energy in the final basis set =    -3680.7423573607

 --------------------------------------------------------------

                    Orbital Energies (a.u.)
 --------------------------------------------------------------

 Alpha MOs
 -- Occupied --
********-101.5818-101.5805-101.5797-101.5789-101.5788-101.5777 -10.2842
-10.2832 -10.2795 -10.2789 -10.2783 -10.2769 -10.2750 -10.2389 -10.2348
-10.2238 -10.2187 -10.2181  -9.4967  -9.4966  -9.4953  -9.4943  -9.4937
 -9.4936  -9.4923  -7.2617  -7.2616  -7.2600  -7.2591  -7.2586  -7.2585
 -7.2571  -7.2516  -7.2514  -7.2506  -7.2504  -7.2501  -7.2494  -7.2491
 -7.2486  -7.2484  -7.2484  -7.2478  -7.2475  -7.2471  -7.2465  -0.9659
 -0.9537  -0.9194  -0.9079  -0.8981  -0.8809  -0.8709  -0.8589  -0.8491
 -0.7938  -0.7654  -0.7579  -0.7422  -0.6632  -0.6473  -0.6396  -0.6167
 -0.5551  -0.5509  -0.5346  -0.5279  -0.4999  -0.4875  -0.4724  -0.4713
 -0.4698  -0.4635  -0.4541  -0.4423  -0.4270  -0.4171  -0.4125  -0.4042
 -0.3891  -0.3826  -0.3685  -0.3591  -0.3575  -0.3558  -0.3532  -0.3494
 -0.3443  -0.3375  -0.3357  -0.3210  -0.3198  -0.2838  -0.2770  -0.2727
 -0.2675
 -- Virtual --
 -0.0712  -0.0636  -0.0539  -0.0512  -0.0480  -0.0388  -0.0143  -0.0044
  0.0028   0.0090   0.0135   0.0192   0.0206   0.0217   0.0239   0.0351
  0.0406   0.0457   0.0504   0.0529   0.0589   0.0628   0.0668   0.0709
  0.0755   0.0779   0.0816   0.0828   0.0848   0.0882   0.0911   0.0948
  0.0960   0.1000   0.1030   0.1057   0.1079   0.1151   0.1169   0.1178
  0.1214   0.1250   0.1275   0.1304   0.1335   0.1378   0.1396   0.1429
  0.1471   0.1539   0.1563   0.1588   0.1647   0.1678   0.1724   0.1761
  0.1797   0.1809   0.1824   0.1861   0.1898   0.1935   0.1990   0.2014
  0.2055   0.2108   0.2151   0.2207   0.2228   0.2312   0.2360   0.2366
  0.2396   0.2462   0.2497   0.2517   0.2543   0.2593   0.2600   0.2626
  0.2660   0.2687   0.2720   0.2762   0.2795   0.2858   0.2903   0.2916
  0.2964   0.2983   0.3018   0.3082   0.3135   0.3186   0.3272   0.3315
  0.3369   0.3463   0.4012   0.4084   0.4182   0.4222   0.4310   0.4343
  0.4363   0.4399   0.4474   0.4530   0.4545   0.4567   0.4610   0.4683
  0.4709   0.4776   0.4830   0.4879   0.4931   0.4945   0.4991   0.5056
  0.5076   0.5182   0.5310   0.5416   0.5565   0.5596   0.5660   0.5708
  0.5780   0.5916   0.5955   0.5996   0.6067   0.6119   0.6126   0.6216
  0.6242   0.6292   0.6378   0.6476   0.6529   0.6600   0.6676   0.6698
  0.6767   0.6807   0.6965   0.7129   0.7174   0.7241   0.7546   0.7730
  0.7808   0.7920   0.8069   0.8089   0.8220   0.8278   0.8303   0.8324
  0.8362   0.8377   0.8400   0.8436   0.8436   0.8472   0.8501   0.8529
  0.8566   0.8588   0.8633   0.8687   0.8750   0.8765   0.8855   0.8928
  0.8981   0.9049   0.9106   0.9129   0.9167   0.9189   0.9288   0.9333
  0.9407   0.9431   0.9448   0.9477   0.9516   0.9579   0.9672   0.9754
  0.9798   0.9869   0.9893   1.0034   1.0096   1.0310   1.0369   1.0444
  1.0552   1.0791   1.1045   1.1299   1.1373   1.1470   1.1829   1.1896
  1.1941   1.2235   1.2265   1.2327   1.2500   1.2542   1.2615   1.2693
  1.2725   1.2794   1.2859   1.2967   1.2981   1.3096   1.3433   1.3491
  1.3730   1.3814   1.4063   1.4315   1.4355   1.4792   1.4921   1.5175
  1.5398   1.5707   1.5788   1.6024   1.6218   1.6474   1.6497   1.6650
  1.6832   1.7014   1.7276   1.7526   1.7707   1.7846   1.7962   1.8115
  1.8327   1.8378   1.8451   1.8547   1.8641   1.8789   1.8846   1.9092
  1.9285   1.9466   1.9730   1.9908   2.0084   2.0538   2.0592   2.1029
  2.1130   2.1217   2.1717   2.2201   2.2223   2.2313   2.2397   2.2435
  2.2536   2.2653   2.2663   2.2792   2.2823   2.3053   2.3090   2.3241
  2.3280   2.3432   2.3796   2.4009   2.4117   2.4177   2.4225   2.4365
  2.4523   2.4641   2.4786   2.5016   2.5080   2.5203   2.5423   2.5472
  2.5908   2.5981   2.6205   2.6502   2.6534   2.6719   2.6825   2.6991
  2.7004   2.7215   2.7498   2.7675   2.7681   2.7875   2.8198   2.8216
  2.8272   2.8630   2.8995   2.9575   2.9718   3.0518   3.0674   3.0816
  3.1017   3.1118   3.1370   3.1388   3.1675   3.1881   3.2125   3.2286
  3.2519   3.3630   3.3710   3.4224   3.5072   3.5971   3.6583   3.6866
  3.7089   3.8180   3.9079   4.0081   4.0291   4.0723   4.3121   4.7949
  4.8167   9.7319   9.7519   9.7862   9.7949   9.8066   9.8120   9.8364
 23.3060  23.4656  23.7958  23.8350  23.8416  23.8701  23.9306  23.9450
 23.9565  24.0206  24.0966  24.1384  25.7675  25.7760  25.8031  25.8404
 25.8677  25.9295  25.9395  26.0866  26.0971  26.1021  26.1570  26.1764
 26.2780  26.3179  26.4621  26.5084  26.6005  26.6759  26.7500  26.8735
 26.9851 215.7221 215.7416 215.7813 215.7915 215.8057 215.8119 215.8446
 --------------------------------------------------------------

          Ground-State Mulliken Net Atomic Charges

     Atom                 Charge (a.u.)
  ----------------------------------------
      1 C                    -0.376699
      2 C                    -0.803604
      3 H                     0.227209
      4 C                    -0.420089
      5 Cl                    0.624610
      6 C                    -0.364708
      7 Cl                    0.624599
      8 C                     0.024606
      9 Cl                    0.616106
     10 C                    -0.765830
     11 Cl                    0.578875
     12 C                     0.217507
     13 C                    -1.077126
     14 Cl                    0.578518
     15 C                     0.341381
     16 Cl                    0.580920
     17 C                    -0.119982
     18 Cl                    0.544661
     19 C                    -0.831440
     20 H                     0.213315
     21 C                    -0.608274
     22 H                     0.195445
  ----------------------------------------
  Sum of atomic charges =     0.000000

 -----------------------------------------------------------------
                    Cartesian Multipole Moments
 -----------------------------------------------------------------
    Charge (ESU x 10^10)
                -0.0000
    Dipole Moment (Debye)
         X       0.2756      Y      -1.8419      Z      -0.5107
       Tot       1.9311
    Quadrupole Moments (Debye-Ang)
        XX    -164.2659     XY      -3.4070     YY    -155.7308
        XZ       1.7275     YZ       3.9778     ZZ    -156.6830
    Octopole Moments (Debye-Ang^2)
       XXX    -226.9207    XXY     -61.7007    XYY     -61.6075
       YYY    -175.5804    XXZ      39.9638    XYZ       7.2913
       YYZ      26.8034    XZZ     -62.4112    YZZ     -66.5370
       ZZZ      93.0416
    Hexadecapole Moments (Debye-Ang^3)
      XXXX   -8686.2799   XXXY    -388.9301   XXYY   -1639.4108
      XYYY    -380.6064   YYYY   -1208.1410   XXXZ    1539.5235
      XXYZ      63.6015   XYYZ     499.8292   YYYZ     174.9552
      XXZZ   -2059.5534   XYZZ    -159.1077   YYZZ    -809.1646
      XZZZ    1522.5860   YZZZ     154.7108   ZZZZ   -3685.7282
 -----------------------------------------------------------------
 Calculating analytic gradient of the SCF energy
 Gradient of SCF Energy
            1           2           3           4           5           6
    1  -0.0001267   0.0005696   0.0007079   0.0004991   0.0000271  -0.0020567
    2   0.0004930   0.0002942   0.0002489  -0.0002787   0.0001638  -0.0000400
    3  -0.0007924  -0.0002836   0.0001310   0.0009070  -0.0004678   0.0007724
            7           8           9          10          11          12
    1   0.0011709  -0.0011774   0.0008978   0.0004906   0.0012287  -0.0004392
    2   0.0000991   0.0001200  -0.0003974  -0.0000560  -0.0004604   0.0005223
    3  -0.0009426  -0.0008071   0.0008350  -0.0002837   0.0005625   0.0001640
           13          14          15          16          17          18
    1  -0.0002203  -0.0007483   0.0013259  -0.0008212   0.0008171  -0.0005197
    2   0.0000672  -0.0010456   0.0011576  -0.0010083   0.0003404   0.0001240
    3   0.0002388  -0.0001423   0.0004522  -0.0003501  -0.0000699   0.0003947
           19          20          21          22
    1  -0.0006559   0.0001698  -0.0001698  -0.0009694
    2  -0.0008117   0.0001981   0.0002866  -0.0000170
    3  -0.0003380   0.0000738   0.0000943  -0.0001485
 Max gradient component =       2.057E-03
 RMS gradient           =       6.456E-04
 Gradient time:  CPU 260.32 s  wall 43.62 s
 Geometry Optimization Parameters
   NAtoms,    NIC,     NZ,  NCons,   NDum,   NFix, NCnnct, MaxDiis
       22     155      22       0       0       0       0       0

 Cartesian Hessian Update
 Hessian updated using BFGS update


** GEOMETRY OPTIMIZATION IN DELOCALIZED INTERNAL COORDINATES **
   Searching for a Minimum

   Optimization Cycle:   5

                       Coordinates (Angstroms)
     ATOM                X               Y               Z
      1  C        -0.0191653889    0.0573622720   -0.0272855207
      2  C        -0.0143670886   -0.2319104541    1.3362190200
      3  H         0.9249921077   -0.4287311157    1.8373046155
      4  C        -1.1940672731   -0.2693987823    2.0655918334
      5  Cl       -1.1052375509   -0.6400966384    3.7668430024
      6  C        -2.4225603266   -0.0164597264    1.4410599566
      7  Cl       -3.8964957204   -0.0648346905    2.3495437176
      8  C        -2.4415795258    0.2812972572    0.0683679820
      9  Cl       -3.9510983864    0.6051865378   -0.7214448884
     10  C        -1.2403747234    0.3202982227   -0.6561254779
     11  Cl       -1.2516738729    0.7250480680   -2.3530835513
     12  C         1.2685792468    0.0292661677   -0.7764251861
     13  C         2.2510534613    1.0098997696   -0.5976593642
     14  Cl        1.9213871234    2.3592103554    0.4596212211
     15  C         3.4839368389    0.9314179403   -1.2680285468
     16  Cl        4.6968974310    2.1482421825   -1.0355105159
     17  C         3.7146434243   -0.1483702497   -2.1292489318
     18  Cl        5.2260786017   -0.3049875704   -2.9857529805
     19  C         2.7374516076   -1.1219318662   -2.3228315369
     20  H         2.9381468038   -1.9442116635   -2.9962214449
     21  C         1.5290889356   -1.0284313971   -1.6510969096
     22  H         0.7663101632   -1.7834066214   -1.8024305297
   Point Group: c1    Number of degrees of freedom:    60


   Energy is  -3680.742357361

 Hessian updated using BFGS update

 58 Hessian modes will be used to form the next step
  Hessian Eigenvalues:
     0.006025    0.019220    0.019635    0.023209    0.023578    0.023666
     0.023693    0.023869    0.023956    0.024063    0.024090    0.024103
     0.024117    0.024117    0.024127    0.024140    0.024151    0.024634
     0.028687    0.159118    0.159976    0.161874    0.222281    0.229197
     0.236340    0.246501    0.249944    0.249992    0.249993    0.249994
     0.250000    0.250000    0.250000    0.250000    0.254614    0.285636
     0.298328    0.301011    0.301018    0.302092    0.307903    0.341899
     0.354946    0.356682    0.356750    0.364761    0.426914    0.431942
     0.434561    0.454777    0.466028    0.468060    0.472181    0.477376
     0.478969    0.479804    0.503532    0.566484

 Minimum search - taking simple RFO step
 Searching for Lamda that Minimizes Along All modes
 Value Taken    Lamda =  -0.00044741
 Step Taken.  Stepsize is  0.226545

                             Maximum     Tolerance    Cnvgd?
         Gradient           0.003777      0.000300      NO
         Displacement       0.191718      0.001200      NO
         Energy change     -0.000443      0.000001      NO


 New Cartesian Coordinates Obtained by Inverse Iteration

 Displacement from previous Coordinates is:  0.818889
 ----------------------------------------------------------------
             Standard Nuclear Orientation (Angstroms)
    I     Atom           X                Y                Z
 ----------------------------------------------------------------
    1      C      -0.0180835453     0.0398518703    -0.0217337000
    2      C      -0.0248059066    -0.3036565855     1.3286178331
    3      H       0.9065025693    -0.5488069645     1.8221683875
    4      C      -1.2069931414    -0.3282956401     2.0548980031
    5      Cl     -1.1378462582    -0.7692878447     3.7405455501
    6      C      -2.4234260430    -0.0058301597     1.4407962984
    7      Cl     -3.8999407274    -0.0372356885     2.3485251038
    8      C      -2.4302258722     0.3464619106     0.0804769153
    9      Cl     -3.9233470072     0.7596071038    -0.6997448240
   10      C      -1.2274224607     0.3691987473    -0.6413895677
   11      Cl     -1.2207955015     0.8332149524    -2.3226393659
   12      C       1.2740074889     0.0120048117    -0.7704926122
   13      C       2.2214532806     1.0324449869    -0.6435012903
   14      Cl      1.8527386675     2.4102744835     0.3633121205
   15      C       3.4520365881     0.9678405275    -1.3207494383
   16      Cl      4.6228360932     2.2343894794    -1.1461754809
   17      C       3.7135364914    -0.1416728065    -2.1337099703
   18      Cl      5.2249791772    -0.2836347261    -2.9961683954
   19      C       2.7720397548    -1.1580828273    -2.2721941116
   20      H       2.9992132094    -2.0023614079    -2.9093947573
   21      C       1.5656661786    -1.0772852297    -1.5952988853
   22      H       0.8298228528    -1.8646809954    -1.7047418488
 ----------------------------------------------------------------
 Nuclear Repulsion Energy =        2323.19939917 hartrees
 There are       97 alpha and       97 beta electrons
 Applying Cartesian multipole field
    Component          Value
    ---------          -----
     (2,0,0)        1.00000E-12
     (0,2,0)        2.00000E-11
     (0,0,2)       -3.00000E-11
 Nucleus-field energy     =    -0.0000000573 hartrees
 Requested basis set is 6-311++G(d,p)
 There are 178 shells and 495 basis functions
 A cutoff of  1.0D-15 yielded  11483 shell pairs
 There are     98626 function pairs (    105977 Cartesian)
 Smallest overlap matrix eigenvalue = 1.94E-07
 Linear dependence detected in AO basis
 Number of orthogonalized atomic orbitals = 489
 Maximum deviation from orthogonality = 4.172E-10
 Guess from superposition of atomic densities
 Warning:  Energy on first SCF cycle will be non-variational
 SAD guess density has 194.000000 electrons

 -----------------------------------------------------------------------
  General SCF calculation program by
  Eric Jon Sundstrom, Paul Horn, Yuezhi Mao, Dmitri Zuev, Alec White,
  David Stuck, Shaama M.S., Shane Yost, Joonho Lee, David Small,
  Daniel Levine, Susi Lehtola, Hugh Burton, Evgeny Epifanovsky,
  Bang C. Huynh
 -----------------------------------------------------------------------
 Exchange:     0.2000 Hartree-Fock + 0.0800 Slater + 0.7200 B88
 Correlation:  0.1900 VWN1RPA + 0.8100 LYP
 Using SG-1 standard quadrature grid
 using 6 threads for integral computing
 -------------------------------------------------------
 OpenMP Integral computing Module                
 Release: version 2.0, May 2017, Q-Chem Inc. Pleasanton 
 -------------------------------------------------------
 A restricted SCF calculation will be
 performed using DIIS
 SCF converges when DIIS error is below 1.0e-08
 ---------------------------------------
  Cycle       Energy         DIIS error
 ---------------------------------------
    1   -3685.2168426151      2.74e-02  
    2   -3680.6201848198      1.99e-03  
    3   -3680.4678189303      2.82e-03  
    4   -3680.7235874170      7.43e-04  
    5   -3680.7400301766      2.92e-04  
    6   -3680.7423120008      1.08e-04  
    7   -3680.7426297629      3.83e-05  
    8   -3680.7426721132      1.07e-05  
    9   -3680.7426752417      3.13e-06  
   10   -3680.7426755300      8.81e-07  
   11   -3680.7426755527      2.11e-07  
   12   -3680.7426755539      1.03e-07  
   13   -3680.7426755544      3.85e-08  
   14   -3680.7426755538      1.17e-08  
   15   -3680.7426755541      4.74e-09  Convergence criterion met
 ---------------------------------------
 SCF time:   CPU 842.41s  wall 148.00s 
 SCF   energy in the final basis set =    -3680.7426755541
 Total energy in the final basis set =    -3680.7426755541

 --------------------------------------------------------------

                    Orbital Energies (a.u.)
 --------------------------------------------------------------

 Alpha MOs
 -- Occupied --
********-101.5818-101.5802-101.5798-101.5789-101.5786-101.5775 -10.2843
-10.2833 -10.2793 -10.2789 -10.2782 -10.2770 -10.2750 -10.2389 -10.2347
-10.2239 -10.2188 -10.2182  -9.4966  -9.4965  -9.4950  -9.4944  -9.4936
 -9.4934  -9.4921  -7.2616  -7.2615  -7.2598  -7.2592  -7.2586  -7.2583
 -7.2569  -7.2515  -7.2514  -7.2504  -7.2504  -7.2499  -7.2492  -7.2492
 -7.2486  -7.2484  -7.2482  -7.2475  -7.2475  -7.2469  -7.2463  -0.9657
 -0.9535  -0.9193  -0.9074  -0.8977  -0.8808  -0.8706  -0.8588  -0.8489
 -0.7935  -0.7654  -0.7579  -0.7423  -0.6632  -0.6462  -0.6405  -0.6167
 -0.5551  -0.5501  -0.5356  -0.5278  -0.4995  -0.4875  -0.4723  -0.4711
 -0.4697  -0.4634  -0.4541  -0.4423  -0.4269  -0.4171  -0.4118  -0.4042
 -0.3887  -0.3821  -0.3681  -0.3589  -0.3573  -0.3557  -0.3530  -0.3488
 -0.3442  -0.3373  -0.3360  -0.3210  -0.3198  -0.2820  -0.2770  -0.2732
 -0.2693
 -- Virtual --
 -0.0680  -0.0641  -0.0529  -0.0528  -0.0504  -0.0389  -0.0145  -0.0044
  0.0027   0.0090   0.0134   0.0191   0.0199   0.0218   0.0238   0.0350
  0.0402   0.0464   0.0503   0.0540   0.0589   0.0618   0.0659   0.0718
  0.0752   0.0782   0.0819   0.0821   0.0843   0.0887   0.0907   0.0931
  0.0953   0.0994   0.1046   0.1057   0.1083   0.1150   0.1162   0.1180
  0.1214   0.1244   0.1265   0.1303   0.1332   0.1372   0.1403   0.1427
  0.1465   0.1534   0.1556   0.1602   0.1639   0.1684   0.1728   0.1772
  0.1788   0.1813   0.1829   0.1869   0.1898   0.1941   0.1971   0.2020
  0.2048   0.2108   0.2163   0.2211   0.2234   0.2309   0.2325   0.2362
  0.2388   0.2461   0.2484   0.2514   0.2528   0.2592   0.2620   0.2631
  0.2662   0.2682   0.2724   0.2752   0.2794   0.2853   0.2891   0.2914
  0.2940   0.2991   0.3019   0.3085   0.3138   0.3208   0.3283   0.3315
  0.3409   0.3480   0.4020   0.4098   0.4184   0.4242   0.4315   0.4338
  0.4385   0.4418   0.4473   0.4529   0.4553   0.4561   0.4612   0.4691
  0.4710   0.4784   0.4799   0.4881   0.4937   0.4953   0.5001   0.5063
  0.5088   0.5180   0.5308   0.5425   0.5564   0.5621   0.5685   0.5699
  0.5781   0.5891   0.5943   0.6019   0.6079   0.6112   0.6132   0.6245
  0.6248   0.6299   0.6386   0.6484   0.6522   0.6608   0.6665   0.6707
  0.6764   0.6802   0.6955   0.7130   0.7186   0.7225   0.7556   0.7744
  0.7823   0.7910   0.8050   0.8102   0.8198   0.8297   0.8308   0.8311
  0.8360   0.8389   0.8401   0.8439   0.8448   0.8475   0.8488   0.8537
  0.8553   0.8584   0.8632   0.8679   0.8784   0.8784   0.8862   0.8903
  0.8976   0.9047   0.9099   0.9126   0.9165   0.9186   0.9312   0.9351
  0.9403   0.9433   0.9436   0.9486   0.9509   0.9564   0.9685   0.9715
  0.9832   0.9859   0.9910   1.0027   1.0163   1.0305   1.0411   1.0448
  1.0572   1.0823   1.1053   1.1285   1.1397   1.1645   1.1837   1.1883
  1.1959   1.2235   1.2277   1.2322   1.2512   1.2570   1.2629   1.2686
  1.2722   1.2784   1.2863   1.2980   1.3009   1.3117   1.3414   1.3532
  1.3747   1.3808   1.4051   1.4303   1.4353   1.4729   1.4858   1.5211
  1.5485   1.5700   1.5777   1.6022   1.6219   1.6476   1.6492   1.6650
  1.6828   1.7023   1.7236   1.7516   1.7698   1.7871   1.7979   1.8069
  1.8316   1.8351   1.8445   1.8509   1.8609   1.8780   1.8865   1.9111
  1.9316   1.9473   1.9727   1.9907   2.0193   2.0525   2.0604   2.1027
  2.1135   2.1226   2.1720   2.2173   2.2229   2.2308   2.2378   2.2422
  2.2516   2.2631   2.2655   2.2810   2.2835   2.3083   2.3117   2.3248
  2.3309   2.3438   2.3787   2.3993   2.4123   2.4178   2.4217   2.4359
  2.4570   2.4598   2.4812   2.4989   2.5098   2.5215   2.5407   2.5480
  2.5863   2.6002   2.6202   2.6534   2.6560   2.6738   2.6819   2.6909
  2.6995   2.7193   2.7492   2.7632   2.7668   2.7874   2.8208   2.8258
  2.8491   2.8507   2.8982   2.9611   2.9719   3.0535   3.0709   3.0844
  3.1029   3.1148   3.1326   3.1403   3.1674   3.1876   3.2113   3.2321
  3.2557   3.3635   3.3704   3.4243   3.5067   3.5990   3.6603   3.6855
  3.7127   3.8195   3.9097   4.0078   4.0297   4.0730   4.3029   4.7970
  4.8133   9.7362   9.7530   9.7858   9.7951   9.8069   9.8161   9.8342
 23.3087  23.4653  23.7948  23.8347  23.8429  23.8707  23.9306  23.9437
 23.9564  24.0232  24.0983  24.1417  25.7668  25.7752  25.8008  25.8385
 25.8683  25.9246  25.9473  26.0860  26.0991  26.1018  26.1581  26.1756
 26.2918  26.3043  26.4642  26.5132  26.5990  26.6771  26.7526  26.8832
 26.9905 215.7266 215.7433 215.7809 215.7917 215.8058 215.8169 215.8427
 --------------------------------------------------------------

          Ground-State Mulliken Net Atomic Charges

     Atom                 Charge (a.u.)
  ----------------------------------------
      1 C                    -0.391757
      2 C                    -0.750307
      3 H                     0.227358
      4 C                    -0.481905
      5 Cl                    0.619858
      6 C                    -0.399165
      7 Cl                    0.621243
      8 C                     0.142006
      9 Cl                    0.623192
     10 C                    -0.796171
     11 Cl                    0.571505
     12 C                     0.156575
     13 C                    -1.208955
     14 Cl                    0.567185
     15 C                     0.486871
     16 Cl                    0.584976
     17 C                    -0.084245
     18 Cl                    0.542394
     19 C                    -0.902468
     20 H                     0.212981
     21 C                    -0.537869
     22 H                     0.196699
  ----------------------------------------
  Sum of atomic charges =     0.000000

 -----------------------------------------------------------------
                    Cartesian Multipole Moments
 -----------------------------------------------------------------
    Charge (ESU x 10^10)
                 0.0000
    Dipole Moment (Debye)
         X       0.3175      Y      -1.9357      Z      -0.4379
       Tot       2.0099
    Quadrupole Moments (Debye-Ang)
        XX    -164.1212     XY      -3.6518     YY    -155.4406
        XZ       1.8490     YZ       3.9208     ZZ    -157.1091
    Octopole Moments (Debye-Ang^2)
       XXX    -222.2470    XXY     -65.4694    XYY     -59.5113
       YYY    -186.6356    XXZ      42.0414    XYZ       7.3553
       YYZ      28.6564    XZZ     -61.7944    YZZ     -69.6065
       ZZZ     101.1509
    Hexadecapole Moments (Debye-Ang^3)
      XXXX   -8603.8517   XXXY    -374.9243   XXYY   -1638.1404
      XYYY    -361.8599   YYYY   -1308.0677   XXXZ    1580.8538
      XXYZ      81.6571   XYYZ     512.3436   YYYZ     232.0481
      XXZZ   -2042.1428   XYZZ    -153.2107   YYZZ    -821.8217
      XZZZ    1566.8762   YZZZ     205.0079   ZZZZ   -3670.5625
 -----------------------------------------------------------------
 Calculating analytic gradient of the SCF energy
 Gradient of SCF Energy
            1           2           3           4           5           6
    1  -0.0014769   0.0004683   0.0002878   0.0005180  -0.0002753  -0.0010145
    2   0.0003136   0.0000248   0.0002566  -0.0001561   0.0001259  -0.0001179
    3  -0.0002700   0.0000679   0.0000067   0.0004607  -0.0003852   0.0010017
            7           8           9          10          11          12
    1   0.0008486  -0.0010039   0.0008831   0.0005103   0.0004822   0.0012502
    2  -0.0000179   0.0001121  -0.0001966  -0.0001198  -0.0001518   0.0011842
    3  -0.0003613  -0.0008511   0.0002931  -0.0003284   0.0005544  -0.0001549
           13          14          15          16          17          18
    1  -0.0008905  -0.0003619   0.0018377  -0.0008815  -0.0002790   0.0000298
    2  -0.0003830  -0.0005794   0.0012192  -0.0008951  -0.0000425   0.0000574
    3   0.0003049  -0.0000446  -0.0002019  -0.0000890   0.0001129   0.0001377
           19          20          21          22
    1  -0.0008430   0.0003480   0.0000413  -0.0004787
    2  -0.0005073   0.0002131  -0.0005257   0.0001863
    3   0.0001074  -0.0000366  -0.0002779  -0.0000463
 Max gradient component =       1.838E-03
 RMS gradient           =       5.881E-04
 Gradient time:  CPU 259.73 s  wall 43.52 s
 Geometry Optimization Parameters
   NAtoms,    NIC,     NZ,  NCons,   NDum,   NFix, NCnnct, MaxDiis
       22     155      22       0       0       0       0       0

 Cartesian Hessian Update
 Hessian updated using BFGS update


** GEOMETRY OPTIMIZATION IN DELOCALIZED INTERNAL COORDINATES **
   Searching for a Minimum

   Optimization Cycle:   6

                       Coordinates (Angstroms)
     ATOM                X               Y               Z
      1  C        -0.0180835453    0.0398518703   -0.0217337000
      2  C        -0.0248059066   -0.3036565855    1.3286178331
      3  H         0.9065025693   -0.5488069645    1.8221683875
      4  C        -1.2069931414   -0.3282956401    2.0548980031
      5  Cl       -1.1378462582   -0.7692878447    3.7405455501
      6  C        -2.4234260430   -0.0058301597    1.4407962984
      7  Cl       -3.8999407274   -0.0372356885    2.3485251038
      8  C        -2.4302258722    0.3464619106    0.0804769153
      9  Cl       -3.9233470072    0.7596071038   -0.6997448240
     10  C        -1.2274224607    0.3691987473   -0.6413895677
     11  Cl       -1.2207955015    0.8332149524   -2.3226393659
     12  C         1.2740074889    0.0120048117   -0.7704926122
     13  C         2.2214532806    1.0324449869   -0.6435012903
     14  Cl        1.8527386675    2.4102744835    0.3633121205
     15  C         3.4520365881    0.9678405275   -1.3207494383
     16  Cl        4.6228360932    2.2343894794   -1.1461754809
     17  C         3.7135364914   -0.1416728065   -2.1337099703
     18  Cl        5.2249791772   -0.2836347261   -2.9961683954
     19  C         2.7720397548   -1.1580828273   -2.2721941116
     20  H         2.9992132094   -2.0023614079   -2.9093947573
     21  C         1.5656661786   -1.0772852297   -1.5952988853
     22  H         0.8298228528   -1.8646809954   -1.7047418488
   Point Group: c1    Number of degrees of freedom:    60


   Energy is  -3680.742675554

 Hessian updated using BFGS update

 59 Hessian modes will be used to form the next step
  Hessian Eigenvalues:
     0.003805    0.019256    0.019598    0.023228    0.023512    0.023593
     0.023756    0.023808    0.023946    0.024024    0.024093    0.024096
     0.024113    0.024117    0.024136    0.024148    0.024188    0.024374
     0.028871    0.159585    0.160030    0.160989    0.222472    0.229612
     0.236131    0.246491    0.249832    0.249966    0.249993    0.249997
     0.249998    0.250000    0.250000    0.252450    0.253672    0.286197
     0.297006    0.301011    0.301027    0.301660    0.302170    0.305168
     0.342431    0.354676    0.356673    0.356770    0.361722    0.424716
     0.431604    0.433291    0.454582    0.466721    0.470689    0.472414
     0.475228    0.479020    0.480202    0.502084    0.536916

 Minimum search - taking simple RFO step
 Searching for Lamda that Minimizes Along All modes
 Value Taken    Lamda =  -0.00023517
 Step Taken.  Stepsize is  0.209624

                             Maximum     Tolerance    Cnvgd?
         Gradient           0.001825      0.000300      NO
         Displacement       0.170546      0.001200      NO
         Energy change     -0.000318      0.000001      NO


 New Cartesian Coordinates Obtained by Inverse Iteration

 Displacement from previous Coordinates is:  0.746262
 ----------------------------------------------------------------
             Standard Nuclear Orientation (Angstroms)
    I     Atom           X                Y                Z
 ----------------------------------------------------------------
    1      C      -0.0137953260     0.0196231123    -0.0124215906
    2      C      -0.0386287968    -0.3717824608     1.3239401899
    3      H       0.8810118748    -0.6663852078     1.8117834312
    4      C      -1.2245234837    -0.3790309010     2.0453054900
    5      Cl     -1.1758695003    -0.8806134875     3.7156292926
    6      C      -2.4248636802     0.0103093092     1.4395583518
    7      Cl     -3.9085758586     0.0018366798     2.3400051666
    8      C      -2.4139202964     0.4081984312     0.0927902578
    9      Cl     -3.8907012712     0.8975375130    -0.6779775213
   10      C      -1.2089405304     0.4100972618    -0.6250637020
   11      Cl     -1.1809503707     0.9118087176    -2.2956611984
   12      C       1.2814000981    -0.0087184033    -0.7575119920
   13      C       2.1957570339     1.0464509539    -0.6794463243
   14      Cl      1.7930144082     2.4473720109     0.2821599218
   15      C       3.4203912357     0.9971614134    -1.3675596664
   16      Cl      4.5497093858     2.3098946797    -1.2518034287
   17      C       3.7110110168    -0.1315974762    -2.1426094029
   18      Cl      5.2142044605    -0.2514571397    -3.0242340935
   19      C       2.8049698030    -1.1846275797    -2.2284534162
   20      H       3.0517373811    -2.0452425400    -2.8362229334
   21      C       1.6034140850    -1.1196142135    -1.5400737334
   22      H       0.8960942201    -1.9367626757    -1.6107271348
 ----------------------------------------------------------------
 Nuclear Repulsion Energy =        2324.65899239 hartrees
 There are       97 alpha and       97 beta electrons
 Applying Cartesian multipole field
    Component          Value
    ---------          -----
     (2,0,0)        1.00000E-12
     (0,2,0)        2.00000E-11
     (0,0,2)       -3.00000E-11
 Nucleus-field energy     =    -0.0000000556 hartrees
 Requested basis set is 6-311++G(d,p)
 There are 178 shells and 495 basis functions
 A cutoff of  1.0D-15 yielded  11496 shell pairs
 There are     98755 function pairs (    106116 Cartesian)
 Smallest overlap matrix eigenvalue = 1.81E-07
 Linear dependence detected in AO basis
 Number of orthogonalized atomic orbitals = 489
 Maximum deviation from orthogonality = 3.202E-10
 Guess from superposition of atomic densities
 Warning:  Energy on first SCF cycle will be non-variational
 SAD guess density has 194.000000 electrons

 -----------------------------------------------------------------------
  General SCF calculation program by
  Eric Jon Sundstrom, Paul Horn, Yuezhi Mao, Dmitri Zuev, Alec White,
  David Stuck, Shaama M.S., Shane Yost, Joonho Lee, David Small,
  Daniel Levine, Susi Lehtola, Hugh Burton, Evgeny Epifanovsky,
  Bang C. Huynh
 -----------------------------------------------------------------------
 Exchange:     0.2000 Hartree-Fock + 0.0800 Slater + 0.7200 B88
 Correlation:  0.1900 VWN1RPA + 0.8100 LYP
 Using SG-1 standard quadrature grid
 using 6 threads for integral computing
 -------------------------------------------------------
 OpenMP Integral computing Module                
 Release: version 2.0, May 2017, Q-Chem Inc. Pleasanton 
 -------------------------------------------------------
 A restricted SCF calculation will be
 performed using DIIS
 SCF converges when DIIS error is below 1.0e-08
 ---------------------------------------
  Cycle       Energy         DIIS error
 ---------------------------------------
    1   -3685.2091615596      2.74e-02  
    2   -3680.6206076635      1.99e-03  
    3   -3680.4686109490      2.82e-03  
    4   -3680.7236056028      7.45e-04  
    5   -3680.7402290615      2.91e-04  
    6   -3680.7424767403      1.09e-04  
    7   -3680.7427977216      3.82e-05  
    8   -3680.7428400071      1.09e-05  
    9   -3680.7428432204      3.15e-06  
   10   -3680.7428435118      8.83e-07  
   11   -3680.7428435347      2.18e-07  
   12   -3680.7428435358      1.07e-07  
   13   -3680.7428435363      3.92e-08  
   14   -3680.7428435363      1.25e-08  
   15   -3680.7428435362      4.71e-09  Convergence criterion met
 ---------------------------------------
 SCF time:   CPU 842.18s  wall 148.00s 
 SCF   energy in the final basis set =    -3680.7428435362
 Total energy in the final basis set =    -3680.7428435362

 --------------------------------------------------------------

                    Orbital Energies (a.u.)
 --------------------------------------------------------------

 Alpha MOs
 -- Occupied --
********-101.5817-101.5801-101.5800-101.5787-101.5784-101.5775 -10.2843
-10.2834 -10.2793 -10.2789 -10.2781 -10.2773 -10.2751 -10.2390 -10.2347
-10.2240 -10.2189 -10.2183  -9.4964  -9.4964  -9.4948  -9.4945  -9.4934
 -9.4931  -9.4920  -7.2615  -7.2614  -7.2596  -7.2593  -7.2585  -7.2580
 -7.2569  -7.2513  -7.2512  -7.2503  -7.2502  -7.2496  -7.2493  -7.2490
 -7.2488  -7.2482  -7.2479  -7.2473  -7.2472  -7.2468  -7.2463  -0.9656
 -0.9533  -0.9190  -0.9071  -0.8974  -0.8805  -0.8702  -0.8588  -0.8488
 -0.7936  -0.7654  -0.7580  -0.7425  -0.6634  -0.6452  -0.6412  -0.6168
 -0.5552  -0.5497  -0.5363  -0.5277  -0.4992  -0.4873  -0.4722  -0.4710
 -0.4694  -0.4634  -0.4541  -0.4422  -0.4268  -0.4171  -0.4115  -0.4041
 -0.3884  -0.3817  -0.3677  -0.3589  -0.3572  -0.3555  -0.3527  -0.3481
 -0.3441  -0.3375  -0.3362  -0.3209  -0.3197  -0.2806  -0.2771  -0.2742
 -0.2702
 -- Virtual --
 -0.0665  -0.0632  -0.0557  -0.0522  -0.0515  -0.0393  -0.0147  -0.0045
  0.0026   0.0091   0.0133   0.0189   0.0192   0.0218   0.0237   0.0349
  0.0400   0.0470   0.0501   0.0550   0.0588   0.0607   0.0655   0.0724
  0.0748   0.0784   0.0813   0.0820   0.0847   0.0888   0.0903   0.0917
  0.0950   0.0991   0.1052   0.1066   0.1088   0.1145   0.1156   0.1182
  0.1217   0.1239   0.1258   0.1303   0.1330   0.1370   0.1408   0.1429
  0.1457   0.1529   0.1550   0.1610   0.1631   0.1686   0.1734   0.1771
  0.1790   0.1819   0.1843   0.1872   0.1895   0.1951   0.1958   0.2027
  0.2043   0.2107   0.2173   0.2220   0.2239   0.2277   0.2320   0.2355
  0.2392   0.2446   0.2468   0.2503   0.2543   0.2587   0.2626   0.2643
  0.2671   0.2675   0.2717   0.2757   0.2803   0.2827   0.2882   0.2916
  0.2927   0.3003   0.3030   0.3095   0.3119   0.3220   0.3294   0.3331
  0.3452   0.3504   0.4023   0.4110   0.4192   0.4262   0.4319   0.4331
  0.4403   0.4437   0.4471   0.4532   0.4552   0.4566   0.4617   0.4689
  0.4717   0.4784   0.4789   0.4879   0.4941   0.4954   0.5009   0.5063
  0.5115   0.5178   0.5307   0.5451   0.5570   0.5633   0.5688   0.5721
  0.5788   0.5873   0.5929   0.6037   0.6086   0.6108   0.6146   0.6246
  0.6268   0.6314   0.6375   0.6478   0.6527   0.6613   0.6656   0.6733
  0.6752   0.6822   0.6957   0.7069   0.7195   0.7259   0.7570   0.7780
  0.7836   0.7902   0.8043   0.8114   0.8171   0.8287   0.8310   0.8332
  0.8358   0.8391   0.8403   0.8437   0.8452   0.8476   0.8480   0.8518
  0.8563   0.8588   0.8633   0.8685   0.8793   0.8821   0.8853   0.8889
  0.8968   0.9039   0.9084   0.9158   0.9171   0.9190   0.9321   0.9353
  0.9397   0.9426   0.9449   0.9477   0.9506   0.9559   0.9654   0.9715
  0.9824   0.9846   0.9921   1.0018   1.0207   1.0307   1.0405   1.0456
  1.0626   1.0822   1.1052   1.1279   1.1384   1.1798   1.1846   1.1894
  1.1979   1.2229   1.2287   1.2318   1.2520   1.2623   1.2639   1.2685
  1.2729   1.2779   1.2863   1.2975   1.3049   1.3124   1.3406   1.3579
  1.3736   1.3819   1.4078   1.4297   1.4372   1.4698   1.4812   1.5231
  1.5552   1.5673   1.5807   1.6029   1.6221   1.6470   1.6495   1.6654
  1.6827   1.7049   1.7215   1.7518   1.7694   1.7902   1.7993   1.8027
  1.8299   1.8346   1.8453   1.8477   1.8593   1.8777   1.8877   1.9124
  1.9329   1.9477   1.9707   1.9923   2.0286   2.0530   2.0615   2.1032
  2.1141   2.1225   2.1733   2.2141   2.2233   2.2305   2.2370   2.2403
  2.2511   2.2607   2.2644   2.2814   2.2837   2.3072   2.3146   2.3246
  2.3354   2.3467   2.3760   2.3944   2.4133   2.4177   2.4209   2.4340
  2.4575   2.4630   2.4843   2.4949   2.5127   2.5211   2.5395   2.5477
  2.5819   2.6025   2.6227   2.6556   2.6589   2.6716   2.6854   2.6883
  2.6980   2.7176   2.7467   2.7525   2.7659   2.7889   2.8216   2.8251
  2.8391   2.8681   2.8969   2.9641   2.9720   3.0548   3.0737   3.0858
  3.1069   3.1174   3.1275   3.1413   3.1666   3.1879   3.2106   3.2346
  3.2664   3.3635   3.3698   3.4246   3.5068   3.6015   3.6618   3.6847
  3.7166   3.8203   3.9113   4.0074   4.0309   4.0736   4.2986   4.7997
  4.8092   9.7392   9.7546   9.7857   9.7951   9.8064   9.8248   9.8314
 23.3112  23.4653  23.7952  23.8358  23.8443  23.8715  23.9319  23.9435
 23.9572  24.0241  24.0986  24.1439  25.7665  25.7750  25.7994  25.8356
 25.8681  25.9184  25.9546  26.0838  26.0993  26.1015  26.1604  26.1759
 26.2707  26.3264  26.4658  26.5166  26.5972  26.6758  26.7540  26.8968
 26.9943 215.7293 215.7459 215.7810 215.7917 215.8053 215.8268 215.8395
 --------------------------------------------------------------

          Ground-State Mulliken Net Atomic Charges

     Atom                 Charge (a.u.)
  ----------------------------------------
      1 C                    -0.403133
      2 C                    -0.717697
      3 H                     0.227552
      4 C                    -0.538397
      5 Cl                    0.617376
      6 C                    -0.409311
      7 Cl                    0.618464
      8 C                     0.233159
      9 Cl                    0.631932
     10 C                    -0.814781
     11 Cl                    0.554190
     12 C                     0.125539
     13 C                    -1.322370
     14 Cl                    0.546279
     15 C                     0.592116
     16 Cl                    0.590588
     17 C                    -0.047511
     18 Cl                    0.541338
     19 C                    -0.944734
     20 H                     0.213211
     21 C                    -0.490014
     22 H                     0.196204
  ----------------------------------------
  Sum of atomic charges =     0.000000

 -----------------------------------------------------------------
                    Cartesian Multipole Moments
 -----------------------------------------------------------------
    Charge (ESU x 10^10)
                 0.0000
    Dipole Moment (Debye)
         X       0.3602      Y      -2.0278      Z      -0.3721
       Tot       2.0929
    Quadrupole Moments (Debye-Ang)
        XX    -163.9914     XY      -3.9233     YY    -155.1962
        XZ       1.9394     YZ       3.8576     ZZ    -157.4871
    Octopole Moments (Debye-Ang^2)
       XXX    -217.9880    XXY     -69.0886    XYY     -57.6093
       YYY    -196.6310    XXZ      43.9591    XYZ       7.3503
       YYZ      30.6874    XZZ     -60.8833    YZZ     -72.4184
       ZZZ     108.7270
    Hexadecapole Moments (Debye-Ang^3)
      XXXX   -8516.5437   XXXY    -364.1206   XXYY   -1635.5298
      XYYY    -346.1750   YYYY   -1398.1215   XXXZ    1621.0391
      XXYZ      97.6932   XYYZ     525.1179   YYYZ     280.7290
      XXZZ   -2025.8522   XYZZ    -147.8464   YYZZ    -835.2953
      XZZZ    1610.5391   YZZZ     249.2724   ZZZZ   -3666.1161
 -----------------------------------------------------------------
 Calculating analytic gradient of the SCF energy
 Gradient of SCF Energy
            1           2           3           4           5           6
    1  -0.0013983   0.0002800   0.0001144   0.0003424  -0.0000074  -0.0000347
    2   0.0000518  -0.0000734   0.0001811  -0.0000282  -0.0000174   0.0000234
    3   0.0000276   0.0001350  -0.0000471   0.0000294  -0.0000597   0.0000268
            7           8           9          10          11          12
    1  -0.0000968  -0.0004472   0.0001565   0.0005017   0.0002714   0.0015016
    2   0.0000647  -0.0000072  -0.0000291  -0.0000316  -0.0001916   0.0009076
    3  -0.0002554   0.0001352   0.0001751  -0.0000122   0.0000931  -0.0000915
           13          14          15          16          17          18
    1  -0.0008387  -0.0000908   0.0011382  -0.0003988  -0.0006689   0.0003135
    2  -0.0006047  -0.0001000   0.0003063  -0.0002643   0.0000750   0.0000334
    3   0.0000912   0.0000640  -0.0005238   0.0001336   0.0004320  -0.0001370
           19          20          21          22
    1  -0.0004912   0.0001745  -0.0001716  -0.0001500
    2  -0.0000944   0.0000861  -0.0004558   0.0001684
    3   0.0001742  -0.0000911  -0.0003292   0.0000299
 Max gradient component =       1.502E-03
 RMS gradient           =       3.996E-04
 Gradient time:  CPU 260.03 s  wall 43.57 s
 Geometry Optimization Parameters
   NAtoms,    NIC,     NZ,  NCons,   NDum,   NFix, NCnnct, MaxDiis
       22     155      22       0       0       0       0       0

 Cartesian Hessian Update
 Hessian updated using BFGS update


** GEOMETRY OPTIMIZATION IN DELOCALIZED INTERNAL COORDINATES **
   Searching for a Minimum

   Optimization Cycle:   7

                       Coordinates (Angstroms)
     ATOM                X               Y               Z
      1  C        -0.0137953260    0.0196231123   -0.0124215906
      2  C        -0.0386287968   -0.3717824608    1.3239401899
      3  H         0.8810118748   -0.6663852078    1.8117834312
      4  C        -1.2245234837   -0.3790309010    2.0453054900
      5  Cl       -1.1758695003   -0.8806134875    3.7156292926
      6  C        -2.4248636802    0.0103093092    1.4395583518
      7  Cl       -3.9085758586    0.0018366798    2.3400051666
      8  C        -2.4139202964    0.4081984312    0.0927902578
      9  Cl       -3.8907012712    0.8975375130   -0.6779775213
     10  C        -1.2089405304    0.4100972618   -0.6250637020
     11  Cl       -1.1809503707    0.9118087176   -2.2956611984
     12  C         1.2814000981   -0.0087184033   -0.7575119920
     13  C         2.1957570339    1.0464509539   -0.6794463243
     14  Cl        1.7930144082    2.4473720109    0.2821599218
     15  C         3.4203912357    0.9971614134   -1.3675596664
     16  Cl        4.5497093858    2.3098946797   -1.2518034287
     17  C         3.7110110168   -0.1315974762   -2.1426094029
     18  Cl        5.2142044605   -0.2514571397   -3.0242340935
     19  C         2.8049698030   -1.1846275797   -2.2284534162
     20  H         3.0517373811   -2.0452425400   -2.8362229334
     21  C         1.6034140850   -1.1196142135   -1.5400737334
     22  H         0.8960942201   -1.9367626757   -1.6107271348
   Point Group: c1    Number of degrees of freedom:    60


   Energy is  -3680.742843536

 Hessian updated using BFGS update

 60 Hessian modes will be used to form the next step
  Hessian Eigenvalues:
     0.002024    0.019290    0.019852    0.023230    0.023342    0.023655
     0.023749    0.023823    0.023997    0.024022    0.024089    0.024109
     0.024111    0.024130    0.024139    0.024146    0.024326    0.024646
     0.029252    0.158879    0.159827    0.160035    0.222552    0.229207
     0.234966    0.243169    0.247829    0.249963    0.249995    0.249997
     0.250000    0.250000    0.250057    0.250360    0.262876    0.285945
     0.299821    0.300716    0.301018    0.301057    0.301082    0.301946
     0.306954    0.341416    0.354586    0.356688    0.356784    0.363317
     0.420173    0.431140    0.432869    0.454338    0.466442    0.471163
     0.471926    0.472729    0.479262    0.480011    0.509009    0.528164

 Minimum search - taking simple RFO step
 Searching for Lamda that Minimizes Along All modes
 Value Taken    Lamda =  -0.00014711
 Step Taken.  Stepsize is  0.241643

                             Maximum     Tolerance    Cnvgd?
         Gradient           0.000766      0.000300      NO
         Displacement       0.202544      0.001200      NO
         Energy change     -0.000168      0.000001      NO


 New Cartesian Coordinates Obtained by Inverse Iteration

 Displacement from previous Coordinates is:  0.870194
 ----------------------------------------------------------------
             Standard Nuclear Orientation (Angstroms)
    I     Atom           X                Y                Z
 ----------------------------------------------------------------
    1      C      -0.0109443983     0.0023149432    -0.0069785435
    2      C      -0.0557636937    -0.4470564577     1.3097967965
    3      H       0.8497419338    -0.7980995511     1.7864870867
    4      C      -1.2439736731    -0.4389587561     2.0284698486
    5      Cl     -1.2189614595    -1.0105349561     3.6772660603
    6      C      -2.4251695985     0.0234914766     1.4390296122
    7      Cl     -3.9092914893     0.0353057795     2.3406340165
    8      C      -2.3953894267     0.4764602040     0.1099503590
    9      Cl     -3.8509124360     1.0508387939    -0.6444707011
   10      C      -1.1896558998     0.4615696413    -0.6054334889
   11      Cl     -1.1386135857     1.0207268985    -2.2570605914
   12      C       1.2858604271    -0.0262676591    -0.7486269279
   13      C       2.1625071664     1.0639875958    -0.7264664989
   14      Cl      1.7160150491     2.4883338775     0.1794891838
   15      C       3.3823607936     1.0273143690    -1.4224568622
   16      Cl      4.4644775715     2.3853806414    -1.3796739936
   17      C       3.7099301303    -0.1242164562    -2.1478631170
   18      Cl      5.2064114981    -0.2266691047    -3.0424702272
   19      C       2.8456988238    -1.2142710331    -2.1718166579
   20      H       3.1180017040    -2.0945684286    -2.7393483034
   21      C       1.6468884182    -1.1615644874    -1.4757918120
   22      H       0.9727280332    -2.0090593329    -1.5012592748
 ----------------------------------------------------------------
 Nuclear Repulsion Energy =        2327.28039995 hartrees
 There are       97 alpha and       97 beta electrons
 Applying Cartesian multipole field
    Component          Value
    ---------          -----
     (2,0,0)        1.00000E-12
     (0,2,0)        2.00000E-11
     (0,0,2)       -3.00000E-11
 Nucleus-field energy     =    -0.0000000533 hartrees
 Requested basis set is 6-311++G(d,p)
 There are 178 shells and 495 basis functions
 A cutoff of  1.0D-15 yielded  11511 shell pairs
 There are     98915 function pairs (    106298 Cartesian)
 Smallest overlap matrix eigenvalue = 1.75E-07
 Linear dependence detected in AO basis
 Number of orthogonalized atomic orbitals = 489
 Maximum deviation from orthogonality = 5.909E-10
 Guess from superposition of atomic densities
 Warning:  Energy on first SCF cycle will be non-variational
 SAD guess density has 194.000000 electrons

 -----------------------------------------------------------------------
  General SCF calculation program by
  Eric Jon Sundstrom, Paul Horn, Yuezhi Mao, Dmitri Zuev, Alec White,
  David Stuck, Shaama M.S., Shane Yost, Joonho Lee, David Small,
  Daniel Levine, Susi Lehtola, Hugh Burton, Evgeny Epifanovsky,
  Bang C. Huynh
 -----------------------------------------------------------------------
 Exchange:     0.2000 Hartree-Fock + 0.0800 Slater + 0.7200 B88
 Correlation:  0.1900 VWN1RPA + 0.8100 LYP
 Using SG-1 standard quadrature grid
 using 6 threads for integral computing
 -------------------------------------------------------
 OpenMP Integral computing Module                
 Release: version 2.0, May 2017, Q-Chem Inc. Pleasanton 
 -------------------------------------------------------
 A restricted SCF calculation will be
 performed using DIIS
 SCF converges when DIIS error is below 1.0e-08
 ---------------------------------------
  Cycle       Energy         DIIS error
 ---------------------------------------
    1   -3685.2065112914      2.74e-02  
    2   -3680.6209342590      1.99e-03  
    3   -3680.4689243009      2.82e-03  
    4   -3680.7235993954      7.47e-04  
    5   -3680.7403722553      2.89e-04  
    6   -3680.7425830047      1.09e-04  
    7   -3680.7429077944      3.82e-05  
    8   -3680.7429500096      1.10e-05  
    9   -3680.7429533299      3.17e-06  
   10   -3680.7429536241      8.87e-07  
   11   -3680.7429536468      2.27e-07  
   12   -3680.7429536477      1.13e-07  
   13   -3680.7429536482      3.98e-08  
   14   -3680.7429536482      1.32e-08  
   15   -3680.7429536483      4.68e-09  Convergence criterion met
 ---------------------------------------
 SCF time:   CPU 842.75s  wall 149.00s 
 SCF   energy in the final basis set =    -3680.7429536483
 Total energy in the final basis set =    -3680.7429536483

 --------------------------------------------------------------

                    Orbital Energies (a.u.)
 --------------------------------------------------------------

 Alpha MOs
 -- Occupied --
********-101.5816-101.5801-101.5797-101.5785-101.5781-101.5775 -10.2843
-10.2834 -10.2791 -10.2788 -10.2780 -10.2773 -10.2751 -10.2389 -10.2347
-10.2242 -10.2190 -10.2184  -9.4963  -9.4962  -9.4946  -9.4945  -9.4932
 -9.4929  -9.4921  -7.2614  -7.2613  -7.2595  -7.2593  -7.2582  -7.2578
 -7.2569  -7.2512  -7.2511  -7.2502  -7.2501  -7.2494  -7.2493  -7.2489
 -7.2486  -7.2480  -7.2477  -7.2471  -7.2470  -7.2468  -7.2463  -0.9655
 -0.9531  -0.9189  -0.9070  -0.8970  -0.8801  -0.8699  -0.8590  -0.8486
 -0.7937  -0.7653  -0.7580  -0.7425  -0.6638  -0.6444  -0.6416  -0.6168
 -0.5554  -0.5494  -0.5366  -0.5275  -0.4991  -0.4872  -0.4722  -0.4709
 -0.4692  -0.4633  -0.4541  -0.4422  -0.4266  -0.4172  -0.4113  -0.4041
 -0.3883  -0.3815  -0.3673  -0.3587  -0.3571  -0.3552  -0.3524  -0.3476
 -0.3439  -0.3374  -0.3365  -0.3208  -0.3197  -0.2796  -0.2771  -0.2753
 -0.2703
 -- Virtual --
 -0.0663  -0.0613  -0.0583  -0.0521  -0.0514  -0.0395  -0.0149  -0.0046
  0.0026   0.0095   0.0133   0.0186   0.0188   0.0219   0.0238   0.0349
  0.0398   0.0477   0.0499   0.0555   0.0586   0.0597   0.0655   0.0731
  0.0744   0.0784   0.0810   0.0819   0.0854   0.0887   0.0890   0.0919
  0.0948   0.0991   0.1053   0.1079   0.1097   0.1135   0.1152   0.1186
  0.1225   0.1234   0.1256   0.1302   0.1330   0.1369   0.1416   0.1437
  0.1450   0.1521   0.1541   0.1612   0.1628   0.1685   0.1741   0.1760
  0.1802   0.1826   0.1857   0.1873   0.1896   0.1953   0.1963   0.2036
  0.2045   0.2106   0.2183   0.2235   0.2238   0.2255   0.2318   0.2341
  0.2397   0.2437   0.2457   0.2498   0.2556   0.2585   0.2622   0.2644
  0.2675   0.2700   0.2715   0.2756   0.2802   0.2815   0.2885   0.2905
  0.2920   0.3012   0.3032   0.3087   0.3115   0.3223   0.3309   0.3341
  0.3477   0.3519   0.4024   0.4117   0.4207   0.4281   0.4325   0.4326
  0.4415   0.4446   0.4471   0.4521   0.4560   0.4583   0.4625   0.4681
  0.4723   0.4781   0.4792   0.4876   0.4933   0.4957   0.5038   0.5071
  0.5123   0.5185   0.5312   0.5478   0.5584   0.5621   0.5701   0.5738
  0.5778   0.5878   0.5919   0.6045   0.6094   0.6104   0.6159   0.6244
  0.6290   0.6337   0.6352   0.6461   0.6540   0.6616   0.6663   0.6736
  0.6779   0.6842   0.6958   0.7002   0.7196   0.7250   0.7589   0.7809
  0.7840   0.7900   0.8037   0.8131   0.8134   0.8283   0.8309   0.8346
  0.8361   0.8396   0.8407   0.8431   0.8452   0.8464   0.8479   0.8503
  0.8565   0.8600   0.8636   0.8703   0.8743   0.8834   0.8879   0.8904
  0.8955   0.9028   0.9064   0.9172   0.9186   0.9212   0.9327   0.9369
  0.9401   0.9419   0.9456   0.9477   0.9507   0.9568   0.9624   0.9738
  0.9789   0.9866   0.9902   1.0006   1.0204   1.0310   1.0404   1.0470
  1.0664   1.0833   1.1029   1.1275   1.1358   1.1810   1.1857   1.1952
  1.1993   1.2216   1.2294   1.2329   1.2517   1.2646   1.2654   1.2686
  1.2742   1.2784   1.2857   1.2968   1.3055   1.3163   1.3401   1.3633
  1.3733   1.3816   1.4101   1.4288   1.4437   1.4704   1.4789   1.5240
  1.5579   1.5637   1.5829   1.6023   1.6221   1.6463   1.6497   1.6669
  1.6829   1.7097   1.7208   1.7528   1.7708   1.7918   1.7960   1.8031
  1.8290   1.8355   1.8441   1.8474   1.8574   1.8781   1.8880   1.9134
  1.9335   1.9478   1.9672   1.9938   2.0379   2.0524   2.0625   2.1045
  2.1149   2.1205   2.1765   2.2101   2.2240   2.2306   2.2377   2.2383
  2.2503   2.2595   2.2631   2.2807   2.2843   2.3061   2.3157   2.3258
  2.3387   2.3512   2.3681   2.3898   2.4147   2.4178   2.4213   2.4330
  2.4562   2.4689   2.4892   2.4908   2.5157   2.5194   2.5394   2.5470
  2.5806   2.6068   2.6254   2.6574   2.6618   2.6684   2.6858   2.6926
  2.6954   2.7145   2.7394   2.7456   2.7651   2.7907   2.8204   2.8223
  2.8346   2.8790   2.8964   2.9656   2.9731   3.0552   3.0754   3.0862
  3.1113   3.1187   3.1228   3.1429   3.1663   3.1895   3.2106   3.2351
  3.2762   3.3631   3.3700   3.4239   3.5065   3.6033   3.6631   3.6842
  3.7194   3.8204   3.9124   4.0069   4.0318   4.0739   4.2974   4.8030
  4.8046   9.7408   9.7560   9.7856   9.7953   9.8061   9.8241   9.8378
 23.3127  23.4658  23.7946  23.8370  23.8465  23.8716  23.9331  23.9433
 23.9574  24.0241  24.0980  24.1448  25.7669  25.7756  25.8000  25.8328
 25.8678  25.9123  25.9652  26.0792  26.0991  26.1039  26.1634  26.1765
 26.2489  26.3523  26.4677  26.5186  26.5968  26.6724  26.7540  26.9116
 26.9973 215.7307 215.7478 215.7810 215.7920 215.8049 215.8307 215.8412
 --------------------------------------------------------------

          Ground-State Mulliken Net Atomic Charges

     Atom                 Charge (a.u.)
  ----------------------------------------
      1 C                    -0.414215
      2 C                    -0.694260
      3 H                     0.226830
      4 C                    -0.588392
      5 Cl                    0.615754
      6 C                    -0.392650
      7 Cl                    0.615559
      8 C                     0.286927
      9 Cl                    0.640492
     10 C                    -0.826792
     11 Cl                    0.530352
     12 C                     0.125781
     13 C                    -1.409654
     14 Cl                    0.526602
     15 C                     0.640000
     16 Cl                    0.595334
     17 C                    -0.010879
     18 Cl                    0.541099
     19 C                    -0.956325
     20 H                     0.213900
     21 C                    -0.459877
     22 H                     0.194414
  ----------------------------------------
  Sum of atomic charges =     0.000000

 -----------------------------------------------------------------
                    Cartesian Multipole Moments
 -----------------------------------------------------------------
    Charge (ESU x 10^10)
                 0.0000
    Dipole Moment (Debye)
         X       0.4138      Y      -2.1213      Z      -0.2986
       Tot       2.1818
    Quadrupole Moments (Debye-Ang)
        XX    -163.7783     XY      -4.2315     YY    -154.9217
        XZ       1.9999     YZ       3.7455     ZZ    -157.9007
    Octopole Moments (Debye-Ang^2)
       XXX    -212.4774    XXY     -73.1292    XYY     -55.4498
       YYY    -207.4008    XXZ      45.9852    XYZ       7.3080
       YYZ      32.9627    XZZ     -60.0354    YZZ     -75.2094
       ZZZ     117.2461
    Hexadecapole Moments (Debye-Ang^3)
      XXXX   -8411.4531   XXXY    -348.1908   XXYY   -1633.1775
      XYYY    -326.0113   YYYY   -1509.1840   XXXZ    1665.1000
      XXYZ     116.8748   XYYZ     539.3290   YYYZ     337.8028
      XXZZ   -2004.3800   XYZZ    -139.7162   YYZZ    -850.4501
      XZZZ    1658.9563   YZZZ     302.4086   ZZZZ   -3652.0684
 -----------------------------------------------------------------
 Calculating analytic gradient of the SCF energy
 Gradient of SCF Energy
            1           2           3           4           5           6
    1  -0.0008480   0.0001339   0.0000357  -0.0001858  -0.0000487   0.0006064
    2  -0.0000903   0.0000796   0.0001147   0.0000428   0.0000242  -0.0000275
    3   0.0002631   0.0000569  -0.0001303  -0.0002085   0.0001511  -0.0003538
            7           8           9          10          11          12
    1  -0.0002005  -0.0001239  -0.0000554   0.0003413   0.0001985   0.0010864
    2  -0.0000499  -0.0000350   0.0001701   0.0000540  -0.0001473   0.0004599
    3   0.0002910   0.0004972  -0.0001971  -0.0000116  -0.0001149  -0.0001193
           13          14          15          16          17          18
    1  -0.0006600  -0.0004011   0.0005381   0.0001298  -0.0005500   0.0002381
    2  -0.0005177  -0.0000972  -0.0004595   0.0000649   0.0003116   0.0000535
    3   0.0000111   0.0002699  -0.0006235   0.0000760   0.0003941  -0.0001892
           19          20          21          22
    1   0.0000296  -0.0000267  -0.0002114  -0.0000264
    2   0.0001017  -0.0000422  -0.0000129   0.0000023
    3   0.0000701  -0.0000737  -0.0001265   0.0000678
 Max gradient component =       1.086E-03
 RMS gradient           =       3.045E-04
 Gradient time:  CPU 260.49 s  wall 43.64 s
 Geometry Optimization Parameters
   NAtoms,    NIC,     NZ,  NCons,   NDum,   NFix, NCnnct, MaxDiis
       22     155      22       0       0       0       0       0

 Cartesian Hessian Update
 Hessian updated using BFGS update


** GEOMETRY OPTIMIZATION IN DELOCALIZED INTERNAL COORDINATES **
   Searching for a Minimum

   Optimization Cycle:   8

                       Coordinates (Angstroms)
     ATOM                X               Y               Z
      1  C        -0.0109443983    0.0023149432   -0.0069785435
      2  C        -0.0557636937   -0.4470564577    1.3097967965
      3  H         0.8497419338   -0.7980995511    1.7864870867
      4  C        -1.2439736731   -0.4389587561    2.0284698486
      5  Cl       -1.2189614595   -1.0105349561    3.6772660603
      6  C        -2.4251695985    0.0234914766    1.4390296122
      7  Cl       -3.9092914893    0.0353057795    2.3406340165
      8  C        -2.3953894267    0.4764602040    0.1099503590
      9  Cl       -3.8509124360    1.0508387939   -0.6444707011
     10  C        -1.1896558998    0.4615696413   -0.6054334889
     11  Cl       -1.1386135857    1.0207268985   -2.2570605914
     12  C         1.2858604271   -0.0262676591   -0.7486269279
     13  C         2.1625071664    1.0639875958   -0.7264664989
     14  Cl        1.7160150491    2.4883338775    0.1794891838
     15  C         3.3823607936    1.0273143690   -1.4224568622
     16  Cl        4.4644775715    2.3853806414   -1.3796739936
     17  C         3.7099301303   -0.1242164562   -2.1478631170
     18  Cl        5.2064114981   -0.2266691047   -3.0424702272
     19  C         2.8456988238   -1.2142710331   -2.1718166579
     20  H         3.1180017040   -2.0945684286   -2.7393483034
     21  C         1.6468884182   -1.1615644874   -1.4757918120
     22  H         0.9727280332   -2.0090593329   -1.5012592748
   Point Group: c1    Number of degrees of freedom:    60


   Energy is  -3680.742953648

 Hessian updated using BFGS update

 60 Hessian modes will be used to form the next step
  Hessian Eigenvalues:
     0.001274    0.019397    0.020052    0.023231    0.023455    0.023708
     0.023778    0.023850    0.024001    0.024026    0.024091    0.024107
     0.024113    0.024127    0.024137    0.024314    0.024438    0.025624
     0.029014    0.158023    0.160031    0.160173    0.220361    0.231043
     0.236740    0.239464    0.247791    0.249984    0.249996    0.249998
     0.250000    0.250003    0.250127    0.253460    0.263151    0.295212
     0.300331    0.300735    0.301023    0.301077    0.301083    0.306388
     0.313367    0.339500    0.354569    0.356691    0.357002    0.363330
     0.415312    0.431117    0.433727    0.454742    0.465937    0.469772
     0.471308    0.473211    0.479254    0.482959    0.509498    0.526099

 Minimum search - taking simple RFO step
 Searching for Lamda that Minimizes Along All modes
 Value Taken    Lamda =  -0.00008043
 Step Taken.  Stepsize is  0.197136

                             Maximum     Tolerance    Cnvgd?
         Gradient           0.001411      0.000300      NO
         Displacement       0.168284      0.001200      NO
         Energy change     -0.000110      0.000001      NO


 New Cartesian Coordinates Obtained by Inverse Iteration

 Displacement from previous Coordinates is:  0.713034
 ----------------------------------------------------------------
             Standard Nuclear Orientation (Angstroms)
    I     Atom           X                Y                Z
 ----------------------------------------------------------------
    1      C      -0.0090549080     0.0039134538    -0.0037346162
    2      C      -0.0690056566    -0.4992009064     1.2925290483
    3      H       0.8249634255    -0.8950749044     1.7559747347
    4      C      -1.2584004364    -0.4901742783     2.0101299294
    5      Cl     -1.2492069169    -1.1321948390     3.6329877469
    6      C      -2.4264172856     0.0248363765     1.4387780553
    7      Cl     -3.9122614068     0.0358486381     2.3374072490
    8      C      -2.3830127190     0.5275435939     0.1276761877
    9      Cl     -3.8260182278     1.1572558852    -0.6065873481
   10      C      -1.1766179737     0.5126749742    -0.5861125354
   11      Cl     -1.1111177222     1.1243239008    -2.2181060129
   12      C       1.2875121527    -0.0261626416    -0.7442092766
   13      C       2.1393429400     1.0856073358    -0.7711465509
   14      Cl      1.6674527367     2.5346452870     0.0800069608
   15      C       3.3566553208     1.0480639711    -1.4699897379
   16      Cl      4.4044418360     2.4339174509    -1.4937655448
   17      C       3.7116820980    -0.1260022598    -2.1465202366
   18      Cl      5.2056461138    -0.2311765500    -3.0435770008
   19      C       2.8755595129    -1.2370784163    -2.1177340464
   20      H       3.1670677015    -2.1355788411    -2.6457896154
   21      C       1.6770931997    -1.1830149171    -1.4200910246
   22      H       1.0256421039    -2.0485143160    -1.4067204017
 ----------------------------------------------------------------
 Nuclear Repulsion Energy =        2328.76370397 hartrees
 There are       97 alpha and       97 beta electrons
 Applying Cartesian multipole field
    Component          Value
    ---------          -----
     (2,0,0)        1.00000E-12
     (0,2,0)        2.00000E-11
     (0,0,2)       -3.00000E-11
 Nucleus-field energy     =    -0.0000000510 hartrees
 Requested basis set is 6-311++G(d,p)
 There are 178 shells and 495 basis functions
 A cutoff of  1.0D-15 yielded  11504 shell pairs
 There are     98901 function pairs (    106290 Cartesian)
 Smallest overlap matrix eigenvalue = 1.78E-07
 Linear dependence detected in AO basis
 Number of orthogonalized atomic orbitals = 489
 Maximum deviation from orthogonality = 6.722E-10
 Guess from superposition of atomic densities
 Warning:  Energy on first SCF cycle will be non-variational
 SAD guess density has 194.000000 electrons

 -----------------------------------------------------------------------
  General SCF calculation program by
  Eric Jon Sundstrom, Paul Horn, Yuezhi Mao, Dmitri Zuev, Alec White,
  David Stuck, Shaama M.S., Shane Yost, Joonho Lee, David Small,
  Daniel Levine, Susi Lehtola, Hugh Burton, Evgeny Epifanovsky,
  Bang C. Huynh
 -----------------------------------------------------------------------
 Exchange:     0.2000 Hartree-Fock + 0.0800 Slater + 0.7200 B88
 Correlation:  0.1900 VWN1RPA + 0.8100 LYP
 Using SG-1 standard quadrature grid
 using 6 threads for integral computing
 -------------------------------------------------------
 OpenMP Integral computing Module                
 Release: version 2.0, May 2017, Q-Chem Inc. Pleasanton 
 -------------------------------------------------------
 A restricted SCF calculation will be
 performed using DIIS
 SCF converges when DIIS error is below 1.0e-08
 ---------------------------------------
  Cycle       Energy         DIIS error
 ---------------------------------------
    1   -3685.2056314975      2.74e-02  
    2   -3680.6211476555      1.98e-03  
    3   -3680.4687948610      2.82e-03  
    4   -3680.7235730302      7.47e-04  
    5   -3680.7404232168      2.87e-04  
    6   -3680.7426030735      1.10e-04  
    7   -3680.7429307217      3.82e-05  
    8   -3680.7429729988      1.11e-05  
    9   -3680.7429764024      3.18e-06  
   10   -3680.7429766985      8.90e-07  
   11   -3680.7429767215      2.36e-07  
   12   -3680.7429767224      1.16e-07  
   13   -3680.7429767232      4.02e-08  
   14   -3680.7429767232      1.35e-08  
   15   -3680.7429767235      4.68e-09  Convergence criterion met
 ---------------------------------------
 SCF time:   CPU 842.91s  wall 149.00s 
 SCF   energy in the final basis set =    -3680.7429767235
 Total energy in the final basis set =    -3680.7429767235

 --------------------------------------------------------------

                    Orbital Energies (a.u.)
 --------------------------------------------------------------

 Alpha MOs
 -- Occupied --
********-101.5815-101.5802-101.5795-101.5784-101.5779-101.5775 -10.2843
-10.2834 -10.2791 -10.2788 -10.2779 -10.2774 -10.2751 -10.2390 -10.2349
-10.2243 -10.2191 -10.2184  -9.4963  -9.4961  -9.4948  -9.4942  -9.4930
 -9.4927  -9.4921  -7.2614  -7.2612  -7.2596  -7.2590  -7.2580  -7.2575
 -7.2570  -7.2512  -7.2510  -7.2502  -7.2500  -7.2495  -7.2490  -7.2490
 -7.2484  -7.2479  -7.2475  -7.2469  -7.2469  -7.2468  -7.2464  -0.9654
 -0.9530  -0.9189  -0.9069  -0.8970  -0.8800  -0.8698  -0.8593  -0.8484
 -0.7937  -0.7651  -0.7579  -0.7425  -0.6640  -0.6444  -0.6411  -0.6169
 -0.5555  -0.5494  -0.5364  -0.5274  -0.4993  -0.4871  -0.4721  -0.4708
 -0.4691  -0.4633  -0.4540  -0.4421  -0.4266  -0.4172  -0.4114  -0.4041
 -0.3884  -0.3816  -0.3671  -0.3587  -0.3572  -0.3549  -0.3521  -0.3471
 -0.3435  -0.3374  -0.3368  -0.3208  -0.3197  -0.2802  -0.2767  -0.2754
 -0.2698
 -- Virtual --
 -0.0664  -0.0634  -0.0564  -0.0524  -0.0508  -0.0394  -0.0150  -0.0045
  0.0027   0.0099   0.0134   0.0182   0.0187   0.0220   0.0240   0.0350
  0.0397   0.0482   0.0498   0.0547   0.0587   0.0596   0.0658   0.0736
  0.0740   0.0783   0.0810   0.0820   0.0857   0.0879   0.0889   0.0926
  0.0948   0.0996   0.1052   0.1085   0.1104   0.1126   0.1150   0.1191
  0.1232   0.1234   0.1258   0.1301   0.1330   0.1371   0.1425   0.1443
  0.1446   0.1515   0.1536   0.1609   0.1626   0.1682   0.1746   0.1751
  0.1808   0.1828   0.1859   0.1869   0.1902   0.1955   0.1974   0.2039
  0.2056   0.2108   0.2186   0.2232   0.2248   0.2252   0.2322   0.2331
  0.2397   0.2433   0.2457   0.2494   0.2552   0.2587   0.2612   0.2650
  0.2686   0.2701   0.2736   0.2762   0.2796   0.2827   0.2875   0.2894
  0.2918   0.3013   0.3038   0.3077   0.3112   0.3218   0.3309   0.3349
  0.3460   0.3511   0.4021   0.4116   0.4217   0.4285   0.4325   0.4330
  0.4419   0.4438   0.4472   0.4515   0.4558   0.4595   0.4619   0.4677
  0.4720   0.4778   0.4798   0.4869   0.4924   0.4959   0.5068   0.5089
  0.5107   0.5196   0.5317   0.5470   0.5590   0.5602   0.5717   0.5733
  0.5749   0.5890   0.5916   0.6042   0.6094   0.6103   0.6158   0.6231
  0.6299   0.6314   0.6375   0.6446   0.6546   0.6615   0.6675   0.6714
  0.6812   0.6828   0.6941   0.6973   0.7185   0.7211   0.7593   0.7798
  0.7820   0.7890   0.8026   0.8102   0.8145   0.8289   0.8315   0.8348
  0.8356   0.8400   0.8404   0.8446   0.8452   0.8458   0.8481   0.8503
  0.8559   0.8605   0.8628   0.8695   0.8712   0.8858   0.8893   0.8920
  0.8961   0.9017   0.9061   0.9168   0.9185   0.9221   0.9318   0.9365
  0.9406   0.9420   0.9468   0.9469   0.9511   0.9600   0.9615   0.9754
  0.9762   0.9879   0.9910   1.0006   1.0169   1.0307   1.0402   1.0486
  1.0627   1.0887   1.0992   1.1267   1.1337   1.1763   1.1859   1.1939
  1.2001   1.2199   1.2305   1.2337   1.2496   1.2611   1.2662   1.2688
  1.2758   1.2786   1.2848   1.2958   1.3040   1.3158   1.3396   1.3638
  1.3714   1.3812   1.4090   1.4268   1.4504   1.4718   1.4820   1.5239
  1.5581   1.5603   1.5797   1.6004   1.6201   1.6450   1.6490   1.6679
  1.6825   1.7120   1.7189   1.7535   1.7736   1.7838   1.7938   1.8062
  1.8287   1.8362   1.8425   1.8490   1.8562   1.8778   1.8868   1.9134
  1.9335   1.9473   1.9635   1.9917   2.0429   2.0490   2.0619   2.1056
  2.1145   2.1180   2.1801   2.2074   2.2241   2.2309   2.2365   2.2404
  2.2497   2.2598   2.2647   2.2803   2.2837   2.3056   2.3162   2.3269
  2.3385   2.3509   2.3637   2.3891   2.4158   2.4176   2.4229   2.4331
  2.4550   2.4697   2.4879   2.4937   2.5147   2.5189   2.5401   2.5459
  2.5819   2.6103   2.6253   2.6571   2.6626   2.6666   2.6821   2.6931
  2.6992   2.7133   2.7338   2.7462   2.7649   2.7900   2.8191   2.8218
  2.8402   2.8764   2.8971   2.9645   2.9745   3.0538   3.0745   3.0857
  3.1070   3.1198   3.1231   3.1433   3.1658   3.1921   3.2110   3.2336
  3.2696   3.3616   3.3699   3.4224   3.5055   3.6026   3.6614   3.6841
  3.7173   3.8191   3.9110   4.0065   4.0309   4.0730   4.2997   4.7996
  4.8074   9.7402   9.7559   9.7854   9.7948   9.8061   9.8161   9.8405
 23.3109  23.4659  23.7937  23.8371  23.8468  23.8706  23.9329  23.9425
 23.9567  24.0224  24.0969  24.1433  25.7674  25.7766  25.8022  25.8356
 25.8684  25.9132  25.9722  26.0780  26.0972  26.1047  26.1662  26.1772
 26.2404  26.3628  26.4677  26.5171  26.5972  26.6707  26.7534  26.9157
 26.9907 215.7301 215.7477 215.7808 215.7916 215.8049 215.8202 215.8450
 --------------------------------------------------------------

          Ground-State Mulliken Net Atomic Charges

     Atom                 Charge (a.u.)
  ----------------------------------------
      1 C                    -0.420423
      2 C                    -0.688377
      3 H                     0.225678
      4 C                    -0.589103
      5 Cl                    0.613678
      6 C                    -0.363476
      7 Cl                    0.613823
      8 C                     0.263967
      9 Cl                    0.642093
     10 C                    -0.841616
     11 Cl                    0.530056
     12 C                     0.144990
     13 C                    -1.404890
     14 Cl                    0.521026
     15 C                     0.590991
     16 Cl                    0.599154
     17 C                    -0.002194
     18 Cl                    0.540180
     19 C                    -0.931101
     20 H                     0.214539
     21 C                    -0.451519
     22 H                     0.192525
  ----------------------------------------
  Sum of atomic charges =     0.000000

 -----------------------------------------------------------------
                    Cartesian Multipole Moments
 -----------------------------------------------------------------
    Charge (ESU x 10^10)
                -0.0000
    Dipole Moment (Debye)
         X       0.4478      Y      -2.1757      Z      -0.2347
       Tot       2.2337
    Quadrupole Moments (Debye-Ang)
        XX    -163.5931     XY      -4.4477     YY    -154.7238
        XZ       2.0659     YZ       3.6251     ZZ    -158.2660
    Octopole Moments (Debye-Ang^2)
       XXX    -208.8577    XXY     -75.8176    XYY     -53.8512
       YYY    -214.1057    XXZ      47.9288    XYZ       7.1726
       YYZ      35.0692    XZZ     -59.6159    YZZ     -76.7369
       ZZZ     124.5128
    Hexadecapole Moments (Debye-Ang^3)
      XXXX   -8347.0692   XXXY    -338.0592   XXYY   -1637.1342
      XYYY    -313.1570   YYYY   -1608.8181   XXXZ    1699.4396
      XXYZ     133.7957   XYYZ     550.4137   YYYZ     386.9810
      XXZZ   -1989.1011   XYZZ    -133.2436   YYZZ    -861.7506
      XZZZ    1697.6840   YZZZ     349.3522   ZZZZ   -3626.6516
 -----------------------------------------------------------------
 Calculating analytic gradient of the SCF energy
 Gradient of SCF Energy
            1           2           3           4           5           6
    1  -0.0001883   0.0001002  -0.0000361  -0.0002280   0.0001483   0.0004163
    2  -0.0001190   0.0001015  -0.0001216   0.0000140   0.0000225   0.0001522
    3   0.0005547  -0.0000930  -0.0000871  -0.0000635   0.0001496  -0.0004032
            7           8           9          10          11          12
    1  -0.0002594  -0.0001785  -0.0001662   0.0002139   0.0003207   0.0002323
    2  -0.0000588   0.0000491   0.0000735   0.0002048  -0.0001095  -0.0004189
    3   0.0001755   0.0004690  -0.0000540  -0.0001955  -0.0001391  -0.0002266
           13          14          15          16          17          18
    1  -0.0001995  -0.0003273   0.0000928   0.0001324  -0.0001238  -0.0000357
    2   0.0000520   0.0000668  -0.0003741   0.0002894   0.0001807  -0.0001183
    3   0.0000734   0.0000742  -0.0001458   0.0000550   0.0000873  -0.0001492
           19          20          21          22
    1   0.0003144  -0.0001224  -0.0001845   0.0000783
    2   0.0000717  -0.0001064   0.0003038  -0.0001555
    3  -0.0001201  -0.0000231   0.0000090   0.0000525
 Max gradient component =       5.547E-04
 RMS gradient           =       2.000E-04
 Gradient time:  CPU 259.24 s  wall 43.43 s
 Geometry Optimization Parameters
   NAtoms,    NIC,     NZ,  NCons,   NDum,   NFix, NCnnct, MaxDiis
       22     155      22       0       0       0       0       0

 Cartesian Hessian Update
 Hessian updated using BFGS update


** GEOMETRY OPTIMIZATION IN DELOCALIZED INTERNAL COORDINATES **
   Searching for a Minimum

   Optimization Cycle:   9

                       Coordinates (Angstroms)
     ATOM                X               Y               Z
      1  C        -0.0090549080    0.0039134538   -0.0037346162
      2  C        -0.0690056566   -0.4992009064    1.2925290483
      3  H         0.8249634255   -0.8950749044    1.7559747347
      4  C        -1.2584004364   -0.4901742783    2.0101299294
      5  Cl       -1.2492069169   -1.1321948390    3.6329877469
      6  C        -2.4264172856    0.0248363765    1.4387780553
      7  Cl       -3.9122614068    0.0358486381    2.3374072490
      8  C        -2.3830127190    0.5275435939    0.1276761877
      9  Cl       -3.8260182278    1.1572558852   -0.6065873481
     10  C        -1.1766179737    0.5126749742   -0.5861125354
     11  Cl       -1.1111177222    1.1243239008   -2.2181060129
     12  C         1.2875121527   -0.0261626416   -0.7442092766
     13  C         2.1393429400    1.0856073358   -0.7711465509
     14  Cl        1.6674527367    2.5346452870    0.0800069608
     15  C         3.3566553208    1.0480639711   -1.4699897379
     16  Cl        4.4044418360    2.4339174509   -1.4937655448
     17  C         3.7116820980   -0.1260022598   -2.1465202366
     18  Cl        5.2056461138   -0.2311765500   -3.0435770008
     19  C         2.8755595129   -1.2370784163   -2.1177340464
     20  H         3.1670677015   -2.1355788411   -2.6457896154
     21  C         1.6770931997   -1.1830149171   -1.4200910246
     22  H         1.0256421039   -2.0485143160   -1.4067204017
   Point Group: c1    Number of degrees of freedom:    60


   Energy is  -3680.742976723

 Hessian updated using BFGS update

 60 Hessian modes will be used to form the next step
  Hessian Eigenvalues:
     0.002792    0.018575    0.019413    0.023251    0.023321    0.023646
     0.023786    0.023874    0.023976    0.024025    0.024068    0.024109
     0.024119    0.024134    0.024136    0.024317    0.024464    0.024933
     0.028830    0.156854    0.159963    0.160089    0.202366    0.227644
     0.236330    0.239242    0.247687    0.249989    0.249994    0.249999
     0.250000    0.250124    0.250686    0.252954    0.268787    0.283522
     0.300262    0.300725    0.301028    0.301076    0.301175    0.304375
     0.307778    0.339095    0.354534    0.356680    0.356783    0.363503
     0.414837    0.431106    0.433539    0.452536    0.464588    0.469867
     0.471410    0.473513    0.479231    0.482435    0.509497    0.514325

 Minimum search - taking simple RFO step
 Searching for Lamda that Minimizes Along All modes
 Value Taken    Lamda =  -0.00005095
 Step Taken.  Stepsize is  0.074986

                             Maximum     Tolerance    Cnvgd?
         Gradient           0.001604      0.000300      NO
         Displacement       0.059015      0.001200      NO
         Energy change     -0.000023      0.000001      NO


 New Cartesian Coordinates Obtained by Inverse Iteration

 Displacement from previous Coordinates is:  0.277096
 ----------------------------------------------------------------
             Standard Nuclear Orientation (Angstroms)
    I     Atom           X                Y                Z
 ----------------------------------------------------------------
    1      C      -0.0109416385     0.0164417828    -0.0078581717
    2      C      -0.0624364327    -0.4734046324     1.2942616168
    3      H       0.8375427706    -0.8519366068     1.7606513568
    4      C      -1.2504655265    -0.4748176097     2.0138040805
    5      Cl     -1.2298876399    -1.1023992457     3.6418996438
    6      C      -2.4273106850     0.0160247464     1.4389993101
    7      Cl     -3.9113582061     0.0148772844     2.3395016031
    8      C      -2.3927545507     0.5054882699     0.1224176174
    9      Cl     -3.8461324454     1.1059459783    -0.6152314749
   10      C      -1.1872506853     0.5019828919    -0.5931815033
   11      Cl     -1.1361067317     1.1015543936    -2.2301873989
   12      C       1.2840817341    -0.0139902232    -0.7500878865
   13      C       2.1516599507     1.0864298180    -0.7603459109
   14      Cl      1.6999189318     2.5320688256     0.1070835456
   15      C       3.3714132425     1.0398751065    -1.4545583031
   16      Cl      4.4393562219     2.4100171672    -1.4583493389
   17      C       3.7141608479    -0.1315995767    -2.1422048846
   18      Cl      5.2128371324    -0.2484074155    -3.0293050972
   19      C       2.8620820052    -1.2307982536    -2.1311337893
   20      H       3.1446224208    -2.1272383596    -2.6673000001
   21      C       1.6612127843    -1.1676749456    -1.4389199090
   22      H       0.9977023882    -2.0239813983    -1.4385491417
 ----------------------------------------------------------------
 Nuclear Repulsion Energy =        2326.83783053 hartrees
 There are       97 alpha and       97 beta electrons
 Applying Cartesian multipole field
    Component          Value
    ---------          -----
     (2,0,0)        1.00000E-12
     (0,2,0)        2.00000E-11
     (0,0,2)       -3.00000E-11
 Nucleus-field energy     =    -0.0000000514 hartrees
 Requested basis set is 6-311++G(d,p)
 There are 178 shells and 495 basis functions
 A cutoff of  1.0D-15 yielded  11500 shell pairs
 There are     98857 function pairs (    106234 Cartesian)
 Smallest overlap matrix eigenvalue = 1.75E-07
 Linear dependence detected in AO basis
 Number of orthogonalized atomic orbitals = 489
 Maximum deviation from orthogonality = 6.075E-10
 Guess from superposition of atomic densities
 Warning:  Energy on first SCF cycle will be non-variational
 SAD guess density has 194.000000 electrons

 -----------------------------------------------------------------------
  General SCF calculation program by
  Eric Jon Sundstrom, Paul Horn, Yuezhi Mao, Dmitri Zuev, Alec White,
  David Stuck, Shaama M.S., Shane Yost, Joonho Lee, David Small,
  Daniel Levine, Susi Lehtola, Hugh Burton, Evgeny Epifanovsky,
  Bang C. Huynh
 -----------------------------------------------------------------------
 Exchange:     0.2000 Hartree-Fock + 0.0800 Slater + 0.7200 B88
 Correlation:  0.1900 VWN1RPA + 0.8100 LYP
 Using SG-1 standard quadrature grid
 using 6 threads for integral computing
 -------------------------------------------------------
 OpenMP Integral computing Module                
 Release: version 2.0, May 2017, Q-Chem Inc. Pleasanton 
 -------------------------------------------------------
 A restricted SCF calculation will be
 performed using DIIS
 SCF converges when DIIS error is below 1.0e-08
 ---------------------------------------
  Cycle       Energy         DIIS error
 ---------------------------------------
    1   -3685.2053502868      2.74e-02  
    2   -3680.6210905121      1.99e-03  
    3   -3680.4684910850      2.82e-03  
    4   -3680.7236331976      7.46e-04  
    5   -3680.7404280282      2.88e-04  
    6   -3680.7426229619      1.10e-04  
    7   -3680.7429500437      3.83e-05  
    8   -3680.7429926906      1.11e-05  
    9   -3680.7429960487      3.17e-06  
   10   -3680.7429963431      8.88e-07  
   11   -3680.7429963659      2.34e-07  
   12   -3680.7429963671      1.15e-07  
   13   -3680.7429963674      4.00e-08  
   14   -3680.7429963672      1.35e-08  
   15   -3680.7429963676      4.67e-09  Convergence criterion met
 ---------------------------------------
 SCF time:   CPU 843.35s  wall 149.00s 
 SCF   energy in the final basis set =    -3680.7429963676
 Total energy in the final basis set =    -3680.7429963676

 --------------------------------------------------------------

                    Orbital Energies (a.u.)
 --------------------------------------------------------------

 Alpha MOs
 -- Occupied --
********-101.5815-101.5802-101.5796-101.5784-101.5780-101.5776 -10.2843
-10.2834 -10.2792 -10.2788 -10.2781 -10.2773 -10.2751 -10.2391 -10.2350
-10.2242 -10.2190 -10.2183  -9.4964  -9.4962  -9.4947  -9.4943  -9.4930
 -9.4928  -9.4922  -7.2615  -7.2612  -7.2596  -7.2591  -7.2581  -7.2577
 -7.2570  -7.2513  -7.2510  -7.2503  -7.2500  -7.2495  -7.2491  -7.2490
 -7.2485  -7.2479  -7.2476  -7.2469  -7.2469  -7.2469  -7.2464  -0.9654
 -0.9531  -0.9189  -0.9069  -0.8971  -0.8801  -0.8699  -0.8593  -0.8484
 -0.7938  -0.7651  -0.7578  -0.7424  -0.6640  -0.6442  -0.6413  -0.6170
 -0.5555  -0.5493  -0.5364  -0.5275  -0.4993  -0.4871  -0.4721  -0.4709
 -0.4692  -0.4633  -0.4540  -0.4422  -0.4266  -0.4172  -0.4116  -0.4041
 -0.3884  -0.3815  -0.3671  -0.3588  -0.3572  -0.3551  -0.3523  -0.3473
 -0.3436  -0.3374  -0.3368  -0.3207  -0.3197  -0.2799  -0.2768  -0.2755
 -0.2700
 -- Virtual --
 -0.0663  -0.0626  -0.0574  -0.0522  -0.0509  -0.0393  -0.0149  -0.0045
  0.0027   0.0097   0.0134   0.0184   0.0188   0.0220   0.0240   0.0350
  0.0397   0.0481   0.0498   0.0551   0.0585   0.0596   0.0657   0.0735
  0.0742   0.0783   0.0811   0.0821   0.0857   0.0880   0.0888   0.0922
  0.0947   0.0995   0.1052   0.1082   0.1101   0.1131   0.1150   0.1189
  0.1228   0.1233   0.1258   0.1301   0.1329   0.1370   0.1423   0.1441
  0.1449   0.1517   0.1538   0.1610   0.1628   0.1684   0.1746   0.1751
  0.1804   0.1826   0.1858   0.1873   0.1901   0.1956   0.1967   0.2037
  0.2051   0.2107   0.2184   0.2233   0.2243   0.2252   0.2320   0.2334
  0.2396   0.2437   0.2457   0.2495   0.2554   0.2585   0.2613   0.2651
  0.2683   0.2701   0.2728   0.2761   0.2798   0.2824   0.2883   0.2887
  0.2917   0.3014   0.3034   0.3081   0.3112   0.3221   0.3312   0.3347
  0.3470   0.3515   0.4023   0.4115   0.4212   0.4284   0.4327   0.4329
  0.4418   0.4442   0.4471   0.4512   0.4562   0.4589   0.4622   0.4676
  0.4722   0.4778   0.4793   0.4872   0.4925   0.4959   0.5058   0.5079
  0.5113   0.5195   0.5316   0.5472   0.5593   0.5603   0.5709   0.5736
  0.5762   0.5883   0.5911   0.6046   0.6089   0.6097   0.6153   0.6232
  0.6294   0.6321   0.6365   0.6452   0.6541   0.6613   0.6676   0.6723
  0.6793   0.6832   0.6953   0.6973   0.7200   0.7227   0.7599   0.7802
  0.7825   0.7894   0.8028   0.8106   0.8138   0.8289   0.8312   0.8349
  0.8357   0.8399   0.8405   0.8441   0.8450   0.8460   0.8480   0.8498
  0.8564   0.8605   0.8632   0.8704   0.8715   0.8847   0.8892   0.8915
  0.8955   0.9024   0.9065   0.9171   0.9188   0.9217   0.9319   0.9359
  0.9406   0.9421   0.9461   0.9475   0.9506   0.9589   0.9614   0.9744
  0.9774   0.9882   0.9901   1.0005   1.0176   1.0311   1.0400   1.0481
  1.0643   1.0866   1.0999   1.1274   1.1351   1.1776   1.1856   1.1951
  1.2004   1.2203   1.2300   1.2333   1.2507   1.2630   1.2657   1.2693
  1.2755   1.2786   1.2851   1.2965   1.3040   1.3155   1.3402   1.3631
  1.3715   1.3811   1.4097   1.4272   1.4488   1.4708   1.4805   1.5238
  1.5586   1.5612   1.5806   1.6017   1.6204   1.6459   1.6493   1.6679
  1.6829   1.7113   1.7189   1.7533   1.7720   1.7859   1.7937   1.8046
  1.8291   1.8358   1.8433   1.8482   1.8560   1.8783   1.8869   1.9129
  1.9333   1.9478   1.9645   1.9923   2.0427   2.0506   2.0621   2.1057
  2.1148   2.1188   2.1783   2.2089   2.2239   2.2305   2.2369   2.2393
  2.2501   2.2592   2.2635   2.2805   2.2837   2.3057   2.3159   2.3267
  2.3386   2.3510   2.3646   2.3892   2.4153   2.4175   2.4219   2.4329
  2.4551   2.4693   2.4886   2.4922   2.5149   2.5188   2.5396   2.5463
  2.5810   2.6082   2.6247   2.6564   2.6624   2.6669   2.6836   2.6925
  2.6972   2.7138   2.7352   2.7453   2.7649   2.7905   2.8193   2.8222
  2.8372   2.8781   2.8969   2.9648   2.9738   3.0543   3.0749   3.0857
  3.1083   3.1196   3.1218   3.1428   3.1657   3.1913   3.2105   3.2342
  3.2730   3.3613   3.3692   3.4238   3.5062   3.6033   3.6619   3.6840
  3.7178   3.8194   3.9117   4.0066   4.0311   4.0730   4.2991   4.8004
  4.8057   9.7403   9.7559   9.7856   9.7952   9.8063   9.8194   9.8391
 23.3122  23.4658  23.7930  23.8367  23.8469  23.8705  23.9322  23.9420
 23.9562  24.0222  24.0969  24.1431  25.7671  25.7762  25.8007  25.8336
 25.8681  25.9118  25.9692  26.0781  26.0984  26.1045  26.1640  26.1767
 26.2406  26.3583  26.4673  26.5168  26.5970  26.6711  26.7536  26.9148
 26.9925 215.7302 215.7477 215.7809 215.7920 215.8051 215.8246 215.8428
 --------------------------------------------------------------

          Ground-State Mulliken Net Atomic Charges

     Atom                 Charge (a.u.)
  ----------------------------------------
      1 C                    -0.414424
      2 C                    -0.695713
      3 H                     0.226049
      4 C                    -0.588406
      5 Cl                    0.614333
      6 C                    -0.376007
      7 Cl                    0.614143
      8 C                     0.273203
      9 Cl                    0.642251
     10 C                    -0.830208
     11 Cl                    0.530281
     12 C                     0.137817
     13 C                    -1.380253
     14 Cl                    0.518169
     15 C                     0.605858
     16 Cl                    0.600290
     17 C                    -0.016809
     18 Cl                    0.540881
     19 C                    -0.939784
     20 H                     0.214702
     21 C                    -0.469177
     22 H                     0.192803
  ----------------------------------------
  Sum of atomic charges =     0.000000

 -----------------------------------------------------------------
                    Cartesian Multipole Moments
 -----------------------------------------------------------------
    Charge (ESU x 10^10)
                 0.0000
    Dipole Moment (Debye)
         X       0.4276      Y      -2.1472      Z      -0.2540
       Tot       2.2040
    Quadrupole Moments (Debye-Ang)
        XX    -163.6553     XY      -4.3485     YY    -154.8150
        XZ       2.0419     YZ       3.6656     ZZ    -158.1532
    Octopole Moments (Debye-Ang^2)
       XXX    -210.7774    XXY     -74.4956    XYY     -54.5835
       YYY    -210.5477    XXZ      47.3315    XYZ       7.1954
       YYZ      34.3877    XZZ     -60.0584    YZZ     -75.7399
       ZZZ     122.1062
    Hexadecapole Moments (Debye-Ang^3)
      XXXX   -8396.0555   XXXY    -344.3095   XXYY   -1641.4194
      XYYY    -320.8010   YYYY   -1578.3583   XXXZ    1684.4444
      XXYZ     128.6970   XYYZ     545.6742   YYYZ     372.9703
      XXZZ   -1997.2638   XYZZ    -136.3006   YYZZ    -856.3031
      XZZZ    1682.1613   YZZZ     335.3969   ZZZZ   -3624.0523
 -----------------------------------------------------------------
 Calculating analytic gradient of the SCF energy
 Gradient of SCF Energy
            1           2           3           4           5           6
    1   0.0004824  -0.0000267  -0.0000361  -0.0000364   0.0001033   0.0000737
    2  -0.0000679  -0.0000274  -0.0000886   0.0000423  -0.0000154   0.0000703
    3   0.0002285  -0.0000590   0.0000040   0.0000640   0.0000098  -0.0000773
            7           8           9          10          11          12
    1  -0.0000818  -0.0001131  -0.0000728  -0.0000656  -0.0001218  -0.0005195
    2  -0.0000342   0.0000769  -0.0000081   0.0001189  -0.0000523  -0.0005346
    3   0.0000620   0.0000311   0.0000447  -0.0002664  -0.0001108  -0.0000103
           13          14          15          16          17          18
    1  -0.0000007   0.0001734  -0.0000369   0.0001218   0.0000789  -0.0001104
    2   0.0003599   0.0001221   0.0000378   0.0000487   0.0000271  -0.0000943
    3   0.0000728   0.0000889   0.0000178  -0.0000054  -0.0000745  -0.0000231
           19          20          21          22
    1   0.0001662  -0.0000576   0.0000072   0.0000726
    2  -0.0000532  -0.0000256   0.0001766  -0.0000791
    3  -0.0000883   0.0000177   0.0000542   0.0000196
 Max gradient component =       5.346E-04
 RMS gradient           =       1.447E-04
 Gradient time:  CPU 259.12 s  wall 43.42 s
 Geometry Optimization Parameters
   NAtoms,    NIC,     NZ,  NCons,   NDum,   NFix, NCnnct, MaxDiis
       22     155      22       0       0       0       0       0

 Cartesian Hessian Update
 Hessian updated using BFGS update


** GEOMETRY OPTIMIZATION IN DELOCALIZED INTERNAL COORDINATES **
   Searching for a Minimum

   Optimization Cycle:  10

                       Coordinates (Angstroms)
     ATOM                X               Y               Z
      1  C        -0.0109416385    0.0164417828   -0.0078581717
      2  C        -0.0624364327   -0.4734046324    1.2942616168
      3  H         0.8375427706   -0.8519366068    1.7606513568
      4  C        -1.2504655265   -0.4748176097    2.0138040805
      5  Cl       -1.2298876399   -1.1023992457    3.6418996438
      6  C        -2.4273106850    0.0160247464    1.4389993101
      7  Cl       -3.9113582061    0.0148772844    2.3395016031
      8  C        -2.3927545507    0.5054882699    0.1224176174
      9  Cl       -3.8461324454    1.1059459783   -0.6152314749
     10  C        -1.1872506853    0.5019828919   -0.5931815033
     11  Cl       -1.1361067317    1.1015543936   -2.2301873989
     12  C         1.2840817341   -0.0139902232   -0.7500878865
     13  C         2.1516599507    1.0864298180   -0.7603459109
     14  Cl        1.6999189318    2.5320688256    0.1070835456
     15  C         3.3714132425    1.0398751065   -1.4545583031
     16  Cl        4.4393562219    2.4100171672   -1.4583493389
     17  C         3.7141608479   -0.1315995767   -2.1422048846
     18  Cl        5.2128371324   -0.2484074155   -3.0293050972
     19  C         2.8620820052   -1.2307982536   -2.1311337893
     20  H         3.1446224208   -2.1272383596   -2.6673000001
     21  C         1.6612127843   -1.1676749456   -1.4389199090
     22  H         0.9977023882   -2.0239813983   -1.4385491417
   Point Group: c1    Number of degrees of freedom:    60


   Energy is  -3680.742996368

 Hessian updated using BFGS update

 60 Hessian modes will be used to form the next step
  Hessian Eigenvalues:
     0.002891    0.018912    0.019530    0.022087    0.023259    0.023498
     0.023752    0.023863    0.023929    0.024012    0.024051    0.024109
     0.024113    0.024131    0.024134    0.024338    0.024475    0.024714
     0.031141    0.158154    0.159670    0.160039    0.219373    0.229098
     0.237916    0.239279    0.244606    0.248446    0.249990    0.249999
     0.250000    0.250125    0.250628    0.253182    0.263973    0.288091
     0.299979    0.300616    0.300888    0.301044    0.301117    0.303325
     0.307345    0.341517    0.355352    0.356679    0.356801    0.365054
     0.422254    0.431318    0.433341    0.452527    0.464414    0.469775
     0.471111    0.473256    0.479197    0.482368    0.508131    0.514726

 Minimum search - taking simple RFO step
 Searching for Lamda that Minimizes Along All modes
 Value Taken    Lamda =  -0.00000832
 Step Taken.  Stepsize is  0.013708

                             Maximum     Tolerance    Cnvgd?
         Gradient           0.000617      0.000300      NO
         Displacement       0.007007      0.001200      NO
         Energy change     -0.000020      0.000001      NO


 New Cartesian Coordinates Obtained by Inverse Iteration

 Displacement from previous Coordinates is:  0.035660
 ----------------------------------------------------------------
             Standard Nuclear Orientation (Angstroms)
    I     Atom           X                Y                Z
 ----------------------------------------------------------------
    1      C      -0.0105716893     0.0158427189    -0.0073965116
    2      C      -0.0621303381    -0.4748545689     1.2944600991
    3      H       0.8382142767    -0.8524228744     1.7609830765
    4      C      -1.2506511461    -0.4775160456     2.0133118549
    5      Cl     -1.2319535232    -1.1064935169     3.6408824125
    6      C      -2.4271019614     0.0141925327     1.4385925465
    7      Cl     -3.9111322461     0.0143749369     2.3388472712
    8      C      -2.3915118284     0.5061234710     0.1230455318
    9      Cl     -3.8432235728     1.1109968999    -0.6141428948
   10      C      -1.1858951762     0.5033201369    -0.5917020922
   11      Cl     -1.1320589975     1.1093817686    -2.2260684384
   12      C       1.2844136050    -0.0145744744    -0.7499472082
   13      C       2.1503171293     1.0862000427    -0.7624579403
   14      Cl      1.6940416456     2.5331735100     0.0999797757
   15      C       3.3699607133     1.0399247884    -1.4562999201
   16      Cl      4.4350146656     2.4120285828    -1.4635770951
   17      C       3.7143287901    -0.1324829662    -2.1411867541
   18      Cl      5.2142475645    -0.2484119604    -3.0266425246
   19      C       2.8626722652    -1.2321091456    -2.1294107525
   20      H       3.1462030005    -2.1287417433    -2.6647424095
   21      C       1.6614806687    -1.1688713454    -1.4378164128
   22      H       0.9972820431    -2.0246227501    -1.4373056500
 ----------------------------------------------------------------
 Nuclear Repulsion Energy =        2327.36920889 hartrees
 There are       97 alpha and       97 beta electrons
 Applying Cartesian multipole field
    Component          Value
    ---------          -----
     (2,0,0)        1.00000E-12
     (0,2,0)        2.00000E-11
     (0,0,2)       -3.00000E-11
 Nucleus-field energy     =    -0.0000000513 hartrees
 Requested basis set is 6-311++G(d,p)
 There are 178 shells and 495 basis functions
 A cutoff of  1.0D-15 yielded  11498 shell pairs
 There are     98839 function pairs (    106216 Cartesian)
 Smallest overlap matrix eigenvalue = 1.74E-07
 Linear dependence detected in AO basis
 Number of orthogonalized atomic orbitals = 489
 Maximum deviation from orthogonality = 1.480E-10
 Guess from superposition of atomic densities
 Warning:  Energy on first SCF cycle will be non-variational
 SAD guess density has 194.000000 electrons

 -----------------------------------------------------------------------
  General SCF calculation program by
  Eric Jon Sundstrom, Paul Horn, Yuezhi Mao, Dmitri Zuev, Alec White,
  David Stuck, Shaama M.S., Shane Yost, Joonho Lee, David Small,
  Daniel Levine, Susi Lehtola, Hugh Burton, Evgeny Epifanovsky,
  Bang C. Huynh
 -----------------------------------------------------------------------
 Exchange:     0.2000 Hartree-Fock + 0.0800 Slater + 0.7200 B88
 Correlation:  0.1900 VWN1RPA + 0.8100 LYP
 Using SG-1 standard quadrature grid
 using 6 threads for integral computing
 -------------------------------------------------------
 OpenMP Integral computing Module                
 Release: version 2.0, May 2017, Q-Chem Inc. Pleasanton 
 -------------------------------------------------------
 A restricted SCF calculation will be
 performed using DIIS
 SCF converges when DIIS error is below 1.0e-08
 ---------------------------------------
  Cycle       Energy         DIIS error
 ---------------------------------------
    1   -3685.2087243917      2.74e-02  
    2   -3680.6210938992      1.99e-03  
    3   -3680.4686706836      2.82e-03  
    4   -3680.7236180922      7.47e-04  
    5   -3680.7404330487      2.88e-04  
    6   -3680.7426272960      1.10e-04  
    7   -3680.7429544391      3.82e-05  
    8   -3680.7429968523      1.11e-05  
    9   -3680.7430002188      3.17e-06  
   10   -3680.7430005125      8.88e-07  
   11   -3680.7430005352      2.33e-07  
   12   -3680.7430005364      1.15e-07  
   13   -3680.7430005368      4.00e-08  
   14   -3680.7430005370      1.34e-08  
   15   -3680.7430005371      4.67e-09  Convergence criterion met
 ---------------------------------------
 SCF time:   CPU 843.37s  wall 148.00s 
 SCF   energy in the final basis set =    -3680.7430005371
 Total energy in the final basis set =    -3680.7430005371

 --------------------------------------------------------------

                    Orbital Energies (a.u.)
 --------------------------------------------------------------

 Alpha MOs
 -- Occupied --
********-101.5815-101.5802-101.5795-101.5784-101.5780-101.5776 -10.2842
-10.2834 -10.2791 -10.2787 -10.2779 -10.2773 -10.2751 -10.2391 -10.2348
-10.2242 -10.2190 -10.2184  -9.4964  -9.4961  -9.4947  -9.4943  -9.4930
 -9.4927  -9.4922  -7.2615  -7.2612  -7.2596  -7.2591  -7.2581  -7.2576
 -7.2570  -7.2513  -7.2510  -7.2503  -7.2500  -7.2495  -7.2491  -7.2490
 -7.2484  -7.2479  -7.2476  -7.2469  -7.2469  -7.2468  -7.2464  -0.9655
 -0.9532  -0.9190  -0.9070  -0.8971  -0.8801  -0.8699  -0.8593  -0.8485
 -0.7938  -0.7651  -0.7578  -0.7425  -0.6640  -0.6443  -0.6413  -0.6170
 -0.5555  -0.5493  -0.5365  -0.5275  -0.4993  -0.4871  -0.4721  -0.4709
 -0.4692  -0.4633  -0.4541  -0.4423  -0.4266  -0.4172  -0.4115  -0.4041
 -0.3884  -0.3815  -0.3671  -0.3588  -0.3572  -0.3551  -0.3523  -0.3473
 -0.3436  -0.3374  -0.3368  -0.3207  -0.3197  -0.2799  -0.2768  -0.2755
 -0.2700
 -- Virtual --
 -0.0663  -0.0626  -0.0573  -0.0522  -0.0508  -0.0393  -0.0149  -0.0045
  0.0027   0.0097   0.0134   0.0184   0.0188   0.0221   0.0240   0.0350
  0.0397   0.0481   0.0498   0.0551   0.0585   0.0596   0.0657   0.0735
  0.0742   0.0783   0.0811   0.0821   0.0857   0.0880   0.0888   0.0923
  0.0947   0.0995   0.1052   0.1083   0.1102   0.1131   0.1150   0.1190
  0.1229   0.1233   0.1258   0.1301   0.1329   0.1370   0.1423   0.1442
  0.1450   0.1517   0.1538   0.1610   0.1628   0.1684   0.1746   0.1751
  0.1804   0.1826   0.1858   0.1873   0.1901   0.1957   0.1968   0.2037
  0.2053   0.2107   0.2184   0.2233   0.2244   0.2252   0.2320   0.2335
  0.2397   0.2437   0.2457   0.2495   0.2554   0.2586   0.2612   0.2651
  0.2685   0.2701   0.2729   0.2762   0.2798   0.2824   0.2881   0.2890
  0.2917   0.3014   0.3035   0.3081   0.3112   0.3221   0.3313   0.3347
  0.3469   0.3515   0.4023   0.4115   0.4213   0.4284   0.4327   0.4329
  0.4419   0.4441   0.4472   0.4513   0.4562   0.4589   0.4622   0.4675
  0.4722   0.4778   0.4793   0.4872   0.4923   0.4960   0.5061   0.5082
  0.5112   0.5196   0.5316   0.5473   0.5594   0.5602   0.5710   0.5736
  0.5760   0.5885   0.5912   0.6047   0.6092   0.6097   0.6155   0.6233
  0.6295   0.6320   0.6367   0.6453   0.6541   0.6613   0.6676   0.6722
  0.6797   0.6833   0.6952   0.6973   0.7199   0.7225   0.7598   0.7801
  0.7823   0.7893   0.8027   0.8107   0.8140   0.8289   0.8313   0.8349
  0.8356   0.8400   0.8404   0.8442   0.8451   0.8460   0.8481   0.8498
  0.8564   0.8604   0.8633   0.8703   0.8716   0.8848   0.8891   0.8915
  0.8955   0.9023   0.9065   0.9172   0.9187   0.9217   0.9320   0.9362
  0.9408   0.9420   0.9462   0.9474   0.9506   0.9590   0.9613   0.9746
  0.9773   0.9881   0.9904   1.0006   1.0177   1.0313   1.0402   1.0483
  1.0641   1.0871   1.0997   1.1274   1.1352   1.1776   1.1856   1.1953
  1.2004   1.2203   1.2302   1.2334   1.2507   1.2630   1.2657   1.2695
  1.2754   1.2785   1.2852   1.2965   1.3042   1.3158   1.3404   1.3632
  1.3714   1.3813   1.4095   1.4272   1.4491   1.4709   1.4808   1.5239
  1.5586   1.5613   1.5807   1.6015   1.6205   1.6458   1.6494   1.6680
  1.6828   1.7114   1.7190   1.7534   1.7722   1.7859   1.7939   1.8052
  1.8291   1.8361   1.8434   1.8483   1.8563   1.8784   1.8870   1.9131
  1.9336   1.9478   1.9646   1.9924   2.0428   2.0507   2.0621   2.1057
  2.1150   2.1188   2.1785   2.2090   2.2240   2.2308   2.2371   2.2395
  2.2501   2.2594   2.2636   2.2805   2.2837   2.3058   2.3161   2.3269
  2.3388   2.3513   2.3647   2.3895   2.4155   2.4177   2.4221   2.4332
  2.4552   2.4695   2.4889   2.4926   2.5151   2.5188   2.5399   2.5463
  2.5814   2.6084   2.6249   2.6565   2.6626   2.6670   2.6835   2.6926
  2.6973   2.7138   2.7352   2.7454   2.7650   2.7910   2.8193   2.8222
  2.8375   2.8782   2.8970   2.9649   2.9739   3.0545   3.0750   3.0859
  3.1085   3.1199   3.1221   3.1430   3.1659   3.1916   3.2110   3.2346
  3.2731   3.3617   3.3694   3.4239   3.5061   3.6033   3.6622   3.6844
  3.7180   3.8196   3.9119   4.0069   4.0311   4.0731   4.2991   4.8007
  4.8063   9.7404   9.7558   9.7856   9.7953   9.8064   9.8190   9.8398
 23.3121  23.4659  23.7933  23.8371  23.8474  23.8712  23.9329  23.9430
 23.9568  24.0226  24.0971  24.1435  25.7672  25.7764  25.8011  25.8339
 25.8681  25.9121  25.9700  26.0781  26.0984  26.1049  26.1643  26.1769
 26.2405  26.3595  26.4674  26.5169  26.5974  26.6715  26.7538  26.9152
 26.9930 215.7302 215.7477 215.7810 215.7921 215.8052 215.8240 215.8438
 --------------------------------------------------------------

          Ground-State Mulliken Net Atomic Charges

     Atom                 Charge (a.u.)
  ----------------------------------------
      1 C                    -0.413331
      2 C                    -0.695628
      3 H                     0.225948
      4 C                    -0.591054
      5 Cl                    0.613957
      6 C                    -0.373389
      7 Cl                    0.614082
      8 C                     0.273263
      9 Cl                    0.642026
     10 C                    -0.831171
     11 Cl                    0.530230
     12 C                     0.138545
     13 C                    -1.382676
     14 Cl                    0.517942
     15 C                     0.604371
     16 Cl                    0.600223
     17 C                    -0.013491
     18 Cl                    0.540639
     19 C                    -0.940939
     20 H                     0.214630
     21 C                    -0.466850
     22 H                     0.192672
  ----------------------------------------
  Sum of atomic charges =     0.000000

 -----------------------------------------------------------------
                    Cartesian Multipole Moments
 -----------------------------------------------------------------
    Charge (ESU x 10^10)
                -0.0000
    Dipole Moment (Debye)
         X       0.4288      Y      -2.1468      Z      -0.2524
       Tot       2.2037
    Quadrupole Moments (Debye-Ang)
        XX    -163.6465     XY      -4.3477     YY    -154.8109
        XZ       2.0438     YZ       3.6635     ZZ    -158.1566
    Octopole Moments (Debye-Ang^2)
       XXX    -210.6138    XXY     -74.5671    XYY     -54.5666
       YYY    -210.7875    XXZ      47.4096    XYZ       7.1676
       YYZ      34.4042    XZZ     -60.0409    YZZ     -75.7989
       ZZZ     122.3467
    Hexadecapole Moments (Debye-Ang^3)
      XXXX   -8390.1685   XXXY    -343.2745   XXYY   -1641.0527
      XYYY    -319.7425   YYYY   -1582.5419   XXXZ    1685.9339
      XXYZ     129.4446   XYYZ     546.1231   YYYZ     375.3473
      XXZZ   -1995.8151   XYZZ    -135.8230   YYZZ    -856.4955
      XZZZ    1683.7362   YZZZ     337.8302   ZZZZ   -3621.5506
 -----------------------------------------------------------------
 Calculating analytic gradient of the SCF energy
 Gradient of SCF Energy
            1           2           3           4           5           6
    1   0.0001027  -0.0000024   0.0000196  -0.0000842   0.0000105   0.0000868
    2   0.0000182   0.0000669  -0.0000108   0.0000184   0.0000044  -0.0000413
    3   0.0000155  -0.0000528   0.0000064   0.0000186   0.0000160  -0.0000410
            7           8           9          10          11          12
    1  -0.0000120   0.0000609   0.0000158  -0.0000149  -0.0000171  -0.0001073
    2   0.0000194  -0.0000156   0.0000267  -0.0000046  -0.0000199  -0.0001246
    3   0.0000534  -0.0000042   0.0000133  -0.0000055   0.0000332  -0.0000246
           13          14          15          16          17          18
    1   0.0000276   0.0000089  -0.0001151   0.0000353   0.0000241  -0.0000080
    2   0.0000279  -0.0000353  -0.0000458  -0.0000166   0.0000150   0.0000127
    3  -0.0000041  -0.0000114   0.0000163  -0.0000239   0.0000098  -0.0000342
           19          20          21          22
    1   0.0000436  -0.0000282  -0.0000409  -0.0000057
    2   0.0000009  -0.0000050   0.0001253  -0.0000164
    3  -0.0000130   0.0000075   0.0000175   0.0000073
 Max gradient component =       1.253E-04
 RMS gradient           =       4.267E-05
 Gradient time:  CPU 259.42 s  wall 43.47 s
 Geometry Optimization Parameters
   NAtoms,    NIC,     NZ,  NCons,   NDum,   NFix, NCnnct, MaxDiis
       22     155      22       0       0       0       0       0

 Cartesian Hessian Update
 Hessian updated using BFGS update


** GEOMETRY OPTIMIZATION IN DELOCALIZED INTERNAL COORDINATES **
   Searching for a Minimum

   Optimization Cycle:  11

                       Coordinates (Angstroms)
     ATOM                X               Y               Z
      1  C        -0.0105716893    0.0158427189   -0.0073965116
      2  C        -0.0621303381   -0.4748545689    1.2944600991
      3  H         0.8382142767   -0.8524228744    1.7609830765
      4  C        -1.2506511461   -0.4775160456    2.0133118549
      5  Cl       -1.2319535232   -1.1064935169    3.6408824125
      6  C        -2.4271019614    0.0141925327    1.4385925465
      7  Cl       -3.9111322461    0.0143749369    2.3388472712
      8  C        -2.3915118284    0.5061234710    0.1230455318
      9  Cl       -3.8432235728    1.1109968999   -0.6141428948
     10  C        -1.1858951762    0.5033201369   -0.5917020922
     11  Cl       -1.1320589975    1.1093817686   -2.2260684384
     12  C         1.2844136050   -0.0145744744   -0.7499472082
     13  C         2.1503171293    1.0862000427   -0.7624579403
     14  Cl        1.6940416456    2.5331735100    0.0999797757
     15  C         3.3699607133    1.0399247884   -1.4562999201
     16  Cl        4.4350146656    2.4120285828   -1.4635770951
     17  C         3.7143287901   -0.1324829662   -2.1411867541
     18  Cl        5.2142475645   -0.2484119604   -3.0266425246
     19  C         2.8626722652   -1.2321091456   -2.1294107525
     20  H         3.1462030005   -2.1287417433   -2.6647424095
     21  C         1.6614806687   -1.1688713454   -1.4378164128
     22  H         0.9972820431   -2.0246227501   -1.4373056500
   Point Group: c1    Number of degrees of freedom:    60


   Energy is  -3680.743000537

 Hessian updated using BFGS update

 60 Hessian modes will be used to form the next step
  Hessian Eigenvalues:
     0.002805    0.018432    0.019519    0.020776    0.023261    0.023446
     0.023672    0.023838    0.023898    0.024011    0.024044    0.024109
     0.024115    0.024134    0.024149    0.024367    0.024601    0.025420
     0.030911    0.156789    0.159679    0.160184    0.218671    0.229310
     0.234291    0.239590    0.243512    0.248390    0.249994    0.249999
     0.250040    0.250134    0.250647    0.256788    0.264422    0.291284
     0.299413    0.300695    0.301023    0.301040    0.302002    0.303307
     0.308287    0.338987    0.356101    0.356678    0.356789    0.369353
     0.430969    0.432500    0.435994    0.458275    0.466323    0.467961
     0.471094    0.474129    0.479515    0.483985    0.509090    0.519600

 Minimum search - taking simple RFO step
 Searching for Lamda that Minimizes Along All modes
 Value Taken    Lamda =   0.00000000
 Step Taken.  Stepsize is  0.012611

                             Maximum     Tolerance    Cnvgd?
         Gradient           0.000133      0.000300     YES
         Displacement       0.010289      0.001200      NO
         Energy change     -0.000004      0.000001      NO


 New Cartesian Coordinates Obtained by Inverse Iteration

 Displacement from previous Coordinates is:  0.045219
 ----------------------------------------------------------------
             Standard Nuclear Orientation (Angstroms)
    I     Atom           X                Y                Z
 ----------------------------------------------------------------
    1      C      -0.0105691045     0.0168978224    -0.0072700697
    2      C      -0.0627057309    -0.4774257176     1.2932196412
    3      H       0.8372094250    -0.8571505069     1.7587673274
    4      C      -1.2512373032    -0.4807669562     2.0120282835
    5      Cl     -1.2333177593    -1.1147654125     3.6376342921
    6      C      -2.4272614339     0.0136910009     1.4386642146
    7      Cl     -3.9114875060     0.0119905668     2.3384053120
    8      C      -2.3911498485     0.5090910946     0.1243694662
    9      Cl     -3.8425809707     1.1160418472    -0.6116720875
   10      C      -1.1854009329     0.5072545489    -0.5902544186
   11      Cl     -1.1308014199     1.1173621738    -2.2231101844
   12      C       1.2845861596    -0.0136577962    -0.7498391606
   13      C       2.1492898327     1.0880295575    -0.7656813349
   14      Cl      1.6916129195     2.5368865142     0.0928464517
   15      C       3.3689754192     1.0410402466    -1.4594673430
   16      Cl      4.4321915318     2.4145020881    -1.4710703447
   17      C       3.7145777968    -0.1331714958    -2.1407996028
   18      Cl      5.2150109034    -0.2506056047    -3.0251149598
   19      C       2.8640478861    -1.2336241245    -2.1258562725
   20      H       3.1486450626    -2.1314881009    -2.6585852280
   21      C       1.6628786251    -1.1696816879    -1.4343152384
   22      H       0.9994323364    -2.0259920603    -1.4314927801
 ----------------------------------------------------------------
 Nuclear Repulsion Energy =        2327.37309054 hartrees
 There are       97 alpha and       97 beta electrons
 Applying Cartesian multipole field
    Component          Value
    ---------          -----
     (2,0,0)        1.00000E-12
     (0,2,0)        2.00000E-11
     (0,0,2)       -3.00000E-11
 Nucleus-field energy     =    -0.0000000511 hartrees
 Requested basis set is 6-311++G(d,p)
 There are 178 shells and 495 basis functions
 A cutoff of  1.0D-15 yielded  11499 shell pairs
 There are     98865 function pairs (    106248 Cartesian)
 Smallest overlap matrix eigenvalue = 1.75E-07
 Linear dependence detected in AO basis
 Number of orthogonalized atomic orbitals = 489
 Maximum deviation from orthogonality = 6.588E-10
 Guess from superposition of atomic densities
 Warning:  Energy on first SCF cycle will be non-variational
 SAD guess density has 194.000000 electrons

 -----------------------------------------------------------------------
  General SCF calculation program by
  Eric Jon Sundstrom, Paul Horn, Yuezhi Mao, Dmitri Zuev, Alec White,
  David Stuck, Shaama M.S., Shane Yost, Joonho Lee, David Small,
  Daniel Levine, Susi Lehtola, Hugh Burton, Evgeny Epifanovsky,
  Bang C. Huynh
 -----------------------------------------------------------------------
 Exchange:     0.2000 Hartree-Fock + 0.0800 Slater + 0.7200 B88
 Correlation:  0.1900 VWN1RPA + 0.8100 LYP
 Using SG-1 standard quadrature grid
 using 6 threads for integral computing
 -------------------------------------------------------
 OpenMP Integral computing Module                
 Release: version 2.0, May 2017, Q-Chem Inc. Pleasanton 
 -------------------------------------------------------
 A restricted SCF calculation will be
 performed using DIIS
 SCF converges when DIIS error is below 1.0e-08
 ---------------------------------------
  Cycle       Energy         DIIS error
 ---------------------------------------
    1   -3685.2082272186      2.74e-02  
    2   -3680.6211156489      1.98e-03  
    3   -3680.4686409093      2.82e-03  
    4   -3680.7236142450      7.47e-04  
    5   -3680.7404360907      2.88e-04  
    6   -3680.7426277601      1.10e-04  
    7   -3680.7429550007      3.82e-05  
    8   -3680.7429974180      1.11e-05  
    9   -3680.7430007889      3.17e-06  
   10   -3680.7430010831      8.88e-07  
   11   -3680.7430011057      2.34e-07  
   12   -3680.7430011070      1.15e-07  
   13   -3680.7430011076      4.00e-08  
   14   -3680.7430011077      1.35e-08  
   15   -3680.7430011074      4.66e-09  Convergence criterion met
 ---------------------------------------
 SCF time:   CPU 843.76s  wall 149.00s 
 SCF   energy in the final basis set =    -3680.7430011074
 Total energy in the final basis set =    -3680.7430011074

 --------------------------------------------------------------

                    Orbital Energies (a.u.)
 --------------------------------------------------------------

 Alpha MOs
 -- Occupied --
********-101.5815-101.5802-101.5795-101.5784-101.5780-101.5776 -10.2842
-10.2834 -10.2791 -10.2787 -10.2779 -10.2773 -10.2751 -10.2391 -10.2349
-10.2242 -10.2190 -10.2184  -9.4964  -9.4961  -9.4947  -9.4942  -9.4930
 -9.4927  -9.4922  -7.2615  -7.2612  -7.2596  -7.2591  -7.2581  -7.2576
 -7.2570  -7.2513  -7.2510  -7.2503  -7.2500  -7.2495  -7.2490  -7.2490
 -7.2484  -7.2479  -7.2476  -7.2470  -7.2469  -7.2468  -7.2464  -0.9655
 -0.9531  -0.9190  -0.9070  -0.8971  -0.8801  -0.8699  -0.8593  -0.8484
 -0.7938  -0.7651  -0.7578  -0.7425  -0.6640  -0.6443  -0.6413  -0.6170
 -0.5555  -0.5493  -0.5364  -0.5275  -0.4993  -0.4871  -0.4721  -0.4709
 -0.4692  -0.4633  -0.4541  -0.4423  -0.4266  -0.4172  -0.4115  -0.4041
 -0.3884  -0.3816  -0.3671  -0.3588  -0.3572  -0.3550  -0.3522  -0.3473
 -0.3436  -0.3374  -0.3368  -0.3208  -0.3197  -0.2799  -0.2768  -0.2755
 -0.2700
 -- Virtual --
 -0.0663  -0.0627  -0.0572  -0.0522  -0.0508  -0.0392  -0.0149  -0.0045
  0.0027   0.0097   0.0134   0.0184   0.0188   0.0221   0.0240   0.0350
  0.0397   0.0482   0.0498   0.0550   0.0585   0.0596   0.0658   0.0735
  0.0742   0.0783   0.0811   0.0821   0.0857   0.0880   0.0889   0.0923
  0.0947   0.0995   0.1051   0.1083   0.1102   0.1130   0.1150   0.1190
  0.1229   0.1233   0.1259   0.1301   0.1329   0.1370   0.1424   0.1442
  0.1449   0.1517   0.1538   0.1610   0.1627   0.1684   0.1747   0.1751
  0.1804   0.1826   0.1858   0.1873   0.1902   0.1957   0.1968   0.2037
  0.2053   0.2108   0.2184   0.2232   0.2244   0.2252   0.2320   0.2335
  0.2396   0.2437   0.2457   0.2495   0.2553   0.2586   0.2612   0.2651
  0.2686   0.2701   0.2730   0.2763   0.2798   0.2825   0.2879   0.2890
  0.2917   0.3014   0.3036   0.3080   0.3111   0.3220   0.3312   0.3347
  0.3468   0.3514   0.4023   0.4115   0.4214   0.4284   0.4327   0.4329
  0.4419   0.4440   0.4472   0.4512   0.4561   0.4590   0.4621   0.4675
  0.4721   0.4778   0.4793   0.4872   0.4923   0.4960   0.5063   0.5083
  0.5111   0.5197   0.5316   0.5472   0.5594   0.5601   0.5711   0.5736
  0.5758   0.5886   0.5912   0.6046   0.6092   0.6097   0.6154   0.6232
  0.6296   0.6318   0.6369   0.6452   0.6541   0.6612   0.6677   0.6721
  0.6799   0.6831   0.6950   0.6972   0.7198   0.7223   0.7599   0.7800
  0.7821   0.7892   0.8026   0.8105   0.8140   0.8290   0.8313   0.8348
  0.8357   0.8400   0.8404   0.8443   0.8451   0.8459   0.8482   0.8497
  0.8564   0.8604   0.8633   0.8701   0.8717   0.8849   0.8891   0.8916
  0.8955   0.9022   0.9065   0.9172   0.9187   0.9218   0.9319   0.9362
  0.9408   0.9419   0.9463   0.9474   0.9506   0.9593   0.9612   0.9747
  0.9771   0.9880   0.9907   1.0006   1.0174   1.0313   1.0401   1.0484
  1.0638   1.0874   1.0994   1.1273   1.1350   1.1772   1.1856   1.1952
  1.2004   1.2202   1.2303   1.2334   1.2506   1.2627   1.2657   1.2696
  1.2755   1.2785   1.2852   1.2964   1.3041   1.3157   1.3404   1.3632
  1.3712   1.3812   1.4093   1.4270   1.4496   1.4710   1.4810   1.5239
  1.5586   1.5610   1.5804   1.6014   1.6204   1.6457   1.6494   1.6681
  1.6827   1.7114   1.7188   1.7534   1.7723   1.7853   1.7938   1.8053
  1.8291   1.8361   1.8433   1.8485   1.8562   1.8783   1.8869   1.9130
  1.9336   1.9478   1.9643   1.9921   2.0430   2.0505   2.0619   2.1058
  2.1149   2.1187   2.1787   2.2088   2.2240   2.2308   2.2369   2.2397
  2.2500   2.2593   2.2638   2.2805   2.2837   2.3058   2.3161   2.3270
  2.3387   2.3511   2.3645   2.3895   2.4155   2.4177   2.4222   2.4333
  2.4551   2.4695   2.4886   2.4928   2.5149   2.5188   2.5399   2.5462
  2.5815   2.6086   2.6248   2.6564   2.6625   2.6669   2.6831   2.6926
  2.6975   2.7138   2.7349   2.7455   2.7650   2.7910   2.8193   2.8221
  2.8379   2.8779   2.8971   2.9647   2.9739   3.0543   3.0749   3.0858
  3.1081   3.1196   3.1224   3.1430   3.1658   3.1918   3.2110   3.2344
  3.2724   3.3616   3.3693   3.4238   3.5060   3.6031   3.6621   3.6844
  3.7178   3.8195   3.9117   4.0068   4.0311   4.0730   4.2992   4.8004
  4.8064   9.7403   9.7558   9.7856   9.7952   9.8064   9.8184   9.8399
 23.3120  23.4658  23.7932  23.8369  23.8472  23.8711  23.9327  23.9428
 23.9566  24.0225  24.0970  24.1433  25.7672  25.7764  25.8012  25.8342
 25.8682  25.9122  25.9704  26.0780  26.0983  26.1049  26.1645  26.1770
 26.2400  26.3601  26.4673  26.5166  26.5975  26.6714  26.7538  26.9153
 26.9924 215.7301 215.7476 215.7810 215.7921 215.8052 215.8233 215.8439
 --------------------------------------------------------------

          Ground-State Mulliken Net Atomic Charges

     Atom                 Charge (a.u.)
  ----------------------------------------
      1 C                    -0.413315
      2 C                    -0.695412
      3 H                     0.225876
      4 C                    -0.590505
      5 Cl                    0.613794
      6 C                    -0.371530
      7 Cl                    0.614004
      8 C                     0.271131
      9 Cl                    0.641953
     10 C                    -0.832936
     11 Cl                    0.530828
     12 C                     0.139500
     13 C                    -1.381051
     14 Cl                    0.517708
     15 C                     0.600240
     16 Cl                    0.600458
     17 C                    -0.013131
     18 Cl                    0.540575
     19 C                    -0.938721
     20 H                     0.214685
     21 C                    -0.466707
     22 H                     0.192555
  ----------------------------------------
  Sum of atomic charges =     0.000000

 -----------------------------------------------------------------
                    Cartesian Multipole Moments
 -----------------------------------------------------------------
    Charge (ESU x 10^10)
                 0.0000
    Dipole Moment (Debye)
         X       0.4301      Y      -2.1486      Z      -0.2483
       Tot       2.2053
    Quadrupole Moments (Debye-Ang)
        XX    -163.6343     XY      -4.3553     YY    -154.8022
        XZ       2.0481     YZ       3.6562     ZZ    -158.1799
    Octopole Moments (Debye-Ang^2)
       XXX    -210.4594    XXY     -74.6853    XYY     -54.4815
       YYY    -211.0605    XXZ      47.5453    XYZ       7.1544
       YYZ      34.5324    XZZ     -60.0404    YZZ     -75.8472
       ZZZ     122.7967
    Hexadecapole Moments (Debye-Ang^3)
      XXXX   -8388.1304   XXXY    -342.7653   XXYY   -1641.7421
      XYYY    -319.1506   YYYY   -1589.1354   XXXZ    1687.9148
      XXYZ     130.5427   XYYZ     546.7262   YYYZ     378.6327
      XXZZ   -1995.0905   XYZZ    -135.4620   YYZZ    -857.0497
      XZZZ    1686.0084   YZZZ     340.9959   ZZZZ   -3618.9017
 -----------------------------------------------------------------
 Calculating analytic gradient of the SCF energy
 Gradient of SCF Energy
            1           2           3           4           5           6
    1   0.0000338   0.0000112   0.0000066  -0.0000253   0.0000136   0.0000203
    2  -0.0000037   0.0000250   0.0000000   0.0000056   0.0000049  -0.0000027
    3   0.0000259  -0.0000233   0.0000031   0.0000246  -0.0000013   0.0000195
            7           8           9          10          11          12
    1   0.0000090   0.0000121  -0.0000019  -0.0000197   0.0000058  -0.0000296
    2   0.0000055   0.0000128   0.0000061   0.0000109  -0.0000087  -0.0000658
    3   0.0000204  -0.0000089   0.0000145  -0.0000028   0.0000165  -0.0000171
           13          14          15          16          17          18
    1   0.0000391  -0.0000063  -0.0000579   0.0000097   0.0000188  -0.0000198
    2   0.0000315  -0.0000206   0.0000032   0.0000034  -0.0000313  -0.0000101
    3  -0.0000078  -0.0000164   0.0000257  -0.0000147  -0.0000349  -0.0000142
           19          20          21          22
    1   0.0000204  -0.0000157  -0.0000171  -0.0000070
    2   0.0000059  -0.0000099   0.0000433  -0.0000052
    3  -0.0000208  -0.0000020   0.0000169  -0.0000027
 Max gradient component =       6.579E-05
 RMS gradient           =       2.048E-05
 Gradient time:  CPU 258.64 s  wall 43.34 s
 Geometry Optimization Parameters
   NAtoms,    NIC,     NZ,  NCons,   NDum,   NFix, NCnnct, MaxDiis
       22     155      22       0       0       0       0       0

 Cartesian Hessian Update
 Hessian updated using BFGS update


** GEOMETRY OPTIMIZATION IN DELOCALIZED INTERNAL COORDINATES **
   Searching for a Minimum

   Optimization Cycle:  12

                       Coordinates (Angstroms)
     ATOM                X               Y               Z
      1  C        -0.0105691045    0.0168978224   -0.0072700697
      2  C        -0.0627057309   -0.4774257176    1.2932196412
      3  H         0.8372094250   -0.8571505069    1.7587673274
      4  C        -1.2512373032   -0.4807669562    2.0120282835
      5  Cl       -1.2333177593   -1.1147654125    3.6376342921
      6  C        -2.4272614339    0.0136910009    1.4386642146
      7  Cl       -3.9114875060    0.0119905668    2.3384053120
      8  C        -2.3911498485    0.5090910946    0.1243694662
      9  Cl       -3.8425809707    1.1160418472   -0.6116720875
     10  C        -1.1854009329    0.5072545489   -0.5902544186
     11  Cl       -1.1308014199    1.1173621738   -2.2231101844
     12  C         1.2845861596   -0.0136577962   -0.7498391606
     13  C         2.1492898327    1.0880295575   -0.7656813349
     14  Cl        1.6916129195    2.5368865142    0.0928464517
     15  C         3.3689754192    1.0410402466   -1.4594673430
     16  Cl        4.4321915318    2.4145020881   -1.4710703447
     17  C         3.7145777968   -0.1331714958   -2.1407996028
     18  Cl        5.2150109034   -0.2506056047   -3.0251149598
     19  C         2.8640478861   -1.2336241245   -2.1258562725
     20  H         3.1486450626   -2.1314881009   -2.6585852280
     21  C         1.6628786251   -1.1696816879   -1.4343152384
     22  H         0.9994323364   -2.0259920603   -1.4314927801
   Point Group: c1    Number of degrees of freedom:    60


   Energy is  -3680.743001107

 Hessian updated using BFGS update

 60 Hessian modes will be used to form the next step
  Hessian Eigenvalues:
     0.002650    0.017775    0.019497    0.020916    0.023261    0.023438
     0.023678    0.023786    0.023926    0.024005    0.024025    0.024093
     0.024112    0.024134    0.024155    0.024306    0.024700    0.026215
     0.030981    0.155396    0.159644    0.160138    0.215216    0.225251
     0.229538    0.239239    0.243446    0.248500    0.249987    0.249998
     0.250093    0.250189    0.251701    0.254829    0.268196    0.289851
     0.298717    0.300541    0.300987    0.301078    0.301388    0.304051
     0.308497    0.341431    0.355396    0.356685    0.356881    0.363975
     0.430589    0.432506    0.437705    0.456636    0.461382    0.467150
     0.471315    0.473608    0.479271    0.487791    0.508325    0.516709

 Minimum search - taking simple RFO step
 Searching for Lamda that Minimizes Along All modes
 Value Taken    Lamda =   0.00000000
 Step Taken.  Stepsize is  0.002279

                             Maximum     Tolerance    Cnvgd?
         Gradient           0.000056      0.000300     YES
         Displacement       0.001597      0.001200      NO
         Energy change     -0.000001      0.000001     YES

 Final energy is   -3680.7430011074293     


 ******************************
 **  OPTIMIZATION CONVERGED  **
 ******************************

                       Coordinates (Angstroms)
     ATOM                X               Y               Z
      1  C        -0.0105691045    0.0168978224   -0.0072700697
      2  C        -0.0627057309   -0.4774257176    1.2932196412
      3  H         0.8372094250   -0.8571505069    1.7587673274
      4  C        -1.2512373032   -0.4807669562    2.0120282835
      5  Cl       -1.2333177593   -1.1147654125    3.6376342921
      6  C        -2.4272614339    0.0136910009    1.4386642146
      7  Cl       -3.9114875060    0.0119905668    2.3384053120
      8  C        -2.3911498485    0.5090910946    0.1243694662
      9  Cl       -3.8425809707    1.1160418472   -0.6116720875
     10  C        -1.1854009329    0.5072545489   -0.5902544186
     11  Cl       -1.1308014199    1.1173621738   -2.2231101844
     12  C         1.2845861596   -0.0136577962   -0.7498391606
     13  C         2.1492898327    1.0880295575   -0.7656813349
     14  Cl        1.6916129195    2.5368865142    0.0928464517
     15  C         3.3689754192    1.0410402466   -1.4594673430
     16  Cl        4.4321915318    2.4145020881   -1.4710703447
     17  C         3.7145777968   -0.1331714958   -2.1407996028
     18  Cl        5.2150109034   -0.2506056047   -3.0251149598
     19  C         2.8640478861   -1.2336241245   -2.1258562725
     20  H         3.1486450626   -2.1314881009   -2.6585852280
     21  C         1.6628786251   -1.1696816879   -1.4343152384
     22  H         0.9994323364   -2.0259920603   -1.4314927801

Z-matrix Print:
$molecule
0 1
Cl
C  1 1.745200
C  2 1.400599 1 119.048212
C  3 1.395709 2 118.595380 1 -179.701486 0
H  4 1.083253 3 119.174339 2 -179.761711 0
C  4 1.387489 3 121.147449 2 -0.400512 0
H  6 1.082107 4 120.750165 3 -179.684904 0
C  6 1.390906 4 119.885742 3 0.156374 0
C  8 1.400867 6 120.469709 4 0.134883 0
C  3 1.493241 2 121.669031 1 -0.581143 0
C  10 1.392245 3 119.322704 2 -94.316604 0
H  11 1.082023 10 119.693391 3 1.345498 0
C  11 1.388994 10 121.084020 3 -179.265077 0
C  13 1.398666 11 120.429376 10 0.108494 0
C  10 1.400197 3 121.860991 2 86.883797 0
C  15 1.401614 10 120.661981 3 179.214920 0
Cl 14 1.735645 13 120.408863 11 -179.885365 0
Cl 16 1.736893 15 120.216464 10 -179.829478 0
Cl 9 1.736940 8 120.566327 6 179.748890 0
Cl 15 1.743970 10 119.083137 3 -0.749037 0
Cl 13 1.744956 11 118.306897 10 -179.889963 0
Cl 8 1.745596 6 118.543639 4 -179.848858 0
$end


 --------------------------------------------------------------

                    Orbital Energies (a.u.)
 --------------------------------------------------------------

 Alpha MOs
 -- Occupied --
********-101.5815-101.5802-101.5795-101.5784-101.5780-101.5776 -10.2842
-10.2834 -10.2791 -10.2787 -10.2779 -10.2773 -10.2751 -10.2391 -10.2349
-10.2242 -10.2190 -10.2184  -9.4964  -9.4961  -9.4947  -9.4942  -9.4930
 -9.4927  -9.4922  -7.2615  -7.2612  -7.2596  -7.2591  -7.2581  -7.2576
 -7.2570  -7.2513  -7.2510  -7.2503  -7.2500  -7.2495  -7.2490  -7.2490
 -7.2484  -7.2479  -7.2476  -7.2470  -7.2469  -7.2468  -7.2464  -0.9655
 -0.9531  -0.9190  -0.9070  -0.8971  -0.8801  -0.8699  -0.8593  -0.8484
 -0.7938  -0.7651  -0.7578  -0.7425  -0.6640  -0.6443  -0.6413  -0.6170
 -0.5555  -0.5493  -0.5364  -0.5275  -0.4993  -0.4871  -0.4721  -0.4709
 -0.4692  -0.4633  -0.4541  -0.4423  -0.4266  -0.4172  -0.4115  -0.4041
 -0.3884  -0.3816  -0.3671  -0.3588  -0.3572  -0.3550  -0.3522  -0.3473
 -0.3436  -0.3374  -0.3368  -0.3208  -0.3197  -0.2799  -0.2768  -0.2755
 -0.2700
 -- Virtual --
 -0.0663  -0.0627  -0.0572  -0.0522  -0.0508  -0.0392  -0.0149  -0.0045
  0.0027   0.0097   0.0134   0.0184   0.0188   0.0221   0.0240   0.0350
  0.0397   0.0482   0.0498   0.0550   0.0585   0.0596   0.0658   0.0735
  0.0742   0.0783   0.0811   0.0821   0.0857   0.0880   0.0889   0.0923
  0.0947   0.0995   0.1051   0.1083   0.1102   0.1130   0.1150   0.1190
  0.1229   0.1233   0.1259   0.1301   0.1329   0.1370   0.1424   0.1442
  0.1449   0.1517   0.1538   0.1610   0.1627   0.1684   0.1747   0.1751
  0.1804   0.1826   0.1858   0.1873   0.1902   0.1957   0.1968   0.2037
  0.2053   0.2108   0.2184   0.2232   0.2244   0.2252   0.2320   0.2335
  0.2396   0.2437   0.2457   0.2495   0.2553   0.2586   0.2612   0.2651
  0.2686   0.2701   0.2730   0.2763   0.2798   0.2825   0.2879   0.2890
  0.2917   0.3014   0.3036   0.3080   0.3111   0.3220   0.3312   0.3347
  0.3468   0.3514   0.4023   0.4115   0.4214   0.4284   0.4327   0.4329
  0.4419   0.4440   0.4472   0.4512   0.4561   0.4590   0.4621   0.4675
  0.4721   0.4778   0.4793   0.4872   0.4923   0.4960   0.5063   0.5083
  0.5111   0.5197   0.5316   0.5472   0.5594   0.5601   0.5711   0.5736
  0.5758   0.5886   0.5912   0.6046   0.6092   0.6097   0.6154   0.6232
  0.6296   0.6318   0.6369   0.6452   0.6541   0.6612   0.6677   0.6721
  0.6799   0.6831   0.6950   0.6972   0.7198   0.7223   0.7599   0.7800
  0.7821   0.7892   0.8026   0.8105   0.8140   0.8290   0.8313   0.8348
  0.8357   0.8400   0.8404   0.8443   0.8451   0.8459   0.8482   0.8497
  0.8564   0.8604   0.8633   0.8701   0.8717   0.8849   0.8891   0.8916
  0.8955   0.9022   0.9065   0.9172   0.9187   0.9218   0.9319   0.9362
  0.9408   0.9419   0.9463   0.9474   0.9506   0.9593   0.9612   0.9747
  0.9771   0.9880   0.9907   1.0006   1.0174   1.0313   1.0401   1.0484
  1.0638   1.0874   1.0994   1.1273   1.1350   1.1772   1.1856   1.1952
  1.2004   1.2202   1.2303   1.2334   1.2506   1.2627   1.2657   1.2696
  1.2755   1.2785   1.2852   1.2964   1.3041   1.3157   1.3404   1.3632
  1.3712   1.3812   1.4093   1.4270   1.4496   1.4710   1.4810   1.5239
  1.5586   1.5610   1.5804   1.6014   1.6204   1.6457   1.6494   1.6681
  1.6827   1.7114   1.7188   1.7534   1.7723   1.7853   1.7938   1.8053
  1.8291   1.8361   1.8433   1.8485   1.8562   1.8783   1.8869   1.9130
  1.9336   1.9478   1.9643   1.9921   2.0430   2.0505   2.0619   2.1058
  2.1149   2.1187   2.1787   2.2088   2.2240   2.2308   2.2369   2.2397
  2.2500   2.2593   2.2638   2.2805   2.2837   2.3058   2.3161   2.3270
  2.3387   2.3511   2.3645   2.3895   2.4155   2.4177   2.4222   2.4333
  2.4551   2.4695   2.4886   2.4928   2.5149   2.5188   2.5399   2.5462
  2.5815   2.6086   2.6248   2.6564   2.6625   2.6669   2.6831   2.6926
  2.6975   2.7138   2.7349   2.7455   2.7650   2.7910   2.8193   2.8221
  2.8379   2.8779   2.8971   2.9647   2.9739   3.0543   3.0749   3.0858
  3.1081   3.1196   3.1224   3.1430   3.1658   3.1918   3.2110   3.2344
  3.2724   3.3616   3.3693   3.4238   3.5060   3.6031   3.6621   3.6844
  3.7178   3.8195   3.9117   4.0068   4.0311   4.0730   4.2992   4.8004
  4.8064   9.7403   9.7558   9.7856   9.7952   9.8064   9.8184   9.8399
 23.3120  23.4658  23.7932  23.8369  23.8472  23.8711  23.9327  23.9428
 23.9566  24.0225  24.0970  24.1433  25.7672  25.7764  25.8012  25.8342
 25.8682  25.9122  25.9704  26.0780  26.0983  26.1049  26.1645  26.1770
 26.2400  26.3601  26.4673  26.5166  26.5975  26.6714  26.7538  26.9153
 26.9924 215.7301 215.7476 215.7810 215.7921 215.8052 215.8233 215.8439
 --------------------------------------------------------------

          Ground-State Mulliken Net Atomic Charges

     Atom                 Charge (a.u.)
  ----------------------------------------
      1 C                    -0.413315
      2 C                    -0.695412
      3 H                     0.225876
      4 C                    -0.590505
      5 Cl                    0.613794
      6 C                    -0.371530
      7 Cl                    0.614004
      8 C                     0.271131
      9 Cl                    0.641953
     10 C                    -0.832936
     11 Cl                    0.530828
     12 C                     0.139500
     13 C                    -1.381051
     14 Cl                    0.517708
     15 C                     0.600240
     16 Cl                    0.600458
     17 C                    -0.013131
     18 Cl                    0.540575
     19 C                    -0.938721
     20 H                     0.214685
     21 C                    -0.466707
     22 H                     0.192555
  ----------------------------------------
  Sum of atomic charges =     0.000000

 -----------------------------------------------------------------
                    Cartesian Multipole Moments
 -----------------------------------------------------------------
    Charge (ESU x 10^10)
                 0.0000
    Dipole Moment (Debye)
         X       0.4301      Y      -2.1486      Z      -0.2483
       Tot       2.2053
    Quadrupole Moments (Debye-Ang)
        XX    -163.6343     XY      -4.3553     YY    -154.8022
        XZ       2.0481     YZ       3.6562     ZZ    -158.1799
    Octopole Moments (Debye-Ang^2)
       XXX    -210.4594    XXY     -74.6853    XYY     -54.4815
       YYY    -211.0605    XXZ      47.5453    XYZ       7.1544
       YYZ      34.5324    XZZ     -60.0404    YZZ     -75.8472
       ZZZ     122.7967
    Hexadecapole Moments (Debye-Ang^3)
      XXXX   -8388.1304   XXXY    -342.7653   XXYY   -1641.7421
      XYYY    -319.1506   YYYY   -1589.1354   XXXZ    1687.9148
      XXYZ     130.5427   XYYZ     546.7262   YYYZ     378.6327
      XXZZ   -1995.0905   XYZZ    -135.4620   YYZZ    -857.0497
      XZZZ    1686.0084   YZZZ     340.9959   ZZZZ   -3618.9017
 -----------------------------------------------------------------
Archival summary:
1\1\february\OPT\ProcedureUnspecified\BasisUnspecified\l7123\taweetha\FriMar609:54:572020FriMar609:54:572020\0\\#,OPT,ProcedureUnspecified,BasisUnspecified,\\0,1\Cl\C,1,1.7452\C,2,1.4006,1,119.048\C,3,1.39571,2,118.595,1,-179.701,0\H,4,1.08325,3,119.174,2,-179.762,0\C,4,1.38749,3,121.147,2,-0.400512,0\H,6,1.08211,4,120.75,3,-179.685,0\C,6,1.39091,4,119.886,3,0.156374,0\C,8,1.40087,6,120.47,4,0.134883,0\C,3,1.49324,2,121.669,1,-0.581143,0\C,10,1.39225,3,119.323,2,-94.3166,0\H,11,1.08202,10,119.693,3,1.3455,0\C,11,1.38899,10,121.084,3,-179.265,0\C,13,1.39867,11,120.429,10,0.108494,0\C,10,1.4002,3,121.861,2,86.8838,0\C,15,1.40161,10,120.662,3,179.215,0\Cl,14,1.73565,13,120.409,11,-179.885,0\Cl,16,1.73689,15,120.216,10,-179.829,0\Cl,9,1.73694,8,120.566,6,179.749,0\Cl,15,1.74397,10,119.083,3,-0.749037,0\Cl,13,1.74496,11,118.307,10,-179.89,0\Cl,8,1.7456,6,118.544,4,-179.849,0\\\@

 Total job time:  2302.17s(wall), 13154.94s(cpu) 
 Fri Mar  6 09:54:57 2020

        *************************************************************
        *                                                           *
        *  Thank you very much for using Q-Chem.  Have a nice day.  *
        *                                                           *
        *************************************************************


 
User input: 2 of 2 
 
                  Welcome to Q-Chem
     A Quantum Leap Into The Future Of Chemistry


 Q-Chem 5.2 (devel), Q-Chem, Inc., Pleasanton, CA (2019)

 Yihan Shao,  Zhengting Gan,  E. Epifanovsky,  A. T. B. Gilbert,  M. Wormit,  
 J. Kussmann,  A. W. Lange,  A. Behn,  Jia Deng,  Xintian Feng,  D. Ghosh,  
 M. Goldey,  P. R. Horn,  L. D. Jacobson,  I. Kaliman,  T. Kus,  A. Landau,  
 Jie Liu,  E. I. Proynov,  R. M. Richard,  R. P. Steele,  E. J. Sundstrom,  
 H. L. Woodcock III,  P. M. Zimmerman,  D. Zuev,  B. Albrecht,  E. Alguire,  
 S. A. Baeppler,  D. Barton,  Z. Benda,  Y. A. Bernard,  E. J. Berquist,  
 K. B. Bravaya,  H. Burton,  D. Casanova,  Chun-Min Chang,  Yunqing Chen,  
 A. Chien,  K. D. Closser,  M. P. Coons,  S. Coriani,  S. Dasgupta,  
 A. L. Dempwolff,  M. Diedenhofen,  Hainam Do,  R. G. Edgar,  Po-Tung Fang,  
 S. Faraji,  S. Fatehi,  Qingguo Feng,  K. D. Fenk,  J. Fosso-Tande,  
 J. Gayvert,  Qinghui Ge,  A. Ghysels,  G. Gidofalvi,  J. Gomes,  
 J. Gonthier,  A. Gunina,  D. Hait,  M. W. D. Hanson-Heine,  
 P. H. P. Harbach,  A. W. Hauser,  M. F. Herbst,  J. E. Herr,  
 E. G. Hohenstein,  Z. C. Holden,  Kerwin Hui,  B. C. Huynh,  T.-C. Jagau,  
 Hyunjun Ji,  B. Kaduk,  K. Khistyaev,  Jaehoon Kim,  P. Klunzinger,  K. Koh,  
 D. Kosenkov,  L. Koulias,  T. Kowalczyk,  C. M. Krauter,  A. Kunitsa,  
 Ka Un Lao,  A. Laurent,  K. V. Lawler,  Joonho Lee,  D. Lefrancois,  
 S. Lehtola,  D. S. Levine,  Yi-Pei Li,  You-Sheng Lin,  Fenglai Liu,  
 E. Livshits,  A. Luenser,  P. Manohar,  E. Mansoor,  S. F. Manzer,  
 Shan-Ping Mao,  Yuezhi Mao,  N. Mardirossian,  A. V. Marenich,  
 T. Markovich,  L. A. Martinez-Martinez,  S. A. Maurer,  N. J. Mayhall,  
 S. C. McKenzie,  J.-M. Mewes,  P. Morgante,  A. F. Morrison,  
 J. W. Mullinax,  K. Nanda,  T. S. Nguyen-Beck,  R. Olivares-Amaya,  
 J. A. Parkhill,  Zheng Pei,  T. M. Perrine,  F. Plasser,  P. Pokhilko,  
 S. Prager,  A. Prociuk,  E. Ramos,  D. R. Rehn,  F. Rob,  M. Scheurer,  
 M. Schneider,  N. Sergueev,  S. M. Sharada,  S. Sharma,  D. W. Small,  
 T. Stauch,  T. Stein,  Yu-Chuan Su,  A. J. W. Thom,  A. Tkatchenko,  
 T. Tsuchimochi,  N. M. Tubman,  L. Vogt,  M. L. Vidal,  O. Vydrov,  
 M. A. Watson,  J. Wenzel,  M. de Wergifosse,  T. A. Wesolowski,  A. White,  
 J. Witte,  A. Yamada,  Jun Yang,  K. Yao,  S. Yeganeh,  S. R. Yost,  
 Zhi-Qiang You,  A. Zech,  Igor Ying Zhang,  Xing Zhang,  Yan Zhao,  
 Ying Zhu,  B. R. Brooks,  G. K. L. Chan,  C. J. Cramer,  M. S. Gordon,  
 W. J. Hehre,  A. Klamt,  M. W. Schmidt,  C. D. Sherrill,  D. G. Truhlar,  
 A. Aspuru-Guzik,  R. Baer,  A. T. Bell,  N. A. Besley,  Jeng-Da Chai,  
 A. E. DePrince, III,  R. A. DiStasio Jr.,  A. Dreuw,  B. D. Dunietz,  
 T. R. Furlani,  Chao-Ping Hsu,  Yousung Jung,  Jing Kong,  D. S. Lambrecht,  
 WanZhen Liang,  C. Ochsenfeld,  V. A. Rassolov,  L. V. Slipchenko,  
 J. E. Subotnik,  T. Van Voorhis,  J. M. Herbert,  A. I. Krylov,  
 P. M. W. Gill,  M. Head-Gordon

 Contributors to earlier versions of Q-Chem not listed above: 
 R. D. Adamson,  B. Austin,  J. Baker,  G. J. O. Beran,  K. Brandhorst,  
 S. T. Brown,  E. F. C. Byrd,  A. K. Chakraborty,  C.-L. Cheng,  
 Siu Hung Chien,  D. M. Chipman,  D. L. Crittenden,  H. Dachsel,  
 R. J. Doerksen,  A. D. Dutoi,  L. Fusti-Molnar,  W. A. Goddard III,  
 A. Golubeva-Zadorozhnaya,  S. R. Gwaltney,  G. Hawkins,  A. Heyden,  
 S. Hirata,  G. Kedziora,  F. J. Keil,  C. Kelley,  Jihan Kim,  R. A. King,  
 R. Z. Khaliullin,  P. P. Korambath,  W. Kurlancheek,  A. M. Lee,  M. S. Lee,  
 S. V. Levchenko,  Ching Yeh Lin,  D. Liotard,  R. C. Lochan,  I. Lotan,  
 P. E. Maslen,  N. Nair,  D. P. O'Neill,  D. Neuhauser,  E. Neuscamman,  
 C. M. Oana,  R. Olson,  B. Peters,  R. Peverati,  P. A. Pieniazek,  
 Y. M. Rhee,  J. Ritchie,  M. A. Rohrdanz,  E. Rosta,  N. J. Russ,  
 H. F. Schaefer III,  N. E. Schultz,  N. Shenvi,  A. C. Simmonett,  A. Sodt,  
 D. Stuck,  K. S. Thanthiriwatte,  V. Vanovschi,  Tao Wang,  A. Warshel,  
 C. F. Williams,  Q. Wu,  X. Xu,  W. Zhang

 Please cite Q-Chem as follows:
 Y. Shao et al., Mol. Phys. 113, 184-215 (2015)
 DOI: 10.1080/00268976.2014.952696

 Q-Chem 5.2.1 for Intel X86 EM64T Linux

 Parts of Q-Chem use Armadillo 8.300.2 (Tropical Shenanigans).
 http://arma.sourceforge.net/

 Q-Chem begins on Fri Mar  6 09:54:57 2020  

Host: 
0

     Scratch files written to /scratch/taweetham/qchem17823//
NAlpha2: 194
NElect   194
Mult     1
The previous job contains 0 fragments, simply inherited here

 Q-Chem warning in module libgen/rem_setup.C, line 2168:

 Setting Thresh to 1e-14


Checking the input file for inconsistencies... 	...done.

--------------------------------------------------------------
User input:
--------------------------------------------------------------

$MOLECULE
READ
$END

$REM
   JOB_TYPE 	FREQUENCY
   BASIS 	6-311++G**
   METHOD	B3LYP
   SCF_GUESS_ALWAYS     TRUE
   SYM_IGNORE   TRUE
   S2THRESH     15
   THRESH       15
   MEM_TOTAL    10000
$END

--------------------------------------------------------------
 ----------------------------------------------------------------
             Standard Nuclear Orientation (Angstroms)
    I     Atom           X                Y                Z
 ----------------------------------------------------------------
    1      C      -0.0105691045     0.0168978224    -0.0072700697
    2      C      -0.0627057309    -0.4774257176     1.2932196412
    3      H       0.8372094250    -0.8571505069     1.7587673274
    4      C      -1.2512373032    -0.4807669562     2.0120282835
    5      Cl     -1.2333177593    -1.1147654125     3.6376342921
    6      C      -2.4272614339     0.0136910009     1.4386642146
    7      Cl     -3.9114875060     0.0119905668     2.3384053120
    8      C      -2.3911498485     0.5090910946     0.1243694662
    9      Cl     -3.8425809707     1.1160418472    -0.6116720875
   10      C      -1.1854009329     0.5072545489    -0.5902544186
   11      Cl     -1.1308014199     1.1173621738    -2.2231101844
   12      C       1.2845861596    -0.0136577962    -0.7498391606
   13      C       2.1492898327     1.0880295575    -0.7656813349
   14      Cl      1.6916129195     2.5368865142     0.0928464517
   15      C       3.3689754192     1.0410402466    -1.4594673430
   16      Cl      4.4321915318     2.4145020881    -1.4710703447
   17      C       3.7145777968    -0.1331714958    -2.1407996028
   18      Cl      5.2150109034    -0.2506056047    -3.0251149598
   19      C       2.8640478861    -1.2336241245    -2.1258562725
   20      H       3.1486450626    -2.1314881009    -2.6585852280
   21      C       1.6628786251    -1.1696816879    -1.4343152384
   22      H       0.9994323364    -2.0259920603    -1.4314927801
 ----------------------------------------------------------------
 Nuclear Repulsion Energy =        2327.37309054 hartrees
 There are       97 alpha and       97 beta electrons
 Requested basis set is 6-311++G(d,p)
 There are 178 shells and 495 basis functions

 Total QAlloc Memory Limit  10000 MB
 Mega-Array Size       188 MB
 MEM_STATIC part       192 MB
 A cutoff of  1.0D-15 yielded  11499 shell pairs
 There are     98865 function pairs (    106248 Cartesian)
 Smallest overlap matrix eigenvalue = 1.75E-07
 Linear dependence detected in AO basis
 Number of orthogonalized atomic orbitals = 489
 Maximum deviation from orthogonality = 5.208E-10
 Guess from superposition of atomic densities
 Warning:  Energy on first SCF cycle will be non-variational
 SAD guess density has 194.000000 electrons

 -----------------------------------------------------------------------
  General SCF calculation program by
  Eric Jon Sundstrom, Paul Horn, Yuezhi Mao, Dmitri Zuev, Alec White,
  David Stuck, Shaama M.S., Shane Yost, Joonho Lee, David Small,
  Daniel Levine, Susi Lehtola, Hugh Burton, Evgeny Epifanovsky,
  Bang C. Huynh
 -----------------------------------------------------------------------
 Exchange:     0.2000 Hartree-Fock + 0.0800 Slater + 0.7200 B88
 Correlation:  0.1900 VWN1RPA + 0.8100 LYP
 Using SG-1 standard quadrature grid
 using 6 threads for integral computing
 -------------------------------------------------------
 OpenMP Integral computing Module                
 Release: version 2.0, May 2017, Q-Chem Inc. Pleasanton 
 -------------------------------------------------------
 A restricted SCF calculation will be
 performed using DIIS
 SCF converges when DIIS error is below 1.0e-08
 ---------------------------------------
  Cycle       Energy         DIIS error
 ---------------------------------------
    1   -3685.2082272197      2.74e-02  
    2   -3680.6211156501      1.98e-03  
    3   -3680.4686409114      2.82e-03  
    4   -3680.7236142459      7.47e-04  
    5   -3680.7404360919      2.88e-04  
    6   -3680.7426277612      1.10e-04  
    7   -3680.7429550017      3.82e-05  
    8   -3680.7429974191      1.11e-05  
    9   -3680.7430007901      3.17e-06  
   10   -3680.7430010842      8.88e-07  
   11   -3680.7430011069      2.34e-07  
   12   -3680.7430011084      1.15e-07  
   13   -3680.7430011088      4.00e-08  
   14   -3680.7430011088      1.35e-08  
   15   -3680.7430011084      4.66e-09  Convergence criterion met
 ---------------------------------------
 SCF time:   CPU 842.07s  wall 149.00s 
 SCF   energy in the final basis set =    -3680.7430011084
 Total energy in the final basis set =    -3680.7430011084

 --------------------------------------------------------------

                    Orbital Energies (a.u.)
 --------------------------------------------------------------

 Alpha MOs
 -- Occupied --
********-101.5815-101.5802-101.5795-101.5784-101.5780-101.5776 -10.2842
-10.2834 -10.2791 -10.2787 -10.2779 -10.2773 -10.2751 -10.2391 -10.2349
-10.2242 -10.2190 -10.2184  -9.4964  -9.4961  -9.4947  -9.4942  -9.4930
 -9.4927  -9.4922  -7.2615  -7.2612  -7.2596  -7.2591  -7.2581  -7.2576
 -7.2570  -7.2513  -7.2510  -7.2503  -7.2500  -7.2495  -7.2490  -7.2490
 -7.2484  -7.2479  -7.2476  -7.2470  -7.2469  -7.2468  -7.2464  -0.9655
 -0.9531  -0.9190  -0.9070  -0.8971  -0.8801  -0.8699  -0.8593  -0.8484
 -0.7938  -0.7651  -0.7578  -0.7425  -0.6640  -0.6443  -0.6413  -0.6170
 -0.5555  -0.5493  -0.5364  -0.5275  -0.4993  -0.4871  -0.4721  -0.4709
 -0.4692  -0.4633  -0.4541  -0.4423  -0.4266  -0.4172  -0.4115  -0.4041
 -0.3884  -0.3816  -0.3671  -0.3588  -0.3572  -0.3550  -0.3522  -0.3473
 -0.3436  -0.3374  -0.3368  -0.3208  -0.3197  -0.2799  -0.2768  -0.2755
 -0.2700
 -- Virtual --
 -0.0663  -0.0627  -0.0572  -0.0522  -0.0508  -0.0392  -0.0149  -0.0045
  0.0027   0.0097   0.0134   0.0184   0.0188   0.0221   0.0240   0.0350
  0.0397   0.0482   0.0498   0.0550   0.0585   0.0596   0.0658   0.0735
  0.0742   0.0783   0.0811   0.0821   0.0857   0.0880   0.0889   0.0923
  0.0947   0.0995   0.1051   0.1083   0.1102   0.1130   0.1150   0.1190
  0.1229   0.1233   0.1259   0.1301   0.1329   0.1370   0.1424   0.1442
  0.1449   0.1517   0.1538   0.1610   0.1627   0.1684   0.1747   0.1751
  0.1804   0.1826   0.1858   0.1873   0.1902   0.1957   0.1968   0.2037
  0.2053   0.2108   0.2184   0.2232   0.2244   0.2252   0.2320   0.2335
  0.2396   0.2437   0.2457   0.2495   0.2553   0.2586   0.2612   0.2651
  0.2686   0.2701   0.2730   0.2763   0.2798   0.2825   0.2879   0.2890
  0.2917   0.3014   0.3036   0.3080   0.3111   0.3220   0.3312   0.3347
  0.3468   0.3514   0.4023   0.4115   0.4214   0.4284   0.4327   0.4329
  0.4419   0.4440   0.4472   0.4512   0.4561   0.4590   0.4621   0.4675
  0.4721   0.4778   0.4793   0.4872   0.4923   0.4960   0.5063   0.5083
  0.5111   0.5197   0.5316   0.5472   0.5594   0.5601   0.5711   0.5736
  0.5758   0.5886   0.5912   0.6046   0.6092   0.6097   0.6154   0.6232
  0.6296   0.6318   0.6369   0.6452   0.6541   0.6612   0.6677   0.6721
  0.6799   0.6831   0.6950   0.6972   0.7198   0.7223   0.7599   0.7800
  0.7821   0.7892   0.8026   0.8105   0.8140   0.8290   0.8313   0.8348
  0.8357   0.8400   0.8404   0.8443   0.8451   0.8459   0.8482   0.8497
  0.8564   0.8604   0.8633   0.8701   0.8717   0.8849   0.8891   0.8916
  0.8955   0.9022   0.9065   0.9172   0.9187   0.9218   0.9319   0.9362
  0.9408   0.9419   0.9463   0.9474   0.9506   0.9593   0.9612   0.9747
  0.9771   0.9880   0.9907   1.0006   1.0174   1.0313   1.0401   1.0484
  1.0638   1.0874   1.0994   1.1273   1.1350   1.1772   1.1856   1.1952
  1.2004   1.2202   1.2303   1.2334   1.2506   1.2627   1.2657   1.2696
  1.2755   1.2785   1.2852   1.2964   1.3041   1.3157   1.3404   1.3632
  1.3712   1.3812   1.4093   1.4270   1.4496   1.4710   1.4810   1.5239
  1.5586   1.5610   1.5804   1.6014   1.6204   1.6457   1.6494   1.6681
  1.6827   1.7114   1.7188   1.7534   1.7723   1.7853   1.7938   1.8053
  1.8291   1.8361   1.8433   1.8485   1.8562   1.8783   1.8869   1.9130
  1.9336   1.9478   1.9643   1.9921   2.0430   2.0505   2.0619   2.1058
  2.1149   2.1187   2.1787   2.2088   2.2240   2.2308   2.2369   2.2397
  2.2500   2.2593   2.2638   2.2805   2.2837   2.3058   2.3161   2.3270
  2.3387   2.3511   2.3645   2.3895   2.4155   2.4177   2.4222   2.4333
  2.4551   2.4695   2.4886   2.4928   2.5149   2.5188   2.5399   2.5462
  2.5815   2.6086   2.6248   2.6564   2.6625   2.6669   2.6831   2.6926
  2.6975   2.7138   2.7349   2.7455   2.7650   2.7910   2.8193   2.8221
  2.8379   2.8779   2.8971   2.9647   2.9739   3.0543   3.0749   3.0858
  3.1081   3.1196   3.1224   3.1430   3.1658   3.1918   3.2110   3.2344
  3.2724   3.3616   3.3693   3.4238   3.5060   3.6031   3.6621   3.6844
  3.7178   3.8195   3.9117   4.0068   4.0311   4.0730   4.2992   4.8004
  4.8064   9.7403   9.7558   9.7856   9.7952   9.8064   9.8184   9.8399
 23.3120  23.4658  23.7932  23.8369  23.8472  23.8711  23.9327  23.9428
 23.9566  24.0225  24.0970  24.1433  25.7672  25.7764  25.8012  25.8342
 25.8682  25.9122  25.9704  26.0780  26.0983  26.1049  26.1645  26.1770
 26.2400  26.3601  26.4673  26.5166  26.5975  26.6714  26.7538  26.9153
 26.9924 215.7301 215.7476 215.7810 215.7921 215.8052 215.8233 215.8439
 --------------------------------------------------------------

          Ground-State Mulliken Net Atomic Charges

     Atom                 Charge (a.u.)
  ----------------------------------------
      1 C                    -0.413315
      2 C                    -0.695412
      3 H                     0.225876
      4 C                    -0.590505
      5 Cl                    0.613794
      6 C                    -0.371530
      7 Cl                    0.614004
      8 C                     0.271131
      9 Cl                    0.641953
     10 C                    -0.832936
     11 Cl                    0.530828
     12 C                     0.139500
     13 C                    -1.381051
     14 Cl                    0.517708
     15 C                     0.600240
     16 Cl                    0.600458
     17 C                    -0.013131
     18 Cl                    0.540575
     19 C                    -0.938721
     20 H                     0.214685
     21 C                    -0.466707
     22 H                     0.192555
  ----------------------------------------
  Sum of atomic charges =     0.000000

 -----------------------------------------------------------------
                    Cartesian Multipole Moments
 -----------------------------------------------------------------
    Charge (ESU x 10^10)
                 0.0000
    Dipole Moment (Debye)
         X       0.4301      Y      -2.1486      Z      -0.2483
       Tot       2.2053
    Quadrupole Moments (Debye-Ang)
        XX    -163.6343     XY      -4.3553     YY    -154.8022
        XZ       2.0481     YZ       3.6562     ZZ    -158.1799
    Octopole Moments (Debye-Ang^2)
       XXX    -210.4594    XXY     -74.6853    XYY     -54.4815
       YYY    -211.0605    XXZ      47.5453    XYZ       7.1544
       YYZ      34.5324    XZZ     -60.0404    YZZ     -75.8472
       ZZZ     122.7967
    Hexadecapole Moments (Debye-Ang^3)
      XXXX   -8388.1304   XXXY    -342.7653   XXYY   -1641.7421
      XYYY    -319.1506   YYYY   -1589.1354   XXXZ    1687.9148
      XXYZ     130.5427   XYYZ     546.7262   YYYZ     378.6327
      XXZZ   -1995.0905   XYZZ    -135.4620   YYZZ    -857.0497
      XZZZ    1686.0084   YZZZ     340.9959   ZZZZ   -3618.9017
 -----------------------------------------------------------------
 Calculating MO derivatives via CPSCF
    1     0    69    0.0171527  
    2     0    69    0.0054001  
    3     0    69    0.0005936  
    4     0    69    0.0000440  
    5    66     3    0.0000031  
    6    69     0    0.0000002  Converged
 Time for AOints: 1894.5 s (CPU) 319.7 s (wall)
 ------------------------------------------------------------------------------
                     AOints        : Timing summary (seconds)
 ------------------------------------------------------------------------------
     job step          cpu (% of tot)      sys (% of tot)     wall (% of tot)
 ------------------------------------------------------------------------------
  AOints            0.1895E+04 ( 9.5)   0.4200E-04 ( 5.4)   0.3197E+03 ( 9.5)
 ------------------------------------------------------------------------------
   Grand Totals     0.1985E+05          0.7830E-03          0.3374E+04
 ------------------------------------------------------------------------------
 Polarizability Matrix (a.u.)
            1           2           3
    1-285.7286995   0.6153343  56.5253964
    2   0.6153343-184.2835070  12.2211311
    3  56.5253964  12.2211311-228.3663341
 Calculating analytic Hessian of the SCF energy

 Direct stationary perturbation theory relativistic correction:

 rels  =       5.537988043851
 relv  =     -21.422167386152
 rel2e =       5.944563716065
 E_rel =      -9.939615626236

 Hessian of the SCF Energy
            1           2           3           4           5           6
    1   0.6080425  -0.0859101  -0.0429316  -0.1171133  -0.0011285   0.0394105
    2  -0.0859101   0.2522231  -0.1516727   0.0224225  -0.0959935   0.0812823
    3  -0.0429316  -0.1516727   0.5856053  -0.0223260   0.0949848  -0.2901485
    4  -0.1171133   0.0224225  -0.0223260   0.6942231  -0.1238955  -0.0121735
    5  -0.0011285  -0.0959935   0.0949848  -0.1238955   0.2230022  -0.1849837
    6   0.0394105   0.0812823  -0.2901485  -0.0121735  -0.1849837   0.6102126
    7   0.0046180  -0.0010872   0.0024268  -0.2550753   0.0877180  -0.1008536
    8   0.0091281   0.0001658   0.0044259   0.0879212  -0.0732303   0.0491237
    9  -0.0234572   0.0101132  -0.0088310  -0.1025876   0.0495656  -0.1047540
   10   0.0298657  -0.0335843   0.0721242  -0.2766496   0.0251174   0.0628527
   11  -0.0145498   0.0095378  -0.0029355   0.0023980  -0.0663809   0.0212242
   12   0.0226629   0.0089502  -0.0305576   0.1237800   0.0073916  -0.1511564
   13  -0.0028954   0.0017093  -0.0000604   0.0026643  -0.0094351   0.0252477
   14   0.0001993   0.0042362   0.0002980  -0.0009976   0.0006926   0.0103551
   15   0.0038125  -0.0006198   0.0036297   0.0035927   0.0151955  -0.0374296
   16  -0.0150043   0.0138790  -0.0267963  -0.0524422   0.0031336   0.0273842
   17   0.0131724  -0.0115960   0.0219412   0.0215472   0.0101960  -0.0249267
   18  -0.0257304   0.0215355  -0.0407765  -0.0204229  -0.0131819   0.0537420
   19  -0.0007820  -0.0003104   0.0012917  -0.0001564   0.0031336  -0.0058590
   20  -0.0003441  -0.0007078  -0.0004546   0.0014092   0.0025108   0.0025892
   21   0.0007570  -0.0004272  -0.0006522  -0.0014180   0.0014526   0.0008795
   22  -0.0520074   0.0218516  -0.0238861  -0.0186019  -0.0068116   0.0297187
   23   0.0036990   0.0089739  -0.0131750  -0.0071265  -0.0029324   0.0107543
   24   0.0245597  -0.0248116   0.0540242   0.0290516   0.0105048  -0.0459898
   25   0.0002989  -0.0015354   0.0060669  -0.0015663   0.0007539  -0.0012169
   26   0.0000444   0.0036623   0.0000888   0.0006469  -0.0011350   0.0000473
   27   0.0020031   0.0010393  -0.0001609  -0.0011520   0.0001438  -0.0004041
   28  -0.2447587   0.0529907  -0.0284635   0.0346145   0.0212208  -0.0731820
   29   0.0735908  -0.0887687   0.0326714   0.0029282  -0.0030660   0.0288263
   30  -0.0848431   0.0453116  -0.1274669  -0.0243381   0.0166740  -0.0208315
   31   0.0033967   0.0083520  -0.0213395  -0.0035737   0.0014195   0.0006632
   32   0.0011827  -0.0032646   0.0186749   0.0032270   0.0030988  -0.0000800
   33  -0.0018534   0.0142213  -0.0318640  -0.0038079   0.0012033   0.0030382
   34  -0.1829783   0.0018724   0.0617694  -0.0035291  -0.0024004   0.0114012
   35   0.0037153  -0.0782775  -0.0013825  -0.0105658   0.0049118   0.0060997
   36   0.0608392  -0.0000277  -0.1104624   0.0298303   0.0017323  -0.0177500
   37  -0.0206420  -0.0212617   0.0039178  -0.0007189   0.0004608  -0.0019789
   38  -0.0076498   0.0042559   0.0056078   0.0019857  -0.0005341  -0.0021899
   39   0.0118408   0.0120428   0.0018655   0.0018383  -0.0014073  -0.0010400
   40  -0.0021055  -0.0023614  -0.0011253   0.0002826  -0.0008698  -0.0007706
   41   0.0022922  -0.0017517  -0.0012859  -0.0011986  -0.0004441   0.0002308
   42   0.0007063   0.0018577  -0.0019414   0.0002683   0.0006928   0.0003030
   43   0.0010827  -0.0026006   0.0014656  -0.0005066  -0.0000164   0.0002711
   44  -0.0034283  -0.0021235  -0.0017539   0.0006406   0.0000976  -0.0002272
   45   0.0014075  -0.0017472   0.0040954  -0.0007318  -0.0002092   0.0000114
   46  -0.0000023  -0.0012156  -0.0005504  -0.0003569   0.0000533   0.0000180
   47   0.0003954  -0.0003309  -0.0005646  -0.0002327   0.0000578   0.0000053
   48   0.0002003   0.0004002   0.0002986   0.0000107   0.0001119   0.0001233
   49  -0.0009941  -0.0003148   0.0000302   0.0003279   0.0001537  -0.0001400
   50  -0.0003140  -0.0015206   0.0000661  -0.0001269   0.0001898   0.0001024
   51  -0.0001889  -0.0000210  -0.0010756  -0.0000334   0.0000188   0.0001765
   52   0.0008254   0.0002095  -0.0005063  -0.0005819   0.0000696   0.0001042
   53  -0.0000100   0.0001332   0.0001678   0.0000471   0.0000062   0.0000036
   54  -0.0006350   0.0000498   0.0000538   0.0003569  -0.0000547  -0.0000962
   55   0.0035195   0.0006036   0.0016926  -0.0006940  -0.0000453   0.0000899
   56  -0.0000076  -0.0030105  -0.0033390   0.0002836   0.0001022  -0.0000952
   57   0.0017783  -0.0041575   0.0039810  -0.0005196   0.0003916   0.0004307
   58   0.0000661   0.0009432   0.0002872  -0.0001564  -0.0000271   0.0000405
   59  -0.0000412   0.0001002   0.0000109   0.0000423  -0.0000134  -0.0000047
   60  -0.0000624  -0.0005478  -0.0000088   0.0000188  -0.0000512   0.0000291
   61  -0.0122810   0.0240657   0.0182573  -0.0007643   0.0014618  -0.0009801
   62   0.0066736   0.0037447  -0.0044908  -0.0013566  -0.0014871   0.0020442
   63   0.0120014  -0.0136748  -0.0075594   0.0003781  -0.0001436   0.0008135
   64  -0.0001517   0.0012819  -0.0013450   0.0003744  -0.0000659  -0.0000475
   65  -0.0007088   0.0003119   0.0021165   0.0000001   0.0003513  -0.0001809
   66  -0.0022763   0.0009034  -0.0020496   0.0003857  -0.0000317  -0.0001585
            7           8           9          10          11          12
    1   0.0046180   0.0091281  -0.0234572   0.0298657  -0.0145498   0.0226629
    2  -0.0010872   0.0001658   0.0101132  -0.0335843   0.0095378   0.0089502
    3   0.0024268   0.0044259  -0.0088310   0.0721242  -0.0029355  -0.0305576
    4  -0.2550753   0.0879212  -0.1025876  -0.2766496   0.0023980   0.1237800
    5   0.0877180  -0.0732303   0.0495656   0.0251174  -0.0663809   0.0073916
    6  -0.1008536   0.0491237  -0.1047540   0.0628527   0.0212242  -0.1511564
    7   0.2684904  -0.0951014   0.1061104  -0.0180538   0.0096090  -0.0127594
    8  -0.0951014   0.0671282  -0.0563403  -0.0007992   0.0029349   0.0007278
    9   0.1061104  -0.0563403   0.1101291   0.0153551  -0.0055673   0.0085306
   10  -0.0180538  -0.0007992   0.0153551   0.6084145  -0.0972696  -0.0470855
   11   0.0096090   0.0029349  -0.0055673  -0.0972696   0.1810742  -0.1235044
   12  -0.0127594   0.0007278   0.0085306  -0.0470855  -0.1235044   0.4594508
   13   0.0004310  -0.0010689   0.0008219  -0.0368222   0.0027502   0.0028502
   14  -0.0003847  -0.0020886  -0.0012834   0.0040029  -0.0393734   0.0449868
   15  -0.0007968  -0.0008878   0.0001452  -0.0007575   0.0458710  -0.1392088
   16  -0.0018262   0.0005781   0.0024031  -0.2384790   0.0798454  -0.0958384
   17   0.0003128   0.0043912   0.0016596   0.0575170  -0.0884211   0.0489008
   18   0.0032414   0.0013255  -0.0007476  -0.0383190   0.0357378  -0.1253567
   19  -0.0009877  -0.0001642   0.0012154  -0.0380405   0.0007605   0.0230507
   20   0.0002963   0.0002293  -0.0002536   0.0085717   0.0029634  -0.0040661
   21  -0.0000366   0.0000497   0.0000921   0.0029538   0.0005975   0.0000947
   22   0.0000157  -0.0005198   0.0005795   0.0344512   0.0017750  -0.0223133
   23  -0.0004704  -0.0007460  -0.0001580   0.0219288  -0.0057231   0.0135982
   24   0.0006507  -0.0000961  -0.0008345  -0.0744974   0.0253747  -0.0173733
   25   0.0000702  -0.0000306  -0.0000654   0.0026867  -0.0003053   0.0011127
   26  -0.0000292  -0.0000623  -0.0000411  -0.0014502   0.0032582   0.0018022
   27  -0.0000195  -0.0000627   0.0000538   0.0041199   0.0010568  -0.0018012
   28   0.0012692   0.0004699   0.0015631  -0.0699298   0.0138493   0.0047559
   29   0.0006182   0.0044863   0.0029166   0.0152320  -0.0044692  -0.0016522
   30   0.0010865   0.0030628  -0.0026758   0.0032172  -0.0009057  -0.0005934
   31   0.0002907   0.0002923  -0.0007858   0.0006656  -0.0002687  -0.0000131
   32  -0.0002050  -0.0000310   0.0006808  -0.0006595  -0.0003872  -0.0002305
   33   0.0004701   0.0004469  -0.0011125   0.0003863  -0.0003343   0.0001091
   34   0.0003552  -0.0004400  -0.0017278   0.0026156   0.0010519   0.0000638
   35  -0.0011772  -0.0032213  -0.0013092   0.0009559   0.0047563   0.0038341
   36   0.0005788  -0.0018817   0.0003809  -0.0001460   0.0033374  -0.0025170
   37   0.0002295  -0.0006536   0.0001619  -0.0001780   0.0007061   0.0005161
   38  -0.0001257   0.0002544   0.0005072   0.0003026  -0.0001056  -0.0001791
   39   0.0000285   0.0006766   0.0001870  -0.0002109  -0.0005184  -0.0003822
   40   0.0000034   0.0000835   0.0000499   0.0000190   0.0001793  -0.0002822
   41   0.0000554  -0.0001133  -0.0001172   0.0001400  -0.0000825  -0.0000363
   42   0.0000439  -0.0001583  -0.0001130  -0.0003844  -0.0000002   0.0001667
   43  -0.0001468  -0.0000842   0.0000384  -0.0000489   0.0000170   0.0003478
   44   0.0000546  -0.0002052   0.0001832   0.0000566   0.0000144   0.0003047
   45  -0.0000076  -0.0000423   0.0000244   0.0002188   0.0001111   0.0002720
   46  -0.0000067  -0.0000634  -0.0000907  -0.0000015   0.0002526  -0.0002576
   47   0.0000004  -0.0000364  -0.0001105  -0.0000629   0.0001475  -0.0002437
   48  -0.0000062   0.0000118   0.0000012   0.0000344  -0.0000931   0.0000176
   49  -0.0000434  -0.0000418   0.0000599   0.0000465  -0.0001024   0.0003253
   50  -0.0000709  -0.0000032  -0.0001078  -0.0000936   0.0001085  -0.0000824
   51   0.0000171   0.0000232  -0.0001383  -0.0001167   0.0001202  -0.0003256
   52   0.0000086   0.0000566  -0.0001227  -0.0000435   0.0001308  -0.0003539
   53   0.0000000  -0.0000115   0.0000091   0.0000054  -0.0000248   0.0000277
   54  -0.0000092  -0.0000498   0.0000730   0.0000356  -0.0000494   0.0002252
   55   0.0000221   0.0001485   0.0001773  -0.0000744  -0.0002732  -0.0000533
   56  -0.0000354  -0.0001977  -0.0001857   0.0001868   0.0002689   0.0000971
   57  -0.0000650   0.0000552  -0.0000605  -0.0000289  -0.0002767   0.0000440
   58   0.0000183   0.0000270   0.0000192  -0.0000052  -0.0000392  -0.0000711
   59   0.0000036   0.0000091   0.0000063  -0.0000132   0.0000102  -0.0000063
   60   0.0000008  -0.0000417  -0.0000191   0.0000769  -0.0000106   0.0000480
   61   0.0003229   0.0003045   0.0003411  -0.0004953  -0.0005605  -0.0004774
   62   0.0000359   0.0003948  -0.0001600  -0.0001363  -0.0000828  -0.0003773
   63  -0.0000606  -0.0002028  -0.0001653   0.0000058   0.0005299   0.0004808
   64  -0.0000054  -0.0000426  -0.0000590   0.0000568   0.0000432   0.0000379
   65  -0.0000170  -0.0000473  -0.0000074   0.0000515  -0.0000236  -0.0002430
   66  -0.0000406  -0.0001657  -0.0001657   0.0001674   0.0002346  -0.0001672
           13          14          15          16          17          18
    1  -0.0028954   0.0001993   0.0038125  -0.0150043   0.0131724  -0.0257304
    2   0.0017093   0.0042362  -0.0006198   0.0138790  -0.0115960   0.0215355
    3  -0.0000604   0.0002980   0.0036297  -0.0267963   0.0219412  -0.0407765
    4   0.0026643  -0.0009976   0.0035927  -0.0524422   0.0215472  -0.0204229
    5  -0.0094351   0.0006926   0.0151955   0.0031336   0.0101960  -0.0131819
    6   0.0252477   0.0103551  -0.0374296   0.0273842  -0.0249267   0.0537420
    7   0.0004310  -0.0003847  -0.0007968  -0.0018262   0.0003128   0.0032414
    8  -0.0010689  -0.0020886  -0.0008878   0.0005781   0.0043912   0.0013255
    9   0.0008219  -0.0012834   0.0001452   0.0024031   0.0016596  -0.0007476
   10  -0.0368222   0.0040029  -0.0007575  -0.2384790   0.0575170  -0.0383190
   11   0.0027502  -0.0393734   0.0458710   0.0798454  -0.0884211   0.0357378
   12   0.0028502   0.0449868  -0.1392088  -0.0958384   0.0489008  -0.1253567
   13   0.0431128  -0.0067213  -0.0024618  -0.0004051   0.0088816  -0.0209161
   14  -0.0067213   0.0400707  -0.0734005   0.0006511  -0.0037502   0.0171013
   15  -0.0024618  -0.0734005   0.2015130   0.0003115   0.0120746  -0.0284902
   16  -0.0004051   0.0006511   0.0003115   0.5262936  -0.0988078   0.0032123
   17   0.0088816  -0.0037502   0.0120746  -0.0988078   0.1922396  -0.1558241
   18  -0.0209161   0.0171013  -0.0284902   0.0032123  -0.1558241   0.5133634
   19  -0.0039727   0.0009328  -0.0006928  -0.1343626   0.0033776   0.0586997
   20   0.0033470  -0.0015518  -0.0006143   0.0033459  -0.0257705   0.0054201
   21  -0.0069672   0.0007830   0.0009580   0.0588496   0.0054186  -0.0720141
   22  -0.0032760   0.0020705  -0.0012254  -0.0947105   0.0172354  -0.0200678
   23   0.0008011   0.0031039   0.0007010  -0.0047762  -0.0850274   0.0827472
   24   0.0020046  -0.0000697   0.0025373   0.0371351   0.0700155  -0.2591228
   25  -0.0001641   0.0003046  -0.0005647  -0.0159156   0.0081967  -0.0098784
   26   0.0004968  -0.0001588   0.0005481   0.0153954  -0.0035941   0.0097053
   27  -0.0011039   0.0007038  -0.0009414  -0.0287134   0.0138536  -0.0157766
   28   0.0010923   0.0000329  -0.0010574   0.0302881  -0.0334048   0.0715527
   29  -0.0004189  -0.0006464  -0.0000109  -0.0140794   0.0089272  -0.0050950
   30  -0.0000379  -0.0002745  -0.0000836   0.0198954   0.0073918  -0.0276158
   31   0.0001504  -0.0001181   0.0000382  -0.0030769   0.0018381  -0.0007987
   32  -0.0000884  -0.0004650   0.0005931   0.0008514   0.0033068   0.0006035
   33  -0.0000048   0.0006089  -0.0018680   0.0021442  -0.0002768   0.0030760
   34   0.0002609   0.0002486  -0.0008613  -0.0011423   0.0002502  -0.0005819
   35  -0.0003438  -0.0000726   0.0005902   0.0002009  -0.0012421   0.0000306
   36   0.0005809   0.0000791  -0.0004020   0.0000181   0.0001171  -0.0009111
   37  -0.0000547   0.0000428   0.0001574   0.0002406  -0.0003860  -0.0001278
   38   0.0001613   0.0001793  -0.0005578  -0.0000949   0.0003619  -0.0000059
   39   0.0001093   0.0000859  -0.0002901   0.0000664  -0.0001665   0.0003973
   40   0.0000360  -0.0000252  -0.0000037   0.0000722   0.0001594   0.0002151
   41  -0.0000767  -0.0000819   0.0001970  -0.0000313   0.0000004   0.0000415
   42  -0.0000181  -0.0000102   0.0000440   0.0000553  -0.0000956   0.0001404
   43  -0.0000204   0.0000452  -0.0001540  -0.0000887  -0.0000556   0.0001193
   44   0.0000521   0.0001057  -0.0002611  -0.0002590   0.0000263   0.0001089
   45  -0.0000521   0.0000378  -0.0000163  -0.0000987  -0.0001142  -0.0000280
   46  -0.0000226  -0.0000843   0.0002373   0.0001795  -0.0000261  -0.0001231
   47  -0.0000233  -0.0000691   0.0002154   0.0001913  -0.0000494  -0.0000980
   48   0.0000013   0.0000060  -0.0000215  -0.0000437   0.0000552  -0.0000152
   49   0.0000340   0.0000821  -0.0002976  -0.0002285   0.0000871   0.0001970
   50  -0.0000129  -0.0000543   0.0000603   0.0000884  -0.0000878  -0.0000091
   51  -0.0000101  -0.0000996   0.0002013   0.0002447   0.0001931   0.0000017
   52  -0.0000439  -0.0001225   0.0003501   0.0002751  -0.0000363  -0.0001522
   53   0.0000030   0.0000125  -0.0000308  -0.0000331   0.0000078   0.0000128
   54   0.0000273   0.0000781  -0.0002068  -0.0001707  -0.0000197   0.0000713
   55  -0.0000329  -0.0000073   0.0001323   0.0000763   0.0000088  -0.0000933
   56   0.0000129   0.0000101   0.0000099  -0.0000247  -0.0000061  -0.0001176
   57  -0.0000259  -0.0000027   0.0000011  -0.0000559  -0.0001104   0.0000302
   58  -0.0000102  -0.0000148   0.0000467   0.0000213   0.0000218  -0.0000211
   59   0.0000023  -0.0000030   0.0000017   0.0000016  -0.0000114   0.0000144
   60   0.0000012   0.0000251  -0.0000435  -0.0000526   0.0000207  -0.0000288
   61  -0.0000689  -0.0001587   0.0002797   0.0003075   0.0000872   0.0000214
   62  -0.0000308  -0.0000598   0.0002153  -0.0000916   0.0000864   0.0000341
   63   0.0000033  -0.0000067   0.0000008   0.0000564  -0.0001082   0.0001775
   64   0.0000073   0.0000219  -0.0000854  -0.0000726   0.0000243  -0.0000267
   65   0.0000026  -0.0000359   0.0001096   0.0000361   0.0000123  -0.0000853
   66   0.0000107  -0.0000015  -0.0000283  -0.0000084   0.0000002  -0.0001180
           19          20          21          22          23          24
    1  -0.0007820  -0.0003441   0.0007570  -0.0520074   0.0036990   0.0245597
    2  -0.0003104  -0.0007078  -0.0004272   0.0218516   0.0089739  -0.0248116
    3   0.0012917  -0.0004546  -0.0006522  -0.0238861  -0.0131750   0.0540242
    4  -0.0001564   0.0014092  -0.0014180  -0.0186019  -0.0071265   0.0290516
    5   0.0031336   0.0025108   0.0014526  -0.0068116  -0.0029324   0.0105048
    6  -0.0058590   0.0025892   0.0008795   0.0297187   0.0107543  -0.0459898
    7  -0.0009877   0.0002963  -0.0000366   0.0000157  -0.0004704   0.0006507
    8  -0.0001642   0.0002293   0.0000497  -0.0005198  -0.0007460  -0.0000961
    9   0.0012154  -0.0002536   0.0000921   0.0005795  -0.0001580  -0.0008345
   10  -0.0380405   0.0085717   0.0029538   0.0344512   0.0219288  -0.0744974
   11   0.0007605   0.0029634   0.0005975   0.0017750  -0.0057231   0.0253747
   12   0.0230507  -0.0040661   0.0000947  -0.0223133   0.0135982  -0.0173733
   13  -0.0039727   0.0033470  -0.0069672  -0.0032760   0.0008011   0.0020046
   14   0.0009328  -0.0015518   0.0007830   0.0020705   0.0031039  -0.0000697
   15  -0.0006928  -0.0006143   0.0009580  -0.0012254   0.0007010   0.0025373
   16  -0.1343626   0.0033459   0.0588496  -0.0947105  -0.0047762   0.0371351
   17   0.0033776  -0.0257705   0.0054186   0.0172354  -0.0850274   0.0700155
   18   0.0586997   0.0054201  -0.0720141  -0.0200678   0.0827472  -0.2591228
   19   0.1906788  -0.0083749  -0.0866330  -0.0174118  -0.0000639   0.0125696
   20  -0.0083749   0.0186978  -0.0139052  -0.0072758   0.0026398   0.0058414
   21  -0.0866330  -0.0139052   0.0997700   0.0312978   0.0015570  -0.0196761
   22  -0.0174118  -0.0072758   0.0312978   0.5212934  -0.0671755  -0.0690356
   23  -0.0000639   0.0026398   0.0015570  -0.0671755   0.1793145  -0.1417540
   24   0.0125696   0.0058414  -0.0196761  -0.0690356  -0.1417540   0.5213486
   25   0.0029540  -0.0022331   0.0034631  -0.1276894   0.0400141  -0.0440135
   26   0.0004920  -0.0016417   0.0015141   0.0400816  -0.0409246   0.0240421
   27  -0.0036541   0.0031150  -0.0071975  -0.0440744   0.0241257  -0.0595867
   28   0.0025373   0.0016845  -0.0036241  -0.2397543   0.0186126   0.0609915
   29   0.0006589   0.0026259   0.0026942  -0.0039388  -0.0622042   0.0200522
   30  -0.0009214   0.0020820  -0.0010197   0.1177402   0.0060123  -0.1416760
   31  -0.0002051  -0.0003652   0.0011927  -0.0011849  -0.0076570   0.0225159
   32  -0.0002082   0.0001259   0.0002492   0.0003092  -0.0002856   0.0082850
   33   0.0007762   0.0003463  -0.0012104   0.0021635   0.0132540  -0.0328211
   34   0.0008311  -0.0000526  -0.0004733  -0.0015049   0.0025736  -0.0019949
   35  -0.0000300  -0.0000711  -0.0000774   0.0020326   0.0040567   0.0022496
   36  -0.0003422  -0.0000959   0.0002483  -0.0015998   0.0023098  -0.0002582
   37  -0.0002326   0.0000307   0.0001748  -0.0000328   0.0007684   0.0003684
   38   0.0003593  -0.0000561  -0.0002221   0.0000625  -0.0004533   0.0003525
   39   0.0002828   0.0000217  -0.0001304   0.0004725  -0.0000647  -0.0005046
   40  -0.0000887  -0.0000283   0.0000414   0.0005486  -0.0000311  -0.0002376
   41  -0.0001684   0.0000091   0.0000925   0.0000787   0.0000475  -0.0002000
   42  -0.0000219  -0.0000050   0.0000019  -0.0000803  -0.0000184  -0.0003019
   43   0.0001411  -0.0000001  -0.0000842  -0.0000610   0.0000265  -0.0000369
   44   0.0001916  -0.0000052  -0.0001242  -0.0002593   0.0002840  -0.0000232
   45   0.0000154   0.0000007   0.0000165   0.0000712  -0.0001242   0.0001426
   46  -0.0002690  -0.0000031   0.0001541   0.0002061  -0.0000273   0.0001163
   47  -0.0002317   0.0000056   0.0001404   0.0001744  -0.0000493   0.0000738
   48   0.0000517   0.0000019  -0.0000331  -0.0000955  -0.0000455   0.0000146
   49   0.0002882  -0.0000122  -0.0002028  -0.0002506   0.0000998  -0.0001994
   50  -0.0000708   0.0000073   0.0000537   0.0001634   0.0000221   0.0000014
   51  -0.0002279  -0.0000310   0.0000866   0.0001534  -0.0001123   0.0000196
   52  -0.0003241   0.0000079   0.0001919   0.0002408  -0.0000728   0.0000605
   53   0.0000263  -0.0000019  -0.0000150  -0.0000329  -0.0000036  -0.0000020
   54   0.0001948   0.0000018  -0.0001154  -0.0001531   0.0000474  -0.0000403
   55  -0.0000845   0.0000139   0.0000815   0.0000212  -0.0000198   0.0001997
   56   0.0000612  -0.0000015  -0.0000500  -0.0000605   0.0001403   0.0000488
   57   0.0000775   0.0000223   0.0000061   0.0001585   0.0001576   0.0001938
   58  -0.0000660  -0.0000008   0.0000363   0.0000164  -0.0000535   0.0000021
   59   0.0000009  -0.0000001   0.0000019   0.0000070  -0.0000076  -0.0000106
   60   0.0000397  -0.0000009  -0.0000287  -0.0000195   0.0000290   0.0000437
   61  -0.0004911  -0.0000141   0.0002790  -0.0001416  -0.0010125  -0.0002000
   62  -0.0002715  -0.0000088   0.0001509   0.0000995  -0.0000740  -0.0000446
   63   0.0001476  -0.0000194  -0.0001017   0.0002022   0.0002034  -0.0001269
   64   0.0000446  -0.0000025  -0.0000341  -0.0001649  -0.0000374  -0.0000078
   65  -0.0001009   0.0000016   0.0000657   0.0001326  -0.0001514   0.0001692
   66  -0.0000607   0.0000034   0.0000253  -0.0000073  -0.0000451  -0.0000104
           25          26          27          28          29          30
    1   0.0002989   0.0000444   0.0020031  -0.2447587   0.0735908  -0.0848431
    2  -0.0015354   0.0036623   0.0010393   0.0529907  -0.0887687   0.0453116
    3   0.0060669   0.0000888  -0.0001609  -0.0284635   0.0326714  -0.1274669
    4  -0.0015663   0.0006469  -0.0011520   0.0346145   0.0029282  -0.0243381
    5   0.0007539  -0.0011350   0.0001438   0.0212208  -0.0030660   0.0166740
    6  -0.0012169   0.0000473  -0.0004041  -0.0731820   0.0288263  -0.0208315
    7   0.0000702  -0.0000292  -0.0000195   0.0012692   0.0006182   0.0010865
    8  -0.0000306  -0.0000623  -0.0000627   0.0004699   0.0044863   0.0030628
    9  -0.0000654  -0.0000411   0.0000538   0.0015631   0.0029166  -0.0026758
   10   0.0026867  -0.0014502   0.0041199  -0.0699298   0.0152320   0.0032172
   11  -0.0003053   0.0032582   0.0010568   0.0138493  -0.0044692  -0.0009057
   12   0.0011127   0.0018022  -0.0018012   0.0047559  -0.0016522  -0.0005934
   13  -0.0001641   0.0004968  -0.0011039   0.0010923  -0.0004189  -0.0000379
   14   0.0003046  -0.0001588   0.0007038   0.0000329  -0.0006464  -0.0002745
   15  -0.0005647   0.0005481  -0.0009414  -0.0010574  -0.0000109  -0.0000836
   16  -0.0159156   0.0153954  -0.0287134   0.0302881  -0.0140794   0.0198954
   17   0.0081967  -0.0035941   0.0138536  -0.0334048   0.0089272   0.0073918
   18  -0.0098784   0.0097053  -0.0157766   0.0715527  -0.0050950  -0.0276158
   19   0.0029540   0.0004920  -0.0036541   0.0025373   0.0006589  -0.0009214
   20  -0.0022331  -0.0016417   0.0031150   0.0016845   0.0026259   0.0020820
   21   0.0034631   0.0015141  -0.0071975  -0.0036241   0.0026942  -0.0010197
   22  -0.1276894   0.0400816  -0.0440744  -0.2397543  -0.0039388   0.1177402
   23   0.0400141  -0.0409246   0.0241257   0.0186126  -0.0622042   0.0060123
   24  -0.0440135   0.0240421  -0.0595867   0.0609915   0.0200522  -0.1416760
   25   0.1826364  -0.0620087   0.0621303  -0.0371925   0.0158378  -0.0173240
   26  -0.0620087   0.0408201  -0.0417001   0.0084142  -0.0001872   0.0042301
   27   0.0621303  -0.0417001   0.0830850   0.0018741   0.0000483   0.0025112
   28  -0.0371925   0.0084142   0.0018741   0.5875850  -0.0947775  -0.0322692
   29   0.0158378  -0.0001872   0.0000483  -0.0947775   0.1812395  -0.1230167
   30  -0.0173240   0.0042301   0.0025112  -0.0322692  -0.1230167   0.4522464
   31  -0.0052245  -0.0021265   0.0082474  -0.0376496   0.0026800   0.0026723
   32   0.0004932  -0.0001750  -0.0021534   0.0013126  -0.0391460   0.0448553
   33   0.0013376  -0.0005073  -0.0000088   0.0052044   0.0436315  -0.1396096
   34  -0.0002034  -0.0001736   0.0004897  -0.0283683   0.0052264   0.0099157
   35   0.0004324   0.0001179  -0.0000986   0.0094709   0.0032397  -0.0048117
   36  -0.0014197   0.0003759   0.0000706  -0.0057795  -0.0032040   0.0120685
   37  -0.0001038   0.0000664   0.0000390   0.0005790  -0.0010853   0.0017181
   38   0.0006759  -0.0000851   0.0000724   0.0024482  -0.0013883  -0.0023698
   39   0.0002947  -0.0002295   0.0000296  -0.0004412   0.0020206  -0.0021124
   40  -0.0000310   0.0000190  -0.0000175  -0.0005579  -0.0015331  -0.0005755
   41  -0.0002377   0.0000158  -0.0000573  -0.0007864  -0.0007994   0.0008430
   42  -0.0001270   0.0000442   0.0000304  -0.0009605   0.0000344   0.0005476
   43   0.0001710  -0.0000736  -0.0000204   0.0000657   0.0004085   0.0002889
   44   0.0002314  -0.0000511   0.0000829  -0.0000220  -0.0005268   0.0002456
   45   0.0000882   0.0000146  -0.0000000   0.0007596  -0.0000788  -0.0005464
   46  -0.0002209   0.0000793  -0.0000612   0.0000575  -0.0002704   0.0005329
   47  -0.0002199   0.0000748  -0.0000587  -0.0000265  -0.0000594   0.0004362
   48   0.0000379  -0.0000092   0.0000153   0.0000984  -0.0000087  -0.0001950
   49   0.0002656  -0.0000912   0.0000788   0.0001964   0.0000382  -0.0000802
   50  -0.0000791  -0.0000320  -0.0000465   0.0000795   0.0004970   0.0001653
   51  -0.0002138   0.0000691  -0.0000521  -0.0002993  -0.0001170   0.0003866
   52  -0.0003442   0.0001047  -0.0000759  -0.0002250  -0.0001356   0.0004866
   53   0.0000316  -0.0000075   0.0000048   0.0000353  -0.0000131  -0.0000097
   54   0.0001986  -0.0000658   0.0000479   0.0001211   0.0001497  -0.0002885
   55  -0.0000073   0.0000568  -0.0000300   0.0000739  -0.0004851   0.0000521
   56  -0.0000606   0.0000331   0.0000269  -0.0001368   0.0002127  -0.0003968
   57   0.0001670  -0.0000555  -0.0000167   0.0007843   0.0002567  -0.0011151
   58  -0.0000611   0.0000142  -0.0000202  -0.0000227  -0.0001042   0.0003389
   59   0.0000070   0.0000019   0.0000036  -0.0000646   0.0000014  -0.0000803
   60   0.0000245  -0.0000102   0.0000012   0.0001472   0.0000469  -0.0000797
   61  -0.0003505   0.0000476  -0.0000430   0.0001091  -0.0005868   0.0023464
   62  -0.0002469   0.0000544  -0.0000660  -0.0020235   0.0001178   0.0008325
   63   0.0000305   0.0000878   0.0001407  -0.0015943   0.0000023  -0.0026336
   64  -0.0000079  -0.0000060   0.0000031  -0.0000089   0.0001951   0.0000988
   65  -0.0000211   0.0000160  -0.0000337   0.0006201  -0.0000729  -0.0002777
   66  -0.0001284   0.0000491  -0.0000397  -0.0001811  -0.0001669   0.0007822
           31          32          33          34          35          36
    1   0.0033967   0.0011827  -0.0018534  -0.1829783   0.0037153   0.0608392
    2   0.0083520  -0.0032646   0.0142213   0.0018724  -0.0782775  -0.0000277
    3  -0.0213395   0.0186749  -0.0318640   0.0617694  -0.0013825  -0.1104624
    4  -0.0035737   0.0032270  -0.0038079  -0.0035291  -0.0105658   0.0298303
    5   0.0014195   0.0030988   0.0012033  -0.0024004   0.0049118   0.0017323
    6   0.0006632  -0.0000800   0.0030382   0.0114012   0.0060997  -0.0177500
    7   0.0002907  -0.0002050   0.0004701   0.0003552  -0.0011772   0.0005788
    8   0.0002923  -0.0000310   0.0004469  -0.0004400  -0.0032213  -0.0018817
    9  -0.0007858   0.0006808  -0.0011125  -0.0017278  -0.0013092   0.0003809
   10   0.0006656  -0.0006595   0.0003863   0.0026156   0.0009559  -0.0001460
   11  -0.0002687  -0.0003872  -0.0003343   0.0010519   0.0047563   0.0033374
   12  -0.0000131  -0.0002305   0.0001091   0.0000638   0.0038341  -0.0025170
   13   0.0001504  -0.0000884  -0.0000048   0.0002609  -0.0003438   0.0005809
   14  -0.0001181  -0.0004650   0.0006089   0.0002486  -0.0000726   0.0000791
   15   0.0000382   0.0005931  -0.0018680  -0.0008613   0.0005902  -0.0004020
   16  -0.0030769   0.0008514   0.0021442  -0.0011423   0.0002009   0.0000181
   17   0.0018381   0.0033068  -0.0002768   0.0002502  -0.0012421   0.0001171
   18  -0.0007987   0.0006035   0.0030760  -0.0005819   0.0000306  -0.0009111
   19  -0.0002051  -0.0002082   0.0007762   0.0008311  -0.0000300  -0.0003422
   20  -0.0003652   0.0001259   0.0003463  -0.0000526  -0.0000711  -0.0000959
   21   0.0011927   0.0002492  -0.0012104  -0.0004733  -0.0000774   0.0002483
   22  -0.0011849   0.0003092   0.0021635  -0.0015049   0.0020326  -0.0015998
   23  -0.0076570  -0.0002856   0.0132540   0.0025736   0.0040567   0.0023098
   24   0.0225159   0.0082850  -0.0328211  -0.0019949   0.0022496  -0.0002582
   25  -0.0052245   0.0004932   0.0013376  -0.0002034   0.0004324  -0.0014197
   26  -0.0021265  -0.0001750  -0.0005073  -0.0001736   0.0001179   0.0003759
   27   0.0082474  -0.0021534  -0.0000088   0.0004897  -0.0000986   0.0000706
   28  -0.0376496   0.0013126   0.0052044  -0.0283683   0.0094709  -0.0057795
   29   0.0026800  -0.0391460   0.0436315   0.0052264   0.0032397  -0.0032040
   30   0.0026723   0.0448553  -0.1396096   0.0099157  -0.0048117   0.0120685
   31   0.0499456  -0.0058628  -0.0071466  -0.0022552   0.0009225  -0.0028032
   32  -0.0058628   0.0396581  -0.0718383  -0.0011262  -0.0021865   0.0007475
   33  -0.0071466  -0.0718383   0.2025076   0.0026431  -0.0010005  -0.0014201
   34  -0.0022552  -0.0011262   0.0026431   0.5397921   0.0616705  -0.1778814
   35   0.0009225  -0.0021865  -0.0010005   0.0616705   0.5772595   0.1310109
   36  -0.0028032   0.0007475  -0.0014201  -0.1778814   0.1310109   0.3251115
   37  -0.0012150  -0.0001961  -0.0012362  -0.1772089  -0.0740049   0.0332143
   38   0.0007289  -0.0004765   0.0005007  -0.1242785  -0.2078102   0.0061602
   39  -0.0013178  -0.0002517   0.0007156   0.0113813  -0.0218984  -0.0752717
   40  -0.0002476  -0.0003401   0.0001486   0.0064526  -0.0083459  -0.0048066
   41   0.0001495   0.0003984  -0.0001174   0.0090425  -0.0360496  -0.0218457
   42   0.0000050  -0.0001883  -0.0000002   0.0028192  -0.0120144  -0.0022119
   43   0.0005349   0.0000907  -0.0000694  -0.0336958  -0.0554102  -0.0024073
   44   0.0000048  -0.0000281  -0.0002383  -0.0125928   0.0324491   0.0185016
   45  -0.0001616  -0.0001114  -0.0002584   0.0155667   0.0427445   0.0132029
   46  -0.0000780   0.0000629  -0.0001966  -0.0005860   0.0035968   0.0040687
   47  -0.0000581   0.0000375  -0.0001070   0.0002414   0.0030324  -0.0005188
   48  -0.0000182   0.0000373   0.0000552   0.0026736  -0.0024100   0.0015292
   49   0.0000619   0.0000294  -0.0000350  -0.0023001  -0.0146518  -0.0055189
   50  -0.0000026   0.0001397   0.0001150  -0.0126802  -0.0626698  -0.0183268
   51   0.0002023   0.0000640   0.0000488  -0.0050115  -0.0172856  -0.0059565
   52  -0.0001302   0.0000601  -0.0000861  -0.0013065   0.0014777   0.0010474
   53   0.0000128   0.0000076  -0.0000120   0.0004002   0.0009443   0.0005481
   54   0.0000611  -0.0000614   0.0000604   0.0003474  -0.0000595  -0.0013474
   55   0.0001783  -0.0002116  -0.0002287   0.0002167   0.0673328   0.0313013
   56  -0.0001354  -0.0002809   0.0001986   0.0293563   0.0248968  -0.0081822
   57  -0.0000856   0.0000881   0.0001924   0.0155228  -0.0295541  -0.0143965
   58  -0.0000096   0.0000749  -0.0001364  -0.0025784  -0.0012615   0.0045500
   59   0.0000234  -0.0000208   0.0000418  -0.0013433   0.0024459  -0.0009981
   60  -0.0000361   0.0000024  -0.0000247   0.0045191  -0.0010733   0.0036274
   61  -0.0003987   0.0012130  -0.0004756  -0.1205541   0.0060032   0.0355216
   62   0.0001652  -0.0000268  -0.0002319   0.0594171  -0.2501291  -0.1103505
   63  -0.0011277  -0.0000222   0.0006788   0.0581687  -0.0809303  -0.1263573
   64   0.0000248  -0.0000091   0.0000030   0.0076871   0.0079803   0.0011543
   65   0.0000053   0.0000011   0.0000953  -0.0162632  -0.0163813   0.0005118
   66   0.0000357   0.0000560  -0.0002840  -0.0087502  -0.0126541   0.0030236
           37          38          39          40          41          42
    1  -0.0206420  -0.0076498   0.0118408  -0.0021055   0.0022922   0.0007063
    2  -0.0212617   0.0042559   0.0120428  -0.0023614  -0.0017517   0.0018577
    3   0.0039178   0.0056078   0.0018655  -0.0011253  -0.0012859  -0.0019414
    4  -0.0007189   0.0019857   0.0018383   0.0002826  -0.0011986   0.0002683
    5   0.0004608  -0.0005341  -0.0014073  -0.0008698  -0.0004441   0.0006928
    6  -0.0019789  -0.0021899  -0.0010400  -0.0007706   0.0002308   0.0003030
    7   0.0002295  -0.0001257   0.0000285   0.0000034   0.0000554   0.0000439
    8  -0.0006536   0.0002544   0.0006766   0.0000835  -0.0001133  -0.0001583
    9   0.0001619   0.0005072   0.0001870   0.0000499  -0.0001172  -0.0001130
   10  -0.0001780   0.0003026  -0.0002109   0.0000190   0.0001400  -0.0003844
   11   0.0007061  -0.0001056  -0.0005184   0.0001793  -0.0000825  -0.0000002
   12   0.0005161  -0.0001791  -0.0003822  -0.0002822  -0.0000363   0.0001667
   13  -0.0000547   0.0001613   0.0001093   0.0000360  -0.0000767  -0.0000181
   14   0.0000428   0.0001793   0.0000859  -0.0000252  -0.0000819  -0.0000102
   15   0.0001574  -0.0005578  -0.0002901  -0.0000037   0.0001970   0.0000440
   16   0.0002406  -0.0000949   0.0000664   0.0000722  -0.0000313   0.0000553
   17  -0.0003860   0.0003619  -0.0001665   0.0001594   0.0000004  -0.0000956
   18  -0.0001278  -0.0000059   0.0003973   0.0002151   0.0000415   0.0001404
   19  -0.0002326   0.0003593   0.0002828  -0.0000887  -0.0001684  -0.0000219
   20   0.0000307  -0.0000561   0.0000217  -0.0000283   0.0000091  -0.0000050
   21   0.0001748  -0.0002221  -0.0001304   0.0000414   0.0000925   0.0000019
   22  -0.0000328   0.0000625   0.0004725   0.0005486   0.0000787  -0.0000803
   23   0.0007684  -0.0004533  -0.0000647  -0.0000311   0.0000475  -0.0000184
   24   0.0003684   0.0003525  -0.0005046  -0.0002376  -0.0002000  -0.0003019
   25  -0.0001038   0.0006759   0.0002947  -0.0000310  -0.0002377  -0.0001270
   26   0.0000664  -0.0000851  -0.0002295   0.0000190   0.0000158   0.0000442
   27   0.0000390   0.0000724   0.0000296  -0.0000175  -0.0000573   0.0000304
   28   0.0005790   0.0024482  -0.0004412  -0.0005579  -0.0007864  -0.0009605
   29  -0.0010853  -0.0013883   0.0020206  -0.0015331  -0.0007994   0.0000344
   30   0.0017181  -0.0023698  -0.0021124  -0.0005755   0.0008430   0.0005476
   31  -0.0012150   0.0007289  -0.0013178  -0.0002476   0.0001495   0.0000050
   32  -0.0001961  -0.0004765  -0.0002517  -0.0003401   0.0003984  -0.0001883
   33  -0.0012362   0.0005007   0.0007156   0.0001486  -0.0001174  -0.0000002
   34  -0.1772089  -0.1242785   0.0113813   0.0064526   0.0090425   0.0028192
   35  -0.0740049  -0.2078102  -0.0218984  -0.0083459  -0.0360496  -0.0120144
   36   0.0332143   0.0061602  -0.0752717  -0.0048066  -0.0218457  -0.0022119
   37   0.5004682   0.0998848  -0.1680931  -0.0451000   0.0249921   0.0213929
   38   0.0998848   0.4752896   0.0949258   0.0224006  -0.1207145  -0.0525511
   39  -0.1680931   0.0949258   0.2479372   0.0208564  -0.0542636  -0.0568954
   40  -0.0451000   0.0224006   0.0208564   0.0568732  -0.0331763  -0.0375456
   41   0.0249921  -0.1207145  -0.0542636  -0.0331763   0.1729346   0.0852777
   42   0.0213929  -0.0525511  -0.0568954  -0.0375456   0.0852777   0.0679942
   43  -0.2334753   0.0254014   0.1077945  -0.0074148   0.0053684   0.0082396
   44  -0.0266304  -0.0910727   0.0004309   0.0239325  -0.0167714  -0.0216344
   45   0.0871583  -0.0288062  -0.1148342   0.0158082  -0.0112010  -0.0105153
   46  -0.0231685  -0.0301828   0.0018337  -0.0059462  -0.0018899   0.0020160
   47  -0.0125564  -0.0138669   0.0000869   0.0041256   0.0030126  -0.0006638
   48   0.0091433   0.0096310   0.0019960   0.0045451   0.0026852  -0.0022290
   49   0.0012821   0.0257604   0.0116259  -0.0017087  -0.0008687   0.0029093
   50   0.0736030   0.0261266  -0.0319947  -0.0039091   0.0028506   0.0018464
   51   0.0319778  -0.0046058  -0.0167062   0.0015290  -0.0000696   0.0032747
   52   0.0028725   0.0001997   0.0007434  -0.0006136   0.0006275   0.0006499
   53  -0.0029232  -0.0027319  -0.0011910   0.0010524  -0.0002469  -0.0007277
   54  -0.0005789  -0.0029416   0.0031725   0.0008367  -0.0004893  -0.0005841
   55  -0.0504274  -0.0261255   0.0166879   0.0001266   0.0013626  -0.0001665
   56  -0.0251256  -0.0126878   0.0094738   0.0010132  -0.0013902  -0.0008545
   57   0.0164205   0.0100302  -0.0069826  -0.0001065  -0.0009425  -0.0011197
   58  -0.0011133  -0.0005927  -0.0001080   0.0000194   0.0001418  -0.0001383
   59  -0.0005504  -0.0000007   0.0006737   0.0000789   0.0000475   0.0001163
   60  -0.0000409   0.0007124  -0.0005676  -0.0001626   0.0000500  -0.0002232
   61   0.0465587   0.0080076  -0.0183633  -0.0008687  -0.0066142   0.0000387
   62  -0.0363796  -0.0532380  -0.0049000  -0.0020805   0.0002956  -0.0005645
   63  -0.0372140  -0.0308481   0.0165824   0.0017789   0.0021676   0.0037368
   64   0.0014392   0.0006695   0.0026766   0.0002491   0.0007973   0.0002984
   65   0.0011969  -0.0012441  -0.0035508  -0.0003439  -0.0011663  -0.0003832
   66   0.0029096  -0.0032234   0.0028350  -0.0001758  -0.0009595  -0.0001048
           43          44          45          46          47          48
    1   0.0010827  -0.0034283   0.0014075  -0.0000023   0.0003954   0.0002003
    2  -0.0026006  -0.0021235  -0.0017472  -0.0012156  -0.0003309   0.0004002
    3   0.0014656  -0.0017539   0.0040954  -0.0005504  -0.0005646   0.0002986
    4  -0.0005066   0.0006406  -0.0007318  -0.0003569  -0.0002327   0.0000107
    5  -0.0000164   0.0000976  -0.0002092   0.0000533   0.0000578   0.0001119
    6   0.0002711  -0.0002272   0.0000114   0.0000180   0.0000053   0.0001233
    7  -0.0001468   0.0000546  -0.0000076  -0.0000067   0.0000004  -0.0000062
    8  -0.0000842  -0.0002052  -0.0000423  -0.0000634  -0.0000364   0.0000118
    9   0.0000384   0.0001832   0.0000244  -0.0000907  -0.0001105   0.0000012
   10  -0.0000489   0.0000566   0.0002188  -0.0000015  -0.0000629   0.0000344
   11   0.0000170   0.0000144   0.0001111   0.0002526   0.0001475  -0.0000931
   12   0.0003478   0.0003047   0.0002720  -0.0002576  -0.0002437   0.0000176
   13  -0.0000204   0.0000521  -0.0000521  -0.0000226  -0.0000233   0.0000013
   14   0.0000452   0.0001057   0.0000378  -0.0000843  -0.0000691   0.0000060
   15  -0.0001540  -0.0002611  -0.0000163   0.0002373   0.0002154  -0.0000215
   16  -0.0000887  -0.0002590  -0.0000987   0.0001795   0.0001913  -0.0000437
   17  -0.0000556   0.0000263  -0.0001142  -0.0000261  -0.0000494   0.0000552
   18   0.0001193   0.0001089  -0.0000280  -0.0001231  -0.0000980  -0.0000152
   19   0.0001411   0.0001916   0.0000154  -0.0002690  -0.0002317   0.0000517
   20  -0.0000001  -0.0000052   0.0000007  -0.0000031   0.0000056   0.0000019
   21  -0.0000842  -0.0001242   0.0000165   0.0001541   0.0001404  -0.0000331
   22  -0.0000610  -0.0002593   0.0000712   0.0002061   0.0001744  -0.0000955
   23   0.0000265   0.0002840  -0.0001242  -0.0000273  -0.0000493  -0.0000455
   24  -0.0000369  -0.0000232   0.0001426   0.0001163   0.0000738   0.0000146
   25   0.0001710   0.0002314   0.0000882  -0.0002209  -0.0002199   0.0000379
   26  -0.0000736  -0.0000511   0.0000146   0.0000793   0.0000748  -0.0000092
   27  -0.0000204   0.0000829  -0.0000000  -0.0000612  -0.0000587   0.0000153
   28   0.0000657  -0.0000220   0.0007596   0.0000575  -0.0000265   0.0000984
   29   0.0004085  -0.0005268  -0.0000788  -0.0002704  -0.0000594  -0.0000087
   30   0.0002889   0.0002456  -0.0005464   0.0005329   0.0004362  -0.0001950
   31   0.0005349   0.0000048  -0.0001616  -0.0000780  -0.0000581  -0.0000182
   32   0.0000907  -0.0000281  -0.0001114   0.0000629   0.0000375   0.0000373
   33  -0.0000694  -0.0002383  -0.0002584  -0.0001966  -0.0001070   0.0000552
   34  -0.0336958  -0.0125928   0.0155667  -0.0005860   0.0002414   0.0026736
   35  -0.0554102   0.0324491   0.0427445   0.0035968   0.0030324  -0.0024100
   36  -0.0024073   0.0185016   0.0132029   0.0040687  -0.0005188   0.0015292
   37  -0.2334753  -0.0266304   0.0871583  -0.0231685  -0.0125564   0.0091433
   38   0.0254014  -0.0910727  -0.0288062  -0.0301828  -0.0138669   0.0096310
   39   0.1077945   0.0004309  -0.1148342   0.0018337   0.0000869   0.0019960
   40  -0.0074148   0.0239325   0.0158082  -0.0059462   0.0041256   0.0045451
   41   0.0053684  -0.0167714  -0.0112010  -0.0018899   0.0030126   0.0026852
   42   0.0082396  -0.0216344  -0.0105153   0.0020160  -0.0006638  -0.0022290
   43   0.4634062   0.0359657  -0.1806059  -0.0829018  -0.0644447   0.0063967
   44   0.0359657   0.4948680   0.1407311  -0.0645096  -0.1181312  -0.0042435
   45  -0.1806059   0.1407311   0.2681278   0.0062009  -0.0043338  -0.0274044
   46  -0.0829018  -0.0645096   0.0062009   0.1144170   0.0968068  -0.0164906
   47  -0.0644447  -0.1181312  -0.0043338   0.0968068   0.1659403   0.0111839
   48   0.0063967  -0.0042435  -0.0274044  -0.0164906   0.0111839   0.0243208
   49  -0.0999475   0.0604428   0.0497139  -0.0042020  -0.0264015  -0.0069251
   50   0.0082736  -0.2321525  -0.0781713  -0.0079253  -0.0331533  -0.0107394
   51   0.0278750  -0.1068579  -0.1165503   0.0008554  -0.0006758   0.0025586
   52  -0.0216774   0.0008630   0.0140630   0.0018455   0.0001179  -0.0015133
   53   0.0200068  -0.0015268  -0.0129837   0.0057087  -0.0041472  -0.0045500
   54   0.0219928  -0.0023599  -0.0102695   0.0008625  -0.0014173  -0.0019830
   55   0.0444072  -0.0358249  -0.0360899   0.0022295   0.0047970   0.0028297
   56   0.0068367  -0.0468361  -0.0256615   0.0008745  -0.0001896  -0.0022026
   57  -0.0183493  -0.0022312   0.0153015   0.0011860  -0.0044249   0.0013427
   58  -0.0007517  -0.0028471   0.0021575  -0.0001052  -0.0012849  -0.0003549
   59  -0.0036273  -0.0008937  -0.0005444  -0.0001623  -0.0008749  -0.0003745
   60   0.0018454  -0.0009608   0.0038221   0.0001190   0.0002713   0.0002764
   61  -0.0285334   0.0231040   0.0243085  -0.0010410  -0.0013135  -0.0003921
   62   0.0230737  -0.0174511  -0.0193478  -0.0011048  -0.0013524   0.0004137
   63   0.0249204  -0.0195269  -0.0237249  -0.0002391   0.0006732  -0.0004583
   64  -0.0005391   0.0008333   0.0002099  -0.0000264   0.0000059  -0.0001834
   65   0.0007992  -0.0000691  -0.0001638   0.0000301   0.0000015   0.0001385
   66   0.0001310  -0.0001466  -0.0008689  -0.0001916   0.0001307  -0.0002101
           49          50          51          52          53          54
    1  -0.0009941  -0.0003140  -0.0001889   0.0008254  -0.0000100  -0.0006350
    2  -0.0003148  -0.0015206  -0.0000210   0.0002095   0.0001332   0.0000498
    3   0.0000302   0.0000661  -0.0010756  -0.0005063   0.0001678   0.0000538
    4   0.0003279  -0.0001269  -0.0000334  -0.0005819   0.0000471   0.0003569
    5   0.0001537   0.0001898   0.0000188   0.0000696   0.0000062  -0.0000547
    6  -0.0001400   0.0001024   0.0001765   0.0001042   0.0000036  -0.0000962
    7  -0.0000434  -0.0000709   0.0000171   0.0000086   0.0000000  -0.0000092
    8  -0.0000418  -0.0000032   0.0000232   0.0000566  -0.0000115  -0.0000498
    9   0.0000599  -0.0001078  -0.0001383  -0.0001227   0.0000091   0.0000730
   10   0.0000465  -0.0000936  -0.0001167  -0.0000435   0.0000054   0.0000356
   11  -0.0001024   0.0001085   0.0001202   0.0001308  -0.0000248  -0.0000494
   12   0.0003253  -0.0000824  -0.0003256  -0.0003539   0.0000277   0.0002252
   13   0.0000340  -0.0000129  -0.0000101  -0.0000439   0.0000030   0.0000273
   14   0.0000821  -0.0000543  -0.0000996  -0.0001225   0.0000125   0.0000781
   15  -0.0002976   0.0000603   0.0002013   0.0003501  -0.0000308  -0.0002068
   16  -0.0002285   0.0000884   0.0002447   0.0002751  -0.0000331  -0.0001707
   17   0.0000871  -0.0000878   0.0001931  -0.0000363   0.0000078  -0.0000197
   18   0.0001970  -0.0000091   0.0000017  -0.0001522   0.0000128   0.0000713
   19   0.0002882  -0.0000708  -0.0002279  -0.0003241   0.0000263   0.0001948
   20  -0.0000122   0.0000073  -0.0000310   0.0000079  -0.0000019   0.0000018
   21  -0.0002028   0.0000537   0.0000866   0.0001919  -0.0000150  -0.0001154
   22  -0.0002506   0.0001634   0.0001534   0.0002408  -0.0000329  -0.0001531
   23   0.0000998   0.0000221  -0.0001123  -0.0000728  -0.0000036   0.0000474
   24  -0.0001994   0.0000014   0.0000196   0.0000605  -0.0000020  -0.0000403
   25   0.0002656  -0.0000791  -0.0002138  -0.0003442   0.0000316   0.0001986
   26  -0.0000912  -0.0000320   0.0000691   0.0001047  -0.0000075  -0.0000658
   27   0.0000788  -0.0000465  -0.0000521  -0.0000759   0.0000048   0.0000479
   28   0.0001964   0.0000795  -0.0002993  -0.0002250   0.0000353   0.0001211
   29   0.0000382   0.0004970  -0.0001170  -0.0001356  -0.0000131   0.0001497
   30  -0.0000802   0.0001653   0.0003866   0.0004866  -0.0000097  -0.0002885
   31   0.0000619  -0.0000026   0.0002023  -0.0001302   0.0000128   0.0000611
   32   0.0000294   0.0001397   0.0000640   0.0000601   0.0000076  -0.0000614
   33  -0.0000350   0.0001150   0.0000488  -0.0000861  -0.0000120   0.0000604
   34  -0.0023001  -0.0126802  -0.0050115  -0.0013065   0.0004002   0.0003474
   35  -0.0146518  -0.0626698  -0.0172856   0.0014777   0.0009443  -0.0000595
   36  -0.0055189  -0.0183268  -0.0059565   0.0010474   0.0005481  -0.0013474
   37   0.0012821   0.0736030   0.0319778   0.0028725  -0.0029232  -0.0005789
   38   0.0257604   0.0261266  -0.0046058   0.0001997  -0.0027319  -0.0029416
   39   0.0116259  -0.0319947  -0.0167062   0.0007434  -0.0011910   0.0031725
   40  -0.0017087  -0.0039091   0.0015290  -0.0006136   0.0010524   0.0008367
   41  -0.0008687   0.0028506  -0.0000696   0.0006275  -0.0002469  -0.0004893
   42   0.0029093   0.0018464   0.0032747   0.0006499  -0.0007277  -0.0005841
   43  -0.0999475   0.0082736   0.0278750  -0.0216774   0.0200068   0.0219928
   44   0.0604428  -0.2321525  -0.1068579   0.0008630  -0.0015268  -0.0023599
   45   0.0497139  -0.0781713  -0.1165503   0.0140630  -0.0129837  -0.0102695
   46  -0.0042020  -0.0079253   0.0008554   0.0018455   0.0057087   0.0008625
   47  -0.0264015  -0.0331533  -0.0006758   0.0001179  -0.0041472  -0.0014173
   48  -0.0069251  -0.0107394   0.0025586  -0.0015133  -0.0045500  -0.0019830
   49   0.4364713   0.0957328  -0.1399266  -0.1257176   0.0012015   0.0581957
   50   0.0957328   0.5662571   0.1352483   0.0042676  -0.0384611  -0.0091007
   51  -0.1399266   0.1352483   0.2486020   0.0594615  -0.0073153  -0.0584058
   52  -0.1257176   0.0042676   0.0594615   0.1781454  -0.0035407  -0.0946659
   53   0.0012015  -0.0384611  -0.0073153  -0.0035407   0.0427603   0.0152581
   54   0.0581957  -0.0091007  -0.0584058  -0.0946659   0.0152581   0.0698712
   55  -0.1689332  -0.0803624   0.0275328  -0.0353246  -0.0199991   0.0138456
   56  -0.1347361  -0.2477758  -0.0038512  -0.0000376   0.0047589   0.0002011
   57   0.0052557  -0.0337995  -0.0763714   0.0220990   0.0112494  -0.0031900
   58   0.0063606  -0.0175986  -0.0093887   0.0000389  -0.0004042  -0.0015951
   59   0.0077165  -0.0168344  -0.0124419   0.0012175   0.0007083   0.0006736
   60   0.0011440   0.0016941   0.0027420  -0.0009663   0.0015501  -0.0014246
   61  -0.0396553  -0.0590390   0.0010576   0.0031153  -0.0009751   0.0003700
   62  -0.0140940   0.0342763   0.0196324  -0.0057032  -0.0022497   0.0003374
   63   0.0193436   0.0450655   0.0140883  -0.0015470  -0.0023526   0.0045805
   64  -0.0013535   0.0000776   0.0045108  -0.0010350  -0.0006129   0.0003619
   65  -0.0000294   0.0022694  -0.0018851   0.0002383   0.0000869  -0.0001279
   66   0.0044465  -0.0020406   0.0033949   0.0007323   0.0003583  -0.0002041
           55          56          57          58          59          60
    1   0.0035195  -0.0000076   0.0017783   0.0000661  -0.0000412  -0.0000624
    2   0.0006036  -0.0030105  -0.0041575   0.0009432   0.0001002  -0.0005478
    3   0.0016926  -0.0033390   0.0039810   0.0002872   0.0000109  -0.0000088
    4  -0.0006940   0.0002836  -0.0005196  -0.0001564   0.0000423   0.0000188
    5  -0.0000453   0.0001022   0.0003916  -0.0000271  -0.0000134  -0.0000512
    6   0.0000899  -0.0000952   0.0004307   0.0000405  -0.0000047   0.0000291
    7   0.0000221  -0.0000354  -0.0000650   0.0000183   0.0000036   0.0000008
    8   0.0001485  -0.0001977   0.0000552   0.0000270   0.0000091  -0.0000417
    9   0.0001773  -0.0001857  -0.0000605   0.0000192   0.0000063  -0.0000191
   10  -0.0000744   0.0001868  -0.0000289  -0.0000052  -0.0000132   0.0000769
   11  -0.0002732   0.0002689  -0.0002767  -0.0000392   0.0000102  -0.0000106
   12  -0.0000533   0.0000971   0.0000440  -0.0000711  -0.0000063   0.0000480
   13  -0.0000329   0.0000129  -0.0000259  -0.0000102   0.0000023   0.0000012
   14  -0.0000073   0.0000101  -0.0000027  -0.0000148  -0.0000030   0.0000251
   15   0.0001323   0.0000099   0.0000011   0.0000467   0.0000017  -0.0000435
   16   0.0000763  -0.0000247  -0.0000559   0.0000213   0.0000016  -0.0000526
   17   0.0000088  -0.0000061  -0.0001104   0.0000218  -0.0000114   0.0000207
   18  -0.0000933  -0.0001176   0.0000302  -0.0000211   0.0000144  -0.0000288
   19  -0.0000845   0.0000612   0.0000775  -0.0000660   0.0000009   0.0000397
   20   0.0000139  -0.0000015   0.0000223  -0.0000008  -0.0000001  -0.0000009
   21   0.0000815  -0.0000500   0.0000061   0.0000363   0.0000019  -0.0000287
   22   0.0000212  -0.0000605   0.0001585   0.0000164   0.0000070  -0.0000195
   23  -0.0000198   0.0001403   0.0001576  -0.0000535  -0.0000076   0.0000290
   24   0.0001997   0.0000488   0.0001938   0.0000021  -0.0000106   0.0000437
   25  -0.0000073  -0.0000606   0.0001670  -0.0000611   0.0000070   0.0000245
   26   0.0000568   0.0000331  -0.0000555   0.0000142   0.0000019  -0.0000102
   27  -0.0000300   0.0000269  -0.0000167  -0.0000202   0.0000036   0.0000012
   28   0.0000739  -0.0001368   0.0007843  -0.0000227  -0.0000646   0.0001472
   29  -0.0004851   0.0002127   0.0002567  -0.0001042   0.0000014   0.0000469
   30   0.0000521  -0.0003968  -0.0011151   0.0003389  -0.0000803  -0.0000797
   31   0.0001783  -0.0001354  -0.0000856  -0.0000096   0.0000234  -0.0000361
   32  -0.0002116  -0.0002809   0.0000881   0.0000749  -0.0000208   0.0000024
   33  -0.0002287   0.0001986   0.0001924  -0.0001364   0.0000418  -0.0000247
   34   0.0002167   0.0293563   0.0155228  -0.0025784  -0.0013433   0.0045191
   35   0.0673328   0.0248968  -0.0295541  -0.0012615   0.0024459  -0.0010733
   36   0.0313013  -0.0081822  -0.0143965   0.0045500  -0.0009981   0.0036274
   37  -0.0504274  -0.0251256   0.0164205  -0.0011133  -0.0005504  -0.0000409
   38  -0.0261255  -0.0126878   0.0100302  -0.0005927  -0.0000007   0.0007124
   39   0.0166879   0.0094738  -0.0069826  -0.0001080   0.0006737  -0.0005676
   40   0.0001266   0.0010132  -0.0001065   0.0000194   0.0000789  -0.0001626
   41   0.0013626  -0.0013902  -0.0009425   0.0001418   0.0000475   0.0000500
   42  -0.0001665  -0.0008545  -0.0011197  -0.0001383   0.0001163  -0.0002232
   43   0.0444072   0.0068367  -0.0183493  -0.0007517  -0.0036273   0.0018454
   44  -0.0358249  -0.0468361  -0.0022312  -0.0028471  -0.0008937  -0.0009608
   45  -0.0360899  -0.0256615   0.0153015   0.0021575  -0.0005444   0.0038221
   46   0.0022295   0.0008745   0.0011860  -0.0001052  -0.0001623   0.0001190
   47   0.0047970  -0.0001896  -0.0044249  -0.0012849  -0.0008749   0.0002713
   48   0.0028297  -0.0022026   0.0013427  -0.0003549  -0.0003745   0.0002764
   49  -0.1689332  -0.1347361   0.0052557   0.0063606   0.0077165   0.0011440
   50  -0.0803624  -0.2477758  -0.0337995  -0.0175986  -0.0168344   0.0016941
   51   0.0275328  -0.0038512  -0.0763714  -0.0093887  -0.0124419   0.0027420
   52  -0.0353246  -0.0000376   0.0220990   0.0000389   0.0012175  -0.0009663
   53  -0.0199991   0.0047589   0.0112494  -0.0004042   0.0007083   0.0015501
   54   0.0138456   0.0002011  -0.0031900  -0.0015951   0.0006736  -0.0014246
   55   0.5633923   0.0568486  -0.2192135  -0.0707710   0.0577502   0.0443254
   56   0.0568486   0.6480555   0.1859865   0.0600547  -0.2523367  -0.1241056
   57  -0.2192135   0.1859865   0.3247650   0.0452670  -0.1226809  -0.1107968
   58  -0.0707710   0.0600547   0.0452670   0.0716479  -0.0607318  -0.0518013
   59   0.0577502  -0.2523367  -0.1226809  -0.0607318   0.2639411   0.1335678
   60   0.0443254  -0.1241056  -0.1107968  -0.0518013   0.1335678   0.1085768
   61  -0.2758647   0.0269376   0.1305194  -0.0023907  -0.0012661   0.0027156
   62  -0.0284299  -0.1188539  -0.0091030   0.0231317   0.0036535  -0.0126666
   63   0.1069101  -0.0399544  -0.1357670   0.0128792   0.0007862  -0.0033850
   64  -0.0120500  -0.0221045  -0.0007852  -0.0001475   0.0009491  -0.0018360
   65   0.0028611   0.0050876  -0.0008989   0.0005512   0.0000776   0.0014988
   66   0.0100177   0.0129538   0.0035273  -0.0019895   0.0012436  -0.0025362
           61          62          63          64          65          66
    1  -0.0122810   0.0066736   0.0120014  -0.0001517  -0.0007088  -0.0022763
    2   0.0240657   0.0037447  -0.0136748   0.0012819   0.0003119   0.0009034
    3   0.0182573  -0.0044908  -0.0075594  -0.0013450   0.0021165  -0.0020496
    4  -0.0007643  -0.0013566   0.0003781   0.0003744   0.0000001   0.0003857
    5   0.0014618  -0.0014871  -0.0001436  -0.0000659   0.0003513  -0.0000317
    6  -0.0009801   0.0020442   0.0008135  -0.0000475  -0.0001809  -0.0001585
    7   0.0003229   0.0000359  -0.0000606  -0.0000054  -0.0000170  -0.0000406
    8   0.0003045   0.0003948  -0.0002028  -0.0000426  -0.0000473  -0.0001657
    9   0.0003411  -0.0001600  -0.0001653  -0.0000590  -0.0000074  -0.0001657
   10  -0.0004953  -0.0001363   0.0000058   0.0000568   0.0000515   0.0001674
   11  -0.0005605  -0.0000828   0.0005299   0.0000432  -0.0000236   0.0002346
   12  -0.0004774  -0.0003773   0.0004808   0.0000379  -0.0002430  -0.0001672
   13  -0.0000689  -0.0000308   0.0000033   0.0000073   0.0000026   0.0000107
   14  -0.0001587  -0.0000598  -0.0000067   0.0000219  -0.0000359  -0.0000015
   15   0.0002797   0.0002153   0.0000008  -0.0000854   0.0001096  -0.0000283
   16   0.0003075  -0.0000916   0.0000564  -0.0000726   0.0000361  -0.0000084
   17   0.0000872   0.0000864  -0.0001082   0.0000243   0.0000123   0.0000002
   18   0.0000214   0.0000341   0.0001775  -0.0000267  -0.0000853  -0.0001180
   19  -0.0004911  -0.0002715   0.0001476   0.0000446  -0.0001009  -0.0000607
   20  -0.0000141  -0.0000088  -0.0000194  -0.0000025   0.0000016   0.0000034
   21   0.0002790   0.0001509  -0.0001017  -0.0000341   0.0000657   0.0000253
   22  -0.0001416   0.0000995   0.0002022  -0.0001649   0.0001326  -0.0000073
   23  -0.0010125  -0.0000740   0.0002034  -0.0000374  -0.0001514  -0.0000451
   24  -0.0002000  -0.0000446  -0.0001269  -0.0000078   0.0001692  -0.0000104
   25  -0.0003505  -0.0002469   0.0000305  -0.0000079  -0.0000211  -0.0001284
   26   0.0000476   0.0000544   0.0000878  -0.0000060   0.0000160   0.0000491
   27  -0.0000430  -0.0000660   0.0001407   0.0000031  -0.0000337  -0.0000397
   28   0.0001091  -0.0020235  -0.0015943  -0.0000089   0.0006201  -0.0001811
   29  -0.0005868   0.0001178   0.0000023   0.0001951  -0.0000729  -0.0001669
   30   0.0023464   0.0008325  -0.0026336   0.0000988  -0.0002777   0.0007822
   31  -0.0003987   0.0001652  -0.0011277   0.0000248   0.0000053   0.0000357
   32   0.0012130  -0.0000268  -0.0000222  -0.0000091   0.0000011   0.0000560
   33  -0.0004756  -0.0002319   0.0006788   0.0000030   0.0000953  -0.0002840
   34  -0.1205541   0.0594171   0.0581687   0.0076871  -0.0162632  -0.0087502
   35   0.0060032  -0.2501291  -0.0809303   0.0079803  -0.0163813  -0.0126541
   36   0.0355216  -0.1103505  -0.1263573   0.0011543   0.0005118   0.0030236
   37   0.0465587  -0.0363796  -0.0372140   0.0014392   0.0011969   0.0029096
   38   0.0080076  -0.0532380  -0.0308481   0.0006695  -0.0012441  -0.0032234
   39  -0.0183633  -0.0049000   0.0165824   0.0026766  -0.0035508   0.0028350
   40  -0.0008687  -0.0020805   0.0017789   0.0002491  -0.0003439  -0.0001758
   41  -0.0066142   0.0002956   0.0021676   0.0007973  -0.0011663  -0.0009595
   42   0.0000387  -0.0005645   0.0037368   0.0002984  -0.0003832  -0.0001048
   43  -0.0285334   0.0230737   0.0249204  -0.0005391   0.0007992   0.0001310
   44   0.0231040  -0.0174511  -0.0195269   0.0008333  -0.0000691  -0.0001466
   45   0.0243085  -0.0193478  -0.0237249   0.0002099  -0.0001638  -0.0008689
   46  -0.0010410  -0.0011048  -0.0002391  -0.0000264   0.0000301  -0.0001916
   47  -0.0013135  -0.0013524   0.0006732   0.0000059   0.0000015   0.0001307
   48  -0.0003921   0.0004137  -0.0004583  -0.0001834   0.0001385  -0.0002101
   49  -0.0396553  -0.0140940   0.0193436  -0.0013535  -0.0000294   0.0044465
   50  -0.0590390   0.0342763   0.0450655   0.0000776   0.0022694  -0.0020406
   51   0.0010576   0.0196324   0.0140883   0.0045108  -0.0018851   0.0033949
   52   0.0031153  -0.0057032  -0.0015470  -0.0010350   0.0002383   0.0007323
   53  -0.0009751  -0.0022497  -0.0023526  -0.0006129   0.0000869   0.0003583
   54   0.0003700   0.0003374   0.0045805   0.0003619  -0.0001279  -0.0002041
   55  -0.2758647  -0.0284299   0.1069101  -0.0120500   0.0028611   0.0100177
   56   0.0269376  -0.1188539  -0.0399544  -0.0221045   0.0050876   0.0129538
   57   0.1305194  -0.0091030  -0.1357670  -0.0007852  -0.0008989   0.0035273
   58  -0.0023907   0.0231317   0.0128792  -0.0001475   0.0005512  -0.0019895
   59  -0.0012661   0.0036535   0.0007862   0.0009491   0.0000776   0.0012436
   60   0.0027156  -0.0126666  -0.0033850  -0.0018360   0.0014988  -0.0025362
   61   0.5920411   0.1199000  -0.2030090  -0.1585542  -0.1395904   0.0078838
   62   0.1199000   0.6342893   0.1442259  -0.1405484  -0.2318988  -0.0055827
   63  -0.2030090   0.1442259   0.3016395   0.0079656  -0.0059524  -0.0426408
   64  -0.1585542  -0.1405484   0.0079656   0.1642338   0.1505498  -0.0129104
   65  -0.1395904  -0.2318988  -0.0059524   0.1505498   0.2428734   0.0090847
   66   0.0078838  -0.0055827  -0.0426408  -0.0129104   0.0090847   0.0359979
 **********************************************************************
 **                                                                  **
 **                       VIBRATIONAL ANALYSIS                       **
 **                       --------------------                       **
 **                                                                  **
 **        VIBRATIONAL FREQUENCIES (CM**-1) AND NORMAL MODES         **
 **     FORCE CONSTANTS (mDYN/ANGSTROM) AND REDUCED MASSES (AMU)     **
 **                  INFRARED INTENSITIES (KM/MOL)                   **
 **                                                                  **
 **********************************************************************


 Mode:                 1                      2                      3
 Frequency:        17.69                  34.28                  37.86
 Force Cnst:      0.0030                 0.0145                 0.0176
 Red. Mass:      16.0777                20.9440                20.7803
 IR Active:          YES                    YES                    YES
 IR Intens:        0.175                  0.107                  0.092
 Raman Active:       YES                    YES                    YES
               X      Y      Z        X      Y      Z        X      Y      Z
 C         -0.019  0.011 -0.045   -0.083 -0.016 -0.203    0.013 -0.239 -0.032
 C          0.016  0.105 -0.008    0.017 -0.027 -0.202   -0.023 -0.221 -0.028
 H          0.036  0.171  0.007    0.054 -0.036 -0.280   -0.054 -0.292 -0.025
 C          0.026  0.117  0.008    0.082 -0.014 -0.098   -0.014 -0.075 -0.012
 Cl         0.074  0.258  0.062    0.222 -0.027 -0.106   -0.069 -0.062 -0.005
 C         -0.001  0.028 -0.016    0.044  0.021  0.010    0.041  0.083  0.011
 Cl         0.010  0.036  0.002    0.131  0.074  0.153    0.078  0.368  0.071
 C         -0.036 -0.066 -0.051   -0.061  0.019  0.006    0.069  0.023 -0.011
 Cl        -0.067 -0.173 -0.079   -0.113  0.067  0.147    0.134  0.205  0.011
 C         -0.042 -0.068 -0.064   -0.125 -0.007 -0.106    0.049 -0.161 -0.041
 Cl        -0.075 -0.149 -0.096   -0.259 -0.016 -0.114    0.078 -0.278 -0.084
 C         -0.028  0.019 -0.062   -0.099  0.016 -0.232    0.030 -0.198 -0.001
 C          0.039 -0.033  0.078   -0.083  0.006 -0.132   -0.058 -0.127  0.031
 Cl         0.117 -0.109  0.250   -0.160  0.008 -0.177   -0.167 -0.197  0.092
 C          0.033 -0.016  0.066    0.006 -0.013  0.026   -0.063  0.004  0.016
 Cl         0.124 -0.085  0.255    0.056 -0.051  0.216   -0.194  0.104  0.039
 C         -0.051  0.058 -0.103    0.066 -0.013  0.056    0.030  0.055 -0.023
 Cl        -0.073  0.087 -0.144    0.216 -0.065  0.317    0.014  0.229 -0.072
 C         -0.122  0.110 -0.248    0.019  0.021 -0.100    0.134 -0.026 -0.030
 H         -0.186  0.167 -0.378    0.059  0.026 -0.087    0.210  0.012 -0.054
 C         -0.110  0.089 -0.226   -0.060  0.032 -0.236    0.130 -0.152 -0.022
 H         -0.164  0.130 -0.335   -0.074  0.043 -0.321    0.203 -0.209 -0.044
 TransDip  -0.005  0.005 -0.011   -0.001  0.001 -0.010    0.006 -0.007 -0.002

 Mode:                 4                      5                      6
 Frequency:        76.47                  79.42                  82.04
 Force Cnst:      0.0821                 0.1165                 0.1079
 Red. Mass:      23.8289                31.3458                27.2026
 IR Active:          YES                    YES                    YES
 IR Intens:        0.099                  0.016                  0.037
 Raman Active:       YES                    YES                    YES
               X      Y      Z        X      Y      Z        X      Y      Z
 C         -0.028 -0.191 -0.108    0.017 -0.020  0.030   -0.017  0.109 -0.017
 C         -0.013 -0.165 -0.099    0.032  0.090  0.073    0.011  0.159  0.003
 H         -0.013 -0.178 -0.110    0.047  0.179  0.115    0.032  0.220  0.012
 C          0.026 -0.018 -0.037    0.013  0.043  0.043    0.002  0.060 -0.016
 Cl         0.135  0.392  0.121    0.027  0.195  0.102    0.011 -0.044 -0.058
 C          0.009 -0.078 -0.055   -0.007 -0.066 -0.012   -0.018  0.017 -0.013
 Cl        -0.010 -0.185 -0.088   -0.109 -0.463 -0.181   -0.041 -0.152 -0.050
 C          0.011 -0.037 -0.040    0.038  0.070  0.040   -0.029  0.063  0.005
 Cl         0.030  0.059  0.002    0.144  0.504  0.189   -0.010  0.225  0.097
 C          0.011 -0.017 -0.038    0.019 -0.043  0.010   -0.051  0.007 -0.038
 Cl         0.092  0.371  0.110   -0.011 -0.284 -0.081   -0.157 -0.291 -0.156
 C         -0.033 -0.191 -0.109    0.015 -0.033  0.029   -0.019  0.106 -0.025
 C         -0.069 -0.165 -0.033   -0.019 -0.006 -0.020    0.055  0.051  0.052
 Cl        -0.111 -0.277  0.129   -0.135  0.073 -0.217    0.284 -0.069  0.384
 C         -0.076 -0.065 -0.041    0.014 -0.022  0.040   -0.006  0.061 -0.060
 Cl        -0.230  0.049 -0.096    0.098 -0.085  0.220   -0.128  0.154 -0.375
 C          0.020 -0.048 -0.023   -0.003  0.001 -0.007   -0.001  0.021  0.013
 Cl         0.108  0.017  0.117   -0.081  0.075 -0.149    0.125 -0.126  0.245
 C          0.064 -0.084 -0.086    0.020 -0.017  0.021   -0.057  0.064 -0.033
 H          0.132 -0.064 -0.084    0.017 -0.007  0.002   -0.068  0.045 -0.007
 C          0.019 -0.148 -0.151    0.047 -0.048  0.072   -0.094  0.130 -0.108
 H          0.047 -0.170 -0.215    0.077 -0.072  0.115   -0.157  0.178 -0.176
 TransDip   0.003 -0.006 -0.007    0.002  0.001  0.003   -0.003  0.005 -0.002

 Mode:                 7                      8                      9
 Frequency:       131.49                 155.18                 191.63
 Force Cnst:      0.0826                 0.2851                 0.2750
 Red. Mass:       8.1058                20.0903                12.7096
 IR Active:          YES                    YES                    YES
 IR Intens:        0.452                  0.044                  0.085
 Raman Active:       YES                    YES                    YES
               X      Y      Z        X      Y      Z        X      Y      Z
 C         -0.047  0.027 -0.096    0.008  0.145  0.007    0.059  0.132  0.041
 C         -0.035  0.016 -0.104    0.100  0.194 -0.005    0.100  0.366  0.141
 H         -0.023  0.020 -0.123    0.131  0.221 -0.046    0.092  0.343  0.138
 C         -0.009  0.010 -0.075    0.123  0.131 -0.017    0.096  0.377  0.144
 Cl         0.090  0.024 -0.077    0.332 -0.104 -0.120   -0.115 -0.107 -0.043
 C         -0.022  0.008 -0.042    0.111  0.103 -0.032    0.089  0.326  0.125
 Cl         0.008 -0.004  0.008    0.121 -0.039 -0.041   -0.014 -0.077 -0.047
 C         -0.051  0.017 -0.041    0.072  0.110 -0.049    0.080  0.272  0.113
 Cl        -0.094  0.013  0.026    0.095  0.010 -0.167   -0.021 -0.095  0.016
 C         -0.063  0.034 -0.076    0.056  0.115 -0.048    0.057  0.185  0.072
 Cl        -0.151  0.060 -0.074    0.212 -0.021 -0.104   -0.079  0.019  0.006
 C          0.015 -0.011  0.008   -0.070  0.064  0.040    0.021 -0.098 -0.051
 C          0.027 -0.018  0.027   -0.106  0.056  0.075    0.025 -0.118 -0.065
 Cl         0.058 -0.042  0.083   -0.223 -0.001  0.134   -0.083 -0.196 -0.034
 C          0.049 -0.031  0.065   -0.123  0.018  0.082    0.028 -0.069 -0.044
 Cl         0.017 -0.006  0.006   -0.150  0.022  0.091   -0.056 -0.015  0.026
 C          0.096 -0.062  0.142   -0.186 -0.028  0.113    0.069 -0.051 -0.053
 Cl        -0.052  0.055 -0.127   -0.258 -0.178  0.054    0.106  0.067 -0.034
 C          0.205 -0.143  0.336   -0.178 -0.032  0.135    0.070 -0.063 -0.050
 H          0.282 -0.201  0.475   -0.167 -0.039  0.155    0.084 -0.061 -0.047
 C          0.156 -0.110  0.251   -0.163  0.009  0.117    0.045 -0.096 -0.054
 H          0.211 -0.152  0.339   -0.212  0.049  0.168    0.074 -0.119 -0.069
 TransDip   0.013 -0.007  0.016   -0.001  0.006  0.002    0.009  0.002 -0.000

 Mode:                10                     11                     12
 Frequency:       211.31                 216.14                 222.33
 Force Cnst:      0.7657                 0.7669                 0.9218
 Red. Mass:      29.1053                27.8630                31.6502
 IR Active:          YES                    YES                    YES
 IR Intens:        0.186                  0.043                  0.052
 Raman Active:       YES                    YES                    YES
               X      Y      Z        X      Y      Z        X      Y      Z
 C         -0.034 -0.035  0.080   -0.099  0.026 -0.034   -0.050 -0.016 -0.008
 C         -0.096  0.015  0.081   -0.046  0.059 -0.042   -0.049  0.006 -0.010
 H         -0.116 -0.011  0.100   -0.045  0.043 -0.061   -0.062 -0.031 -0.018
 C         -0.084  0.021  0.125   -0.034  0.091 -0.063   -0.039  0.046 -0.001
 Cl         0.474 -0.156  0.086   -0.071  0.043 -0.105    0.056 -0.011 -0.027
 C         -0.123  0.033  0.132   -0.038  0.085 -0.039   -0.047  0.057  0.018
 Cl        -0.363  0.150 -0.205    0.142 -0.152  0.273   -0.030 -0.035  0.072
 C         -0.020  0.013  0.110   -0.108  0.101 -0.063   -0.053  0.063  0.004
 Cl         0.147  0.035 -0.212   -0.205  0.029  0.003   -0.080  0.009 -0.023
 C         -0.032 -0.015  0.124   -0.071  0.065 -0.056   -0.037  0.034  0.007
 Cl        -0.176 -0.019  0.149    0.377 -0.044 -0.108    0.130 -0.028 -0.015
 C         -0.040 -0.077  0.059   -0.109 -0.033 -0.020   -0.060 -0.081 -0.019
 C         -0.031 -0.079  0.034   -0.093 -0.046  0.013   -0.009 -0.144 -0.060
 Cl         0.140  0.027 -0.084    0.121  0.039 -0.040    0.542  0.098 -0.247
 C         -0.070 -0.114  0.012   -0.131 -0.134  0.023   -0.038 -0.134 -0.041
 Cl         0.002 -0.204 -0.093    0.043 -0.322 -0.160   -0.524  0.205  0.372
 C         -0.064 -0.069 -0.014   -0.124 -0.108  0.050    0.035 -0.090 -0.053
 Cl         0.030  0.319  0.127   -0.039  0.445  0.197    0.036 -0.087 -0.058
 C         -0.066 -0.069 -0.060   -0.083 -0.137  0.036   -0.003 -0.082 -0.021
 H         -0.100 -0.059 -0.097   -0.081 -0.155  0.066   -0.016 -0.095 -0.007
 C         -0.054 -0.059 -0.004   -0.107 -0.067  0.019   -0.019 -0.082 -0.027
 H         -0.064 -0.052 -0.015   -0.137 -0.045  0.033   -0.005 -0.094 -0.042
 TransDip   0.001  0.003 -0.013    0.001 -0.004  0.005   -0.006  0.002  0.004

 Mode:                13                     14                     15
 Frequency:       227.13                 240.26                 249.13
 Force Cnst:      1.0418                 0.7281                 0.2775
 Red. Mass:      34.2748                21.4083                 7.5874
 IR Active:          YES                    YES                    YES
 IR Intens:        0.027                  0.010                  0.865
 Raman Active:       YES                    YES                    YES
               X      Y      Z        X      Y      Z        X      Y      Z
 C         -0.006  0.007 -0.006   -0.076  0.015  0.017    0.002  0.001 -0.005
 C         -0.002  0.022 -0.011   -0.182  0.070  0.013    0.011  0.061  0.018
 H          0.005  0.034 -0.016   -0.232  0.058  0.097    0.022  0.104  0.032
 C          0.006  0.001  0.015   -0.207  0.081 -0.005    0.006  0.018 -0.002
 Cl         0.164 -0.039 -0.008    0.184 -0.033 -0.047   -0.006 -0.003 -0.015
 C          0.040  0.001 -0.030   -0.284  0.056  0.080    0.002 -0.029 -0.026
 Cl        -0.206  0.220 -0.446   -0.257 -0.057  0.295    0.028  0.002  0.008
 C          0.020 -0.007 -0.025   -0.222  0.051  0.029   -0.004 -0.052 -0.033
 Cl        -0.359 -0.148  0.604   -0.187  0.100 -0.155    0.002  0.013  0.006
 C          0.006  0.012 -0.064   -0.132 -0.002  0.077   -0.004 -0.047 -0.039
 Cl         0.360 -0.043 -0.083    0.243 -0.079  0.075   -0.032  0.029 -0.017
 C          0.016 -0.003  0.015    0.019  0.004 -0.004    0.047 -0.036  0.080
 C          0.027 -0.010  0.033    0.091 -0.023 -0.002    0.169 -0.134  0.311
 Cl        -0.040 -0.011  0.001   -0.133 -0.108  0.010   -0.037  0.029 -0.078
 C          0.029  0.000  0.028    0.152  0.058  0.005    0.204 -0.162  0.377
 Cl         0.020  0.013 -0.019    0.130  0.134 -0.032   -0.058  0.033 -0.082
 C          0.018  0.007  0.005    0.186  0.067 -0.037    0.132 -0.108  0.251
 Cl         0.010 -0.018 -0.014    0.169 -0.150 -0.164   -0.034  0.025 -0.044
 C         -0.002  0.022 -0.026    0.126  0.109 -0.043   -0.036  0.016 -0.057
 H         -0.019  0.035 -0.058    0.102  0.117 -0.070   -0.165  0.115 -0.292
 C         -0.000  0.015 -0.022    0.094  0.058 -0.067   -0.097  0.064 -0.169
 H         -0.013  0.025 -0.056    0.134  0.026 -0.162   -0.262  0.191 -0.463
 TransDip  -0.005  0.001  0.001   -0.001 -0.001 -0.002   -0.014  0.013 -0.023

 Mode:                16                     17                     18
 Frequency:       268.94                 333.27                 337.69
 Force Cnst:      0.2752                 1.7368                 0.5088
 Red. Mass:       6.4567                26.5413                 7.5728
 IR Active:          YES                    YES                    YES
 IR Intens:        0.646                  0.016                  0.221
 Raman Active:       YES                    YES                    YES
               X      Y      Z        X      Y      Z        X      Y      Z
 C          0.007  0.029  0.012    0.110 -0.052  0.040    0.063  0.025  0.077
 C          0.083  0.358  0.140    0.174 -0.019 -0.034   -0.038 -0.007  0.030
 H          0.151  0.663  0.256    0.092 -0.050  0.090   -0.079 -0.019  0.096
 C          0.019  0.082  0.032    0.078  0.093 -0.246   -0.069 -0.024 -0.074
 Cl        -0.009 -0.042 -0.014   -0.016  0.195 -0.501    0.038  0.049 -0.121
 C         -0.051 -0.213 -0.083   -0.001  0.026 -0.059   -0.041 -0.016 -0.073
 Cl         0.012  0.054  0.022    0.042  0.024 -0.091    0.025 -0.007  0.026
 C         -0.075 -0.320 -0.123   -0.057 -0.018  0.045    0.018  0.027 -0.051
 Cl         0.013  0.068  0.021   -0.033  0.000  0.025   -0.050  0.002  0.019
 C         -0.059 -0.263 -0.100    0.011 -0.122  0.263    0.071  0.052  0.003
 Cl         0.014  0.066  0.025   -0.023 -0.206  0.558   -0.066  0.016 -0.029
 C         -0.001  0.002 -0.005   -0.019  0.031 -0.121    0.179 -0.114  0.305
 C         -0.013 -0.001 -0.050   -0.023  0.029 -0.059    0.125 -0.085  0.190
 Cl         0.003 -0.036 -0.001    0.015  0.000  0.002   -0.018 -0.015 -0.030
 C         -0.028  0.002 -0.067    0.003  0.005  0.019    0.009 -0.010 -0.008
 Cl        -0.017 -0.015  0.021    0.001  0.010  0.003   -0.012 -0.000  0.004
 C         -0.018 -0.001 -0.052    0.011 -0.037  0.108   -0.137  0.084 -0.241
 Cl         0.021  0.014  0.005   -0.082  0.013  0.025    0.026 -0.011  0.056
 C          0.000 -0.019  0.005    0.031 -0.050  0.069   -0.134  0.079 -0.215
 H          0.013 -0.040  0.047    0.089 -0.058  0.115   -0.243  0.150 -0.393
 C          0.011 -0.019  0.032   -0.045  0.011 -0.093    0.131 -0.106  0.265
 H          0.039 -0.041  0.090   -0.082  0.040 -0.115    0.189 -0.150  0.404
 TransDip   0.012  0.019  0.012   -0.004  0.001  0.000    0.011 -0.001  0.010

 Mode:                19                     20                     21
 Frequency:       347.14                 355.05                 357.49
 Force Cnst:      1.9372                 1.8390                 0.9330
 Red. Mass:      27.2845                24.7612                12.3904
 IR Active:          YES                    YES                    YES
 IR Intens:        0.266                  0.083                  0.294
 Raman Active:       YES                    YES                    YES
               X      Y      Z        X      Y      Z        X      Y      Z
 C         -0.020  0.012  0.043    0.018 -0.179 -0.172    0.085  0.385  0.103
 C          0.025 -0.016  0.025   -0.085  0.026 -0.113    0.007  0.095 -0.013
 H          0.036 -0.006  0.012   -0.137 -0.006 -0.039    0.013  0.142  0.013
 C          0.022 -0.021 -0.004   -0.049  0.237 -0.023   -0.086 -0.320 -0.149
 Cl         0.008 -0.002  0.007   -0.035  0.082 -0.272   -0.008  0.074 -0.044
 C          0.040 -0.002 -0.035   -0.108  0.179  0.178   -0.113 -0.366 -0.096
 Cl         0.092  0.005 -0.063   -0.340 -0.039  0.217   -0.079  0.055  0.074
 C         -0.032  0.026 -0.018    0.170 -0.096  0.098    0.054 -0.004  0.051
 Cl        -0.073  0.031 -0.042    0.404 -0.178  0.233    0.133 -0.058  0.067
 C         -0.017  0.018  0.036    0.049 -0.210 -0.154    0.100  0.391  0.135
 Cl        -0.012 -0.026  0.066    0.035  0.089 -0.164    0.009 -0.042 -0.056
 C         -0.012  0.125  0.077    0.048 -0.039 -0.047   -0.016  0.147 -0.030
 C         -0.087  0.144  0.128   -0.055  0.056  0.048    0.060  0.019 -0.103
 Cl        -0.171  0.367  0.244   -0.013  0.175  0.081   -0.042 -0.135 -0.027
 C         -0.122 -0.193 -0.005   -0.066  0.003  0.024    0.055 -0.074 -0.055
 Cl        -0.297 -0.365  0.011   -0.045 -0.073 -0.004   -0.070 -0.027  0.026
 C          0.156 -0.108 -0.137   -0.014  0.019  0.003    0.047 -0.122  0.025
 Cl         0.406 -0.051 -0.245   -0.030 -0.037  0.002    0.070  0.061 -0.032
 C          0.082 -0.030 -0.070    0.072 -0.024 -0.046   -0.070 -0.057  0.084
 H         -0.111 -0.125 -0.018    0.119 -0.004 -0.052   -0.154 -0.125  0.150
 C          0.102  0.159  0.023    0.085 -0.029 -0.060   -0.131  0.098  0.009
 H          0.078  0.176  0.043    0.080 -0.025 -0.057   -0.209  0.159  0.016
 TransDip  -0.015 -0.005  0.003    0.004 -0.008  0.003   -0.003  0.015  0.007

 Mode:                22                     23                     24
 Frequency:       463.20                 498.79                 510.32
 Force Cnst:      0.9575                 1.4106                 1.6411
 Red. Mass:       7.5741                 9.6233                10.6957
 IR Active:          YES                    YES                    YES
 IR Intens:       12.612                  5.978                 19.039
 Raman Active:       YES                    YES                    YES
               X      Y      Z        X      Y      Z        X      Y      Z
 C         -0.113  0.030  0.036   -0.134 -0.011  0.023    0.208  0.117 -0.011
 C         -0.108 -0.147 -0.049   -0.117  0.062  0.034    0.202 -0.179 -0.101
 H         -0.125 -0.294 -0.139   -0.096  0.129  0.042    0.160 -0.408 -0.198
 C         -0.016  0.107  0.052   -0.095 -0.015  0.010    0.205  0.069  0.004
 Cl         0.006  0.007 -0.041    0.014  0.008 -0.026   -0.029 -0.010  0.032
 C          0.041  0.196  0.073   -0.039 -0.025 -0.026    0.105  0.110  0.092
 Cl         0.054 -0.023 -0.039    0.081 -0.001 -0.036   -0.138 -0.004  0.051
 C         -0.043 -0.120 -0.029   -0.017  0.048  0.024   -0.004 -0.188 -0.058
 Cl         0.077 -0.014  0.030    0.074 -0.032  0.028   -0.103  0.059 -0.043
 C         -0.108 -0.172 -0.075   -0.070  0.044  0.004    0.079 -0.095 -0.015
 Cl         0.011  0.009  0.007    0.008 -0.007  0.008   -0.008  0.011 -0.016
 C         -0.104  0.161  0.120   -0.132  0.007  0.066    0.199  0.241 -0.017
 C          0.043  0.017 -0.004   -0.137 -0.033  0.070    0.183  0.141 -0.046
 Cl         0.001 -0.110 -0.047    0.067 -0.136 -0.094   -0.011 -0.116 -0.041
 C          0.043 -0.038 -0.037   -0.117  0.141  0.127    0.100 -0.004 -0.032
 Cl         0.021  0.047  0.008   -0.063 -0.173 -0.038   -0.133 -0.140  0.013
 C         -0.024 -0.079 -0.033    0.085  0.341  0.084    0.052  0.034 -0.016
 Cl         0.141  0.040 -0.060   -0.018 -0.061 -0.014   -0.115  0.001  0.065
 C         -0.232  0.032  0.140    0.147  0.400  0.083    0.065  0.095 -0.013
 H         -0.418 -0.066  0.203    0.231  0.445  0.064   -0.018  0.067 -0.004
 C         -0.218  0.154  0.194    0.113  0.160  0.007    0.151  0.245  0.043
 H         -0.278  0.201  0.247    0.305  0.014 -0.151    0.088  0.299  0.126
 TransDip  -0.102  0.010  0.049   -0.034  0.063  0.033    0.130  0.041 -0.031

 Mode:                25                     26                     27
 Frequency:       513.78                 535.65                 551.95
 Force Cnst:      0.7718                 1.1413                 1.1458
 Red. Mass:       4.9622                 6.7512                 6.3835
 IR Active:          YES                    YES                    YES
 IR Intens:        0.685                  0.338                  3.473
 Raman Active:       YES                    YES                    YES
               X      Y      Z        X      Y      Z        X      Y      Z
 C         -0.079  0.038 -0.125   -0.098  0.067 -0.170    0.015 -0.144 -0.003
 C          0.047  0.057 -0.116    0.057  0.076 -0.171    0.133  0.095  0.097
 H          0.123  0.139 -0.198    0.157  0.156 -0.299    0.247  0.591  0.283
 C          0.086 -0.035 -0.020    0.119 -0.053 -0.033   -0.003 -0.340 -0.119
 Cl        -0.026 -0.005  0.030   -0.033 -0.005  0.038   -0.000  0.027 -0.016
 C          0.034 -0.038  0.051    0.050 -0.049  0.071    0.057  0.058  0.047
 Cl        -0.018  0.009 -0.009   -0.024  0.011 -0.010   -0.042 -0.001  0.013
 C         -0.040  0.017  0.073   -0.053  0.022  0.098    0.094  0.341  0.144
 Cl         0.030 -0.007 -0.007    0.033 -0.007 -0.011   -0.040 -0.012 -0.028
 C         -0.107  0.020 -0.011   -0.140  0.031 -0.023   -0.026 -0.295 -0.085
 Cl         0.029 -0.020  0.038    0.031 -0.026  0.051   -0.003  0.034 -0.026
 C         -0.089  0.050 -0.142   -0.047  0.035 -0.088    0.018  0.058  0.044
 C         -0.083  0.051 -0.135    0.189 -0.145  0.345    0.016  0.039 -0.014
 Cl         0.009 -0.001  0.016   -0.015  0.013 -0.025    0.004 -0.032 -0.014
 C          0.133 -0.104  0.251   -0.010  0.006 -0.021    0.002  0.004 -0.030
 Cl        -0.007  0.015 -0.023    0.003  0.002  0.002   -0.008 -0.007  0.004
 C          0.002 -0.005  0.009   -0.168  0.121 -0.299    0.008 -0.024  0.024
 Cl         0.008 -0.002  0.001    0.012 -0.008  0.019    0.012  0.007 -0.007
 C         -0.102  0.071 -0.174    0.071 -0.061  0.131   -0.051  0.020  0.042
 H         -0.206  0.149 -0.361    0.273 -0.211  0.491   -0.115 -0.007  0.054
 C          0.110 -0.097  0.213   -0.023  0.012 -0.041   -0.041  0.084  0.035
 H          0.276 -0.225  0.509   -0.009  0.001 -0.013   -0.082  0.117  0.049
 TransDip  -0.002  0.012 -0.024    0.008  0.006 -0.016    0.026  0.035  0.041

 Mode:                28                     29                     30
 Frequency:       564.55                 632.33                 646.97
 Force Cnst:      2.0140                 1.2631                 2.5520
 Red. Mass:      10.7253                 5.3616                10.3482
 IR Active:          YES                    YES                    YES
 IR Intens:       11.698                  9.218                  1.438
 Raman Active:       YES                    YES                    YES
               X      Y      Z        X      Y      Z        X      Y      Z
 C         -0.006 -0.090  0.131    0.087 -0.055  0.141    0.041  0.383  0.170
 C          0.353 -0.149  0.121   -0.001 -0.067  0.175    0.002  0.062  0.047
 H          0.398 -0.244 -0.036   -0.095 -0.119  0.319   -0.018 -0.074 -0.026
 C          0.330  0.035  0.099   -0.104  0.007  0.006   -0.081 -0.405 -0.108
 Cl        -0.025  0.041 -0.113    0.022  0.001 -0.014    0.003  0.032 -0.022
 C          0.152 -0.186  0.104   -0.044  0.056 -0.073    0.113  0.439  0.250
 Cl        -0.117  0.026  0.025    0.007 -0.007  0.011    0.015 -0.021 -0.030
 C         -0.034 -0.116  0.095    0.053  0.008 -0.085   -0.114 -0.303 -0.031
 Cl        -0.071  0.045 -0.061   -0.016  0.000  0.010    0.010  0.016 -0.004
 C          0.018  0.102  0.147    0.127 -0.045  0.040   -0.085 -0.063  0.018
 Cl        -0.005  0.042 -0.134   -0.018  0.017 -0.034    0.010  0.018 -0.026
 C         -0.159 -0.134  0.047   -0.109  0.084 -0.200   -0.034 -0.116 -0.027
 C         -0.175 -0.096  0.072   -0.024  0.019 -0.043   -0.056 -0.091 -0.010
 Cl         0.031  0.006 -0.016   -0.001  0.000 -0.002   -0.001  0.040  0.018
 C         -0.129  0.070  0.087    0.148 -0.110  0.270   -0.035  0.024  0.021
 Cl         0.049  0.018 -0.019   -0.009  0.005 -0.014    0.009 -0.000 -0.005
 C         -0.045  0.106  0.075   -0.138  0.103 -0.241    0.016  0.053  0.027
 Cl         0.106 -0.013 -0.065    0.008 -0.004  0.008   -0.005 -0.009 -0.002
 C         -0.087  0.111  0.100    0.033 -0.025  0.072    0.075 -0.004 -0.048
 H         -0.018  0.146  0.077    0.265 -0.199  0.489    0.219  0.070 -0.099
 C         -0.151 -0.108  0.035   -0.037  0.026 -0.057    0.013 -0.176 -0.080
 H         -0.069 -0.174 -0.050    0.162 -0.127  0.308    0.103 -0.251 -0.147
 TransDip  -0.020 -0.046  0.098    0.017 -0.035  0.089    0.004 -0.032  0.021

 Mode:                31                     32                     33
 Frequency:       653.75                 728.74                 743.50
 Force Cnst:      3.0667                 1.9914                 1.9695
 Red. Mass:      12.1788                 6.3645                 6.0470
 IR Active:          YES                    YES                    YES
 IR Intens:       32.286                  2.886                  1.274
 Raman Active:       YES                    YES                    YES
               X      Y      Z        X      Y      Z        X      Y      Z
 C         -0.167 -0.076  0.138    0.099  0.360  0.122   -0.019 -0.013 -0.086
 C         -0.082 -0.067  0.177   -0.052 -0.089 -0.053   -0.050  0.059 -0.103
 H         -0.073 -0.040  0.182   -0.174 -0.596 -0.229    0.018  0.153 -0.160
 C         -0.016 -0.006  0.220    0.020  0.135  0.066    0.040 -0.028  0.024
 Cl         0.002  0.050 -0.139   -0.001  0.003 -0.006   -0.010  0.005 -0.007
 C         -0.047 -0.176  0.264   -0.063 -0.204 -0.027    0.038 -0.023  0.081
 Cl         0.110  0.015 -0.094    0.017  0.006 -0.010    0.000  0.002 -0.006
 C         -0.191 -0.035  0.338    0.041  0.216  0.138    0.014 -0.045  0.056
 Cl         0.022  0.006 -0.035   -0.006 -0.004 -0.008   -0.013  0.009 -0.013
 C         -0.256 -0.014  0.224   -0.083 -0.316 -0.094   -0.020  0.049 -0.035
 Cl         0.028  0.048 -0.145    0.006  0.014 -0.006    0.005 -0.008  0.016
 C         -0.013  0.104  0.030    0.036 -0.067 -0.024    0.195 -0.134  0.315
 C          0.097  0.032 -0.049    0.030 -0.048 -0.067   -0.140  0.123 -0.261
 Cl        -0.024  0.003  0.014   -0.006  0.028  0.017    0.007 -0.007  0.007
 C          0.106 -0.139 -0.085    0.058  0.049  0.013    0.107 -0.065  0.203
 Cl        -0.001  0.027  0.010   -0.018 -0.026 -0.001   -0.006 -0.002 -0.005
 C          0.104 -0.132 -0.138   -0.004  0.071  0.012   -0.119  0.085 -0.172
 Cl        -0.103  0.009  0.062    0.004 -0.001 -0.002    0.010 -0.003  0.000
 C          0.153 -0.122 -0.127    0.004  0.045  0.028    0.066 -0.058  0.151
 H          0.022 -0.210 -0.051    0.150  0.113 -0.009   -0.001  0.010  0.001
 C          0.205  0.176 -0.048   -0.066 -0.154 -0.038   -0.065  0.029 -0.090
 H          0.209  0.173 -0.013   -0.022 -0.191 -0.092   -0.344  0.244 -0.563
 TransDip  -0.048 -0.089  0.151    0.041 -0.035 -0.008    0.016  0.024 -0.022

 Mode:                34                     35                     36
 Frequency:       767.44                 785.42                 822.92
 Force Cnst:      2.9180                 3.5038                 1.2468
 Red. Mass:       8.4088                 9.6400                 3.1250
 IR Active:          YES                    YES                    YES
 IR Intens:       19.106                 71.837                 66.166
 Raman Active:       YES                    YES                    YES
               X      Y      Z        X      Y      Z        X      Y      Z
 C          0.099 -0.195 -0.140   -0.185 -0.022  0.090   -0.031  0.025 -0.015
 C         -0.110  0.056 -0.035    0.140 -0.064  0.083   -0.125  0.038 -0.031
 H         -0.118  0.336  0.208    0.230  0.020 -0.025   -0.062  0.053 -0.143
 C         -0.084 -0.020  0.039    0.077 -0.002 -0.054    0.015 -0.061  0.157
 Cl        -0.004  0.005 -0.018    0.006 -0.008  0.016   -0.005  0.016 -0.039
 C         -0.082 -0.001  0.178    0.091  0.056 -0.185    0.110 -0.051  0.062
 Cl         0.053  0.001 -0.037   -0.051 -0.002  0.034   -0.017 -0.000  0.011
 C          0.016 -0.129  0.144   -0.088  0.081 -0.184    0.185 -0.046  0.016
 Cl        -0.035  0.018 -0.022    0.051 -0.022  0.029   -0.044  0.019 -0.023
 C          0.072  0.061  0.136   -0.094  0.064 -0.073    0.086  0.029 -0.140
 Cl         0.006  0.007 -0.035   -0.006 -0.009  0.026   -0.003 -0.012  0.033
 C          0.124 -0.035 -0.161   -0.155 -0.110  0.113   -0.036 -0.025  0.058
 C          0.266 -0.039 -0.110    0.123 -0.262 -0.221   -0.022 -0.052 -0.008
 Cl        -0.020  0.046  0.028   -0.039  0.091  0.061   -0.003  0.010  0.006
 C          0.242  0.162 -0.098    0.253 -0.146 -0.175   -0.007 -0.053 -0.022
 Cl        -0.067 -0.078  0.005   -0.013 -0.008  0.004    0.009  0.011 -0.000
 C          0.015  0.094  0.067    0.269 -0.017 -0.196    0.078 -0.038  0.012
 Cl         0.010  0.011 -0.003   -0.090  0.018  0.059   -0.016  0.003  0.005
 C         -0.161  0.198  0.137    0.020  0.234  0.129   -0.038  0.066 -0.075
 H          0.056  0.263  0.148   -0.173  0.222  0.049    0.247 -0.224  0.566
 C         -0.212 -0.209  0.040   -0.053  0.000  0.033   -0.027  0.064 -0.063
 H         -0.148 -0.257  0.141    0.105 -0.124 -0.353    0.326 -0.207  0.462
 TransDip   0.118  0.024  0.071    0.120 -0.061 -0.236    0.203 -0.135  0.091

 Mode:                37                     38                     39
 Frequency:       838.67                 897.38                 905.40
 Force Cnst:      0.8982                 0.9393                 1.6117
 Red. Mass:       2.1674                 1.9797                 3.3371
 IR Active:          YES                    YES                    YES
 IR Intens:        5.182                 20.917                  2.414
 Raman Active:       YES                    YES                    YES
               X      Y      Z        X      Y      Z        X      Y      Z
 C          0.001 -0.009  0.001   -0.054  0.057  0.050    0.127  0.071 -0.016
 C          0.074 -0.020 -0.019   -0.046 -0.165 -0.005   -0.010 -0.109 -0.143
 H          0.074  0.040  0.030    0.219  0.860  0.319    0.135  0.800  0.310
 C          0.015  0.040 -0.101    0.019  0.013  0.095   -0.009  0.095 -0.119
 Cl         0.001 -0.010  0.025    0.001  0.002 -0.018   -0.004 -0.013  0.027
 C         -0.049  0.025 -0.033    0.070  0.002 -0.035   -0.119  0.007  0.068
 Cl         0.006  0.001 -0.006   -0.013 -0.001  0.009    0.022  0.000 -0.015
 C         -0.128  0.031 -0.010   -0.017  0.021 -0.051    0.045 -0.045  0.085
 Cl         0.030 -0.012  0.014    0.009 -0.003  0.003   -0.018  0.007 -0.006
 C         -0.079 -0.000  0.063   -0.043  0.033 -0.051    0.083 -0.056  0.082
 Cl         0.003  0.004 -0.014   -0.001 -0.005  0.012    0.001  0.007 -0.019
 C          0.085 -0.040  0.102    0.019  0.023 -0.013   -0.055 -0.028  0.018
 C         -0.001  0.035 -0.025    0.041  0.038 -0.002   -0.098 -0.098  0.015
 Cl         0.002 -0.004 -0.001    0.001 -0.006 -0.003   -0.001  0.012  0.005
 C          0.013  0.023  0.016    0.034  0.070  0.009   -0.091 -0.136 -0.006
 Cl        -0.005 -0.006  0.000   -0.011 -0.013  0.001    0.025  0.028 -0.002
 C          0.001 -0.008  0.059   -0.050  0.024  0.036    0.090 -0.029 -0.064
 Cl         0.004  0.001 -0.007    0.009 -0.002 -0.005   -0.015  0.002  0.009
 C         -0.050  0.020 -0.091    0.020 -0.056 -0.027   -0.004  0.079  0.040
 H          0.380 -0.257  0.607    0.105  0.013 -0.104   -0.162  0.013  0.072
 C         -0.052  0.017 -0.090   -0.002 -0.051 -0.018    0.012  0.056  0.015
 H          0.225 -0.197  0.473   -0.043 -0.024  0.002    0.086  0.003 -0.055
 TransDip  -0.041  0.040  0.045    0.028  0.139  0.037   -0.003 -0.048 -0.013

 Mode:                40                     41                     42
 Frequency:       964.85                1061.64                1091.28
 Force Cnst:      0.7340                 7.0757                 5.7800
 Red. Mass:       1.3381                10.6552                 8.2377
 IR Active:          YES                    YES                    YES
 IR Intens:        0.160                  9.523                 11.061
 Raman Active:       YES                    YES                    YES
               X      Y      Z        X      Y      Z        X      Y      Z
 C         -0.000 -0.002  0.000    0.186 -0.009 -0.077   -0.111  0.003  0.010
 C          0.001  0.005 -0.007   -0.195  0.066 -0.067    0.173 -0.089  0.140
 H         -0.000 -0.010 -0.017   -0.177  0.091 -0.078    0.116 -0.140  0.234
 C          0.003  0.001 -0.006    0.028 -0.108  0.268   -0.046  0.040 -0.078
 Cl        -0.000 -0.000  0.001   -0.000  0.010 -0.027    0.003 -0.001  0.002
 C          0.000 -0.001  0.002    0.289 -0.002 -0.171   -0.203 -0.003  0.131
 Cl         0.000  0.000 -0.000   -0.032  0.000  0.019    0.025 -0.000 -0.015
 C         -0.006  0.001  0.001   -0.272  0.118 -0.145    0.106 -0.048  0.064
 Cl         0.001 -0.000  0.000    0.031 -0.013  0.015   -0.005  0.003 -0.005
 C         -0.006  0.003 -0.002   -0.038 -0.093  0.265   -0.065  0.135 -0.307
 Cl         0.000 -0.000  0.000    0.000  0.009 -0.025    0.002 -0.014  0.034
 C          0.011 -0.009  0.022    0.208  0.005 -0.118    0.080  0.074 -0.006
 C          0.004 -0.004  0.006   -0.074  0.234  0.138   -0.021  0.363  0.161
 Cl        -0.000  0.000 -0.000    0.007 -0.023 -0.013    0.008 -0.039 -0.020
 C         -0.002  0.004 -0.007   -0.195 -0.261  0.001   -0.075 -0.149 -0.021
 Cl        -0.000 -0.000  0.000    0.022  0.030  0.000    0.004  0.009  0.002
 C         -0.007  0.005 -0.009    0.195 -0.053 -0.131    0.232 -0.026 -0.141
 Cl         0.001 -0.000  0.001   -0.019  0.002  0.012   -0.027  0.001  0.015
 C          0.050 -0.039  0.092   -0.044  0.195  0.108    0.039  0.084  0.016
 H         -0.298  0.218 -0.527   -0.087  0.183  0.112    0.323  0.228 -0.097
 C         -0.057  0.044 -0.105   -0.089 -0.149 -0.016   -0.161 -0.248 -0.017
 H          0.336 -0.258  0.613   -0.036 -0.187 -0.037   -0.143 -0.281 -0.024
 TransDip  -0.006  0.001 -0.011    0.057 -0.059  0.055   -0.001  0.072 -0.079

 Mode:                43                     44                     45
 Frequency:      1138.80                1177.95                1190.18
 Force Cnst:      4.3738                 1.1967                 2.0749
 Red. Mass:       5.7241                 1.4638                 2.4862
 IR Active:          YES                    YES                    YES
 IR Intens:       38.100                  9.611                  7.067
 Raman Active:       YES                    YES                    YES
               X      Y      Z        X      Y      Z        X      Y      Z
 C         -0.111 -0.033  0.090   -0.036  0.006  0.029   -0.048 -0.008  0.023
 C         -0.109  0.072 -0.109   -0.019  0.005 -0.007   -0.057  0.013  0.006
 H          0.027  0.118 -0.383   -0.016  0.020 -0.012   -0.291 -0.082  0.364
 C          0.050  0.043 -0.139    0.008  0.016 -0.046    0.028  0.043 -0.126
 Cl        -0.003 -0.007  0.019   -0.000 -0.002  0.005   -0.000 -0.005  0.012
 C          0.101  0.011 -0.090    0.027 -0.000 -0.016    0.120 -0.017 -0.030
 Cl        -0.017  0.000  0.010   -0.004  0.000  0.002   -0.013  0.001  0.006
 C          0.129 -0.043  0.036    0.039 -0.016  0.018    0.055 -0.034  0.057
 Cl        -0.019  0.007 -0.007   -0.004  0.002 -0.002   -0.007  0.004 -0.006
 C          0.093 -0.111  0.240    0.000 -0.011  0.027   -0.033  0.001  0.022
 Cl        -0.002  0.011 -0.029   -0.000  0.001 -0.003    0.001  0.001 -0.004
 C         -0.186  0.080  0.127   -0.026 -0.016  0.007   -0.006  0.047  0.021
 C         -0.024  0.124  0.065    0.002  0.105  0.042    0.075  0.018 -0.034
 Cl         0.003 -0.018 -0.009    0.003 -0.009 -0.005   -0.004  0.002  0.003
 C          0.113  0.116 -0.013    0.054  0.049 -0.010   -0.034 -0.155 -0.046
 Cl        -0.014 -0.019 -0.000   -0.006 -0.005  0.001    0.008  0.015  0.002
 C          0.187  0.046 -0.085   -0.023 -0.039 -0.004   -0.170 -0.053  0.073
 Cl        -0.024 -0.002  0.013    0.002  0.002 -0.000    0.016  0.000 -0.009
 C          0.112 -0.130 -0.115   -0.057  0.009  0.035    0.016  0.079  0.024
 H          0.455  0.027 -0.245   -0.489 -0.212  0.186    0.614  0.400 -0.178
 C         -0.148 -0.109  0.037    0.059 -0.026 -0.043    0.014 -0.001 -0.008
 H         -0.337  0.009  0.190    0.529 -0.389 -0.456    0.184 -0.130 -0.156
 TransDip   0.187  0.064  0.000    0.071  0.069  0.001   -0.076 -0.032 -0.020

 Mode:                46                     47                     48
 Frequency:      1193.47                1266.54                1275.63
 Force Cnst:      1.4690                 9.5337                 8.9874
 Red. Mass:       1.7504                10.0873                 9.3741
 IR Active:          YES                    YES                    YES
 IR Intens:       71.195                  1.542                  5.379
 Raman Active:       YES                    YES                    YES
               X      Y      Z        X      Y      Z        X      Y      Z
 C          0.032  0.008 -0.027   -0.125  0.142 -0.313    0.130 -0.066 -0.004
 C         -0.044 -0.002  0.029   -0.140 -0.066  0.251    0.043  0.032 -0.079
 H         -0.462 -0.158  0.707   -0.163 -0.076  0.294   -0.165 -0.101  0.226
 C          0.027  0.032 -0.097    0.345 -0.103  0.060   -0.048 -0.003  0.043
 Cl        -0.000 -0.003  0.009    0.002  0.003 -0.008   -0.002  0.002 -0.003
 C          0.132 -0.030 -0.001   -0.193  0.149 -0.270    0.017 -0.053  0.124
 Cl        -0.012  0.001  0.004    0.003  0.000 -0.003    0.004  0.000 -0.004
 C         -0.011 -0.016  0.049   -0.256 -0.054  0.294   -0.050  0.058 -0.115
 Cl        -0.000  0.002 -0.004    0.005 -0.002  0.003    0.007 -0.003  0.004
 C         -0.062  0.033 -0.051    0.383 -0.056 -0.071   -0.036  0.026 -0.031
 Cl         0.002 -0.002  0.004    0.001 -0.003  0.005   -0.001 -0.002  0.004
 C          0.021 -0.027 -0.024   -0.033  0.073  0.078   -0.012  0.376  0.152
 C         -0.038 -0.029  0.009   -0.060 -0.015  0.020   -0.312 -0.141  0.112
 Cl         0.002  0.001 -0.001   -0.000 -0.002 -0.001   -0.001 -0.003 -0.001
 C          0.002  0.070  0.028    0.064 -0.021 -0.047    0.269 -0.175 -0.221
 Cl        -0.002 -0.006 -0.001   -0.001 -0.001  0.000   -0.001 -0.001  0.000
 C          0.089  0.033 -0.036    0.001  0.046  0.020    0.030  0.305  0.110
 Cl        -0.008 -0.001  0.004    0.000  0.000  0.000    0.002  0.001 -0.001
 C         -0.005 -0.037 -0.012   -0.030 -0.039 -0.002   -0.210 -0.164  0.048
 H         -0.283 -0.186  0.081    0.114  0.030 -0.048    0.237  0.062 -0.108
 C         -0.009  0.007  0.009    0.009 -0.027 -0.025    0.132 -0.160 -0.133
 H         -0.179  0.138  0.151    0.131 -0.127 -0.079    0.138 -0.173 -0.173
 TransDip   0.177  0.052 -0.197   -0.034  0.010  0.019   -0.060  0.038  0.022

 Mode:                49                     50                     51
 Frequency:      1294.79                1362.66                1379.13
 Force Cnst:      3.8840                 6.4616                 4.8560
 Red. Mass:       3.9322                 5.9063                 4.3333
 IR Active:          YES                    YES                    YES
 IR Intens:       25.798                 82.529                 58.196
 Raman Active:       YES                    YES                    YES
               X      Y      Z        X      Y      Z        X      Y      Z
 C         -0.176  0.029  0.030   -0.064 -0.100  0.303    0.013  0.037  0.020
 C         -0.007 -0.031  0.087   -0.218  0.050 -0.001   -0.006 -0.009  0.008
 H          0.307  0.085 -0.430    0.078  0.193 -0.546    0.044  0.044 -0.047
 C         -0.053  0.033 -0.055    0.196  0.038 -0.216   -0.006  0.003 -0.009
 Cl         0.004 -0.003  0.005   -0.006 -0.003  0.011    0.000 -0.000  0.001
 C          0.034  0.055 -0.165    0.026 -0.083  0.200    0.008  0.004 -0.013
 Cl        -0.008 -0.001  0.008    0.000  0.003 -0.008   -0.001 -0.000  0.000
 C          0.173 -0.088  0.128   -0.219  0.066 -0.043   -0.002 -0.009  0.020
 Cl        -0.014  0.006 -0.008    0.012 -0.005  0.005   -0.000  0.000 -0.001
 C         -0.081 -0.012  0.084    0.203  0.017 -0.164   -0.008  0.002 -0.012
 Cl         0.003  0.003 -0.008   -0.007 -0.002  0.008    0.000  0.000  0.001
 C          0.214  0.033 -0.090    0.068 -0.002 -0.096   -0.023 -0.224 -0.081
 C         -0.040 -0.070 -0.011    0.035  0.013 -0.010   -0.208  0.107  0.159
 Cl        -0.001  0.005  0.003   -0.001  0.001  0.000    0.006 -0.008 -0.007
 C         -0.039 -0.100 -0.021   -0.032 -0.063 -0.006    0.254  0.059 -0.116
 Cl         0.006  0.006 -0.001    0.002  0.003  0.000   -0.010 -0.007  0.002
 C          0.018  0.126  0.043   -0.012  0.053  0.028   -0.065 -0.173 -0.036
 Cl         0.003 -0.001 -0.002    0.002 -0.001 -0.002    0.001  0.007  0.002
 C         -0.079  0.012  0.048   -0.011  0.030  0.021   -0.083  0.085  0.082
 H         -0.368 -0.133  0.153   -0.265 -0.093  0.106    0.367  0.340 -0.063
 C          0.092 -0.050 -0.074    0.054 -0.038 -0.037    0.127  0.074 -0.039
 H         -0.319  0.278  0.305   -0.240  0.192  0.171   -0.322  0.449  0.363
 TransDip   0.137 -0.088  0.005   -0.177  0.094 -0.211    0.020  0.231  0.078

 Mode:                52                     53                     54
 Frequency:      1424.78                1472.58                1551.72
 Force Cnst:      4.2369                 4.7279                14.7384
 Red. Mass:       3.5424                 3.7005                10.3891
 IR Active:          YES                    YES                    YES
 IR Intens:      167.221                 41.979                 20.517
 Raman Active:       YES                    YES                    YES
               X      Y      Z        X      Y      Z        X      Y      Z
 C          0.193 -0.058  0.019   -0.116  0.004  0.039    0.256 -0.196  0.354
 C         -0.027 -0.023  0.078   -0.037  0.006  0.011   -0.093  0.112 -0.235
 H          0.395  0.137 -0.604   -0.076 -0.012  0.056   -0.349  0.030  0.144
 C         -0.163  0.060 -0.058    0.092 -0.013 -0.021    0.356 -0.138  0.143
 Cl         0.004 -0.003  0.005   -0.002  0.000 -0.000   -0.004  0.001 -0.001
 C          0.157  0.001 -0.100   -0.054 -0.006  0.047   -0.288  0.183 -0.302
 Cl        -0.008  0.000  0.004    0.002  0.000 -0.001    0.004 -0.002  0.003
 C         -0.120 -0.054  0.214    0.053  0.020 -0.081    0.118 -0.088  0.161
 Cl         0.002  0.001 -0.005   -0.001 -0.000  0.001    0.001 -0.000 -0.000
 C         -0.028  0.062 -0.144   -0.005 -0.015  0.046   -0.308  0.116 -0.119
 Cl         0.002 -0.003  0.006   -0.001  0.001 -0.002    0.003 -0.000 -0.001
 C         -0.008  0.052  0.006    0.203  0.085 -0.075   -0.029 -0.005 -0.030
 C         -0.039 -0.053  0.002   -0.090 -0.137 -0.008    0.013  0.011  0.002
 Cl         0.001  0.001 -0.000    0.003  0.004  0.000   -0.000  0.000 -0.000
 C         -0.004  0.064  0.030   -0.059  0.163  0.100   -0.000 -0.015 -0.003
 Cl        -0.000 -0.002 -0.001    0.000 -0.005 -0.002   -0.000  0.000  0.000
 C          0.039 -0.040 -0.039    0.111 -0.125 -0.114    0.009  0.028  0.005
 Cl        -0.003  0.001  0.002   -0.005  0.002  0.004   -0.000 -0.000 -0.000
 C         -0.029 -0.042 -0.000   -0.160 -0.066  0.062   -0.010 -0.020  0.001
 H          0.270  0.108 -0.109    0.588  0.317 -0.197    0.024 -0.001 -0.016
 C         -0.043  0.038  0.043   -0.004  0.068  0.030   -0.005  0.013  0.015
 H          0.234 -0.176 -0.217    0.372 -0.203 -0.285    0.014 -0.002 -0.046
 TransDip   0.272  0.058 -0.307    0.183 -0.039 -0.089    0.076 -0.062  0.107

 Mode:                55                     56                     57
 Frequency:      1574.58                1597.55                1613.97
 Force Cnst:      9.8826                10.5941                10.6645
 Red. Mass:       6.7654                 7.0453                 6.9486
 IR Active:          YES                    YES                    YES
 IR Intens:        1.128                  3.026                 11.767
 Raman Active:       YES                    YES                    YES
               X      Y      Z        X      Y      Z        X      Y      Z
 C         -0.005  0.036 -0.016    0.193  0.022 -0.179    0.152  0.012 -0.116
 C         -0.013 -0.014  0.031   -0.243 -0.072  0.330   -0.097 -0.032  0.142
 H          0.036  0.029 -0.027    0.270  0.135 -0.511    0.125  0.054 -0.220
 C          0.003  0.004 -0.017    0.216  0.004 -0.140    0.077  0.003 -0.053
 Cl         0.000 -0.000  0.000   -0.001  0.000  0.000   -0.000  0.000  0.000
 C          0.005 -0.009  0.021   -0.064 -0.025  0.103   -0.020 -0.010  0.038
 Cl        -0.000  0.000 -0.000   -0.002  0.001 -0.000   -0.001  0.000  0.000
 C          0.009  0.005 -0.023    0.157  0.032 -0.176    0.058  0.012 -0.065
 Cl        -0.000 -0.000  0.000   -0.001 -0.000  0.002   -0.000 -0.000  0.001
 C         -0.005 -0.006  0.012   -0.244  0.028  0.072   -0.106  0.013  0.027
 Cl         0.000  0.000  0.000    0.003 -0.001  0.002    0.002 -0.001  0.001
 C         -0.034 -0.325 -0.112    0.035  0.007 -0.014   -0.251  0.023  0.149
 C          0.117  0.160  0.002   -0.108 -0.033  0.046    0.219  0.069 -0.091
 Cl        -0.002  0.001  0.001    0.001  0.001  0.000   -0.003 -0.003  0.000
 C         -0.017 -0.166 -0.060    0.091 -0.036 -0.065   -0.159  0.072  0.118
 Cl        -0.001 -0.000  0.000   -0.000  0.001  0.001    0.001 -0.002 -0.001
 C          0.140  0.339  0.064   -0.067  0.006  0.040    0.096 -0.038 -0.069
 Cl        -0.002 -0.004 -0.000   -0.000 -0.001 -0.000    0.002  0.001 -0.000
 C         -0.217 -0.261  0.012    0.163  0.032 -0.077   -0.262 -0.027  0.134
 H          0.451  0.061 -0.225   -0.163 -0.144  0.031    0.214  0.235 -0.022
 C         -0.042  0.242  0.123   -0.146  0.046  0.098    0.290 -0.135 -0.217
 H          0.391 -0.067 -0.242    0.107 -0.159 -0.118   -0.300  0.331  0.302
 TransDip  -0.032  0.001  0.011   -0.016  0.053  0.005    0.065 -0.048 -0.074

 Mode:                58                     59                     60
 Frequency:      3190.32                3209.86                3209.90
 Force Cnst:      6.5320                 6.6369                 6.6381
 Red. Mass:       1.0893                 1.0933                 1.0935
 IR Active:          YES                    YES                    YES
 IR Intens:        1.347                  0.282                  0.195
 Raman Active:       YES                    YES                    YES
               X      Y      Z        X      Y      Z        X      Y      Z
 C         -0.000 -0.000  0.000   -0.000 -0.001  0.002   -0.000 -0.001  0.002
 C         -0.000  0.000 -0.000   -0.052  0.022 -0.027   -0.051  0.021 -0.026
 H          0.003 -0.002  0.001    0.597 -0.250  0.307    0.578 -0.242  0.297
 C          0.000  0.000 -0.000    0.002  0.000 -0.002    0.002  0.000 -0.002
 Cl         0.000 -0.000  0.000   -0.000 -0.000  0.000   -0.000 -0.000  0.000
 C         -0.000  0.000 -0.000    0.000 -0.000  0.000    0.000 -0.000  0.000
 Cl        -0.000 -0.000  0.000   -0.000 -0.000  0.000   -0.000 -0.000  0.000
 C         -0.000 -0.000  0.000    0.000 -0.000  0.000    0.000 -0.000 -0.000
 Cl        -0.000 -0.000 -0.000    0.000 -0.000  0.000    0.000 -0.000  0.000
 C          0.000  0.000 -0.000    0.000 -0.000  0.000    0.000 -0.000  0.000
 Cl         0.000 -0.000  0.000    0.000  0.000 -0.000   -0.000  0.000 -0.000
 C         -0.001  0.002  0.001   -0.001  0.001  0.001    0.000 -0.001 -0.001
 C          0.000  0.001 -0.000    0.000  0.000 -0.000    0.000 -0.000 -0.000
 Cl         0.000 -0.000 -0.000   -0.000  0.000  0.000    0.000  0.000 -0.000
 C          0.000 -0.000 -0.000   -0.000  0.000  0.000    0.000 -0.000 -0.000
 Cl         0.000  0.000 -0.000   -0.000 -0.000  0.000    0.000  0.000 -0.000
 C         -0.001 -0.000  0.000    0.002  0.002 -0.000   -0.002 -0.002  0.000
 Cl         0.000 -0.000 -0.000   -0.000  0.000  0.000    0.000  0.000 -0.000
 C         -0.006  0.028  0.015    0.015 -0.047 -0.028   -0.016  0.048  0.029
 H          0.100 -0.326 -0.191   -0.168  0.530  0.314    0.173 -0.546 -0.323
 C         -0.048 -0.064 -0.000   -0.016 -0.019  0.001    0.017  0.019 -0.001
 H          0.559  0.726 -0.001    0.165  0.211 -0.002   -0.174 -0.222  0.002
 TransDip  -0.030 -0.021  0.007    0.007 -0.013  0.009    0.009  0.001  0.011

 STANDARD THERMODYNAMIC QUANTITIES AT   298.15 K  AND     1.00 ATM

   This Molecule has  0 Imaginary Frequencies
   Zero point vibrational energy:       70.728 kcal/mol

   Atom    1 Element C  Has Mass   12.00000
   Atom    2 Element C  Has Mass   12.00000
   Atom    3 Element H  Has Mass    1.00783
   Atom    4 Element C  Has Mass   12.00000
   Atom    5 Element Cl Has Mass   34.96885
   Atom    6 Element C  Has Mass   12.00000
   Atom    7 Element Cl Has Mass   34.96885
   Atom    8 Element C  Has Mass   12.00000
   Atom    9 Element Cl Has Mass   34.96885
   Atom   10 Element C  Has Mass   12.00000
   Atom   11 Element Cl Has Mass   34.96885
   Atom   12 Element C  Has Mass   12.00000
   Atom   13 Element C  Has Mass   12.00000
   Atom   14 Element Cl Has Mass   34.96885
   Atom   15 Element C  Has Mass   12.00000
   Atom   16 Element Cl Has Mass   34.96885
   Atom   17 Element C  Has Mass   12.00000
   Atom   18 Element Cl Has Mass   34.96885
   Atom   19 Element C  Has Mass   12.00000
   Atom   20 Element H  Has Mass    1.00783
   Atom   21 Element C  Has Mass   12.00000
   Atom   22 Element H  Has Mass    1.00783
   Molecular Mass:   391.805440 amu
   Principal axes and moments of inertia in amu*Bohr^2:
                             1           2           3
    Eigenvalues --     4613.05480 16920.27502 18280.94972
          X               0.88524     0.45136     0.11231
          Y               0.08986    -0.40288     0.91083
          Z              -0.45636     0.79622     0.39721
   Rotational Symmetry Number is   1
   The Molecule is an Asymmetric Top
   Translational Enthalpy:        0.889 kcal/mol
   Rotational Enthalpy:           0.889 kcal/mol
   Vibrational Enthalpy:         80.140 kcal/mol
   gas constant (RT):             0.592 kcal/mol
   Translational Entropy:        43.788  cal/mol.K
   Rotational Entropy:           35.610  cal/mol.K
   Vibrational Entropy:          63.907  cal/mol.K

   Total Enthalpy:               82.510 kcal/mol
   Total Entropy:               143.305  cal/mol.K

 ======================================================================

 STANDARD THERMODYNAMIC QUANTITIES FOR ANHARMONIC VIBRATION -- TOSH

   Zero point vibrational energy: ************ kcal/mol

   Vibrational Enthalpy:       Infinity kcal/mol
   Vibrational Entropy:             NaN  cal/mol.K

   Total Enthalpy:             Infinity kcal/mol
   Total Entropy:                   NaN  cal/mol.K

 ======================================================================

 STANDARD THERMODYNAMIC QUANTITIES FOR ANHARMONIC VIBRATION -- VPT2

   Zero point vibrational energy: ************ kcal/mol

   Vibrational Enthalpy:       Infinity kcal/mol
   Vibrational Entropy:             NaN  cal/mol.K

   Total Enthalpy:             Infinity kcal/mol
   Total Entropy:                   NaN  cal/mol.K

 ======================================================================

Archival summary:
1\1\february\FREQ\ProcedureUnspecified\BasisUnspecified\l7123\taweetha\FriMar611:04:202020FriMar611:04:202020\0\\#,FREQ,ProcedureUnspecified,BasisUnspecified,\\0,1\Cl\C,1,1.7452\C,2,1.4006,1,119.048\C,3,1.39571,2,118.595,1,-179.701,0\H,4,1.08325,3,119.174,2,-179.762,0\C,4,1.38749,3,121.147,2,-0.400512,0\H,6,1.08211,4,120.75,3,-179.685,0\C,6,1.39091,4,119.886,3,0.156374,0\C,8,1.40087,6,120.47,4,0.134883,0\C,3,1.49324,2,121.669,1,-0.581143,0\C,10,1.39225,3,119.323,2,-94.3166,0\H,11,1.08202,10,119.693,3,1.3455,0\C,11,1.38899,10,121.084,3,-179.265,0\C,13,1.39867,11,120.429,10,0.108494,0\C,10,1.4002,3,121.861,2,86.8838,0\C,15,1.40161,10,120.662,3,179.215,0\Cl,14,1.73565,13,120.409,11,-179.885,0\Cl,16,1.73689,15,120.216,10,-179.829,0\Cl,9,1.73694,8,120.566,6,179.749,0\Cl,15,1.74397,10,119.083,3,-0.749037,0\Cl,13,1.74496,11,118.307,10,-179.89,0\Cl,8,1.7456,6,118.544,4,-179.849,0\\\@

 Total job time:  4162.25s(wall), 24205.38s(cpu) 
 Fri Mar  6 11:04:20 2020

        *************************************************************
        *                                                           *
        *  Thank you very much for using Q-Chem.  Have a nice day.  *
        *                                                           *
        *************************************************************
