# Supplementary material for: Quantum Chemical Investigation of Polychlorinated Dibenzodioxins, Dibenzofurans and Biphenyls: Relative Stability and Planarity Analysis
Source: Molecules. 2020 Dec 3;25(23):5697. doi: 10.3390/molecules25235697 (PMC7730433; doi:10.3390/molecules25235697)
Supplement: Supplementary file 1 [file molecules-25-05697-s001.zip › PCB/B3LYP/HClClClClClClHClH.out]

                  Welcome to Q-Chem
     A Quantum Leap Into The Future Of Chemistry


 Q-Chem 5.2 (devel), Q-Chem, Inc., Pleasanton, CA (2019)

 Yihan Shao,  Zhengting Gan,  E. Epifanovsky,  A. T. B. Gilbert,  M. Wormit,  
 J. Kussmann,  A. W. Lange,  A. Behn,  Jia Deng,  Xintian Feng,  D. Ghosh,  
 M. Goldey,  P. R. Horn,  L. D. Jacobson,  I. Kaliman,  T. Kus,  A. Landau,  
 Jie Liu,  E. I. Proynov,  R. M. Richard,  R. P. Steele,  E. J. Sundstrom,  
 H. L. Woodcock III,  P. M. Zimmerman,  D. Zuev,  B. Albrecht,  E. Alguire,  
 S. A. Baeppler,  D. Barton,  Z. Benda,  Y. A. Bernard,  E. J. Berquist,  
 K. B. Bravaya,  H. Burton,  D. Casanova,  Chun-Min Chang,  Yunqing Chen,  
 A. Chien,  K. D. Closser,  M. P. Coons,  S. Coriani,  S. Dasgupta,  
 A. L. Dempwolff,  M. Diedenhofen,  Hainam Do,  R. G. Edgar,  Po-Tung Fang,  
 S. Faraji,  S. Fatehi,  Qingguo Feng,  K. D. Fenk,  J. Fosso-Tande,  
 J. Gayvert,  Qinghui Ge,  A. Ghysels,  G. Gidofalvi,  J. Gomes,  
 J. Gonthier,  A. Gunina,  D. Hait,  M. W. D. Hanson-Heine,  
 P. H. P. Harbach,  A. W. Hauser,  M. F. Herbst,  J. E. Herr,  
 E. G. Hohenstein,  Z. C. Holden,  Kerwin Hui,  B. C. Huynh,  T.-C. Jagau,  
 Hyunjun Ji,  B. Kaduk,  K. Khistyaev,  Jaehoon Kim,  P. Klunzinger,  K. Koh,  
 D. Kosenkov,  L. Koulias,  T. Kowalczyk,  C. M. Krauter,  A. Kunitsa,  
 Ka Un Lao,  A. Laurent,  K. V. Lawler,  Joonho Lee,  D. Lefrancois,  
 S. Lehtola,  D. S. Levine,  Yi-Pei Li,  You-Sheng Lin,  Fenglai Liu,  
 E. Livshits,  A. Luenser,  P. Manohar,  E. Mansoor,  S. F. Manzer,  
 Shan-Ping Mao,  Yuezhi Mao,  N. Mardirossian,  A. V. Marenich,  
 T. Markovich,  L. A. Martinez-Martinez,  S. A. Maurer,  N. J. Mayhall,  
 S. C. McKenzie,  J.-M. Mewes,  P. Morgante,  A. F. Morrison,  
 J. W. Mullinax,  K. Nanda,  T. S. Nguyen-Beck,  R. Olivares-Amaya,  
 J. A. Parkhill,  Zheng Pei,  T. M. Perrine,  F. Plasser,  P. Pokhilko,  
 S. Prager,  A. Prociuk,  E. Ramos,  D. R. Rehn,  F. Rob,  M. Scheurer,  
 M. Schneider,  N. Sergueev,  S. M. Sharada,  S. Sharma,  D. W. Small,  
 T. Stauch,  T. Stein,  Yu-Chuan Su,  A. J. W. Thom,  A. Tkatchenko,  
 T. Tsuchimochi,  N. M. Tubman,  L. Vogt,  M. L. Vidal,  O. Vydrov,  
 M. A. Watson,  J. Wenzel,  M. de Wergifosse,  T. A. Wesolowski,  A. White,  
 J. Witte,  A. Yamada,  Jun Yang,  K. Yao,  S. Yeganeh,  S. R. Yost,  
 Zhi-Qiang You,  A. Zech,  Igor Ying Zhang,  Xing Zhang,  Yan Zhao,  
 Ying Zhu,  B. R. Brooks,  G. K. L. Chan,  C. J. Cramer,  M. S. Gordon,  
 W. J. Hehre,  A. Klamt,  M. W. Schmidt,  C. D. Sherrill,  D. G. Truhlar,  
 A. Aspuru-Guzik,  R. Baer,  A. T. Bell,  N. A. Besley,  Jeng-Da Chai,  
 A. E. DePrince, III,  R. A. DiStasio Jr.,  A. Dreuw,  B. D. Dunietz,  
 T. R. Furlani,  Chao-Ping Hsu,  Yousung Jung,  Jing Kong,  D. S. Lambrecht,  
 WanZhen Liang,  C. Ochsenfeld,  V. A. Rassolov,  L. V. Slipchenko,  
 J. E. Subotnik,  T. Van Voorhis,  J. M. Herbert,  A. I. Krylov,  
 P. M. W. Gill,  M. Head-Gordon

 Contributors to earlier versions of Q-Chem not listed above: 
 R. D. Adamson,  B. Austin,  J. Baker,  G. J. O. Beran,  K. Brandhorst,  
 S. T. Brown,  E. F. C. Byrd,  A. K. Chakraborty,  C.-L. Cheng,  
 Siu Hung Chien,  D. M. Chipman,  D. L. Crittenden,  H. Dachsel,  
 R. J. Doerksen,  A. D. Dutoi,  L. Fusti-Molnar,  W. A. Goddard III,  
 A. Golubeva-Zadorozhnaya,  S. R. Gwaltney,  G. Hawkins,  A. Heyden,  
 S. Hirata,  G. Kedziora,  F. J. Keil,  C. Kelley,  Jihan Kim,  R. A. King,  
 R. Z. Khaliullin,  P. P. Korambath,  W. Kurlancheek,  A. M. Lee,  M. S. Lee,  
 S. V. Levchenko,  Ching Yeh Lin,  D. Liotard,  R. C. Lochan,  I. Lotan,  
 P. E. Maslen,  N. Nair,  D. P. O'Neill,  D. Neuhauser,  E. Neuscamman,  
 C. M. Oana,  R. Olson,  B. Peters,  R. Peverati,  P. A. Pieniazek,  
 Y. M. Rhee,  J. Ritchie,  M. A. Rohrdanz,  E. Rosta,  N. J. Russ,  
 H. F. Schaefer III,  N. E. Schultz,  N. Shenvi,  A. C. Simmonett,  A. Sodt,  
 D. Stuck,  K. S. Thanthiriwatte,  V. Vanovschi,  Tao Wang,  A. Warshel,  
 C. F. Williams,  Q. Wu,  X. Xu,  W. Zhang

 Please cite Q-Chem as follows:
 Y. Shao et al., Mol. Phys. 113, 184-215 (2015)
 DOI: 10.1080/00268976.2014.952696

 Q-Chem 5.2.1 for Intel X86 EM64T Linux

 Parts of Q-Chem use Armadillo 8.300.2 (Tropical Shenanigans).
 http://arma.sourceforge.net/

 Q-Chem begins on Fri Mar  6 11:04:20 2020  

Host: 
0

     Scratch files written to /scratch/taweetham/qchem18101//
NAlpha2: 194
NElect   194
Mult     1

 Q-Chem warning in module libgen/rem_setup.C, line 2168:

 Setting Thresh to 1e-14


Checking the input file for inconsistencies... 	...done.

--------------------------------------------------------------
User input:
--------------------------------------------------------------
$MOLECULE
0 1
C 
C  1 1.394960
H  2 CH 1 119.528007
C  2 1.386606 1 120.846377 3 178.766605 0
Cl  4 CCl 2 119.698148 1 -179.612229 0
C  4 1.387279 2 120.235871 1 -0.083363 0
Cl  6 CCl 4 120.254637 2 -179.958574 0
C  6 1.387279 4 119.490737 2 0.041992 0
Cl  8 CCl 6 120.064298 4 179.568218 0
C  8 1.386606 6 120.235863 4 0.041336 0
Cl  10 CCl 8 119.614146 6 178.681836 0
C  1 1.488550 2 120.827489 3 1.275929 0
C  12 1.394960 1 120.827496 2 -44.635695 0
Cl  13 CCl 12 119.528011 1 1.275194 0
C  13 1.386606 12 120.846392 1 -179.957497 0
Cl  15 CCl 13 119.698155 12 -179.612829 0
C  15 1.387278 13 120.235860 12 -0.083872 0
H  17 CH 15 120.254633 13 -179.958492 0
C  17 1.387279 15 119.490737 13 0.041666 0
Cl  19 CCl 17 120.064293 15 179.568399 0
C  19 1.386606 17 120.235874 15 0.041790 0
H  21 CH 19 119.614152 17 178.681599 0

CH=1.08273
CCl=1.75400
$END

$REM
   JOB_TYPE	OPTIMIZATION
   BASIS	6-311++G**
   METHOD	B3LYP
   SCF_GUESS_ALWAYS     TRUE
   SYM_IGNORE   TRUE
   S2THRESH     15
   THRESH       15
$END

--------------------------------------------------------------
 ----------------------------------------------------------------
             Standard Nuclear Orientation (Angstroms)
    I     Atom           X                Y                Z
 ----------------------------------------------------------------
    1      C       0.0000000000     0.0000000000     0.0000000000
    2      C       0.0000000000     0.0000000000     1.3949600000
    3      H       0.9420994930     0.0000000000     1.9285823367
    4      C      -1.1901880373     0.0256249026     2.1059255403
    5      Cl     -1.1548436435     0.0351778398     3.8595433764
    6      C      -2.4041742747     0.0535064326     1.4351028665
    7      Cl     -3.9099833729     0.0870232313     2.3339530118
    8      C      -2.4180259722     0.0546630380     0.0478935036
    9      Cl     -3.9445745286     0.0782926128    -0.8155919614
   10      C      -1.2274122092     0.0272853135    -0.6622934626
   11      Cl     -1.2645630159    -0.0058824468    -2.4155862839
   12      C       1.2779219872    -0.0284629571    -0.7628147595
   13      C       2.3470698978     0.7895533347    -0.3971844912
   14      Cl      2.1937652685     1.8399754745     0.9991059581
   15      C       3.5373425750     0.7639926356    -1.1080106329
   16      Cl      4.8658811021     1.7979767919    -0.6156914816
   17      C       3.6820915760    -0.0819840560    -2.1979241218
   18      H       4.6116137590    -0.1026767181    -2.7527795786
   19      C       2.6267066856    -0.9012420975    -2.5714505845
   20      Cl      2.7893667858    -1.9684162207    -3.9539111020
   21      C       1.4361780334    -0.8737960689    -1.8611235872
   22      H       0.6116407652    -1.5017402028    -2.1743786128
 ----------------------------------------------------------------
 Nuclear Repulsion Energy =        2329.60570451 hartrees
 There are       97 alpha and       97 beta electrons
 Requested basis set is 6-311++G(d,p)
 There are 178 shells and 495 basis functions

 Total QAlloc Memory Limit   2000 MB
 Mega-Array Size       188 MB
 MEM_STATIC part       192 MB
 A cutoff of  1.0D-15 yielded  11559 shell pairs
 There are     99216 function pairs (    106608 Cartesian)
 Smallest overlap matrix eigenvalue = 1.67E-07
 Linear dependence detected in AO basis
 Number of orthogonalized atomic orbitals = 488
 Maximum deviation from orthogonality = 3.524E-10

 Scale SEOQF with 1.000000e-02/1.000000e-01/1.000000e-01

 Standard Electronic Orientation quadrupole field applied
 Nucleus-field energy     =    -0.0000000785 hartrees
 Guess from superposition of atomic densities
 Warning:  Energy on first SCF cycle will be non-variational
 SAD guess density has 194.000000 electrons

 -----------------------------------------------------------------------
  General SCF calculation program by
  Eric Jon Sundstrom, Paul Horn, Yuezhi Mao, Dmitri Zuev, Alec White,
  David Stuck, Shaama M.S., Shane Yost, Joonho Lee, David Small,
  Daniel Levine, Susi Lehtola, Hugh Burton, Evgeny Epifanovsky,
  Bang C. Huynh
 -----------------------------------------------------------------------
 Exchange:     0.2000 Hartree-Fock + 0.0800 Slater + 0.7200 B88
 Correlation:  0.1900 VWN1RPA + 0.8100 LYP
 Using SG-1 standard quadrature grid
 using 6 threads for integral computing
 -------------------------------------------------------
 OpenMP Integral computing Module                
 Release: version 2.0, May 2017, Q-Chem Inc. Pleasanton 
 -------------------------------------------------------
 A restricted SCF calculation will be
 performed using DIIS
 SCF converges when DIIS error is below 1.0e-08
 ---------------------------------------
  Cycle       Energy         DIIS error
 ---------------------------------------
    1   -3685.2937403606      2.76e-02  
    2   -3680.6157339301      1.97e-03  
    3   -3680.5226842224      2.51e-03  
    4   -3680.7169924493      6.60e-04  
    5   -3680.7293299676      2.76e-04  
    6   -3680.7314050912      9.91e-05  
    7   -3680.7316707547      3.25e-05  
    8   -3680.7316989211      1.01e-05  
    9   -3680.7317016453      3.51e-06  
   10   -3680.7317020292      8.49e-07  
   11   -3680.7317020503      1.84e-07  
   12   -3680.7317020513      8.19e-08  
   13   -3680.7317020515      3.63e-08  
   14   -3680.7317020515      1.05e-08  
   15   -3680.7317020514      5.36e-09  Convergence criterion met
 ---------------------------------------
 SCF time:   CPU 847.98s  wall 149.00s 
 SCF   energy in the final basis set =    -3680.7317020514
 Total energy in the final basis set =    -3680.7317020514

 --------------------------------------------------------------

                    Orbital Energies (a.u.)
 --------------------------------------------------------------

 Alpha MOs
 -- Occupied --
********-101.5812-101.5810-101.5798-101.5798-101.5793-101.5784 -10.2837
-10.2829 -10.2810 -10.2777 -10.2772 -10.2758 -10.2710 -10.2428 -10.2415
-10.2253 -10.2253 -10.2199  -9.4975  -9.4955  -9.4954  -9.4952  -9.4942
 -9.4938  -9.4928  -7.2622  -7.2606  -7.2605  -7.2599  -7.2590  -7.2588
 -7.2576  -7.2524  -7.2516  -7.2504  -7.2503  -7.2499  -7.2494  -7.2493
 -7.2493  -7.2490  -7.2485  -7.2484  -7.2479  -7.2474  -7.2472  -0.9695
 -0.9529  -0.9199  -0.9091  -0.9005  -0.8834  -0.8676  -0.8579  -0.8485
 -0.8024  -0.7681  -0.7579  -0.7505  -0.6785  -0.6527  -0.6320  -0.6207
 -0.5584  -0.5526  -0.5385  -0.5294  -0.5019  -0.4868  -0.4756  -0.4732
 -0.4702  -0.4684  -0.4540  -0.4402  -0.4292  -0.4222  -0.4165  -0.4043
 -0.3976  -0.3861  -0.3707  -0.3618  -0.3596  -0.3550  -0.3506  -0.3483
 -0.3418  -0.3399  -0.3334  -0.3259  -0.3174  -0.2986  -0.2761  -0.2715
 -0.2677
 -- Virtual --
 -0.0850  -0.0606  -0.0589  -0.0545  -0.0371  -0.0358  -0.0129  -0.0091
 -0.0019   0.0039   0.0116   0.0171   0.0201   0.0234   0.0241   0.0296
  0.0418   0.0442   0.0505   0.0513   0.0539   0.0648   0.0679   0.0740
  0.0755   0.0792   0.0804   0.0826   0.0846   0.0889   0.0938   0.0958
  0.1012   0.1037   0.1070   0.1095   0.1133   0.1137   0.1184   0.1189
  0.1235   0.1264   0.1308   0.1314   0.1338   0.1376   0.1403   0.1427
  0.1459   0.1512   0.1522   0.1599   0.1629   0.1648   0.1684   0.1723
  0.1826   0.1848   0.1870   0.1925   0.1987   0.2002   0.2017   0.2039
  0.2078   0.2110   0.2178   0.2223   0.2229   0.2260   0.2352   0.2390
  0.2440   0.2460   0.2499   0.2514   0.2552   0.2621   0.2635   0.2692
  0.2727   0.2744   0.2765   0.2786   0.2833   0.2888   0.2920   0.2961
  0.3004   0.3031   0.3118   0.3131   0.3194   0.3220   0.3301   0.3367
  0.3427   0.3985   0.4025   0.4151   0.4220   0.4269   0.4295   0.4347
  0.4393   0.4448   0.4462   0.4495   0.4544   0.4594   0.4657   0.4724
  0.4757   0.4853   0.4883   0.4930   0.4945   0.5009   0.5103   0.5131
  0.5182   0.5288   0.5393   0.5435   0.5535   0.5657   0.5713   0.5757
  0.5773   0.5867   0.5899   0.5931   0.6020   0.6093   0.6124   0.6189
  0.6230   0.6343   0.6401   0.6424   0.6464   0.6556   0.6706   0.6745
  0.6885   0.6911   0.6995   0.7087   0.7132   0.7290   0.7513   0.7670
  0.7882   0.8091   0.8121   0.8226   0.8247   0.8282   0.8298   0.8320
  0.8357   0.8386   0.8437   0.8446   0.8479   0.8489   0.8530   0.8550
  0.8622   0.8629   0.8728   0.8755   0.8791   0.8876   0.8957   0.8987
  0.9028   0.9080   0.9129   0.9153   0.9187   0.9256   0.9319   0.9388
  0.9404   0.9446   0.9510   0.9544   0.9604   0.9683   0.9729   0.9750
  0.9846   0.9889   1.0040   1.0158   1.0273   1.0374   1.0585   1.0736
  1.0810   1.0985   1.1234   1.1264   1.1509   1.1802   1.1996   1.2028
  1.2094   1.2137   1.2272   1.2347   1.2444   1.2613   1.2629   1.2664
  1.2761   1.2784   1.2834   1.2900   1.3162   1.3362   1.3423   1.3559
  1.3777   1.4188   1.4232   1.4443   1.4840   1.4988   1.5122   1.5352
  1.5640   1.5837   1.5993   1.6123   1.6332   1.6396   1.6456   1.6682
  1.7091   1.7223   1.7441   1.7568   1.7955   1.7990   1.8327   1.8398
  1.8489   1.8615   1.8712   1.8735   1.8866   1.9021   1.9053   1.9396
  1.9511   1.9743   2.0023   2.0402   2.0549   2.0811   2.0929   2.1077
  2.1208   2.1700   2.1915   2.2229   2.2249   2.2443   2.2472   2.2584
  2.2676   2.2796   2.2832   2.2884   2.3017   2.3056   2.3116   2.3236
  2.3444   2.3660   2.3856   2.4020   2.4179   2.4291   2.4350   2.4404
  2.4667   2.4980   2.5071   2.5287   2.5375   2.5492   2.5535   2.5861
  2.6020   2.6113   2.6247   2.6367   2.6596   2.6861   2.7233   2.7309
  2.7393   2.7481   2.7601   2.7655   2.7808   2.8030   2.8271   2.8344
  2.8923   2.9073   2.9451   2.9586   3.0583   3.0732   3.0789   3.0883
  3.1207   3.1333   3.1532   3.1574   3.1854   3.2214   3.2563   3.2642
  3.3450   3.3844   3.4352   3.4896   3.6011   3.6615   3.6700   3.7433
  3.8004   3.8891   3.9617   4.0433   4.0922   4.3867   4.8034   4.8242
  9.7217   9.7537   9.7777   9.7817   9.8026   9.8168   9.8261  23.2960
 23.4732  23.8154  23.8300  23.8661  23.8990  23.9637  23.9933  24.0018
 24.0422  24.0893  24.1204  25.7656  25.8032  25.8138  25.8225  25.8724
 25.9366  25.9469  26.0791  26.0973  26.1156  26.1736  26.1770  26.2651
 26.3431  26.4611  26.5815  26.6158  26.6293  26.7500  26.8543  26.9681
215.7103 215.7441 215.7720 215.7776 215.8015 215.8205 215.8322
 --------------------------------------------------------------

          Ground-State Mulliken Net Atomic Charges

     Atom                 Charge (a.u.)
  ----------------------------------------
      1 C                    -0.420295
      2 C                    -0.819027
      3 H                     0.215677
      4 C                    -0.312240
      5 Cl                    0.662872
      6 C                    -0.216699
      7 Cl                    0.627207
      8 C                    -0.259167
      9 Cl                    0.607991
     10 C                    -0.841527
     11 Cl                    0.719315
     12 C                    -0.193631
     13 C                    -0.700112
     14 Cl                    0.672089
     15 C                     0.251314
     16 Cl                    0.469906
     17 C                    -1.115987
     18 H                     0.211035
     19 C                     0.480401
     20 Cl                    0.500913
     21 C                    -0.730603
     22 H                     0.190567
  ----------------------------------------
  Sum of atomic charges =     0.000000

 -----------------------------------------------------------------
                    Cartesian Multipole Moments
 -----------------------------------------------------------------
    Charge (ESU x 10^10)
                -0.0000
    Dipole Moment (Debye)
         X       1.0361      Y      -0.6377      Z      -0.3885
       Tot       1.2772
    Quadrupole Moments (Debye-Ang)
        XX    -158.6368     XY      -0.8311     YY    -159.2024
        XZ      -0.4064     YZ       0.0822     ZZ    -157.8956
    Octopole Moments (Debye-Ang^2)
       XXX    -111.5972    XXY     -23.2487    XYY     -46.2028
       YYY     -64.5708    XXZ      21.3153    XYZ      -2.5282
       YYZ      37.2166    XZZ     -34.1898    YZZ     -18.6842
       ZZZ     105.2118
    Hexadecapole Moments (Debye-Ang^3)
      XXXX   -7296.5873   XXXY    -251.0012   XXYY   -1445.1436
      XYYY    -244.4012   YYYY   -1080.9855   XXXZ    1145.5534
      XXYZ    -132.6804   XYYZ     426.0505   YYYZ    -381.3075
      XXZZ   -1925.9661   XYZZ     -75.3699   YYZZ    -915.8575
      XZZZ    1228.7381   YZZZ    -379.7525   ZZZZ   -4357.1840
 -----------------------------------------------------------------
 Calculating analytic gradient of the SCF energy
 Gradient of SCF Energy
            1           2           3           4           5           6
    1  -0.0049540   0.0011390   0.0061414  -0.0059109  -0.0039622   0.0163089
    2   0.0026481   0.0043580   0.0046582   0.0001930   0.0004370  -0.0009739
    3   0.0039124  -0.0042947  -0.0005959  -0.0073791   0.0040271  -0.0106048
            7           8           9          10          11          12
    1  -0.0054807   0.0163942  -0.0043479  -0.0038581   0.0126481   0.0027402
    2   0.0001100   0.0002084  -0.0002437   0.0027512  -0.0076225   0.0013352
    3   0.0037881   0.0106126  -0.0037461   0.0106766  -0.0002251  -0.0041668
           13          14          15          16          17          18
    1   0.0028613  -0.0086509  -0.0074580  -0.0004635  -0.0083446   0.0002199
    2  -0.0055564  -0.0098854  -0.0033884   0.0039170   0.0004680  -0.0008752
    3  -0.0124746   0.0051695  -0.0009498   0.0054096   0.0063891  -0.0010057
           19          20          21          22
    1   0.0022451  -0.0005274   0.0000812  -0.0068211
    2  -0.0018937  -0.0011518   0.0088881   0.0016188
    3  -0.0037380  -0.0016145   0.0033570  -0.0025469
 Max gradient component =       1.639E-02
 RMS gradient           =       5.875E-03
 Gradient time:  CPU 263.76 s  wall 44.19 s
 Geometry Optimization Parameters
   NAtoms,    NIC,     NZ,  NCons,   NDum,   NFix, NCnnct, MaxDiis
       22     155      22       0       0       0       0       0


** GEOMETRY OPTIMIZATION IN DELOCALIZED INTERNAL COORDINATES **
   Searching for a Minimum

   Optimization Cycle:   1

                       Coordinates (Angstroms)
     ATOM                X               Y               Z
      1  C         0.0000000000    0.0000000000    0.0000000000
      2  C         0.0000000000    0.0000000000    1.3949600000
      3  H         0.9420994930    0.0000000000    1.9285823367
      4  C        -1.1901880373    0.0256249026    2.1059255403
      5  Cl       -1.1548436435    0.0351778398    3.8595433764
      6  C        -2.4041742747    0.0535064326    1.4351028665
      7  Cl       -3.9099833729    0.0870232313    2.3339530118
      8  C        -2.4180259722    0.0546630380    0.0478935036
      9  Cl       -3.9445745286    0.0782926128   -0.8155919614
     10  C        -1.2274122092    0.0272853135   -0.6622934626
     11  Cl       -1.2645630159   -0.0058824468   -2.4155862839
     12  C         1.2779219872   -0.0284629571   -0.7628147595
     13  C         2.3470698978    0.7895533347   -0.3971844912
     14  Cl        2.1937652685    1.8399754745    0.9991059581
     15  C         3.5373425750    0.7639926356   -1.1080106329
     16  Cl        4.8658811021    1.7979767919   -0.6156914816
     17  C         3.6820915760   -0.0819840560   -2.1979241218
     18  H         4.6116137590   -0.1026767181   -2.7527795786
     19  C         2.6267066856   -0.9012420975   -2.5714505845
     20  Cl        2.7893667858   -1.9684162207   -3.9539111020
     21  C         1.4361780334   -0.8737960689   -1.8611235872
     22  H         0.6116407652   -1.5017402028   -2.1743786128
   Point Group: c1    Number of degrees of freedom:    60


   Energy is  -3680.731702051


 Attempting to generate delocalized internal coordinates
 Initial Hessian constructed with Jon Baker's OPTIMIZE code

 60 Hessian modes will be used to form the next step
  Hessian Eigenvalues:
     0.010693    0.019215    0.019215    0.023207    0.023207    0.023580
     0.023580    0.023679    0.023679    0.023938    0.023938    0.024090
     0.024090    0.024114    0.024114    0.024136    0.024136    0.024143
     0.024143    0.159966    0.159966    0.160000    0.234709    0.234813
     0.234957    0.249942    0.249942    0.249991    0.249991    0.249993
     0.249993    0.250000    0.250000    0.250000    0.250000    0.250000
     0.250000    0.301033    0.301033    0.301033    0.301033    0.301033
     0.301033    0.301033    0.336089    0.356665    0.356665    0.356665
     0.429428    0.430937    0.433477    0.433552    0.467824    0.467824
     0.472141    0.472175    0.478203    0.478204    0.479142    0.479142

 Minimum search - taking simple RFO step
 Searching for Lamda that Minimizes Along All modes
 Value Taken    Lamda =  -0.04259235
 Calculated Step too Large.  Step scaled by  0.430035
 Step Taken.  Stepsize is  0.300000

                             Maximum     Tolerance    Cnvgd?
         Gradient           0.049269      0.000300      NO
         Displacement       0.238860      0.001200      NO
         Energy change     *********      0.000001      NO


 New Cartesian Coordinates Obtained by Inverse Iteration

 Displacement from previous Coordinates is:  1.228412
 ----------------------------------------------------------------
             Standard Nuclear Orientation (Angstroms)
    I     Atom           X                Y                Z
 ----------------------------------------------------------------
    1      C      -0.0194108487     0.0181734924    -0.0205376064
    2      C      -0.0257631893    -0.0718836503     1.3743039742
    3      H       0.9106140539    -0.1402044699     1.9077912260
    4      C      -1.2070603244    -0.0734807994     2.0981179223
    5      Cl     -1.1352365130    -0.1893940027     3.8441858716
    6      C      -2.4306122001     0.0224291923     1.4456631249
    7      Cl     -3.9246782219     0.0277571565     2.3560632120
    8      C      -2.4519640406     0.1159217202     0.0578633796
    9      Cl     -3.9829956774     0.2405903095    -0.7811023499
   10      C      -1.2640316232     0.1089998487    -0.6703937369
   11      Cl     -1.3732629263     0.2443317807    -2.4156833017
   12      C       1.2832207352     0.0004262738    -0.7620828315
   13      C       2.3486771026     0.8636561968    -0.4427823650
   14      Cl      2.2054219917     2.0548912325     0.8376017681
   15      C       3.5454897902     0.8073127311    -1.1542774714
   16      Cl      4.8613042575     1.8925054279    -0.7549936943
   17      C       3.7154502460    -0.1054482447    -2.1837400354
   18      H       4.6487034304    -0.1446524985    -2.7304722592
   19      C       2.6751703712    -0.9634883836    -2.5020355604
   20      Cl      2.8696401878    -2.1227487147    -3.8021703913
   21      C       1.4778011803    -0.9103180218    -1.8058169772
   22      H       0.6814350925    -1.5865057372    -2.0791759647
 ----------------------------------------------------------------
 Nuclear Repulsion Energy =        2314.53165914 hartrees
 There are       97 alpha and       97 beta electrons
 Applying Cartesian multipole field
    Component          Value
    ---------          -----
     (2,0,0)        1.00000E-12
     (0,2,0)        2.00000E-11
     (0,0,2)       -3.00000E-11
 Nucleus-field energy     =    -0.0000000729 hartrees
 Requested basis set is 6-311++G(d,p)
 There are 178 shells and 495 basis functions
 A cutoff of  1.0D-15 yielded  11528 shell pairs
 There are     98929 function pairs (    106298 Cartesian)
 Smallest overlap matrix eigenvalue = 1.96E-07
 Linear dependence detected in AO basis
 Number of orthogonalized atomic orbitals = 488
 Maximum deviation from orthogonality = 1.918E-10
 Guess from superposition of atomic densities
 Warning:  Energy on first SCF cycle will be non-variational
 SAD guess density has 194.000000 electrons

 -----------------------------------------------------------------------
  General SCF calculation program by
  Eric Jon Sundstrom, Paul Horn, Yuezhi Mao, Dmitri Zuev, Alec White,
  David Stuck, Shaama M.S., Shane Yost, Joonho Lee, David Small,
  Daniel Levine, Susi Lehtola, Hugh Burton, Evgeny Epifanovsky,
  Bang C. Huynh
 -----------------------------------------------------------------------
 Exchange:     0.2000 Hartree-Fock + 0.0800 Slater + 0.7200 B88
 Correlation:  0.1900 VWN1RPA + 0.8100 LYP
 Using SG-1 standard quadrature grid
 using 6 threads for integral computing
 -------------------------------------------------------
 OpenMP Integral computing Module                
 Release: version 2.0, May 2017, Q-Chem Inc. Pleasanton 
 -------------------------------------------------------
 A restricted SCF calculation will be
 performed using DIIS
 SCF converges when DIIS error is below 1.0e-08
 ---------------------------------------
  Cycle       Energy         DIIS error
 ---------------------------------------
    1   -3685.1998951911      2.74e-02  
    2   -3680.6285157279      1.94e-03  
    3   -3680.5408774860      2.46e-03  
    4   -3680.7274544528      6.45e-04  
    5   -3680.7393830946      2.69e-04  
    6   -3680.7413335748      9.84e-05  
    7   -3680.7415933565      3.33e-05  
    8   -3680.7416236765      1.01e-05  
    9   -3680.7416264010      3.54e-06  
   10   -3680.7416267950      8.12e-07  
   11   -3680.7416268139      1.74e-07  
   12   -3680.7416268149      8.04e-08  
   13   -3680.7416268153      3.23e-08  
   14   -3680.7416268154      9.30e-09  Convergence criterion met
 ---------------------------------------
 SCF time:   CPU 793.59s  wall 140.00s 
 SCF   energy in the final basis set =    -3680.7416268154
 Total energy in the final basis set =    -3680.7416268154

 --------------------------------------------------------------

                    Orbital Energies (a.u.)
 --------------------------------------------------------------

 Alpha MOs
 -- Occupied --
********-101.5819-101.5812-101.5803-101.5795-101.5792-101.5781 -10.2844
-10.2837 -10.2830 -10.2783 -10.2780 -10.2774 -10.2710 -10.2462 -10.2454
-10.2263 -10.2250 -10.2214  -9.4967  -9.4964  -9.4957  -9.4947  -9.4944
 -9.4937  -9.4926  -7.2615  -7.2615  -7.2608  -7.2595  -7.2593  -7.2587
 -7.2574  -7.2516  -7.2513  -7.2509  -7.2506  -7.2503  -7.2495  -7.2495
 -7.2491  -7.2490  -7.2486  -7.2485  -7.2478  -7.2473  -7.2471  -0.9676
 -0.9517  -0.9190  -0.9088  -0.9001  -0.8825  -0.8679  -0.8583  -0.8467
 -0.8018  -0.7678  -0.7553  -0.7493  -0.6781  -0.6501  -0.6307  -0.6209
 -0.5565  -0.5526  -0.5363  -0.5312  -0.5026  -0.4858  -0.4745  -0.4726
 -0.4692  -0.4663  -0.4532  -0.4411  -0.4272  -0.4197  -0.4164  -0.4047
 -0.3976  -0.3846  -0.3703  -0.3627  -0.3588  -0.3556  -0.3534  -0.3480
 -0.3411  -0.3387  -0.3344  -0.3259  -0.3174  -0.2974  -0.2770  -0.2716
 -0.2686
 -- Virtual --
 -0.0837  -0.0611  -0.0583  -0.0548  -0.0412  -0.0360  -0.0129  -0.0081
 -0.0017   0.0036   0.0107   0.0171   0.0201   0.0229   0.0236   0.0301
  0.0406   0.0434   0.0502   0.0512   0.0535   0.0652   0.0671   0.0722
  0.0756   0.0787   0.0808   0.0823   0.0862   0.0894   0.0932   0.0960
  0.0990   0.1014   0.1054   0.1087   0.1096   0.1129   0.1166   0.1186
  0.1233   0.1255   0.1294   0.1303   0.1331   0.1369   0.1386   0.1421
  0.1438   0.1498   0.1526   0.1593   0.1628   0.1641   0.1655   0.1710
  0.1799   0.1824   0.1872   0.1896   0.1935   0.1958   0.2003   0.2048
  0.2069   0.2091   0.2155   0.2196   0.2237   0.2293   0.2342   0.2371
  0.2435   0.2450   0.2502   0.2512   0.2535   0.2619   0.2636   0.2697
  0.2724   0.2742   0.2762   0.2793   0.2815   0.2873   0.2906   0.2936
  0.2990   0.3028   0.3061   0.3109   0.3168   0.3190   0.3306   0.3360
  0.3423   0.3983   0.4019   0.4134   0.4238   0.4264   0.4305   0.4336
  0.4405   0.4436   0.4450   0.4491   0.4531   0.4581   0.4641   0.4737
  0.4760   0.4873   0.4884   0.4929   0.4950   0.4998   0.5057   0.5090
  0.5173   0.5255   0.5407   0.5419   0.5535   0.5640   0.5684   0.5757
  0.5776   0.5834   0.5903   0.5969   0.6040   0.6110   0.6133   0.6214
  0.6292   0.6314   0.6437   0.6449   0.6519   0.6588   0.6716   0.6827
  0.6874   0.6891   0.6994   0.7075   0.7144   0.7283   0.7530   0.7681
  0.7920   0.8115   0.8168   0.8199   0.8245   0.8262   0.8298   0.8321
  0.8352   0.8380   0.8415   0.8443   0.8459   0.8480   0.8488   0.8520
  0.8593   0.8636   0.8651   0.8757   0.8781   0.8850   0.8902   0.8992
  0.9021   0.9086   0.9122   0.9187   0.9192   0.9232   0.9306   0.9334
  0.9362   0.9478   0.9504   0.9562   0.9599   0.9616   0.9626   0.9698
  0.9749   0.9904   0.9915   1.0038   1.0255   1.0393   1.0460   1.0590
  1.0677   1.0856   1.1198   1.1227   1.1525   1.1788   1.1952   1.2021
  1.2079   1.2129   1.2259   1.2335   1.2476   1.2553   1.2638   1.2641
  1.2666   1.2782   1.2793   1.2848   1.3140   1.3290   1.3455   1.3529
  1.3710   1.4063   1.4333   1.4410   1.4851   1.4948   1.5142   1.5318
  1.5586   1.5871   1.6017   1.6151   1.6272   1.6393   1.6427   1.6685
  1.7065   1.7194   1.7388   1.7484   1.7884   1.7887   1.8304   1.8358
  1.8449   1.8661   1.8713   1.8753   1.8846   1.8930   1.9019   1.9313
  1.9520   1.9622   1.9961   2.0376   2.0496   2.0760   2.0812   2.1019
  2.1063   2.1634   2.1910   2.2188   2.2242   2.2441   2.2461   2.2585
  2.2650   2.2735   2.2804   2.2857   2.2990   2.3038   2.3084   2.3226
  2.3409   2.3593   2.3914   2.3956   2.4125   2.4224   2.4344   2.4426
  2.4651   2.4932   2.5036   2.5240   2.5392   2.5437   2.5487   2.5808
  2.5919   2.6114   2.6307   2.6437   2.6569   2.6838   2.7130   2.7247
  2.7347   2.7417   2.7585   2.7648   2.7778   2.8008   2.8216   2.8289
  2.8820   2.8989   2.9348   2.9579   3.0473   3.0615   3.0725   3.0798
  3.1140   3.1255   3.1438   3.1515   3.1768   3.2115   3.2474   3.2531
  3.3383   3.3736   3.4279   3.4890   3.5989   3.6531   3.6590   3.7431
  3.7954   3.8830   3.9554   4.0359   4.0865   4.3663   4.7926   4.8175
  9.7187   9.7521   9.7765   9.7814   9.8012   9.8139   9.8228  23.3003
 23.4668  23.8051  23.8239  23.8514  23.8840  23.9370  23.9735  23.9837
 24.0399  24.0848  24.1131  25.7649  25.8041  25.8113  25.8216  25.8676
 25.9266  25.9374  26.0696  26.0937  26.1128  26.1655  26.1767  26.2390
 26.2994  26.4510  26.5725  26.6019  26.6212  26.7428  26.8363  26.9577
215.7074 215.7424 215.7710 215.7770 215.7999 215.8154 215.8271
 --------------------------------------------------------------

          Ground-State Mulliken Net Atomic Charges

     Atom                 Charge (a.u.)
  ----------------------------------------
      1 C                    -0.389965
      2 C                    -0.856469
      3 H                     0.219964
      4 C                    -0.262545
      5 Cl                    0.651819
      6 C                    -0.306094
      7 Cl                    0.628697
      8 C                    -0.215687
      9 Cl                    0.612990
     10 C                    -0.818709
     11 Cl                    0.678217
     12 C                    -0.150703
     13 C                    -0.615240
     14 Cl                    0.638226
     15 C                     0.249204
     16 Cl                    0.477807
     17 C                    -1.081082
     18 H                     0.212505
     19 C                     0.439249
     20 Cl                    0.493692
     21 C                    -0.803455
     22 H                     0.197582
  ----------------------------------------
  Sum of atomic charges =     0.000000

 -----------------------------------------------------------------
                    Cartesian Multipole Moments
 -----------------------------------------------------------------
    Charge (ESU x 10^10)
                -0.0000
    Dipole Moment (Debye)
         X       1.0068      Y      -0.7450      Z      -0.3287
       Tot       1.2949
    Quadrupole Moments (Debye-Ang)
        XX    -157.9944     XY      -0.9586     YY    -159.2972
        XZ      -0.4216     YZ       0.0345     ZZ    -158.0568
    Octopole Moments (Debye-Ang^2)
       XXX    -108.8732    XXY     -26.2475    XYY     -45.5084
       YYY     -74.0676    XXZ      22.1412    XYZ      -2.2372
       YYZ      38.8064    XZZ     -33.9478    YZZ     -21.9076
       ZZZ     108.9757
    Hexadecapole Moments (Debye-Ang^3)
      XXXX   -7404.5499   XXXY    -245.1276   XXYY   -1491.6216
      XYYY    -232.7617   YYYY   -1237.7118   XXXZ    1176.4103
      XXYZ    -108.3534   XYYZ     438.2391   YYYZ    -296.8998
      XXZZ   -1923.2960   XYZZ     -76.0235   YYZZ    -921.8775
      XZZZ    1264.2506   YZZZ    -313.6298   ZZZZ   -4239.0660
 -----------------------------------------------------------------
 Calculating analytic gradient of the SCF energy
 Gradient of SCF Energy
            1           2           3           4           5           6
    1  -0.0011966  -0.0020319   0.0001022  -0.0033813  -0.0021628   0.0116668
    2  -0.0002420   0.0015948   0.0012664   0.0003587   0.0001072  -0.0000988
    3   0.0027107   0.0009140  -0.0004964  -0.0059524   0.0030424  -0.0081284
            7           8           9          10          11          12
    1  -0.0048387   0.0106258  -0.0027853  -0.0056250  -0.0029121   0.0001877
    2   0.0000725  -0.0004171   0.0003373  -0.0004348  -0.0018292  -0.0011738
    3   0.0026939   0.0071072  -0.0036085   0.0066948  -0.0017260  -0.0010666
           13          14          15          16          17          18
    1   0.0050118   0.0029536  -0.0039394  -0.0006333  -0.0061578   0.0002867
    2  -0.0045333   0.0002027  -0.0022491   0.0031160   0.0011949  -0.0006138
    3  -0.0070162   0.0018005  -0.0013972   0.0036514   0.0047323  -0.0007203
           19          20          21          22
    1   0.0018485  -0.0003805   0.0032651   0.0000964
    2  -0.0009977  -0.0006443   0.0039895   0.0009940
    3  -0.0016728  -0.0007172  -0.0000599  -0.0007853
 Max gradient component =       1.167E-02
 RMS gradient           =       3.573E-03
 Gradient time:  CPU 260.25 s  wall 43.61 s
 Geometry Optimization Parameters
   NAtoms,    NIC,     NZ,  NCons,   NDum,   NFix, NCnnct, MaxDiis
       22     155      22       0       0       0       0       0

 Cartesian Hessian Update
 Hessian updated using BFGS update


** GEOMETRY OPTIMIZATION IN DELOCALIZED INTERNAL COORDINATES **
   Searching for a Minimum

   Optimization Cycle:   2

                       Coordinates (Angstroms)
     ATOM                X               Y               Z
      1  C        -0.0194108487    0.0181734924   -0.0205376064
      2  C        -0.0257631893   -0.0718836503    1.3743039742
      3  H         0.9106140539   -0.1402044699    1.9077912260
      4  C        -1.2070603244   -0.0734807994    2.0981179223
      5  Cl       -1.1352365130   -0.1893940027    3.8441858716
      6  C        -2.4306122001    0.0224291923    1.4456631249
      7  Cl       -3.9246782219    0.0277571565    2.3560632120
      8  C        -2.4519640406    0.1159217202    0.0578633796
      9  Cl       -3.9829956774    0.2405903095   -0.7811023499
     10  C        -1.2640316232    0.1089998487   -0.6703937369
     11  Cl       -1.3732629263    0.2443317807   -2.4156833017
     12  C         1.2832207352    0.0004262738   -0.7620828315
     13  C         2.3486771026    0.8636561968   -0.4427823650
     14  Cl        2.2054219917    2.0548912325    0.8376017681
     15  C         3.5454897902    0.8073127311   -1.1542774714
     16  Cl        4.8613042575    1.8925054279   -0.7549936943
     17  C         3.7154502460   -0.1054482447   -2.1837400354
     18  H         4.6487034304   -0.1446524985   -2.7304722592
     19  C         2.6751703712   -0.9634883836   -2.5020355604
     20  Cl        2.8696401878   -2.1227487147   -3.8021703913
     21  C         1.4778011803   -0.9103180218   -1.8058169772
     22  H         0.6814350925   -1.5865057372   -2.0791759647
   Point Group: c1    Number of degrees of freedom:    60


   Energy is  -3680.741626815

 Hessian updated using BFGS update

 52 Hessian modes will be used to form the next step
  Hessian Eigenvalues:
     0.016806    0.019215    0.019534    0.023206    0.023213    0.023580
     0.023668    0.023679    0.023935    0.023938    0.024090    0.024090
     0.024113    0.024114    0.024135    0.024135    0.024142    0.024143
     0.032040    0.159870    0.159980    0.160386    0.229957    0.234778
     0.236520    0.238104    0.249943    0.249983    0.249991    0.249992
     0.249993    0.249999    0.250000    0.250000    0.297176    0.300702
     0.317445    0.354488    0.356635    0.376577    0.419665    0.430605
     0.433511    0.461769    0.462367    0.467832    0.472054    0.475971
     0.478204    0.478247    0.479121    0.599276

 Minimum search - taking simple RFO step
 Searching for Lamda that Minimizes Along All modes
 Value Taken    Lamda =  -0.00600659
 Calculated Step too Large.  Step scaled by  0.852095
 Step Taken.  Stepsize is  0.300000

                             Maximum     Tolerance    Cnvgd?
         Gradient           0.012883      0.000300      NO
         Displacement       0.258549      0.001200      NO
         Energy change     -0.009925      0.000001      NO


 New Cartesian Coordinates Obtained by Inverse Iteration

 Displacement from previous Coordinates is:  1.165191
 ----------------------------------------------------------------
             Standard Nuclear Orientation (Angstroms)
    I     Atom           X                Y                Z
 ----------------------------------------------------------------
    1      C      -0.0190085460     0.0364184117    -0.0278950768
    2      C      -0.0175188712    -0.1417375016     1.3557598322
    3      H       0.9204505866    -0.2782327529     1.8762951724
    4      C      -1.1958209423    -0.1617724469     2.0841836421
    5      Cl     -1.1015615816    -0.4019218650     3.8123616279
    6      C      -2.4254965809     0.0047641054     1.4432092579
    7      Cl     -3.9071656490    -0.0163361318     2.3585425165
    8      C      -2.4494736817     0.1905672439     0.0556768589
    9      Cl     -3.9808158373     0.4100884415    -0.7505486454
   10      C      -1.2520367370     0.2022944733    -0.6745928058
   11      Cl     -1.2927537925     0.4777341330    -2.4031917135
   12      C       1.2717526527     0.0153296647    -0.7693840858
   13      C       2.3017643358     0.9295800428    -0.4925050476
   14      Cl      2.0530671490     2.1956979596     0.6930616775
   15      C       3.5125735174     0.8548767422    -1.1936719440
   16      Cl      4.8154259118     1.9815910058    -0.8923191248
   17      C       3.7119148872    -0.1216939146    -2.1622539659
   18      H       4.6503655498    -0.1720149615    -2.6975328043
   19      C       2.6907903036    -1.0226529493    -2.4307828669
   20      Cl      2.9313382809    -2.2611210851    -3.6459578832
   21      C       1.4846875317    -0.9580249226    -1.7497131772
   22      H       0.7054343873    -1.6745628532    -1.9724155108
 ----------------------------------------------------------------
 Nuclear Repulsion Energy =        2316.00879287 hartrees
 There are       97 alpha and       97 beta electrons
 Applying Cartesian multipole field
    Component          Value
    ---------          -----
     (2,0,0)        1.00000E-12
     (0,2,0)        2.00000E-11
     (0,0,2)       -3.00000E-11
 Nucleus-field energy     =    -0.0000000672 hartrees
 Requested basis set is 6-311++G(d,p)
 There are 178 shells and 495 basis functions
 A cutoff of  1.0D-15 yielded  11517 shell pairs
 There are     98849 function pairs (    106198 Cartesian)
 Smallest overlap matrix eigenvalue = 2.08E-07
 Linear dependence detected in AO basis
 Number of orthogonalized atomic orbitals = 489
 Maximum deviation from orthogonality = 5.030E-10
 Guess from superposition of atomic densities
 Warning:  Energy on first SCF cycle will be non-variational
 SAD guess density has 194.000000 electrons

 -----------------------------------------------------------------------
  General SCF calculation program by
  Eric Jon Sundstrom, Paul Horn, Yuezhi Mao, Dmitri Zuev, Alec White,
  David Stuck, Shaama M.S., Shane Yost, Joonho Lee, David Small,
  Daniel Levine, Susi Lehtola, Hugh Burton, Evgeny Epifanovsky,
  Bang C. Huynh
 -----------------------------------------------------------------------
 Exchange:     0.2000 Hartree-Fock + 0.0800 Slater + 0.7200 B88
 Correlation:  0.1900 VWN1RPA + 0.8100 LYP
 Using SG-1 standard quadrature grid
 using 6 threads for integral computing
 -------------------------------------------------------
 OpenMP Integral computing Module                
 Release: version 2.0, May 2017, Q-Chem Inc. Pleasanton 
 -------------------------------------------------------
 A restricted SCF calculation will be
 performed using DIIS
 SCF converges when DIIS error is below 1.0e-08
 ---------------------------------------
  Cycle       Energy         DIIS error
 ---------------------------------------
    1   -3685.1913613392      2.74e-02  
    2   -3680.6296112625      1.95e-03  
    3   -3680.5283421233      2.55e-03  
    4   -3680.7289200567      6.84e-04  
    5   -3680.7424569712      2.78e-04  
    6   -3680.7445689205      9.93e-05  
    7   -3680.7448313795      3.53e-05  
    8   -3680.7448661001      1.04e-05  
    9   -3680.7448689706      3.58e-06  
   10   -3680.7448693725      8.09e-07  
   11   -3680.7448693919      1.78e-07  
   12   -3680.7448693928      8.17e-08  
   13   -3680.7448693930      3.22e-08  
   14   -3680.7448693931      8.08e-09  Convergence criterion met
 ---------------------------------------
 SCF time:   CPU 797.40s  wall 141.00s 
 SCF   energy in the final basis set =    -3680.7448693931
 Total energy in the final basis set =    -3680.7448693931

 --------------------------------------------------------------

                    Orbital Energies (a.u.)
 --------------------------------------------------------------

 Alpha MOs
 -- Occupied --
********-101.5821-101.5819-101.5804-101.5798-101.5796-101.5776 -10.2857
-10.2845 -10.2826 -10.2787 -10.2781 -10.2780 -10.2710 -10.2428 -10.2425
-10.2255 -10.2249 -10.2215  -9.4971  -9.4966  -9.4966  -9.4949  -9.4946
 -9.4941  -9.4921  -7.2621  -7.2617  -7.2614  -7.2597  -7.2594  -7.2591
 -7.2569  -7.2520  -7.2515  -7.2515  -7.2509  -7.2508  -7.2505  -7.2497
 -7.2493  -7.2492  -7.2489  -7.2487  -7.2483  -7.2468  -7.2466  -0.9665
 -0.9504  -0.9188  -0.9082  -0.9019  -0.8844  -0.8700  -0.8580  -0.8454
 -0.8009  -0.7662  -0.7543  -0.7482  -0.6776  -0.6486  -0.6307  -0.6190
 -0.5552  -0.5519  -0.5359  -0.5332  -0.5032  -0.4861  -0.4741  -0.4726
 -0.4688  -0.4648  -0.4523  -0.4419  -0.4273  -0.4189  -0.4163  -0.4047
 -0.3970  -0.3846  -0.3714  -0.3605  -0.3571  -0.3568  -0.3532  -0.3467
 -0.3407  -0.3394  -0.3343  -0.3282  -0.3196  -0.2946  -0.2764  -0.2708
 -0.2690
 -- Virtual --
 -0.0802  -0.0626  -0.0570  -0.0536  -0.0447  -0.0339  -0.0131  -0.0067
 -0.0012   0.0035   0.0102   0.0170   0.0190   0.0225   0.0230   0.0309
  0.0398   0.0436   0.0504   0.0516   0.0537   0.0642   0.0673   0.0714
  0.0759   0.0784   0.0801   0.0819   0.0869   0.0901   0.0936   0.0958
  0.0968   0.0996   0.1024   0.1087   0.1097   0.1122   0.1152   0.1188
  0.1227   0.1249   0.1284   0.1296   0.1331   0.1350   0.1392   0.1411
  0.1416   0.1488   0.1528   0.1591   0.1612   0.1636   0.1648   0.1692
  0.1765   0.1819   0.1841   0.1864   0.1911   0.1924   0.1987   0.2048
  0.2083   0.2085   0.2150   0.2201   0.2252   0.2308   0.2351   0.2391
  0.2406   0.2426   0.2492   0.2499   0.2544   0.2603   0.2620   0.2653
  0.2694   0.2771   0.2780   0.2791   0.2813   0.2872   0.2885   0.2913
  0.2935   0.2970   0.3031   0.3090   0.3118   0.3159   0.3228   0.3329
  0.3378   0.3428   0.3995   0.4043   0.4132   0.4221   0.4275   0.4299
  0.4374   0.4417   0.4455   0.4490   0.4507   0.4554   0.4579   0.4628
  0.4749   0.4777   0.4879   0.4889   0.4931   0.4966   0.4985   0.5041
  0.5079   0.5186   0.5301   0.5395   0.5498   0.5570   0.5613   0.5746
  0.5803   0.5872   0.5886   0.5948   0.5968   0.6081   0.6134   0.6143
  0.6179   0.6291   0.6375   0.6476   0.6498   0.6602   0.6682   0.6717
  0.6786   0.6830   0.6937   0.7063   0.7130   0.7176   0.7306   0.7676
  0.7742   0.7985   0.8096   0.8172   0.8231   0.8280   0.8299   0.8315
  0.8351   0.8367   0.8385   0.8415   0.8433   0.8446   0.8485   0.8505
  0.8547   0.8551   0.8605   0.8641   0.8759   0.8808   0.8874   0.8921
  0.8987   0.9016   0.9072   0.9157   0.9187   0.9215   0.9251   0.9302
  0.9355   0.9404   0.9459   0.9467   0.9590   0.9606   0.9626   0.9674
  0.9751   0.9792   0.9889   0.9934   1.0059   1.0294   1.0430   1.0497
  1.0561   1.0693   1.0842   1.1238   1.1298   1.1467   1.1782   1.1893
  1.2012   1.2091   1.2144   1.2267   1.2346   1.2530   1.2534   1.2615
  1.2650   1.2669   1.2770   1.2825   1.2908   1.3120   1.3324   1.3458
  1.3574   1.3755   1.4089   1.4355   1.4414   1.4863   1.4951   1.5248
  1.5412   1.5602   1.5889   1.5998   1.6173   1.6287   1.6394   1.6449
  1.6699   1.7095   1.7267   1.7413   1.7543   1.7799   1.7863   1.8272
  1.8317   1.8478   1.8618   1.8701   1.8780   1.8849   1.8943   1.9094
  1.9289   1.9561   1.9660   1.9891   2.0370   2.0483   2.0739   2.0791
  2.1049   2.1062   2.1592   2.1938   2.2199   2.2240   2.2422   2.2459
  2.2605   2.2654   2.2688   2.2799   2.2822   2.2972   2.3045   2.3188
  2.3234   2.3366   2.3590   2.3894   2.4055   2.4186   2.4254   2.4406
  2.4444   2.4740   2.4967   2.4993   2.5225   2.5338   2.5412   2.5502
  2.5794   2.5935   2.6109   2.6421   2.6544   2.6601   2.6852   2.7054
  2.7184   2.7321   2.7386   2.7592   2.7636   2.7872   2.7934   2.8197
  2.8237   2.8782   2.8991   2.9444   2.9671   3.0512   3.0595   3.0733
  3.0772   3.1065   3.1273   3.1476   3.1573   3.1802   3.2116   3.2505
  3.2535   3.3368   3.3741   3.4288   3.4934   3.6028   3.6590   3.6593
  3.7480   3.7923   3.8888   3.9579   4.0299   4.0881   4.3450   4.7930
  4.8178   9.7262   9.7581   9.7814   9.7855   9.8019   9.8076   9.8307
 23.3082  23.4769  23.7991  23.8230  23.8447  23.8770  23.9316  23.9495
 23.9859  24.0364  24.0848  24.1169  25.7656  25.8009  25.8087  25.8211
 25.8656  25.9208  25.9383  26.0780  26.0915  26.1110  26.1554  26.1791
 26.2669  26.3240  26.4596  26.5655  26.6026  26.6209  26.7406  26.8243
 26.9623 215.7155 215.7491 215.7763 215.7810 215.8009 215.8067 215.8365
 --------------------------------------------------------------

          Ground-State Mulliken Net Atomic Charges

     Atom                 Charge (a.u.)
  ----------------------------------------
      1 C                    -0.280926
      2 C                    -0.986747
      3 H                     0.232010
      4 C                    -0.337681
      5 Cl                    0.647909
      6 C                    -0.261687
      7 Cl                    0.634463
      8 C                    -0.182599
      9 Cl                    0.612114
     10 C                    -0.537694
     11 Cl                    0.632039
     12 C                    -0.167233
     13 C                    -0.810020
     14 Cl                    0.584308
     15 C                     0.299134
     16 Cl                    0.474279
     17 C                    -1.100750
     18 H                     0.216521
     19 C                     0.711638
     20 Cl                    0.471227
     21 C                    -1.057747
     22 H                     0.207443
  ----------------------------------------
  Sum of atomic charges =     0.000000

 -----------------------------------------------------------------
                    Cartesian Multipole Moments
 -----------------------------------------------------------------
    Charge (ESU x 10^10)
                -0.0000
    Dipole Moment (Debye)
         X       0.9700      Y      -0.8279      Z      -0.2597
       Tot       1.3014
    Quadrupole Moments (Debye-Ang)
        XX    -157.5124     XY      -1.0611     YY    -159.3962
        XZ      -0.4670     YZ      -0.0272     ZZ    -158.1995
    Octopole Moments (Debye-Ang^2)
       XXX    -108.4933    XXY     -28.9662    XYY     -46.2589
       YYY     -82.9028    XXZ      24.1631    XYZ      -2.8354
       YYZ      40.2273    XZZ     -33.6856    YZZ     -24.6639
       ZZZ     113.2510
    Hexadecapole Moments (Debye-Ang^3)
      XXXX   -7283.2799   XXXY    -213.7413   XXYY   -1502.8592
      XYYY    -200.0312   YYYY   -1399.7852   XXXZ    1205.0044
      XXYZ     -85.6657   XYYZ     448.0265   YYYZ    -212.7655
      XXZZ   -1886.4747   XYZZ     -67.0394   YYZZ    -926.1468
      XZZZ    1295.3285   YZZZ    -244.4597   ZZZZ   -4109.7707
 -----------------------------------------------------------------
 Calculating analytic gradient of the SCF energy
 Gradient of SCF Energy
            1           2           3           4           5           6
    1   0.0020079  -0.0009900   0.0001032  -0.0009629  -0.0001987   0.0039289
    2   0.0004730   0.0019928   0.0001550   0.0004712  -0.0001585   0.0000613
    3  -0.0001104   0.0000933  -0.0000148  -0.0021716   0.0012493  -0.0028290
            7           8           9          10          11          12
    1  -0.0024728   0.0034850  -0.0032141  -0.0003663   0.0017780  -0.0028095
    2   0.0000148  -0.0003864   0.0002806  -0.0015793  -0.0005899  -0.0001540
    3   0.0012240   0.0031259  -0.0002393   0.0018696  -0.0018284   0.0007891
           13          14          15          16          17          18
    1   0.0007503  -0.0016930  -0.0006397   0.0012772  -0.0011348   0.0001675
    2  -0.0032812   0.0004010  -0.0010507   0.0007189   0.0008546  -0.0002624
    3  -0.0015458   0.0021553  -0.0006739  -0.0002072   0.0012392  -0.0003500
           19          20          21          22
    1   0.0006345  -0.0002669   0.0007328  -0.0001165
    2  -0.0007100  -0.0000901   0.0031459  -0.0003063
    3  -0.0009038   0.0001326  -0.0006509  -0.0003532
 Max gradient component =       3.929E-03
 RMS gradient           =       1.478E-03
 Gradient time:  CPU 261.06 s  wall 43.74 s
 Geometry Optimization Parameters
   NAtoms,    NIC,     NZ,  NCons,   NDum,   NFix, NCnnct, MaxDiis
       22     155      22       0       0       0       0       0

 Cartesian Hessian Update
 Hessian updated using BFGS update


** GEOMETRY OPTIMIZATION IN DELOCALIZED INTERNAL COORDINATES **
   Searching for a Minimum

   Optimization Cycle:   3

                       Coordinates (Angstroms)
     ATOM                X               Y               Z
      1  C        -0.0190085460    0.0364184117   -0.0278950768
      2  C        -0.0175188712   -0.1417375016    1.3557598322
      3  H         0.9204505866   -0.2782327529    1.8762951724
      4  C        -1.1958209423   -0.1617724469    2.0841836421
      5  Cl       -1.1015615816   -0.4019218650    3.8123616279
      6  C        -2.4254965809    0.0047641054    1.4432092579
      7  Cl       -3.9071656490   -0.0163361318    2.3585425165
      8  C        -2.4494736817    0.1905672439    0.0556768589
      9  Cl       -3.9808158373    0.4100884415   -0.7505486454
     10  C        -1.2520367370    0.2022944733   -0.6745928058
     11  Cl       -1.2927537925    0.4777341330   -2.4031917135
     12  C         1.2717526527    0.0153296647   -0.7693840858
     13  C         2.3017643358    0.9295800428   -0.4925050476
     14  Cl        2.0530671490    2.1956979596    0.6930616775
     15  C         3.5125735174    0.8548767422   -1.1936719440
     16  Cl        4.8154259118    1.9815910058   -0.8923191248
     17  C         3.7119148872   -0.1216939146   -2.1622539659
     18  H         4.6503655498   -0.1720149615   -2.6975328043
     19  C         2.6907903036   -1.0226529493   -2.4307828669
     20  Cl        2.9313382809   -2.2611210851   -3.6459578832
     21  C         1.4846875317   -0.9580249226   -1.7497131772
     22  H         0.7054343873   -1.6745628532   -1.9724155108
   Point Group: c1    Number of degrees of freedom:    60


   Energy is  -3680.744869393

 Hessian updated using BFGS update

 54 Hessian modes will be used to form the next step
  Hessian Eigenvalues:
     0.015387    0.019212    0.019216    0.022966    0.023209    0.023581
     0.023678    0.023681    0.023909    0.023938    0.024089    0.024090
     0.024112    0.024114    0.024132    0.024136    0.024142    0.024154
     0.031761    0.159496    0.159979    0.160693    0.217819    0.234779
     0.236143    0.240949    0.249943    0.249987    0.249991    0.249993
     0.249994    0.250000    0.250000    0.259926    0.292400    0.300966
     0.302880    0.319078    0.355604    0.356590    0.356699    0.383388
     0.424391    0.433239    0.434344    0.458982    0.462494    0.467839
     0.472050    0.477529    0.478206    0.478856    0.480548    0.658261

 Minimum search - taking simple RFO step
 Searching for Lamda that Minimizes Along All modes
 Value Taken    Lamda =  -0.00137884
 Step Taken.  Stepsize is  0.228234

                             Maximum     Tolerance    Cnvgd?
         Gradient           0.005154      0.000300      NO
         Displacement       0.176149      0.001200      NO
         Energy change     -0.003243      0.000001      NO


 New Cartesian Coordinates Obtained by Inverse Iteration

 Displacement from previous Coordinates is:  0.805051
 ----------------------------------------------------------------
             Standard Nuclear Orientation (Angstroms)
    I     Atom           X                Y                Z
 ----------------------------------------------------------------
    1      C      -0.0201340119     0.0570042668    -0.0326136472
    2      C      -0.0106817287    -0.1909732434     1.3389610223
    3      H       0.9307262934    -0.3636325392     1.8453033054
    4      C      -1.1882356680    -0.2279362263     2.0703027555
    5      Cl     -1.0897600949    -0.5515340432     3.7814633385
    6      C      -2.4207401640    -0.0133724844     1.4410062811
    7      Cl     -3.8914738244    -0.0628661988     2.3596767207
    8      C      -2.4451589316     0.2438579793     0.0601262847
    9      Cl     -3.9604947261     0.5210791427    -0.7432071587
   10      C      -1.2466888446     0.2798252983    -0.6674014696
   11      Cl     -1.2729249041     0.6359930794    -2.3766441914
   12      C       1.2650142224     0.0324072137    -0.7799484606
   13      C       2.2708834283     0.9807572911    -0.5442280815
   14      Cl      1.9859337953     2.2903212869     0.5759804588
   15      C       3.4885956491     0.8866081664    -1.2285490562
   16      Cl      4.7697110522     2.0428520280    -0.9670164019
   17      C       3.7099248139    -0.1376040646    -2.1447886919
   18      H       4.6538324038    -0.1999051661    -2.6676204188
   19      C       2.7015839143    -1.0656614036    -2.3760228701
   20      Cl      2.9734951308    -2.3555567526    -3.5300186204
   21      C       1.4895631561    -0.9900047943    -1.7052963187
   22      H       0.7149419131    -1.7227879965    -1.8931388468
 ----------------------------------------------------------------
 Nuclear Repulsion Energy =        2318.01423740 hartrees
 There are       97 alpha and       97 beta electrons
 Applying Cartesian multipole field
    Component          Value
    ---------          -----
     (2,0,0)        1.00000E-12
     (0,2,0)        2.00000E-11
     (0,0,2)       -3.00000E-11
 Nucleus-field energy     =    -0.0000000627 hartrees
 Requested basis set is 6-311++G(d,p)
 There are 178 shells and 495 basis functions
 A cutoff of  1.0D-15 yielded  11529 shell pairs
 There are     99048 function pairs (    106429 Cartesian)
 Smallest overlap matrix eigenvalue = 2.06E-07
 Linear dependence detected in AO basis
 Number of orthogonalized atomic orbitals = 489
 Maximum deviation from orthogonality = 2.269E-10
 Guess from superposition of atomic densities
 Warning:  Energy on first SCF cycle will be non-variational
 SAD guess density has 194.000000 electrons

 -----------------------------------------------------------------------
  General SCF calculation program by
  Eric Jon Sundstrom, Paul Horn, Yuezhi Mao, Dmitri Zuev, Alec White,
  David Stuck, Shaama M.S., Shane Yost, Joonho Lee, David Small,
  Daniel Levine, Susi Lehtola, Hugh Burton, Evgeny Epifanovsky,
  Bang C. Huynh
 -----------------------------------------------------------------------
 Exchange:     0.2000 Hartree-Fock + 0.0800 Slater + 0.7200 B88
 Correlation:  0.1900 VWN1RPA + 0.8100 LYP
 Using SG-1 standard quadrature grid
 using 6 threads for integral computing
 -------------------------------------------------------
 OpenMP Integral computing Module                
 Release: version 2.0, May 2017, Q-Chem Inc. Pleasanton 
 -------------------------------------------------------
 A restricted SCF calculation will be
 performed using DIIS
 SCF converges when DIIS error is below 1.0e-08
 ---------------------------------------
  Cycle       Energy         DIIS error
 ---------------------------------------
    1   -3685.2129118553      2.74e-02  
    2   -3680.6297058578      1.96e-03  
    3   -3680.5232806410      2.58e-03  
    4   -3680.7289664641      7.02e-04  
    5   -3680.7433209651      2.81e-04  
    6   -3680.7454874553      9.99e-05  
    7   -3680.7457527597      3.56e-05  
    8   -3680.7457881584      1.05e-05  
    9   -3680.7457911178      3.57e-06  
   10   -3680.7457915159      8.08e-07  
   11   -3680.7457915352      1.77e-07  
   12   -3680.7457915364      8.12e-08  
   13   -3680.7457915367      3.16e-08  
   14   -3680.7457915365      7.06e-09  Convergence criterion met
 ---------------------------------------
 SCF time:   CPU 798.91s  wall 141.00s 
 SCF   energy in the final basis set =    -3680.7457915365
 Total energy in the final basis set =    -3680.7457915365

 --------------------------------------------------------------

                    Orbital Energies (a.u.)
 --------------------------------------------------------------

 Alpha MOs
 -- Occupied --
********-101.5824-101.5814-101.5804-101.5797-101.5795-101.5772 -10.2854
-10.2845 -10.2811 -10.2782 -10.2779 -10.2769 -10.2712 -10.2411 -10.2407
-10.2251 -10.2248 -10.2215  -9.4974  -9.4970  -9.4962  -9.4949  -9.4945
 -9.4941  -9.4918  -7.2624  -7.2621  -7.2610  -7.2597  -7.2594  -7.2591
 -7.2566  -7.2523  -7.2519  -7.2513  -7.2511  -7.2509  -7.2504  -7.2498
 -7.2492  -7.2492  -7.2489  -7.2486  -7.2482  -7.2465  -7.2462  -0.9667
 -0.9506  -0.9197  -0.9081  -0.9027  -0.8850  -0.8715  -0.8583  -0.8448
 -0.8001  -0.7653  -0.7537  -0.7475  -0.6771  -0.6474  -0.6309  -0.6181
 -0.5544  -0.5515  -0.5362  -0.5345  -0.5033  -0.4863  -0.4738  -0.4727
 -0.4691  -0.4644  -0.4523  -0.4426  -0.4274  -0.4192  -0.4155  -0.4053
 -0.3970  -0.3841  -0.3713  -0.3599  -0.3578  -0.3566  -0.3531  -0.3461
 -0.3402  -0.3390  -0.3343  -0.3282  -0.3205  -0.2923  -0.2763  -0.2705
 -0.2692
 -- Virtual --
 -0.0767  -0.0634  -0.0554  -0.0525  -0.0472  -0.0324  -0.0131  -0.0055
 -0.0008   0.0036   0.0102   0.0172   0.0192   0.0228   0.0236   0.0315
  0.0394   0.0443   0.0504   0.0523   0.0544   0.0632   0.0677   0.0712
  0.0764   0.0788   0.0796   0.0820   0.0869   0.0904   0.0938   0.0955
  0.0963   0.1000   0.1011   0.1086   0.1092   0.1112   0.1153   0.1191
  0.1225   0.1249   0.1280   0.1302   0.1332   0.1342   0.1393   0.1402
  0.1424   0.1487   0.1523   0.1594   0.1615   0.1636   0.1649   0.1695
  0.1760   0.1820   0.1847   0.1853   0.1911   0.1916   0.1987   0.2038
  0.2082   0.2093   0.2149   0.2213   0.2269   0.2306   0.2349   0.2398
  0.2406   0.2425   0.2472   0.2502   0.2553   0.2583   0.2611   0.2626
  0.2688   0.2751   0.2780   0.2789   0.2839   0.2863   0.2900   0.2912
  0.2936   0.2960   0.3013   0.3099   0.3121   0.3143   0.3229   0.3318
  0.3380   0.3438   0.3996   0.4050   0.4145   0.4199   0.4280   0.4299
  0.4383   0.4415   0.4462   0.4490   0.4519   0.4565   0.4583   0.4616
  0.4759   0.4777   0.4877   0.4897   0.4925   0.4948   0.4986   0.5009
  0.5076   0.5187   0.5319   0.5359   0.5558   0.5563   0.5617   0.5739
  0.5802   0.5915   0.5921   0.5935   0.6000   0.6089   0.6128   0.6170
  0.6188   0.6315   0.6390   0.6509   0.6542   0.6655   0.6687   0.6711
  0.6749   0.6816   0.6925   0.7031   0.7187   0.7204   0.7340   0.7688
  0.7721   0.7997   0.8086   0.8178   0.8236   0.8297   0.8312   0.8319
  0.8349   0.8379   0.8393   0.8421   0.8431   0.8438   0.8495   0.8513
  0.8550   0.8573   0.8613   0.8668   0.8742   0.8781   0.8891   0.8915
  0.8992   0.9010   0.9068   0.9133   0.9176   0.9198   0.9251   0.9312
  0.9359   0.9414   0.9453   0.9459   0.9581   0.9624   0.9653   0.9704
  0.9782   0.9872   0.9892   0.9961   1.0095   1.0331   1.0425   1.0458
  1.0560   1.0734   1.0902   1.1266   1.1352   1.1486   1.1810   1.1876
  1.1992   1.2094   1.2159   1.2273   1.2358   1.2532   1.2569   1.2627
  1.2666   1.2716   1.2778   1.2868   1.2957   1.3112   1.3317   1.3455
  1.3643   1.3757   1.4065   1.4315   1.4435   1.4829   1.4917   1.5318
  1.5464   1.5610   1.5897   1.5959   1.6170   1.6292   1.6401   1.6484
  1.6695   1.7101   1.7318   1.7409   1.7568   1.7772   1.7905   1.8235
  1.8317   1.8494   1.8601   1.8658   1.8728   1.8915   1.8975   1.9152
  1.9298   1.9611   1.9707   1.9879   2.0359   2.0499   2.0727   2.0807
  2.1026   2.1074   2.1577   2.1980   2.2218   2.2238   2.2409   2.2447
  2.2571   2.2643   2.2742   2.2794   2.2825   2.2958   2.3047   2.3214
  2.3260   2.3352   2.3595   2.3915   2.4104   2.4196   2.4269   2.4470
  2.4490   2.4785   2.4932   2.5023   2.5229   2.5327   2.5416   2.5513
  2.5808   2.5943   2.6114   2.6465   2.6575   2.6671   2.6895   2.7012
  2.7121   2.7292   2.7370   2.7558   2.7633   2.7842   2.8019   2.8195
  2.8235   2.8707   2.8998   2.9520   2.9698   3.0532   3.0608   3.0753
  3.0781   3.1029   3.1320   3.1491   3.1617   3.1836   3.2164   3.2528
  3.2551   3.3378   3.3741   3.4293   3.4977   3.6057   3.6615   3.6626
  3.7525   3.7914   3.8941   3.9622   4.0288   4.0894   4.3287   4.7950
  4.8178   9.7312   9.7607   9.7816   9.7851   9.8040   9.8085   9.8361
 23.3120  23.4807  23.7953  23.8214  23.8433  23.8804  23.9302  23.9451
 23.9891  24.0337  24.0830  24.1229  25.7650  25.7995  25.8065  25.8204
 25.8669  25.9203  25.9367  26.0797  26.0981  26.1085  26.1571  26.1778
 26.2612  26.3353  26.4640  26.5703  26.6037  26.6185  26.7476  26.8208
 26.9694 215.7212 215.7521 215.7758 215.7806 215.8031 215.8076 215.8436
 --------------------------------------------------------------

          Ground-State Mulliken Net Atomic Charges

     Atom                 Charge (a.u.)
  ----------------------------------------
      1 C                    -0.334247
      2 C                    -0.957155
      3 H                     0.234712
      4 C                    -0.407600
      5 Cl                    0.642786
      6 C                    -0.241508
      7 Cl                    0.629664
      8 C                    -0.101968
      9 Cl                    0.611104
     10 C                    -0.570905
     11 Cl                    0.619042
     12 C                    -0.253875
     13 C                    -0.853569
     14 Cl                    0.563004
     15 C                     0.414929
     16 Cl                    0.481955
     17 C                    -1.108660
     18 H                     0.218943
     19 C                     0.682183
     20 Cl                    0.465255
     21 C                    -0.944278
     22 H                     0.210186
  ----------------------------------------
  Sum of atomic charges =     0.000000

 -----------------------------------------------------------------
                    Cartesian Multipole Moments
 -----------------------------------------------------------------
    Charge (ESU x 10^10)
                 0.0000
    Dipole Moment (Debye)
         X       0.9412      Y      -0.8513      Z      -0.2164
       Tot       1.2874
    Quadrupole Moments (Debye-Ang)
        XX    -157.2409     XY      -1.0428     YY    -159.4121
        XZ      -0.2960     YZ      -0.0214     ZZ    -158.2464
    Octopole Moments (Debye-Ang^2)
       XXX    -107.8659    XXY     -30.4793    XYY     -46.5483
       YYY     -87.7018    XXZ      25.6470    XYZ      -2.8281
       YYZ      41.3486    XZZ     -34.1779    YZZ     -26.3241
       ZZZ     116.1315
    Hexadecapole Moments (Debye-Ang^3)
      XXXX   -7209.1300   XXXY    -195.8558   XXYY   -1511.9546
      XYYY    -180.3133   YYYY   -1527.0418   XXXZ    1220.9977
      XXYZ     -66.6699   XYYZ     453.0409   YYYZ    -150.6374
      XXZZ   -1856.3988   XYZZ     -61.8055   YYZZ    -929.3657
      XZZZ    1309.3312   YZZZ    -190.8118   ZZZZ   -4005.6895
 -----------------------------------------------------------------
 Calculating analytic gradient of the SCF energy
 Gradient of SCF Energy
            1           2           3           4           5           6
    1   0.0014489   0.0000583   0.0008174   0.0001233   0.0000771  -0.0005892
    2   0.0006393   0.0011031   0.0000918  -0.0000534   0.0000396  -0.0000555
    3  -0.0010595  -0.0004447   0.0002346   0.0003550  -0.0000283   0.0002377
            7           8           9          10          11          12
    1   0.0004165   0.0006581   0.0000575   0.0002594   0.0013428  -0.0017970
    2  -0.0001590  -0.0000217   0.0000034  -0.0004406  -0.0006272   0.0004712
    3   0.0005293  -0.0005441  -0.0006191   0.0004575  -0.0000084   0.0005769
           13          14          15          16          17          18
    1   0.0001524  -0.0011183  -0.0008317   0.0000856   0.0009074  -0.0000765
    2  -0.0010197  -0.0005606   0.0002612   0.0000013   0.0001084   0.0000521
    3  -0.0003630   0.0006446   0.0008774  -0.0000560  -0.0002126   0.0000477
           19          20          21          22
    1  -0.0005832  -0.0000747  -0.0004648  -0.0008691
    2  -0.0005786   0.0000633   0.0010370  -0.0003555
    3  -0.0003350   0.0001746  -0.0002546  -0.0002100
 Max gradient component =       1.797E-03
 RMS gradient           =       5.916E-04
 Gradient time:  CPU 261.70 s  wall 43.85 s
 Geometry Optimization Parameters
   NAtoms,    NIC,     NZ,  NCons,   NDum,   NFix, NCnnct, MaxDiis
       22     155      22       0       0       0       0       0

 Cartesian Hessian Update
 Hessian updated using BFGS update


** GEOMETRY OPTIMIZATION IN DELOCALIZED INTERNAL COORDINATES **
   Searching for a Minimum

   Optimization Cycle:   4

                       Coordinates (Angstroms)
     ATOM                X               Y               Z
      1  C        -0.0201340119    0.0570042668   -0.0326136472
      2  C        -0.0106817287   -0.1909732434    1.3389610223
      3  H         0.9307262934   -0.3636325392    1.8453033054
      4  C        -1.1882356680   -0.2279362263    2.0703027555
      5  Cl       -1.0897600949   -0.5515340432    3.7814633385
      6  C        -2.4207401640   -0.0133724844    1.4410062811
      7  Cl       -3.8914738244   -0.0628661988    2.3596767207
      8  C        -2.4451589316    0.2438579793    0.0601262847
      9  Cl       -3.9604947261    0.5210791427   -0.7432071587
     10  C        -1.2466888446    0.2798252983   -0.6674014696
     11  Cl       -1.2729249041    0.6359930794   -2.3766441914
     12  C         1.2650142224    0.0324072137   -0.7799484606
     13  C         2.2708834283    0.9807572911   -0.5442280815
     14  Cl        1.9859337953    2.2903212869    0.5759804588
     15  C         3.4885956491    0.8866081664   -1.2285490562
     16  Cl        4.7697110522    2.0428520280   -0.9670164019
     17  C         3.7099248139   -0.1376040646   -2.1447886919
     18  H         4.6538324038   -0.1999051661   -2.6676204188
     19  C         2.7015839143   -1.0656614036   -2.3760228701
     20  Cl        2.9734951308   -2.3555567526   -3.5300186204
     21  C         1.4895631561   -0.9900047943   -1.7052963187
     22  H         0.7149419131   -1.7227879965   -1.8931388468
   Point Group: c1    Number of degrees of freedom:    60


   Energy is  -3680.745791536

 Hessian updated using BFGS update

 56 Hessian modes will be used to form the next step
  Hessian Eigenvalues:
     0.010171    0.019215    0.019500    0.023195    0.023353    0.023581
     0.023676    0.023728    0.023938    0.024023    0.024089    0.024092
     0.024114    0.024115    0.024131    0.024141    0.024147    0.024266
     0.029374    0.159513    0.159982    0.160800    0.210453    0.234794
     0.235993    0.240499    0.249943    0.249987    0.249992    0.249993
     0.249997    0.250000    0.250000    0.251846    0.267117    0.297964
     0.300991    0.301107    0.304583    0.331207    0.355460    0.356607
     0.356754    0.375097    0.423974    0.433427    0.435513    0.458474
     0.466188    0.467994    0.472140    0.477909    0.478282    0.479092
     0.501691    0.632979

 Minimum search - taking simple RFO step
 Searching for Lamda that Minimizes Along All modes
 Value Taken    Lamda =  -0.00068955
 Step Taken.  Stepsize is  0.210389

                             Maximum     Tolerance    Cnvgd?
         Gradient           0.007118      0.000300      NO
         Displacement       0.173128      0.001200      NO
         Energy change     -0.000922      0.000001      NO


 New Cartesian Coordinates Obtained by Inverse Iteration

 Displacement from previous Coordinates is:  0.761593
 ----------------------------------------------------------------
             Standard Nuclear Orientation (Angstroms)
    I     Atom           X                Y                Z
 ----------------------------------------------------------------
    1      C      -0.0212761977     0.0569326800    -0.0309050768
    2      C      -0.0150510149    -0.2514853056     1.3280809101
    3      H       0.9238628449    -0.4615228198     1.8246143846
    4      C      -1.1941443471    -0.2910815541     2.0585853278
    5      Cl     -1.1052223326    -0.6873639241     3.7535664237
    6      C      -2.4216247962    -0.0193711758     1.4394523233
    7      Cl     -3.8944661399    -0.0694514692     2.3487346600
    8      C      -2.4406802237     0.2991935047     0.0711898760
    9      Cl     -3.9482376775     0.6482541528    -0.7102845713
   10      C      -1.2403147417     0.3391590767    -0.6550735871
   11      Cl     -1.2493744867     0.7675450714    -2.3455223664
   12      C       1.2679955302     0.0323022221    -0.7808315799
   13      C       2.2477362885     1.0165563091    -0.5905486205
   14      Cl      1.9294105838     2.3597505325     0.4739766640
   15      C       3.4669509398     0.9199028634    -1.2730987148
   16      Cl      4.7193893494     2.1152749754    -1.0636028318
   17      C       3.7106879625    -0.1405528740    -2.1417092658
   18      H       4.6551901234    -0.2037685972    -2.6630660810
   19      C       2.7252577275    -1.1019585850    -2.3280256716
   20      Cl      3.0283349143    -2.4311731167    -3.4295711636
   21      C       1.5124798395    -1.0274112634    -1.6576942695
   22      H       0.7510087284    -1.7808598636    -1.8119408360
 ----------------------------------------------------------------
 Nuclear Repulsion Energy =        2318.03603533 hartrees
 There are       97 alpha and       97 beta electrons
 Applying Cartesian multipole field
    Component          Value
    ---------          -----
     (2,0,0)        1.00000E-12
     (0,2,0)        2.00000E-11
     (0,0,2)       -3.00000E-11
 Nucleus-field energy     =    -0.0000000585 hartrees
 Requested basis set is 6-311++G(d,p)
 There are 178 shells and 495 basis functions
 A cutoff of  1.0D-15 yielded  11523 shell pairs
 There are     98967 function pairs (    106340 Cartesian)
 Smallest overlap matrix eigenvalue = 1.98E-07
 Linear dependence detected in AO basis
 Number of orthogonalized atomic orbitals = 489
 Maximum deviation from orthogonality = 6.384E-10
 Guess from superposition of atomic densities
 Warning:  Energy on first SCF cycle will be non-variational
 SAD guess density has 194.000000 electrons

 -----------------------------------------------------------------------
  General SCF calculation program by
  Eric Jon Sundstrom, Paul Horn, Yuezhi Mao, Dmitri Zuev, Alec White,
  David Stuck, Shaama M.S., Shane Yost, Joonho Lee, David Small,
  Daniel Levine, Susi Lehtola, Hugh Burton, Evgeny Epifanovsky,
  Bang C. Huynh
 -----------------------------------------------------------------------
 Exchange:     0.2000 Hartree-Fock + 0.0800 Slater + 0.7200 B88
 Correlation:  0.1900 VWN1RPA + 0.8100 LYP
 Using SG-1 standard quadrature grid
 using 6 threads for integral computing
 -------------------------------------------------------
 OpenMP Integral computing Module                
 Release: version 2.0, May 2017, Q-Chem Inc. Pleasanton 
 -------------------------------------------------------
 A restricted SCF calculation will be
 performed using DIIS
 SCF converges when DIIS error is below 1.0e-08
 ---------------------------------------
  Cycle       Energy         DIIS error
 ---------------------------------------
    1   -3685.2165878042      2.74e-02  
    2   -3680.6300648155      1.96e-03  
    3   -3680.5228981734      2.58e-03  
    4   -3680.7292060737      7.07e-04  
    5   -3680.7438130522      2.81e-04  
    6   -3680.7459702827      9.99e-05  
    7   -3680.7462355200      3.57e-05  
    8   -3680.7462710502      1.06e-05  
    9   -3680.7462740764      3.60e-06  
   10   -3680.7462744790      8.03e-07  
   11   -3680.7462744985      1.78e-07  
   12   -3680.7462744991      8.20e-08  
   13   -3680.7462744993      3.14e-08  
   14   -3680.7462744994      6.61e-09  Convergence criterion met
 ---------------------------------------
 SCF time:   CPU 797.86s  wall 141.00s 
 SCF   energy in the final basis set =    -3680.7462744994
 Total energy in the final basis set =    -3680.7462744994

 --------------------------------------------------------------

                    Orbital Energies (a.u.)
 --------------------------------------------------------------

 Alpha MOs
 -- Occupied --
********-101.5824-101.5813-101.5804-101.5797-101.5795-101.5771 -10.2851
-10.2841 -10.2806 -10.2781 -10.2779 -10.2765 -10.2712 -10.2408 -10.2403
-10.2250 -10.2246 -10.2215  -9.4974  -9.4971  -9.4960  -9.4950  -9.4944
 -9.4942  -9.4916  -7.2624  -7.2622  -7.2608  -7.2598  -7.2593  -7.2591
 -7.2564  -7.2523  -7.2520  -7.2512  -7.2510  -7.2509  -7.2502  -7.2498
 -7.2493  -7.2492  -7.2490  -7.2486  -7.2483  -7.2464  -7.2461  -0.9667
 -0.9507  -0.9198  -0.9080  -0.9032  -0.8853  -0.8720  -0.8584  -0.8445
 -0.7996  -0.7648  -0.7533  -0.7472  -0.6765  -0.6463  -0.6315  -0.6177
 -0.5537  -0.5510  -0.5370  -0.5351  -0.5031  -0.4864  -0.4736  -0.4726
 -0.4691  -0.4643  -0.4523  -0.4429  -0.4274  -0.4194  -0.4144  -0.4054
 -0.3970  -0.3839  -0.3713  -0.3597  -0.3580  -0.3562  -0.3527  -0.3451
 -0.3400  -0.3391  -0.3346  -0.3284  -0.3205  -0.2907  -0.2768  -0.2706
 -0.2695
 -- Virtual --
 -0.0732  -0.0642  -0.0545  -0.0527  -0.0492  -0.0316  -0.0132  -0.0048
 -0.0007   0.0036   0.0101   0.0172   0.0191   0.0232   0.0238   0.0319
  0.0391   0.0451   0.0503   0.0531   0.0548   0.0619   0.0681   0.0710
  0.0766   0.0789   0.0796   0.0821   0.0866   0.0900   0.0932   0.0949
  0.0962   0.1000   0.1016   0.1077   0.1088   0.1113   0.1156   0.1192
  0.1216   0.1249   0.1274   0.1303   0.1330   0.1338   0.1388   0.1399
  0.1431   0.1486   0.1518   0.1594   0.1614   0.1624   0.1658   0.1708
  0.1764   0.1828   0.1847   0.1849   0.1914   0.1923   0.1987   0.2024
  0.2079   0.2094   0.2143   0.2224   0.2282   0.2290   0.2336   0.2379
  0.2389   0.2438   0.2455   0.2513   0.2556   0.2572   0.2597   0.2611
  0.2679   0.2733   0.2770   0.2793   0.2850   0.2861   0.2905   0.2915
  0.2929   0.2981   0.3002   0.3071   0.3124   0.3173   0.3229   0.3320
  0.3377   0.3467   0.4001   0.4056   0.4150   0.4187   0.4275   0.4313
  0.4391   0.4415   0.4470   0.4493   0.4522   0.4571   0.4584   0.4611
  0.4765   0.4769   0.4860   0.4892   0.4931   0.4943   0.4980   0.5012
  0.5083   0.5197   0.5328   0.5347   0.5557   0.5584   0.5650   0.5723
  0.5801   0.5917   0.5924   0.5946   0.6021   0.6083   0.6123   0.6193
  0.6225   0.6351   0.6387   0.6511   0.6580   0.6624   0.6672   0.6720
  0.6745   0.6807   0.6907   0.7013   0.7180   0.7200   0.7382   0.7700
  0.7732   0.7980   0.8079   0.8183   0.8242   0.8294   0.8305   0.8320
  0.8357   0.8381   0.8406   0.8410   0.8436   0.8460   0.8505   0.8524
  0.8541   0.8575   0.8617   0.8692   0.8738   0.8777   0.8879   0.8940
  0.8992   0.9004   0.9076   0.9098   0.9169   0.9181   0.9264   0.9332
  0.9370   0.9405   0.9446   0.9466   0.9577   0.9614   0.9665   0.9736
  0.9790   0.9895   0.9938   1.0004   1.0106   1.0364   1.0429   1.0439
  1.0545   1.0795   1.0960   1.1275   1.1382   1.1546   1.1822   1.1874
  1.1997   1.2098   1.2167   1.2281   1.2345   1.2537   1.2581   1.2640
  1.2696   1.2763   1.2788   1.2900   1.2998   1.3102   1.3310   1.3453
  1.3693   1.3753   1.4011   1.4263   1.4454   1.4771   1.4875   1.5394
  1.5497   1.5614   1.5896   1.5929   1.6144   1.6291   1.6386   1.6503
  1.6691   1.7095   1.7328   1.7403   1.7562   1.7764   1.7938   1.8200
  1.8327   1.8498   1.8555   1.8609   1.8686   1.8944   1.9009   1.9177
  1.9305   1.9646   1.9730   1.9935   2.0343   2.0518   2.0719   2.0811
  2.0989   2.1078   2.1574   2.2007   2.2232   2.2247   2.2391   2.2432
  2.2501   2.2645   2.2780   2.2787   2.2852   2.2956   2.3047   2.3203
  2.3302   2.3346   2.3598   2.3930   2.4129   2.4205   2.4274   2.4470
  2.4540   2.4801   2.4905   2.5046   2.5221   2.5327   2.5433   2.5520
  2.5830   2.5928   2.6120   2.6463   2.6596   2.6720   2.6880   2.6953
  2.7105   2.7284   2.7355   2.7533   2.7633   2.7779   2.8199   2.8237
  2.8256   2.8604   2.8992   2.9558   2.9692   3.0536   3.0633   3.0754
  3.0796   3.1022   3.1353   3.1451   3.1632   3.1858   3.2194   3.2513
  3.2568   3.3386   3.3735   3.4285   3.5008   3.6069   3.6633   3.6639
  3.7547   3.7926   3.8961   3.9633   4.0290   4.0899   4.3163   4.7957
  4.8167   9.7344   9.7621   9.7809   9.7860   9.8062   9.8099   9.8357
 23.3150  23.4802  23.7948  23.8213  23.8407  23.8786  23.9280  23.9421
 23.9898  24.0338  24.0830  24.1269  25.7651  25.7969  25.8041  25.8199
 25.8673  25.9204  25.9390  26.0868  26.0989  26.1074  26.1580  26.1753
 26.2676  26.3339  26.4669  26.5729  26.6007  26.6219  26.7545  26.8227
 26.9752 215.7247 215.7538 215.7746 215.7816 215.8055 215.8095 215.8439
 --------------------------------------------------------------

          Ground-State Mulliken Net Atomic Charges

     Atom                 Charge (a.u.)
  ----------------------------------------
      1 C                    -0.431366
      2 C                    -0.889439
      3 H                     0.235723
      4 C                    -0.467962
      5 Cl                    0.635857
      6 C                    -0.261975
      7 Cl                    0.627671
      8 C                    -0.009347
      9 Cl                    0.613262
     10 C                    -0.611606
     11 Cl                    0.615680
     12 C                    -0.362158
     13 C                    -0.978075
     14 Cl                    0.556885
     15 C                     0.582671
     16 Cl                    0.488667
     17 C                    -1.077708
     18 H                     0.221583
     19 C                     0.654360
     20 Cl                    0.460111
     21 C                    -0.813951
     22 H                     0.211115
  ----------------------------------------
  Sum of atomic charges =     0.000000

 -----------------------------------------------------------------
                    Cartesian Multipole Moments
 -----------------------------------------------------------------
    Charge (ESU x 10^10)
                -0.0000
    Dipole Moment (Debye)
         X       0.9333      Y      -0.8794      Z      -0.1873
       Tot       1.2959
    Quadrupole Moments (Debye-Ang)
        XX    -157.0497     XY      -1.0344     YY    -159.4118
        XZ      -0.2154     YZ      -0.0288     ZZ    -158.3214
    Octopole Moments (Debye-Ang^2)
       XXX    -107.1068    XXY     -31.9427    XYY     -46.4852
       YYY     -93.6252    XXZ      26.8178    XYZ      -2.9909
       YYZ      42.3363    XZZ     -33.6475    YZZ     -28.3157
       ZZZ     118.3979
    Hexadecapole Moments (Debye-Ang^3)
      XXXX   -7168.9937   XXXY    -172.2288   XXYY   -1526.2884
      XYYY    -154.3643   YYYY   -1651.0515   XXXZ    1251.6589
      XXYZ     -49.3083   XYYZ     463.5589   YYYZ     -93.8481
      XXZZ   -1835.7624   XYZZ     -54.4142   YYZZ    -934.6697
      XZZZ    1339.1881   YZZZ    -139.8763   ZZZZ   -3916.6126
 -----------------------------------------------------------------
 Calculating analytic gradient of the SCF energy
 Gradient of SCF Energy
            1           2           3           4           5           6
    1  -0.0003949   0.0006808   0.0007081   0.0005539   0.0000719  -0.0022381
    2   0.0005054   0.0002865   0.0002488  -0.0003166   0.0001574  -0.0000498
    3  -0.0007254  -0.0002489   0.0001332   0.0010308  -0.0005527   0.0008723
            7           8           9          10          11          12
    1   0.0012125  -0.0014062   0.0009405   0.0005305   0.0012582   0.0005533
    2   0.0001251   0.0001435  -0.0004293  -0.0000460  -0.0004656   0.0007673
    3  -0.0010659  -0.0008843   0.0009675  -0.0005076   0.0006536  -0.0001565
           13          14          15          16          17          18
    1  -0.0001808  -0.0006202  -0.0000432  -0.0003969   0.0007560  -0.0001208
    2   0.0005931  -0.0010870   0.0005685  -0.0003485  -0.0004473   0.0001159
    3   0.0006471  -0.0002779   0.0006400  -0.0000528  -0.0005507   0.0001568
           19          20          21          22
    1  -0.0004653   0.0000992  -0.0007017  -0.0007967
    2  -0.0000373   0.0000915  -0.0004805   0.0001047
    3   0.0002425  -0.0000305  -0.0001675  -0.0001228
 Max gradient component =       2.238E-03
 RMS gradient           =       6.407E-04
 Gradient time:  CPU 262.22 s  wall 43.93 s
 Geometry Optimization Parameters
   NAtoms,    NIC,     NZ,  NCons,   NDum,   NFix, NCnnct, MaxDiis
       22     155      22       0       0       0       0       0

 Cartesian Hessian Update
 Hessian updated using BFGS update


** GEOMETRY OPTIMIZATION IN DELOCALIZED INTERNAL COORDINATES **
   Searching for a Minimum

   Optimization Cycle:   5

                       Coordinates (Angstroms)
     ATOM                X               Y               Z
      1  C        -0.0212761977    0.0569326800   -0.0309050768
      2  C        -0.0150510149   -0.2514853056    1.3280809101
      3  H         0.9238628449   -0.4615228198    1.8246143846
      4  C        -1.1941443471   -0.2910815541    2.0585853278
      5  Cl       -1.1052223326   -0.6873639241    3.7535664237
      6  C        -2.4216247962   -0.0193711758    1.4394523233
      7  Cl       -3.8944661399   -0.0694514692    2.3487346600
      8  C        -2.4406802237    0.2991935047    0.0711898760
      9  Cl       -3.9482376775    0.6482541528   -0.7102845713
     10  C        -1.2403147417    0.3391590767   -0.6550735871
     11  Cl       -1.2493744867    0.7675450714   -2.3455223664
     12  C         1.2679955302    0.0323022221   -0.7808315799
     13  C         2.2477362885    1.0165563091   -0.5905486205
     14  Cl        1.9294105838    2.3597505325    0.4739766640
     15  C         3.4669509398    0.9199028634   -1.2730987148
     16  Cl        4.7193893494    2.1152749754   -1.0636028318
     17  C         3.7106879625   -0.1405528740   -2.1417092658
     18  H         4.6551901234   -0.2037685972   -2.6630660810
     19  C         2.7252577275   -1.1019585850   -2.3280256716
     20  Cl        3.0283349143   -2.4311731167   -3.4295711636
     21  C         1.5124798395   -1.0274112634   -1.6576942695
     22  H         0.7510087284   -1.7808598636   -1.8119408360
   Point Group: c1    Number of degrees of freedom:    60


   Energy is  -3680.746274499

 Hessian updated using BFGS update

 58 Hessian modes will be used to form the next step
  Hessian Eigenvalues:
     0.005986    0.019216    0.019660    0.023206    0.023581    0.023660
     0.023710    0.023895    0.023948    0.024079    0.024089    0.024098
     0.024114    0.024121    0.024129    0.024145    0.024200    0.024655
     0.028603    0.159717    0.159983    0.161148    0.220793    0.234802
     0.236472    0.240075    0.249953    0.249988    0.249993    0.249995
     0.249999    0.250000    0.250000    0.250010    0.257041    0.281993
     0.299873    0.300991    0.301035    0.301423    0.312141    0.340922
     0.354060    0.356590    0.356800    0.362708    0.423325    0.433514
     0.435457    0.457326    0.465764    0.467965    0.472055    0.477356
     0.478538    0.481737    0.499432    0.557417

 Minimum search - taking simple RFO step
 Searching for Lamda that Minimizes Along All modes
 Value Taken    Lamda =  -0.00043529
 Step Taken.  Stepsize is  0.223854

                             Maximum     Tolerance    Cnvgd?
         Gradient           0.004263      0.000300      NO
         Displacement       0.187024      0.001200      NO
         Energy change     -0.000483      0.000001      NO


 New Cartesian Coordinates Obtained by Inverse Iteration

 Displacement from previous Coordinates is:  0.823043
 ----------------------------------------------------------------
             Standard Nuclear Orientation (Angstroms)
    I     Atom           X                Y                Z
 ----------------------------------------------------------------
    1      C      -0.0200033850     0.0410016781    -0.0246712111
    2      C      -0.0261444846    -0.3244062673     1.3195974404
    3      H       0.9040677043    -0.5844245099     1.8075696159
    4      C      -1.2078029974    -0.3524124426     2.0469082883
    5      Cl     -1.1397861059    -0.8215966466     3.7245809447
    6      C      -2.4224930917    -0.0102697957     1.4398054419
    7      Cl     -3.8975951977    -0.0465593622     2.3491106747
    8      C      -2.4284103720     0.3652898149     0.0854389477
    9      Cl     -3.9181069907     0.8030589781    -0.6869613301
   10      C      -1.2265337519     0.3906827983    -0.6378445605
   11      Cl     -1.2182710106     0.8796395066    -2.3115452755
   12      C       1.2728786734     0.0174386431    -0.7752558110
   13      C       2.2195843049     1.0407371414    -0.6351663562
   14      Cl      1.8648424662     2.4087874162     0.3840981957
   15      C       3.4357519333     0.9568797551    -1.3258790943
   16      Cl      4.6491531466     2.2007118260    -1.1746133807
   17      C       3.7072428477    -0.1307615826    -2.1507686794
   18      H       4.6492427907    -0.1851500218    -2.6781034843
   19      C       2.7558312194    -1.1331848168    -2.2844527626
   20      Cl      3.0970349069    -2.4988651508    -3.3298354146
   21      C       1.5465617174    -1.0714354543    -1.6058171991
   22      H       0.8108685510    -1.8562906676    -1.7198690567
 ----------------------------------------------------------------
 Nuclear Repulsion Energy =        2318.35226280 hartrees
 There are       97 alpha and       97 beta electrons
 Applying Cartesian multipole field
    Component          Value
    ---------          -----
     (2,0,0)        1.00000E-12
     (0,2,0)        2.00000E-11
     (0,0,2)       -3.00000E-11
 Nucleus-field energy     =    -0.0000000546 hartrees
 Requested basis set is 6-311++G(d,p)
 There are 178 shells and 495 basis functions
 A cutoff of  1.0D-15 yielded  11516 shell pairs
 There are     98874 function pairs (    106229 Cartesian)
 Smallest overlap matrix eigenvalue = 1.83E-07
 Linear dependence detected in AO basis
 Number of orthogonalized atomic orbitals = 489
 Maximum deviation from orthogonality = 5.670E-10
 Guess from superposition of atomic densities
 Warning:  Energy on first SCF cycle will be non-variational
 SAD guess density has 194.000000 electrons

 -----------------------------------------------------------------------
  General SCF calculation program by
  Eric Jon Sundstrom, Paul Horn, Yuezhi Mao, Dmitri Zuev, Alec White,
  David Stuck, Shaama M.S., Shane Yost, Joonho Lee, David Small,
  Daniel Levine, Susi Lehtola, Hugh Burton, Evgeny Epifanovsky,
  Bang C. Huynh
 -----------------------------------------------------------------------
 Exchange:     0.2000 Hartree-Fock + 0.0800 Slater + 0.7200 B88
 Correlation:  0.1900 VWN1RPA + 0.8100 LYP
 Using SG-1 standard quadrature grid
 using 6 threads for integral computing
 -------------------------------------------------------
 OpenMP Integral computing Module                
 Release: version 2.0, May 2017, Q-Chem Inc. Pleasanton 
 -------------------------------------------------------
 A restricted SCF calculation will be
 performed using DIIS
 SCF converges when DIIS error is below 1.0e-08
 ---------------------------------------
  Cycle       Energy         DIIS error
 ---------------------------------------
    1   -3685.2115399663      2.74e-02  
    2   -3680.6304346695      1.96e-03  
    3   -3680.5234922362      2.58e-03  
    4   -3680.7293433672      7.10e-04  
    5   -3680.7441407408      2.80e-04  
    6   -3680.7462776973      9.99e-05  
    7   -3680.7465428744      3.56e-05  
    8   -3680.7465783074      1.07e-05  
    9   -3680.7465814053      3.63e-06  
   10   -3680.7465818163      7.97e-07  
   11   -3680.7465818351      1.79e-07  
   12   -3680.7465818364      8.31e-08  
   13   -3680.7465818365      3.10e-08  
   14   -3680.7465818369      6.21e-09  Convergence criterion met
 ---------------------------------------
 SCF time:   CPU 798.12s  wall 140.00s 
 SCF   energy in the final basis set =    -3680.7465818369
 Total energy in the final basis set =    -3680.7465818369

 --------------------------------------------------------------

                    Orbital Energies (a.u.)
 --------------------------------------------------------------

 Alpha MOs
 -- Occupied --
********-101.5824-101.5810-101.5805-101.5795-101.5795-101.5772 -10.2851
-10.2842 -10.2804 -10.2781 -10.2779 -10.2763 -10.2713 -10.2407 -10.2403
-10.2251 -10.2245 -10.2215  -9.4972  -9.4971  -9.4958  -9.4950  -9.4942
 -9.4941  -9.4917  -7.2622  -7.2621  -7.2606  -7.2598  -7.2591  -7.2591
 -7.2565  -7.2521  -7.2520  -7.2511  -7.2510  -7.2506  -7.2500  -7.2499
 -7.2493  -7.2490  -7.2490  -7.2484  -7.2482  -7.2464  -7.2461  -0.9665
 -0.9506  -0.9197  -0.9079  -0.9027  -0.8851  -0.8717  -0.8584  -0.8444
 -0.7995  -0.7647  -0.7535  -0.7471  -0.6764  -0.6454  -0.6323  -0.6176
 -0.5534  -0.5505  -0.5380  -0.5352  -0.5027  -0.4864  -0.4735  -0.4725
 -0.4690  -0.4642  -0.4523  -0.4429  -0.4272  -0.4196  -0.4136  -0.4055
 -0.3969  -0.3833  -0.3711  -0.3595  -0.3579  -0.3561  -0.3524  -0.3441
 -0.3399  -0.3391  -0.3350  -0.3286  -0.3204  -0.2895  -0.2781  -0.2711
 -0.2696
 -- Virtual --
 -0.0702  -0.0646  -0.0560  -0.0528  -0.0508  -0.0317  -0.0133  -0.0047
 -0.0009   0.0036   0.0101   0.0169   0.0189   0.0231   0.0238   0.0320
  0.0387   0.0460   0.0500   0.0541   0.0551   0.0604   0.0683   0.0709
  0.0764   0.0788   0.0798   0.0827   0.0863   0.0890   0.0919   0.0942
  0.0965   0.0995   0.1034   0.1063   0.1088   0.1119   0.1157   0.1191
  0.1205   0.1253   0.1267   0.1302   0.1326   0.1338   0.1383   0.1400
  0.1431   0.1485   0.1513   0.1591   0.1603   0.1614   0.1669   0.1725
  0.1776   0.1834   0.1838   0.1860   0.1916   0.1934   0.1992   0.2014
  0.2081   0.2094   0.2133   0.2236   0.2257   0.2302   0.2304   0.2370
  0.2382   0.2441   0.2449   0.2522   0.2554   0.2558   0.2594   0.2603
  0.2671   0.2721   0.2758   0.2813   0.2848   0.2864   0.2874   0.2899
  0.2940   0.2984   0.3016   0.3072   0.3114   0.3219   0.3230   0.3331
  0.3405   0.3511   0.4005   0.4076   0.4156   0.4195   0.4269   0.4324
  0.4397   0.4423   0.4481   0.4498   0.4514   0.4573   0.4583   0.4614
  0.4756   0.4774   0.4842   0.4897   0.4928   0.4965   0.4968   0.5037
  0.5095   0.5212   0.5304   0.5378   0.5560   0.5616   0.5682   0.5712
  0.5798   0.5899   0.5923   0.5957   0.6030   0.6079   0.6118   0.6211
  0.6260   0.6376   0.6404   0.6512   0.6550   0.6617   0.6645   0.6718
  0.6759   0.6810   0.6892   0.7033   0.7129   0.7214   0.7396   0.7720
  0.7775   0.7966   0.8064   0.8190   0.8246   0.8285   0.8293   0.8320
  0.8358   0.8378   0.8406   0.8411   0.8445   0.8482   0.8507   0.8517
  0.8524   0.8599   0.8619   0.8678   0.8761   0.8783   0.8868   0.8931
  0.9000   0.9003   0.9080   0.9112   0.9160   0.9179   0.9276   0.9350
  0.9378   0.9401   0.9443   0.9482   0.9563   0.9589   0.9638   0.9732
  0.9807   0.9904   0.9956   1.0054   1.0112   1.0367   1.0417   1.0441
  1.0552   1.0838   1.1011   1.1258   1.1369   1.1713   1.1829   1.1884
  1.2042   1.2094   1.2184   1.2296   1.2325   1.2555   1.2581   1.2662
  1.2717   1.2790   1.2808   1.2915   1.3003   1.3101   1.3304   1.3477
  1.3695   1.3787   1.3967   1.4240   1.4467   1.4717   1.4832   1.5470
  1.5539   1.5628   1.5888   1.5928   1.6103   1.6301   1.6374   1.6502
  1.6692   1.7092   1.7308   1.7412   1.7558   1.7765   1.7967   1.8168
  1.8332   1.8477   1.8517   1.8582   1.8657   1.8956   1.9036   1.9183
  1.9307   1.9645   1.9768   2.0042   2.0342   2.0538   2.0716   2.0803
  2.0960   2.1076   2.1588   2.2020   2.2232   2.2251   2.2376   2.2416
  2.2448   2.2645   2.2774   2.2802   2.2890   2.3005   2.3040   2.3193
  2.3317   2.3352   2.3579   2.3934   2.4137   2.4208   2.4275   2.4408
  2.4581   2.4817   2.4876   2.5070   2.5201   2.5338   2.5452   2.5528
  2.5865   2.5883   2.6139   2.6439   2.6618   2.6747   2.6861   2.6906
  2.7109   2.7292   2.7350   2.7508   2.7631   2.7694   2.8210   2.8271
  2.8470   2.8511   2.8977   2.9601   2.9684   3.0548   3.0667   3.0749
  3.0820   3.1045   3.1360   3.1401   3.1637   3.1871   3.2242   3.2495
  3.2646   3.3394   3.3732   3.4280   3.5037   3.6069   3.6650   3.6656
  3.7556   3.7956   3.8976   3.9637   4.0295   4.0905   4.3083   4.7975
  4.8138   9.7380   9.7635   9.7806   9.7857   9.8066   9.8149   9.8341
 23.3172  23.4798  23.7938  23.8221  23.8421  23.8780  23.9280  23.9413
 23.9911  24.0355  24.0844  24.1315  25.7648  25.7944  25.8026  25.8194
 25.8661  25.9164  25.9461  26.0845  26.1015  26.1098  26.1570  26.1726
 26.2855  26.3161  26.4704  26.5752  26.5979  26.6303  26.7535  26.8304
 26.9807 215.7285 215.7556 215.7743 215.7813 215.8056 215.8157 215.8428
 --------------------------------------------------------------

          Ground-State Mulliken Net Atomic Charges

     Atom                 Charge (a.u.)
  ----------------------------------------
      1 C                    -0.532984
      2 C                    -0.780288
      3 H                     0.235401
      4 C                    -0.518040
      5 Cl                    0.630793
      6 C                    -0.304852
      7 Cl                    0.624897
      8 C                     0.114538
      9 Cl                    0.619222
     10 C                    -0.734604
     11 Cl                    0.605348
     12 C                    -0.440937
     13 C                    -1.218202
     14 Cl                    0.540253
     15 C                     0.819336
     16 Cl                    0.498170
     17 C                    -1.021791
     18 H                     0.224738
     19 C                     0.630871
     20 Cl                    0.457231
     21 C                    -0.659754
     22 H                     0.210654
  ----------------------------------------
  Sum of atomic charges =     0.000000

 -----------------------------------------------------------------
                    Cartesian Multipole Moments
 -----------------------------------------------------------------
    Charge (ESU x 10^10)
                -0.0000
    Dipole Moment (Debye)
         X       0.9539      Y      -0.9315      Z      -0.1718
       Tot       1.3443
    Quadrupole Moments (Debye-Ang)
        XX    -157.0732     XY      -1.0415     YY    -159.3754
        XZ      -0.1705     YZ      -0.0746     ZZ    -158.3088
    Octopole Moments (Debye-Ang^2)
       XXX    -105.4050    XXY     -33.5905    XYY     -46.2545
       YYY    -101.0093    XXZ      27.5595    XYZ      -3.1543
       YYZ      43.2391    XZZ     -32.9872    YZZ     -30.7163
       ZZZ     120.3904
    Hexadecapole Moments (Debye-Ang^3)
      XXXX   -7118.8154   XXXY    -138.6303   XXYY   -1538.0980
      XYYY    -119.5847   YYYY   -1780.2899   XXXZ    1290.3787
      XXYZ     -32.8798   XYYZ     476.6349   YYYZ     -38.2864
      XXZZ   -1812.4996   XYZZ     -43.7222   YYZZ    -943.3780
      XZZZ    1375.2125   YZZZ     -88.9430   ZZZZ   -3841.1506
 -----------------------------------------------------------------
 Calculating analytic gradient of the SCF energy
 Gradient of SCF Energy
            1           2           3           4           5           6
    1  -0.0018145   0.0005288   0.0002938   0.0004810  -0.0002922  -0.0010509
    2   0.0003663   0.0000161   0.0002690  -0.0001827   0.0001216  -0.0001711
    3  -0.0001999   0.0000377   0.0000164   0.0005564  -0.0004444   0.0011110
            7           8           9          10          11          12
    1   0.0009065  -0.0010399   0.0009913   0.0005432   0.0004096   0.0017838
    2  -0.0000706   0.0001641  -0.0001673  -0.0000977  -0.0001862   0.0009250
    3  -0.0002852  -0.0009476   0.0001746  -0.0003586   0.0005897  -0.0005719
           13          14          15          16          17          18
    1  -0.0006184  -0.0003522   0.0004826  -0.0003033  -0.0001143  -0.0000079
    2   0.0007027  -0.0010011   0.0001564  -0.0002364  -0.0004386   0.0000356
    3   0.0008370  -0.0003238  -0.0001306   0.0000142  -0.0001603   0.0001102
           19          20          21          22
    1  -0.0001056   0.0001242  -0.0004882  -0.0003572
    2   0.0003460  -0.0000658  -0.0007532   0.0002681
    3   0.0002673  -0.0001545  -0.0001205  -0.0000169
 Max gradient component =       1.814E-03
 RMS gradient           =       5.666E-04
 Gradient time:  CPU 260.69 s  wall 43.68 s
 Geometry Optimization Parameters
   NAtoms,    NIC,     NZ,  NCons,   NDum,   NFix, NCnnct, MaxDiis
       22     155      22       0       0       0       0       0

 Cartesian Hessian Update
 Hessian updated using BFGS update


** GEOMETRY OPTIMIZATION IN DELOCALIZED INTERNAL COORDINATES **
   Searching for a Minimum

   Optimization Cycle:   6

                       Coordinates (Angstroms)
     ATOM                X               Y               Z
      1  C        -0.0200033850    0.0410016781   -0.0246712111
      2  C        -0.0261444846   -0.3244062673    1.3195974404
      3  H         0.9040677043   -0.5844245099    1.8075696159
      4  C        -1.2078029974   -0.3524124426    2.0469082883
      5  Cl       -1.1397861059   -0.8215966466    3.7245809447
      6  C        -2.4224930917   -0.0102697957    1.4398054419
      7  Cl       -3.8975951977   -0.0465593622    2.3491106747
      8  C        -2.4284103720    0.3652898149    0.0854389477
      9  Cl       -3.9181069907    0.8030589781   -0.6869613301
     10  C        -1.2265337519    0.3906827983   -0.6378445605
     11  Cl       -1.2182710106    0.8796395066   -2.3115452755
     12  C         1.2728786734    0.0174386431   -0.7752558110
     13  C         2.2195843049    1.0407371414   -0.6351663562
     14  Cl        1.8648424662    2.4087874162    0.3840981957
     15  C         3.4357519333    0.9568797551   -1.3258790943
     16  Cl        4.6491531466    2.2007118260   -1.1746133807
     17  C         3.7072428477   -0.1307615826   -2.1507686794
     18  H         4.6492427907   -0.1851500218   -2.6781034843
     19  C         2.7558312194   -1.1331848168   -2.2844527626
     20  Cl        3.0970349069   -2.4988651508   -3.3298354146
     21  C         1.5465617174   -1.0714354543   -1.6058171991
     22  H         0.8108685510   -1.8562906676   -1.7198690567
   Point Group: c1    Number of degrees of freedom:    60


   Energy is  -3680.746581837

 Hessian updated using BFGS update

 58 Hessian modes will be used to form the next step
  Hessian Eigenvalues:
     0.003752    0.019226    0.019623    0.023249    0.023518    0.023588
     0.023722    0.023809    0.023940    0.024018    0.024094    0.024096
     0.024114    0.024116    0.024143    0.024164    0.024198    0.024356
     0.028698    0.159720    0.159983    0.160463    0.221611    0.234814
     0.236586    0.240062    0.249772    0.249970    0.249990    0.249993
     0.250000    0.250000    0.252893    0.255291    0.288955    0.299189
     0.300989    0.301032    0.301194    0.302140    0.305705    0.338364
     0.355417    0.356573    0.356803    0.367614    0.421187    0.433522
     0.434662    0.456061    0.467196    0.468804    0.472992    0.476292
     0.478460    0.480771    0.497286    0.531939

 Minimum search - taking simple RFO step
 Searching for Lamda that Minimizes Along All modes
 Value Taken    Lamda =  -0.00022849
 Step Taken.  Stepsize is  0.207885

                             Maximum     Tolerance    Cnvgd?
         Gradient           0.002029      0.000300      NO
         Displacement       0.167496      0.001200      NO
         Energy change     -0.000307      0.000001      NO


 New Cartesian Coordinates Obtained by Inverse Iteration

 Displacement from previous Coordinates is:  0.750284
 ----------------------------------------------------------------
             Standard Nuclear Orientation (Angstroms)
    I     Atom           X                Y                Z
 ----------------------------------------------------------------
    1      C      -0.0165833692     0.0210542838    -0.0170021510
    2      C      -0.0400663306    -0.3948728547     1.3116296169
    3      H       0.8782646040    -0.7064098539     1.7913266748
    4      C      -1.2242920418    -0.4053720210     2.0358556074
    5      Cl     -1.1750107576    -0.9360395761     3.6969087624
    6      C      -2.4228339898     0.0051082021     1.4403288840
    7      Cl     -3.9043711531    -0.0078887693     2.3439111150
    8      C      -2.4121593818     0.4275495212     0.1010310727
    9      Cl     -3.8868173528     0.9411331379    -0.6573395800
   10      C      -1.2089711467     0.4334597959    -0.6198643795
   11      Cl     -1.1801614118     0.9641885061    -2.2812120018
   12      C       1.2777483574    -0.0014759287    -0.7657539473
   13      C       2.1926783728     1.0559960373    -0.6728904310
   14      Cl      1.8071969611     2.4457739676     0.3065889684
   15      C       3.4035606405     0.9883513748    -1.3736344333
   16      Cl      4.5761350408     2.2769285027    -1.2766023666
   17      C       3.7025100492    -0.1177391780    -2.1630463179
   18      H       4.6396513334    -0.1597149946    -2.7003989750
   19      C       2.7852956167    -1.1566585043    -2.2471964356
   20      Cl      3.1617137145    -2.5489468354    -3.2443423225
   21      C       1.5811360197    -1.1105664200    -1.5572723723
   22      H       0.8732890991    -1.9249875541    -1.6346990544
 ----------------------------------------------------------------
 Nuclear Repulsion Energy =        2319.27754522 hartrees
 There are       97 alpha and       97 beta electrons
 Applying Cartesian multipole field
    Component          Value
    ---------          -----
     (2,0,0)        1.00000E-12
     (0,2,0)        2.00000E-11
     (0,0,2)       -3.00000E-11
 Nucleus-field energy     =    -0.0000000512 hartrees
 Requested basis set is 6-311++G(d,p)
 There are 178 shells and 495 basis functions
 A cutoff of  1.0D-15 yielded  11521 shell pairs
 There are     98970 function pairs (    106339 Cartesian)
 Smallest overlap matrix eigenvalue = 1.68E-07
 Linear dependence detected in AO basis
 Number of orthogonalized atomic orbitals = 489
 Maximum deviation from orthogonality = 2.983E-10
 Guess from superposition of atomic densities
 Warning:  Energy on first SCF cycle will be non-variational
 SAD guess density has 194.000000 electrons

 -----------------------------------------------------------------------
  General SCF calculation program by
  Eric Jon Sundstrom, Paul Horn, Yuezhi Mao, Dmitri Zuev, Alec White,
  David Stuck, Shaama M.S., Shane Yost, Joonho Lee, David Small,
  Daniel Levine, Susi Lehtola, Hugh Burton, Evgeny Epifanovsky,
  Bang C. Huynh
 -----------------------------------------------------------------------
 Exchange:     0.2000 Hartree-Fock + 0.0800 Slater + 0.7200 B88
 Correlation:  0.1900 VWN1RPA + 0.8100 LYP
 Using SG-1 standard quadrature grid
 using 6 threads for integral computing
 -------------------------------------------------------
 OpenMP Integral computing Module                
 Release: version 2.0, May 2017, Q-Chem Inc. Pleasanton 
 -------------------------------------------------------
 A restricted SCF calculation will be
 performed using DIIS
 SCF converges when DIIS error is below 1.0e-08
 ---------------------------------------
  Cycle       Energy         DIIS error
 ---------------------------------------
    1   -3685.2051306942      2.74e-02  
    2   -3680.6308851581      1.96e-03  
    3   -3680.5248118842      2.58e-03  
    4   -3680.7294232607      7.11e-04  
    5   -3680.7443266595      2.79e-04  
    6   -3680.7464483203      9.98e-05  
    7   -3680.7467131352      3.55e-05  
    8   -3680.7467482665      1.08e-05  
    9   -3680.7467514381      3.67e-06  
   10   -3680.7467518563      7.93e-07  
   11   -3680.7467518754      1.81e-07  
   12   -3680.7467518765      8.45e-08  
   13   -3680.7467518765      3.09e-08  
   14   -3680.7467518770      6.14e-09  Convergence criterion met
 ---------------------------------------
 SCF time:   CPU 797.50s  wall 141.00s 
 SCF   energy in the final basis set =    -3680.7467518770
 Total energy in the final basis set =    -3680.7467518770

 --------------------------------------------------------------

                    Orbital Energies (a.u.)
 --------------------------------------------------------------

 Alpha MOs
 -- Occupied --
********-101.5823-101.5809-101.5806-101.5795-101.5791-101.5773 -10.2851
-10.2842 -10.2804 -10.2782 -10.2780 -10.2762 -10.2714 -10.2407 -10.2403
-10.2252 -10.2246 -10.2216  -9.4970  -9.4970  -9.4956  -9.4952  -9.4940
 -9.4939  -9.4918  -7.2621  -7.2620  -7.2604  -7.2600  -7.2590  -7.2588
 -7.2566  -7.2519  -7.2518  -7.2509  -7.2508  -7.2504  -7.2499  -7.2498
 -7.2494  -7.2488  -7.2486  -7.2482  -7.2480  -7.2466  -7.2463  -0.9664
 -0.9504  -0.9193  -0.9079  -0.9025  -0.8847  -0.8712  -0.8585  -0.8444
 -0.7996  -0.7648  -0.7537  -0.7470  -0.6766  -0.6448  -0.6329  -0.6176
 -0.5533  -0.5502  -0.5387  -0.5352  -0.5025  -0.4863  -0.4734  -0.4724
 -0.4688  -0.4642  -0.4523  -0.4429  -0.4270  -0.4197  -0.4133  -0.4053
 -0.3968  -0.3830  -0.3708  -0.3596  -0.3576  -0.3557  -0.3521  -0.3431
 -0.3399  -0.3393  -0.3354  -0.3285  -0.3203  -0.2887  -0.2795  -0.2713
 -0.2695
 -- Virtual --
 -0.0684  -0.0638  -0.0587  -0.0524  -0.0519  -0.0319  -0.0135  -0.0048
 -0.0011   0.0036   0.0102   0.0164   0.0186   0.0230   0.0237   0.0320
  0.0384   0.0466   0.0496   0.0549   0.0556   0.0588   0.0683   0.0708
  0.0761   0.0788   0.0799   0.0835   0.0861   0.0877   0.0911   0.0939
  0.0968   0.0992   0.1048   0.1057   0.1089   0.1126   0.1159   0.1188
  0.1198   0.1255   0.1264   0.1299   0.1321   0.1343   0.1380   0.1405
  0.1426   0.1483   0.1509   0.1578   0.1599   0.1608   0.1678   0.1738
  0.1787   0.1829   0.1836   0.1878   0.1912   0.1942   0.2000   0.2010
  0.2082   0.2096   0.2125   0.2242   0.2251   0.2278   0.2312   0.2367
  0.2387   0.2428   0.2455   0.2515   0.2546   0.2555   0.2597   0.2601
  0.2666   0.2718   0.2749   0.2817   0.2824   0.2863   0.2867   0.2892
  0.2949   0.2993   0.3021   0.3079   0.3109   0.3216   0.3256   0.3343
  0.3449   0.3546   0.4004   0.4088   0.4171   0.4209   0.4269   0.4330
  0.4403   0.4438   0.4493   0.4503   0.4512   0.4569   0.4593   0.4621
  0.4754   0.4774   0.4822   0.4890   0.4935   0.4971   0.4985   0.5055
  0.5107   0.5227   0.5289   0.5406   0.5570   0.5647   0.5694   0.5727
  0.5789   0.5887   0.5922   0.5955   0.6030   0.6088   0.6115   0.6233
  0.6282   0.6362   0.6448   0.6503   0.6524   0.6601   0.6643   0.6729
  0.6770   0.6819   0.6885   0.7060   0.7084   0.7235   0.7401   0.7774
  0.7818   0.7949   0.8046   0.8198   0.8238   0.8274   0.8294   0.8333
  0.8351   0.8371   0.8406   0.8412   0.8451   0.8475   0.8492   0.8521
  0.8533   0.8595   0.8643   0.8657   0.8770   0.8796   0.8853   0.8928
  0.8995   0.9009   0.9072   0.9131   0.9177   0.9192   0.9284   0.9363
  0.9376   0.9408   0.9440   0.9500   0.9536   0.9566   0.9603   0.9725
  0.9803   0.9910   0.9966   1.0020   1.0160   1.0349   1.0421   1.0432
  1.0569   1.0840   1.1042   1.1248   1.1344   1.1827   1.1834   1.1909
  1.2085   1.2103   1.2208   1.2284   1.2334   1.2559   1.2617   1.2681
  1.2739   1.2821   1.2829   1.2922   1.2982   1.3120   1.3299   1.3529
  1.3687   1.3812   1.3954   1.4241   1.4483   1.4696   1.4800   1.5498
  1.5564   1.5658   1.5895   1.5931   1.6060   1.6302   1.6403   1.6502
  1.6705   1.7098   1.7285   1.7426   1.7565   1.7777   1.7984   1.8144
  1.8337   1.8453   1.8494   1.8579   1.8647   1.8956   1.9049   1.9182
  1.9307   1.9639   1.9798   2.0135   2.0363   2.0552   2.0713   2.0793
  2.0942   2.1076   2.1617   2.2023   2.2234   2.2259   2.2361   2.2393
  2.2435   2.2639   2.2745   2.2804   2.2881   2.3021   2.3070   2.3192
  2.3305   2.3376   2.3571   2.3929   2.4141   2.4208   2.4272   2.4350
  2.4610   2.4830   2.4859   2.5087   2.5185   2.5341   2.5462   2.5537
  2.5840   2.5912   2.6178   2.6414   2.6637   2.6744   2.6879   2.6891
  2.7092   2.7282   2.7351   2.7477   2.7609   2.7629   2.8212   2.8269
  2.8343   2.8705   2.8964   2.9635   2.9687   3.0557   3.0694   3.0744
  3.0837   3.1086   3.1306   3.1402   3.1635   3.1887   3.2282   3.2487
  3.2789   3.3394   3.3727   3.4279   3.5058   3.6064   3.6654   3.6677
  3.7563   3.7985   3.8981   3.9638   4.0307   4.0914   4.3049   4.7999
  4.8100   9.7404   9.7648   9.7810   9.7855   9.8062   9.8246   9.8315
 23.3193  23.4800  23.7944  23.8222  23.8430  23.8796  23.9290  23.9416
 23.9906  24.0364  24.0848  24.1345  25.7649  25.7930  25.8018  25.8189
 25.8632  25.9103  25.9533  26.0826  26.0992  26.1121  26.1579  26.1717
 26.2841  26.3167  26.4729  26.5773  26.5958  26.6374  26.7479  26.8429
 26.9853 215.7307 215.7573 215.7750 215.7811 215.8051 215.8266 215.8400
 --------------------------------------------------------------

          Ground-State Mulliken Net Atomic Charges

     Atom                 Charge (a.u.)
  ----------------------------------------
      1 C                    -0.594031
      2 C                    -0.709415
      3 H                     0.234986
      4 C                    -0.536409
      5 Cl                    0.627876
      6 C                    -0.339732
      7 Cl                    0.622169
      8 C                     0.211863
      9 Cl                    0.626795
     10 C                    -0.839527
     11 Cl                    0.584213
     12 C                    -0.457004
     13 C                    -1.428180
     14 Cl                    0.513736
     15 C                     0.985154
     16 Cl                    0.508508
     17 C                    -0.973424
     18 H                     0.227083
     19 C                     0.613525
     20 Cl                    0.457550
     21 C                    -0.545183
     22 H                     0.209447
  ----------------------------------------
  Sum of atomic charges =     0.000000

 -----------------------------------------------------------------
                    Cartesian Multipole Moments
 -----------------------------------------------------------------
    Charge (ESU x 10^10)
                 0.0000
    Dipole Moment (Debye)
         X       0.9741      Y      -0.9885      Z      -0.1644
       Tot       1.3975
    Quadrupole Moments (Debye-Ang)
        XX    -157.1046     XY      -1.0582     YY    -159.3202
        XZ      -0.1647     YZ      -0.1178     ZZ    -158.3097
    Octopole Moments (Debye-Ang^2)
       XXX    -104.3895    XXY     -35.0693    XYY     -45.9415
       YYY    -108.0214    XXZ      28.1371    XYZ      -3.4116
       YYZ      44.0693    XZZ     -32.0586    YZZ     -33.0132
       ZZZ     121.8309
    Hexadecapole Moments (Debye-Ang^3)
      XXXX   -7067.1808   XXXY    -106.0781   XXYY   -1547.4628
      XYYY     -86.3898   YYYY   -1895.0278   XXXZ    1326.3817
      XXYZ     -18.4918   XYYZ     488.8858   YYYZ       8.3652
      XXZZ   -1791.6634   XYZZ     -33.1642   YYZZ    -951.8773
      XZZZ    1409.5025   YZZZ     -44.8648   ZZZZ   -3777.4140
 -----------------------------------------------------------------
 Calculating analytic gradient of the SCF energy
 Gradient of SCF Energy
            1           2           3           4           5           6
    1  -0.0014866   0.0003068   0.0001067   0.0003501   0.0000186  -0.0000438
    2   0.0000636  -0.0000859   0.0001922  -0.0000834  -0.0000017   0.0000292
    3   0.0000707   0.0001014  -0.0000468   0.0000088  -0.0000328  -0.0000178
            7           8           9          10          11          12
    1  -0.0001265  -0.0004772   0.0001285   0.0005800   0.0002912   0.0014804
    2   0.0000698   0.0000048  -0.0000473  -0.0000299  -0.0002061   0.0004590
    3  -0.0002728   0.0001949   0.0001911   0.0000225   0.0000369  -0.0003075
           13          14          15          16          17          18
    1  -0.0004877   0.0000103   0.0003579  -0.0001591  -0.0003451   0.0000407
    2   0.0002504  -0.0004232  -0.0001941   0.0000171   0.0000115   0.0000090
    3   0.0003124  -0.0001191  -0.0004610   0.0002327   0.0001562   0.0000205
           19          20          21          22
    1  -0.0000385   0.0000260  -0.0004190  -0.0001137
    2   0.0001877  -0.0000734  -0.0002851   0.0001358
    3   0.0001476  -0.0001557  -0.0001222   0.0000400
 Max gradient component =       1.487E-03
 RMS gradient           =       3.367E-04
 Gradient time:  CPU 261.50 s  wall 43.81 s
 Geometry Optimization Parameters
   NAtoms,    NIC,     NZ,  NCons,   NDum,   NFix, NCnnct, MaxDiis
       22     155      22       0       0       0       0       0

 Cartesian Hessian Update
 Hessian updated using BFGS update


** GEOMETRY OPTIMIZATION IN DELOCALIZED INTERNAL COORDINATES **
   Searching for a Minimum

   Optimization Cycle:   7

                       Coordinates (Angstroms)
     ATOM                X               Y               Z
      1  C        -0.0165833692    0.0210542838   -0.0170021510
      2  C        -0.0400663306   -0.3948728547    1.3116296169
      3  H         0.8782646040   -0.7064098539    1.7913266748
      4  C        -1.2242920418   -0.4053720210    2.0358556074
      5  Cl       -1.1750107576   -0.9360395761    3.6969087624
      6  C        -2.4228339898    0.0051082021    1.4403288840
      7  Cl       -3.9043711531   -0.0078887693    2.3439111150
      8  C        -2.4121593818    0.4275495212    0.1010310727
      9  Cl       -3.8868173528    0.9411331379   -0.6573395800
     10  C        -1.2089711467    0.4334597959   -0.6198643795
     11  Cl       -1.1801614118    0.9641885061   -2.2812120018
     12  C         1.2777483574   -0.0014759287   -0.7657539473
     13  C         2.1926783728    1.0559960373   -0.6728904310
     14  Cl        1.8071969611    2.4457739676    0.3065889684
     15  C         3.4035606405    0.9883513748   -1.3736344333
     16  Cl        4.5761350408    2.2769285027   -1.2766023666
     17  C         3.7025100492   -0.1177391780   -2.1630463179
     18  H         4.6396513334   -0.1597149946   -2.7003989750
     19  C         2.7852956167   -1.1566585043   -2.2471964356
     20  Cl        3.1617137145   -2.5489468354   -3.2443423225
     21  C         1.5811360197   -1.1105664200   -1.5572723723
     22  H         0.8732890991   -1.9249875541   -1.6346990544
   Point Group: c1    Number of degrees of freedom:    60


   Energy is  -3680.746751877

 Hessian updated using BFGS update

 60 Hessian modes will be used to form the next step
  Hessian Eigenvalues:
     0.001603    0.019253    0.019874    0.023202    0.023435    0.023677
     0.023722    0.023776    0.023983    0.023998    0.024091    0.024102
     0.024109    0.024116    0.024144    0.024192    0.024351    0.024684
     0.029582    0.159632    0.159860    0.160008    0.223656    0.233694
     0.235013    0.239283    0.246042    0.249967    0.249992    0.249996
     0.250000    0.250000    0.250089    0.250566    0.260837    0.296102
     0.300289    0.300737    0.301011    0.301033    0.301128    0.302319
     0.311035    0.342928    0.355532    0.356562    0.357107    0.368007
     0.418401    0.432858    0.433584    0.454943    0.467264    0.468986
     0.472551    0.475277    0.478705    0.481105    0.515689    0.526157

 Minimum search - taking simple RFO step
 Searching for Lamda that Minimizes Along All modes
 Value Taken    Lamda =  -0.00021747
 Calculated Step too Large.  Step scaled by  0.915049
 Step Taken.  Stepsize is  0.300000

                             Maximum     Tolerance    Cnvgd?
         Gradient           0.000989      0.000300      NO
         Displacement       0.252859      0.001200      NO
         Energy change     -0.000170      0.000001      NO


 New Cartesian Coordinates Obtained by Inverse Iteration

 Displacement from previous Coordinates is:  1.115521
 ----------------------------------------------------------------
             Standard Nuclear Orientation (Angstroms)
    I     Atom           X                Y                Z
 ----------------------------------------------------------------
    1      C      -0.0142755335    -0.0002695340    -0.0121351943
    2      C      -0.0623017077    -0.4919174925     1.2888751394
    3      H       0.8374834477    -0.8768455262     1.7499578185
    4      C      -1.2479315941    -0.4834902502     2.0121190574
    5      Cl     -1.2278038843    -1.1076944370     3.6417465681
    6      C      -2.4214836710     0.0212070628     1.4424644185
    7      Cl     -3.9027691707     0.0332475960     2.3490168044
    8      C      -2.3878285054     0.5152465600     0.1283991004
    9      Cl     -3.8354780023     1.1381924805    -0.6022886243
   10      C      -1.1850523741     0.5008217965    -0.5917737816
   11      Cl     -1.1275753841     1.1081451368    -2.2258717391
   12      C       1.2808279305    -0.0216623601    -0.7587192966
   13      C       2.1494930654     1.0782639251    -0.7332559678
   14      Cl      1.7103661074     2.4975258158     0.1805966627
   15      C       3.3556474605     1.0276065359    -1.4427942179
   16      Cl      4.4673203909     2.3732000924    -1.4346747223
   17      C       3.6985540020    -0.1062039673    -2.1729572654
   18      H       4.6306456576    -0.1354713632    -2.7199476537
   19      C       2.8313471142    -1.1902146296    -2.1847298397
   20      Cl      3.2654925774    -2.6208954855    -3.1005604159
   21      C       1.6307926322    -1.1596643121    -1.4861584259
   22      H       0.9624423155    -2.0102568047    -1.5109824915
 ----------------------------------------------------------------
 Nuclear Repulsion Energy =        2321.89170434 hartrees
 There are       97 alpha and       97 beta electrons
 Applying Cartesian multipole field
    Component          Value
    ---------          -----
     (2,0,0)        1.00000E-12
     (0,2,0)        2.00000E-11
     (0,0,2)       -3.00000E-11
 Nucleus-field energy     =    -0.0000000459 hartrees
 Requested basis set is 6-311++G(d,p)
 There are 178 shells and 495 basis functions
 A cutoff of  1.0D-15 yielded  11539 shell pairs
 There are     99115 function pairs (    106498 Cartesian)
 Smallest overlap matrix eigenvalue = 1.61E-07
 Linear dependence detected in AO basis
 Number of orthogonalized atomic orbitals = 489
 Maximum deviation from orthogonality = 8.743E-10
 Guess from superposition of atomic densities
 Warning:  Energy on first SCF cycle will be non-variational
 SAD guess density has 194.000000 electrons

 -----------------------------------------------------------------------
  General SCF calculation program by
  Eric Jon Sundstrom, Paul Horn, Yuezhi Mao, Dmitri Zuev, Alec White,
  David Stuck, Shaama M.S., Shane Yost, Joonho Lee, David Small,
  Daniel Levine, Susi Lehtola, Hugh Burton, Evgeny Epifanovsky,
  Bang C. Huynh
 -----------------------------------------------------------------------
 Exchange:     0.2000 Hartree-Fock + 0.0800 Slater + 0.7200 B88
 Correlation:  0.1900 VWN1RPA + 0.8100 LYP
 Using SG-1 standard quadrature grid
 using 6 threads for integral computing
 -------------------------------------------------------
 OpenMP Integral computing Module                
 Release: version 2.0, May 2017, Q-Chem Inc. Pleasanton 
 -------------------------------------------------------
 A restricted SCF calculation will be
 performed using DIIS
 SCF converges when DIIS error is below 1.0e-08
 ---------------------------------------
  Cycle       Energy         DIIS error
 ---------------------------------------
    1   -3685.2022754799      2.74e-02  
    2   -3680.6313931726      1.95e-03  
    3   -3680.5260038795      2.57e-03  
    4   -3680.7294859268      7.12e-04  
    5   -3680.7445067081      2.78e-04  
    6   -3680.7466054506      9.97e-05  
    7   -3680.7468698690      3.53e-05  
    8   -3680.7469045184      1.10e-05  
    9   -3680.7469078105      3.71e-06  
   10   -3680.7469082379      7.89e-07  
   11   -3680.7469082569      1.85e-07  
   12   -3680.7469082577      8.69e-08  
   13   -3680.7469082581      3.12e-08  
   14   -3680.7469082582      7.09e-09  Convergence criterion met
 ---------------------------------------
 SCF time:   CPU 797.45s  wall 140.00s 
 SCF   energy in the final basis set =    -3680.7469082582
 Total energy in the final basis set =    -3680.7469082582

 --------------------------------------------------------------

                    Orbital Energies (a.u.)
 --------------------------------------------------------------

 Alpha MOs
 -- Occupied --
********-101.5822-101.5807-101.5806-101.5794-101.5787-101.5775 -10.2852
-10.2842 -10.2802 -10.2782 -10.2780 -10.2760 -10.2716 -10.2407 -10.2403
-10.2254 -10.2246 -10.2218  -9.4969  -9.4968  -9.4953  -9.4952  -9.4939
 -9.4934  -9.4920  -7.2619  -7.2619  -7.2601  -7.2601  -7.2589  -7.2583
 -7.2568  -7.2518  -7.2516  -7.2508  -7.2507  -7.2501  -7.2500  -7.2495
 -7.2495  -7.2488  -7.2482  -7.2480  -7.2475  -7.2467  -7.2464  -0.9663
 -0.9503  -0.9191  -0.9078  -0.9022  -0.8842  -0.8708  -0.8586  -0.8443
 -0.7997  -0.7647  -0.7539  -0.7468  -0.6769  -0.6440  -0.6334  -0.6176
 -0.5534  -0.5499  -0.5389  -0.5351  -0.5024  -0.4862  -0.4734  -0.4723
 -0.4685  -0.4641  -0.4523  -0.4428  -0.4268  -0.4197  -0.4132  -0.4054
 -0.3966  -0.3827  -0.3708  -0.3594  -0.3576  -0.3552  -0.3517  -0.3419
 -0.3398  -0.3391  -0.3359  -0.3286  -0.3202  -0.2884  -0.2806  -0.2712
 -0.2693
 -- Virtual --
 -0.0675  -0.0637  -0.0600  -0.0528  -0.0517  -0.0320  -0.0136  -0.0048
 -0.0013   0.0037   0.0106   0.0158   0.0185   0.0229   0.0236   0.0324
  0.0383   0.0472   0.0492   0.0548   0.0563   0.0579   0.0682   0.0708
  0.0759   0.0787   0.0802   0.0842   0.0857   0.0867   0.0910   0.0938
  0.0971   0.0986   0.1043   0.1069   0.1095   0.1137   0.1160   0.1187
  0.1198   0.1251   0.1269   0.1298   0.1315   0.1352   0.1375   0.1416
  0.1424   0.1473   0.1509   0.1561   0.1594   0.1611   0.1685   0.1747
  0.1789   0.1813   0.1836   0.1896   0.1906   0.1948   0.1997   0.2035
  0.2077   0.2096   0.2137   0.2244   0.2251   0.2280   0.2314   0.2363
  0.2402   0.2415   0.2452   0.2502   0.2543   0.2556   0.2590   0.2618
  0.2671   0.2719   0.2748   0.2808   0.2820   0.2847   0.2870   0.2900
  0.2932   0.3004   0.3021   0.3080   0.3103   0.3213   0.3265   0.3360
  0.3480   0.3560   0.4002   0.4086   0.4194   0.4224   0.4271   0.4339
  0.4409   0.4451   0.4489   0.4496   0.4535   0.4582   0.4594   0.4625
  0.4741   0.4777   0.4800   0.4871   0.4943   0.4998   0.5021   0.5066
  0.5106   0.5252   0.5283   0.5426   0.5595   0.5640   0.5711   0.5731
  0.5766   0.5898   0.5919   0.5952   0.6029   0.6098   0.6105   0.6261
  0.6308   0.6344   0.6455   0.6506   0.6520   0.6595   0.6629   0.6752
  0.6796   0.6818   0.6878   0.7036   0.7041   0.7246   0.7420   0.7755
  0.7847   0.7944   0.8044   0.8213   0.8217   0.8267   0.8297   0.8326
  0.8351   0.8385   0.8403   0.8419   0.8430   0.8469   0.8491   0.8521
  0.8540   0.8572   0.8635   0.8673   0.8730   0.8830   0.8885   0.8925
  0.8973   0.9018   0.9063   0.9137   0.9182   0.9220   0.9274   0.9369
  0.9396   0.9412   0.9447   0.9498   0.9532   0.9560   0.9591   0.9723
  0.9783   0.9916   0.9945   0.9986   1.0181   1.0321   1.0410   1.0464
  1.0581   1.0846   1.1032   1.1248   1.1319   1.1830   1.1859   1.1946
  1.2072   1.2154   1.2205   1.2261   1.2350   1.2550   1.2621   1.2689
  1.2763   1.2803   1.2866   1.2925   1.2968   1.3154   1.3297   1.3578
  1.3684   1.3818   1.3951   1.4254   1.4527   1.4716   1.4793   1.5504
  1.5565   1.5616   1.5915   1.5937   1.6011   1.6277   1.6447   1.6523
  1.6730   1.7113   1.7249   1.7449   1.7581   1.7808   1.7976   1.8134
  1.8341   1.8448   1.8480   1.8586   1.8638   1.8951   1.9045   1.9177
  1.9300   1.9605   1.9793   2.0218   2.0405   2.0569   2.0693   2.0788
  2.0909   2.1084   2.1664   2.2014   2.2229   2.2241   2.2359   2.2405
  2.2439   2.2635   2.2704   2.2798   2.2858   2.2992   2.3122   2.3200
  2.3308   2.3386   2.3570   2.3894   2.4146   2.4208   2.4262   2.4341
  2.4626   2.4768   2.4937   2.5101   2.5181   2.5340   2.5463   2.5542
  2.5824   2.6010   2.6225   2.6398   2.6665   2.6720   2.6885   2.6930
  2.7009   2.7241   2.7358   2.7454   2.7539   2.7621   2.8188   2.8239
  2.8314   2.8812   2.8961   2.9643   2.9715   3.0557   3.0712   3.0743
  3.0839   3.1106   3.1275   3.1409   3.1631   3.1919   3.2287   3.2483
  3.2890   3.3383   3.3726   3.4278   3.5061   3.6048   3.6657   3.6703
  3.7557   3.7996   3.8979   3.9635   4.0314   4.0919   4.3044   4.8021
  4.8064   9.7415   9.7653   9.7812   9.7854   9.8058   9.8216   9.8384
 23.3197  23.4807  23.7939  23.8224  23.8450  23.8811  23.9300  23.9421
 23.9888  24.0363  24.0846  24.1360  25.7660  25.7956  25.8019  25.8179
 25.8595  25.9045  25.9668  26.0763  26.0995  26.1130  26.1592  26.1748
 26.2623  26.3424  26.4762  26.5778  26.5962  26.6394  26.7407  26.8598
 26.9893 215.7317 215.7579 215.7756 215.7809 215.8046 215.8278 215.8423
 --------------------------------------------------------------

          Ground-State Mulliken Net Atomic Charges

     Atom                 Charge (a.u.)
  ----------------------------------------
      1 C                    -0.635778
      2 C                    -0.661801
      3 H                     0.233305
      4 C                    -0.534727
      5 Cl                    0.625872
      6 C                    -0.344759
      7 Cl                    0.619214
      8 C                     0.251369
      9 Cl                    0.634398
     10 C                    -0.893871
     11 Cl                    0.555440
     12 C                    -0.465585
     13 C                    -1.611674
     14 Cl                    0.494853
     15 C                     1.083223
     16 Cl                    0.513662
     17 C                    -0.892180
     18 H                     0.227258
     19 C                     0.616095
     20 Cl                    0.458954
     21 C                    -0.480916
     22 H                     0.207648
  ----------------------------------------
  Sum of atomic charges =     0.000000

 -----------------------------------------------------------------
                    Cartesian Multipole Moments
 -----------------------------------------------------------------
    Charge (ESU x 10^10)
                -0.0000
    Dipole Moment (Debye)
         X       0.9943      Y      -1.0586      Z      -0.1557
       Tot       1.4606
    Quadrupole Moments (Debye-Ang)
        XX    -157.1429     XY      -1.0822     YY    -159.2344
        XZ      -0.1817     YZ      -0.1710     ZZ    -158.2963
    Octopole Moments (Debye-Ang^2)
       XXX    -102.7151    XXY     -37.1961    XYY     -45.6024
       YYY    -117.6232    XXZ      28.9272    XYZ      -3.6626
       YYZ      45.0920    XZZ     -31.1428    YZZ     -36.1900
       ZZZ     123.7131
    Hexadecapole Moments (Debye-Ang^3)
      XXXX   -6988.1906   XXXY     -55.4274   XXYY   -1562.1000
      XYYY     -36.5789   YYYY   -2073.3889   XXXZ    1378.4018
      XXYZ       4.8861   XYYZ     506.2873   YYYZ      80.8426
      XXZZ   -1758.1694   XYZZ     -16.2814   YYZZ    -963.8638
      XZZZ    1458.9813   YZZZ      26.3076   ZZZZ   -3673.2171
 -----------------------------------------------------------------
 Calculating analytic gradient of the SCF energy
 Gradient of SCF Energy
            1           2           3           4           5           6
    1  -0.0009382   0.0001595   0.0000000  -0.0002238   0.0000366   0.0007886
    2  -0.0002011   0.0001320   0.0000700   0.0000021   0.0000549   0.0000633
    3   0.0004060   0.0000661  -0.0001825  -0.0003765   0.0002921  -0.0006489
            7           8           9          10          11          12
    1  -0.0003925  -0.0001414  -0.0001869   0.0004412   0.0003431   0.0011111
    2  -0.0000132  -0.0000969   0.0001715   0.0001248  -0.0001734   0.0001538
    3   0.0002632   0.0008289  -0.0001670   0.0000991  -0.0002222  -0.0001613
           13          14          15          16          17          18
    1  -0.0005511  -0.0004323   0.0004455   0.0000834  -0.0002638   0.0000054
    2  -0.0003682  -0.0001674  -0.0005154   0.0001955   0.0003508  -0.0000414
    3  -0.0000697   0.0002654  -0.0006429   0.0001983   0.0001497  -0.0000670
           19          20          21          22
    1  -0.0000147   0.0000449  -0.0003128  -0.0000021
    2   0.0000393  -0.0000292   0.0003244  -0.0000761
    3   0.0000749  -0.0001552  -0.0000457   0.0000951
 Max gradient component =       1.111E-03
 RMS gradient           =       3.348E-04
 Gradient time:  CPU 261.50 s  wall 43.81 s
 Geometry Optimization Parameters
   NAtoms,    NIC,     NZ,  NCons,   NDum,   NFix, NCnnct, MaxDiis
       22     155      22       0       0       0       0       0

 Cartesian Hessian Update
 Hessian updated using BFGS update


** GEOMETRY OPTIMIZATION IN DELOCALIZED INTERNAL COORDINATES **
   Searching for a Minimum

   Optimization Cycle:   8

                       Coordinates (Angstroms)
     ATOM                X               Y               Z
      1  C        -0.0142755335   -0.0002695340   -0.0121351943
      2  C        -0.0623017077   -0.4919174925    1.2888751394
      3  H         0.8374834477   -0.8768455262    1.7499578185
      4  C        -1.2479315941   -0.4834902502    2.0121190574
      5  Cl       -1.2278038843   -1.1076944370    3.6417465681
      6  C        -2.4214836710    0.0212070628    1.4424644185
      7  Cl       -3.9027691707    0.0332475960    2.3490168044
      8  C        -2.3878285054    0.5152465600    0.1283991004
      9  Cl       -3.8354780023    1.1381924805   -0.6022886243
     10  C        -1.1850523741    0.5008217965   -0.5917737816
     11  Cl       -1.1275753841    1.1081451368   -2.2258717391
     12  C         1.2808279305   -0.0216623601   -0.7587192966
     13  C         2.1494930654    1.0782639251   -0.7332559678
     14  Cl        1.7103661074    2.4975258158    0.1805966627
     15  C         3.3556474605    1.0276065359   -1.4427942179
     16  Cl        4.4673203909    2.3732000924   -1.4346747223
     17  C         3.6985540020   -0.1062039673   -2.1729572654
     18  H         4.6306456576   -0.1354713632   -2.7199476537
     19  C         2.8313471142   -1.1902146296   -2.1847298397
     20  Cl        3.2654925774   -2.6208954855   -3.1005604159
     21  C         1.6307926322   -1.1596643121   -1.4861584259
     22  H         0.9624423155   -2.0102568047   -1.5109824915
   Point Group: c1    Number of degrees of freedom:    60


   Energy is  -3680.746908258

 Hessian updated using BFGS update

 60 Hessian modes will be used to form the next step
  Hessian Eigenvalues:
     0.001271    0.019349    0.020449    0.023199    0.023469    0.023693
     0.023734    0.023853    0.023986    0.023998    0.024090    0.024101
     0.024107    0.024116    0.024163    0.024341    0.024428    0.026149
     0.029166    0.159073    0.159977    0.160169    0.224094    0.232677
     0.234958    0.239446    0.247346    0.249974    0.249995    0.249996
     0.250000    0.250000    0.250508    0.253875    0.264453    0.299188
     0.300612    0.300733    0.301033    0.301114    0.301221    0.308106
     0.318318    0.340302    0.355582    0.356578    0.357427    0.368612
     0.416361    0.432669    0.433921    0.454773    0.467526    0.469046
     0.472137    0.475438    0.478755    0.482077    0.516927    0.527604

 Minimum search - taking simple RFO step
 Searching for Lamda that Minimizes Along All modes
 Value Taken    Lamda =  -0.00010107
 Step Taken.  Stepsize is  0.194505

                             Maximum     Tolerance    Cnvgd?
         Gradient           0.002224      0.000300      NO
         Displacement       0.165860      0.001200      NO
         Energy change     -0.000156      0.000001      NO


 New Cartesian Coordinates Obtained by Inverse Iteration

 Displacement from previous Coordinates is:  0.735200
 ----------------------------------------------------------------
             Standard Nuclear Orientation (Angstroms)
    I     Atom           X                Y                Z
 ----------------------------------------------------------------
    1      C      -0.0135958378     0.0067748791    -0.0114071175
    2      C      -0.0754660096    -0.5416436010     1.2659117681
    3      H       0.8129962184    -0.9711851216     1.7096045491
    4      C      -1.2612051667    -0.5369639568     1.9897519967
    5      Cl     -1.2564979888    -1.2407416295     3.5866484001
    6      C      -2.4220779564     0.0193315615     1.4434920489
    7      Cl     -3.9033352609     0.0244550100     2.3498850278
    8      C      -2.3765133386     0.5663944823     0.1502782845
    9      Cl     -3.8123933119     1.2442905719    -0.5545372794
   10      C      -1.1743075180     0.5557131367    -0.5704641329
   11      Cl     -1.1066648828     1.2191579961    -2.1817630145
   12      C       1.2801386505    -0.0158548382    -0.7583662261
   13      C       2.1276336373     1.1024837368    -0.7793147027
   14      Cl      1.6675134511     2.5476740816     0.0824042856
   15      C       3.3325210791     1.0474630392    -1.4901312399
   16      Cl      4.4145888178     2.4154890492    -1.5494532651
   17      C       3.6998879925    -0.1092846314    -2.1717641407
   18      H       4.6312752782    -0.1414143362    -2.7197308538
   19      C       2.8571302336    -1.2114394941    -2.1335897351
   20      Cl      3.3231324312    -2.6734589601    -2.9811761214
   21      C       1.6559438703    -1.1761732764    -1.4357893265
   22      H       1.0072084858    -2.0421968596    -1.4241632721
 ----------------------------------------------------------------
 Nuclear Repulsion Energy =        2322.66748894 hartrees
 There are       97 alpha and       97 beta electrons
 Applying Cartesian multipole field
    Component          Value
    ---------          -----
     (2,0,0)        1.00000E-12
     (0,2,0)        2.00000E-11
     (0,0,2)       -3.00000E-11
 Nucleus-field energy     =    -0.0000000416 hartrees
 Requested basis set is 6-311++G(d,p)
 There are 178 shells and 495 basis functions
 A cutoff of  1.0D-15 yielded  11526 shell pairs
 There are     99065 function pairs (    106461 Cartesian)
 Smallest overlap matrix eigenvalue = 1.71E-07
 Linear dependence detected in AO basis
 Number of orthogonalized atomic orbitals = 489
 Maximum deviation from orthogonality = 9.759E-10
 Guess from superposition of atomic densities
 Warning:  Energy on first SCF cycle will be non-variational
 SAD guess density has 194.000000 electrons

 -----------------------------------------------------------------------
  General SCF calculation program by
  Eric Jon Sundstrom, Paul Horn, Yuezhi Mao, Dmitri Zuev, Alec White,
  David Stuck, Shaama M.S., Shane Yost, Joonho Lee, David Small,
  Daniel Levine, Susi Lehtola, Hugh Burton, Evgeny Epifanovsky,
  Bang C. Huynh
 -----------------------------------------------------------------------
 Exchange:     0.2000 Hartree-Fock + 0.0800 Slater + 0.7200 B88
 Correlation:  0.1900 VWN1RPA + 0.8100 LYP
 Using SG-1 standard quadrature grid
 using 6 threads for integral computing
 -------------------------------------------------------
 OpenMP Integral computing Module                
 Release: version 2.0, May 2017, Q-Chem Inc. Pleasanton 
 -------------------------------------------------------
 A restricted SCF calculation will be
 performed using DIIS
 SCF converges when DIIS error is below 1.0e-08
 ---------------------------------------
  Cycle       Energy         DIIS error
 ---------------------------------------
    1   -3685.2010854721      2.74e-02  
    2   -3680.6317071281      1.95e-03  
    3   -3680.5264401867      2.57e-03  
    4   -3680.7295172301      7.11e-04  
    5   -3680.7445565886      2.77e-04  
    6   -3680.7466370997      9.96e-05  
    7   -3680.7469011294      3.52e-05  
    8   -3680.7469355000      1.11e-05  
    9   -3680.7469388775      3.73e-06  
   10   -3680.7469393114      7.85e-07  
   11   -3680.7469393299      1.87e-07  
   12   -3680.7469393314      8.87e-08  
   13   -3680.7469393314      3.13e-08  
   14   -3680.7469393315      7.68e-09  Convergence criterion met
 ---------------------------------------
 SCF time:   CPU 797.53s  wall 141.00s 
 SCF   energy in the final basis set =    -3680.7469393315
 Total energy in the final basis set =    -3680.7469393315

 --------------------------------------------------------------

                    Orbital Energies (a.u.)
 --------------------------------------------------------------

 Alpha MOs
 -- Occupied --
********-101.5821-101.5809-101.5803-101.5793-101.5784-101.5776 -10.2852
-10.2843 -10.2802 -10.2783 -10.2779 -10.2760 -10.2716 -10.2409 -10.2405
-10.2255 -10.2246 -10.2219  -9.4969  -9.4967  -9.4954  -9.4951  -9.4938
 -9.4932  -9.4921  -7.2620  -7.2619  -7.2603  -7.2599  -7.2588  -7.2580
 -7.2568  -7.2518  -7.2516  -7.2508  -7.2506  -7.2501  -7.2499  -7.2496
 -7.2493  -7.2487  -7.2480  -7.2479  -7.2473  -7.2469  -7.2465  -0.9663
 -0.9501  -0.9191  -0.9078  -0.9022  -0.8840  -0.8707  -0.8590  -0.8441
 -0.7998  -0.7644  -0.7540  -0.7467  -0.6771  -0.6437  -0.6336  -0.6175
 -0.5537  -0.5500  -0.5384  -0.5349  -0.5026  -0.4861  -0.4734  -0.4723
 -0.4684  -0.4641  -0.4523  -0.4428  -0.4268  -0.4197  -0.4135  -0.4055
 -0.3966  -0.3827  -0.3710  -0.3594  -0.3578  -0.3547  -0.3514  -0.3414
 -0.3396  -0.3386  -0.3364  -0.3288  -0.3202  -0.2890  -0.2805  -0.2709
 -0.2691
 -- Virtual --
 -0.0672  -0.0668  -0.0574  -0.0533  -0.0511  -0.0319  -0.0136  -0.0047
 -0.0014   0.0037   0.0112   0.0156   0.0185   0.0229   0.0235   0.0327
  0.0383   0.0474   0.0492   0.0535   0.0562   0.0590   0.0683   0.0707
  0.0759   0.0785   0.0803   0.0836   0.0854   0.0879   0.0911   0.0939
  0.0973   0.0981   0.1035   0.1072   0.1101   0.1142   0.1156   0.1195
  0.1206   0.1250   0.1270   0.1297   0.1314   0.1357   0.1369   0.1413
  0.1437   0.1468   0.1515   0.1553   0.1589   0.1620   0.1682   0.1744
  0.1778   0.1804   0.1835   0.1886   0.1911   0.1952   0.1998   0.2057
  0.2073   0.2097   0.2165   0.2240   0.2261   0.2290   0.2311   0.2359
  0.2400   0.2416   0.2450   0.2501   0.2536   0.2556   0.2580   0.2633
  0.2681   0.2731   0.2754   0.2801   0.2825   0.2835   0.2869   0.2910
  0.2923   0.2983   0.3039   0.3082   0.3097   0.3209   0.3250   0.3376
  0.3458   0.3542   0.4002   0.4078   0.4198   0.4226   0.4262   0.4346
  0.4404   0.4451   0.4483   0.4490   0.4544   0.4574   0.4600   0.4628
  0.4728   0.4774   0.4798   0.4856   0.4944   0.5023   0.5029   0.5058
  0.5114   0.5258   0.5291   0.5413   0.5582   0.5616   0.5716   0.5724
  0.5768   0.5892   0.5914   0.5952   0.6028   0.6085   0.6103   0.6249
  0.6288   0.6367   0.6434   0.6494   0.6543   0.6591   0.6606   0.6747
  0.6803   0.6817   0.6874   0.7007   0.7037   0.7223   0.7439   0.7647
  0.7827   0.7931   0.8055   0.8194   0.8233   0.8257   0.8296   0.8322
  0.8352   0.8391   0.8412   0.8418   0.8427   0.8478   0.8493   0.8502
  0.8538   0.8575   0.8627   0.8666   0.8749   0.8843   0.8905   0.8932
  0.8970   0.9028   0.9058   0.9122   0.9180   0.9210   0.9243   0.9365
  0.9378   0.9413   0.9463   0.9506   0.9524   0.9567   0.9622   0.9738
  0.9768   0.9920   0.9936   0.9980   1.0161   1.0315   1.0411   1.0479
  1.0553   1.0873   1.1002   1.1252   1.1323   1.1813   1.1840   1.1946
  1.2062   1.2163   1.2200   1.2237   1.2328   1.2509   1.2581   1.2676
  1.2757   1.2784   1.2829   1.2951   1.2993   1.3133   1.3298   1.3550
  1.3674   1.3809   1.3958   1.4251   1.4549   1.4743   1.4830   1.5491
  1.5540   1.5561   1.5907   1.5939   1.6001   1.6246   1.6424   1.6533
  1.6741   1.7100   1.7227   1.7460   1.7549   1.7830   1.7947   1.8129
  1.8337   1.8452   1.8489   1.8573   1.8634   1.8944   1.9037   1.9173
  1.9290   1.9558   1.9765   2.0233   2.0407   2.0569   2.0683   2.0785
  2.0885   2.1092   2.1686   2.1999   2.2197   2.2243   2.2377   2.2428
  2.2457   2.2643   2.2701   2.2787   2.2843   2.2983   2.3132   2.3194
  2.3329   2.3368   2.3575   2.3877   2.4143   2.4206   2.4283   2.4355
  2.4589   2.4738   2.4981   2.5092   2.5178   2.5343   2.5465   2.5531
  2.5826   2.6056   2.6204   2.6400   2.6680   2.6691   2.6846   2.6939
  2.7009   2.7248   2.7358   2.7471   2.7486   2.7618   2.8178   2.8227
  2.8397   2.8777   2.8970   2.9626   2.9727   3.0542   3.0698   3.0750
  3.0824   3.1050   3.1305   3.1413   3.1622   3.1942   3.2255   3.2471
  3.2778   3.3368   3.3725   3.4268   3.5042   3.6029   3.6637   3.6710
  3.7546   3.7964   3.8966   3.9624   4.0301   4.0908   4.3076   4.7990
  4.8088   9.7404   9.7642   9.7813   9.7852   9.8057   9.8130   9.8384
 23.3170  23.4806  23.7926  23.8221  23.8456  23.8814  23.9295  23.9413
 23.9863  24.0350  24.0839  24.1335  25.7662  25.8007  25.8027  25.8173
 25.8629  25.9075  25.9722  26.0764  26.0981  26.1122  26.1594  26.1788
 26.2574  26.3461  26.4757  26.5772  26.5975  26.6349  26.7414  26.8601
 26.9810 215.7306 215.7566 215.7759 215.7807 215.8045 215.8166 215.8433
 --------------------------------------------------------------

          Ground-State Mulliken Net Atomic Charges

     Atom                 Charge (a.u.)
  ----------------------------------------
      1 C                    -0.617482
      2 C                    -0.655981
      3 H                     0.231765
      4 C                    -0.510387
      5 Cl                    0.624965
      6 C                    -0.323203
      7 Cl                    0.618396
      8 C                     0.198162
      9 Cl                    0.634396
     10 C                    -0.878677
     11 Cl                    0.553035
     12 C                    -0.477899
     13 C                    -1.625310
     14 Cl                    0.499202
     15 C                     1.050324
     16 Cl                    0.507693
     17 C                    -0.832805
     18 H                     0.224208
     19 C                     0.643982
     20 Cl                    0.456707
     21 C                    -0.527713
     22 H                     0.206621
  ----------------------------------------
  Sum of atomic charges =     0.000000

 -----------------------------------------------------------------
                    Cartesian Multipole Moments
 -----------------------------------------------------------------
    Charge (ESU x 10^10)
                -0.0000
    Dipole Moment (Debye)
         X       0.9957      Y      -1.0873      Z      -0.1463
       Tot       1.4816
    Quadrupole Moments (Debye-Ang)
        XX    -157.1450     XY      -1.1219     YY    -159.2244
        XZ      -0.1997     YZ      -0.1634     ZZ    -158.3045
    Octopole Moments (Debye-Ang^2)
       XXX    -102.0089    XXY     -38.3818    XYY     -45.4741
       YYY    -121.9640    XXZ      29.5863    XYZ      -3.6007
       YYZ      45.8884    XZZ     -30.7674    YZZ     -37.7908
       ZZZ     125.1268
    Hexadecapole Moments (Debye-Ang^3)
      XXXX   -6960.3474   XXXY     -32.8604   XXYY   -1578.5257
      XYYY     -14.8261   YYYY   -2201.4037   XXXZ    1406.9145
      XXYZ      24.0152   XYYZ     515.8031   YYYZ     136.2535
      XXZZ   -1737.4571   XYZZ      -8.3140   YYZZ    -969.6839
      XZZZ    1487.2789   YZZZ      82.4629   ZZZZ   -3584.9534
 -----------------------------------------------------------------
 Calculating analytic gradient of the SCF energy
 Gradient of SCF Energy
            1           2           3           4           5           6
    1  -0.0000963   0.0000747  -0.0000853  -0.0002823   0.0001555   0.0006524
    2  -0.0002872   0.0001612  -0.0001730   0.0001546  -0.0000701   0.0002138
    3   0.0007558  -0.0001052  -0.0000877  -0.0001697   0.0002032  -0.0005380
            7           8           9          10          11          12
    1  -0.0003688  -0.0001514  -0.0002593   0.0002091   0.0003991   0.0002096
    2  -0.0000995   0.0000409   0.0000765   0.0002278  -0.0000716  -0.0005699
    3   0.0002589   0.0006628  -0.0001498  -0.0001906  -0.0002311  -0.0002417
           13          14          15          16          17          18
    1  -0.0002799  -0.0005088   0.0004642   0.0000668   0.0000599  -0.0000316
    2  -0.0001783   0.0002153  -0.0003073   0.0000763   0.0003933  -0.0000516
    3   0.0000023   0.0002379  -0.0002493  -0.0000714   0.0000026  -0.0000826
           19          20          21          22
    1  -0.0001721   0.0000939  -0.0002170   0.0000676
    2   0.0000221   0.0000004   0.0004154  -0.0001893
    3  -0.0000528   0.0000169  -0.0000166   0.0000461
 Max gradient component =       7.558E-04
 RMS gradient           =       2.639E-04
 Gradient time:  CPU 261.19 s  wall 43.76 s
 Geometry Optimization Parameters
   NAtoms,    NIC,     NZ,  NCons,   NDum,   NFix, NCnnct, MaxDiis
       22     155      22       0       0       0       0       0

 Cartesian Hessian Update
 Hessian updated using BFGS update


** GEOMETRY OPTIMIZATION IN DELOCALIZED INTERNAL COORDINATES **
   Searching for a Minimum

   Optimization Cycle:   9

                       Coordinates (Angstroms)
     ATOM                X               Y               Z
      1  C        -0.0135958378    0.0067748791   -0.0114071175
      2  C        -0.0754660096   -0.5416436010    1.2659117681
      3  H         0.8129962184   -0.9711851216    1.7096045491
      4  C        -1.2612051667   -0.5369639568    1.9897519967
      5  Cl       -1.2564979888   -1.2407416295    3.5866484001
      6  C        -2.4220779564    0.0193315615    1.4434920489
      7  Cl       -3.9033352609    0.0244550100    2.3498850278
      8  C        -2.3765133386    0.5663944823    0.1502782845
      9  Cl       -3.8123933119    1.2442905719   -0.5545372794
     10  C        -1.1743075180    0.5557131367   -0.5704641329
     11  Cl       -1.1066648828    1.2191579961   -2.1817630145
     12  C         1.2801386505   -0.0158548382   -0.7583662261
     13  C         2.1276336373    1.1024837368   -0.7793147027
     14  Cl        1.6675134511    2.5476740816    0.0824042856
     15  C         3.3325210791    1.0474630392   -1.4901312399
     16  Cl        4.4145888178    2.4154890492   -1.5494532651
     17  C         3.6998879925   -0.1092846314   -2.1717641407
     18  H         4.6312752782   -0.1414143362   -2.7197308538
     19  C         2.8571302336   -1.2114394941   -2.1335897351
     20  Cl        3.3231324312   -2.6734589601   -2.9811761214
     21  C         1.6559438703   -1.1761732764   -1.4357893265
     22  H         1.0072084858   -2.0421968596   -1.4241632721
   Point Group: c1    Number of degrees of freedom:    60


   Energy is  -3680.746939332

 Hessian updated using BFGS update

 60 Hessian modes will be used to form the next step
  Hessian Eigenvalues:
     0.003388    0.017250    0.019376    0.023208    0.023273    0.023589
     0.023779    0.023885    0.023992    0.024017    0.024067    0.024098
     0.024114    0.024162    0.024163    0.024273    0.024386    0.024985
     0.029317    0.156909    0.160011    0.160139    0.189354    0.232494
     0.234911    0.236850    0.247417    0.249977    0.249995    0.249998
     0.250000    0.250325    0.250604    0.252610    0.258552    0.295128
     0.300451    0.300725    0.301040    0.301115    0.301299    0.304455
     0.308993    0.338864    0.355446    0.356574    0.356876    0.368710
     0.417505    0.432844    0.433684    0.451818    0.467451    0.469398
     0.471910    0.475884    0.478523    0.481287    0.509597    0.517102

 Minimum search - taking simple RFO step
 Searching for Lamda that Minimizes Along All modes
 Value Taken    Lamda =  -0.00009321
 Step Taken.  Stepsize is  0.084752

                             Maximum     Tolerance    Cnvgd?
         Gradient           0.002142      0.000300      NO
         Displacement       0.063882      0.001200      NO
         Energy change     -0.000031      0.000001      NO


 New Cartesian Coordinates Obtained by Inverse Iteration

 Displacement from previous Coordinates is:  0.323345
 ----------------------------------------------------------------
             Standard Nuclear Orientation (Angstroms)
    I     Atom           X                Y                Z
 ----------------------------------------------------------------
    1      C      -0.0159345084     0.0257367613    -0.0169593681
    2      C      -0.0672319549    -0.5105632715     1.2665393609
    3      H       0.8291747771    -0.9198967574     1.7135778644
    4      C      -1.2514803062    -0.5217270358     1.9923958938
    5      Cl     -1.2315880692    -1.2126424124     3.5942163624
    6      C      -2.4240860796     0.0059567906     1.4423701740
    7      Cl     -3.9028118112    -0.0067895552     2.3508643479
    8      C      -2.3897854860     0.5406860145     0.1430945070
    9      Cl     -3.8392018783     1.1847572398    -0.5644351562
   10      C      -1.1884922097     0.5467579311    -0.5795330540
   11      Cl     -1.1402174604     1.1988768707    -2.1959483374
   12      C       1.2760854846     0.0021030898    -0.7653429750
   13      C       2.1432571679     1.1065217869    -0.7689082192
   14      Cl      1.7084932042     2.5511102236     0.1063322871
   15      C       3.3515336806     1.0373242593    -1.4727408375
   16      Cl      4.4590872364     2.3851799145    -1.5123145065
   17      C       3.7050682110    -0.1190251886    -2.1630037117
   18      H       4.6402046636    -0.1611400050    -2.7037303488
   19      C       2.8432626074    -1.2066012975    -2.1424011578
   20      Cl      3.2891644399    -2.6681105727    -3.0011060299
   21      C       1.6382946104    -1.1573416041    -1.4526326950
   22      H       0.9751165552    -2.0123023420    -1.4540084669
 ----------------------------------------------------------------
 Nuclear Repulsion Energy =        2320.27906258 hartrees
 There are       97 alpha and       97 beta electrons
 Applying Cartesian multipole field
    Component          Value
    ---------          -----
     (2,0,0)        1.00000E-12
     (0,2,0)        2.00000E-11
     (0,0,2)       -3.00000E-11
 Nucleus-field energy     =    -0.0000000424 hartrees
 Requested basis set is 6-311++G(d,p)
 There are 178 shells and 495 basis functions
 A cutoff of  1.0D-15 yielded  11522 shell pairs
 There are     99051 function pairs (    106442 Cartesian)
 Smallest overlap matrix eigenvalue = 1.65E-07
 Linear dependence detected in AO basis
 Number of orthogonalized atomic orbitals = 489
 Maximum deviation from orthogonality = 1.015E-09
 Guess from superposition of atomic densities
 Warning:  Energy on first SCF cycle will be non-variational
 SAD guess density has 194.000000 electrons

 -----------------------------------------------------------------------
  General SCF calculation program by
  Eric Jon Sundstrom, Paul Horn, Yuezhi Mao, Dmitri Zuev, Alec White,
  David Stuck, Shaama M.S., Shane Yost, Joonho Lee, David Small,
  Daniel Levine, Susi Lehtola, Hugh Burton, Evgeny Epifanovsky,
  Bang C. Huynh
 -----------------------------------------------------------------------
 Exchange:     0.2000 Hartree-Fock + 0.0800 Slater + 0.7200 B88
 Correlation:  0.1900 VWN1RPA + 0.8100 LYP
 Using SG-1 standard quadrature grid
 using 6 threads for integral computing
 -------------------------------------------------------
 OpenMP Integral computing Module                
 Release: version 2.0, May 2017, Q-Chem Inc. Pleasanton 
 -------------------------------------------------------
 A restricted SCF calculation will be
 performed using DIIS
 SCF converges when DIIS error is below 1.0e-08
 ---------------------------------------
  Cycle       Energy         DIIS error
 ---------------------------------------
    1   -3685.2001230052      2.74e-02  
    2   -3680.6316997618      1.95e-03  
    3   -3680.5260556725      2.57e-03  
    4   -3680.7295810099      7.11e-04  
    5   -3680.7445761953      2.77e-04  
    6   -3680.7466639380      9.97e-05  
    7   -3680.7469283386      3.54e-05  
    8   -3680.7469632518      1.11e-05  
    9   -3680.7469665949      3.72e-06  
   10   -3680.7469670262      7.84e-07  
   11   -3680.7469670449      1.86e-07  
   12   -3680.7469670461      8.82e-08  
   13   -3680.7469670460      3.11e-08  
   14   -3680.7469670461      7.24e-09  Convergence criterion met
 ---------------------------------------
 SCF time:   CPU 797.39s  wall 140.00s 
 SCF   energy in the final basis set =    -3680.7469670461
 Total energy in the final basis set =    -3680.7469670461

 --------------------------------------------------------------

                    Orbital Energies (a.u.)
 --------------------------------------------------------------

 Alpha MOs
 -- Occupied --
********-101.5821-101.5809-101.5805-101.5793-101.5787-101.5775 -10.2852
-10.2843 -10.2804 -10.2782 -10.2779 -10.2763 -10.2715 -10.2411 -10.2407
-10.2254 -10.2246 -10.2219  -9.4971  -9.4968  -9.4954  -9.4952  -9.4939
 -9.4933  -9.4921  -7.2621  -7.2619  -7.2603  -7.2601  -7.2588  -7.2582
 -7.2568  -7.2520  -7.2516  -7.2510  -7.2507  -7.2501  -7.2500  -7.2496
 -7.2494  -7.2487  -7.2481  -7.2480  -7.2475  -7.2468  -7.2465  -0.9662
 -0.9502  -0.9192  -0.9079  -0.9023  -0.8842  -0.8709  -0.8591  -0.8440
 -0.7998  -0.7643  -0.7539  -0.7468  -0.6771  -0.6437  -0.6335  -0.6176
 -0.5536  -0.5498  -0.5386  -0.5350  -0.5028  -0.4862  -0.4734  -0.4724
 -0.4685  -0.4641  -0.4522  -0.4429  -0.4268  -0.4196  -0.4136  -0.4054
 -0.3967  -0.3827  -0.3708  -0.3594  -0.3578  -0.3550  -0.3516  -0.3416
 -0.3397  -0.3387  -0.3364  -0.3288  -0.3202  -0.2887  -0.2806  -0.2710
 -0.2692
 -- Virtual --
 -0.0673  -0.0658  -0.0587  -0.0530  -0.0510  -0.0318  -0.0136  -0.0047
 -0.0013   0.0036   0.0110   0.0158   0.0185   0.0230   0.0235   0.0325
  0.0382   0.0474   0.0494   0.0540   0.0562   0.0585   0.0684   0.0707
  0.0758   0.0785   0.0805   0.0839   0.0854   0.0874   0.0909   0.0940
  0.0973   0.0980   0.1035   0.1071   0.1097   0.1138   0.1160   0.1190
  0.1203   0.1252   0.1266   0.1296   0.1315   0.1354   0.1369   0.1415
  0.1433   0.1470   0.1514   0.1557   0.1592   0.1617   0.1683   0.1745
  0.1779   0.1812   0.1835   0.1888   0.1908   0.1948   0.1994   0.2051
  0.2071   0.2095   0.2154   0.2241   0.2254   0.2283   0.2309   0.2354
  0.2406   0.2416   0.2447   0.2503   0.2534   0.2556   0.2584   0.2631
  0.2678   0.2728   0.2752   0.2809   0.2822   0.2834   0.2869   0.2905
  0.2927   0.2989   0.3035   0.3082   0.3099   0.3211   0.3259   0.3374
  0.3475   0.3549   0.4002   0.4078   0.4192   0.4222   0.4267   0.4345
  0.4410   0.4450   0.4482   0.4486   0.4542   0.4582   0.4592   0.4620
  0.4735   0.4774   0.4795   0.4862   0.4943   0.5010   0.5032   0.5060
  0.5103   0.5254   0.5289   0.5422   0.5601   0.5615   0.5714   0.5725
  0.5765   0.5889   0.5908   0.5931   0.6025   0.6087   0.6100   0.6250
  0.6291   0.6355   0.6440   0.6489   0.6534   0.6588   0.6615   0.6740
  0.6801   0.6809   0.6875   0.7025   0.7047   0.7231   0.7447   0.7700
  0.7817   0.7941   0.8050   0.8199   0.8226   0.8260   0.8300   0.8318
  0.8348   0.8388   0.8405   0.8415   0.8423   0.8478   0.8494   0.8500
  0.8539   0.8576   0.8636   0.8662   0.8749   0.8832   0.8900   0.8932
  0.8978   0.9022   0.9060   0.9122   0.9180   0.9209   0.9248   0.9362
  0.9375   0.9416   0.9462   0.9500   0.9530   0.9558   0.9609   0.9733
  0.9782   0.9917   0.9939   0.9984   1.0168   1.0312   1.0413   1.0476
  1.0561   1.0861   1.1011   1.1259   1.1328   1.1824   1.1840   1.1957
  1.2061   1.2155   1.2203   1.2246   1.2344   1.2520   1.2597   1.2680
  1.2764   1.2789   1.2839   1.2936   1.2986   1.3135   1.3303   1.3555
  1.3672   1.3811   1.3957   1.4251   1.4550   1.4724   1.4807   1.5497
  1.5559   1.5588   1.5898   1.5935   1.5998   1.6258   1.6433   1.6538
  1.6736   1.7097   1.7232   1.7460   1.7553   1.7816   1.7946   1.8118
  1.8336   1.8436   1.8484   1.8557   1.8641   1.8947   1.9047   1.9176
  1.9297   1.9562   1.9774   2.0239   2.0404   2.0580   2.0687   2.0788
  2.0887   2.1095   2.1673   2.2005   2.2207   2.2240   2.2363   2.2416
  2.2448   2.2641   2.2702   2.2791   2.2843   2.2986   2.3120   2.3196
  2.3328   2.3369   2.3578   2.3879   2.4140   2.4205   2.4268   2.4351
  2.4595   2.4745   2.4965   2.5089   2.5178   2.5341   2.5462   2.5532
  2.5822   2.6021   2.6207   2.6382   2.6670   2.6698   2.6853   2.6935
  2.6999   2.7241   2.7356   2.7458   2.7512   2.7619   2.8181   2.8233
  2.8357   2.8804   2.8970   2.9627   2.9719   3.0542   3.0704   3.0755
  3.0826   3.1061   3.1276   3.1412   3.1621   3.1929   3.2282   3.2464
  3.2814   3.3376   3.3713   3.4264   3.5059   3.6040   3.6646   3.6691
  3.7554   3.7976   3.8972   3.9628   4.0302   4.0905   4.3068   4.7994
  4.8069   9.7408   9.7646   9.7814   9.7855   9.8060   9.8169   9.8370
 23.3187  23.4807  23.7913  23.8210  23.8459  23.8815  23.9285  23.9402
 23.9861  24.0347  24.0837  24.1326  25.7658  25.7974  25.8023  25.8174
 25.8608  25.9047  25.9693  26.0764  26.0981  26.1125  26.1563  26.1776
 26.2582  26.3416  26.4742  26.5764  26.5973  26.6352  26.7402  26.8592
 26.9835 215.7310 215.7571 215.7759 215.7810 215.8049 215.8217 215.8409
 --------------------------------------------------------------

          Ground-State Mulliken Net Atomic Charges

     Atom                 Charge (a.u.)
  ----------------------------------------
      1 C                    -0.631184
      2 C                    -0.677609
      3 H                     0.232394
      4 C                    -0.534353
      5 Cl                    0.626515
      6 C                    -0.322245
      7 Cl                    0.618810
      8 C                     0.224559
      9 Cl                    0.634942
     10 C                    -0.861153
     11 Cl                    0.556207
     12 C                    -0.488770
     13 C                    -1.581763
     14 Cl                    0.492809
     15 C                     1.053419
     16 Cl                    0.513202
     17 C                    -0.848204
     18 H                     0.225509
     19 C                     0.632413
     20 Cl                    0.456976
     21 C                    -0.529109
     22 H                     0.206634
  ----------------------------------------
  Sum of atomic charges =     0.000000

 -----------------------------------------------------------------
                    Cartesian Multipole Moments
 -----------------------------------------------------------------
    Charge (ESU x 10^10)
                 0.0000
    Dipole Moment (Debye)
         X       0.9866      Y      -1.0655      Z      -0.1463
       Tot       1.4595
    Quadrupole Moments (Debye-Ang)
        XX    -157.0934     XY      -1.1363     YY    -159.2907
        XZ      -0.2012     YZ      -0.1183     ZZ    -158.3071
    Octopole Moments (Debye-Ang^2)
       XXX    -102.3212    XXY     -37.8366    XYY     -45.6129
       YYY    -118.7338    XXZ      29.4315    XYZ      -3.3855
       YYZ      45.6468    XZZ     -31.1576    YZZ     -36.8145
       ZZZ     124.6901
    Hexadecapole Moments (Debye-Ang^3)
      XXXX   -7000.7043   XXXY     -51.6878   XXYY   -1580.2758
      XYYY     -32.5727   YYYY   -2165.1692   XXXZ    1389.4577
      XXYZ      20.2969   XYYZ     510.2152   YYYZ     124.3289
      XXZZ   -1747.0127   XYZZ     -14.7787   YYZZ    -965.2037
      XZZZ    1471.4152   YZZZ      69.8011   ZZZZ   -3595.5543
 -----------------------------------------------------------------
 Calculating analytic gradient of the SCF energy
 Gradient of SCF Energy
            1           2           3           4           5           6
    1   0.0010054  -0.0000875  -0.0000653  -0.0000440   0.0001231   0.0000307
    2  -0.0001550  -0.0000443  -0.0001530   0.0000930  -0.0000559   0.0000542
    3   0.0003072  -0.0000965   0.0000405   0.0001141  -0.0000367   0.0000242
            7           8           9          10          11          12
    1  -0.0000377  -0.0001398  -0.0000729  -0.0002257  -0.0002969  -0.0009608
    2  -0.0000734   0.0001300  -0.0000238   0.0001724  -0.0000321  -0.0006980
    3   0.0000950  -0.0001289   0.0000526  -0.0004492  -0.0001495  -0.0000004
           13          14          15          16          17          18
    1   0.0000271   0.0002580   0.0001181   0.0000731   0.0003108  -0.0000319
    2   0.0003421   0.0003575   0.0002294  -0.0002363   0.0001435  -0.0000285
    3   0.0001052   0.0002201   0.0000861  -0.0001431  -0.0001448  -0.0000283
           19          20          21          22
    1  -0.0001279  -0.0000395   0.0000988   0.0000848
    2  -0.0000634   0.0000764   0.0000586  -0.0000934
    3   0.0000414   0.0000637   0.0000375  -0.0000102
 Max gradient component =       1.005E-03
 RMS gradient           =       2.412E-04
 Gradient time:  CPU 261.09 s  wall 43.74 s
 Geometry Optimization Parameters
   NAtoms,    NIC,     NZ,  NCons,   NDum,   NFix, NCnnct, MaxDiis
       22     155      22       0       0       0       0       0

 Cartesian Hessian Update
 Hessian updated using BFGS update


** GEOMETRY OPTIMIZATION IN DELOCALIZED INTERNAL COORDINATES **
   Searching for a Minimum

   Optimization Cycle:  10

                       Coordinates (Angstroms)
     ATOM                X               Y               Z
      1  C        -0.0159345084    0.0257367613   -0.0169593681
      2  C        -0.0672319549   -0.5105632715    1.2665393609
      3  H         0.8291747771   -0.9198967574    1.7135778644
      4  C        -1.2514803062   -0.5217270358    1.9923958938
      5  Cl       -1.2315880692   -1.2126424124    3.5942163624
      6  C        -2.4240860796    0.0059567906    1.4423701740
      7  Cl       -3.9028118112   -0.0067895552    2.3508643479
      8  C        -2.3897854860    0.5406860145    0.1430945070
      9  Cl       -3.8392018783    1.1847572398   -0.5644351562
     10  C        -1.1884922097    0.5467579311   -0.5795330540
     11  Cl       -1.1402174604    1.1988768707   -2.1959483374
     12  C         1.2760854846    0.0021030898   -0.7653429750
     13  C         2.1432571679    1.1065217869   -0.7689082192
     14  Cl        1.7084932042    2.5511102236    0.1063322871
     15  C         3.3515336806    1.0373242593   -1.4727408375
     16  Cl        4.4590872364    2.3851799145   -1.5123145065
     17  C         3.7050682110   -0.1190251886   -2.1630037117
     18  H         4.6402046636   -0.1611400050   -2.7037303488
     19  C         2.8432626074   -1.2066012975   -2.1424011578
     20  Cl        3.2891644399   -2.6681105727   -3.0011060299
     21  C         1.6382946104   -1.1573416041   -1.4526326950
     22  H         0.9751165552   -2.0123023420   -1.4540084669
   Point Group: c1    Number of degrees of freedom:    60


   Energy is  -3680.746967046

 Hessian updated using BFGS update

 60 Hessian modes will be used to form the next step
  Hessian Eigenvalues:
     0.003411    0.018647    0.019597    0.022360    0.023280    0.023563
     0.023752    0.023868    0.023941    0.024003    0.024091    0.024101
     0.024114    0.024119    0.024164    0.024285    0.024422    0.024661
     0.031326    0.159286    0.159732    0.160024    0.224408    0.232347
     0.234614    0.239257    0.244273    0.247557    0.249981    0.249997
     0.250000    0.250254    0.250587    0.252811    0.256950    0.296297
     0.300135    0.300772    0.301013    0.301114    0.301153    0.302474
     0.314219    0.341309    0.355645    0.356563    0.356913    0.368790
     0.423715    0.433548    0.435770    0.453567    0.466618    0.468648
     0.472509    0.475600    0.478012    0.481069    0.510365    0.519554

 Minimum search - taking simple RFO step
 Searching for Lamda that Minimizes Along All modes
 Value Taken    Lamda =  -0.00002269
 Step Taken.  Stepsize is  0.019328

                             Maximum     Tolerance    Cnvgd?
         Gradient           0.001116      0.000300      NO
         Displacement       0.010025      0.001200      NO
         Energy change     -0.000028      0.000001      NO


 New Cartesian Coordinates Obtained by Inverse Iteration

 Displacement from previous Coordinates is:  0.051152
 ----------------------------------------------------------------
             Standard Nuclear Orientation (Angstroms)
    I     Atom           X                Y                Z
 ----------------------------------------------------------------
    1      C      -0.0149976438     0.0222003431    -0.0153428401
    2      C      -0.0671736894    -0.5136474738     1.2683268182
    3      H       0.8294940932    -0.9213210913     1.7163504188
    4      C      -1.2525320176    -0.5244900338     1.9926079257
    5      Cl     -1.2362220846    -1.2132268840     3.5954748331
    6      C      -2.4238006298     0.0048709823     1.4413764081
    7      Cl     -3.9035123160    -0.0034185952     2.3482533964
    8      C      -2.3868949308     0.5416825864     0.1433696650
    9      Cl     -3.8330413795     1.1928330271    -0.5643121552
   10      C      -1.1850056604     0.5466175914    -0.5774372475
   11      Cl     -1.1301692216     1.2054086766    -2.1907529171
   12      C       1.2774731092    -0.0012431746    -0.7637869559
   13      C       2.1408680918     1.1046199140    -0.7704231388
   14      Cl      1.6987922372     2.5493406815     0.0997437620
   15      C       3.3483424611     1.0379042327    -1.4747957315
   16      Cl      4.4505436710     2.3903855559    -1.5151756893
   17      C       3.7040131473    -0.1186514134    -2.1635966222
   18      H       4.6389008397    -0.1589837762    -2.7049501932
   19      C       2.8444314935    -1.2079529201    -2.1422999759
   20      Cl      3.2914694597    -2.6683211974    -3.0027659529
   21      C       1.6400064308    -1.1603679059    -1.4513165984
   22      H       0.9769274130    -2.0153682858    -1.4522212762
 ----------------------------------------------------------------
 Nuclear Repulsion Energy =        2321.22111026 hartrees
 There are       97 alpha and       97 beta electrons
 Applying Cartesian multipole field
    Component          Value
    ---------          -----
     (2,0,0)        1.00000E-12
     (0,2,0)        2.00000E-11
     (0,0,2)       -3.00000E-11
 Nucleus-field energy     =    -0.0000000424 hartrees
 Requested basis set is 6-311++G(d,p)
 There are 178 shells and 495 basis functions
 A cutoff of  1.0D-15 yielded  11525 shell pairs
 There are     99049 function pairs (    106440 Cartesian)
 Smallest overlap matrix eigenvalue = 1.65E-07
 Linear dependence detected in AO basis
 Number of orthogonalized atomic orbitals = 489
 Maximum deviation from orthogonality = 6.631E-10
 Guess from superposition of atomic densities
 Warning:  Energy on first SCF cycle will be non-variational
 SAD guess density has 194.000000 electrons

 -----------------------------------------------------------------------
  General SCF calculation program by
  Eric Jon Sundstrom, Paul Horn, Yuezhi Mao, Dmitri Zuev, Alec White,
  David Stuck, Shaama M.S., Shane Yost, Joonho Lee, David Small,
  Daniel Levine, Susi Lehtola, Hugh Burton, Evgeny Epifanovsky,
  Bang C. Huynh
 -----------------------------------------------------------------------
 Exchange:     0.2000 Hartree-Fock + 0.0800 Slater + 0.7200 B88
 Correlation:  0.1900 VWN1RPA + 0.8100 LYP
 Using SG-1 standard quadrature grid
 using 6 threads for integral computing
 -------------------------------------------------------
 OpenMP Integral computing Module                
 Release: version 2.0, May 2017, Q-Chem Inc. Pleasanton 
 -------------------------------------------------------
 A restricted SCF calculation will be
 performed using DIIS
 SCF converges when DIIS error is below 1.0e-08
 ---------------------------------------
  Cycle       Energy         DIIS error
 ---------------------------------------
    1   -3685.2047792622      2.74e-02  
    2   -3680.6316573979      1.95e-03  
    3   -3680.5261086753      2.57e-03  
    4   -3680.7295650028      7.11e-04  
    5   -3680.7445858710      2.77e-04  
    6   -3680.7466747566      9.97e-05  
    7   -3680.7469394608      3.53e-05  
    8   -3680.7469740839      1.11e-05  
    9   -3680.7469774317      3.72e-06  
   10   -3680.7469778620      7.85e-07  
   11   -3680.7469778802      1.86e-07  
   12   -3680.7469778812      8.79e-08  
   13   -3680.7469778815      3.11e-08  
   14   -3680.7469778815      7.25e-09  Convergence criterion met
 ---------------------------------------
 SCF time:   CPU 797.65s  wall 141.00s 
 SCF   energy in the final basis set =    -3680.7469778815
 Total energy in the final basis set =    -3680.7469778815

 --------------------------------------------------------------

                    Orbital Energies (a.u.)
 --------------------------------------------------------------

 Alpha MOs
 -- Occupied --
********-101.5821-101.5808-101.5804-101.5793-101.5786-101.5776 -10.2851
-10.2842 -10.2802 -10.2782 -10.2779 -10.2760 -10.2715 -10.2409 -10.2405
-10.2255 -10.2246 -10.2218  -9.4970  -9.4967  -9.4954  -9.4951  -9.4938
 -9.4933  -9.4921  -7.2621  -7.2618  -7.2603  -7.2600  -7.2588  -7.2582
 -7.2568  -7.2519  -7.2516  -7.2509  -7.2506  -7.2501  -7.2499  -7.2496
 -7.2493  -7.2487  -7.2481  -7.2479  -7.2474  -7.2469  -7.2465  -0.9664
 -0.9503  -0.9192  -0.9079  -0.9023  -0.8841  -0.8709  -0.8591  -0.8441
 -0.7998  -0.7643  -0.7539  -0.7469  -0.6771  -0.6438  -0.6336  -0.6176
 -0.5537  -0.5499  -0.5386  -0.5350  -0.5027  -0.4862  -0.4733  -0.4724
 -0.4686  -0.4642  -0.4523  -0.4429  -0.4267  -0.4197  -0.4135  -0.4055
 -0.3967  -0.3828  -0.3709  -0.3594  -0.3578  -0.3550  -0.3516  -0.3416
 -0.3397  -0.3386  -0.3363  -0.3287  -0.3202  -0.2887  -0.2806  -0.2710
 -0.2692
 -- Virtual --
 -0.0673  -0.0658  -0.0584  -0.0529  -0.0510  -0.0318  -0.0136  -0.0047
 -0.0013   0.0036   0.0110   0.0158   0.0186   0.0230   0.0236   0.0326
  0.0383   0.0474   0.0494   0.0540   0.0562   0.0585   0.0683   0.0708
  0.0759   0.0785   0.0804   0.0839   0.0855   0.0874   0.0911   0.0940
  0.0974   0.0980   0.1035   0.1071   0.1098   0.1139   0.1160   0.1191
  0.1203   0.1252   0.1267   0.1297   0.1316   0.1355   0.1370   0.1415
  0.1433   0.1470   0.1514   0.1556   0.1592   0.1618   0.1683   0.1745
  0.1780   0.1811   0.1835   0.1888   0.1910   0.1949   0.1995   0.2051
  0.2071   0.2097   0.2157   0.2241   0.2256   0.2285   0.2311   0.2356
  0.2406   0.2418   0.2448   0.2503   0.2535   0.2556   0.2584   0.2631
  0.2679   0.2729   0.2751   0.2808   0.2824   0.2834   0.2869   0.2908
  0.2926   0.2990   0.3035   0.3082   0.3099   0.3211   0.3257   0.3373
  0.3474   0.3549   0.4003   0.4079   0.4193   0.4224   0.4266   0.4345
  0.4408   0.4451   0.4483   0.4487   0.4543   0.4580   0.4595   0.4621
  0.4734   0.4775   0.4795   0.4860   0.4944   0.5015   0.5032   0.5061
  0.5106   0.5255   0.5291   0.5422   0.5599   0.5615   0.5715   0.5726
  0.5765   0.5891   0.5910   0.5938   0.6026   0.6087   0.6104   0.6251
  0.6293   0.6358   0.6443   0.6490   0.6535   0.6590   0.6613   0.6745
  0.6803   0.6809   0.6874   0.7023   0.7045   0.7231   0.7445   0.7693
  0.7819   0.7940   0.8051   0.8199   0.8226   0.8260   0.8299   0.8319
  0.8349   0.8389   0.8406   0.8415   0.8424   0.8479   0.8494   0.8501
  0.8538   0.8575   0.8635   0.8664   0.8750   0.8834   0.8899   0.8932
  0.8977   0.9022   0.9061   0.9123   0.9180   0.9211   0.9248   0.9365
  0.9377   0.9415   0.9461   0.9502   0.9529   0.9559   0.9613   0.9733
  0.9780   0.9922   0.9941   0.9981   1.0168   1.0314   1.0415   1.0478
  1.0560   1.0866   1.1012   1.1258   1.1328   1.1824   1.1840   1.1958
  1.2061   1.2158   1.2204   1.2247   1.2342   1.2523   1.2600   1.2682
  1.2762   1.2786   1.2840   1.2940   1.2986   1.3140   1.3306   1.3555
  1.3673   1.3812   1.3959   1.4248   1.4552   1.4727   1.4810   1.5498
  1.5561   1.5584   1.5902   1.5936   1.6000   1.6260   1.6433   1.6537
  1.6737   1.7102   1.7233   1.7460   1.7557   1.7821   1.7951   1.8127
  1.8338   1.8441   1.8486   1.8563   1.8643   1.8948   1.9047   1.9177
  1.9298   1.9563   1.9775   2.0238   2.0405   2.0580   2.0689   2.0788
  2.0888   2.1096   2.1676   2.2007   2.2207   2.2242   2.2369   2.2419
  2.2449   2.2641   2.2702   2.2792   2.2845   2.2985   2.3123   2.3197
  2.3330   2.3374   2.3580   2.3882   2.4142   2.4208   2.4273   2.4353
  2.4598   2.4748   2.4971   2.5091   2.5179   2.5342   2.5464   2.5535
  2.5827   2.6028   2.6209   2.6387   2.6672   2.6699   2.6855   2.6936
  2.7001   2.7243   2.7358   2.7460   2.7511   2.7620   2.8182   2.8231
  2.8361   2.8804   2.8971   2.9628   2.9722   3.0547   3.0706   3.0754
  3.0829   3.1066   3.1285   3.1415   3.1624   3.1934   3.2284   3.2471
  3.2816   3.3379   3.3717   3.4267   3.5058   3.6043   3.6649   3.6698
  3.7554   3.7979   3.8977   3.9634   4.0304   4.0906   4.3067   4.7999
  4.8077   9.7408   9.7646   9.7813   9.7855   9.8061   9.8163   9.8382
 23.3185  23.4807  23.7921  23.8218  23.8462  23.8823  23.9301  23.9416
 23.9873  24.0348  24.0838  24.1336  25.7660  25.7984  25.8024  25.8173
 25.8612  25.9053  25.9703  26.0765  26.0982  26.1123  26.1580  26.1780
 26.2581  26.3433  26.4746  26.5769  26.5977  26.6360  26.7412  26.8600
 26.9842 215.7310 215.7571 215.7758 215.7811 215.8050 215.8209 215.8424
 --------------------------------------------------------------

          Ground-State Mulliken Net Atomic Charges

     Atom                 Charge (a.u.)
  ----------------------------------------
      1 C                    -0.627532
      2 C                    -0.672900
      3 H                     0.232187
      4 C                    -0.534110
      5 Cl                    0.625640
      6 C                    -0.321121
      7 Cl                    0.618886
      8 C                     0.222664
      9 Cl                    0.634627
     10 C                    -0.865529
     11 Cl                    0.554841
     12 C                    -0.491825
     13 C                    -1.600691
     14 Cl                    0.493741
     15 C                     1.064627
     16 Cl                    0.511975
     17 C                    -0.842381
     18 H                     0.225185
     19 C                     0.636789
     20 Cl                    0.456715
     21 C                    -0.528413
     22 H                     0.206626
  ----------------------------------------
  Sum of atomic charges =     0.000000

 -----------------------------------------------------------------
                    Cartesian Multipole Moments
 -----------------------------------------------------------------
    Charge (ESU x 10^10)
                -0.0000
    Dipole Moment (Debye)
         X       0.9888      Y      -1.0654      Z      -0.1439
       Tot       1.4607
    Quadrupole Moments (Debye-Ang)
        XX    -157.0928     XY      -1.1314     YY    -159.2804
        XZ      -0.1937     YZ      -0.1174     ZZ    -158.3073
    Octopole Moments (Debye-Ang^2)
       XXX    -102.2246    XXY     -37.9253    XYY     -45.6008
       YYY    -119.1323    XXZ      29.5501    XYZ      -3.4203
       YYZ      45.6573    XZZ     -31.0869    YZZ     -36.9532
       ZZZ     124.9195
    Hexadecapole Moments (Debye-Ang^3)
      XXXX   -6989.0035   XXXY     -49.4480   XXYY   -1578.8320
      XYYY     -30.1627   YYYY   -2169.4160   XXXZ    1392.3236
      XXYZ      20.8050   XYYZ     511.0779   YYYZ     125.5679
      XXZZ   -1744.9830   XYZZ     -13.9824   YYZZ    -965.8923
      XZZZ    1473.8691   YZZZ      71.3040   ZZZZ   -3595.2373
 -----------------------------------------------------------------
 Calculating analytic gradient of the SCF energy
 Gradient of SCF Energy
            1           2           3           4           5           6
    1   0.0001761   0.0000028   0.0000213  -0.0001290   0.0000238   0.0001033
    2   0.0000210   0.0000944  -0.0000208   0.0000073  -0.0000059  -0.0000644
    3   0.0000312  -0.0000904   0.0000058   0.0000070   0.0000276  -0.0000712
            7           8           9          10          11          12
    1  -0.0000395   0.0000814  -0.0000113  -0.0000290   0.0000064  -0.0001772
    2   0.0000414  -0.0000373   0.0000200  -0.0000161  -0.0000247  -0.0000934
    3   0.0000352  -0.0000057   0.0000655  -0.0000086   0.0000376  -0.0000060
           13          14          15          16          17          18
    1   0.0000399   0.0000534  -0.0001339  -0.0000116   0.0000232  -0.0000258
    2  -0.0000685   0.0000066   0.0000966   0.0000052  -0.0000259  -0.0000104
    3  -0.0000437  -0.0000005   0.0000609   0.0000076   0.0000105  -0.0000252
           19          20          21          22
    1   0.0000118  -0.0000249   0.0000327   0.0000061
    2  -0.0000350  -0.0000197   0.0001422  -0.0000125
    3   0.0000125  -0.0000259  -0.0000172  -0.0000071
 Max gradient component =       1.772E-04
 RMS gradient           =       5.763E-05
 Gradient time:  CPU 259.51 s  wall 43.48 s
 Geometry Optimization Parameters
   NAtoms,    NIC,     NZ,  NCons,   NDum,   NFix, NCnnct, MaxDiis
       22     155      22       0       0       0       0       0

 Cartesian Hessian Update
 Hessian updated using BFGS update


** GEOMETRY OPTIMIZATION IN DELOCALIZED INTERNAL COORDINATES **
   Searching for a Minimum

   Optimization Cycle:  11

                       Coordinates (Angstroms)
     ATOM                X               Y               Z
      1  C        -0.0149976438    0.0222003431   -0.0153428401
      2  C        -0.0671736894   -0.5136474738    1.2683268182
      3  H         0.8294940932   -0.9213210913    1.7163504188
      4  C        -1.2525320176   -0.5244900338    1.9926079257
      5  Cl       -1.2362220846   -1.2132268840    3.5954748331
      6  C        -2.4238006298    0.0048709823    1.4413764081
      7  Cl       -3.9035123160   -0.0034185952    2.3482533964
      8  C        -2.3868949308    0.5416825864    0.1433696650
      9  Cl       -3.8330413795    1.1928330271   -0.5643121552
     10  C        -1.1850056604    0.5466175914   -0.5774372475
     11  Cl       -1.1301692216    1.2054086766   -2.1907529171
     12  C         1.2774731092   -0.0012431746   -0.7637869559
     13  C         2.1408680918    1.1046199140   -0.7704231388
     14  Cl        1.6987922372    2.5493406815    0.0997437620
     15  C         3.3483424611    1.0379042327   -1.4747957315
     16  Cl        4.4505436710    2.3903855559   -1.5151756893
     17  C         3.7040131473   -0.1186514134   -2.1635966222
     18  H         4.6389008397   -0.1589837762   -2.7049501932
     19  C         2.8444314935   -1.2079529201   -2.1422999759
     20  Cl        3.2914694597   -2.6683211974   -3.0027659529
     21  C         1.6400064308   -1.1603679059   -1.4513165984
     22  H         0.9769274130   -2.0153682858   -1.4522212762
   Point Group: c1    Number of degrees of freedom:    60


   Energy is  -3680.746977881

 Hessian updated using BFGS update

 60 Hessian modes will be used to form the next step
  Hessian Eigenvalues:
     0.003365    0.018654    0.019519    0.021812    0.023227    0.023412
     0.023678    0.023851    0.023936    0.024004    0.024080    0.024104
     0.024112    0.024130    0.024163    0.024281    0.024355    0.025914
     0.030672    0.158810    0.159650    0.160015    0.223067    0.233695
     0.234454    0.238804    0.244131    0.247691    0.249980    0.249999
     0.250034    0.250253    0.250573    0.253329    0.259042    0.295760
     0.299998    0.300509    0.301038    0.301112    0.302271    0.303655
     0.308718    0.342006    0.356084    0.356587    0.356943    0.369750
     0.429682    0.433597    0.437223    0.460094    0.467284    0.468403
     0.471467    0.475997    0.478330    0.486228    0.510127    0.518849

 Minimum search - taking simple RFO step
 Searching for Lamda that Minimizes Along All modes
 Value Taken    Lamda =  -0.00000143
 Step Taken.  Stepsize is  0.013233

                             Maximum     Tolerance    Cnvgd?
         Gradient           0.000139      0.000300     YES
         Displacement       0.010191      0.001200      NO
         Energy change     -0.000011      0.000001      NO


 New Cartesian Coordinates Obtained by Inverse Iteration

 Displacement from previous Coordinates is:  0.046994
 ----------------------------------------------------------------
             Standard Nuclear Orientation (Angstroms)
    I     Atom           X                Y                Z
 ----------------------------------------------------------------
    1      C      -0.0149911145     0.0232759319    -0.0150957560
    2      C      -0.0678617712    -0.5163414718     1.2670196975
    3      H       0.8282756128    -0.9263623635     1.7138791373
    4      C      -1.2532131579    -0.5276875258     1.9912298642
    5      Cl     -1.2380438860    -1.2219317699     3.5916849383
    6      C      -2.4239586331     0.0046087801     1.4415146403
    7      Cl     -3.9039887575    -0.0064383300     2.3476409978
    8      C      -2.3863958894     0.5450888993     0.1449494031
    9      Cl     -3.8320144935     1.1981715876    -0.5620452659
   10      C      -1.1843386960     0.5509152274    -0.5756663559
   11      Cl     -1.1289042190     1.2135340631    -2.1874284305
   12      C       1.2777840699    -0.0003570823    -0.7634954023
   13      C       2.1399645794     1.1064731130    -0.7734921248
   14      Cl      1.6961943980     2.5529136634     0.0928756444
   15      C       3.3474775403     1.0388805569    -1.4779555617
   16      Cl      4.4484524751     2.3922343464    -1.5226474106
   17      C       3.7040394294    -0.1191624077    -2.1637071468
   18      H       4.6389795953    -0.1600145767    -2.7049592249
   19      C       2.8456248485    -1.2092808385    -2.1390650754
   20      Cl      3.2943287312    -2.6716414327    -2.9951916489
   21      C       1.6413921500    -1.1612008362    -1.4476845812
   22      H       0.9791100623    -2.0168066945    -1.4460344048
 ----------------------------------------------------------------
 Nuclear Repulsion Energy =        2321.21457422 hartrees
 There are       97 alpha and       97 beta electrons
 Applying Cartesian multipole field
    Component          Value
    ---------          -----
     (2,0,0)        1.00000E-12
     (0,2,0)        2.00000E-11
     (0,0,2)       -3.00000E-11
 Nucleus-field energy     =    -0.0000000421 hartrees
 Requested basis set is 6-311++G(d,p)
 There are 178 shells and 495 basis functions
 A cutoff of  1.0D-15 yielded  11522 shell pairs
 There are     99037 function pairs (    106428 Cartesian)
 Smallest overlap matrix eigenvalue = 1.66E-07
 Linear dependence detected in AO basis
 Number of orthogonalized atomic orbitals = 489
 Maximum deviation from orthogonality = 6.178E-10
 Guess from superposition of atomic densities
 Warning:  Energy on first SCF cycle will be non-variational
 SAD guess density has 194.000000 electrons

 -----------------------------------------------------------------------
  General SCF calculation program by
  Eric Jon Sundstrom, Paul Horn, Yuezhi Mao, Dmitri Zuev, Alec White,
  David Stuck, Shaama M.S., Shane Yost, Joonho Lee, David Small,
  Daniel Levine, Susi Lehtola, Hugh Burton, Evgeny Epifanovsky,
  Bang C. Huynh
 -----------------------------------------------------------------------
 Exchange:     0.2000 Hartree-Fock + 0.0800 Slater + 0.7200 B88
 Correlation:  0.1900 VWN1RPA + 0.8100 LYP
 Using SG-1 standard quadrature grid
 using 6 threads for integral computing
 -------------------------------------------------------
 OpenMP Integral computing Module                
 Release: version 2.0, May 2017, Q-Chem Inc. Pleasanton 
 -------------------------------------------------------
 A restricted SCF calculation will be
 performed using DIIS
 SCF converges when DIIS error is below 1.0e-08
 ---------------------------------------
  Cycle       Energy         DIIS error
 ---------------------------------------
    1   -3685.2041476617      2.74e-02  
    2   -3680.6316782428      1.95e-03  
    3   -3680.5261010668      2.57e-03  
    4   -3680.7295625055      7.11e-04  
    5   -3680.7445886785      2.77e-04  
    6   -3680.7466758364      9.97e-05  
    7   -3680.7469404078      3.52e-05  
    8   -3680.7469750000      1.11e-05  
    9   -3680.7469783528      3.72e-06  
   10   -3680.7469787836      7.85e-07  
   11   -3680.7469788021      1.86e-07  
   12   -3680.7469788031      8.81e-08  
   13   -3680.7469788033      3.11e-08  
   14   -3680.7469788033      7.29e-09  Convergence criterion met
 ---------------------------------------
 SCF time:   CPU 797.45s  wall 141.00s 
 SCF   energy in the final basis set =    -3680.7469788033
 Total energy in the final basis set =    -3680.7469788033

 --------------------------------------------------------------

                    Orbital Energies (a.u.)
 --------------------------------------------------------------

 Alpha MOs
 -- Occupied --
********-101.5821-101.5809-101.5804-101.5793-101.5786-101.5776 -10.2851
-10.2842 -10.2802 -10.2782 -10.2779 -10.2760 -10.2715 -10.2409 -10.2406
-10.2255 -10.2246 -10.2219  -9.4971  -9.4967  -9.4954  -9.4951  -9.4938
 -9.4933  -9.4921  -7.2621  -7.2618  -7.2603  -7.2600  -7.2588  -7.2582
 -7.2568  -7.2520  -7.2516  -7.2509  -7.2506  -7.2501  -7.2499  -7.2496
 -7.2493  -7.2487  -7.2481  -7.2479  -7.2474  -7.2469  -7.2465  -0.9663
 -0.9503  -0.9192  -0.9079  -0.9023  -0.8842  -0.8709  -0.8591  -0.8441
 -0.7998  -0.7643  -0.7539  -0.7469  -0.6771  -0.6437  -0.6336  -0.6176
 -0.5537  -0.5499  -0.5386  -0.5350  -0.5027  -0.4862  -0.4733  -0.4723
 -0.4686  -0.4641  -0.4523  -0.4429  -0.4267  -0.4197  -0.4135  -0.4055
 -0.3967  -0.3828  -0.3709  -0.3594  -0.3578  -0.3549  -0.3515  -0.3415
 -0.3397  -0.3386  -0.3364  -0.3288  -0.3202  -0.2887  -0.2805  -0.2710
 -0.2692
 -- Virtual --
 -0.0673  -0.0660  -0.0583  -0.0530  -0.0510  -0.0318  -0.0136  -0.0047
 -0.0013   0.0036   0.0110   0.0158   0.0186   0.0230   0.0236   0.0326
  0.0383   0.0474   0.0494   0.0539   0.0562   0.0586   0.0683   0.0708
  0.0759   0.0785   0.0804   0.0839   0.0854   0.0875   0.0911   0.0940
  0.0974   0.0980   0.1035   0.1071   0.1098   0.1139   0.1160   0.1192
  0.1204   0.1252   0.1267   0.1297   0.1316   0.1355   0.1369   0.1415
  0.1434   0.1470   0.1514   0.1556   0.1592   0.1618   0.1682   0.1745
  0.1779   0.1811   0.1835   0.1888   0.1910   0.1949   0.1995   0.2052
  0.2071   0.2096   0.2159   0.2241   0.2256   0.2285   0.2311   0.2355
  0.2406   0.2418   0.2448   0.2503   0.2535   0.2556   0.2583   0.2632
  0.2679   0.2730   0.2752   0.2807   0.2824   0.2833   0.2869   0.2909
  0.2925   0.2988   0.3036   0.3082   0.3099   0.3211   0.3256   0.3374
  0.3472   0.3548   0.4003   0.4078   0.4193   0.4224   0.4265   0.4346
  0.4408   0.4451   0.4483   0.4486   0.4543   0.4579   0.4597   0.4621
  0.4733   0.4774   0.4794   0.4860   0.4944   0.5017   0.5032   0.5060
  0.5107   0.5256   0.5291   0.5421   0.5596   0.5615   0.5715   0.5726
  0.5766   0.5891   0.5910   0.5938   0.6026   0.6086   0.6103   0.6250
  0.6291   0.6360   0.6441   0.6488   0.6536   0.6590   0.6611   0.6744
  0.6803   0.6809   0.6874   0.7021   0.7045   0.7229   0.7446   0.7685
  0.7817   0.7939   0.8052   0.8197   0.8226   0.8259   0.8299   0.8319
  0.8350   0.8388   0.8407   0.8415   0.8424   0.8479   0.8494   0.8500
  0.8538   0.8576   0.8635   0.8664   0.8752   0.8834   0.8901   0.8933
  0.8976   0.9022   0.9060   0.9122   0.9180   0.9210   0.9246   0.9365
  0.9375   0.9415   0.9462   0.9501   0.9528   0.9560   0.9616   0.9734
  0.9779   0.9922   0.9940   0.9981   1.0167   1.0313   1.0415   1.0479
  1.0558   1.0869   1.1009   1.1258   1.1328   1.1822   1.1839   1.1957
  1.2061   1.2158   1.2203   1.2245   1.2341   1.2520   1.2597   1.2681
  1.2761   1.2786   1.2837   1.2942   1.2987   1.3138   1.3306   1.3553
  1.3671   1.3812   1.3959   1.4247   1.4554   1.4729   1.4813   1.5497
  1.5560   1.5578   1.5900   1.5935   1.5999   1.6258   1.6431   1.6537
  1.6737   1.7101   1.7232   1.7461   1.7554   1.7822   1.7949   1.8126
  1.8338   1.8442   1.8486   1.8562   1.8643   1.8947   1.9046   1.9177
  1.9297   1.9559   1.9772   2.0239   2.0404   2.0580   2.0688   2.0788
  2.0886   2.1097   2.1677   2.2005   2.2205   2.2242   2.2370   2.2421
  2.2450   2.2642   2.2702   2.2791   2.2844   2.2985   2.3123   2.3197
  2.3331   2.3372   2.3580   2.3881   2.4141   2.4208   2.4274   2.4354
  2.4595   2.4745   2.4973   2.5091   2.5178   2.5341   2.5464   2.5534
  2.5827   2.6031   2.6207   2.6387   2.6672   2.6698   2.6851   2.6937
  2.7002   2.7244   2.7357   2.7461   2.7507   2.7620   2.8181   2.8231
  2.8368   2.8801   2.8972   2.9625   2.9722   3.0545   3.0705   3.0755
  3.0827   3.1061   3.1285   3.1415   3.1623   3.1934   3.2281   3.2470
  3.2806   3.3377   3.3717   3.4267   3.5055   3.6041   3.6648   3.6698
  3.7552   3.7977   3.8975   3.9632   4.0303   4.0906   4.3068   4.7997
  4.8078   9.7407   9.7646   9.7813   9.7855   9.8060   9.8157   9.8381
 23.3183  23.4806  23.7919  23.8218  23.8460  23.8820  23.9298  23.9414
 23.9872  24.0348  24.0837  24.1333  25.7659  25.7987  25.8024  25.8173
 25.8615  25.9056  25.9706  26.0765  26.0982  26.1122  26.1578  26.1783
 26.2577  26.3435  26.4745  26.5768  26.5977  26.6357  26.7413  26.8599
 26.9836 215.7309 215.7570 215.7758 215.7810 215.8050 215.8201 215.8424
 --------------------------------------------------------------

          Ground-State Mulliken Net Atomic Charges

     Atom                 Charge (a.u.)
  ----------------------------------------
      1 C                    -0.626396
      2 C                    -0.672498
      3 H                     0.232084
      4 C                    -0.531779
      5 Cl                    0.625565
      6 C                    -0.319200
      7 Cl                    0.618829
      8 C                     0.218388
      9 Cl                    0.634414
     10 C                    -0.866426
     11 Cl                    0.555330
     12 C                    -0.494737
     13 C                    -1.602152
     14 Cl                    0.494517
     15 C                     1.063362
     16 Cl                    0.511413
     17 C                    -0.837345
     18 H                     0.225011
     19 C                     0.637665
     20 Cl                    0.456816
     21 C                    -0.529485
     22 H                     0.206625
  ----------------------------------------
  Sum of atomic charges =     0.000000

 -----------------------------------------------------------------
                    Cartesian Multipole Moments
 -----------------------------------------------------------------
    Charge (ESU x 10^10)
                -0.0000
    Dipole Moment (Debye)
         X       0.9884      Y      -1.0665      Z      -0.1425
       Tot       1.4611
    Quadrupole Moments (Debye-Ang)
        XX    -157.0903     XY      -1.1338     YY    -159.2835
        XZ      -0.1945     YZ      -0.1164     ZZ    -158.3089
    Octopole Moments (Debye-Ang^2)
       XXX    -102.1790    XXY     -37.9985    XYY     -45.5960
       YYY    -119.3218    XXZ      29.6050    XYZ      -3.4054
       YYZ      45.7297    XZZ     -31.0693    YZZ     -37.0280
       ZZZ     125.0649
    Hexadecapole Moments (Debye-Ang^3)
      XXXX   -6988.2043   XXXY     -48.5145   XXYY   -1580.1101
      XYYY     -29.3868   YYYY   -2177.5584   XXXZ    1394.0331
      XXYZ      22.0930   XYYZ     511.6378   YYYZ     129.4021
      XXZZ   -1743.7747   XYZZ     -13.6520   YYZZ    -966.2045
      XZZZ    1475.5837   YZZZ      75.2028   ZZZZ   -3589.3926
 -----------------------------------------------------------------
 Calculating analytic gradient of the SCF energy
 Gradient of SCF Energy
            1           2           3           4           5           6
    1   0.0000478   0.0000184   0.0000036  -0.0000457   0.0000179   0.0000403
    2  -0.0000230   0.0000263  -0.0000050   0.0000101  -0.0000132  -0.0000104
    3   0.0000469  -0.0000367   0.0000011   0.0000230  -0.0000016   0.0000146
            7           8           9          10          11          12
    1  -0.0000046   0.0000244  -0.0000055  -0.0000396   0.0000011  -0.0000361
    2  -0.0000045   0.0000155   0.0000046   0.0000239  -0.0000112  -0.0000603
    3   0.0000220  -0.0000148   0.0000090  -0.0000013   0.0000143  -0.0000059
           13          14          15          16          17          18
    1   0.0000200  -0.0000164  -0.0000226   0.0000076   0.0000068  -0.0000085
    2  -0.0000146  -0.0000045   0.0000289  -0.0000039  -0.0000206   0.0000005
    3  -0.0000177   0.0000038   0.0000196  -0.0000175  -0.0000138  -0.0000151
           19          20          21          22
    1   0.0000163  -0.0000108  -0.0000085  -0.0000059
    2   0.0000146  -0.0000008   0.0000509  -0.0000035
    3  -0.0000273  -0.0000065   0.0000103  -0.0000062
 Max gradient component =       6.027E-05
 RMS gradient           =       2.143E-05
 Gradient time:  CPU 260.77 s  wall 43.69 s
 Geometry Optimization Parameters
   NAtoms,    NIC,     NZ,  NCons,   NDum,   NFix, NCnnct, MaxDiis
       22     155      22       0       0       0       0       0

 Cartesian Hessian Update
 Hessian updated using BFGS update


** GEOMETRY OPTIMIZATION IN DELOCALIZED INTERNAL COORDINATES **
   Searching for a Minimum

   Optimization Cycle:  12

                       Coordinates (Angstroms)
     ATOM                X               Y               Z
      1  C        -0.0149911145    0.0232759319   -0.0150957560
      2  C        -0.0678617712   -0.5163414718    1.2670196975
      3  H         0.8282756128   -0.9263623635    1.7138791373
      4  C        -1.2532131579   -0.5276875258    1.9912298642
      5  Cl       -1.2380438860   -1.2219317699    3.5916849383
      6  C        -2.4239586331    0.0046087801    1.4415146403
      7  Cl       -3.9039887575   -0.0064383300    2.3476409978
      8  C        -2.3863958894    0.5450888993    0.1449494031
      9  Cl       -3.8320144935    1.1981715876   -0.5620452659
     10  C        -1.1843386960    0.5509152274   -0.5756663559
     11  Cl       -1.1289042190    1.2135340631   -2.1874284305
     12  C         1.2777840699   -0.0003570823   -0.7634954023
     13  C         2.1399645794    1.1064731130   -0.7734921248
     14  Cl        1.6961943980    2.5529136634    0.0928756444
     15  C         3.3474775403    1.0388805569   -1.4779555617
     16  Cl        4.4484524751    2.3922343464   -1.5226474106
     17  C         3.7040394294   -0.1191624077   -2.1637071468
     18  H         4.6389795953   -0.1600145767   -2.7049592249
     19  C         2.8456248485   -1.2092808385   -2.1390650754
     20  Cl        3.2943287312   -2.6716414327   -2.9951916489
     21  C         1.6413921500   -1.1612008362   -1.4476845812
     22  H         0.9791100623   -2.0168066945   -1.4460344048
   Point Group: c1    Number of degrees of freedom:    60


   Energy is  -3680.746978803

 Hessian updated using BFGS update

 60 Hessian modes will be used to form the next step
  Hessian Eigenvalues:
     0.003180    0.018550    0.019680    0.021481    0.023011    0.023381
     0.023659    0.023890    0.023914    0.023985    0.024042    0.024101
     0.024113    0.024125    0.024166    0.024262    0.024387    0.028159
     0.030623    0.158150    0.159602    0.160016    0.217142    0.227439
     0.234414    0.235043    0.243641    0.247904    0.249928    0.249987
     0.250017    0.250460    0.251895    0.253631    0.257383    0.298019
     0.299642    0.300411    0.301050    0.301110    0.301821    0.304078
     0.318600    0.341678    0.355135    0.356579    0.356951    0.365210
     0.428111    0.433622    0.438742    0.456142    0.467684    0.468740
     0.471987    0.475028    0.478041    0.486000    0.510141    0.522345

 Minimum search - taking simple RFO step
 Searching for Lamda that Minimizes Along All modes
 Value Taken    Lamda =   0.00000000
 Step Taken.  Stepsize is  0.002361

                             Maximum     Tolerance    Cnvgd?
         Gradient           0.000068      0.000300     YES
         Displacement       0.001363      0.001200      NO
         Energy change     -0.000001      0.000001     YES

 Final energy is   -3680.7469788033086     


 ******************************
 **  OPTIMIZATION CONVERGED  **
 ******************************

                       Coordinates (Angstroms)
     ATOM                X               Y               Z
      1  C        -0.0149911145    0.0232759319   -0.0150957560
      2  C        -0.0678617712   -0.5163414718    1.2670196975
      3  H         0.8282756128   -0.9263623635    1.7138791373
      4  C        -1.2532131579   -0.5276875258    1.9912298642
      5  Cl       -1.2380438860   -1.2219317699    3.5916849383
      6  C        -2.4239586331    0.0046087801    1.4415146403
      7  Cl       -3.9039887575   -0.0064383300    2.3476409978
      8  C        -2.3863958894    0.5450888993    0.1449494031
      9  Cl       -3.8320144935    1.1981715876   -0.5620452659
     10  C        -1.1843386960    0.5509152274   -0.5756663559
     11  Cl       -1.1289042190    1.2135340631   -2.1874284305
     12  C         1.2777840699   -0.0003570823   -0.7634954023
     13  C         2.1399645794    1.1064731130   -0.7734921248
     14  Cl        1.6961943980    2.5529136634    0.0928756444
     15  C         3.3474775403    1.0388805569   -1.4779555617
     16  Cl        4.4484524751    2.3922343464   -1.5226474106
     17  C         3.7040394294   -0.1191624077   -2.1637071468
     18  H         4.6389795953   -0.1600145767   -2.7049592249
     19  C         2.8456248485   -1.2092808385   -2.1390650754
     20  Cl        3.2943287312   -2.6716414327   -2.9951916489
     21  C         1.6413921500   -1.1612008362   -1.4476845812
     22  H         0.9791100623   -2.0168066945   -1.4460344048

Z-matrix Print:
$molecule
0 1
Cl
C  1 1.743535
C  2 1.400006 1 119.131792
C  3 1.392050 2 118.891845 1 -179.378446 0
H  4 1.082064 3 119.721788 2 -179.902834 0
C  4 1.389125 3 121.047338 2 -0.465849 0
C  6 1.398632 4 120.414914 3 0.091768 0
C  2 1.401521 1 120.275364 3 -179.833599 0
C  3 1.493964 2 121.880088 1 -0.589526 0
C  9 1.395666 3 118.958547 2 -96.109308 0
H  10 1.081980 9 119.835529 3 1.279941 0
C  10 1.389423 9 119.902205 3 -179.359644 0
C  12 1.387747 10 121.183071 9 0.073726 0
H  13 1.081081 12 120.941020 10 -179.847234 0
C  13 1.392284 12 119.091881 10 0.184013 0
C  15 1.399616 13 120.598799 12 -0.062403 0
Cl 7 1.735418 6 120.413575 4 -179.865484 0
Cl 8 1.736713 2 120.201873 1 0.006906 0
Cl 16 1.743478 15 120.648802 13 179.664263 0
Cl 6 1.744609 4 118.300503 3 179.999007 0
Cl 15 1.745196 13 118.088232 12 179.826305 0
Cl 12 1.752937 10 119.587383 9 179.982665 0
$end


 --------------------------------------------------------------

                    Orbital Energies (a.u.)
 --------------------------------------------------------------

 Alpha MOs
 -- Occupied --
********-101.5821-101.5809-101.5804-101.5793-101.5786-101.5776 -10.2851
-10.2842 -10.2802 -10.2782 -10.2779 -10.2760 -10.2715 -10.2409 -10.2406
-10.2255 -10.2246 -10.2219  -9.4971  -9.4967  -9.4954  -9.4951  -9.4938
 -9.4933  -9.4921  -7.2621  -7.2618  -7.2603  -7.2600  -7.2588  -7.2582
 -7.2568  -7.2520  -7.2516  -7.2509  -7.2506  -7.2501  -7.2499  -7.2496
 -7.2493  -7.2487  -7.2481  -7.2479  -7.2474  -7.2469  -7.2465  -0.9663
 -0.9503  -0.9192  -0.9079  -0.9023  -0.8842  -0.8709  -0.8591  -0.8441
 -0.7998  -0.7643  -0.7539  -0.7469  -0.6771  -0.6437  -0.6336  -0.6176
 -0.5537  -0.5499  -0.5386  -0.5350  -0.5027  -0.4862  -0.4733  -0.4723
 -0.4686  -0.4641  -0.4523  -0.4429  -0.4267  -0.4197  -0.4135  -0.4055
 -0.3967  -0.3828  -0.3709  -0.3594  -0.3578  -0.3549  -0.3515  -0.3415
 -0.3397  -0.3386  -0.3364  -0.3288  -0.3202  -0.2887  -0.2805  -0.2710
 -0.2692
 -- Virtual --
 -0.0673  -0.0660  -0.0583  -0.0530  -0.0510  -0.0318  -0.0136  -0.0047
 -0.0013   0.0036   0.0110   0.0158   0.0186   0.0230   0.0236   0.0326
  0.0383   0.0474   0.0494   0.0539   0.0562   0.0586   0.0683   0.0708
  0.0759   0.0785   0.0804   0.0839   0.0854   0.0875   0.0911   0.0940
  0.0974   0.0980   0.1035   0.1071   0.1098   0.1139   0.1160   0.1192
  0.1204   0.1252   0.1267   0.1297   0.1316   0.1355   0.1369   0.1415
  0.1434   0.1470   0.1514   0.1556   0.1592   0.1618   0.1682   0.1745
  0.1779   0.1811   0.1835   0.1888   0.1910   0.1949   0.1995   0.2052
  0.2071   0.2096   0.2159   0.2241   0.2256   0.2285   0.2311   0.2355
  0.2406   0.2418   0.2448   0.2503   0.2535   0.2556   0.2583   0.2632
  0.2679   0.2730   0.2752   0.2807   0.2824   0.2833   0.2869   0.2909
  0.2925   0.2988   0.3036   0.3082   0.3099   0.3211   0.3256   0.3374
  0.3472   0.3548   0.4003   0.4078   0.4193   0.4224   0.4265   0.4346
  0.4408   0.4451   0.4483   0.4486   0.4543   0.4579   0.4597   0.4621
  0.4733   0.4774   0.4794   0.4860   0.4944   0.5017   0.5032   0.5060
  0.5107   0.5256   0.5291   0.5421   0.5596   0.5615   0.5715   0.5726
  0.5766   0.5891   0.5910   0.5938   0.6026   0.6086   0.6103   0.6250
  0.6291   0.6360   0.6441   0.6488   0.6536   0.6590   0.6611   0.6744
  0.6803   0.6809   0.6874   0.7021   0.7045   0.7229   0.7446   0.7685
  0.7817   0.7939   0.8052   0.8197   0.8226   0.8259   0.8299   0.8319
  0.8350   0.8388   0.8407   0.8415   0.8424   0.8479   0.8494   0.8500
  0.8538   0.8576   0.8635   0.8664   0.8752   0.8834   0.8901   0.8933
  0.8976   0.9022   0.9060   0.9122   0.9180   0.9210   0.9246   0.9365
  0.9375   0.9415   0.9462   0.9501   0.9528   0.9560   0.9616   0.9734
  0.9779   0.9922   0.9940   0.9981   1.0167   1.0313   1.0415   1.0479
  1.0558   1.0869   1.1009   1.1258   1.1328   1.1822   1.1839   1.1957
  1.2061   1.2158   1.2203   1.2245   1.2341   1.2520   1.2597   1.2681
  1.2761   1.2786   1.2837   1.2942   1.2987   1.3138   1.3306   1.3553
  1.3671   1.3812   1.3959   1.4247   1.4554   1.4729   1.4813   1.5497
  1.5560   1.5578   1.5900   1.5935   1.5999   1.6258   1.6431   1.6537
  1.6737   1.7101   1.7232   1.7461   1.7554   1.7822   1.7949   1.8126
  1.8338   1.8442   1.8486   1.8562   1.8643   1.8947   1.9046   1.9177
  1.9297   1.9559   1.9772   2.0239   2.0404   2.0580   2.0688   2.0788
  2.0886   2.1097   2.1677   2.2005   2.2205   2.2242   2.2370   2.2421
  2.2450   2.2642   2.2702   2.2791   2.2844   2.2985   2.3123   2.3197
  2.3331   2.3372   2.3580   2.3881   2.4141   2.4208   2.4274   2.4354
  2.4595   2.4745   2.4973   2.5091   2.5178   2.5341   2.5464   2.5534
  2.5827   2.6031   2.6207   2.6387   2.6672   2.6698   2.6851   2.6937
  2.7002   2.7244   2.7357   2.7461   2.7507   2.7620   2.8181   2.8231
  2.8368   2.8801   2.8972   2.9625   2.9722   3.0545   3.0705   3.0755
  3.0827   3.1061   3.1285   3.1415   3.1623   3.1934   3.2281   3.2470
  3.2806   3.3377   3.3717   3.4267   3.5055   3.6041   3.6648   3.6698
  3.7552   3.7977   3.8975   3.9632   4.0303   4.0906   4.3068   4.7997
  4.8078   9.7407   9.7646   9.7813   9.7855   9.8060   9.8157   9.8381
 23.3183  23.4806  23.7919  23.8218  23.8460  23.8820  23.9298  23.9414
 23.9872  24.0348  24.0837  24.1333  25.7659  25.7987  25.8024  25.8173
 25.8615  25.9056  25.9706  26.0765  26.0982  26.1122  26.1578  26.1783
 26.2577  26.3435  26.4745  26.5768  26.5977  26.6357  26.7413  26.8599
 26.9836 215.7309 215.7570 215.7758 215.7810 215.8050 215.8201 215.8424
 --------------------------------------------------------------

          Ground-State Mulliken Net Atomic Charges

     Atom                 Charge (a.u.)
  ----------------------------------------
      1 C                    -0.626396
      2 C                    -0.672498
      3 H                     0.232084
      4 C                    -0.531779
      5 Cl                    0.625565
      6 C                    -0.319200
      7 Cl                    0.618829
      8 C                     0.218388
      9 Cl                    0.634414
     10 C                    -0.866426
     11 Cl                    0.555330
     12 C                    -0.494737
     13 C                    -1.602152
     14 Cl                    0.494517
     15 C                     1.063362
     16 Cl                    0.511413
     17 C                    -0.837345
     18 H                     0.225011
     19 C                     0.637665
     20 Cl                    0.456816
     21 C                    -0.529485
     22 H                     0.206625
  ----------------------------------------
  Sum of atomic charges =     0.000000

 -----------------------------------------------------------------
                    Cartesian Multipole Moments
 -----------------------------------------------------------------
    Charge (ESU x 10^10)
                -0.0000
    Dipole Moment (Debye)
         X       0.9884      Y      -1.0665      Z      -0.1425
       Tot       1.4611
    Quadrupole Moments (Debye-Ang)
        XX    -157.0903     XY      -1.1338     YY    -159.2835
        XZ      -0.1945     YZ      -0.1164     ZZ    -158.3089
    Octopole Moments (Debye-Ang^2)
       XXX    -102.1790    XXY     -37.9985    XYY     -45.5960
       YYY    -119.3218    XXZ      29.6050    XYZ      -3.4054
       YYZ      45.7297    XZZ     -31.0693    YZZ     -37.0280
       ZZZ     125.0649
    Hexadecapole Moments (Debye-Ang^3)
      XXXX   -6988.2043   XXXY     -48.5145   XXYY   -1580.1101
      XYYY     -29.3868   YYYY   -2177.5584   XXXZ    1394.0331
      XXYZ      22.0930   XYYZ     511.6378   YYYZ     129.4021
      XXZZ   -1743.7747   XYZZ     -13.6520   YYZZ    -966.2045
      XZZZ    1475.5837   YZZZ      75.2028   ZZZZ   -3589.3926
 -----------------------------------------------------------------
Archival summary:
1\1\february\OPT\ProcedureUnspecified\BasisUnspecified\l7123\taweetha\FriMar611:41:342020FriMar611:41:342020\0\\#,OPT,ProcedureUnspecified,BasisUnspecified,\\0,1\Cl\C,1,1.74353\C,2,1.40001,1,119.132\C,3,1.39205,2,118.892,1,-179.378,0\H,4,1.08206,3,119.722,2,-179.903,0\C,4,1.38912,3,121.047,2,-0.465849,0\C,6,1.39863,4,120.415,3,0.0917681,0\C,2,1.40152,1,120.275,3,-179.834,0\C,3,1.49396,2,121.88,1,-0.589526,0\C,9,1.39567,3,118.959,2,-96.1093,0\H,10,1.08198,9,119.836,3,1.27994,0\C,10,1.38942,9,119.902,3,-179.36,0\C,12,1.38775,10,121.183,9,0.0737265,0\H,13,1.08108,12,120.941,10,-179.847,0\C,13,1.39228,12,119.092,10,0.184013,0\C,15,1.39962,13,120.599,12,-0.0624026,0\Cl,7,1.73542,6,120.414,4,-179.865,0\Cl,8,1.73671,2,120.202,1,0.00690621,0\Cl,16,1.74348,15,120.649,13,179.664,0\Cl,6,1.74461,4,118.301,3,179.999,0\Cl,15,1.7452,13,118.088,12,179.826,0\Cl,12,1.75294,10,119.587,9,179.983,0\\\@

 Total job time:  2234.02s(wall), 12770.29s(cpu) 
 Fri Mar  6 11:41:34 2020

        *************************************************************
        *                                                           *
        *  Thank you very much for using Q-Chem.  Have a nice day.  *
        *                                                           *
        *************************************************************


 
User input: 2 of 2 
 
                  Welcome to Q-Chem
     A Quantum Leap Into The Future Of Chemistry


 Q-Chem 5.2 (devel), Q-Chem, Inc., Pleasanton, CA (2019)

 Yihan Shao,  Zhengting Gan,  E. Epifanovsky,  A. T. B. Gilbert,  M. Wormit,  
 J. Kussmann,  A. W. Lange,  A. Behn,  Jia Deng,  Xintian Feng,  D. Ghosh,  
 M. Goldey,  P. R. Horn,  L. D. Jacobson,  I. Kaliman,  T. Kus,  A. Landau,  
 Jie Liu,  E. I. Proynov,  R. M. Richard,  R. P. Steele,  E. J. Sundstrom,  
 H. L. Woodcock III,  P. M. Zimmerman,  D. Zuev,  B. Albrecht,  E. Alguire,  
 S. A. Baeppler,  D. Barton,  Z. Benda,  Y. A. Bernard,  E. J. Berquist,  
 K. B. Bravaya,  H. Burton,  D. Casanova,  Chun-Min Chang,  Yunqing Chen,  
 A. Chien,  K. D. Closser,  M. P. Coons,  S. Coriani,  S. Dasgupta,  
 A. L. Dempwolff,  M. Diedenhofen,  Hainam Do,  R. G. Edgar,  Po-Tung Fang,  
 S. Faraji,  S. Fatehi,  Qingguo Feng,  K. D. Fenk,  J. Fosso-Tande,  
 J. Gayvert,  Qinghui Ge,  A. Ghysels,  G. Gidofalvi,  J. Gomes,  
 J. Gonthier,  A. Gunina,  D. Hait,  M. W. D. Hanson-Heine,  
 P. H. P. Harbach,  A. W. Hauser,  M. F. Herbst,  J. E. Herr,  
 E. G. Hohenstein,  Z. C. Holden,  Kerwin Hui,  B. C. Huynh,  T.-C. Jagau,  
 Hyunjun Ji,  B. Kaduk,  K. Khistyaev,  Jaehoon Kim,  P. Klunzinger,  K. Koh,  
 D. Kosenkov,  L. Koulias,  T. Kowalczyk,  C. M. Krauter,  A. Kunitsa,  
 Ka Un Lao,  A. Laurent,  K. V. Lawler,  Joonho Lee,  D. Lefrancois,  
 S. Lehtola,  D. S. Levine,  Yi-Pei Li,  You-Sheng Lin,  Fenglai Liu,  
 E. Livshits,  A. Luenser,  P. Manohar,  E. Mansoor,  S. F. Manzer,  
 Shan-Ping Mao,  Yuezhi Mao,  N. Mardirossian,  A. V. Marenich,  
 T. Markovich,  L. A. Martinez-Martinez,  S. A. Maurer,  N. J. Mayhall,  
 S. C. McKenzie,  J.-M. Mewes,  P. Morgante,  A. F. Morrison,  
 J. W. Mullinax,  K. Nanda,  T. S. Nguyen-Beck,  R. Olivares-Amaya,  
 J. A. Parkhill,  Zheng Pei,  T. M. Perrine,  F. Plasser,  P. Pokhilko,  
 S. Prager,  A. Prociuk,  E. Ramos,  D. R. Rehn,  F. Rob,  M. Scheurer,  
 M. Schneider,  N. Sergueev,  S. M. Sharada,  S. Sharma,  D. W. Small,  
 T. Stauch,  T. Stein,  Yu-Chuan Su,  A. J. W. Thom,  A. Tkatchenko,  
 T. Tsuchimochi,  N. M. Tubman,  L. Vogt,  M. L. Vidal,  O. Vydrov,  
 M. A. Watson,  J. Wenzel,  M. de Wergifosse,  T. A. Wesolowski,  A. White,  
 J. Witte,  A. Yamada,  Jun Yang,  K. Yao,  S. Yeganeh,  S. R. Yost,  
 Zhi-Qiang You,  A. Zech,  Igor Ying Zhang,  Xing Zhang,  Yan Zhao,  
 Ying Zhu,  B. R. Brooks,  G. K. L. Chan,  C. J. Cramer,  M. S. Gordon,  
 W. J. Hehre,  A. Klamt,  M. W. Schmidt,  C. D. Sherrill,  D. G. Truhlar,  
 A. Aspuru-Guzik,  R. Baer,  A. T. Bell,  N. A. Besley,  Jeng-Da Chai,  
 A. E. DePrince, III,  R. A. DiStasio Jr.,  A. Dreuw,  B. D. Dunietz,  
 T. R. Furlani,  Chao-Ping Hsu,  Yousung Jung,  Jing Kong,  D. S. Lambrecht,  
 WanZhen Liang,  C. Ochsenfeld,  V. A. Rassolov,  L. V. Slipchenko,  
 J. E. Subotnik,  T. Van Voorhis,  J. M. Herbert,  A. I. Krylov,  
 P. M. W. Gill,  M. Head-Gordon

 Contributors to earlier versions of Q-Chem not listed above: 
 R. D. Adamson,  B. Austin,  J. Baker,  G. J. O. Beran,  K. Brandhorst,  
 S. T. Brown,  E. F. C. Byrd,  A. K. Chakraborty,  C.-L. Cheng,  
 Siu Hung Chien,  D. M. Chipman,  D. L. Crittenden,  H. Dachsel,  
 R. J. Doerksen,  A. D. Dutoi,  L. Fusti-Molnar,  W. A. Goddard III,  
 A. Golubeva-Zadorozhnaya,  S. R. Gwaltney,  G. Hawkins,  A. Heyden,  
 S. Hirata,  G. Kedziora,  F. J. Keil,  C. Kelley,  Jihan Kim,  R. A. King,  
 R. Z. Khaliullin,  P. P. Korambath,  W. Kurlancheek,  A. M. Lee,  M. S. Lee,  
 S. V. Levchenko,  Ching Yeh Lin,  D. Liotard,  R. C. Lochan,  I. Lotan,  
 P. E. Maslen,  N. Nair,  D. P. O'Neill,  D. Neuhauser,  E. Neuscamman,  
 C. M. Oana,  R. Olson,  B. Peters,  R. Peverati,  P. A. Pieniazek,  
 Y. M. Rhee,  J. Ritchie,  M. A. Rohrdanz,  E. Rosta,  N. J. Russ,  
 H. F. Schaefer III,  N. E. Schultz,  N. Shenvi,  A. C. Simmonett,  A. Sodt,  
 D. Stuck,  K. S. Thanthiriwatte,  V. Vanovschi,  Tao Wang,  A. Warshel,  
 C. F. Williams,  Q. Wu,  X. Xu,  W. Zhang

 Please cite Q-Chem as follows:
 Y. Shao et al., Mol. Phys. 113, 184-215 (2015)
 DOI: 10.1080/00268976.2014.952696

 Q-Chem 5.2.1 for Intel X86 EM64T Linux

 Parts of Q-Chem use Armadillo 8.300.2 (Tropical Shenanigans).
 http://arma.sourceforge.net/

 Q-Chem begins on Fri Mar  6 11:41:34 2020  

Host: 
0

     Scratch files written to /scratch/taweetham/qchem18101//
NAlpha2: 194
NElect   194
Mult     1
The previous job contains 0 fragments, simply inherited here

 Q-Chem warning in module libgen/rem_setup.C, line 2168:

 Setting Thresh to 1e-14


Checking the input file for inconsistencies... 	...done.

--------------------------------------------------------------
User input:
--------------------------------------------------------------

$MOLECULE
READ
$END

$REM
   JOB_TYPE 	FREQUENCY
   BASIS 	6-311++G**
   METHOD	B3LYP
   SCF_GUESS_ALWAYS     TRUE
   SYM_IGNORE   TRUE
   S2THRESH     15
   THRESH       15
   MEM_TOTAL    10000
$END

--------------------------------------------------------------
 ----------------------------------------------------------------
             Standard Nuclear Orientation (Angstroms)
    I     Atom           X                Y                Z
 ----------------------------------------------------------------
    1      C      -0.0149911145     0.0232759319    -0.0150957560
    2      C      -0.0678617712    -0.5163414718     1.2670196975
    3      H       0.8282756128    -0.9263623635     1.7138791373
    4      C      -1.2532131579    -0.5276875258     1.9912298642
    5      Cl     -1.2380438860    -1.2219317699     3.5916849383
    6      C      -2.4239586331     0.0046087801     1.4415146403
    7      Cl     -3.9039887575    -0.0064383300     2.3476409978
    8      C      -2.3863958894     0.5450888993     0.1449494031
    9      Cl     -3.8320144935     1.1981715876    -0.5620452659
   10      C      -1.1843386960     0.5509152274    -0.5756663559
   11      Cl     -1.1289042190     1.2135340631    -2.1874284305
   12      C       1.2777840699    -0.0003570823    -0.7634954023
   13      C       2.1399645794     1.1064731130    -0.7734921248
   14      Cl      1.6961943980     2.5529136634     0.0928756444
   15      C       3.3474775403     1.0388805569    -1.4779555617
   16      Cl      4.4484524751     2.3922343464    -1.5226474106
   17      C       3.7040394294    -0.1191624077    -2.1637071468
   18      H       4.6389795953    -0.1600145767    -2.7049592249
   19      C       2.8456248485    -1.2092808385    -2.1390650754
   20      Cl      3.2943287312    -2.6716414327    -2.9951916489
   21      C       1.6413921500    -1.1612008362    -1.4476845812
   22      H       0.9791100623    -2.0168066945    -1.4460344048
 ----------------------------------------------------------------
 Nuclear Repulsion Energy =        2321.21457422 hartrees
 There are       97 alpha and       97 beta electrons
 Requested basis set is 6-311++G(d,p)
 There are 178 shells and 495 basis functions

 Total QAlloc Memory Limit  10000 MB
 Mega-Array Size       188 MB
 MEM_STATIC part       192 MB
 A cutoff of  1.0D-15 yielded  11522 shell pairs
 There are     99037 function pairs (    106428 Cartesian)
 Smallest overlap matrix eigenvalue = 1.66E-07
 Linear dependence detected in AO basis
 Number of orthogonalized atomic orbitals = 489
 Maximum deviation from orthogonality = 8.101E-10
 Guess from superposition of atomic densities
 Warning:  Energy on first SCF cycle will be non-variational
 SAD guess density has 194.000000 electrons

 -----------------------------------------------------------------------
  General SCF calculation program by
  Eric Jon Sundstrom, Paul Horn, Yuezhi Mao, Dmitri Zuev, Alec White,
  David Stuck, Shaama M.S., Shane Yost, Joonho Lee, David Small,
  Daniel Levine, Susi Lehtola, Hugh Burton, Evgeny Epifanovsky,
  Bang C. Huynh
 -----------------------------------------------------------------------
 Exchange:     0.2000 Hartree-Fock + 0.0800 Slater + 0.7200 B88
 Correlation:  0.1900 VWN1RPA + 0.8100 LYP
 Using SG-1 standard quadrature grid
 using 6 threads for integral computing
 -------------------------------------------------------
 OpenMP Integral computing Module                
 Release: version 2.0, May 2017, Q-Chem Inc. Pleasanton 
 -------------------------------------------------------
 A restricted SCF calculation will be
 performed using DIIS
 SCF converges when DIIS error is below 1.0e-08
 ---------------------------------------
  Cycle       Energy         DIIS error
 ---------------------------------------
    1   -3685.2041476628      2.74e-02  
    2   -3680.6316782438      1.95e-03  
    3   -3680.5261010682      2.57e-03  
    4   -3680.7295625067      7.11e-04  
    5   -3680.7445886795      2.77e-04  
    6   -3680.7466758375      9.97e-05  
    7   -3680.7469404092      3.52e-05  
    8   -3680.7469750011      1.11e-05  
    9   -3680.7469783540      3.72e-06  
   10   -3680.7469787846      7.85e-07  
   11   -3680.7469788032      1.86e-07  
   12   -3680.7469788045      8.81e-08  
   13   -3680.7469788045      3.11e-08  
   14   -3680.7469788042      7.29e-09  Convergence criterion met
 ---------------------------------------
 SCF time:   CPU 797.63s  wall 140.00s 
 SCF   energy in the final basis set =    -3680.7469788042
 Total energy in the final basis set =    -3680.7469788042

 --------------------------------------------------------------

                    Orbital Energies (a.u.)
 --------------------------------------------------------------

 Alpha MOs
 -- Occupied --
********-101.5821-101.5809-101.5804-101.5793-101.5786-101.5776 -10.2851
-10.2842 -10.2802 -10.2782 -10.2779 -10.2760 -10.2715 -10.2409 -10.2406
-10.2255 -10.2246 -10.2219  -9.4971  -9.4967  -9.4954  -9.4951  -9.4938
 -9.4933  -9.4921  -7.2621  -7.2618  -7.2603  -7.2600  -7.2588  -7.2582
 -7.2568  -7.2520  -7.2516  -7.2509  -7.2506  -7.2501  -7.2499  -7.2496
 -7.2493  -7.2487  -7.2481  -7.2479  -7.2474  -7.2469  -7.2465  -0.9663
 -0.9503  -0.9192  -0.9079  -0.9023  -0.8842  -0.8709  -0.8591  -0.8441
 -0.7998  -0.7643  -0.7539  -0.7469  -0.6771  -0.6437  -0.6336  -0.6176
 -0.5537  -0.5499  -0.5386  -0.5350  -0.5027  -0.4862  -0.4733  -0.4723
 -0.4686  -0.4641  -0.4523  -0.4429  -0.4267  -0.4197  -0.4135  -0.4055
 -0.3967  -0.3828  -0.3709  -0.3594  -0.3578  -0.3549  -0.3515  -0.3415
 -0.3397  -0.3386  -0.3364  -0.3288  -0.3202  -0.2887  -0.2805  -0.2710
 -0.2692
 -- Virtual --
 -0.0673  -0.0660  -0.0583  -0.0530  -0.0510  -0.0318  -0.0136  -0.0047
 -0.0013   0.0036   0.0110   0.0158   0.0186   0.0230   0.0236   0.0326
  0.0383   0.0474   0.0494   0.0539   0.0562   0.0586   0.0683   0.0708
  0.0759   0.0785   0.0804   0.0839   0.0854   0.0875   0.0911   0.0940
  0.0974   0.0980   0.1035   0.1071   0.1098   0.1139   0.1160   0.1192
  0.1204   0.1252   0.1267   0.1297   0.1316   0.1355   0.1369   0.1415
  0.1434   0.1470   0.1514   0.1556   0.1592   0.1618   0.1682   0.1745
  0.1779   0.1811   0.1835   0.1888   0.1910   0.1949   0.1995   0.2052
  0.2071   0.2096   0.2159   0.2241   0.2256   0.2285   0.2311   0.2355
  0.2406   0.2418   0.2448   0.2503   0.2535   0.2556   0.2583   0.2632
  0.2679   0.2730   0.2752   0.2807   0.2824   0.2833   0.2869   0.2909
  0.2925   0.2988   0.3036   0.3082   0.3099   0.3211   0.3256   0.3374
  0.3472   0.3548   0.4003   0.4078   0.4193   0.4224   0.4265   0.4346
  0.4408   0.4451   0.4483   0.4486   0.4543   0.4579   0.4597   0.4621
  0.4733   0.4774   0.4794   0.4860   0.4944   0.5017   0.5032   0.5060
  0.5107   0.5256   0.5291   0.5421   0.5596   0.5615   0.5715   0.5726
  0.5766   0.5891   0.5910   0.5938   0.6026   0.6086   0.6103   0.6250
  0.6291   0.6360   0.6441   0.6488   0.6536   0.6590   0.6611   0.6744
  0.6803   0.6809   0.6874   0.7021   0.7045   0.7229   0.7446   0.7685
  0.7817   0.7939   0.8052   0.8197   0.8226   0.8259   0.8299   0.8319
  0.8350   0.8388   0.8407   0.8415   0.8424   0.8479   0.8494   0.8500
  0.8538   0.8576   0.8635   0.8664   0.8752   0.8834   0.8901   0.8933
  0.8976   0.9022   0.9060   0.9122   0.9180   0.9210   0.9246   0.9365
  0.9375   0.9415   0.9462   0.9501   0.9528   0.9560   0.9616   0.9734
  0.9779   0.9922   0.9940   0.9981   1.0167   1.0313   1.0415   1.0479
  1.0558   1.0869   1.1009   1.1258   1.1328   1.1822   1.1839   1.1957
  1.2061   1.2158   1.2203   1.2245   1.2341   1.2520   1.2597   1.2681
  1.2761   1.2786   1.2837   1.2942   1.2987   1.3138   1.3306   1.3553
  1.3671   1.3812   1.3959   1.4247   1.4554   1.4729   1.4813   1.5497
  1.5560   1.5578   1.5900   1.5935   1.5999   1.6258   1.6431   1.6537
  1.6737   1.7101   1.7232   1.7461   1.7554   1.7822   1.7949   1.8126
  1.8338   1.8442   1.8486   1.8562   1.8643   1.8947   1.9046   1.9177
  1.9297   1.9559   1.9772   2.0239   2.0404   2.0580   2.0688   2.0788
  2.0886   2.1097   2.1677   2.2005   2.2205   2.2242   2.2370   2.2421
  2.2450   2.2642   2.2702   2.2791   2.2844   2.2985   2.3123   2.3197
  2.3331   2.3372   2.3580   2.3881   2.4141   2.4208   2.4274   2.4354
  2.4595   2.4745   2.4973   2.5091   2.5178   2.5341   2.5464   2.5534
  2.5827   2.6031   2.6207   2.6387   2.6672   2.6698   2.6851   2.6937
  2.7002   2.7244   2.7357   2.7461   2.7507   2.7620   2.8181   2.8231
  2.8368   2.8801   2.8972   2.9625   2.9722   3.0545   3.0705   3.0755
  3.0827   3.1061   3.1285   3.1415   3.1623   3.1934   3.2281   3.2470
  3.2806   3.3377   3.3717   3.4267   3.5055   3.6041   3.6648   3.6698
  3.7552   3.7977   3.8975   3.9632   4.0303   4.0906   4.3068   4.7997
  4.8078   9.7407   9.7646   9.7813   9.7855   9.8060   9.8157   9.8381
 23.3183  23.4806  23.7919  23.8218  23.8460  23.8820  23.9298  23.9414
 23.9872  24.0348  24.0837  24.1333  25.7659  25.7987  25.8024  25.8173
 25.8615  25.9056  25.9706  26.0765  26.0982  26.1122  26.1578  26.1783
 26.2577  26.3435  26.4745  26.5768  26.5977  26.6357  26.7413  26.8599
 26.9836 215.7309 215.7570 215.7758 215.7810 215.8050 215.8201 215.8424
 --------------------------------------------------------------

          Ground-State Mulliken Net Atomic Charges

     Atom                 Charge (a.u.)
  ----------------------------------------
      1 C                    -0.626396
      2 C                    -0.672498
      3 H                     0.232084
      4 C                    -0.531779
      5 Cl                    0.625565
      6 C                    -0.319200
      7 Cl                    0.618829
      8 C                     0.218388
      9 Cl                    0.634414
     10 C                    -0.866426
     11 Cl                    0.555330
     12 C                    -0.494737
     13 C                    -1.602152
     14 Cl                    0.494517
     15 C                     1.063362
     16 Cl                    0.511413
     17 C                    -0.837345
     18 H                     0.225011
     19 C                     0.637665
     20 Cl                    0.456816
     21 C                    -0.529485
     22 H                     0.206625
  ----------------------------------------
  Sum of atomic charges =     0.000000

 -----------------------------------------------------------------
                    Cartesian Multipole Moments
 -----------------------------------------------------------------
    Charge (ESU x 10^10)
                -0.0000
    Dipole Moment (Debye)
         X       0.9884      Y      -1.0665      Z      -0.1425
       Tot       1.4611
    Quadrupole Moments (Debye-Ang)
        XX    -157.0903     XY      -1.1338     YY    -159.2835
        XZ      -0.1945     YZ      -0.1164     ZZ    -158.3089
    Octopole Moments (Debye-Ang^2)
       XXX    -102.1790    XXY     -37.9985    XYY     -45.5960
       YYY    -119.3218    XXZ      29.6050    XYZ      -3.4054
       YYZ      45.7297    XZZ     -31.0693    YZZ     -37.0280
       ZZZ     125.0649
    Hexadecapole Moments (Debye-Ang^3)
      XXXX   -6988.2043   XXXY     -48.5145   XXYY   -1580.1101
      XYYY     -29.3868   YYYY   -2177.5584   XXXZ    1394.0331
      XXYZ      22.0930   XYYZ     511.6378   YYYZ     129.4021
      XXZZ   -1743.7747   XYZZ     -13.6520   YYZZ    -966.2045
      XZZZ    1475.5837   YZZZ      75.2028   ZZZZ   -3589.3926
 -----------------------------------------------------------------
 Calculating MO derivatives via CPSCF
    1     0    69    0.0169309  
    2     0    69    0.0054224  
    3     0    69    0.0005563  
    4     1    68    0.0000431  
    5    64     5    0.0000029  
    6    69     0    0.0000002  Converged
 Time for AOints: 1896.0 s (CPU) 320.0 s (wall)
 ------------------------------------------------------------------------------
                     AOints        : Timing summary (seconds)
 ------------------------------------------------------------------------------
     job step          cpu (% of tot)      sys (% of tot)     wall (% of tot)
 ------------------------------------------------------------------------------
  AOints            0.1896E+04 ( 9.5)   0.4700E-04 ( 6.2)   0.3200E+03 ( 9.4)
 ------------------------------------------------------------------------------
   Grand Totals     0.1994E+05          0.7560E-03          0.3391E+04
 ------------------------------------------------------------------------------
 Polarizability Matrix (a.u.)
            1           2           3
    1-266.9014671   5.1637932  49.5209598
    2   5.1637932-205.6336500   4.0867709
    3  49.5209598   4.0867709-226.2672664
 Calculating analytic Hessian of the SCF energy

 Direct stationary perturbation theory relativistic correction:

 rels  =       5.538055188222
 relv  =     -21.408138434243
 rel2e =       5.930490600121
 E_rel =      -9.939592645900

 Hessian of the SCF Energy
            1           2           3           4           5           6
    1   0.6048692  -0.0913515  -0.0477227  -0.1165734  -0.0013576   0.0396684
    2  -0.0913515   0.2663380  -0.1630377   0.0240645  -0.1026591   0.0875132
    3  -0.0477227  -0.1630377   0.5743999  -0.0208573   0.1020037  -0.2840349
    4  -0.1165734   0.0240645  -0.0208573   0.6899820  -0.1314709  -0.0200397
    5  -0.0013576  -0.1026591   0.1020037  -0.1314709   0.2402922  -0.1975536
    6   0.0396684   0.0875132  -0.2840349  -0.0200397  -0.1975536   0.5967485
    7   0.0046412  -0.0012242   0.0023711  -0.2533310   0.0942230  -0.0959862
    8   0.0098009  -0.0004739   0.0045870   0.0945550  -0.0797769   0.0512628
    9  -0.0230233   0.0107636  -0.0080924  -0.0976785   0.0516611  -0.1001767
   10   0.0294747  -0.0363720   0.0705187  -0.2751328   0.0261421   0.0647635
   11  -0.0157337   0.0098742  -0.0023849   0.0012604  -0.0675415   0.0232405
   12   0.0219769   0.0101376  -0.0309197   0.1244484   0.0085030  -0.1507897
   13  -0.0028639   0.0018128   0.0000623   0.0026265  -0.0103055   0.0248472
   14   0.0001762   0.0042418   0.0003397  -0.0011488  -0.0001731   0.0113134
   15   0.0038329  -0.0006648   0.0034905   0.0036579   0.0165211  -0.0364999
   16  -0.0148404   0.0149532  -0.0260263  -0.0520316   0.0029964   0.0274776
   17   0.0142426  -0.0133876   0.0232499   0.0229849   0.0109567  -0.0270147
   18  -0.0249497   0.0228535  -0.0388855  -0.0193911  -0.0145507   0.0522538
   19  -0.0008423  -0.0003467   0.0012928  -0.0000829   0.0034133  -0.0056973
   20  -0.0003816  -0.0006847  -0.0004722   0.0015354   0.0023383   0.0027300
   21   0.0007677  -0.0004371  -0.0006995  -0.0013574   0.0015050   0.0010622
   22  -0.0516949   0.0234547  -0.0227902  -0.0184383  -0.0076673   0.0295869
   23   0.0037146   0.0098068  -0.0143551  -0.0078430  -0.0033559   0.0118737
   24   0.0247347  -0.0268024   0.0525702   0.0288203   0.0116411  -0.0454536
   25   0.0002582  -0.0016461   0.0059854  -0.0015756   0.0007991  -0.0011735
   26   0.0000575   0.0036310   0.0001543   0.0007016  -0.0011906   0.0000059
   27   0.0020306   0.0011576  -0.0001438  -0.0011266   0.0001305  -0.0003844
   28  -0.2438334   0.0567167  -0.0259434   0.0344678   0.0232614  -0.0722522
   29   0.0788120  -0.0932836   0.0342986   0.0033112  -0.0050768   0.0303097
   30  -0.0813771   0.0477195  -0.1244710  -0.0242463   0.0174739  -0.0186142
   31   0.0035036   0.0090031  -0.0209269  -0.0035208   0.0014703   0.0007589
   32   0.0012119  -0.0045899   0.0198263   0.0034389   0.0029756  -0.0000802
   33  -0.0017514   0.0150447  -0.0304535  -0.0035905   0.0012573   0.0030152
   34  -0.1816241   0.0018557   0.0615956  -0.0036325  -0.0030712   0.0112662
   35   0.0033819  -0.0784951  -0.0004318  -0.0114445   0.0047134   0.0066439
   36   0.0606423   0.0012080  -0.1102907   0.0294315   0.0021833  -0.0177010
   37  -0.0197919  -0.0213310   0.0037780  -0.0010778   0.0006751  -0.0017763
   38  -0.0076255   0.0046870   0.0056937   0.0019196  -0.0004411  -0.0022421
   39   0.0119119   0.0116129   0.0020291   0.0019300  -0.0012411  -0.0010358
   40  -0.0020584  -0.0022326  -0.0010978   0.0003420  -0.0007265  -0.0008131
   41   0.0023176  -0.0016063  -0.0012459  -0.0010959  -0.0003013   0.0002190
   42   0.0006736   0.0018491  -0.0019082   0.0002031   0.0005901   0.0003320
   43   0.0005547  -0.0025395   0.0018166  -0.0002173  -0.0001249   0.0002399
   44  -0.0035615  -0.0023574  -0.0018117   0.0005189   0.0001852  -0.0002002
   45   0.0018557  -0.0013590   0.0039866  -0.0009299  -0.0002863   0.0000226
   46   0.0000263  -0.0012349  -0.0006625  -0.0003951   0.0000669   0.0000203
   47   0.0004982  -0.0003556  -0.0005812  -0.0002669   0.0000567   0.0000266
   48   0.0001499   0.0004363   0.0002324   0.0000438   0.0000966   0.0001119
   49   0.0000302  -0.0002093  -0.0006621  -0.0004376   0.0003453   0.0000417
   50  -0.0004128  -0.0011259   0.0004109   0.0000696   0.0001126   0.0000885
   51  -0.0012465  -0.0002330  -0.0009677   0.0005059  -0.0000175   0.0000567
   52  -0.0000718   0.0000460  -0.0000011   0.0000139  -0.0000053  -0.0000232
   53   0.0000194   0.0000698   0.0000514   0.0000047   0.0000173   0.0000078
   54   0.0000237   0.0000112  -0.0000777  -0.0000384   0.0000044  -0.0000017
   55   0.0030413   0.0005712   0.0020958  -0.0004296  -0.0001326   0.0000132
   56   0.0005781  -0.0022949  -0.0037074  -0.0002305   0.0001414  -0.0000119
   57   0.0026444  -0.0034591   0.0039350  -0.0008561   0.0003837   0.0004902
   58   0.0001803   0.0008777   0.0001545  -0.0001806   0.0000055   0.0000047
   59  -0.0005343  -0.0005693   0.0002096   0.0003396  -0.0000124  -0.0000029
   60  -0.0003838  -0.0008157   0.0000372   0.0001797  -0.0000421   0.0000229
   61  -0.0121887   0.0237107   0.0184373  -0.0007603   0.0015211  -0.0008990
   62   0.0067780   0.0030183  -0.0049484  -0.0011539  -0.0016243   0.0020074
   63   0.0118501  -0.0143540  -0.0075154   0.0004836  -0.0001964   0.0007188
   64  -0.0001976   0.0014190  -0.0014172   0.0003858  -0.0000572  -0.0000284
   65  -0.0006289   0.0002104   0.0021496  -0.0000505   0.0003658  -0.0001363
   66  -0.0023080   0.0008551  -0.0022216   0.0004083  -0.0000676  -0.0001425
            7           8           9          10          11          12
    1   0.0046412   0.0098009  -0.0230233   0.0294747  -0.0157337   0.0219769
    2  -0.0012242  -0.0004739   0.0107636  -0.0363720   0.0098742   0.0101376
    3   0.0023711   0.0045870  -0.0080924   0.0705187  -0.0023849  -0.0309197
    4  -0.2533310   0.0945550  -0.0976785  -0.2751328   0.0012604   0.1244484
    5   0.0942230  -0.0797769   0.0516611   0.0261421  -0.0675415   0.0085030
    6  -0.0959862   0.0512628  -0.1001767   0.0647635   0.0232405  -0.1507897
    7   0.2665452  -0.1020604   0.1008143  -0.0178611   0.0103189  -0.0122507
    8  -0.1020604   0.0743545  -0.0588557  -0.0010269   0.0029272   0.0006796
    9   0.1008143  -0.0588557   0.1048348   0.0153454  -0.0060814   0.0083813
   10  -0.0178611  -0.0010269   0.0153454   0.6050540  -0.1024445  -0.0530437
   11   0.0103189   0.0029272  -0.0060814  -0.1024445   0.1943932  -0.1329838
   12  -0.0122507   0.0006796   0.0083813  -0.0530437  -0.1329838   0.4527915
   13   0.0003847  -0.0011492   0.0007881  -0.0370777   0.0028548   0.0031056
   14  -0.0003905  -0.0019684  -0.0013779   0.0042228  -0.0442336   0.0494196
   15  -0.0008238  -0.0009362   0.0000351  -0.0004132   0.0503148  -0.1377469
   16  -0.0017933   0.0005923   0.0024572  -0.2368921   0.0855716  -0.0916356
   17   0.0003091   0.0043201   0.0018210   0.0613708  -0.0935175   0.0513326
   18   0.0032841   0.0014804  -0.0006622  -0.0352323   0.0373096  -0.1218590
   19  -0.0009771  -0.0001931   0.0012091  -0.0378360   0.0005991   0.0231693
   20   0.0003124   0.0002223  -0.0002710   0.0090391   0.0029156  -0.0043660
   21  -0.0000241   0.0000488   0.0000773   0.0034630   0.0006539  -0.0001445
   22   0.0000015  -0.0005608   0.0005458   0.0343840   0.0020734  -0.0223913
   23  -0.0005085  -0.0007568  -0.0001756   0.0239091  -0.0076843   0.0140602
   24   0.0006319  -0.0001112  -0.0008460  -0.0735206   0.0267043  -0.0154653
   25   0.0000724  -0.0000282  -0.0000632   0.0027187  -0.0003411   0.0011218
   26  -0.0000315  -0.0000517  -0.0000439  -0.0015920   0.0032177   0.0019844
   27  -0.0000208  -0.0000643   0.0000513   0.0040798   0.0011699  -0.0017234
   28   0.0013033   0.0004637   0.0016289  -0.0694003   0.0146315   0.0056132
   29   0.0006395   0.0042499   0.0031428   0.0160713  -0.0047145  -0.0019173
   30   0.0011444   0.0032700  -0.0024675   0.0040220  -0.0011545  -0.0006823
   31   0.0002899   0.0003254  -0.0007688   0.0006515  -0.0002957  -0.0000411
   32  -0.0002167  -0.0000582   0.0007285  -0.0006712  -0.0003574  -0.0002471
   33   0.0004686   0.0004863  -0.0010626   0.0002852  -0.0003480   0.0000854
   34   0.0003414  -0.0003700  -0.0017435   0.0026986   0.0010589   0.0001477
   35  -0.0012527  -0.0030134  -0.0012582   0.0009468   0.0044590   0.0040671
   36   0.0005249  -0.0020084   0.0001591  -0.0000662   0.0035827  -0.0023152
   37   0.0002164  -0.0006519   0.0000799  -0.0001400   0.0006946   0.0004549
   38  -0.0001150   0.0001851   0.0004851   0.0002568  -0.0001229  -0.0002161
   39   0.0000363   0.0006376   0.0002376  -0.0002619  -0.0004499  -0.0003336
   40  -0.0000074   0.0000620   0.0000503  -0.0000463   0.0002160  -0.0002444
   41   0.0000524  -0.0000752  -0.0001392   0.0000599  -0.0000831  -0.0000288
   42   0.0000295  -0.0001631  -0.0001167  -0.0003172  -0.0000277   0.0001542
   43  -0.0001519  -0.0001324   0.0000615  -0.0000513  -0.0000569   0.0005028
   44   0.0000581  -0.0001862   0.0001741   0.0000732   0.0000259   0.0002917
   45   0.0000018  -0.0000398  -0.0000248   0.0002286   0.0000907   0.0001187
   46  -0.0000075  -0.0000526  -0.0000971  -0.0000026   0.0002636  -0.0002648
   47  -0.0000040  -0.0000371  -0.0001186  -0.0000535   0.0001537  -0.0002329
   48  -0.0000050   0.0000191   0.0000090   0.0000386  -0.0000922   0.0000295
   49  -0.0000344   0.0000501  -0.0001098  -0.0000502   0.0000593  -0.0001982
   50  -0.0000704  -0.0000276  -0.0000854  -0.0001076   0.0000807   0.0000594
   51  -0.0000042  -0.0000333  -0.0000097  -0.0000709   0.0000610   0.0000685
   52  -0.0000033  -0.0000100  -0.0000025   0.0000072   0.0000136   0.0000078
   53  -0.0000035  -0.0000034  -0.0000069  -0.0000020  -0.0000047  -0.0000251
   54   0.0000027  -0.0000090  -0.0000115   0.0000096   0.0000122   0.0000298
   55   0.0000336   0.0000803   0.0003171   0.0000608  -0.0004042   0.0002692
   56  -0.0000028  -0.0000452  -0.0002700   0.0001391   0.0004107  -0.0004091
   57  -0.0000364   0.0001486  -0.0001520  -0.0000953  -0.0001860  -0.0003789
   58   0.0000138   0.0000430  -0.0000174  -0.0000355   0.0000332  -0.0002032
   59  -0.0000293  -0.0001108   0.0000649   0.0000551  -0.0001442   0.0003759
   60  -0.0000149  -0.0000785   0.0000301   0.0000920  -0.0000733   0.0002432
   61   0.0003238   0.0003127   0.0002824  -0.0005698  -0.0004139  -0.0005860
   62   0.0000185   0.0003468  -0.0001564  -0.0000911  -0.0000446  -0.0002284
   63  -0.0000711  -0.0001999  -0.0000487  -0.0000097   0.0003690   0.0006174
   64  -0.0000003  -0.0000499  -0.0000757   0.0000433   0.0000420   0.0000403
   65  -0.0000224  -0.0000210  -0.0000009   0.0000730  -0.0000070  -0.0002550
   66  -0.0000724  -0.0001210  -0.0001447   0.0001857   0.0002727  -0.0001626
           13          14          15          16          17          18
    1  -0.0028639   0.0001762   0.0038329  -0.0148404   0.0142426  -0.0249497
    2   0.0018128   0.0042418  -0.0006648   0.0149532  -0.0133876   0.0228535
    3   0.0000623   0.0003397   0.0034905  -0.0260263   0.0232499  -0.0388855
    4   0.0026265  -0.0011488   0.0036579  -0.0520316   0.0229849  -0.0193911
    5  -0.0103055  -0.0001731   0.0165211   0.0029964   0.0109567  -0.0145507
    6   0.0248472   0.0113134  -0.0364999   0.0274776  -0.0270147   0.0522538
    7   0.0003847  -0.0003905  -0.0008238  -0.0017933   0.0003091   0.0032841
    8  -0.0011492  -0.0019684  -0.0009362   0.0005923   0.0043201   0.0014804
    9   0.0007881  -0.0013779   0.0000351   0.0024572   0.0018210  -0.0006622
   10  -0.0370777   0.0042228  -0.0004132  -0.2368921   0.0613708  -0.0352323
   11   0.0028548  -0.0442336   0.0503148   0.0855716  -0.0935175   0.0373096
   12   0.0031056   0.0494196  -0.1377469  -0.0916356   0.0513326  -0.1218590
   13   0.0432462  -0.0070138  -0.0030999  -0.0003444   0.0096097  -0.0204361
   14  -0.0070138   0.0471795  -0.0799844   0.0006694  -0.0050358   0.0182808
   15  -0.0030999  -0.0799844   0.1979466   0.0003650   0.0129030  -0.0273021
   16  -0.0003444   0.0006694   0.0003650   0.5234446  -0.1046296  -0.0027583
   17   0.0096097  -0.0050358   0.0129030  -0.1046296   0.2063019  -0.1661648
   18  -0.0204361   0.0182808  -0.0273021  -0.0027583  -0.1661648   0.5019330
   19  -0.0039141   0.0009914  -0.0006396  -0.1338964   0.0029602   0.0592415
   20   0.0036358  -0.0016008  -0.0007036   0.0029526  -0.0262545   0.0061559
   21  -0.0067903   0.0007946   0.0009829   0.0593705   0.0061186  -0.0721347
   22  -0.0032290   0.0022088  -0.0011030  -0.0944918   0.0184527  -0.0189747
   23   0.0008466   0.0030695   0.0007499  -0.0055103  -0.0903291   0.0886651
   24   0.0020764  -0.0000981   0.0025999   0.0372080   0.0752084  -0.2533483
   25  -0.0001591   0.0003220  -0.0005467  -0.0157255   0.0087737  -0.0094793
   26   0.0005321  -0.0002221   0.0005716   0.0166136  -0.0048237   0.0101913
   27  -0.0010830   0.0007440  -0.0008855  -0.0279538   0.0146018  -0.0147761
   28   0.0010879   0.0000297  -0.0010341   0.0299975  -0.0361645   0.0699370
   29  -0.0004533  -0.0006690  -0.0000053  -0.0151170   0.0094360  -0.0048150
   30  -0.0000703  -0.0002958  -0.0000953   0.0192813   0.0085306  -0.0280300
   31   0.0001481  -0.0001230   0.0000346  -0.0030329   0.0019780  -0.0006846
   32  -0.0000923  -0.0005030   0.0006384   0.0008624   0.0032589   0.0006055
   33  -0.0000056   0.0006584  -0.0018256   0.0022098  -0.0003361   0.0031312
   34   0.0002644   0.0003141  -0.0009098  -0.0012030   0.0002478  -0.0005579
   35  -0.0003525  -0.0001006   0.0006340   0.0002330  -0.0012228   0.0000416
   36   0.0005479   0.0001023  -0.0003773   0.0000233   0.0001017  -0.0009269
   37  -0.0000713  -0.0000166   0.0002890   0.0003072  -0.0003631  -0.0002333
   38   0.0001488   0.0001920  -0.0005021  -0.0000357   0.0004007   0.0000087
   39   0.0001246   0.0000864  -0.0003142   0.0000225  -0.0002506   0.0004321
   40   0.0000346  -0.0000284  -0.0000010   0.0000990   0.0000984   0.0002464
   41  -0.0000748  -0.0000860   0.0001783  -0.0000029  -0.0000344   0.0000834
   42  -0.0000193  -0.0000034   0.0000381   0.0000323  -0.0000805   0.0000996
   43   0.0000014   0.0001096  -0.0003142  -0.0002112   0.0000273   0.0002812
   44   0.0000393   0.0000916  -0.0001928  -0.0002385  -0.0000444   0.0000518
   45  -0.0000601  -0.0000114   0.0001085   0.0000143   0.0000691  -0.0000199
   46  -0.0000270  -0.0000972   0.0002562   0.0002072  -0.0000317  -0.0001349
   47  -0.0000228  -0.0000724   0.0002094   0.0001891  -0.0000385  -0.0001006
   48  -0.0000005   0.0000118  -0.0000398  -0.0000565   0.0000362  -0.0000156
   49  -0.0000256  -0.0000804   0.0001889   0.0001582  -0.0000305  -0.0000728
   50   0.0000033  -0.0000158  -0.0000721   0.0000066  -0.0000635   0.0000817
   51   0.0000372   0.0000414  -0.0001064  -0.0000816  -0.0000501   0.0000280
   52   0.0000026   0.0000031  -0.0000111  -0.0000017  -0.0000023  -0.0000037
   53  -0.0000011  -0.0000047   0.0000134   0.0000028   0.0000042  -0.0000031
   54  -0.0000021   0.0000023  -0.0000114  -0.0000018  -0.0000119  -0.0000068
   55  -0.0000183   0.0000862  -0.0001280  -0.0001473   0.0001028   0.0000193
   56  -0.0000222  -0.0001451   0.0004050   0.0002598  -0.0000267  -0.0003197
   57  -0.0000808  -0.0001362   0.0002615   0.0002941   0.0000575   0.0000144
   58  -0.0000121  -0.0000553   0.0001337   0.0001055   0.0000056  -0.0000502
   59   0.0000254   0.0001236  -0.0002892  -0.0002307   0.0000114   0.0001246
   60   0.0000186   0.0000819  -0.0001719  -0.0002016  -0.0000112   0.0000335
   61  -0.0000599  -0.0002052   0.0003462   0.0003726   0.0000235  -0.0000327
   62  -0.0000218  -0.0000234   0.0000924  -0.0001646   0.0000680   0.0001232
   63   0.0000296   0.0000319  -0.0000594  -0.0000353  -0.0001092   0.0001596
   64   0.0000061   0.0000258  -0.0000800  -0.0000762   0.0000325  -0.0000147
   65   0.0000006  -0.0000448   0.0001191   0.0000279   0.0000199  -0.0001041
   66   0.0000101  -0.0000012  -0.0000275  -0.0000061  -0.0000006  -0.0001190
           19          20          21          22          23          24
    1  -0.0008423  -0.0003816   0.0007677  -0.0516949   0.0037146   0.0247347
    2  -0.0003467  -0.0006847  -0.0004371   0.0234547   0.0098068  -0.0268024
    3   0.0012928  -0.0004722  -0.0006995  -0.0227902  -0.0143551   0.0525702
    4  -0.0000829   0.0015354  -0.0013574  -0.0184383  -0.0078430   0.0288203
    5   0.0034133   0.0023383   0.0015050  -0.0076673  -0.0033559   0.0116411
    6  -0.0056973   0.0027300   0.0010622   0.0295869   0.0118737  -0.0454536
    7  -0.0009771   0.0003124  -0.0000241   0.0000015  -0.0005085   0.0006319
    8  -0.0001931   0.0002223   0.0000488  -0.0005608  -0.0007568  -0.0001112
    9   0.0012091  -0.0002710   0.0000773   0.0005458  -0.0001756  -0.0008460
   10  -0.0378360   0.0090391   0.0034630   0.0343840   0.0239091  -0.0735206
   11   0.0005991   0.0029156   0.0006539   0.0020734  -0.0076843   0.0267043
   12   0.0231693  -0.0043660  -0.0001445  -0.0223913   0.0140602  -0.0154653
   13  -0.0039141   0.0036358  -0.0067903  -0.0032290   0.0008466   0.0020764
   14   0.0009914  -0.0016008   0.0007946   0.0022088   0.0030695  -0.0000981
   15  -0.0006396  -0.0007036   0.0009829  -0.0011030   0.0007499   0.0025999
   16  -0.1338964   0.0029526   0.0593705  -0.0944918  -0.0055103   0.0372080
   17   0.0029602  -0.0262545   0.0061186   0.0184527  -0.0903291   0.0752084
   18   0.0592415   0.0061559  -0.0721347  -0.0189747   0.0886651  -0.2533483
   19   0.1897886  -0.0080043  -0.0876513  -0.0173381  -0.0002222   0.0127070
   20  -0.0080043   0.0199476  -0.0153894  -0.0080395   0.0024538   0.0064409
   21  -0.0876513  -0.0153894   0.0996150   0.0310687   0.0019037  -0.0196501
   22  -0.0173381  -0.0080395   0.0310687   0.5182829  -0.0701105  -0.0741613
   23  -0.0002222   0.0024538   0.0019037  -0.0701105   0.1908419  -0.1517703
   24   0.0127070   0.0064409  -0.0196501  -0.0741613  -0.1517703   0.5111561
   25   0.0029335  -0.0024093   0.0033895  -0.1264411   0.0426748  -0.0414286
   26   0.0005696  -0.0017690   0.0016557   0.0427270  -0.0435741   0.0251192
   27  -0.0036329   0.0033789  -0.0070673  -0.0414792   0.0252527  -0.0571768
   28   0.0025959   0.0018255  -0.0035621  -0.2388181   0.0190417   0.0625516
   29   0.0007127   0.0024388   0.0028517  -0.0053855  -0.0630946   0.0218875
   30  -0.0009034   0.0022139  -0.0008242   0.1181861   0.0070121  -0.1414905
   31  -0.0002056  -0.0004048   0.0011772  -0.0011765  -0.0083547   0.0222410
   32  -0.0002323   0.0001097   0.0002791   0.0002559  -0.0009369   0.0090824
   33   0.0007666   0.0003872  -0.0011917   0.0023135   0.0143269  -0.0322896
   34   0.0008597  -0.0000499  -0.0004796  -0.0014389   0.0027340  -0.0018748
   35  -0.0000678  -0.0000622  -0.0000698   0.0022286   0.0037798   0.0024420
   36  -0.0003715  -0.0001238   0.0002742  -0.0014884   0.0024410   0.0000204
   37  -0.0003251   0.0000438   0.0002150   0.0000252   0.0006731   0.0003851
   38   0.0003398  -0.0000785  -0.0002005   0.0000510  -0.0005027   0.0003275
   39   0.0003010   0.0000587  -0.0001714   0.0004673  -0.0000559  -0.0006208
   40  -0.0000887  -0.0000276   0.0000453   0.0005858  -0.0000032  -0.0002698
   41  -0.0001706   0.0000144   0.0000897   0.0001197   0.0000666  -0.0002575
   42  -0.0000134  -0.0000066   0.0000025  -0.0001120  -0.0000021  -0.0002445
   43   0.0002979  -0.0000296  -0.0001841  -0.0001640   0.0000341  -0.0000906
   44   0.0001432   0.0000234  -0.0000979  -0.0002488   0.0002916  -0.0000053
   45  -0.0000608  -0.0000534   0.0000697   0.0001280  -0.0002315   0.0001576
   46  -0.0002931  -0.0000001   0.0001685   0.0002211  -0.0000375   0.0001125
   47  -0.0002271   0.0000027   0.0001397   0.0001729  -0.0000586   0.0000656
   48   0.0000579   0.0000059  -0.0000374  -0.0001036  -0.0000148   0.0000128
   49  -0.0001631   0.0000209   0.0000763   0.0001136   0.0000064  -0.0000966
   50   0.0000283  -0.0000102  -0.0000089   0.0000763   0.0000511  -0.0000269
   51   0.0000834   0.0000301  -0.0000870  -0.0000872   0.0000367  -0.0000515
   52   0.0000004   0.0000006  -0.0000009   0.0000053  -0.0000109  -0.0000005
   53  -0.0000098  -0.0000005   0.0000064   0.0000002  -0.0000066   0.0000077
   54  -0.0000004   0.0000025  -0.0000004   0.0000021  -0.0000019  -0.0000050
   55   0.0001507  -0.0000169  -0.0000639  -0.0002242   0.0000762   0.0001983
   56  -0.0003113   0.0000117   0.0001808   0.0002503  -0.0000283   0.0001645
   57  -0.0002564  -0.0000336   0.0001853   0.0004294   0.0000264   0.0002974
   58  -0.0001503   0.0000029   0.0000889   0.0000919  -0.0000955   0.0000222
   59   0.0002933  -0.0000006  -0.0001784  -0.0002158   0.0001082  -0.0000953
   60   0.0002117   0.0000069  -0.0001240  -0.0001626   0.0000996  -0.0000204
   61  -0.0005529  -0.0000021   0.0003161  -0.0000849  -0.0009753  -0.0002331
   62  -0.0001547  -0.0000176   0.0000818   0.0000364   0.0000096  -0.0001134
   63   0.0002465   0.0000059  -0.0001596   0.0001376   0.0002116  -0.0001269
   64   0.0000391  -0.0000033  -0.0000329  -0.0001730  -0.0000374  -0.0000154
   65  -0.0001110   0.0000006   0.0000724   0.0001212  -0.0001535   0.0001874
   66  -0.0000601   0.0000026   0.0000231  -0.0000109  -0.0000524  -0.0000229
           25          26          27          28          29          30
    1   0.0002582   0.0000575   0.0020306  -0.2438334   0.0788120  -0.0813771
    2  -0.0016461   0.0036310   0.0011576   0.0567167  -0.0932836   0.0477195
    3   0.0059854   0.0001543  -0.0001438  -0.0259434   0.0342986  -0.1244710
    4  -0.0015756   0.0007016  -0.0011266   0.0344678   0.0033112  -0.0242463
    5   0.0007991  -0.0011906   0.0001305   0.0232614  -0.0050768   0.0174739
    6  -0.0011735   0.0000059  -0.0003844  -0.0722522   0.0303097  -0.0186142
    7   0.0000724  -0.0000315  -0.0000208   0.0013033   0.0006395   0.0011444
    8  -0.0000282  -0.0000517  -0.0000643   0.0004637   0.0042499   0.0032700
    9  -0.0000632  -0.0000439   0.0000513   0.0016289   0.0031428  -0.0024675
   10   0.0027187  -0.0015920   0.0040798  -0.0694003   0.0160713   0.0040220
   11  -0.0003411   0.0032177   0.0011699   0.0146315  -0.0047145  -0.0011545
   12   0.0011218   0.0019844  -0.0017234   0.0056132  -0.0019173  -0.0006823
   13  -0.0001591   0.0005321  -0.0010830   0.0010879  -0.0004533  -0.0000703
   14   0.0003220  -0.0002221   0.0007440   0.0000297  -0.0006690  -0.0002958
   15  -0.0005467   0.0005716  -0.0008855  -0.0010341  -0.0000053  -0.0000953
   16  -0.0157255   0.0166136  -0.0279538   0.0299975  -0.0151170   0.0192813
   17   0.0087737  -0.0048237   0.0146018  -0.0361645   0.0094360   0.0085306
   18  -0.0094793   0.0101913  -0.0147761   0.0699370  -0.0048150  -0.0280300
   19   0.0029335   0.0005696  -0.0036329   0.0025959   0.0007127  -0.0009034
   20  -0.0024093  -0.0017690   0.0033789   0.0018255   0.0024388   0.0022139
   21   0.0033895   0.0016557  -0.0070673  -0.0035621   0.0028517  -0.0008242
   22  -0.1264411   0.0427270  -0.0414792  -0.2388181  -0.0053855   0.1181861
   23   0.0426748  -0.0435741   0.0252527   0.0190417  -0.0630946   0.0070121
   24  -0.0414286   0.0251192  -0.0571768   0.0625516   0.0218875  -0.1414905
   25   0.1808826  -0.0661447   0.0583159  -0.0369325   0.0169265  -0.0164450
   26  -0.0661447   0.0453688  -0.0437237   0.0088722  -0.0006834   0.0042950
   27   0.0583159  -0.0437237   0.0793050   0.0023458  -0.0002021   0.0027408
   28  -0.0369325   0.0088722   0.0023458   0.5849431  -0.0998985  -0.0377318
   29   0.0169265  -0.0006834  -0.0002021  -0.0998985   0.1930125  -0.1315424
   30  -0.0164450   0.0042950   0.0027408  -0.0377318  -0.1315424   0.4453021
   31  -0.0051834  -0.0023367   0.0081787  -0.0377055   0.0025464   0.0028113
   32   0.0005145  -0.0000531  -0.0022746   0.0011109  -0.0427164   0.0485685
   33   0.0013556  -0.0005056  -0.0001559   0.0053179   0.0472409  -0.1378788
   34  -0.0001458  -0.0001834   0.0004587  -0.0279605   0.0054067   0.0104212
   35   0.0005087   0.0001039  -0.0000890   0.0102406   0.0031766  -0.0054547
   36  -0.0014039   0.0004456   0.0000363  -0.0054568  -0.0038454   0.0117246
   37  -0.0002256   0.0000859   0.0000498   0.0006501  -0.0010935   0.0017431
   38   0.0006237  -0.0000686   0.0000585   0.0022563  -0.0014652  -0.0024619
   39   0.0003510  -0.0002985   0.0000680  -0.0003348   0.0024737  -0.0020402
   40  -0.0000376   0.0000193  -0.0000221  -0.0006676  -0.0015068  -0.0006754
   41  -0.0002395   0.0000284  -0.0000579  -0.0008629  -0.0008580   0.0008898
   42  -0.0001302   0.0000505   0.0000227  -0.0009107   0.0000148   0.0005679
   43   0.0003506  -0.0001097  -0.0000029   0.0000483   0.0003641   0.0000186
   44   0.0001671  -0.0000582   0.0000733   0.0000536  -0.0003897   0.0003646
   45  -0.0000229   0.0000914  -0.0000348   0.0005799  -0.0004451  -0.0006726
   46  -0.0002444   0.0000929  -0.0000632   0.0000409  -0.0002833   0.0005774
   47  -0.0002183   0.0000813  -0.0000555  -0.0000395  -0.0000799   0.0004518
   48   0.0000485  -0.0000185   0.0000212   0.0000775   0.0000027  -0.0001728
   49  -0.0002204   0.0000393  -0.0000145  -0.0000117   0.0000039   0.0006288
   50   0.0000416  -0.0000443  -0.0000387   0.0000348   0.0003318   0.0000677
   51   0.0000903  -0.0000765   0.0000315   0.0000023   0.0004488   0.0001162
   52  -0.0000026   0.0000015  -0.0000043   0.0000326  -0.0000031   0.0000260
   53  -0.0000038   0.0000008  -0.0000019   0.0000032  -0.0000149   0.0000109
   54  -0.0000165   0.0000036  -0.0000053  -0.0000053   0.0000178   0.0000312
   55   0.0002378   0.0000038   0.0000203   0.0001452  -0.0005907  -0.0003350
   56  -0.0004202   0.0001246  -0.0000426  -0.0001392   0.0002298   0.0001591
   57  -0.0001007   0.0000895  -0.0001188   0.0005658  -0.0004743  -0.0007078
   58  -0.0001194   0.0000331  -0.0000352  -0.0000111  -0.0001032   0.0003539
   59   0.0002542  -0.0000764   0.0000654  -0.0000020   0.0001402  -0.0004525
   60   0.0001783  -0.0000690   0.0000514   0.0001159   0.0002436  -0.0003765
   61  -0.0004272   0.0000540  -0.0000442   0.0000576  -0.0005688   0.0024394
   62  -0.0001270   0.0000402  -0.0000481  -0.0020658   0.0001358   0.0005991
   63   0.0001113   0.0000193   0.0001849  -0.0012909   0.0004620  -0.0027611
   64  -0.0000135  -0.0000054   0.0000029  -0.0000303   0.0002083   0.0001316
   65  -0.0000275   0.0000185  -0.0000342   0.0006321  -0.0001058  -0.0002615
   66  -0.0001373   0.0000587  -0.0000410  -0.0002147  -0.0001486   0.0008005
           31          32          33          34          35          36
    1   0.0035036   0.0012119  -0.0017514  -0.1816241   0.0033819   0.0606423
    2   0.0090031  -0.0045899   0.0150447   0.0018557  -0.0784951   0.0012080
    3  -0.0209269   0.0198263  -0.0304535   0.0615956  -0.0004318  -0.1102907
    4  -0.0035208   0.0034389  -0.0035905  -0.0036325  -0.0114445   0.0294315
    5   0.0014703   0.0029756   0.0012573  -0.0030712   0.0047134   0.0021833
    6   0.0007589  -0.0000802   0.0030152   0.0112662   0.0066439  -0.0177010
    7   0.0002899  -0.0002167   0.0004686   0.0003414  -0.0012527   0.0005249
    8   0.0003254  -0.0000582   0.0004863  -0.0003700  -0.0030134  -0.0020084
    9  -0.0007688   0.0007285  -0.0010626  -0.0017435  -0.0012582   0.0001591
   10   0.0006515  -0.0006712   0.0002852   0.0026986   0.0009468  -0.0000662
   11  -0.0002957  -0.0003574  -0.0003480   0.0010589   0.0044590   0.0035827
   12  -0.0000411  -0.0002471   0.0000854   0.0001477   0.0040671  -0.0023152
   13   0.0001481  -0.0000923  -0.0000056   0.0002644  -0.0003525   0.0005479
   14  -0.0001230  -0.0005030   0.0006584   0.0003141  -0.0001006   0.0001023
   15   0.0000346   0.0006384  -0.0018256  -0.0009098   0.0006340  -0.0003773
   16  -0.0030329   0.0008624   0.0022098  -0.0012030   0.0002330   0.0000233
   17   0.0019780   0.0032589  -0.0003361   0.0002478  -0.0012228   0.0001017
   18  -0.0006846   0.0006055   0.0031312  -0.0005579   0.0000416  -0.0009269
   19  -0.0002056  -0.0002323   0.0007666   0.0008597  -0.0000678  -0.0003715
   20  -0.0004048   0.0001097   0.0003872  -0.0000499  -0.0000622  -0.0001238
   21   0.0011772   0.0002791  -0.0011917  -0.0004796  -0.0000698   0.0002742
   22  -0.0011765   0.0002559   0.0023135  -0.0014389   0.0022286  -0.0014884
   23  -0.0083547  -0.0009369   0.0143269   0.0027340   0.0037798   0.0024410
   24   0.0222410   0.0090824  -0.0322896  -0.0018748   0.0024420   0.0000204
   25  -0.0051834   0.0005145   0.0013556  -0.0001458   0.0005087  -0.0014039
   26  -0.0023367  -0.0000531  -0.0005056  -0.0001834   0.0001039   0.0004456
   27   0.0081787  -0.0022746  -0.0001559   0.0004587  -0.0000890   0.0000363
   28  -0.0377055   0.0011109   0.0053179  -0.0279605   0.0102406  -0.0054568
   29   0.0025464  -0.0427164   0.0472409   0.0054067   0.0031766  -0.0038454
   30   0.0028113   0.0485685  -0.1378788   0.0104212  -0.0054547   0.0117246
   31   0.0499408  -0.0056429  -0.0075733  -0.0022363   0.0010358  -0.0026941
   32  -0.0056429   0.0452684  -0.0774164  -0.0012121  -0.0022455   0.0007942
   33  -0.0075733  -0.0774164   0.1989271   0.0025161  -0.0010542  -0.0014720
   34  -0.0022363  -0.0012121   0.0025161   0.5324053   0.0618709  -0.1748710
   35   0.0010358  -0.0022455  -0.0010542   0.0618709   0.5758511   0.1296518
   36  -0.0026941   0.0007942  -0.0014720  -0.1748710   0.1296518   0.3258791
   37  -0.0014818  -0.0000640  -0.0013410  -0.1740439  -0.0706166   0.0325820
   38   0.0006552  -0.0004779   0.0005472  -0.1210144  -0.2069118   0.0051930
   39  -0.0012818  -0.0003351   0.0007082   0.0100659  -0.0234166  -0.0763787
   40  -0.0003543  -0.0004305   0.0001333   0.0062181  -0.0088295  -0.0052160
   41   0.0001803   0.0004208  -0.0001287   0.0086680  -0.0346035  -0.0212403
   42  -0.0000424  -0.0002198  -0.0000394   0.0025237  -0.0112038  -0.0024130
   43   0.0006668   0.0000608   0.0000253  -0.0352696  -0.0585934  -0.0020688
   44  -0.0000398  -0.0000125  -0.0003057  -0.0132670   0.0326697   0.0185254
   45  -0.0003568  -0.0000109  -0.0001542   0.0171690   0.0443860   0.0148812
   46  -0.0000759   0.0000676  -0.0002044  -0.0008647   0.0039459   0.0042716
   47  -0.0000646   0.0000464  -0.0001119  -0.0002987   0.0021128  -0.0004663
   48   0.0000074   0.0000357   0.0000394   0.0024813  -0.0028881   0.0011083
   49  -0.0000944   0.0000561  -0.0001324  -0.0035666  -0.0136320  -0.0040205
   50   0.0001326   0.0001230   0.0001254  -0.0129137  -0.0579411  -0.0166625
   51   0.0003286  -0.0001230   0.0000746  -0.0042584  -0.0162278  -0.0059763
   52  -0.0000073   0.0000136  -0.0000244   0.0001745  -0.0000132  -0.0008399
   53   0.0000105   0.0000051   0.0000042   0.0001043  -0.0011149   0.0000173
   54  -0.0000200   0.0000146  -0.0000244  -0.0007810   0.0000826  -0.0008101
   55   0.0001357  -0.0001783  -0.0002524   0.0011569   0.0733598   0.0334790
   56  -0.0002835  -0.0002232   0.0001261   0.0278163   0.0243351  -0.0076155
   57  -0.0000773   0.0002461   0.0000520   0.0144518  -0.0334210  -0.0153608
   58  -0.0000185   0.0000786  -0.0000901  -0.0021384  -0.0040085   0.0018542
   59   0.0000715  -0.0000703   0.0000855   0.0001415   0.0025837  -0.0007669
   60   0.0000055  -0.0000743   0.0000885   0.0035837   0.0015485   0.0027799
   61  -0.0002721   0.0011084  -0.0004263  -0.1178893   0.0030749   0.0341608
   62   0.0001443   0.0000028  -0.0001556   0.0575314  -0.2523321  -0.1118348
   63  -0.0011006  -0.0000846   0.0007016   0.0574964  -0.0815356  -0.1257155
   64   0.0000292  -0.0000392  -0.0000008   0.0078976   0.0079868   0.0009805
   65  -0.0000077   0.0000340   0.0000723  -0.0153710  -0.0157453   0.0003185
   66   0.0000243   0.0000469  -0.0002753  -0.0087021  -0.0124475   0.0028729
           37          38          39          40          41          42
    1  -0.0197919  -0.0076255   0.0119119  -0.0020584   0.0023176   0.0006736
    2  -0.0213310   0.0046870   0.0116129  -0.0022326  -0.0016063   0.0018491
    3   0.0037780   0.0056937   0.0020291  -0.0010978  -0.0012459  -0.0019082
    4  -0.0010778   0.0019196   0.0019300   0.0003420  -0.0010959   0.0002031
    5   0.0006751  -0.0004411  -0.0012411  -0.0007265  -0.0003013   0.0005901
    6  -0.0017763  -0.0022421  -0.0010358  -0.0008131   0.0002190   0.0003320
    7   0.0002164  -0.0001150   0.0000363  -0.0000074   0.0000524   0.0000295
    8  -0.0006519   0.0001851   0.0006376   0.0000620  -0.0000752  -0.0001631
    9   0.0000799   0.0004851   0.0002376   0.0000503  -0.0001392  -0.0001167
   10  -0.0001400   0.0002568  -0.0002619  -0.0000463   0.0000599  -0.0003172
   11   0.0006946  -0.0001229  -0.0004499   0.0002160  -0.0000831  -0.0000277
   12   0.0004549  -0.0002161  -0.0003336  -0.0002444  -0.0000288   0.0001542
   13  -0.0000713   0.0001488   0.0001246   0.0000346  -0.0000748  -0.0000193
   14  -0.0000166   0.0001920   0.0000864  -0.0000284  -0.0000860  -0.0000034
   15   0.0002890  -0.0005021  -0.0003142  -0.0000010   0.0001783   0.0000381
   16   0.0003072  -0.0000357   0.0000225   0.0000990  -0.0000029   0.0000323
   17  -0.0003631   0.0004007  -0.0002506   0.0000984  -0.0000344  -0.0000805
   18  -0.0002333   0.0000087   0.0004321   0.0002464   0.0000834   0.0000996
   19  -0.0003251   0.0003398   0.0003010  -0.0000887  -0.0001706  -0.0000134
   20   0.0000438  -0.0000785   0.0000587  -0.0000276   0.0000144  -0.0000066
   21   0.0002150  -0.0002005  -0.0001714   0.0000453   0.0000897   0.0000025
   22   0.0000252   0.0000510   0.0004673   0.0005858   0.0001197  -0.0001120
   23   0.0006731  -0.0005027  -0.0000559  -0.0000032   0.0000666  -0.0000021
   24   0.0003851   0.0003275  -0.0006208  -0.0002698  -0.0002575  -0.0002445
   25  -0.0002256   0.0006237   0.0003510  -0.0000376  -0.0002395  -0.0001302
   26   0.0000859  -0.0000686  -0.0002985   0.0000193   0.0000284   0.0000505
   27   0.0000498   0.0000585   0.0000680  -0.0000221  -0.0000579   0.0000227
   28   0.0006501   0.0022563  -0.0003348  -0.0006676  -0.0008629  -0.0009107
   29  -0.0010935  -0.0014652   0.0024737  -0.0015068  -0.0008580   0.0000148
   30   0.0017431  -0.0024619  -0.0020402  -0.0006754   0.0008898   0.0005679
   31  -0.0014818   0.0006552  -0.0012818  -0.0003543   0.0001803  -0.0000424
   32  -0.0000640  -0.0004779  -0.0003351  -0.0004305   0.0004208  -0.0002198
   33  -0.0013410   0.0005472   0.0007082   0.0001333  -0.0001287  -0.0000394
   34  -0.1740439  -0.1210144   0.0100659   0.0062181   0.0086680   0.0025237
   35  -0.0706166  -0.2069118  -0.0234166  -0.0088295  -0.0346035  -0.0112038
   36   0.0325820   0.0051930  -0.0763787  -0.0052160  -0.0212403  -0.0024130
   37   0.5012683   0.0921298  -0.1731859  -0.0448356   0.0250819   0.0220020
   38   0.0921298   0.4746597   0.1003057   0.0224634  -0.1220545  -0.0544326
   39  -0.1731859   0.1003057   0.2559292   0.0213771  -0.0562174  -0.0579890
   40  -0.0448356   0.0224634   0.0213771   0.0547530  -0.0333014  -0.0368576
   41   0.0250819  -0.1220545  -0.0562174  -0.0333014   0.1732101   0.0873254
   42   0.0220020  -0.0544326  -0.0579890  -0.0368576   0.0873254   0.0694148
   43  -0.2375780   0.0307030   0.1101379  -0.0060927   0.0043047   0.0072044
   44  -0.0216667  -0.0923626  -0.0002979   0.0242065  -0.0171401  -0.0222917
   45   0.0893334  -0.0299737  -0.1235205   0.0154421  -0.0110499  -0.0104544
   46  -0.0222655  -0.0299123   0.0018199  -0.0048032  -0.0014502   0.0015296
   47  -0.0103052  -0.0124583  -0.0008008   0.0036761   0.0030692  -0.0003592
   48   0.0100058   0.0099996   0.0021531   0.0037513   0.0025593  -0.0019616
   49   0.0047114   0.0251156   0.0125614  -0.0027601   0.0004768   0.0038944
   50   0.0675883   0.0243288  -0.0317982  -0.0033160   0.0026033   0.0015976
   51   0.0307092  -0.0072846  -0.0121807   0.0022376  -0.0007084   0.0022442
   52   0.0019878  -0.0000789   0.0019865   0.0001471  -0.0000936  -0.0000316
   53  -0.0007406  -0.0026131  -0.0030086   0.0010430  -0.0005947  -0.0009104
   54   0.0016441  -0.0033797   0.0032054   0.0004517  -0.0002807  -0.0002060
   55  -0.0572205  -0.0267428   0.0180624   0.0006227   0.0001701  -0.0006551
   56  -0.0260098  -0.0137912   0.0113772   0.0001168   0.0004549   0.0001992
   57   0.0176133   0.0117788  -0.0110835  -0.0004754   0.0001841   0.0000760
   58   0.0015152   0.0007849  -0.0007427  -0.0001315   0.0005982   0.0001065
   59   0.0008140   0.0002022  -0.0001951   0.0006170  -0.0014846  -0.0008094
   60  -0.0006563  -0.0002171  -0.0000500   0.0000914  -0.0007768  -0.0008196
   61   0.0470183   0.0074358  -0.0182580  -0.0012045  -0.0055133   0.0005941
   62  -0.0360203  -0.0504290  -0.0047233  -0.0017825   0.0000810  -0.0007567
   63  -0.0368245  -0.0302830   0.0179423   0.0020184   0.0015114   0.0032552
   64   0.0013554   0.0006403   0.0029074   0.0002864   0.0007751   0.0002964
   65   0.0010904  -0.0008834  -0.0034596  -0.0003332  -0.0010268  -0.0003598
   66   0.0031325  -0.0032008   0.0030119  -0.0001723  -0.0009089  -0.0000548
           43          44          45          46          47          48
    1   0.0005547  -0.0035615   0.0018557   0.0000263   0.0004982   0.0001499
    2  -0.0025395  -0.0023574  -0.0013590  -0.0012349  -0.0003556   0.0004363
    3   0.0018166  -0.0018117   0.0039866  -0.0006625  -0.0005812   0.0002324
    4  -0.0002173   0.0005189  -0.0009299  -0.0003951  -0.0002669   0.0000438
    5  -0.0001249   0.0001852  -0.0002863   0.0000669   0.0000567   0.0000966
    6   0.0002399  -0.0002002   0.0000226   0.0000203   0.0000266   0.0001119
    7  -0.0001519   0.0000581   0.0000018  -0.0000075  -0.0000040  -0.0000050
    8  -0.0001324  -0.0001862  -0.0000398  -0.0000526  -0.0000371   0.0000191
    9   0.0000615   0.0001741  -0.0000248  -0.0000971  -0.0001186   0.0000090
   10  -0.0000513   0.0000732   0.0002286  -0.0000026  -0.0000535   0.0000386
   11  -0.0000569   0.0000259   0.0000907   0.0002636   0.0001537  -0.0000922
   12   0.0005028   0.0002917   0.0001187  -0.0002648  -0.0002329   0.0000295
   13   0.0000014   0.0000393  -0.0000601  -0.0000270  -0.0000228  -0.0000005
   14   0.0001096   0.0000916  -0.0000114  -0.0000972  -0.0000724   0.0000118
   15  -0.0003142  -0.0001928   0.0001085   0.0002562   0.0002094  -0.0000398
   16  -0.0002112  -0.0002385   0.0000143   0.0002072   0.0001891  -0.0000565
   17   0.0000273  -0.0000444   0.0000691  -0.0000317  -0.0000385   0.0000362
   18   0.0002812   0.0000518  -0.0000199  -0.0001349  -0.0001006  -0.0000156
   19   0.0002979   0.0001432  -0.0000608  -0.0002931  -0.0002271   0.0000579
   20  -0.0000296   0.0000234  -0.0000534  -0.0000001   0.0000027   0.0000059
   21  -0.0001841  -0.0000979   0.0000697   0.0001685   0.0001397  -0.0000374
   22  -0.0001640  -0.0002488   0.0001280   0.0002211   0.0001729  -0.0001036
   23   0.0000341   0.0002916  -0.0002315  -0.0000375  -0.0000586  -0.0000148
   24  -0.0000906  -0.0000053   0.0001576   0.0001125   0.0000656   0.0000128
   25   0.0003506   0.0001671  -0.0000229  -0.0002444  -0.0002183   0.0000485
   26  -0.0001097  -0.0000582   0.0000914   0.0000929   0.0000813  -0.0000185
   27  -0.0000029   0.0000733  -0.0000348  -0.0000632  -0.0000555   0.0000212
   28   0.0000483   0.0000536   0.0005799   0.0000409  -0.0000395   0.0000775
   29   0.0003641  -0.0003897  -0.0004451  -0.0002833  -0.0000799   0.0000027
   30   0.0000186   0.0003646  -0.0006726   0.0005774   0.0004518  -0.0001728
   31   0.0006668  -0.0000398  -0.0003568  -0.0000759  -0.0000646   0.0000074
   32   0.0000608  -0.0000125  -0.0000109   0.0000676   0.0000464   0.0000357
   33   0.0000253  -0.0003057  -0.0001542  -0.0002044  -0.0001119   0.0000394
   34  -0.0352696  -0.0132670   0.0171690  -0.0008647  -0.0002987   0.0024813
   35  -0.0585934   0.0326697   0.0443860   0.0039459   0.0021128  -0.0028881
   36  -0.0020688   0.0185254   0.0148812   0.0042716  -0.0004663   0.0011083
   37  -0.2375780  -0.0216667   0.0893334  -0.0222655  -0.0103052   0.0100058
   38   0.0307030  -0.0923626  -0.0299737  -0.0299123  -0.0124583   0.0099996
   39   0.1101379  -0.0002979  -0.1235205   0.0018199  -0.0008008   0.0021531
   40  -0.0060927   0.0242065   0.0154421  -0.0048032   0.0036761   0.0037513
   41   0.0043047  -0.0171401  -0.0110499  -0.0014502   0.0030692   0.0025593
   42   0.0072044  -0.0222917  -0.0104544   0.0015296  -0.0003592  -0.0019616
   43   0.4679053   0.0205719  -0.1860884  -0.0829673  -0.0632438   0.0066672
   44   0.0205719   0.5000930   0.1477621  -0.0599103  -0.1120514  -0.0033357
   45  -0.1860884   0.1477621   0.2861356   0.0079849  -0.0014605  -0.0282920
   46  -0.0829673  -0.0599103   0.0079849   0.1111971   0.0971146  -0.0146875
   47  -0.0632438  -0.1120514  -0.0014605   0.0971146   0.1571399   0.0064224
   48   0.0066672  -0.0033357  -0.0282920  -0.0146875   0.0064224   0.0221349
   49  -0.1207752   0.0720452   0.0637602  -0.0014351  -0.0283174  -0.0084374
   50   0.0177077  -0.2406977  -0.0853945  -0.0092590  -0.0367038  -0.0121947
   51   0.0409258  -0.1156515  -0.1326135  -0.0003712  -0.0016961   0.0044028
   52  -0.0029938  -0.0017415   0.0025914   0.0002090  -0.0002735  -0.0017767
   53   0.0225630   0.0011228  -0.0134406   0.0012420   0.0001074   0.0004847
   54   0.0127244   0.0001950  -0.0041514  -0.0011247   0.0013266  -0.0015019
   55   0.0494060  -0.0407973  -0.0394713   0.0022171   0.0041565   0.0028881
   56   0.0082573  -0.0547830  -0.0313920   0.0013199   0.0020789  -0.0017649
   57  -0.0187803  -0.0040339   0.0178456   0.0017130  -0.0033629   0.0020868
   58  -0.0012085  -0.0011247   0.0024928   0.0000449  -0.0003654  -0.0001466
   59  -0.0042095   0.0019934   0.0014554  -0.0004744  -0.0016551  -0.0004637
   60   0.0011871  -0.0002440   0.0033039  -0.0001877  -0.0004969  -0.0000485
   61  -0.0311084   0.0237225   0.0252429  -0.0007897  -0.0020842  -0.0008132
   62   0.0235647  -0.0162973  -0.0185468  -0.0013943  -0.0013524   0.0005296
   63   0.0257423  -0.0187735  -0.0257722  -0.0004752   0.0010652  -0.0001078
   64  -0.0004424   0.0009973   0.0001641   0.0000073  -0.0000225  -0.0001901
   65   0.0007699  -0.0001055  -0.0001592   0.0000244   0.0000138   0.0001326
   66  -0.0000059  -0.0001980  -0.0009182  -0.0001809   0.0001365  -0.0001649
           49          50          51          52          53          54
    1   0.0000302  -0.0004128  -0.0012465  -0.0000718   0.0000194   0.0000237
    2  -0.0002093  -0.0011259  -0.0002330   0.0000460   0.0000698   0.0000112
    3  -0.0006621   0.0004109  -0.0009677  -0.0000011   0.0000514  -0.0000777
    4  -0.0004376   0.0000696   0.0005059   0.0000139   0.0000047  -0.0000384
    5   0.0003453   0.0001126  -0.0000175  -0.0000053   0.0000173   0.0000044
    6   0.0000417   0.0000885   0.0000567  -0.0000232   0.0000078  -0.0000017
    7  -0.0000344  -0.0000704  -0.0000042  -0.0000033  -0.0000035   0.0000027
    8   0.0000501  -0.0000276  -0.0000333  -0.0000100  -0.0000034  -0.0000090
    9  -0.0001098  -0.0000854  -0.0000097  -0.0000025  -0.0000069  -0.0000115
   10  -0.0000502  -0.0001076  -0.0000709   0.0000072  -0.0000020   0.0000096
   11   0.0000593   0.0000807   0.0000610   0.0000136  -0.0000047   0.0000122
   12  -0.0001982   0.0000594   0.0000685   0.0000078  -0.0000251   0.0000298
   13  -0.0000256   0.0000033   0.0000372   0.0000026  -0.0000011  -0.0000021
   14  -0.0000804  -0.0000158   0.0000414   0.0000031  -0.0000047   0.0000023
   15   0.0001889  -0.0000721  -0.0001064  -0.0000111   0.0000134  -0.0000114
   16   0.0001582   0.0000066  -0.0000816  -0.0000017   0.0000028  -0.0000018
   17  -0.0000305  -0.0000635  -0.0000501  -0.0000023   0.0000042  -0.0000119
   18  -0.0000728   0.0000817   0.0000280  -0.0000037  -0.0000031  -0.0000068
   19  -0.0001631   0.0000283   0.0000834   0.0000004  -0.0000098  -0.0000004
   20   0.0000209  -0.0000102   0.0000301   0.0000006  -0.0000005   0.0000025
   21   0.0000763  -0.0000089  -0.0000870  -0.0000009   0.0000064  -0.0000004
   22   0.0001136   0.0000763  -0.0000872   0.0000053   0.0000002   0.0000021
   23   0.0000064   0.0000511   0.0000367  -0.0000109  -0.0000066  -0.0000019
   24  -0.0000966  -0.0000269  -0.0000515  -0.0000005   0.0000077  -0.0000050
   25  -0.0002204   0.0000416   0.0000903  -0.0000026  -0.0000038  -0.0000165
   26   0.0000393  -0.0000443  -0.0000765   0.0000015   0.0000008   0.0000036
   27  -0.0000145  -0.0000387   0.0000315  -0.0000043  -0.0000019  -0.0000053
   28  -0.0000117   0.0000348   0.0000023   0.0000326   0.0000032  -0.0000053
   29   0.0000039   0.0003318   0.0004488  -0.0000031  -0.0000149   0.0000178
   30   0.0006288   0.0000677   0.0001162   0.0000260   0.0000109   0.0000312
   31  -0.0000944   0.0001326   0.0003286  -0.0000073   0.0000105  -0.0000200
   32   0.0000561   0.0001230  -0.0001230   0.0000136   0.0000051   0.0000146
   33  -0.0001324   0.0001254   0.0000746  -0.0000244   0.0000042  -0.0000244
   34  -0.0035666  -0.0129137  -0.0042584   0.0001745   0.0001043  -0.0007810
   35  -0.0136320  -0.0579411  -0.0162278  -0.0000132  -0.0011149   0.0000826
   36  -0.0040205  -0.0166625  -0.0059763  -0.0008399   0.0000173  -0.0008101
   37   0.0047114   0.0675883   0.0307092   0.0019878  -0.0007406   0.0016441
   38   0.0251156   0.0243288  -0.0072846  -0.0000789  -0.0026131  -0.0033797
   39   0.0125614  -0.0317982  -0.0121807   0.0019865  -0.0030086   0.0032054
   40  -0.0027601  -0.0033160   0.0022376   0.0001471   0.0010430   0.0004517
   41   0.0004768   0.0026033  -0.0007084  -0.0000936  -0.0005947  -0.0002807
   42   0.0038944   0.0015976   0.0022442  -0.0000316  -0.0009104  -0.0002060
   43  -0.1207752   0.0177077   0.0409258  -0.0029938   0.0225630   0.0127244
   44   0.0720452  -0.2406977  -0.1156515  -0.0017415   0.0011228   0.0001950
   45   0.0637602  -0.0853945  -0.1326135   0.0025914  -0.0134406  -0.0041514
   46  -0.0014351  -0.0092590  -0.0003712   0.0002090   0.0012420  -0.0011247
   47  -0.0283174  -0.0367038  -0.0016961  -0.0002735   0.0001074   0.0013266
   48  -0.0084374  -0.0121947   0.0044028  -0.0017767   0.0004847  -0.0015019
   49   0.6217461   0.0879065  -0.2417982  -0.2692413   0.0056198   0.1341163
   50   0.0879065   0.5927233   0.1466935   0.0060636  -0.0523367  -0.0109715
   51  -0.2417982   0.1466935   0.3224045   0.1342772  -0.0106492  -0.1140637
   52  -0.2692413   0.0060636   0.1342772   0.2808727  -0.0043370  -0.1458700
   53   0.0056198  -0.0523367  -0.0106492  -0.0043370   0.0536868   0.0150225
   54   0.1341163  -0.0109715  -0.1140637  -0.1458700   0.0150225   0.1117312
   55  -0.1982419  -0.0901868   0.0376654  -0.0114477  -0.0211393  -0.0007669
   56  -0.1428016  -0.2292559   0.0105743   0.0029983   0.0043214  -0.0011385
   57   0.0158131  -0.0188308  -0.0804141   0.0093284   0.0123716   0.0029789
   58   0.0069007  -0.0109021  -0.0057495   0.0001739   0.0001022  -0.0015762
   59   0.0099295  -0.0359460  -0.0224743   0.0010764   0.0004109   0.0006864
   60   0.0029396  -0.0108129  -0.0014102  -0.0012342   0.0012201  -0.0014652
   61  -0.0340306  -0.0531024   0.0021339   0.0005680  -0.0034354   0.0012792
   62  -0.0168026   0.0321548   0.0189915  -0.0037805  -0.0033641  -0.0015308
   63   0.0170373   0.0398106   0.0164892   0.0011729  -0.0017835   0.0041264
   64  -0.0025688   0.0006136   0.0046722  -0.0004254  -0.0010427  -0.0000506
   65   0.0001996   0.0016638  -0.0016536   0.0001330   0.0003118  -0.0000576
   66   0.0044848  -0.0020396   0.0019655   0.0004338   0.0006113   0.0002395
           55          56          57          58          59          60
    1   0.0030413   0.0005781   0.0026444   0.0001803  -0.0005343  -0.0003838
    2   0.0005712  -0.0022949  -0.0034591   0.0008777  -0.0005693  -0.0008157
    3   0.0020958  -0.0037074   0.0039350   0.0001545   0.0002096   0.0000372
    4  -0.0004296  -0.0002305  -0.0008561  -0.0001806   0.0003396   0.0001797
    5  -0.0001326   0.0001414   0.0003837   0.0000055  -0.0000124  -0.0000421
    6   0.0000132  -0.0000119   0.0004902   0.0000047  -0.0000029   0.0000229
    7   0.0000336  -0.0000028  -0.0000364   0.0000138  -0.0000293  -0.0000149
    8   0.0000803  -0.0000452   0.0001486   0.0000430  -0.0001108  -0.0000785
    9   0.0003171  -0.0002700  -0.0001520  -0.0000174   0.0000649   0.0000301
   10   0.0000608   0.0001391  -0.0000953  -0.0000355   0.0000551   0.0000920
   11  -0.0004042   0.0004107  -0.0001860   0.0000332  -0.0001442  -0.0000733
   12   0.0002692  -0.0004091  -0.0003789  -0.0002032   0.0003759   0.0002432
   13  -0.0000183  -0.0000222  -0.0000808  -0.0000121   0.0000254   0.0000186
   14   0.0000862  -0.0001451  -0.0001362  -0.0000553   0.0001236   0.0000819
   15  -0.0001280   0.0004050   0.0002615   0.0001337  -0.0002892  -0.0001719
   16  -0.0001473   0.0002598   0.0002941   0.0001055  -0.0002307  -0.0002016
   17   0.0001028  -0.0000267   0.0000575   0.0000056   0.0000114  -0.0000112
   18   0.0000193  -0.0003197   0.0000144  -0.0000502   0.0001246   0.0000335
   19   0.0001507  -0.0003113  -0.0002564  -0.0001503   0.0002933   0.0002117
   20  -0.0000169   0.0000117  -0.0000336   0.0000029  -0.0000006   0.0000069
   21  -0.0000639   0.0001808   0.0001853   0.0000889  -0.0001784  -0.0001240
   22  -0.0002242   0.0002503   0.0004294   0.0000919  -0.0002158  -0.0001626
   23   0.0000762  -0.0000283   0.0000264  -0.0000955   0.0001082   0.0000996
   24   0.0001983   0.0001645   0.0002974   0.0000222  -0.0000953  -0.0000204
   25   0.0002378  -0.0004202  -0.0001007  -0.0001194   0.0002542   0.0001783
   26   0.0000038   0.0001246   0.0000895   0.0000331  -0.0000764  -0.0000690
   27   0.0000203  -0.0000426  -0.0001188  -0.0000352   0.0000654   0.0000514
   28   0.0001452  -0.0001392   0.0005658  -0.0000111  -0.0000020   0.0001159
   29  -0.0005907   0.0002298  -0.0004743  -0.0001032   0.0001402   0.0002436
   30  -0.0003350   0.0001591  -0.0007078   0.0003539  -0.0004525  -0.0003765
   31   0.0001357  -0.0002835  -0.0000773  -0.0000185   0.0000715   0.0000055
   32  -0.0001783  -0.0002232   0.0002461   0.0000786  -0.0000703  -0.0000743
   33  -0.0002524   0.0001261   0.0000520  -0.0000901   0.0000855   0.0000885
   34   0.0011569   0.0278163   0.0144518  -0.0021384   0.0001415   0.0035837
   35   0.0733598   0.0243351  -0.0334210  -0.0040085   0.0025837   0.0015485
   36   0.0334790  -0.0076155  -0.0153608   0.0018542  -0.0007669   0.0027799
   37  -0.0572205  -0.0260098   0.0176133   0.0015152   0.0008140  -0.0006563
   38  -0.0267428  -0.0137912   0.0117788   0.0007849   0.0002022  -0.0002171
   39   0.0180624   0.0113772  -0.0110835  -0.0007427  -0.0001951  -0.0000500
   40   0.0006227   0.0001168  -0.0004754  -0.0001315   0.0006170   0.0000914
   41   0.0001701   0.0004549   0.0001841   0.0005982  -0.0014846  -0.0007768
   42  -0.0006551   0.0001992   0.0000760   0.0001065  -0.0008094  -0.0008196
   43   0.0494060   0.0082573  -0.0187803  -0.0012085  -0.0042095   0.0011871
   44  -0.0407973  -0.0547830  -0.0040339  -0.0011247   0.0019934  -0.0002440
   45  -0.0394713  -0.0313920   0.0178456   0.0024928   0.0014554   0.0033039
   46   0.0022171   0.0013199   0.0017130   0.0000449  -0.0004744  -0.0001877
   47   0.0041565   0.0020789  -0.0033629  -0.0003654  -0.0016551  -0.0004969
   48   0.0028881  -0.0017649   0.0020868  -0.0001466  -0.0004637  -0.0000485
   49  -0.1982419  -0.1428016   0.0158131   0.0069007   0.0099295   0.0029396
   50  -0.0901868  -0.2292559  -0.0188308  -0.0109021  -0.0359460  -0.0108129
   51   0.0376654   0.0105743  -0.0804141  -0.0057495  -0.0224743  -0.0014102
   52  -0.0114477   0.0029983   0.0093284   0.0001739   0.0010764  -0.0012342
   53  -0.0211393   0.0043214   0.0123716   0.0001022   0.0004109   0.0012201
   54  -0.0007669  -0.0011385   0.0029789  -0.0015762   0.0006864  -0.0014652
   55   0.5344077   0.1143161  -0.1805506  -0.0448389   0.0228352   0.0208701
   56   0.1143161   0.4894747   0.0883428   0.0228290  -0.1191670  -0.0522449
   57  -0.1805506   0.0883428   0.2611972   0.0208223  -0.0521822  -0.0563061
   58  -0.0448389   0.0228290   0.0208223   0.0450224  -0.0372653  -0.0333175
   59   0.0228352  -0.1191670  -0.0521822  -0.0372653   0.1678578   0.0853813
   60   0.0208701  -0.0522449  -0.0563061  -0.0333175   0.0853813   0.0654409
   61  -0.2670850   0.0133507   0.1189395  -0.0054432   0.0063773   0.0081662
   62  -0.0386951  -0.1053232   0.0038481   0.0275856  -0.0147794  -0.0233955
   63   0.0967025  -0.0253344  -0.1275850   0.0170170  -0.0117551  -0.0098518
   64  -0.0119657  -0.0220118  -0.0013045   0.0002395   0.0001306  -0.0014816
   65   0.0031252   0.0034967  -0.0013541   0.0009408   0.0005845   0.0007700
   66   0.0096212   0.0127220   0.0026861  -0.0011219   0.0012161  -0.0013873
           61          62          63          64          65          66
    1  -0.0121887   0.0067780   0.0118501  -0.0001976  -0.0006289  -0.0023080
    2   0.0237107   0.0030183  -0.0143540   0.0014190   0.0002104   0.0008551
    3   0.0184373  -0.0049484  -0.0075154  -0.0014172   0.0021496  -0.0022216
    4  -0.0007603  -0.0011539   0.0004836   0.0003858  -0.0000505   0.0004083
    5   0.0015211  -0.0016243  -0.0001964  -0.0000572   0.0003658  -0.0000676
    6  -0.0008990   0.0020074   0.0007188  -0.0000284  -0.0001363  -0.0001425
    7   0.0003238   0.0000185  -0.0000711  -0.0000003  -0.0000224  -0.0000724
    8   0.0003127   0.0003468  -0.0001999  -0.0000499  -0.0000210  -0.0001210
    9   0.0002824  -0.0001564  -0.0000487  -0.0000757  -0.0000009  -0.0001447
   10  -0.0005698  -0.0000911  -0.0000097   0.0000433   0.0000730   0.0001857
   11  -0.0004139  -0.0000446   0.0003690   0.0000420  -0.0000070   0.0002727
   12  -0.0005860  -0.0002284   0.0006174   0.0000403  -0.0002550  -0.0001626
   13  -0.0000599  -0.0000218   0.0000296   0.0000061   0.0000006   0.0000101
   14  -0.0002052  -0.0000234   0.0000319   0.0000258  -0.0000448  -0.0000012
   15   0.0003462   0.0000924  -0.0000594  -0.0000800   0.0001191  -0.0000275
   16   0.0003726  -0.0001646  -0.0000353  -0.0000762   0.0000279  -0.0000061
   17   0.0000235   0.0000680  -0.0001092   0.0000325   0.0000199  -0.0000006
   18  -0.0000327   0.0001232   0.0001596  -0.0000147  -0.0001041  -0.0001190
   19  -0.0005529  -0.0001547   0.0002465   0.0000391  -0.0001110  -0.0000601
   20  -0.0000021  -0.0000176   0.0000059  -0.0000033   0.0000006   0.0000026
   21   0.0003161   0.0000818  -0.0001596  -0.0000329   0.0000724   0.0000231
   22  -0.0000849   0.0000364   0.0001376  -0.0001730   0.0001212  -0.0000109
   23  -0.0009753   0.0000096   0.0002116  -0.0000374  -0.0001535  -0.0000524
   24  -0.0002331  -0.0001134  -0.0001269  -0.0000154   0.0001874  -0.0000229
   25  -0.0004272  -0.0001270   0.0001113  -0.0000135  -0.0000275  -0.0001373
   26   0.0000540   0.0000402   0.0000193  -0.0000054   0.0000185   0.0000587
   27  -0.0000442  -0.0000481   0.0001849   0.0000029  -0.0000342  -0.0000410
   28   0.0000576  -0.0020658  -0.0012909  -0.0000303   0.0006321  -0.0002147
   29  -0.0005688   0.0001358   0.0004620   0.0002083  -0.0001058  -0.0001486
   30   0.0024394   0.0005991  -0.0027611   0.0001316  -0.0002615   0.0008005
   31  -0.0002721   0.0001443  -0.0011006   0.0000292  -0.0000077   0.0000243
   32   0.0011084   0.0000028  -0.0000846  -0.0000392   0.0000340   0.0000469
   33  -0.0004263  -0.0001556   0.0007016  -0.0000008   0.0000723  -0.0002753
   34  -0.1178893   0.0575314   0.0574964   0.0078976  -0.0153710  -0.0087021
   35   0.0030749  -0.2523321  -0.0815356   0.0079868  -0.0157453  -0.0124475
   36   0.0341608  -0.1118348  -0.1257155   0.0009805   0.0003185   0.0028729
   37   0.0470183  -0.0360203  -0.0368245   0.0013554   0.0010904   0.0031325
   38   0.0074358  -0.0504290  -0.0302830   0.0006403  -0.0008834  -0.0032008
   39  -0.0182580  -0.0047233   0.0179423   0.0029074  -0.0034596   0.0030119
   40  -0.0012045  -0.0017825   0.0020184   0.0002864  -0.0003332  -0.0001723
   41  -0.0055133   0.0000810   0.0015114   0.0007751  -0.0010268  -0.0009089
   42   0.0005941  -0.0007567   0.0032552   0.0002964  -0.0003598  -0.0000548
   43  -0.0311084   0.0235647   0.0257423  -0.0004424   0.0007699  -0.0000059
   44   0.0237225  -0.0162973  -0.0187735   0.0009973  -0.0001055  -0.0001980
   45   0.0252429  -0.0185468  -0.0257722   0.0001641  -0.0001592  -0.0009182
   46  -0.0007897  -0.0013943  -0.0004752   0.0000073   0.0000244  -0.0001809
   47  -0.0020842  -0.0013524   0.0010652  -0.0000225   0.0000138   0.0001365
   48  -0.0008132   0.0005296  -0.0001078  -0.0001901   0.0001326  -0.0001649
   49  -0.0340306  -0.0168026   0.0170373  -0.0025688   0.0001996   0.0044848
   50  -0.0531024   0.0321548   0.0398106   0.0006136   0.0016638  -0.0020396
   51   0.0021339   0.0189915   0.0164892   0.0046722  -0.0016536   0.0019655
   52   0.0005680  -0.0037805   0.0011729  -0.0004254   0.0001330   0.0004338
   53  -0.0034354  -0.0033641  -0.0017835  -0.0010427   0.0003118   0.0006113
   54   0.0012792  -0.0015308   0.0041264  -0.0000506  -0.0000576   0.0002395
   55  -0.2670850  -0.0386951   0.0967025  -0.0119657   0.0031252   0.0096212
   56   0.0133507  -0.1053232  -0.0253344  -0.0220118   0.0034967   0.0127220
   57   0.1189395   0.0038481  -0.1275850  -0.0013045  -0.0013541   0.0026861
   58  -0.0054432   0.0275856   0.0170170   0.0002395   0.0009408  -0.0011219
   59   0.0063773  -0.0147794  -0.0117551   0.0001306   0.0005845   0.0012161
   60   0.0081662  -0.0233955  -0.0098518  -0.0014816   0.0007700  -0.0013873
   61   0.5842559   0.1292618  -0.1990420  -0.1601288  -0.1436509   0.0079980
   62   0.1292618   0.6423458   0.1458717  -0.1426670  -0.2326138  -0.0057060
   63  -0.1990420   0.1458717   0.2966103   0.0088027  -0.0049561  -0.0410995
   64  -0.1601288  -0.1426670   0.0088027   0.1657323   0.1530650  -0.0133062
   65  -0.1436509  -0.2326138  -0.0049561   0.1530650   0.2439869   0.0089701
   66   0.0079980  -0.0057060  -0.0410995  -0.0133062   0.0089701   0.0351824
 **********************************************************************
 **                                                                  **
 **                       VIBRATIONAL ANALYSIS                       **
 **                       --------------------                       **
 **                                                                  **
 **        VIBRATIONAL FREQUENCIES (CM**-1) AND NORMAL MODES         **
 **     FORCE CONSTANTS (mDYN/ANGSTROM) AND REDUCED MASSES (AMU)     **
 **                  INFRARED INTENSITIES (KM/MOL)                   **
 **                                                                  **
 **********************************************************************


 Mode:                 1                      2                      3
 Frequency:        15.65                  36.00                  43.49
 Force Cnst:      0.0037                 0.0167                 0.0216
 Red. Mass:      25.4085                21.9149                19.3650
 IR Active:          YES                    YES                    YES
 IR Intens:        0.006                  0.024                  0.007
 Raman Active:       YES                    YES                    YES
               X      Y      Z        X      Y      Z        X      Y      Z
 C         -0.002 -0.000 -0.005   -0.052 -0.201 -0.128   -0.076  0.107 -0.156
 C          0.030  0.141  0.055   -0.034 -0.190 -0.123    0.019  0.090 -0.159
 H          0.051  0.235  0.099   -0.044 -0.254 -0.161    0.063  0.117 -0.222
 C          0.032  0.165  0.059    0.008 -0.060 -0.053    0.067  0.029 -0.086
 Cl         0.074  0.357  0.143    0.030 -0.051 -0.050    0.209  0.015 -0.095
 C          0.003  0.040  0.000    0.040  0.090  0.024    0.011 -0.019 -0.012
 Cl         0.005  0.062  0.004    0.118  0.354  0.155    0.064 -0.114  0.072
 C         -0.028 -0.102 -0.059    0.011  0.040  0.002   -0.085  0.007 -0.004
 Cl        -0.062 -0.258 -0.133    0.046  0.224  0.102   -0.159 -0.046  0.096
 C         -0.027 -0.115 -0.058   -0.040 -0.127 -0.084   -0.125  0.076 -0.078
 Cl        -0.049 -0.253 -0.117   -0.082 -0.220 -0.123   -0.245  0.124 -0.062
 C         -0.004  0.002 -0.010   -0.042 -0.151 -0.110   -0.085  0.106 -0.175
 C          0.048 -0.039  0.108   -0.108 -0.097 -0.026   -0.022  0.056 -0.101
 Cl         0.097 -0.101  0.239   -0.248 -0.151 -0.007   -0.058  0.118 -0.223
 C          0.047 -0.021  0.104   -0.056  0.000  0.056    0.085 -0.051  0.090
 Cl         0.115 -0.071  0.261   -0.131  0.065  0.194    0.234 -0.164  0.306
 C         -0.016  0.040 -0.030    0.057  0.043  0.043    0.096 -0.085  0.153
 H         -0.019  0.053 -0.037    0.096  0.113  0.105    0.178 -0.166  0.301
 C         -0.075  0.083 -0.159    0.119 -0.008 -0.048    0.003 -0.015  0.030
 Cl        -0.156  0.165 -0.343    0.272  0.050 -0.068    0.018 -0.064  0.121
 C         -0.069  0.062 -0.147    0.069 -0.107 -0.123   -0.080  0.077 -0.124
 H         -0.113  0.096 -0.243    0.125 -0.150 -0.188   -0.126  0.111 -0.173
 TransDip  -0.000  0.002 -0.001    0.001 -0.004 -0.003    0.000  0.002 -0.002

 Mode:                 4                      5                      6
 Frequency:        76.37                  78.90                  82.99
 Force Cnst:      0.0911                 0.1089                 0.1069
 Red. Mass:      26.4945                29.7003                26.3422
 IR Active:          YES                    YES                    YES
 IR Intens:        0.042                  0.032                  0.044
 Raman Active:       YES                    YES                    YES
               X      Y      Z        X      Y      Z        X      Y      Z
 C         -0.057 -0.149 -0.131    0.044 -0.010  0.091   -0.053  0.129 -0.105
 C         -0.028 -0.106 -0.112    0.042  0.099  0.138    0.007  0.167 -0.089
 H         -0.020 -0.102 -0.125    0.052  0.187  0.199    0.042  0.229 -0.104
 C          0.017  0.022 -0.039    0.005  0.038  0.080    0.019  0.063 -0.080
 Cl         0.157  0.432  0.136   -0.028  0.127  0.121    0.091 -0.041 -0.129
 C         -0.014 -0.069 -0.059   -0.006 -0.059  0.007   -0.016  0.022 -0.043
 Cl        -0.045 -0.257 -0.114   -0.124 -0.419 -0.189   -0.007 -0.129 -0.031
 C         -0.019 -0.009 -0.035    0.058  0.061  0.058   -0.063  0.065 -0.027
 Cl        -0.004  0.111  0.042    0.182  0.475  0.190   -0.072  0.204  0.112
 C         -0.024  0.016 -0.046    0.046 -0.060  0.042   -0.103  0.027 -0.102
 Cl         0.030  0.386  0.109    0.030 -0.357 -0.080   -0.256 -0.238 -0.221
 C         -0.059 -0.164 -0.131    0.037 -0.019  0.080   -0.046  0.124 -0.095
 C         -0.076 -0.153 -0.037   -0.005  0.015 -0.002    0.052  0.050  0.032
 Cl        -0.095 -0.269  0.143   -0.121  0.118 -0.233    0.309 -0.104  0.427
 C         -0.074 -0.067 -0.034    0.017 -0.006  0.038    0.004  0.053 -0.055
 Cl        -0.172  0.009 -0.005    0.051 -0.031  0.092   -0.015  0.067 -0.174
 C         -0.003 -0.040 -0.042    0.010 -0.004  0.031   -0.022  0.040 -0.046
 H          0.016  0.009 -0.012    0.003 -0.002  0.019   -0.018  0.012 -0.039
 C          0.053 -0.085 -0.073   -0.003  0.005  0.015   -0.027  0.045 -0.003
 Cl         0.225 -0.081  0.004   -0.090  0.069 -0.138    0.068 -0.084  0.272
 C          0.001 -0.137 -0.150    0.038 -0.022  0.087   -0.083  0.123 -0.110
 H          0.032 -0.161 -0.198    0.049 -0.031  0.112   -0.122  0.153 -0.140
 TransDip  -0.000 -0.003 -0.006    0.002  0.001  0.005   -0.002  0.004 -0.005

 Mode:                 7                      8                      9
 Frequency:       142.12                 163.32                 185.64
 Force Cnst:      0.3265                 0.1574                 0.2465
 Red. Mass:      27.4382                10.0128                12.1398
 IR Active:          YES                    YES                    YES
 IR Intens:        0.069                  0.117                  0.056
 Raman Active:       YES                    YES                    YES
               X      Y      Z        X      Y      Z        X      Y      Z
 C         -0.034 -0.046  0.031   -0.022  0.014 -0.044    0.038  0.177  0.070
 C         -0.117 -0.041  0.062   -0.021  0.011 -0.052    0.096  0.398  0.161
 H         -0.145 -0.059  0.105   -0.015  0.015 -0.061    0.096  0.393  0.156
 C         -0.143 -0.017  0.063   -0.005  0.003 -0.042    0.093  0.370  0.151
 Cl        -0.332  0.054  0.104    0.084  0.005 -0.048   -0.001 -0.139 -0.070
 C         -0.142 -0.016  0.074   -0.010  0.001 -0.030    0.076  0.315  0.130
 Cl        -0.170  0.023  0.055    0.009  0.003 -0.002   -0.024 -0.072 -0.038
 C         -0.105 -0.030  0.084   -0.021  0.004 -0.032    0.065  0.274  0.111
 Cl        -0.152 -0.028  0.162   -0.040  0.013  0.004   -0.015 -0.070 -0.046
 C         -0.088 -0.037  0.079   -0.025  0.014 -0.049    0.045  0.202  0.080
 Cl        -0.261  0.018  0.104   -0.064  0.035 -0.046   -0.012  0.001 -0.006
 C          0.048 -0.049  0.002    0.039 -0.027  0.072   -0.019 -0.054 -0.017
 C          0.101 -0.049 -0.035    0.078 -0.059  0.152   -0.019 -0.073 -0.018
 Cl         0.258  0.039 -0.118   -0.013 -0.002  0.010   -0.127 -0.134  0.010
 C          0.117 -0.046 -0.036    0.145 -0.111  0.271   -0.021 -0.061 -0.002
 Cl         0.208 -0.113 -0.186   -0.090  0.064 -0.153   -0.045 -0.061 -0.006
 C          0.131 -0.024 -0.016    0.235 -0.181  0.435   -0.028 -0.063  0.011
 H          0.128 -0.017 -0.020    0.266 -0.206  0.491   -0.025 -0.070  0.018
 C          0.149 -0.019 -0.033    0.137 -0.109  0.260   -0.025 -0.066 -0.008
 Cl         0.432  0.157 -0.206   -0.095  0.054 -0.139    0.137  0.008 -0.072
 C          0.123 -0.049 -0.031    0.058 -0.047  0.116   -0.046 -0.077 -0.018
 H          0.148 -0.071 -0.061   -0.023  0.016 -0.026   -0.054 -0.072 -0.020
 TransDip  -0.005 -0.005  0.005    0.006 -0.003  0.008    0.004  0.006  0.002

 Mode:                10                     11                     12
 Frequency:       203.86                 210.80                 219.40
 Force Cnst:      0.6433                 0.5782                 0.6111
 Red. Mass:      26.2730                22.0827                21.5488
 IR Active:          YES                    YES                    YES
 IR Intens:        0.117                  0.110                  0.162
 Raman Active:       YES                    YES                    YES
               X      Y      Z        X      Y      Z        X      Y      Z
 C         -0.067 -0.006  0.027   -0.013 -0.029  0.057   -0.141  0.013  0.014
 C         -0.083 -0.069 -0.023   -0.087 -0.022  0.044   -0.131  0.021 -0.014
 H         -0.077 -0.046 -0.015   -0.104 -0.036  0.064   -0.143  0.004 -0.010
 C         -0.077 -0.101 -0.027   -0.076 -0.031  0.079   -0.125  0.033 -0.027
 Cl         0.254 -0.027  0.009    0.426 -0.128  0.059    0.157 -0.015 -0.053
 C         -0.096 -0.095 -0.018   -0.103 -0.014  0.086   -0.161  0.029  0.014
 Cl        -0.090  0.049  0.017   -0.314  0.171 -0.213   -0.057 -0.092  0.254
 C         -0.075 -0.074 -0.031   -0.007 -0.022  0.075   -0.179  0.055 -0.022
 Cl         0.017  0.073 -0.110    0.127  0.033 -0.157   -0.171  0.085 -0.109
 C         -0.058 -0.046  0.002   -0.019 -0.022  0.084   -0.123  0.028  0.016
 Cl         0.089 -0.027  0.018   -0.244  0.005  0.113    0.407 -0.091 -0.021
 C         -0.056  0.069  0.076    0.017 -0.064  0.102   -0.157  0.002 -0.017
 C         -0.096  0.124  0.097   -0.013 -0.043 -0.006   -0.093 -0.046  0.039
 Cl        -0.362  0.019  0.204    0.191  0.050 -0.071    0.259  0.141 -0.093
 C         -0.100  0.080  0.056   -0.059 -0.022 -0.068   -0.101 -0.105  0.065
 Cl         0.373 -0.311 -0.316   -0.114  0.012  0.121   -0.196 -0.078  0.045
 C         -0.192  0.066  0.064   -0.077  0.021 -0.135   -0.083 -0.089  0.105
 H         -0.210  0.064  0.036   -0.140  0.070 -0.248   -0.042 -0.126  0.181
 C         -0.126  0.057  0.082    0.008 -0.045  0.030   -0.136 -0.036 -0.008
 Cl         0.117  0.207  0.028    0.044 -0.000 -0.043    0.176  0.078 -0.038
 C         -0.097  0.038  0.114    0.093 -0.113  0.198   -0.208  0.014 -0.117
 H         -0.108  0.047  0.163    0.167 -0.170  0.321   -0.275  0.064 -0.205
 TransDip  -0.008 -0.007 -0.003    0.001  0.006 -0.009   -0.012 -0.000  0.006

 Mode:                13                     14                     15
 Frequency:       227.14                 231.36                 259.70
 Force Cnst:      0.7287                 0.1886                 0.6845
 Red. Mass:      23.9709                 5.9815                17.2245
 IR Active:          YES                    YES                    YES
 IR Intens:        0.023                  0.117                  0.199
 Raman Active:       YES                    YES                    YES
               X      Y      Z        X      Y      Z        X      Y      Z
 C         -0.008  0.019 -0.021   -0.014  0.019 -0.020   -0.010  0.010  0.011
 C         -0.009  0.025 -0.034   -0.033  0.009 -0.037    0.110 -0.039 -0.001
 H         -0.003  0.032 -0.039   -0.038  0.005 -0.032    0.167 -0.008 -0.087
 C          0.004  0.013 -0.021   -0.027  0.020 -0.056    0.140 -0.076  0.004
 Cl         0.112 -0.008 -0.049   -0.014  0.037 -0.068   -0.086  0.012  0.042
 C          0.038  0.017 -0.054   -0.023  0.025 -0.040    0.205 -0.063 -0.085
 Cl        -0.115  0.164 -0.320    0.076 -0.072  0.120    0.240  0.030 -0.190
 C          0.010  0.018 -0.049   -0.032  0.039 -0.043    0.131 -0.046 -0.052
 Cl        -0.336 -0.133  0.502   -0.049  0.032 -0.056    0.129 -0.053  0.066
 C          0.005  0.040 -0.084   -0.013  0.039 -0.041    0.061  0.014 -0.078
 Cl         0.285 -0.016 -0.117   -0.034  0.030 -0.063   -0.113  0.062 -0.089
 C          0.043 -0.029  0.065    0.055 -0.046  0.108   -0.101  0.017  0.065
 C          0.004 -0.001 -0.007   -0.013  0.004 -0.016   -0.167  0.040  0.104
 Cl        -0.008 -0.018  0.012    0.018 -0.010  0.021    0.091  0.210  0.045
 C         -0.025  0.023 -0.057   -0.054  0.028 -0.084   -0.225 -0.086  0.085
 Cl         0.017 -0.007  0.028    0.010 -0.024  0.047   -0.197 -0.234  0.015
 C         -0.056  0.044 -0.113   -0.093  0.056 -0.151   -0.262 -0.076  0.113
 H         -0.120  0.092 -0.228   -0.195  0.132 -0.333   -0.265 -0.071  0.113
 C          0.037 -0.026  0.055    0.059 -0.056  0.120   -0.215 -0.081  0.095
 Cl        -0.014  0.001 -0.021   -0.011  0.017 -0.044    0.129  0.125 -0.020
 C          0.122 -0.089  0.209    0.194 -0.156  0.366   -0.197 -0.051  0.103
 H          0.189 -0.141  0.331    0.307 -0.243  0.574   -0.262 -0.000  0.170
 TransDip  -0.002 -0.000  0.004    0.008 -0.003  0.007   -0.013 -0.001  0.006

 Mode:                16                     17                     18
 Frequency:       267.82                 330.12                 330.46
 Force Cnst:      0.2732                 0.6231                 1.3916
 Red. Mass:       6.4646                 9.7038                21.6290
 IR Active:          YES                    YES                    YES
 IR Intens:        0.652                  0.233                  0.101
 Raman Active:       YES                    YES                    YES
               X      Y      Z        X      Y      Z        X      Y      Z
 C          0.010  0.033  0.015    0.027 -0.026  0.014   -0.059  0.067  0.024
 C          0.085  0.356  0.154   -0.047 -0.026  0.002   -0.091 -0.018  0.023
 H          0.157  0.658  0.285   -0.075 -0.060  0.026   -0.052 -0.021 -0.055
 C          0.015  0.077  0.030   -0.044  0.018 -0.016   -0.046 -0.102  0.096
 Cl        -0.006 -0.040 -0.021    0.023  0.014 -0.043    0.018 -0.093  0.234
 C         -0.060 -0.214 -0.096   -0.021  0.049 -0.009    0.016 -0.046 -0.012
 Cl         0.014  0.053  0.031   -0.009 -0.018  0.032    0.038 -0.009  0.016
 C         -0.083 -0.319 -0.140    0.021  0.035 -0.020    0.030  0.024 -0.039
 Cl         0.009  0.068  0.023   -0.023 -0.004  0.014   -0.002  0.006 -0.020
 C         -0.062 -0.258 -0.112    0.038  0.008 -0.031    0.006  0.114 -0.113
 Cl         0.011  0.069  0.023   -0.041  0.031 -0.056   -0.012  0.105 -0.273
 C          0.015 -0.003  0.018    0.149 -0.070  0.210   -0.006 -0.109  0.136
 C          0.025 -0.022  0.015    0.235 -0.129  0.478    0.184 -0.282  0.150
 Cl        -0.009 -0.025 -0.012   -0.079  0.142 -0.005    0.075 -0.320 -0.240
 C          0.012 -0.017 -0.003    0.111 -0.093  0.243    0.142 -0.067  0.088
 Cl        -0.018  0.003  0.011   -0.023  0.006 -0.023    0.024  0.036 -0.021
 C         -0.009 -0.009 -0.026   -0.105  0.075 -0.199   -0.055  0.065 -0.101
 H         -0.020 -0.008 -0.045   -0.225  0.232 -0.420   -0.167 -0.043 -0.281
 C         -0.011 -0.010 -0.013   -0.065  0.031 -0.239   -0.171  0.186  0.011
 Cl         0.018 -0.012 -0.010    0.056 -0.149 -0.019   -0.065  0.339  0.219
 C         -0.003 -0.009  0.007    0.011  0.036 -0.089   -0.145 -0.013  0.019
 H         -0.004 -0.008  0.021   -0.079  0.104 -0.183   -0.111 -0.037 -0.112
 TransDip   0.011  0.022  0.008   -0.007  0.006 -0.012    0.000 -0.004 -0.009

 Mode:                19                     20                     21
 Frequency:       336.04                 356.34                 360.15
 Force Cnst:      1.6352                 1.9322                 0.9395
 Red. Mass:      24.5770                25.8266                12.2940
 IR Active:          YES                    YES                    YES
 IR Intens:        0.046                  0.071                  0.336
 Raman Active:       YES                    YES                    YES
               X      Y      Z        X      Y      Z        X      Y      Z
 C          0.097  0.013  0.109    0.093  0.182 -0.030    0.094  0.379  0.171
 C          0.123 -0.047 -0.005   -0.070  0.095 -0.098    0.031  0.072  0.047
 H          0.050 -0.089  0.093   -0.116  0.098 -0.007    0.051  0.123  0.056
 C          0.035  0.009 -0.239   -0.125 -0.072 -0.166   -0.073 -0.355 -0.124
 Cl         0.013  0.192 -0.421   -0.028  0.156 -0.288    0.014  0.019  0.088
 C          0.007 -0.025 -0.122   -0.190 -0.164  0.043   -0.072 -0.369 -0.171
 Cl         0.121  0.025 -0.104   -0.333  0.010  0.241    0.061  0.057 -0.009
 C         -0.047  0.012 -0.004    0.190 -0.089  0.109   -0.022  0.048 -0.006
 Cl        -0.078  0.017  0.008    0.446 -0.214  0.247   -0.080  0.034 -0.043
 C          0.039 -0.028  0.228    0.137  0.163 -0.006    0.088  0.413  0.181
 Cl        -0.063 -0.179  0.429    0.025  0.043 -0.178   -0.017 -0.060 -0.007
 C          0.025 -0.057  0.096    0.033  0.050 -0.014    0.035  0.114  0.035
 C          0.124 -0.170  0.138    0.014  0.019 -0.053    0.082  0.039 -0.056
 Cl         0.036 -0.167 -0.135   -0.012 -0.045 -0.007   -0.060 -0.058  0.010
 C          0.070 -0.069  0.083   -0.006 -0.026 -0.037    0.070 -0.025 -0.062
 Cl        -0.038 -0.029 -0.008   -0.066 -0.046  0.019   -0.010  0.071  0.035
 C         -0.078  0.023 -0.055   -0.039 -0.056  0.026   -0.032 -0.113 -0.004
 H         -0.157 -0.037 -0.183   -0.034 -0.122  0.041   -0.031 -0.208  0.000
 C         -0.145  0.103  0.009   -0.075 -0.020  0.039   -0.096 -0.098  0.000
 Cl        -0.032  0.230  0.143    0.013  0.066  0.017    0.096 -0.109 -0.096
 C         -0.111 -0.012  0.029   -0.073  0.006  0.025   -0.104  0.028  0.038
 H         -0.111 -0.009 -0.024   -0.118  0.041  0.059   -0.197  0.098  0.106
 TransDip  -0.006 -0.001 -0.003    0.004  0.001  0.008    0.002  0.017  0.007

 Mode:                22                     23                     24
 Frequency:       417.38                 499.58                 501.96
 Force Cnst:      1.1319                 0.9907                 0.9409
 Red. Mass:      11.0282                 6.7373                 6.3378
 IR Active:          YES                    YES                    YES
 IR Intens:        5.476                  4.308                  3.960
 Raman Active:       YES                    YES                    YES
               X      Y      Z        X      Y      Z        X      Y      Z
 C         -0.070 -0.057 -0.008    0.049  0.153 -0.061   -0.152  0.044 -0.198
 C         -0.042 -0.066 -0.023    0.071 -0.134 -0.169    0.054  0.147 -0.150
 H         -0.047 -0.117 -0.063    0.061 -0.335 -0.331    0.181  0.310 -0.255
 C          0.008  0.076  0.030    0.146  0.076  0.020    0.101 -0.074 -0.037
 Cl         0.002  0.009 -0.041   -0.030 -0.015  0.040   -0.038 -0.008  0.046
 C          0.031  0.103  0.042    0.086  0.127  0.115    0.026 -0.124  0.044
 Cl         0.023 -0.014 -0.020   -0.066 -0.007  0.009   -0.008  0.020 -0.019
 C         -0.006 -0.044 -0.008   -0.059 -0.181 -0.027   -0.053  0.067  0.133
 Cl         0.054 -0.017  0.021   -0.015  0.030 -0.016    0.064 -0.023 -0.007
 C         -0.053 -0.116 -0.053   -0.059 -0.097 -0.045   -0.161  0.093  0.011
 Cl         0.006  0.010  0.004    0.018 -0.010  0.027    0.046 -0.041  0.064
 C         -0.083 -0.046  0.023    0.061  0.244 -0.063   -0.176  0.028 -0.243
 C         -0.025 -0.027  0.012    0.207  0.079 -0.031   -0.032 -0.063  0.094
 Cl         0.037 -0.016 -0.028   -0.052 -0.017  0.019    0.017  0.006 -0.013
 C          0.014  0.078  0.027    0.192 -0.123 -0.046    0.061 -0.054  0.254
 Cl         0.209  0.297  0.008   -0.076 -0.022  0.025    0.018  0.015 -0.026
 C         -0.284 -0.094  0.111   -0.002 -0.146 -0.125   -0.067  0.109 -0.081
 H         -0.328 -0.285  0.045   -0.102 -0.256 -0.293   -0.224  0.297 -0.364
 C         -0.296 -0.162  0.102   -0.088 -0.067  0.056    0.068  0.002  0.040
 Cl         0.071 -0.074 -0.070    0.034  0.034 -0.007   -0.013 -0.015 -0.003
 C         -0.297 -0.173  0.098   -0.040  0.119  0.123    0.070 -0.078  0.054
 H         -0.402 -0.095  0.185   -0.145  0.202  0.277    0.195 -0.175  0.148
 TransDip  -0.068 -0.019  0.025    0.046  0.009 -0.047   -0.036  0.031 -0.043

 Mode:                25                     26                     27
 Frequency:       533.64                 552.54                 564.71
 Force Cnst:      1.7466                 1.1749                 1.0071
 Red. Mass:      10.4097                 6.5314                 5.3602
 IR Active:          YES                    YES                    YES
 IR Intens:       18.309                  0.356                  3.697
 Raman Active:       YES                    YES                    YES
               X      Y      Z        X      Y      Z        X      Y      Z
 C          0.196 -0.166 -0.031   -0.038 -0.087 -0.058   -0.023  0.005 -0.052
 C          0.426 -0.023  0.059   -0.072  0.148  0.040    0.018  0.036 -0.041
 H          0.499  0.187  0.116    0.018  0.593  0.266    0.053  0.089 -0.062
 C          0.284 -0.158 -0.070   -0.165 -0.280 -0.133    0.028 -0.034 -0.019
 Cl        -0.032  0.021 -0.017    0.013  0.007  0.026   -0.008 -0.000  0.010
 C          0.131 -0.128  0.041   -0.026  0.109  0.002    0.014 -0.017  0.016
 Cl        -0.194  0.022  0.081    0.039 -0.011 -0.013   -0.008  0.003 -0.001
 C          0.101  0.128  0.095    0.079  0.329  0.107   -0.003  0.033  0.037
 Cl        -0.152  0.053 -0.075    0.016 -0.036  0.007    0.004 -0.003 -0.005
 C          0.140 -0.072  0.032   -0.070 -0.266 -0.133   -0.034 -0.007 -0.015
 Cl        -0.018  0.039 -0.075    0.005  0.007  0.035    0.006 -0.006  0.014
 C          0.091 -0.127 -0.089    0.038  0.068  0.018    0.025 -0.015  0.029
 C         -0.011 -0.024 -0.021    0.084  0.035 -0.068    0.121 -0.089  0.204
 Cl        -0.002  0.068  0.031   -0.028  0.024  0.029   -0.011  0.011 -0.013
 C          0.001 -0.004  0.021    0.107 -0.081 -0.075   -0.139  0.103 -0.265
 Cl         0.013  0.027  0.002   -0.020  0.009  0.013    0.012 -0.008  0.023
 C         -0.086 -0.043  0.043    0.047 -0.125 -0.059   -0.034  0.017 -0.064
 H         -0.084 -0.097  0.050    0.046 -0.254 -0.055   -0.126  0.076 -0.228
 C         -0.070 -0.060 -0.027   -0.071 -0.026 -0.030    0.188 -0.149  0.345
 Cl        -0.026  0.066  0.044    0.011  0.035  0.012   -0.012  0.013 -0.016
 C         -0.036 -0.182 -0.040   -0.020  0.042  0.046   -0.078  0.052 -0.138
 H         -0.034 -0.182  0.019   -0.046  0.063  0.139   -0.332  0.247 -0.591
 TransDip   0.123 -0.058 -0.016    0.007  0.011 -0.014   -0.022  0.019 -0.054

 Mode:                28                     29                     30
 Frequency:       576.89                 625.32                 637.83
 Force Cnst:      2.0166                 2.7847                 1.2094
 Red. Mass:      10.2847                12.0875                 5.0457
 IR Active:          YES                    YES                    YES
 IR Intens:       32.475                 43.358                  2.630
 Raman Active:       YES                    YES                    YES
               X      Y      Z        X      Y      Z        X      Y      Z
 C          0.015 -0.068 -0.107   -0.244 -0.083  0.191    0.075 -0.079  0.151
 C         -0.143  0.049 -0.061    0.047 -0.104  0.203    0.003 -0.082  0.195
 H         -0.214 -0.090 -0.047    0.113 -0.061  0.109   -0.091 -0.128  0.345
 C         -0.085  0.223  0.043    0.099 -0.053  0.201   -0.104  0.008  0.020
 Cl         0.007 -0.038  0.052   -0.004  0.068 -0.164    0.022  0.005 -0.023
 C         -0.115 -0.101 -0.142    0.042 -0.186  0.243   -0.046  0.046 -0.065
 Cl         0.040  0.001  0.005    0.064  0.021 -0.078    0.011 -0.006  0.007
 C          0.012 -0.042 -0.105   -0.185 -0.052  0.306    0.047  0.018 -0.068
 Cl         0.019 -0.011  0.027    0.024  0.010 -0.041   -0.015 -0.000  0.009
 C          0.090  0.200  0.029   -0.267  0.009  0.203    0.117 -0.058  0.050
 Cl        -0.006 -0.037  0.056    0.026  0.059 -0.158   -0.017  0.023 -0.043
 C          0.037 -0.198 -0.138   -0.178 -0.016  0.114   -0.121  0.106 -0.200
 C          0.078 -0.129 -0.104    0.008 -0.108 -0.036   -0.038  0.043 -0.081
 Cl        -0.060  0.190  0.114   -0.034  0.062  0.044   -0.000 -0.005 -0.001
 C          0.151 -0.167 -0.124    0.078 -0.153 -0.134    0.115 -0.086  0.191
 Cl         0.015  0.060  0.015    0.025  0.041  0.004   -0.006  0.003 -0.006
 C          0.083 -0.210 -0.152    0.215 -0.133 -0.160   -0.063  0.044 -0.124
 H          0.028 -0.369 -0.241    0.216 -0.236 -0.157   -0.320  0.227 -0.583
 C         -0.010 -0.133 -0.032    0.024  0.022 -0.025    0.110 -0.083  0.213
 Cl        -0.041  0.146  0.083    0.010  0.022  0.005   -0.001  0.000 -0.011
 C         -0.024 -0.267 -0.098    0.002  0.060  0.031   -0.044  0.056 -0.063
 H          0.018 -0.302 -0.137    0.092 -0.013 -0.051   -0.032  0.048 -0.026
 TransDip   0.031 -0.125 -0.129   -0.094 -0.111  0.153   -0.038 -0.002  0.036

 Mode:                31                     32                     33
 Frequency:       653.60                 732.28                 745.04
 Force Cnst:      2.5854                 1.9263                 2.0371
 Red. Mass:      10.2720                 6.0970                 6.2286
 IR Active:          YES                    YES                    YES
 IR Intens:        4.004                  2.484                  5.179
 Raman Active:       YES                    YES                    YES
               X      Y      Z        X      Y      Z        X      Y      Z
 C          0.064  0.329  0.144    0.110  0.378  0.151    0.073 -0.026 -0.119
 C          0.016  0.084  0.038   -0.045 -0.083 -0.048   -0.134  0.083 -0.100
 H         -0.010 -0.038 -0.023   -0.185 -0.618 -0.256   -0.130  0.159 -0.040
 C         -0.091 -0.384 -0.150    0.018  0.119  0.059   -0.033 -0.028  0.065
 Cl         0.003  0.023 -0.001   -0.000  0.003 -0.003   -0.010  0.013 -0.025
 C          0.117  0.438  0.216   -0.061 -0.180 -0.040   -0.043 -0.059  0.206
 Cl         0.001 -0.021 -0.017    0.014  0.005 -0.008    0.051  0.004 -0.041
 C         -0.092 -0.304 -0.097    0.043  0.201  0.126   -0.002 -0.101  0.188
 Cl         0.007  0.015  0.003   -0.005 -0.004 -0.006   -0.031  0.020 -0.028
 C         -0.030 -0.010  0.010   -0.083 -0.311 -0.107   -0.014  0.010  0.065
 Cl         0.005  0.009 -0.007    0.005  0.014 -0.004    0.012  0.005 -0.022
 C         -0.051 -0.172 -0.073    0.009 -0.069 -0.051    0.286 -0.096  0.152
 C         -0.064 -0.139 -0.019   -0.004 -0.057 -0.027   -0.045  0.175 -0.230
 Cl        -0.006  0.067  0.032   -0.002  0.023  0.011    0.009 -0.015  0.000
 C         -0.027 -0.011  0.017    0.006  0.042  0.023    0.110  0.028  0.165
 Cl         0.019  0.011 -0.006   -0.006 -0.013 -0.002   -0.025 -0.022  0.000
 C          0.046  0.038 -0.016    0.006  0.062  0.020   -0.143  0.054  0.010
 H          0.045  0.102 -0.023    0.001  0.102  0.008   -0.284  0.161 -0.239
 C          0.078 -0.008 -0.027    0.034  0.015 -0.003    0.033 -0.080  0.058
 Cl        -0.024  0.025  0.023   -0.009 -0.001  0.004   -0.008  0.009  0.011
 C          0.008 -0.215 -0.100   -0.017 -0.134 -0.051   -0.014 -0.042 -0.099
 H          0.144 -0.325 -0.189    0.057 -0.194 -0.087   -0.313  0.190 -0.452
 TransDip   0.018 -0.057 -0.022    0.026 -0.042 -0.012    0.048  0.004  0.054

 Mode:                34                     35                     36
 Frequency:       753.99                 822.59                 828.68
 Force Cnst:      2.0465                 4.0451                 4.0748
 Red. Mass:       6.1098                10.1463                10.0712
 IR Active:          YES                    YES                    YES
 IR Intens:       22.246                 56.576                 41.086
 Raman Active:       YES                    YES                    YES
               X      Y      Z        X      Y      Z        X      Y      Z
 C         -0.130  0.070  0.042   -0.055 -0.097  0.004   -0.051 -0.008 -0.043
 C          0.086 -0.016 -0.036    0.127 -0.068  0.033   -0.259  0.064 -0.024
 H          0.184 -0.020 -0.240    0.169  0.185  0.183   -0.132  0.214 -0.147
 C          0.113 -0.004 -0.033    0.015  0.055 -0.125    0.001 -0.135  0.323
 Cl        -0.002 -0.006  0.017    0.004 -0.017  0.032   -0.007  0.037 -0.083
 C          0.120  0.013 -0.139   -0.054  0.062 -0.087    0.203 -0.102  0.124
 Cl        -0.063 -0.001  0.041    0.001  0.000 -0.001   -0.028 -0.002  0.021
 C          0.022  0.079 -0.140   -0.192  0.054 -0.059    0.401 -0.116  0.029
 Cl         0.021 -0.012  0.014    0.051 -0.023  0.025   -0.096  0.043 -0.046
 C         -0.038  0.033 -0.158   -0.110  0.031  0.101    0.219  0.066 -0.251
 Cl        -0.006 -0.019  0.054    0.002  0.006 -0.020   -0.008 -0.024  0.059
 C         -0.043 -0.112  0.338    0.029 -0.085  0.013   -0.144  0.003 -0.042
 C         -0.208 -0.012 -0.191    0.211 -0.071 -0.176    0.055 -0.113 -0.019
 Cl         0.000  0.011  0.016   -0.014  0.040  0.025   -0.008  0.024  0.013
 C          0.030 -0.156  0.105    0.318  0.303 -0.040    0.097  0.080 -0.044
 Cl         0.026  0.029 -0.006   -0.075 -0.100  0.000   -0.018 -0.030 -0.002
 C          0.095 -0.009 -0.135    0.099  0.241  0.039    0.128  0.096 -0.024
 H         -0.026  0.089 -0.355    0.033 -0.080 -0.057    0.112 -0.071 -0.042
 C          0.046  0.032  0.076   -0.107  0.307  0.182   -0.057  0.195  0.124
 Cl         0.011 -0.012 -0.008    0.018 -0.085 -0.044    0.015 -0.050 -0.032
 C         -0.051  0.090 -0.007   -0.243 -0.200  0.069   -0.161 -0.019  0.044
 H         -0.202  0.204 -0.503   -0.213 -0.227 -0.185    0.105 -0.225  0.279
 TransDip  -0.041  0.022 -0.144    0.022  0.239 -0.020    0.172  0.011  0.112

 Mode:                37                     38                     39
 Frequency:       887.53                 897.84                 901.94
 Force Cnst:      0.7113                 0.6703                 0.6852
 Red. Mass:       1.5326                 1.4113                 1.4296
 IR Active:          YES                    YES                    YES
 IR Intens:       18.900                  2.153                  2.639
 Raman Active:       YES                    YES                    YES
               X      Y      Z        X      Y      Z        X      Y      Z
 C         -0.003  0.005  0.003    0.008  0.042  0.018    0.018  0.051  0.021
 C          0.002 -0.010 -0.011   -0.020 -0.098 -0.054   -0.031 -0.114 -0.040
 H          0.024  0.064  0.014    0.152  0.593  0.232    0.149  0.645  0.294
 C          0.006  0.005 -0.004    0.013  0.034  0.003    0.001  0.031  0.019
 Cl        -0.000 -0.001  0.001   -0.001 -0.003  0.001   -0.000 -0.002 -0.002
 C          0.002  0.000 -0.002    0.001  0.003  0.002   -0.003  0.004  0.004
 Cl        -0.001  0.000 -0.000   -0.000 -0.000 -0.001    0.001 -0.000 -0.000
 C         -0.013  0.004 -0.002   -0.014  0.002 -0.001    0.016 -0.006  0.001
 Cl         0.003 -0.001  0.001    0.003 -0.001  0.001   -0.003  0.002 -0.001
 C         -0.012  0.004 -0.001   -0.013  0.005 -0.000    0.015 -0.006  0.002
 Cl         0.000 -0.000  0.000    0.000 -0.000  0.000   -0.000  0.000 -0.001
 C          0.022 -0.015  0.036    0.022 -0.015  0.038   -0.027  0.017 -0.041
 C         -0.001  0.003 -0.005   -0.007 -0.005 -0.001   -0.010 -0.012  0.007
 Cl        -0.000 -0.000 -0.000    0.000  0.000  0.000    0.000  0.001  0.000
 C          0.027 -0.018  0.046   -0.018  0.002 -0.016   -0.008 -0.017  0.015
 Cl        -0.002  0.001 -0.003    0.002  0.001  0.001    0.002  0.003 -0.002
 C         -0.076  0.053 -0.126    0.032 -0.025  0.062   -0.020  0.019 -0.046
 H          0.382 -0.287  0.691   -0.199  0.169 -0.351    0.157 -0.088  0.267
 C          0.043 -0.035  0.070    0.011 -0.014  0.000   -0.001  0.001 -0.018
 Cl        -0.003  0.003 -0.004   -0.001  0.003  0.001   -0.000  0.001  0.002
 C         -0.040  0.031 -0.082   -0.042  0.026 -0.093    0.048 -0.044  0.080
 H          0.226 -0.174  0.400    0.275 -0.218  0.470   -0.255  0.189 -0.483
 TransDip   0.071 -0.044  0.112    0.014  0.045  0.002    0.007  0.047  0.021

 Mode:                40                     41                     42
 Frequency:       913.65                1051.39                1084.59
 Force Cnst:      5.4950                 5.1312                 6.2883
 Red. Mass:      11.1726                 7.8785                 9.0731
 IR Active:          YES                    YES                    YES
 IR Intens:       24.624                 32.200                 16.125
 Raman Active:       YES                    YES                    YES
               X      Y      Z        X      Y      Z        X      Y      Z
 C         -0.245  0.025  0.112    0.086 -0.017 -0.049    0.181 -0.016 -0.042
 C         -0.060 -0.087  0.210   -0.093  0.029 -0.008   -0.240  0.127 -0.164
 H          0.099  0.027  0.010   -0.090  0.020 -0.016   -0.184  0.176 -0.260
 C          0.036 -0.144  0.325    0.010 -0.069  0.158    0.057 -0.081  0.158
 Cl         0.008  0.026 -0.066    0.001  0.008 -0.018   -0.003  0.005 -0.010
 C          0.286 -0.008 -0.155    0.152 -0.001 -0.089    0.299  0.004 -0.188
 Cl        -0.050 -0.002  0.034   -0.017 -0.000  0.010   -0.036  0.000  0.021
 C         -0.117  0.114 -0.198   -0.151  0.072 -0.080   -0.194  0.093 -0.106
 Cl         0.044 -0.017  0.014    0.019 -0.008  0.008    0.014 -0.007  0.009
 C         -0.206  0.129 -0.185   -0.038 -0.035  0.110    0.061 -0.186  0.401
 Cl        -0.001 -0.018  0.042    0.000  0.003 -0.009   -0.002  0.019 -0.044
 C          0.133  0.022 -0.088    0.168  0.050 -0.076   -0.017 -0.044 -0.018
 C          0.197  0.140 -0.048   -0.082  0.354  0.196   -0.013 -0.254 -0.099
 Cl        -0.000 -0.013 -0.005    0.012 -0.042 -0.025   -0.007  0.030  0.016
 C          0.140  0.183 -0.006   -0.162 -0.125  0.039   -0.005 -0.039 -0.013
 Cl        -0.035 -0.031  0.007    0.011  0.011 -0.002    0.008  0.009 -0.001
 C         -0.235 -0.013  0.132    0.289  0.013 -0.158   -0.125 -0.010  0.066
 H         -0.236  0.035  0.129    0.354  0.248 -0.087   -0.183 -0.236  0.005
 C          0.079 -0.233 -0.153   -0.017  0.063  0.037   -0.048  0.101  0.069
 Cl        -0.022  0.043  0.030   -0.000 -0.000 -0.000    0.007 -0.017 -0.011
 C          0.165 -0.101 -0.105   -0.229 -0.256  0.018    0.112  0.184  0.016
 H          0.040 -0.011 -0.170   -0.361 -0.169  0.147    0.180  0.155 -0.040
 TransDip   0.127 -0.031 -0.091   -0.076  0.084  0.142    0.055 -0.086  0.079

 Mode:                43                     44                     45
 Frequency:      1136.40                1153.45                1192.81
 Force Cnst:      1.5213                 3.4386                 1.5694
 Red. Mass:       1.9994                 4.3866                 1.8722
 IR Active:          YES                    YES                    YES
 IR Intens:       57.226                 32.246                 38.579
 Raman Active:       YES                    YES                    YES
               X      Y      Z        X      Y      Z        X      Y      Z
 C         -0.023 -0.017  0.015   -0.125 -0.008  0.104   -0.001  0.004 -0.012
 C         -0.027  0.021 -0.025   -0.084  0.051 -0.075   -0.066  0.005  0.029
 H          0.002  0.022 -0.093    0.043  0.129 -0.305   -0.534 -0.199  0.770
 C          0.012  0.009 -0.028    0.040  0.052 -0.144    0.038  0.054 -0.146
 Cl        -0.001 -0.002  0.004   -0.002 -0.007  0.018   -0.000 -0.006  0.014
 C          0.025  0.003 -0.023    0.080  0.011 -0.073    0.170 -0.035 -0.021
 Cl        -0.004  0.000  0.002   -0.014 -0.000  0.008   -0.016  0.001  0.007
 C          0.025 -0.009  0.006    0.137 -0.052  0.043    0.021 -0.035  0.072
 Cl        -0.004  0.001 -0.001   -0.018  0.007 -0.007   -0.004  0.004 -0.006
 C          0.023 -0.029  0.060    0.061 -0.091  0.177   -0.068  0.030 -0.029
 Cl        -0.001  0.003 -0.007   -0.002  0.010 -0.022    0.002 -0.001  0.001
 C         -0.043  0.018  0.029   -0.159  0.016  0.089    0.015  0.004 -0.009
 C          0.027 -0.080 -0.048   -0.029  0.203  0.102    0.012 -0.006 -0.009
 Cl        -0.002  0.007  0.004    0.006 -0.024 -0.014   -0.001  0.001  0.001
 C          0.028  0.055  0.008    0.128  0.158 -0.005   -0.014 -0.025 -0.003
 Cl        -0.003 -0.007 -0.001   -0.016 -0.017  0.002    0.002  0.002  0.000
 C          0.062  0.067 -0.007    0.014 -0.058 -0.033   -0.007  0.004  0.005
 H          0.194  0.636  0.159   -0.063 -0.463 -0.158    0.005  0.067  0.025
 C          0.055 -0.173 -0.102    0.041 -0.087 -0.058   -0.005  0.014  0.008
 Cl        -0.005  0.017  0.010   -0.004  0.012  0.007    0.000 -0.002 -0.001
 C         -0.084 -0.002  0.046    0.011 -0.079 -0.039   -0.000 -0.000  0.001
 H         -0.464  0.280  0.377    0.334 -0.346 -0.336    0.006 -0.003 -0.007
 TransDip   0.130 -0.171 -0.112    0.169  0.068 -0.003    0.101  0.035 -0.168

 Mode:                46                     47                     48
 Frequency:      1213.62                1266.90                1276.20
 Force Cnst:      1.5858                 8.5590                 5.4314
 Red. Mass:       1.8274                 9.0509                 5.6601
 IR Active:          YES                    YES                    YES
 IR Intens:        8.248                  0.141                  2.617
 Raman Active:       YES                    YES                    YES
               X      Y      Z        X      Y      Z        X      Y      Z
 C         -0.057 -0.017  0.026   -0.090  0.142 -0.294    0.166 -0.061 -0.006
 C         -0.007  0.007 -0.003   -0.127 -0.066  0.225    0.049  0.035 -0.093
 H          0.094  0.038 -0.187   -0.174 -0.090  0.308   -0.205 -0.109  0.298
 C         -0.002  0.010 -0.021    0.321 -0.108  0.064   -0.050 -0.009  0.053
 Cl         0.000 -0.001  0.002    0.001  0.004 -0.009   -0.002  0.002 -0.004
 C         -0.002  0.009 -0.022   -0.184  0.145 -0.230    0.015 -0.069  0.151
 Cl        -0.001 -0.000  0.001    0.004  0.000 -0.003    0.006  0.001 -0.005
 C          0.046 -0.015  0.010   -0.258 -0.046  0.260   -0.071  0.077 -0.136
 Cl        -0.004  0.002 -0.001    0.006 -0.003  0.004    0.010 -0.004  0.005
 C          0.008 -0.016  0.039    0.360 -0.051 -0.080   -0.037  0.031 -0.046
 Cl        -0.000  0.002 -0.004    0.001 -0.003  0.006   -0.001 -0.002  0.006
 C          0.005  0.068  0.026   -0.047  0.076  0.085   -0.068  0.233  0.123
 C          0.119  0.029 -0.054   -0.074 -0.016  0.028   -0.226 -0.077  0.094
 Cl        -0.005  0.002  0.004    0.001 -0.003 -0.001    0.002 -0.005 -0.003
 C         -0.035 -0.159 -0.047    0.082  0.016 -0.041    0.218  0.000 -0.121
 Cl         0.006  0.011  0.002   -0.003 -0.004 -0.000   -0.006 -0.009 -0.001
 C         -0.065  0.020  0.045    0.019  0.040  0.007    0.060  0.143  0.026
 H          0.066  0.686  0.251    0.041  0.130  0.028    0.099  0.277  0.063
 C         -0.022  0.042  0.029   -0.053 -0.078 -0.005   -0.182 -0.177  0.028
 Cl         0.000 -0.005 -0.002   -0.001  0.004  0.002   -0.001  0.006  0.003
 C         -0.016 -0.042 -0.009    0.014 -0.024 -0.027    0.084 -0.080 -0.075
 H          0.350 -0.330 -0.333    0.225 -0.194 -0.167    0.361 -0.302 -0.352
 TransDip  -0.049 -0.070  0.035   -0.011  0.004 -0.001    0.004  0.042 -0.030

 Mode:                49                     50                     51
 Frequency:      1295.64                1359.17                1406.42
 Force Cnst:      4.3453                 6.7428                 3.7831
 Red. Mass:       4.3934                 6.1950                 3.2462
 IR Active:          YES                    YES                    YES
 IR Intens:       10.376                 86.736                100.943
 Raman Active:       YES                    YES                    YES
               X      Y      Z        X      Y      Z        X      Y      Z
 C         -0.147  0.023  0.025   -0.059 -0.110  0.288   -0.073  0.031 -0.074
 C         -0.003 -0.028  0.073   -0.209  0.061 -0.019    0.057  0.015 -0.062
 H          0.258  0.075 -0.360    0.005  0.182 -0.429   -0.283 -0.152  0.481
 C         -0.047  0.031 -0.043    0.211  0.034 -0.204    0.060 -0.046  0.075
 Cl         0.003 -0.003  0.004   -0.006 -0.003  0.011   -0.002  0.003 -0.005
 C          0.030  0.052 -0.141    0.009 -0.095  0.219   -0.093  0.005  0.044
 Cl        -0.007 -0.001  0.007    0.002  0.003 -0.009    0.005 -0.001 -0.002
 C          0.147 -0.081  0.106   -0.226  0.085 -0.068    0.074  0.035 -0.124
 Cl        -0.012  0.006 -0.006    0.013 -0.006  0.005   -0.002 -0.001  0.003
 C         -0.071 -0.011  0.073    0.218  0.014 -0.158    0.010 -0.043  0.098
 Cl         0.003  0.002 -0.007   -0.007 -0.002  0.008   -0.001  0.002 -0.004
 C          0.201  0.115 -0.052    0.027  0.036 -0.057   -0.071  0.118  0.107
 C         -0.156 -0.097  0.041    0.019  0.021  0.002    0.074  0.001 -0.042
 Cl         0.000  0.003  0.001   -0.002 -0.000  0.000   -0.004 -0.000  0.002
 C          0.051 -0.115 -0.077   -0.003 -0.105 -0.040   -0.046 -0.117 -0.024
 Cl         0.003  0.003 -0.001    0.002  0.004  0.001    0.004  0.006  0.000
 C          0.026  0.155  0.050   -0.034  0.067  0.046   -0.054  0.110  0.077
 H         -0.073 -0.279 -0.079   -0.099 -0.195 -0.024   -0.208 -0.543 -0.113
 C         -0.117  0.023  0.075    0.030  0.067  0.014    0.167  0.048 -0.074
 Cl        -0.000 -0.006 -0.002   -0.002 -0.004 -0.001   -0.005 -0.001  0.003
 C          0.135 -0.089 -0.113    0.055 -0.075 -0.053   -0.028 -0.125 -0.039
 H         -0.393  0.334  0.369   -0.363  0.249  0.265   -0.275  0.043  0.184
 TransDip   0.094 -0.006  0.043   -0.216  0.123 -0.165   -0.182 -0.192  0.184

 Mode:                52                     53                     54
 Frequency:      1428.48                1450.84                1552.50
 Force Cnst:      4.1344                 7.0502                14.7335
 Red. Mass:       3.4389                 5.6848                10.3751
 IR Active:          YES                    YES                    YES
 IR Intens:      128.558                 16.078                 20.983
 Raman Active:       YES                    YES                    YES
               X      Y      Z        X      Y      Z        X      Y      Z
 C          0.111 -0.063  0.002   -0.223  0.017  0.055    0.257 -0.214  0.345
 C         -0.017 -0.011  0.046   -0.041  0.019 -0.015   -0.092  0.122 -0.231
 H          0.230  0.075 -0.369   -0.229 -0.065  0.258   -0.349  0.028  0.146
 C         -0.100  0.042 -0.035    0.174 -0.036 -0.016    0.353 -0.148  0.137
 Cl         0.002 -0.002  0.003   -0.003  0.001 -0.001   -0.004  0.002 -0.001
 C          0.098 -0.004 -0.052   -0.119 -0.012  0.098   -0.286  0.197 -0.293
 Cl        -0.005  0.000  0.002    0.005  0.000 -0.003    0.004 -0.002  0.003
 C         -0.078 -0.031  0.123    0.102  0.049 -0.174    0.116 -0.095  0.156
 Cl         0.002  0.001 -0.003   -0.002 -0.001  0.003    0.001 -0.000 -0.000
 C         -0.008  0.041 -0.086    0.015 -0.044  0.103   -0.307  0.125 -0.115
 Cl         0.001 -0.002  0.003   -0.002  0.002 -0.004    0.003 -0.000 -0.001
 C          0.022  0.210  0.062    0.257  0.096 -0.095   -0.031  0.010 -0.023
 C          0.058 -0.123 -0.082    0.005 -0.155 -0.070    0.013  0.006  0.000
 Cl        -0.003  0.005  0.004    0.001  0.008  0.003   -0.000  0.000 -0.000
 C         -0.148  0.021  0.092   -0.173  0.150  0.159   -0.003 -0.013 -0.001
 Cl         0.006  0.002 -0.002    0.004 -0.003 -0.003    0.000  0.000 -0.000
 C          0.045  0.079  0.008    0.131 -0.027 -0.085    0.006  0.027  0.006
 H         -0.089 -0.573 -0.189    0.136 -0.103 -0.119   -0.008 -0.048 -0.014
 C          0.087 -0.072 -0.078   -0.144 -0.117  0.030   -0.002 -0.016 -0.002
 Cl        -0.003  0.005  0.004    0.003  0.005  0.000   -0.000  0.000  0.000
 C         -0.099 -0.049  0.037   -0.027  0.064  0.041   -0.004  0.003  0.011
 H          0.213 -0.315 -0.261    0.442 -0.290 -0.359    0.001 -0.002 -0.040
 TransDip   0.137 -0.188 -0.279   -0.039 -0.116  0.039    0.073 -0.079  0.100

 Mode:                55                     56                     57
 Frequency:      1584.11                1596.40                1610.64
 Force Cnst:     10.7659                10.5784                11.0983
 Red. Mass:       7.2817                 7.0451                 7.2613
 IR Active:          YES                    YES                    YES
 IR Intens:       60.343                 13.772                 21.408
 Raman Active:       YES                    YES                    YES
               X      Y      Z        X      Y      Z        X      Y      Z
 C         -0.010  0.026  0.002    0.173  0.032 -0.165    0.174  0.012 -0.137
 C          0.028 -0.001 -0.024   -0.228 -0.077  0.311   -0.128 -0.044  0.182
 H         -0.007 -0.000  0.053    0.258  0.147 -0.476    0.159  0.078 -0.288
 C         -0.035  0.003  0.010    0.203  0.006 -0.135    0.104  0.004 -0.071
 Cl         0.000 -0.000 -0.000   -0.001  0.000  0.000   -0.001  0.000  0.000
 C          0.016 -0.003 -0.002   -0.060 -0.027  0.099   -0.028 -0.014  0.049
 Cl        -0.000 -0.000  0.000   -0.002  0.001 -0.000   -0.001  0.000  0.000
 C         -0.018 -0.002  0.012    0.149  0.034 -0.168    0.078  0.017 -0.086
 Cl         0.000  0.000 -0.000   -0.001 -0.000  0.002   -0.001 -0.000  0.001
 C          0.029 -0.008 -0.003   -0.228  0.026  0.071   -0.136  0.018  0.037
 Cl        -0.000  0.000 -0.000    0.003 -0.001  0.002    0.002 -0.001  0.001
 C         -0.108 -0.283 -0.055    0.043 -0.067 -0.049   -0.229  0.069  0.158
 C          0.205  0.177 -0.039   -0.109  0.003  0.062    0.205  0.032 -0.100
 Cl        -0.003  0.000  0.002    0.001  0.001  0.000   -0.003 -0.002  0.000
 C         -0.091 -0.172 -0.021    0.113 -0.092 -0.102   -0.170  0.110  0.141
 Cl         0.000 -0.001 -0.000   -0.001  0.001  0.001    0.002 -0.001 -0.001
 C          0.158  0.410  0.084   -0.045  0.095  0.065    0.078 -0.091 -0.082
 H         -0.039 -0.564 -0.215   -0.103 -0.140 -0.001    0.138  0.136 -0.020
 C         -0.235 -0.269  0.019    0.131 -0.028 -0.085   -0.209  0.015  0.123
 Cl         0.002  0.002 -0.000   -0.001 -0.000  0.001    0.002  0.000 -0.001
 C          0.049  0.159  0.039   -0.165  0.107  0.135    0.262 -0.160 -0.213
 H          0.218  0.045 -0.104    0.200 -0.183 -0.181   -0.315  0.298  0.302
 TransDip  -0.116 -0.218 -0.028    0.079 -0.036 -0.081   -0.115  0.065  0.066

 Mode:                58                     59                     60
 Frequency:      3209.75                3210.22                3221.72
 Force Cnst:      6.6278                 6.6314                 6.6823
 Red. Mass:       1.0919                 1.0922                 1.0927
 IR Active:          YES                    YES                    YES
 IR Intens:        0.420                  0.205                  2.017
 Raman Active:       YES                    YES                    YES
               X      Y      Z        X      Y      Z        X      Y      Z
 C         -0.001 -0.001  0.003    0.000  0.000 -0.001   -0.000  0.000  0.000
 C         -0.072  0.032 -0.035    0.012 -0.006  0.006    0.000 -0.000 -0.000
 H          0.815 -0.371  0.403   -0.141  0.064 -0.070    0.000 -0.000  0.000
 C          0.003  0.000 -0.003   -0.000 -0.000  0.000   -0.000  0.000  0.000
 Cl        -0.000 -0.000  0.000    0.000  0.000 -0.000    0.000  0.000 -0.000
 C          0.000 -0.000  0.000   -0.000  0.000 -0.000   -0.000  0.000  0.000
 Cl        -0.000 -0.000  0.000   -0.000 -0.000 -0.000    0.000  0.000  0.000
 C          0.000 -0.000  0.000   -0.000 -0.000  0.000   -0.000 -0.000  0.000
 Cl         0.000 -0.000  0.000   -0.000 -0.000 -0.000    0.000  0.000  0.000
 C          0.001 -0.000  0.000    0.000  0.000 -0.000    0.000  0.000 -0.000
 Cl        -0.000  0.000 -0.000    0.000 -0.000  0.000    0.000 -0.000  0.000
 C         -0.000  0.001  0.000   -0.001  0.002  0.002    0.000  0.000 -0.000
 C          0.000  0.000 -0.000    0.000  0.001  0.000    0.000 -0.000 -0.000
 Cl        -0.000  0.000  0.000    0.000 -0.000 -0.000    0.000  0.000  0.000
 C         -0.000  0.000  0.000    0.000  0.000 -0.000    0.000 -0.003 -0.002
 Cl         0.000  0.000 -0.000    0.000  0.000  0.000    0.000  0.000  0.000
 C         -0.000  0.000  0.000   -0.000  0.001  0.000   -0.076  0.003  0.044
 H          0.001 -0.000 -0.001    0.005 -0.001 -0.003    0.862 -0.036 -0.498
 C          0.001 -0.000 -0.000    0.003 -0.001 -0.002    0.002  0.003  0.000
 Cl        -0.000  0.000  0.000   -0.000  0.000  0.000    0.000 -0.000 -0.000
 C         -0.009 -0.012  0.000   -0.053 -0.068  0.001    0.001  0.000 -0.000
 H          0.104  0.134 -0.001    0.602  0.775 -0.003   -0.004 -0.005  0.000
 TransDip   0.013 -0.007  0.015    0.001  0.014  0.001    0.040 -0.001 -0.022

 STANDARD THERMODYNAMIC QUANTITIES AT   298.15 K  AND     1.00 ATM

   This Molecule has  0 Imaginary Frequencies
   Zero point vibrational energy:       70.772 kcal/mol

   Atom    1 Element C  Has Mass   12.00000
   Atom    2 Element C  Has Mass   12.00000
   Atom    3 Element H  Has Mass    1.00783
   Atom    4 Element C  Has Mass   12.00000
   Atom    5 Element Cl Has Mass   34.96885
   Atom    6 Element C  Has Mass   12.00000
   Atom    7 Element Cl Has Mass   34.96885
   Atom    8 Element C  Has Mass   12.00000
   Atom    9 Element Cl Has Mass   34.96885
   Atom   10 Element C  Has Mass   12.00000
   Atom   11 Element Cl Has Mass   34.96885
   Atom   12 Element C  Has Mass   12.00000
   Atom   13 Element C  Has Mass   12.00000
   Atom   14 Element Cl Has Mass   34.96885
   Atom   15 Element C  Has Mass   12.00000
   Atom   16 Element Cl Has Mass   34.96885
   Atom   17 Element C  Has Mass   12.00000
   Atom   18 Element H  Has Mass    1.00783
   Atom   19 Element C  Has Mass   12.00000
   Atom   20 Element Cl Has Mass   34.96885
   Atom   21 Element C  Has Mass   12.00000
   Atom   22 Element H  Has Mass    1.00783
   Molecular Mass:   391.805440 amu
   Principal axes and moments of inertia in amu*Bohr^2:
                             1           2           3
    Eigenvalues --     5927.17029 15910.49469 16435.54293
          X               0.87246    -0.22175     0.43547
          Y               0.01976     0.90639     0.42197
          Z              -0.48828    -0.35955     0.79518
   Rotational Symmetry Number is   1
   The Molecule is an Asymmetric Top
   Translational Enthalpy:        0.889 kcal/mol
   Rotational Enthalpy:           0.889 kcal/mol
   Vibrational Enthalpy:         80.193 kcal/mol
   gas constant (RT):             0.592 kcal/mol
   Translational Entropy:        43.788  cal/mol.K
   Rotational Entropy:           35.692  cal/mol.K
   Vibrational Entropy:          63.836  cal/mol.K

   Total Enthalpy:               82.563 kcal/mol
   Total Entropy:               143.317  cal/mol.K

 ======================================================================

 STANDARD THERMODYNAMIC QUANTITIES FOR ANHARMONIC VIBRATION -- TOSH

   Zero point vibrational energy: ************ kcal/mol

   Vibrational Enthalpy:       Infinity kcal/mol
   Vibrational Entropy:             NaN  cal/mol.K

   Total Enthalpy:             Infinity kcal/mol
   Total Entropy:                   NaN  cal/mol.K

 ======================================================================

 STANDARD THERMODYNAMIC QUANTITIES FOR ANHARMONIC VIBRATION -- VPT2

   Zero point vibrational energy: ************ kcal/mol

   Vibrational Enthalpy:       Infinity kcal/mol
   Vibrational Entropy:             NaN  cal/mol.K

   Total Enthalpy:             Infinity kcal/mol
   Total Entropy:                   NaN  cal/mol.K

 ======================================================================

Archival summary:
1\1\february\FREQ\ProcedureUnspecified\BasisUnspecified\l7123\taweetha\FriMar612:51:072020FriMar612:51:072020\0\\#,FREQ,ProcedureUnspecified,BasisUnspecified,\\0,1\Cl\C,1,1.74353\C,2,1.40001,1,119.132\C,3,1.39205,2,118.892,1,-179.378,0\H,4,1.08206,3,119.722,2,-179.903,0\C,4,1.38912,3,121.047,2,-0.465849,0\C,6,1.39863,4,120.415,3,0.0917681,0\C,2,1.40152,1,120.275,3,-179.834,0\C,3,1.49396,2,121.88,1,-0.589526,0\C,9,1.39567,3,118.959,2,-96.1093,0\H,10,1.08198,9,119.836,3,1.27994,0\C,10,1.38942,9,119.902,3,-179.36,0\C,12,1.38775,10,121.183,9,0.0737265,0\H,13,1.08108,12,120.941,10,-179.847,0\C,13,1.39228,12,119.092,10,0.184013,0\C,15,1.39962,13,120.599,12,-0.0624026,0\Cl,7,1.73542,6,120.414,4,-179.865,0\Cl,8,1.73671,2,120.202,1,0.00690621,0\Cl,16,1.74348,15,120.649,13,179.664,0\Cl,6,1.74461,4,118.301,3,179.999,0\Cl,15,1.7452,13,118.088,12,179.826,0\Cl,12,1.75294,10,119.587,9,179.983,0\\\@

 Total job time:  4172.78s(wall), 24260.37s(cpu) 
 Fri Mar  6 12:51:07 2020

        *************************************************************
        *                                                           *
        *  Thank you very much for using Q-Chem.  Have a nice day.  *
        *                                                           *
        *************************************************************
