# Supplementary material for: Quantum Chemical Investigation of Polychlorinated Dibenzodioxins, Dibenzofurans and Biphenyls: Relative Stability and Planarity Analysis
Source: Molecules. 2020 Dec 3;25(23):5697. doi: 10.3390/molecules25235697 (PMC7730433; doi:10.3390/molecules25235697)
Supplement: Supplementary file 1 [file molecules-25-05697-s001.zip › PCB/B3LYP/HClClClClClClHHCl.out]

                  Welcome to Q-Chem
     A Quantum Leap Into The Future Of Chemistry


 Q-Chem 5.2 (devel), Q-Chem, Inc., Pleasanton, CA (2019)

 Yihan Shao,  Zhengting Gan,  E. Epifanovsky,  A. T. B. Gilbert,  M. Wormit,  
 J. Kussmann,  A. W. Lange,  A. Behn,  Jia Deng,  Xintian Feng,  D. Ghosh,  
 M. Goldey,  P. R. Horn,  L. D. Jacobson,  I. Kaliman,  T. Kus,  A. Landau,  
 Jie Liu,  E. I. Proynov,  R. M. Richard,  R. P. Steele,  E. J. Sundstrom,  
 H. L. Woodcock III,  P. M. Zimmerman,  D. Zuev,  B. Albrecht,  E. Alguire,  
 S. A. Baeppler,  D. Barton,  Z. Benda,  Y. A. Bernard,  E. J. Berquist,  
 K. B. Bravaya,  H. Burton,  D. Casanova,  Chun-Min Chang,  Yunqing Chen,  
 A. Chien,  K. D. Closser,  M. P. Coons,  S. Coriani,  S. Dasgupta,  
 A. L. Dempwolff,  M. Diedenhofen,  Hainam Do,  R. G. Edgar,  Po-Tung Fang,  
 S. Faraji,  S. Fatehi,  Qingguo Feng,  K. D. Fenk,  J. Fosso-Tande,  
 J. Gayvert,  Qinghui Ge,  A. Ghysels,  G. Gidofalvi,  J. Gomes,  
 J. Gonthier,  A. Gunina,  D. Hait,  M. W. D. Hanson-Heine,  
 P. H. P. Harbach,  A. W. Hauser,  M. F. Herbst,  J. E. Herr,  
 E. G. Hohenstein,  Z. C. Holden,  Kerwin Hui,  B. C. Huynh,  T.-C. Jagau,  
 Hyunjun Ji,  B. Kaduk,  K. Khistyaev,  Jaehoon Kim,  P. Klunzinger,  K. Koh,  
 D. Kosenkov,  L. Koulias,  T. Kowalczyk,  C. M. Krauter,  A. Kunitsa,  
 Ka Un Lao,  A. Laurent,  K. V. Lawler,  Joonho Lee,  D. Lefrancois,  
 S. Lehtola,  D. S. Levine,  Yi-Pei Li,  You-Sheng Lin,  Fenglai Liu,  
 E. Livshits,  A. Luenser,  P. Manohar,  E. Mansoor,  S. F. Manzer,  
 Shan-Ping Mao,  Yuezhi Mao,  N. Mardirossian,  A. V. Marenich,  
 T. Markovich,  L. A. Martinez-Martinez,  S. A. Maurer,  N. J. Mayhall,  
 S. C. McKenzie,  J.-M. Mewes,  P. Morgante,  A. F. Morrison,  
 J. W. Mullinax,  K. Nanda,  T. S. Nguyen-Beck,  R. Olivares-Amaya,  
 J. A. Parkhill,  Zheng Pei,  T. M. Perrine,  F. Plasser,  P. Pokhilko,  
 S. Prager,  A. Prociuk,  E. Ramos,  D. R. Rehn,  F. Rob,  M. Scheurer,  
 M. Schneider,  N. Sergueev,  S. M. Sharada,  S. Sharma,  D. W. Small,  
 T. Stauch,  T. Stein,  Yu-Chuan Su,  A. J. W. Thom,  A. Tkatchenko,  
 T. Tsuchimochi,  N. M. Tubman,  L. Vogt,  M. L. Vidal,  O. Vydrov,  
 M. A. Watson,  J. Wenzel,  M. de Wergifosse,  T. A. Wesolowski,  A. White,  
 J. Witte,  A. Yamada,  Jun Yang,  K. Yao,  S. Yeganeh,  S. R. Yost,  
 Zhi-Qiang You,  A. Zech,  Igor Ying Zhang,  Xing Zhang,  Yan Zhao,  
 Ying Zhu,  B. R. Brooks,  G. K. L. Chan,  C. J. Cramer,  M. S. Gordon,  
 W. J. Hehre,  A. Klamt,  M. W. Schmidt,  C. D. Sherrill,  D. G. Truhlar,  
 A. Aspuru-Guzik,  R. Baer,  A. T. Bell,  N. A. Besley,  Jeng-Da Chai,  
 A. E. DePrince, III,  R. A. DiStasio Jr.,  A. Dreuw,  B. D. Dunietz,  
 T. R. Furlani,  Chao-Ping Hsu,  Yousung Jung,  Jing Kong,  D. S. Lambrecht,  
 WanZhen Liang,  C. Ochsenfeld,  V. A. Rassolov,  L. V. Slipchenko,  
 J. E. Subotnik,  T. Van Voorhis,  J. M. Herbert,  A. I. Krylov,  
 P. M. W. Gill,  M. Head-Gordon

 Contributors to earlier versions of Q-Chem not listed above: 
 R. D. Adamson,  B. Austin,  J. Baker,  G. J. O. Beran,  K. Brandhorst,  
 S. T. Brown,  E. F. C. Byrd,  A. K. Chakraborty,  C.-L. Cheng,  
 Siu Hung Chien,  D. M. Chipman,  D. L. Crittenden,  H. Dachsel,  
 R. J. Doerksen,  A. D. Dutoi,  L. Fusti-Molnar,  W. A. Goddard III,  
 A. Golubeva-Zadorozhnaya,  S. R. Gwaltney,  G. Hawkins,  A. Heyden,  
 S. Hirata,  G. Kedziora,  F. J. Keil,  C. Kelley,  Jihan Kim,  R. A. King,  
 R. Z. Khaliullin,  P. P. Korambath,  W. Kurlancheek,  A. M. Lee,  M. S. Lee,  
 S. V. Levchenko,  Ching Yeh Lin,  D. Liotard,  R. C. Lochan,  I. Lotan,  
 P. E. Maslen,  N. Nair,  D. P. O'Neill,  D. Neuhauser,  E. Neuscamman,  
 C. M. Oana,  R. Olson,  B. Peters,  R. Peverati,  P. A. Pieniazek,  
 Y. M. Rhee,  J. Ritchie,  M. A. Rohrdanz,  E. Rosta,  N. J. Russ,  
 H. F. Schaefer III,  N. E. Schultz,  N. Shenvi,  A. C. Simmonett,  A. Sodt,  
 D. Stuck,  K. S. Thanthiriwatte,  V. Vanovschi,  Tao Wang,  A. Warshel,  
 C. F. Williams,  Q. Wu,  X. Xu,  W. Zhang

 Please cite Q-Chem as follows:
 Y. Shao et al., Mol. Phys. 113, 184-215 (2015)
 DOI: 10.1080/00268976.2014.952696

 Q-Chem 5.2.1 for Intel X86 EM64T Linux

 Parts of Q-Chem use Armadillo 8.300.2 (Tropical Shenanigans).
 http://arma.sourceforge.net/

 Q-Chem begins on Fri Mar  6 12:51:07 2020  

Host: 
0

     Scratch files written to /scratch/taweetham/qchem18388//
NAlpha2: 194
NElect   194
Mult     1

 Q-Chem warning in module libgen/rem_setup.C, line 2168:

 Setting Thresh to 1e-14


Checking the input file for inconsistencies... 	...done.

--------------------------------------------------------------
User input:
--------------------------------------------------------------
$MOLECULE
0 1
C 
C  1 1.394960
H  2 CH 1 119.528007
C  2 1.386606 1 120.846377 3 178.766605 0
Cl  4 CCl 2 119.698148 1 -179.612229 0
C  4 1.387279 2 120.235871 1 -0.083363 0
Cl  6 CCl 4 120.254637 2 -179.958574 0
C  6 1.387279 4 119.490737 2 0.041992 0
Cl  8 CCl 6 120.064298 4 179.568218 0
C  8 1.386606 6 120.235863 4 0.041336 0
Cl  10 CCl 8 119.614146 6 178.681836 0
C  1 1.488550 2 120.827489 3 1.275929 0
C  12 1.394960 1 120.827496 2 -44.635695 0
Cl  13 CCl 12 119.528011 1 1.275194 0
C  13 1.386606 12 120.846392 1 -179.957497 0
Cl  15 CCl 13 119.698155 12 -179.612829 0
C  15 1.387278 13 120.235860 12 -0.083872 0
H  17 CH 15 120.254633 13 -179.958492 0
C  17 1.387279 15 119.490737 13 0.041666 0
H  19 CH 17 120.064293 15 179.568399 0
C  19 1.386606 17 120.235874 15 0.041790 0
Cl  21 CCl 19 119.614152 17 178.681599 0

CH=1.08273
CCl=1.75400
$END

$REM
   JOB_TYPE	OPTIMIZATION
   BASIS	6-311++G**
   METHOD	B3LYP
   SCF_GUESS_ALWAYS     TRUE
   SYM_IGNORE   TRUE
   S2THRESH     15
   THRESH       15
$END

--------------------------------------------------------------
 ----------------------------------------------------------------
             Standard Nuclear Orientation (Angstroms)
    I     Atom           X                Y                Z
 ----------------------------------------------------------------
    1      C       0.0000000000     0.0000000000     0.0000000000
    2      C       0.0000000000     0.0000000000     1.3949600000
    3      H       0.9420994930     0.0000000000     1.9285823367
    4      C      -1.1901880373     0.0256249026     2.1059255403
    5      Cl     -1.1548436435     0.0351778398     3.8595433764
    6      C      -2.4041742747     0.0535064326     1.4351028665
    7      Cl     -3.9099833729     0.0870232313     2.3339530118
    8      C      -2.4180259722     0.0546630380     0.0478935036
    9      Cl     -3.9445745286     0.0782926128    -0.8155919614
   10      C      -1.2274122092     0.0272853135    -0.6622934626
   11      Cl     -1.2645630159    -0.0058824468    -2.4155862839
   12      C       1.2779219872    -0.0284629571    -0.7628147595
   13      C       2.3470698978     0.7895533347    -0.3971844912
   14      Cl      2.1937652685     1.8399754745     0.9991059581
   15      C       3.5373425750     0.7639926356    -1.1080106329
   16      Cl      4.8658811021     1.7979767919    -0.6156914816
   17      C       3.6820915760    -0.0819840560    -2.1979241218
   18      H       4.6116137590    -0.1026767181    -2.7527795786
   19      C       2.6267066856    -0.9012420975    -2.5714505845
   20      H       2.7271154486    -1.5600000441    -3.4248322698
   21      C       1.4361780334    -0.8737960689    -1.8611235872
   22      Cl      0.1004448696    -1.8910524585    -2.3685901901
 ----------------------------------------------------------------
 Nuclear Repulsion Energy =        2417.11793908 hartrees
 There are       97 alpha and       97 beta electrons
 Requested basis set is 6-311++G(d,p)
 There are 178 shells and 495 basis functions

 Total QAlloc Memory Limit   2000 MB
 Mega-Array Size       188 MB
 MEM_STATIC part       192 MB
 A cutoff of  1.0D-15 yielded  11734 shell pairs
 There are    100504 function pairs (    108085 Cartesian)
 Smallest overlap matrix eigenvalue = 1.55E-07
 Linear dependence detected in AO basis
 Number of orthogonalized atomic orbitals = 489
 Maximum deviation from orthogonality = 3.086E-10

 Scale SEOQF with 1.000000e-02/1.000000e-01/1.000000e-01

 Standard Electronic Orientation quadrupole field applied
 Nucleus-field energy     =    -0.0000000618 hartrees
 Guess from superposition of atomic densities
 Warning:  Energy on first SCF cycle will be non-variational
 SAD guess density has 194.000000 electrons

 -----------------------------------------------------------------------
  General SCF calculation program by
  Eric Jon Sundstrom, Paul Horn, Yuezhi Mao, Dmitri Zuev, Alec White,
  David Stuck, Shaama M.S., Shane Yost, Joonho Lee, David Small,
  Daniel Levine, Susi Lehtola, Hugh Burton, Evgeny Epifanovsky,
  Bang C. Huynh
 -----------------------------------------------------------------------
 Exchange:     0.2000 Hartree-Fock + 0.0800 Slater + 0.7200 B88
 Correlation:  0.1900 VWN1RPA + 0.8100 LYP
 Using SG-1 standard quadrature grid
 using 6 threads for integral computing
 -------------------------------------------------------
 OpenMP Integral computing Module                
 Release: version 2.0, May 2017, Q-Chem Inc. Pleasanton 
 -------------------------------------------------------
 A restricted SCF calculation will be
 performed using DIIS
 SCF converges when DIIS error is below 1.0e-08
 ---------------------------------------
  Cycle       Energy         DIIS error
 ---------------------------------------
    1   -3685.4334517274      2.79e-02  
    2   -3680.5387222653      1.97e-03  
    3   -3680.4436284120      2.53e-03  
    4   -3680.6459917123      5.72e-04  
    5   -3680.6552907648      2.35e-04  
    6   -3680.6566195586      1.11e-04  
    7   -3680.6569845855      2.64e-05  
    8   -3680.6570026273      1.07e-05  
    9   -3680.6570057549      3.37e-06  
   10   -3680.6570060904      8.86e-07  
   11   -3680.6570061133      2.98e-07  
   12   -3680.6570061158      1.07e-07  
   13   -3680.6570061162      5.58e-08  
   14   -3680.6570061164      1.54e-08  
   15   -3680.6570061163      4.60e-09  Convergence criterion met
 ---------------------------------------
 SCF time:   CPU 881.60s  wall 155.00s 
 SCF   energy in the final basis set =    -3680.6570061163
 Total energy in the final basis set =    -3680.6570061163

 --------------------------------------------------------------

                    Orbital Energies (a.u.)
 --------------------------------------------------------------

 Alpha MOs
 -- Occupied --
********-101.5778-101.5776-101.5768-101.5766-101.5691-101.5687 -10.2795
-10.2793 -10.2790 -10.2758 -10.2739 -10.2736 -10.2725 -10.2435 -10.2394
-10.2242 -10.2222 -10.2214  -9.4964  -9.4922  -9.4921  -9.4912  -9.4910
 -9.4868  -9.4864  -7.2612  -7.2573  -7.2570  -7.2563  -7.2558  -7.2511
 -7.2510  -7.2506  -7.2504  -7.2471  -7.2468  -7.2462  -7.2461  -7.2460
 -7.2458  -7.2453  -7.2450  -7.2414  -7.2411  -7.2409  -7.2404  -0.9717
 -0.9523  -0.9312  -0.9046  -0.8931  -0.8821  -0.8672  -0.8595  -0.8406
 -0.8054  -0.7658  -0.7590  -0.7440  -0.6772  -0.6493  -0.6360  -0.6174
 -0.5572  -0.5559  -0.5320  -0.5287  -0.5020  -0.4854  -0.4757  -0.4729
 -0.4712  -0.4651  -0.4590  -0.4402  -0.4359  -0.4227  -0.4206  -0.4127
 -0.3969  -0.3844  -0.3730  -0.3624  -0.3579  -0.3561  -0.3497  -0.3450
 -0.3410  -0.3354  -0.3255  -0.3161  -0.3016  -0.2847  -0.2771  -0.2689
 -0.2390
 -- Virtual --
 -0.0813  -0.0587  -0.0576  -0.0527  -0.0386  -0.0339  -0.0134  -0.0098
 -0.0020   0.0053   0.0141   0.0189   0.0193   0.0241   0.0254   0.0306
  0.0443   0.0476   0.0522   0.0543   0.0575   0.0628   0.0671   0.0718
  0.0740   0.0791   0.0827   0.0855   0.0868   0.0898   0.0958   0.0990
  0.1016   0.1023   0.1072   0.1111   0.1130   0.1159   0.1217   0.1233
  0.1248   0.1257   0.1264   0.1332   0.1363   0.1397   0.1425   0.1494
  0.1517   0.1550   0.1616   0.1617   0.1653   0.1690   0.1743   0.1760
  0.1845   0.1872   0.1899   0.1939   0.1964   0.2014   0.2053   0.2079
  0.2139   0.2162   0.2190   0.2212   0.2298   0.2318   0.2354   0.2392
  0.2466   0.2480   0.2500   0.2529   0.2580   0.2617   0.2661   0.2691
  0.2717   0.2733   0.2753   0.2842   0.2856   0.2859   0.2893   0.2945
  0.2996   0.3037   0.3090   0.3104   0.3184   0.3212   0.3257   0.3383
  0.3419   0.3501   0.3924   0.4059   0.4139   0.4236   0.4306   0.4349
  0.4361   0.4455   0.4493   0.4508   0.4578   0.4586   0.4635   0.4706
  0.4756   0.4810   0.4846   0.4873   0.4914   0.5023   0.5063   0.5142
  0.5254   0.5317   0.5349   0.5429   0.5443   0.5520   0.5690   0.5729
  0.5774   0.5856   0.5892   0.5986   0.6023   0.6061   0.6137   0.6151
  0.6186   0.6270   0.6285   0.6378   0.6447   0.6474   0.6592   0.6688
  0.6760   0.6881   0.7015   0.7108   0.7129   0.7249   0.7338   0.7519
  0.7765   0.7876   0.7951   0.7985   0.8130   0.8192   0.8281   0.8297
  0.8344   0.8394   0.8408   0.8458   0.8480   0.8505   0.8536   0.8543
  0.8592   0.8678   0.8715   0.8745   0.8818   0.8892   0.8916   0.8976
  0.9016   0.9067   0.9150   0.9202   0.9289   0.9336   0.9364   0.9431
  0.9444   0.9505   0.9534   0.9618   0.9635   0.9727   0.9767   0.9773
  0.9861   0.9966   1.0069   1.0164   1.0216   1.0389   1.0521   1.0640
  1.0742   1.0824   1.1036   1.1271   1.1369   1.1555   1.1860   1.1947
  1.2130   1.2175   1.2309   1.2377   1.2485   1.2525   1.2647   1.2741
  1.2794   1.2867   1.2924   1.3057   1.3295   1.3360   1.3432   1.3605
  1.3670   1.3856   1.4239   1.4391   1.4610   1.4913   1.4969   1.5199
  1.5276   1.5602   1.5638   1.6012   1.6297   1.6428   1.6468   1.6504
  1.6840   1.7101   1.7279   1.7456   1.7489   1.7830   1.8060   1.8391
  1.8415   1.8513   1.8630   1.8735   1.8767   1.8926   1.8973   1.9085
  1.9137   1.9449   1.9581   2.0014   2.0041   2.0626   2.0779   2.1086
  2.1105   2.1317   2.1687   2.1927   2.2251   2.2278   2.2365   2.2432
  2.2538   2.2602   2.2818   2.2916   2.2997   2.3064   2.3140   2.3352
  2.3537   2.3695   2.3835   2.4013   2.4162   2.4304   2.4323   2.4378
  2.4559   2.4804   2.4989   2.5153   2.5288   2.5349   2.5472   2.5584
  2.6015   2.6143   2.6323   2.6390   2.6619   2.6786   2.6894   2.7032
  2.7263   2.7407   2.7484   2.7718   2.7752   2.7868   2.7998   2.8263
  2.8362   2.8838   2.9153   2.9304   2.9590   3.0622   3.0706   3.0884
  3.0997   3.1304   3.1388   3.1607   3.1727   3.2049   3.2237   3.2657
  3.2753   3.3630   3.4004   3.4068   3.4942   3.5961   3.6420   3.6802
  3.7292   3.8474   3.8955   3.9944   4.0435   4.0510   4.3853   4.8103
  4.8267   9.7292   9.7627   9.7879   9.8065   9.8233   9.8499   9.8568
 23.2952  23.4672  23.8187  23.8331  23.8704  23.9024  23.9642  23.9983
 24.0009  24.0292  24.1008  24.1276  25.7202  25.7758  25.8081  25.8270
 25.8935  25.9386  26.0529  26.1119  26.1170  26.1693  26.1886  26.2462
 26.3738  26.4734  26.5707  26.5953  26.6391  26.7221  26.7989  26.9311
 27.0081 215.7183 215.7554 215.7842 215.8055 215.8282 215.8610 215.8742
 --------------------------------------------------------------

          Ground-State Mulliken Net Atomic Charges

     Atom                 Charge (a.u.)
  ----------------------------------------
      1 C                    -0.461656
      2 C                    -0.969027
      3 H                     0.216759
      4 C                    -0.094796
      5 Cl                    0.656627
      6 C                    -0.299925
      7 Cl                    0.625840
      8 C                    -0.406774
      9 Cl                    0.641077
     10 C                    -0.784768
     11 Cl                    0.680668
     12 C                     0.116896
     13 C                    -1.105047
     14 Cl                    0.683940
     15 C                     0.749425
     16 Cl                    0.460381
     17 C                    -0.955746
     18 H                     0.195122
     19 C                    -0.371762
     20 H                     0.207733
     21 C                    -0.242475
     22 Cl                    0.457510
  ----------------------------------------
  Sum of atomic charges =     0.000000

 -----------------------------------------------------------------
                    Cartesian Multipole Moments
 -----------------------------------------------------------------
    Charge (ESU x 10^10)
                 0.0000
    Dipole Moment (Debye)
         X       2.2055      Y      -0.8664      Z      -1.5091
       Tot       2.8094
    Quadrupole Moments (Debye-Ang)
        XX    -155.8900     XY      -2.6311     YY    -160.3610
        XZ      -5.2929     YZ       2.5636     ZZ    -151.9467
    Octopole Moments (Debye-Ang^2)
       XXX      -5.9382    XXY     -37.5443    XYY     -11.3193
       YYY     -63.8318    XXZ     -15.4107    XYZ       5.5607
       YYZ      18.4573    XZZ      20.7951    YZZ     -30.4077
       ZZZ      18.6538
    Hexadecapole Moments (Debye-Ang^3)
      XXXX   -6745.8774   XXXY    -480.2810   XXYY   -1331.8394
      XYYY    -436.8325   YYYY   -1074.4813   XXXZ     706.4298
      XXYZ     -48.1589   XYYZ     287.5738   YYYZ    -266.4396
      XXZZ   -1640.5965   XYZZ    -167.8164   YYZZ    -790.4869
      XZZZ     756.2431   YZZZ    -224.9955   ZZZZ   -3533.2725
 -----------------------------------------------------------------
 Calculating analytic gradient of the SCF energy
 Gradient of SCF Energy
            1           2           3           4           5           6
    1  -0.0067800   0.0019749   0.0062472  -0.0082411  -0.0039643   0.0172140
    2   0.0011824   0.0035419   0.0046866   0.0002435   0.0005220  -0.0007058
    3   0.0045757  -0.0060779  -0.0006765  -0.0071719   0.0036460  -0.0080568
            7           8           9          10          11          12
    1  -0.0053412   0.0180139  -0.0047581  -0.0005940   0.0719592   0.0187330
    2  -0.0000217   0.0011413  -0.0001076  -0.0022331  -0.1020927   0.0023411
    3   0.0035902   0.0081306  -0.0038618   0.0174529  -0.0096418  -0.0094948
           13          14          15          16          17          18
    1  -0.0027537  -0.0081806  -0.0087600  -0.0008503   0.0005653   0.0002272
    2  -0.0042738  -0.0088041  -0.0068897   0.0031353   0.0024303  -0.0005185
    3  -0.0093271   0.0062395  -0.0042920   0.0048120   0.0031657  -0.0008297
           19          20          21          22
    1  -0.0026115   0.0000362   0.0010619  -0.0831980
    2   0.0028592   0.0002034   0.0063456   0.0970143
    3   0.0069877  -0.0006186   0.0047910  -0.0033425
 Max gradient component =       1.021E-01
 RMS gradient           =       2.289E-02
 Gradient time:  CPU 275.21 s  wall 46.10 s
 Geometry Optimization Parameters
   NAtoms,    NIC,     NZ,  NCons,   NDum,   NFix, NCnnct, MaxDiis
       22     163      22       0       0       0       0       0


** GEOMETRY OPTIMIZATION IN DELOCALIZED INTERNAL COORDINATES **
   Searching for a Minimum

   Optimization Cycle:   1

                       Coordinates (Angstroms)
     ATOM                X               Y               Z
      1  C         0.0000000000    0.0000000000    0.0000000000
      2  C         0.0000000000    0.0000000000    1.3949600000
      3  H         0.9420994930    0.0000000000    1.9285823367
      4  C        -1.1901880373    0.0256249026    2.1059255403
      5  Cl       -1.1548436435    0.0351778398    3.8595433764
      6  C        -2.4041742747    0.0535064326    1.4351028665
      7  Cl       -3.9099833729    0.0870232313    2.3339530118
      8  C        -2.4180259722    0.0546630380    0.0478935036
      9  Cl       -3.9445745286    0.0782926128   -0.8155919614
     10  C        -1.2274122092    0.0272853135   -0.6622934626
     11  Cl       -1.2645630159   -0.0058824468   -2.4155862839
     12  C         1.2779219872   -0.0284629571   -0.7628147595
     13  C         2.3470698978    0.7895533347   -0.3971844912
     14  Cl        2.1937652685    1.8399754745    0.9991059581
     15  C         3.5373425750    0.7639926356   -1.1080106329
     16  Cl        4.8658811021    1.7979767919   -0.6156914816
     17  C         3.6820915760   -0.0819840560   -2.1979241218
     18  H         4.6116137590   -0.1026767181   -2.7527795786
     19  C         2.6267066856   -0.9012420975   -2.5714505845
     20  H         2.7271154486   -1.5600000441   -3.4248322698
     21  C         1.4361780334   -0.8737960689   -1.8611235872
     22  Cl        0.1004448696   -1.8910524585   -2.3685901901
   Point Group: c1    Number of degrees of freedom:    60


   Energy is  -3680.657006116


 Attempting to generate delocalized internal coordinates
 Initial Hessian constructed with Jon Baker's OPTIMIZE code

 60 Hessian modes will be used to form the next step
  Hessian Eigenvalues:
     0.016227    0.017469    0.019571    0.020654    0.020945    0.022666
     0.023585    0.023588    0.023833    0.023841    0.024090    0.024090
     0.024114    0.024114    0.024135    0.024135    0.024143    0.024143
     0.059415    0.132232    0.159965    0.159995    0.160000    0.219621
     0.225370    0.228387    0.235484    0.245481    0.249942    0.249977
     0.249991    0.249992    0.249992    0.249996    0.250000    0.250000
     0.250000    0.289809    0.293530    0.301033    0.301033    0.301033
     0.301033    0.301033    0.328632    0.356665    0.356665    0.356665
     0.413876    0.417895    0.431436    0.432010    0.461596    0.462890
     0.471092    0.471228    0.478202    0.478203    0.479142    0.479142

 Minimum search - taking simple RFO step
 Searching for Lamda that Minimizes Along All modes
 Value Taken    Lamda =  -0.08429223
 Calculated Step too Large.  Step scaled by  0.482930
 Step Taken.  Stepsize is  0.300000

                             Maximum     Tolerance    Cnvgd?
         Gradient           0.090581      0.000300      NO
         Displacement       0.199977      0.001200      NO
         Energy change     *********      0.000001      NO


 New Cartesian Coordinates Obtained by Inverse Iteration

 Displacement from previous Coordinates is:  0.531809
 ----------------------------------------------------------------
             Standard Nuclear Orientation (Angstroms)
    I     Atom           X                Y                Z
 ----------------------------------------------------------------
    1      C      -0.0133475421     0.0103022299     0.0034435875
    2      C      -0.0277518733    -0.0278223341     1.4008184420
    3      H       0.9048047831    -0.0598515820     1.9441621193
    4      C      -1.2169639497    -0.0125751136     2.1116526063
    5      Cl     -1.1619729209    -0.0569987628     3.8618593075
    6      C      -2.4370979327     0.0431110988     1.4440105219
    7      Cl     -3.9391565601     0.0631929246     2.3412300499
    8      C      -2.4480105244     0.0787419881     0.0534752690
    9      Cl     -3.9707387319     0.1340820852    -0.8071715538
   10      C      -1.2494321315     0.0614578821    -0.6572302909
   11      Cl     -1.2926699140     0.0690258209    -2.4015837672
   12      C       1.2810714815    -0.0141964367    -0.7505785984
   13      C       2.3636778437     0.8220375374    -0.4115832197
   14      Cl      2.2504808588     1.9523451560     0.9245125022
   15      C       3.5544530502     0.7778522771    -1.1319790193
   16      Cl      4.8892112572     1.8261491111    -0.6960129745
   17      C       3.7010472608    -0.0954714325    -2.1997625468
   18      H       4.6296228039    -0.1242032210    -2.7551322264
   19      C       2.6502642178    -0.9249375099    -2.5513767201
   20      H       2.7509837365    -1.6045815401    -3.3879079723
   21      C       1.4607501782    -0.8831780358    -1.8385509176
   22      Cl      0.1552402505    -1.9265073825    -2.3451014102
 ----------------------------------------------------------------
 Nuclear Repulsion Energy =        2402.17697764 hartrees
 There are       97 alpha and       97 beta electrons
 Applying Cartesian multipole field
    Component          Value
    ---------          -----
     (2,0,0)        1.00000E-12
     (0,2,0)        2.00000E-11
     (0,0,2)       -3.00000E-11
 Nucleus-field energy     =    -0.0000000604 hartrees
 Requested basis set is 6-311++G(d,p)
 There are 178 shells and 495 basis functions
 A cutoff of  1.0D-15 yielded  11682 shell pairs
 There are    100081 function pairs (    107633 Cartesian)
 Smallest overlap matrix eigenvalue = 1.69E-07
 Linear dependence detected in AO basis
 Number of orthogonalized atomic orbitals = 489
 Maximum deviation from orthogonality = 5.637E-10
 Guess from superposition of atomic densities
 Warning:  Energy on first SCF cycle will be non-variational
 SAD guess density has 194.000000 electrons

 -----------------------------------------------------------------------
  General SCF calculation program by
  Eric Jon Sundstrom, Paul Horn, Yuezhi Mao, Dmitri Zuev, Alec White,
  David Stuck, Shaama M.S., Shane Yost, Joonho Lee, David Small,
  Daniel Levine, Susi Lehtola, Hugh Burton, Evgeny Epifanovsky,
  Bang C. Huynh
 -----------------------------------------------------------------------
 Exchange:     0.2000 Hartree-Fock + 0.0800 Slater + 0.7200 B88
 Correlation:  0.1900 VWN1RPA + 0.8100 LYP
 Using SG-1 standard quadrature grid
 using 6 threads for integral computing
 -------------------------------------------------------
 OpenMP Integral computing Module                
 Release: version 2.0, May 2017, Q-Chem Inc. Pleasanton 
 -------------------------------------------------------
 A restricted SCF calculation will be
 performed using DIIS
 SCF converges when DIIS error is below 1.0e-08
 ---------------------------------------
  Cycle       Energy         DIIS error
 ---------------------------------------
    1   -3685.3239384405      2.76e-02  
    2   -3680.5735241473      1.95e-03  
    3   -3680.4824800334      2.49e-03  
    4   -3680.6787181308      5.55e-04  
    5   -3680.6876025930      2.23e-04  
    6   -3680.6887829487      1.07e-04  
    7   -3680.6891166156      2.60e-05  
    8   -3680.6891340767      1.11e-05  
    9   -3680.6891375256      3.21e-06  
   10   -3680.6891378318      8.81e-07  
   11   -3680.6891378541      2.84e-07  
   12   -3680.6891378568      1.06e-07  
   13   -3680.6891378569      5.21e-08  
   14   -3680.6891378569      1.54e-08  
   15   -3680.6891378571      5.31e-09  Convergence criterion met
 ---------------------------------------
 SCF time:   CPU 875.76s  wall 154.00s 
 SCF   energy in the final basis set =    -3680.6891378571
 Total energy in the final basis set =    -3680.6891378571

 --------------------------------------------------------------

                    Orbital Energies (a.u.)
 --------------------------------------------------------------

 Alpha MOs
 -- Occupied --
********-101.5789-101.5777-101.5771-101.5770-101.5691-101.5689 -10.2813
-10.2808 -10.2802 -10.2773 -10.2743 -10.2733 -10.2727 -10.2472 -10.2422
-10.2231 -10.2229 -10.2200  -9.4958  -9.4933  -9.4922  -9.4916  -9.4915
 -9.4863  -9.4860  -7.2607  -7.2584  -7.2573  -7.2565  -7.2563  -7.2506
 -7.2505  -7.2505  -7.2499  -7.2483  -7.2472  -7.2471  -7.2464  -7.2463
 -7.2460  -7.2458  -7.2458  -7.2410  -7.2406  -7.2403  -7.2401  -0.9681
 -0.9510  -0.9264  -0.9062  -0.8927  -0.8818  -0.8655  -0.8590  -0.8420
 -0.8041  -0.7644  -0.7557  -0.7431  -0.6763  -0.6463  -0.6344  -0.6170
 -0.5553  -0.5544  -0.5312  -0.5286  -0.5018  -0.4849  -0.4734  -0.4718
 -0.4693  -0.4643  -0.4560  -0.4386  -0.4332  -0.4212  -0.4186  -0.4120
 -0.3965  -0.3842  -0.3715  -0.3615  -0.3579  -0.3560  -0.3503  -0.3449
 -0.3401  -0.3355  -0.3253  -0.3176  -0.3004  -0.2895  -0.2757  -0.2691
 -0.2513
 -- Virtual --
 -0.0819  -0.0588  -0.0565  -0.0522  -0.0377  -0.0359  -0.0129  -0.0068
 -0.0006   0.0056   0.0153   0.0191   0.0195   0.0240   0.0250   0.0312
  0.0444   0.0475   0.0523   0.0546   0.0573   0.0629   0.0664   0.0716
  0.0729   0.0788   0.0833   0.0855   0.0867   0.0899   0.0960   0.0977
  0.1011   0.1020   0.1068   0.1106   0.1126   0.1152   0.1221   0.1229
  0.1246   0.1260   0.1264   0.1321   0.1367   0.1396   0.1423   0.1492
  0.1518   0.1545   0.1606   0.1617   0.1643   0.1673   0.1725   0.1744
  0.1829   0.1853   0.1889   0.1931   0.1955   0.2010   0.2037   0.2055
  0.2143   0.2150   0.2189   0.2201   0.2284   0.2317   0.2348   0.2384
  0.2453   0.2468   0.2491   0.2521   0.2578   0.2609   0.2650   0.2686
  0.2715   0.2720   0.2745   0.2818   0.2839   0.2859   0.2904   0.2935
  0.2986   0.3025   0.3067   0.3095   0.3165   0.3190   0.3251   0.3369
  0.3434   0.3488   0.3968   0.4055   0.4127   0.4234   0.4302   0.4334
  0.4369   0.4440   0.4482   0.4500   0.4570   0.4600   0.4635   0.4715
  0.4755   0.4809   0.4853   0.4890   0.4963   0.5013   0.5050   0.5154
  0.5234   0.5303   0.5355   0.5406   0.5443   0.5485   0.5675   0.5745
  0.5755   0.5854   0.5899   0.5971   0.6043   0.6077   0.6130   0.6155
  0.6220   0.6244   0.6258   0.6374   0.6437   0.6473   0.6610   0.6701
  0.6759   0.6847   0.7009   0.7110   0.7140   0.7230   0.7390   0.7780
  0.7808   0.7902   0.7943   0.7997   0.8109   0.8195   0.8256   0.8294
  0.8351   0.8373   0.8425   0.8451   0.8470   0.8502   0.8523   0.8547
  0.8587   0.8653   0.8729   0.8735   0.8790   0.8866   0.8932   0.8951
  0.9010   0.9084   0.9150   0.9208   0.9274   0.9320   0.9350   0.9388
  0.9462   0.9531   0.9543   0.9598   0.9655   0.9723   0.9757   0.9786
  0.9842   0.9879   1.0049   1.0113   1.0198   1.0277   1.0466   1.0602
  1.0625   1.0797   1.0841   1.1208   1.1322   1.1580   1.1878   1.1908
  1.2103   1.2130   1.2299   1.2346   1.2433   1.2502   1.2621   1.2678
  1.2791   1.2863   1.2898   1.3041   1.3272   1.3318   1.3342   1.3596
  1.3646   1.3775   1.4209   1.4443   1.4577   1.4889   1.4974   1.5155
  1.5259   1.5505   1.5624   1.6016   1.6290   1.6415   1.6453   1.6485
  1.6840   1.7097   1.7237   1.7397   1.7430   1.7787   1.8009   1.8370
  1.8399   1.8477   1.8536   1.8718   1.8804   1.8840   1.8908   1.9019
  1.9118   1.9397   1.9592   1.9968   2.0006   2.0582   2.0701   2.1058
  2.1101   2.1298   2.1664   2.1982   2.2249   2.2273   2.2356   2.2439
  2.2545   2.2592   2.2778   2.2921   2.2961   2.2997   2.3086   2.3323
  2.3534   2.3738   2.3766   2.3997   2.4096   2.4273   2.4285   2.4333
  2.4536   2.4766   2.4868   2.5075   2.5267   2.5398   2.5424   2.5537
  2.6012   2.6103   2.6285   2.6344   2.6588   2.6770   2.6884   2.7013
  2.7205   2.7256   2.7458   2.7699   2.7710   2.7820   2.7975   2.8233
  2.8312   2.8799   2.9068   2.9207   2.9556   3.0561   3.0645   3.0791
  3.0954   3.1282   3.1302   3.1468   3.1666   3.1922   3.2165   3.2589
  3.2664   3.3536   3.3940   3.4040   3.4911   3.5903   3.6372   3.6723
  3.7246   3.8419   3.8855   3.9842   4.0421   4.0495   4.3807   4.7995
  4.8194   9.7264   9.7591   9.7872   9.8048   9.8200   9.8272   9.8615
 23.2992  23.4604  23.8083  23.8200  23.8540  23.8887  23.9385  23.9799
 23.9931  24.0053  24.0917  24.1289  25.7272  25.7745  25.8080  25.8255
 25.8927  25.9304  26.0517  26.1065  26.1110  26.1662  26.1907  26.2315
 26.3578  26.4644  26.5129  26.5659  26.6283  26.7144  26.7825  26.9158
 26.9981 215.7155 215.7511 215.7830 215.8035 215.8227 215.8284 215.8822
 --------------------------------------------------------------

          Ground-State Mulliken Net Atomic Charges

     Atom                 Charge (a.u.)
  ----------------------------------------
      1 C                    -0.472978
      2 C                    -0.962169
      3 H                     0.216661
      4 C                    -0.113432
      5 Cl                    0.653769
      6 C                    -0.292622
      7 Cl                    0.626176
      8 C                    -0.403633
      9 Cl                    0.636087
     10 C                    -0.738661
     11 Cl                    0.637053
     12 C                     0.176504
     13 C                    -0.826991
     14 Cl                    0.666970
     15 C                     0.608394
     16 Cl                    0.466230
     17 C                    -1.015112
     18 H                     0.196345
     19 C                    -0.248841
     20 H                     0.211300
     21 C                    -0.459746
     22 Cl                    0.438697
  ----------------------------------------
  Sum of atomic charges =     0.000000

 -----------------------------------------------------------------
                    Cartesian Multipole Moments
 -----------------------------------------------------------------
    Charge (ESU x 10^10)
                 0.0000
    Dipole Moment (Debye)
         X       2.1125      Y      -0.9137      Z      -1.4177
       Tot       2.7032
    Quadrupole Moments (Debye-Ang)
        XX    -155.5050     XY      -3.0338     YY    -160.0904
        XZ      -5.3210     YZ       2.5546     ZZ    -152.2253
    Octopole Moments (Debye-Ang^2)
       XXX      -8.4508    XXY     -39.2255    XYY     -10.9789
       YYY     -68.9724    XXZ     -14.2967    XYZ       6.6690
       YYZ      18.7397    XZZ      20.0595    YZZ     -32.0868
       ZZZ      22.9581
    Hexadecapole Moments (Debye-Ang^3)
      XXXX   -6846.2403   XXXY    -494.1073   XXYY   -1357.5130
      XYYY    -447.1544   YYYY   -1124.3968   XXXZ     738.7215
      XXYZ     -36.8855   XYYZ     298.0248   YYYZ    -228.6019
      XXZZ   -1655.7802   XYZZ    -174.8193   YYZZ    -794.5028
      XZZZ     791.6401   YZZZ    -196.7363   ZZZZ   -3522.0793
 -----------------------------------------------------------------
 Calculating analytic gradient of the SCF energy
 Gradient of SCF Energy
            1           2           3           4           5           6
    1  -0.0046248  -0.0012096   0.0012760  -0.0043821  -0.0022375   0.0115563
    2  -0.0003732   0.0009611   0.0021107   0.0001850   0.0003164  -0.0002843
    3   0.0024573  -0.0007586  -0.0007525  -0.0050380   0.0027073  -0.0067085
            7           8           9          10          11          12
    1  -0.0047858   0.0108459  -0.0039338  -0.0029320   0.0475776   0.0104009
    2  -0.0000591   0.0006156  -0.0000104  -0.0014752  -0.0690874   0.0003834
    3   0.0026250   0.0062014  -0.0029961   0.0110837  -0.0044320  -0.0052610
           13          14          15          16          17          18
    1   0.0006586   0.0015192  -0.0053818  -0.0008609  -0.0003117  -0.0000331
    2  -0.0016911  -0.0011335  -0.0046208   0.0024246   0.0013956  -0.0005065
    3  -0.0050408   0.0030394  -0.0033113   0.0035040   0.0020977  -0.0006496
           19          20          21          22
    1  -0.0015077   0.0003670   0.0013727  -0.0533733
    2   0.0023149   0.0001697   0.0016193   0.0667454
    3   0.0046730  -0.0005869   0.0001155  -0.0029690
 Max gradient component =       6.909E-02
 RMS gradient           =       1.522E-02
 Gradient time:  CPU 272.45 s  wall 45.64 s
 Geometry Optimization Parameters
   NAtoms,    NIC,     NZ,  NCons,   NDum,   NFix, NCnnct, MaxDiis
       22     163      22       0       0       0       0       0

 Cartesian Hessian Update
 Hessian updated using BFGS update


** GEOMETRY OPTIMIZATION IN DELOCALIZED INTERNAL COORDINATES **
   Searching for a Minimum

   Optimization Cycle:   2

                       Coordinates (Angstroms)
     ATOM                X               Y               Z
      1  C        -0.0133475421    0.0103022299    0.0034435875
      2  C        -0.0277518733   -0.0278223341    1.4008184420
      3  H         0.9048047831   -0.0598515820    1.9441621193
      4  C        -1.2169639497   -0.0125751136    2.1116526063
      5  Cl       -1.1619729209   -0.0569987628    3.8618593075
      6  C        -2.4370979327    0.0431110988    1.4440105219
      7  Cl       -3.9391565601    0.0631929246    2.3412300499
      8  C        -2.4480105244    0.0787419881    0.0534752690
      9  Cl       -3.9707387319    0.1340820852   -0.8071715538
     10  C        -1.2494321315    0.0614578821   -0.6572302909
     11  Cl       -1.2926699140    0.0690258209   -2.4015837672
     12  C         1.2810714815   -0.0141964367   -0.7505785984
     13  C         2.3636778437    0.8220375374   -0.4115832197
     14  Cl        2.2504808588    1.9523451560    0.9245125022
     15  C         3.5544530502    0.7778522771   -1.1319790193
     16  Cl        4.8892112572    1.8261491111   -0.6960129745
     17  C         3.7010472608   -0.0954714325   -2.1997625468
     18  H         4.6296228039   -0.1242032210   -2.7551322264
     19  C         2.6502642178   -0.9249375099   -2.5513767201
     20  H         2.7509837365   -1.6045815401   -3.3879079723
     21  C         1.4607501782   -0.8831780358   -1.8385509176
     22  Cl        0.1552402505   -1.9265073825   -2.3451014102
   Point Group: c1    Number of degrees of freedom:    60


   Energy is  -3680.689137857

 Hessian updated using BFGS update

 56 Hessian modes will be used to form the next step
  Hessian Eigenvalues:
     0.016774    0.017491    0.019853    0.020649    0.020945    0.022665
     0.023586    0.023827    0.023841    0.024089    0.024090    0.024110
     0.024114    0.024129    0.024135    0.024143    0.024143    0.024276
     0.059557    0.108924    0.159983    0.159998    0.160237    0.219642
     0.225363    0.228304    0.235959    0.245883    0.248646    0.249970
     0.249987    0.249991    0.249993    0.249998    0.250000    0.250000
     0.286394    0.289828    0.300093    0.300862    0.306468    0.351005
     0.356662    0.361046    0.414330    0.425510    0.430701    0.456488
     0.462309    0.463221    0.470423    0.477543    0.478182    0.478435
     0.479120    0.512840

 Minimum search - taking simple RFO step
 Searching for Lamda that Minimizes Along All modes
 Value Taken    Lamda =  -0.04528903
 Calculated Step too Large.  Step scaled by  0.552047
 Step Taken.  Stepsize is  0.300000

                             Maximum     Tolerance    Cnvgd?
         Gradient           0.060672      0.000300      NO
         Displacement       0.213774      0.001200      NO
         Energy change     -0.032132      0.000001      NO


 New Cartesian Coordinates Obtained by Inverse Iteration

 Displacement from previous Coordinates is:  0.472153
 ----------------------------------------------------------------
             Standard Nuclear Orientation (Angstroms)
    I     Atom           X                Y                Z
 ----------------------------------------------------------------
    1      C      -0.0306790874     0.0055916118    -0.0300613763
    2      C      -0.0190743886    -0.0340906925     1.3663186962
    3      H       0.9237186319    -0.0762781246     1.8928078539
    4      C      -1.1924444822    -0.0132180366     2.1009338136
    5      Cl     -1.0869661302    -0.0672854639     3.8454569884
    6      C      -2.4303717057     0.0540819019     1.4574792635
    7      Cl     -3.9061443760     0.0836298856     2.3842247529
    8      C      -2.4676386625     0.0994242235     0.0612362008
    9      Cl     -4.0023317695     0.1817377726    -0.7629818133
   10      C      -1.2769900950     0.0774811285    -0.6752431013
   11      Cl     -1.3440358565     0.1197549980    -2.4125691765
   12      C       1.2607881913    -0.0281906841    -0.7753044448
   13      C       2.3277864972     0.8184540235    -0.4151561988
   14      Cl      2.1362309618     1.9369221562     0.9187082810
   15      C       3.5397604957     0.7842641803    -1.1115108476
   16      Cl      4.8713222516     1.8337700609    -0.6760562170
   17      C       3.7128313345    -0.0947546196    -2.1742322152
   18      H       4.6539479774    -0.1157416174    -2.7079176153
   19      C       2.6794128504    -0.9397342501    -2.5436114610
   20      H       2.8038516725    -1.6274157427    -3.3697431792
   21      C       1.4749776848    -0.9063239185    -1.8524948832
   22      Cl      0.2065136460    -1.9841040324    -2.3690901326
 ----------------------------------------------------------------
 Nuclear Repulsion Energy =        2398.59828364 hartrees
 There are       97 alpha and       97 beta electrons
 Applying Cartesian multipole field
    Component          Value
    ---------          -----
     (2,0,0)        1.00000E-12
     (0,2,0)        2.00000E-11
     (0,0,2)       -3.00000E-11
 Nucleus-field energy     =    -0.0000000602 hartrees
 Requested basis set is 6-311++G(d,p)
 There are 178 shells and 495 basis functions
 A cutoff of  1.0D-15 yielded  11697 shell pairs
 There are    100183 function pairs (    107735 Cartesian)
 Smallest overlap matrix eigenvalue = 1.74E-07
 Linear dependence detected in AO basis
 Number of orthogonalized atomic orbitals = 489
 Maximum deviation from orthogonality = 4.405E-10
 Guess from superposition of atomic densities
 Warning:  Energy on first SCF cycle will be non-variational
 SAD guess density has 194.000000 electrons

 -----------------------------------------------------------------------
  General SCF calculation program by
  Eric Jon Sundstrom, Paul Horn, Yuezhi Mao, Dmitri Zuev, Alec White,
  David Stuck, Shaama M.S., Shane Yost, Joonho Lee, David Small,
  Daniel Levine, Susi Lehtola, Hugh Burton, Evgeny Epifanovsky,
  Bang C. Huynh
 -----------------------------------------------------------------------
 Exchange:     0.2000 Hartree-Fock + 0.0800 Slater + 0.7200 B88
 Correlation:  0.1900 VWN1RPA + 0.8100 LYP
 Using SG-1 standard quadrature grid
 using 6 threads for integral computing
 -------------------------------------------------------
 OpenMP Integral computing Module                
 Release: version 2.0, May 2017, Q-Chem Inc. Pleasanton 
 -------------------------------------------------------
 A restricted SCF calculation will be
 performed using DIIS
 SCF converges when DIIS error is below 1.0e-08
 ---------------------------------------
  Cycle       Energy         DIIS error
 ---------------------------------------
    1   -3685.2879960414      2.75e-02  
    2   -3680.5923473032      1.95e-03  
    3   -3680.4973512795      2.51e-03  
    4   -3680.6978603700      5.61e-04  
    5   -3680.7067438918      2.36e-04  
    6   -3680.7081257706      1.05e-04  
    7   -3680.7084490334      2.73e-05  
    8   -3680.7084686104      1.12e-05  
    9   -3680.7084721599      3.16e-06  
   10   -3680.7084724549      8.83e-07  
   11   -3680.7084724774      2.93e-07  
   12   -3680.7084724798      1.08e-07  
   13   -3680.7084724801      5.25e-08  
   14   -3680.7084724802      1.58e-08  
   15   -3680.7084724804      5.72e-09  Convergence criterion met
 ---------------------------------------
 SCF time:   CPU 875.68s  wall 154.00s 
 SCF   energy in the final basis set =    -3680.7084724804
 Total energy in the final basis set =    -3680.7084724804

 --------------------------------------------------------------

                    Orbital Energies (a.u.)
 --------------------------------------------------------------

 Alpha MOs
 -- Occupied --
********-101.5793-101.5780-101.5778-101.5769-101.5708-101.5700 -10.2815
-10.2810 -10.2805 -10.2777 -10.2743 -10.2736 -10.2728 -10.2462 -10.2408
-10.2231 -10.2216 -10.2199  -9.4959  -9.4938  -9.4925  -9.4923  -9.4914
 -9.4874  -9.4866  -7.2608  -7.2589  -7.2576  -7.2572  -7.2561  -7.2519
 -7.2512  -7.2507  -7.2500  -7.2488  -7.2477  -7.2474  -7.2471  -7.2465
 -7.2464  -7.2462  -7.2457  -7.2421  -7.2414  -7.2412  -7.2406  -0.9662
 -0.9502  -0.9229  -0.9069  -0.8950  -0.8838  -0.8660  -0.8567  -0.8431
 -0.8033  -0.7633  -0.7534  -0.7424  -0.6750  -0.6453  -0.6342  -0.6160
 -0.5546  -0.5527  -0.5311  -0.5283  -0.5021  -0.4857  -0.4730  -0.4705
 -0.4687  -0.4636  -0.4537  -0.4388  -0.4307  -0.4201  -0.4178  -0.4103
 -0.3964  -0.3842  -0.3720  -0.3609  -0.3567  -0.3552  -0.3501  -0.3437
 -0.3396  -0.3362  -0.3268  -0.3188  -0.2996  -0.2967  -0.2735  -0.2674
 -0.2586
 -- Virtual --
 -0.0820  -0.0586  -0.0560  -0.0502  -0.0376  -0.0347  -0.0127  -0.0048
  0.0002   0.0063   0.0155   0.0191   0.0199   0.0238   0.0253   0.0317
  0.0447   0.0473   0.0527   0.0548   0.0577   0.0630   0.0661   0.0715
  0.0730   0.0785   0.0832   0.0855   0.0874   0.0901   0.0956   0.0983
  0.1015   0.1021   0.1063   0.1102   0.1126   0.1163   0.1214   0.1226
  0.1251   0.1262   0.1270   0.1325   0.1367   0.1397   0.1421   0.1486
  0.1515   0.1544   0.1597   0.1618   0.1637   0.1671   0.1711   0.1731
  0.1832   0.1865   0.1885   0.1918   0.1953   0.2009   0.2036   0.2059
  0.2134   0.2152   0.2187   0.2198   0.2282   0.2308   0.2351   0.2376
  0.2447   0.2472   0.2487   0.2519   0.2574   0.2602   0.2660   0.2677
  0.2708   0.2717   0.2740   0.2813   0.2842   0.2858   0.2904   0.2949
  0.2983   0.3020   0.3061   0.3110   0.3177   0.3188   0.3256   0.3359
  0.3412   0.3491   0.3976   0.4042   0.4126   0.4238   0.4299   0.4328
  0.4367   0.4446   0.4488   0.4517   0.4580   0.4605   0.4630   0.4721
  0.4749   0.4812   0.4851   0.4892   0.4990   0.5034   0.5060   0.5167
  0.5233   0.5285   0.5340   0.5385   0.5442   0.5503   0.5623   0.5747
  0.5774   0.5859   0.5882   0.5970   0.6050   0.6090   0.6112   0.6172
  0.6201   0.6224   0.6244   0.6364   0.6432   0.6450   0.6639   0.6706
  0.6751   0.6811   0.7013   0.7088   0.7127   0.7235   0.7429   0.7797
  0.7866   0.7932   0.8005   0.8110   0.8143   0.8208   0.8256   0.8301
  0.8345   0.8365   0.8416   0.8451   0.8470   0.8487   0.8509   0.8543
  0.8597   0.8650   0.8720   0.8751   0.8778   0.8867   0.8916   0.8975
  0.9001   0.9102   0.9189   0.9204   0.9292   0.9311   0.9351   0.9407
  0.9467   0.9536   0.9550   0.9611   0.9658   0.9713   0.9770   0.9789
  0.9855   0.9912   1.0042   1.0091   1.0204   1.0233   1.0444   1.0602
  1.0644   1.0764   1.0817   1.1202   1.1360   1.1517   1.1869   1.1910
  1.2108   1.2119   1.2283   1.2319   1.2370   1.2538   1.2618   1.2702
  1.2804   1.2865   1.2898   1.3031   1.3173   1.3291   1.3361   1.3592
  1.3638   1.3800   1.4190   1.4413   1.4589   1.4901   1.5000   1.5157
  1.5261   1.5515   1.5609   1.5998   1.6287   1.6442   1.6463   1.6498
  1.6844   1.7122   1.7216   1.7400   1.7454   1.7794   1.7971   1.8343
  1.8376   1.8459   1.8532   1.8696   1.8785   1.8819   1.8888   1.9025
  1.9137   1.9385   1.9589   1.9953   1.9996   2.0583   2.0690   2.1071
  2.1129   2.1290   2.1667   2.2096   2.2248   2.2314   2.2416   2.2509
  2.2557   2.2605   2.2830   2.2906   2.2948   2.2997   2.3066   2.3327
  2.3481   2.3647   2.3776   2.3980   2.4049   2.4250   2.4288   2.4357
  2.4459   2.4674   2.4909   2.5094   2.5268   2.5375   2.5406   2.5536
  2.6007   2.6078   2.6308   2.6322   2.6561   2.6751   2.6870   2.6982
  2.7163   2.7249   2.7450   2.7684   2.7694   2.7815   2.7977   2.8226
  2.8365   2.8786   2.9084   2.9238   2.9579   3.0564   3.0624   3.0793
  3.0945   3.1232   3.1298   3.1437   3.1671   3.1967   3.2163   3.2567
  3.2636   3.3513   3.3907   3.4022   3.4927   3.5922   3.6364   3.6689
  3.7236   3.8391   3.8876   3.9857   4.0418   4.0495   4.3790   4.7950
  4.8159   9.7271   9.7638   9.7868   9.8018   9.8120   9.8208   9.8629
 23.3015  23.4667  23.8026  23.8173  23.8483  23.8792  23.9309  23.9597
 23.9840  24.0015  24.0928  24.1239  25.7711  25.8074  25.8118  25.8387
 25.8952  25.9406  26.0487  26.1018  26.1093  26.1556  26.1903  26.2378
 26.3644  26.3924  26.4663  26.5633  26.6248  26.7047  26.7770  26.9172
 26.9967 215.7162 215.7563 215.7821 215.8002 215.8113 215.8249 215.8795
 --------------------------------------------------------------

          Ground-State Mulliken Net Atomic Charges

     Atom                 Charge (a.u.)
  ----------------------------------------
      1 C                    -0.469899
      2 C                    -0.979115
      3 H                     0.222047
      4 C                    -0.103903
      5 Cl                    0.656990
      6 C                    -0.324292
      7 Cl                    0.626078
      8 C                    -0.374393
      9 Cl                    0.626242
     10 C                    -0.719846
     11 Cl                    0.620685
     12 C                     0.176432
     13 C                    -0.865752
     14 Cl                    0.645048
     15 C                     0.649630
     16 Cl                    0.466835
     17 C                    -0.994606
     18 H                     0.197392
     19 C                    -0.198297
     20 H                     0.211689
     21 C                    -0.505238
     22 Cl                    0.436273
  ----------------------------------------
  Sum of atomic charges =     0.000000

 -----------------------------------------------------------------
                    Cartesian Multipole Moments
 -----------------------------------------------------------------
    Charge (ESU x 10^10)
                -0.0000
    Dipole Moment (Debye)
         X       2.1336      Y      -0.8991      Z      -1.3842
       Tot       2.6975
    Quadrupole Moments (Debye-Ang)
        XX    -154.8835     XY      -3.2981     YY    -159.8767
        XZ      -5.4827     YZ       2.4197     ZZ    -152.6074
    Octopole Moments (Debye-Ang^2)
       XXX      -4.0557    XXY     -39.5457    XYY     -10.1824
       YYY     -71.5031    XXZ     -15.1336    XYZ       6.8929
       YYZ      17.6808    XZZ      20.3472    YZZ     -31.9857
       ZZZ      23.6388
    Hexadecapole Moments (Debye-Ang^3)
      XXXX   -6776.6498   XXXY    -464.1893   XXYY   -1352.4883
      XYYY    -418.2894   YYYY   -1141.4476   XXXZ     727.7602
      XXYZ     -40.0084   XYYZ     294.2034   YYYZ    -230.0271
      XXZZ   -1648.1246   XYZZ    -166.8055   YYZZ    -796.2677
      XZZZ     789.6126   YZZZ    -202.8764   ZZZZ   -3531.2385
 -----------------------------------------------------------------
 Calculating analytic gradient of the SCF energy
 Gradient of SCF Energy
            1           2           3           4           5           6
    1   0.0000860   0.0010066   0.0026081  -0.0016390  -0.0007383   0.0054429
    2   0.0010762   0.0034869   0.0030387   0.0002768   0.0002235  -0.0005091
    3   0.0019350  -0.0013192  -0.0004237  -0.0021573   0.0013276  -0.0031786
            7           8           9          10          11          12
    1  -0.0026220   0.0046461  -0.0023360  -0.0024176   0.0306135   0.0057054
    2   0.0000533   0.0002726   0.0000536  -0.0003992  -0.0444152   0.0011399
    3   0.0016152   0.0025077  -0.0013860   0.0038872  -0.0019258  -0.0005370
           13          14          15          16          17          18
    1  -0.0021095  -0.0054565  -0.0016973   0.0010636   0.0007507  -0.0000945
    2  -0.0013486  -0.0057268  -0.0024745   0.0009686   0.0008571  -0.0004122
    3  -0.0021016   0.0045362  -0.0025810   0.0006871   0.0005895  -0.0003910
           19          20          21          22
    1  -0.0008156   0.0001716   0.0005882  -0.0327564
    2   0.0008032   0.0000887  -0.0006137   0.0435603
    3   0.0018338  -0.0002663  -0.0007879  -0.0018639
 Max gradient component =       4.442E-02
 RMS gradient           =       9.687E-03
 Gradient time:  CPU 271.36 s  wall 45.46 s
 Geometry Optimization Parameters
   NAtoms,    NIC,     NZ,  NCons,   NDum,   NFix, NCnnct, MaxDiis
       22     163      22       0       0       0       0       0

 Cartesian Hessian Update
 Hessian updated using BFGS update


** GEOMETRY OPTIMIZATION IN DELOCALIZED INTERNAL COORDINATES **
   Searching for a Minimum

   Optimization Cycle:   3

                       Coordinates (Angstroms)
     ATOM                X               Y               Z
      1  C        -0.0306790874    0.0055916118   -0.0300613763
      2  C        -0.0190743886   -0.0340906925    1.3663186962
      3  H         0.9237186319   -0.0762781246    1.8928078539
      4  C        -1.1924444822   -0.0132180366    2.1009338136
      5  Cl       -1.0869661302   -0.0672854639    3.8454569884
      6  C        -2.4303717057    0.0540819019    1.4574792635
      7  Cl       -3.9061443760    0.0836298856    2.3842247529
      8  C        -2.4676386625    0.0994242235    0.0612362008
      9  Cl       -4.0023317695    0.1817377726   -0.7629818133
     10  C        -1.2769900950    0.0774811285   -0.6752431013
     11  Cl       -1.3440358565    0.1197549980   -2.4125691765
     12  C         1.2607881913   -0.0281906841   -0.7753044448
     13  C         2.3277864972    0.8184540235   -0.4151561988
     14  Cl        2.1362309618    1.9369221562    0.9187082810
     15  C         3.5397604957    0.7842641803   -1.1115108476
     16  Cl        4.8713222516    1.8337700609   -0.6760562170
     17  C         3.7128313345   -0.0947546196   -2.1742322152
     18  H         4.6539479774   -0.1157416174   -2.7079176153
     19  C         2.6794128504   -0.9397342501   -2.5436114610
     20  H         2.8038516725   -1.6274157427   -3.3697431792
     21  C         1.4749776848   -0.9063239185   -1.8524948832
     22  Cl        0.2065136460   -1.9841040324   -2.3690901326
   Point Group: c1    Number of degrees of freedom:    60


   Energy is  -3680.708472480

 Hessian updated using BFGS update

 58 Hessian modes will be used to form the next step
  Hessian Eigenvalues:
     0.017179    0.017479    0.019722    0.020782    0.020946    0.022664
     0.023586    0.023808    0.023839    0.024090    0.024090    0.024112
     0.024114    0.024135    0.024138    0.024142    0.024143    0.024525
     0.056982    0.104133    0.159992    0.160004    0.160155    0.221200
     0.225359    0.228425    0.235993    0.246123    0.249567    0.249984
     0.249991    0.249992    0.249996    0.249999    0.250000    0.253674
     0.289785    0.292874    0.299139    0.300934    0.301083    0.309941
     0.354865    0.356662    0.356667    0.370514    0.414809    0.425902
     0.432124    0.455972    0.462451    0.468276    0.471745    0.477866
     0.478236    0.479015    0.480804    0.535199

 Minimum search - taking simple RFO step
 Searching for Lamda that Minimizes Along All modes
 Value Taken    Lamda =  -0.03020952
 Calculated Step too Large.  Step scaled by  0.535124
 Step Taken.  Stepsize is  0.300000

                             Maximum     Tolerance    Cnvgd?
         Gradient           0.038379      0.000300      NO
         Displacement       0.174496      0.001200      NO
         Energy change     -0.019335      0.000001      NO


 New Cartesian Coordinates Obtained by Inverse Iteration

 Displacement from previous Coordinates is:  0.659611
 ----------------------------------------------------------------
             Standard Nuclear Orientation (Angstroms)
    I     Atom           X                Y                Z
 ----------------------------------------------------------------
    1      C      -0.0317875820     0.0173317407    -0.0265926205
    2      C      -0.0265438089    -0.0816869518     1.3672139920
    3      H       0.9106743688    -0.1746500482     1.8965838084
    4      C      -1.2007976546    -0.0693402109     2.1005195812
    5      Cl     -1.0952800812    -0.2011143043     3.8386547971
    6      C      -2.4377747907     0.0469968470     1.4584296724
    7      Cl     -3.9087751311     0.0644241609     2.3816437972
    8      C      -2.4685877404     0.1412784953     0.0611600063
    9      Cl     -3.9946877587     0.2732533402    -0.7616095324
   10      C      -1.2736513697     0.1250221578    -0.6740136692
   11      Cl     -1.3320710930     0.2169669673    -2.4062081318
   12      C       1.2609380053    -0.0159633927    -0.7660255080
   13      C       2.3220557193     0.8600369401    -0.4419424756
   14      Cl      2.1249002426     2.0713655131     0.8046705498
   15      C       3.5347184885     0.8091170377    -1.1359706281
   16      Cl      4.8516309989     1.8936311668    -0.7551458283
   17      C       3.7177000416    -0.1109975195    -2.1625016139
   18      H       4.6602967060    -0.1399027546    -2.6930513301
   19      C       2.6909411798    -0.9751553341    -2.5048840773
   20      H       2.8185514778    -1.6903738811    -3.3063284904
   21      C       1.4847792182    -0.9243068272    -1.8163129572
   22      Cl      0.2272362051    -2.0279583822    -2.3070961535
 ----------------------------------------------------------------
 Nuclear Repulsion Energy =        2393.62743026 hartrees
 There are       97 alpha and       97 beta electrons
 Applying Cartesian multipole field
    Component          Value
    ---------          -----
     (2,0,0)        1.00000E-12
     (0,2,0)        2.00000E-11
     (0,0,2)       -3.00000E-11
 Nucleus-field energy     =    -0.0000000577 hartrees
 Requested basis set is 6-311++G(d,p)
 There are 178 shells and 495 basis functions
 A cutoff of  1.0D-15 yielded  11690 shell pairs
 There are    100157 function pairs (    107715 Cartesian)
 Smallest overlap matrix eigenvalue = 1.85E-07
 Linear dependence detected in AO basis
 Number of orthogonalized atomic orbitals = 489
 Maximum deviation from orthogonality = 3.528E-10
 Guess from superposition of atomic densities
 Warning:  Energy on first SCF cycle will be non-variational
 SAD guess density has 194.000000 electrons

 -----------------------------------------------------------------------
  General SCF calculation program by
  Eric Jon Sundstrom, Paul Horn, Yuezhi Mao, Dmitri Zuev, Alec White,
  David Stuck, Shaama M.S., Shane Yost, Joonho Lee, David Small,
  Daniel Levine, Susi Lehtola, Hugh Burton, Evgeny Epifanovsky,
  Bang C. Huynh
 -----------------------------------------------------------------------
 Exchange:     0.2000 Hartree-Fock + 0.0800 Slater + 0.7200 B88
 Correlation:  0.1900 VWN1RPA + 0.8100 LYP
 Using SG-1 standard quadrature grid
 using 6 threads for integral computing
 -------------------------------------------------------
 OpenMP Integral computing Module                
 Release: version 2.0, May 2017, Q-Chem Inc. Pleasanton 
 -------------------------------------------------------
 A restricted SCF calculation will be
 performed using DIIS
 SCF converges when DIIS error is below 1.0e-08
 ---------------------------------------
  Cycle       Energy         DIIS error
 ---------------------------------------
    1   -3685.2642034939      2.75e-02  
    2   -3680.6055122087      1.95e-03  
    3   -3680.5099326870      2.51e-03  
    4   -3680.7106370710      5.64e-04  
    5   -3680.7195663624      2.40e-04  
    6   -3680.7210204608      1.05e-04  
    7   -3680.7213373025      2.81e-05  
    8   -3680.7213583331      1.13e-05  
    9   -3680.7213619398      3.11e-06  
   10   -3680.7213622222      8.87e-07  
   11   -3680.7213622449      2.89e-07  
   12   -3680.7213622474      1.10e-07  
   13   -3680.7213622478      4.99e-08  
   14   -3680.7213622479      1.61e-08  
   15   -3680.7213622480      5.71e-09  Convergence criterion met
 ---------------------------------------
 SCF time:   CPU 874.09s  wall 154.00s 
 SCF   energy in the final basis set =    -3680.7213622480
 Total energy in the final basis set =    -3680.7213622480

 --------------------------------------------------------------

                    Orbital Energies (a.u.)
 --------------------------------------------------------------

 Alpha MOs
 -- Occupied --
********-101.5799-101.5785-101.5774-101.5772-101.5721-101.5708 -10.2814
-10.2814 -10.2809 -10.2777 -10.2738 -10.2734 -10.2726 -10.2462 -10.2406
-10.2227 -10.2221 -10.2194  -9.4951  -9.4945  -9.4931  -9.4920  -9.4917
 -9.4883  -9.4870  -7.2600  -7.2596  -7.2582  -7.2569  -7.2565  -7.2529
 -7.2517  -7.2498  -7.2495  -7.2492  -7.2484  -7.2480  -7.2470  -7.2468
 -7.2466  -7.2462  -7.2460  -7.2430  -7.2424  -7.2416  -7.2410  -0.9657
 -0.9499  -0.9217  -0.9079  -0.8953  -0.8834  -0.8674  -0.8556  -0.8435
 -0.8029  -0.7620  -0.7523  -0.7425  -0.6748  -0.6439  -0.6334  -0.6160
 -0.5536  -0.5524  -0.5308  -0.5294  -0.5022  -0.4854  -0.4730  -0.4699
 -0.4678  -0.4633  -0.4527  -0.4389  -0.4281  -0.4196  -0.4173  -0.4095
 -0.3959  -0.3839  -0.3709  -0.3599  -0.3568  -0.3551  -0.3504  -0.3435
 -0.3388  -0.3363  -0.3266  -0.3199  -0.3035  -0.2977  -0.2729  -0.2675
 -0.2618
 -- Virtual --
 -0.0809  -0.0591  -0.0554  -0.0488  -0.0393  -0.0339  -0.0126  -0.0034
  0.0002   0.0062   0.0161   0.0190   0.0207   0.0233   0.0255   0.0322
  0.0447   0.0472   0.0529   0.0549   0.0581   0.0631   0.0658   0.0706
  0.0726   0.0785   0.0836   0.0857   0.0876   0.0905   0.0944   0.0980
  0.1014   0.1024   0.1067   0.1094   0.1122   0.1164   0.1208   0.1224
  0.1250   0.1260   0.1271   0.1316   0.1373   0.1396   0.1413   0.1484
  0.1514   0.1541   0.1587   0.1618   0.1630   0.1659   0.1687   0.1730
  0.1810   0.1858   0.1880   0.1908   0.1945   0.2011   0.2029   0.2048
  0.2140   0.2157   0.2191   0.2212   0.2282   0.2303   0.2352   0.2380
  0.2437   0.2474   0.2483   0.2519   0.2560   0.2599   0.2659   0.2679
  0.2693   0.2720   0.2731   0.2811   0.2826   0.2860   0.2914   0.2947
  0.2984   0.2998   0.3057   0.3114   0.3166   0.3175   0.3282   0.3364
  0.3420   0.3487   0.4005   0.4048   0.4121   0.4235   0.4311   0.4316
  0.4372   0.4445   0.4479   0.4530   0.4579   0.4619   0.4628   0.4721
  0.4755   0.4836   0.4849   0.4900   0.4987   0.5034   0.5049   0.5138
  0.5203   0.5274   0.5348   0.5389   0.5478   0.5511   0.5607   0.5751
  0.5819   0.5857   0.5869   0.5978   0.6056   0.6100   0.6117   0.6151
  0.6172   0.6227   0.6308   0.6372   0.6446   0.6479   0.6672   0.6710
  0.6765   0.6798   0.7029   0.7107   0.7123   0.7237   0.7460   0.7800
  0.7840   0.7933   0.8025   0.8129   0.8167   0.8259   0.8275   0.8314
  0.8349   0.8370   0.8441   0.8455   0.8471   0.8496   0.8507   0.8527
  0.8600   0.8631   0.8701   0.8739   0.8788   0.8863   0.8927   0.9004
  0.9014   0.9120   0.9194   0.9212   0.9269   0.9303   0.9362   0.9395
  0.9476   0.9542   0.9581   0.9611   0.9678   0.9721   0.9768   0.9786
  0.9894   0.9911   0.9945   1.0033   1.0105   1.0221   1.0413   1.0587
  1.0604   1.0696   1.0801   1.1217   1.1357   1.1563   1.1865   1.1907
  1.2063   1.2102   1.2221   1.2326   1.2364   1.2547   1.2599   1.2687
  1.2813   1.2858   1.2912   1.3034   1.3137   1.3295   1.3339   1.3580
  1.3650   1.3794   1.4180   1.4451   1.4611   1.4906   1.5027   1.5137
  1.5292   1.5512   1.5620   1.6024   1.6299   1.6436   1.6467   1.6517
  1.6825   1.7154   1.7216   1.7382   1.7438   1.7801   1.7955   1.8331
  1.8364   1.8456   1.8481   1.8682   1.8775   1.8823   1.8919   1.9037
  1.9156   1.9380   1.9598   1.9908   1.9981   2.0555   2.0653   2.1077
  2.1146   2.1285   2.1644   2.2111   2.2238   2.2327   2.2432   2.2539
  2.2572   2.2658   2.2849   2.2881   2.2971   2.3001   2.3085   2.3303
  2.3409   2.3613   2.3825   2.3972   2.4045   2.4218   2.4274   2.4325
  2.4455   2.4647   2.4951   2.5122   2.5280   2.5368   2.5408   2.5533
  2.5989   2.6065   2.6268   2.6355   2.6579   2.6771   2.6834   2.6951
  2.7125   2.7185   2.7453   2.7681   2.7707   2.7815   2.7999   2.8212
  2.8319   2.8779   2.9051   2.9267   2.9614   3.0572   3.0629   3.0750
  3.0907   3.1200   3.1301   3.1418   3.1670   3.1938   3.2166   3.2556
  3.2596   3.3499   3.3892   3.4014   3.4939   3.5918   3.6357   3.6681
  3.7250   3.8391   3.8886   3.9847   4.0389   4.0497   4.3700   4.7909
  4.8152   9.7267   9.7637   9.7867   9.8014   9.8129   9.8210   9.8610
 23.3038  23.4686  23.7990  23.8141  23.8449  23.8810  23.9262  23.9508
 23.9823  24.0003  24.0928  24.1234  25.7716  25.8073  25.8198  25.8776
 25.9196  25.9318  26.0423  26.0858  26.1080  26.1483  26.1861  26.2059
 26.3144  26.3986  26.4667  26.5628  26.6215  26.6994  26.7687  26.9090
 26.9987 215.7163 215.7562 215.7825 215.8006 215.8134 215.8238 215.8739
 --------------------------------------------------------------

          Ground-State Mulliken Net Atomic Charges

     Atom                 Charge (a.u.)
  ----------------------------------------
      1 C                    -0.481691
      2 C                    -0.983546
      3 H                     0.225947
      4 C                    -0.138564
      5 Cl                    0.646515
      6 C                    -0.337171
      7 Cl                    0.627075
      8 C                    -0.337769
      9 Cl                    0.626643
     10 C                    -0.658328
     11 Cl                    0.566444
     12 C                     0.154388
     13 C                    -0.766177
     14 Cl                    0.612275
     15 C                     0.620240
     16 Cl                    0.472684
     17 C                    -1.002213
     18 H                     0.198950
     19 C                    -0.091338
     20 H                     0.212915
     21 C                    -0.579244
     22 Cl                    0.411965
  ----------------------------------------
  Sum of atomic charges =     0.000000

 -----------------------------------------------------------------
                    Cartesian Multipole Moments
 -----------------------------------------------------------------
    Charge (ESU x 10^10)
                 0.0000
    Dipole Moment (Debye)
         X       2.0768      Y      -0.9622      Z      -1.2874
       Tot       2.6261
    Quadrupole Moments (Debye-Ang)
        XX    -154.4620     XY      -3.6551     YY    -159.6793
        XZ      -5.3970     YZ       2.4281     ZZ    -152.8664
    Octopole Moments (Debye-Ang^2)
       XXX      -4.6816    XXY     -42.1330    XYY      -9.6265
       YYY     -78.2650    XXZ     -13.0583    XYZ       7.6360
       YYZ      18.6725    XZZ      19.2615    YZZ     -34.5375
       ZZZ      29.3074
    Hexadecapole Moments (Debye-Ang^3)
      XXXX   -6753.4647   XXXY    -473.3576   XXYY   -1361.6016
      XYYY    -422.5322   YYYY   -1223.5325   XXXZ     755.6951
      XXYZ     -23.7623   XYYZ     302.1412   YYYZ    -176.5102
      XXZZ   -1639.1542   XYZZ    -171.9381   YYZZ    -801.1266
      XZZZ     819.2832   YZZZ    -160.0695   ZZZZ   -3490.6229
 -----------------------------------------------------------------
 Calculating analytic gradient of the SCF energy
 Gradient of SCF Energy
            1           2           3           4           5           6
    1   0.0007766  -0.0004469   0.0001761  -0.0003752  -0.0002661   0.0015363
    2   0.0008345   0.0014092   0.0009595   0.0001168   0.0001084   0.0000226
    3  -0.0006842   0.0002247   0.0001038  -0.0008229   0.0003973  -0.0007685
            7           8           9          10          11          12
    1  -0.0005017   0.0012311  -0.0004260  -0.0011163   0.0203295   0.0009731
    2  -0.0001125   0.0002003  -0.0000371  -0.0006040  -0.0318325  -0.0005214
    3   0.0006471   0.0008337  -0.0004354   0.0003987   0.0008152   0.0013894
           13          14          15          16          17          18
    1  -0.0000302   0.0004989  -0.0011276   0.0001113   0.0006471  -0.0000714
    2  -0.0010519  -0.0008700  -0.0004648   0.0004745   0.0005042  -0.0000680
    3  -0.0003453   0.0012665  -0.0006124   0.0003417   0.0003269  -0.0001477
           19          20          21          22
    1  -0.0004698  -0.0000858  -0.0002619  -0.0211012
    2   0.0003055   0.0000847  -0.0006542   0.0311961
    3   0.0006710  -0.0000592  -0.0011501  -0.0023903
 Max gradient component =       3.183E-02
 RMS gradient           =       6.604E-03
 Gradient time:  CPU 271.34 s  wall 45.46 s
 Geometry Optimization Parameters
   NAtoms,    NIC,     NZ,  NCons,   NDum,   NFix, NCnnct, MaxDiis
       22     163      22       0       0       0       0       0

 Cartesian Hessian Update
 Hessian updated using BFGS update


** GEOMETRY OPTIMIZATION IN DELOCALIZED INTERNAL COORDINATES **
   Searching for a Minimum

   Optimization Cycle:   4

                       Coordinates (Angstroms)
     ATOM                X               Y               Z
      1  C        -0.0317875820    0.0173317407   -0.0265926205
      2  C        -0.0265438089   -0.0816869518    1.3672139920
      3  H         0.9106743688   -0.1746500482    1.8965838084
      4  C        -1.2007976546   -0.0693402109    2.1005195812
      5  Cl       -1.0952800812   -0.2011143043    3.8386547971
      6  C        -2.4377747907    0.0469968470    1.4584296724
      7  Cl       -3.9087751311    0.0644241609    2.3816437972
      8  C        -2.4685877404    0.1412784953    0.0611600063
      9  Cl       -3.9946877587    0.2732533402   -0.7616095324
     10  C        -1.2736513697    0.1250221578   -0.6740136692
     11  Cl       -1.3320710930    0.2169669673   -2.4062081318
     12  C         1.2609380053   -0.0159633927   -0.7660255080
     13  C         2.3220557193    0.8600369401   -0.4419424756
     14  Cl        2.1249002426    2.0713655131    0.8046705498
     15  C         3.5347184885    0.8091170377   -1.1359706281
     16  Cl        4.8516309989    1.8936311668   -0.7551458283
     17  C         3.7177000416   -0.1109975195   -2.1625016139
     18  H         4.6602967060   -0.1399027546   -2.6930513301
     19  C         2.6909411798   -0.9751553341   -2.5048840773
     20  H         2.8185514778   -1.6903738811   -3.3063284904
     21  C         1.4847792182   -0.9243068272   -1.8163129572
     22  Cl        0.2272362051   -2.0279583822   -2.3070961535
   Point Group: c1    Number of degrees of freedom:    60


   Energy is  -3680.721362248

 Hessian updated using BFGS update

 59 Hessian modes will be used to form the next step
  Hessian Eigenvalues:
     0.017434    0.018129    0.019959    0.020941    0.021050    0.022658
     0.023586    0.023820    0.023838    0.024089    0.024090    0.024114
     0.024114    0.024134    0.024137    0.024141    0.024143    0.027921
     0.053702    0.077624    0.159999    0.160058    0.160383    0.221320
     0.225356    0.228522    0.235995    0.246109    0.249932    0.249986
     0.249991    0.249992    0.249996    0.249999    0.250550    0.253829
     0.289787    0.293108    0.300932    0.301020    0.301082    0.301363
     0.317490    0.355284    0.356667    0.356670    0.376806    0.414867
     0.426301    0.432920    0.457072    0.462410    0.468382    0.472453
     0.478073    0.478286    0.479070    0.481498    0.605055

 Minimum search - taking simple RFO step
 Searching for Lamda that Minimizes Along All modes
 Value Taken    Lamda =  -0.01731251
 Calculated Step too Large.  Step scaled by  0.631940
 Step Taken.  Stepsize is  0.300000

                             Maximum     Tolerance    Cnvgd?
         Gradient           0.026898      0.000300      NO
         Displacement       0.208531      0.001200      NO
         Energy change     -0.012890      0.000001      NO


 New Cartesian Coordinates Obtained by Inverse Iteration

 Displacement from previous Coordinates is:  0.461828
 ----------------------------------------------------------------
             Standard Nuclear Orientation (Angstroms)
    I     Atom           X                Y                Z
 ----------------------------------------------------------------
    1      C      -0.0375989762     0.0172296727    -0.0368104762
    2      C      -0.0233688254    -0.1130034588     1.3535380263
    3      H       0.9173791419    -0.2306661208     1.8728474363
    4      C      -1.1936641466    -0.1039776404     2.0946582758
    5      Cl     -1.0790432910    -0.2769920844     3.8274703640
    6      C      -2.4337724772     0.0431555566     1.4619897060
    7      Cl     -3.8980420341     0.0615871146     2.3899878678
    8      C      -2.4701542298     0.1726311516     0.0661976547
    9      Cl     -3.9967341328     0.3499469771    -0.7420164697
   10      C      -1.2785236253     0.1582395429    -0.6759160115
   11      Cl     -1.3405433923     0.3064747142    -2.4037108261
   12      C       1.2529561044    -0.0119664313    -0.7788448511
   13      C       2.3004396921     0.8851057479    -0.4684096952
   14      Cl      2.0689909212     2.1257634271     0.7410113831
   15      C       3.5212347561     0.8281451114    -1.1477395036
   16      Cl      4.8241571518     1.9321697820    -0.7824906148
   17      C       3.7218089386    -0.1179129119    -2.1483394088
   18      H       4.6711844879    -0.1514970807    -2.6664726016
   19      C       2.7075631584    -1.0011453356    -2.4791737144
   20      H       2.8508591309    -1.7376420511    -3.2583256894
   21      C       1.4943881708    -0.9441582199    -1.8022608499
   22      Cl      0.2549491178    -2.0835127031    -2.2659968133
 ----------------------------------------------------------------
 Nuclear Repulsion Energy =        2390.96980947 hartrees
 There are       97 alpha and       97 beta electrons
 Applying Cartesian multipole field
    Component          Value
    ---------          -----
     (2,0,0)        1.00000E-12
     (0,2,0)        2.00000E-11
     (0,0,2)       -3.00000E-11
 Nucleus-field energy     =    -0.0000000560 hartrees
 Requested basis set is 6-311++G(d,p)
 There are 178 shells and 495 basis functions
 A cutoff of  1.0D-15 yielded  11692 shell pairs
 There are    100109 function pairs (    107651 Cartesian)
 Smallest overlap matrix eigenvalue = 1.87E-07
 Linear dependence detected in AO basis
 Number of orthogonalized atomic orbitals = 489
 Maximum deviation from orthogonality = 2.550E-10
 Guess from superposition of atomic densities
 Warning:  Energy on first SCF cycle will be non-variational
 SAD guess density has 194.000000 electrons

 -----------------------------------------------------------------------
  General SCF calculation program by
  Eric Jon Sundstrom, Paul Horn, Yuezhi Mao, Dmitri Zuev, Alec White,
  David Stuck, Shaama M.S., Shane Yost, Joonho Lee, David Small,
  Daniel Levine, Susi Lehtola, Hugh Burton, Evgeny Epifanovsky,
  Bang C. Huynh
 -----------------------------------------------------------------------
 Exchange:     0.2000 Hartree-Fock + 0.0800 Slater + 0.7200 B88
 Correlation:  0.1900 VWN1RPA + 0.8100 LYP
 Using SG-1 standard quadrature grid
 using 6 threads for integral computing
 -------------------------------------------------------
 OpenMP Integral computing Module                
 Release: version 2.0, May 2017, Q-Chem Inc. Pleasanton 
 -------------------------------------------------------
 A restricted SCF calculation will be
 performed using DIIS
 SCF converges when DIIS error is below 1.0e-08
 ---------------------------------------
  Cycle       Energy         DIIS error
 ---------------------------------------
    1   -3685.2497970163      2.75e-02  
    2   -3680.6143765032      1.95e-03  
    3   -3680.5180905251      2.52e-03  
    4   -3680.7193718492      5.68e-04  
    5   -3680.7283561736      2.46e-04  
    6   -3680.7299047194      1.04e-04  
    7   -3680.7302187545      2.87e-05  
    8   -3680.7302410480      1.12e-05  
    9   -3680.7302446148      3.09e-06  
   10   -3680.7302448926      8.88e-07  
   11   -3680.7302449154      2.88e-07  
   12   -3680.7302449177      1.11e-07  
   13   -3680.7302449180      4.81e-08  
   14   -3680.7302449182      1.61e-08  
   15   -3680.7302449184      5.65e-09  Convergence criterion met
 ---------------------------------------
 SCF time:   CPU 873.09s  wall 153.00s 
 SCF   energy in the final basis set =    -3680.7302449184
 Total energy in the final basis set =    -3680.7302449184

 --------------------------------------------------------------

                    Orbital Energies (a.u.)
 --------------------------------------------------------------

 Alpha MOs
 -- Occupied --
********-101.5800-101.5786-101.5776-101.5773-101.5734-101.5720 -10.2814
-10.2811 -10.2808 -10.2776 -10.2740 -10.2733 -10.2726 -10.2455 -10.2399
-10.2227 -10.2221 -10.2194  -9.4949  -9.4948  -9.4933  -9.4922  -9.4919
 -9.4892  -9.4877  -7.2598  -7.2597  -7.2583  -7.2571  -7.2566  -7.2539
 -7.2525  -7.2497  -7.2496  -7.2490  -7.2486  -7.2482  -7.2472  -7.2470
 -7.2467  -7.2463  -7.2461  -7.2439  -7.2433  -7.2424  -7.2418  -0.9653
 -0.9499  -0.9204  -0.9082  -0.8959  -0.8837  -0.8679  -0.8544  -0.8442
 -0.8026  -0.7615  -0.7516  -0.7428  -0.6744  -0.6433  -0.6334  -0.6160
 -0.5531  -0.5519  -0.5308  -0.5303  -0.5020  -0.4854  -0.4728  -0.4696
 -0.4675  -0.4629  -0.4520  -0.4391  -0.4267  -0.4187  -0.4171  -0.4080
 -0.3957  -0.3835  -0.3708  -0.3589  -0.3567  -0.3548  -0.3503  -0.3428
 -0.3382  -0.3367  -0.3268  -0.3209  -0.3098  -0.2966  -0.2724  -0.2672
 -0.2642
 -- Virtual --
 -0.0797  -0.0594  -0.0551  -0.0481  -0.0408  -0.0333  -0.0126  -0.0027
  0.0000   0.0061   0.0160   0.0188   0.0210   0.0229   0.0257   0.0325
  0.0447   0.0471   0.0530   0.0550   0.0583   0.0631   0.0656   0.0697
  0.0727   0.0784   0.0836   0.0856   0.0877   0.0907   0.0942   0.0980
  0.1013   0.1026   0.1069   0.1087   0.1120   0.1168   0.1202   0.1221
  0.1250   0.1260   0.1273   0.1315   0.1374   0.1392   0.1408   0.1481
  0.1513   0.1536   0.1580   0.1616   0.1627   0.1653   0.1676   0.1731
  0.1802   0.1857   0.1879   0.1899   0.1942   0.2006   0.2027   0.2046
  0.2140   0.2161   0.2200   0.2221   0.2288   0.2294   0.2351   0.2382
  0.2434   0.2476   0.2481   0.2519   0.2552   0.2594   0.2652   0.2667
  0.2681   0.2723   0.2739   0.2812   0.2823   0.2859   0.2915   0.2956
  0.2974   0.2997   0.3052   0.3108   0.3160   0.3189   0.3294   0.3366
  0.3427   0.3484   0.4021   0.4048   0.4123   0.4229   0.4304   0.4322
  0.4372   0.4453   0.4475   0.4548   0.4592   0.4615   0.4654   0.4725
  0.4764   0.4849   0.4856   0.4900   0.4974   0.5030   0.5050   0.5070
  0.5201   0.5264   0.5348   0.5384   0.5507   0.5531   0.5615   0.5751
  0.5841   0.5863   0.5882   0.5984   0.6050   0.6101   0.6120   0.6137
  0.6177   0.6214   0.6346   0.6392   0.6469   0.6482   0.6687   0.6708
  0.6757   0.6818   0.7036   0.7103   0.7127   0.7228   0.7493   0.7792
  0.7842   0.7940   0.8055   0.8137   0.8170   0.8257   0.8287   0.8312
  0.8354   0.8394   0.8440   0.8464   0.8472   0.8504   0.8512   0.8544
  0.8598   0.8630   0.8666   0.8726   0.8798   0.8879   0.8947   0.9007
  0.9024   0.9149   0.9198   0.9225   0.9273   0.9303   0.9355   0.9400
  0.9484   0.9535   0.9563   0.9614   0.9671   0.9720   0.9746   0.9781
  0.9799   0.9913   0.9988   1.0006   1.0107   1.0228   1.0396   1.0552
  1.0572   1.0708   1.0837   1.1238   1.1370   1.1568   1.1857   1.1915
  1.2044   1.2091   1.2191   1.2315   1.2389   1.2554   1.2604   1.2722
  1.2819   1.2860   1.2916   1.3036   1.3085   1.3289   1.3348   1.3586
  1.3671   1.3798   1.4160   1.4466   1.4625   1.4915   1.5047   1.5136
  1.5312   1.5528   1.5624   1.6029   1.6304   1.6441   1.6470   1.6538
  1.6812   1.7169   1.7219   1.7386   1.7443   1.7828   1.7944   1.8329
  1.8339   1.8451   1.8472   1.8666   1.8750   1.8826   1.8961   1.9059
  1.9181   1.9386   1.9594   1.9898   1.9987   2.0535   2.0644   2.1085
  2.1163   2.1278   2.1640   2.2122   2.2233   2.2338   2.2429   2.2526
  2.2576   2.2674   2.2824   2.2886   2.3003   2.3023   2.3119   2.3188
  2.3360   2.3625   2.3836   2.4000   2.4040   2.4206   2.4285   2.4339
  2.4453   2.4656   2.4990   2.5142   2.5277   2.5368   2.5411   2.5534
  2.5983   2.6058   2.6255   2.6386   2.6601   2.6792   2.6815   2.6931
  2.7089   2.7176   2.7452   2.7675   2.7710   2.7812   2.8000   2.8196
  2.8297   2.8768   2.9041   2.9303   2.9641   3.0573   3.0635   3.0747
  3.0883   3.1187   3.1302   3.1427   3.1673   3.1959   3.2176   3.2550
  3.2579   3.3506   3.3881   3.4015   3.4955   3.5927   3.6359   3.6683
  3.7267   3.8394   3.8908   3.9858   4.0376   4.0495   4.3622   4.7901
  4.8161   9.7285   9.7648   9.7883   9.8035   9.8153   9.8262   9.8534
 23.3050  23.4703  23.7987  23.8142  23.8435  23.8822  23.9261  23.9483
 23.9806  24.0037  24.0946  24.1229  25.7714  25.8068  25.8196  25.8819
 25.9281  25.9547  25.9950  26.0732  26.1040  26.1392  26.1804  26.2001
 26.3052  26.4209  26.4691  26.5633  26.6201  26.6965  26.7673  26.9085
 26.9995 215.7186 215.7574 215.7845 215.8032 215.8171 215.8305 215.8623
 --------------------------------------------------------------

          Ground-State Mulliken Net Atomic Charges

     Atom                 Charge (a.u.)
  ----------------------------------------
      1 C                    -0.474761
      2 C                    -0.970733
      3 H                     0.227413
      4 C                    -0.184756
      5 Cl                    0.642722
      6 C                    -0.349785
      7 Cl                    0.627692
      8 C                    -0.281171
      9 Cl                    0.626629
     10 C                    -0.619545
     11 Cl                    0.514274
     12 C                     0.128224
     13 C                    -0.770759
     14 Cl                    0.588061
     15 C                     0.630766
     16 Cl                    0.476090
     17 C                    -0.972381
     18 H                     0.200241
     19 C                    -0.008304
     20 H                     0.212555
     21 C                    -0.622727
     22 Cl                    0.380256
  ----------------------------------------
  Sum of atomic charges =     0.000000

 -----------------------------------------------------------------
                    Cartesian Multipole Moments
 -----------------------------------------------------------------
    Charge (ESU x 10^10)
                 0.0000
    Dipole Moment (Debye)
         X       2.0963      Y      -0.9880      Z      -1.2256
       Tot       2.6216
    Quadrupole Moments (Debye-Ang)
        XX    -154.0312     XY      -3.9376     YY    -159.5014
        XZ      -5.3915     YZ       2.4004     ZZ    -153.1839
    Octopole Moments (Debye-Ang^2)
       XXX      -2.2662    XXY     -43.8107    XYY      -8.8497
       YYY     -83.1374    XXZ     -12.4227    XYZ       8.2134
       YYZ      18.6647    XZZ      19.1237    YZZ     -35.7493
       ZZZ      32.1900
    Hexadecapole Moments (Debye-Ang^3)
      XXXX   -6699.7111   XXXY    -464.0470   XXYY   -1362.8936
      XYYY    -409.7792   YYYY   -1282.4482   XXXZ     766.6773
      XXYZ     -14.3129   XYYZ     304.8559   YYYZ    -145.1663
      XXZZ   -1627.6398   XYZZ    -170.3312   YYZZ    -804.3506
      XZZZ     833.8708   YZZZ    -136.3253   ZZZZ   -3463.7455
 -----------------------------------------------------------------
 Calculating analytic gradient of the SCF energy
 Gradient of SCF Energy
            1           2           3           4           5           6
    1   0.0007780   0.0000373   0.0001966   0.0001806  -0.0000643  -0.0006753
    2   0.0003469   0.0016783   0.0005497   0.0000252   0.0001033  -0.0000746
    3  -0.0010643   0.0000246   0.0001461   0.0001215   0.0000098   0.0002219
            7           8           9          10          11          12
    1   0.0004440  -0.0002280   0.0004164  -0.0002018   0.0123231  -0.0005501
    2   0.0000120   0.0001830  -0.0000771  -0.0005596  -0.0206298  -0.0005378
    3  -0.0002683   0.0001350   0.0002035  -0.0008302   0.0016546   0.0014363
           13          14          15          16          17          18
    1   0.0005313   0.0004386  -0.0005276  -0.0001451   0.0002281  -0.0000096
    2  -0.0006356  -0.0007012   0.0003787   0.0000431  -0.0000546   0.0000088
    3   0.0001901   0.0006949   0.0001763   0.0001020  -0.0001088  -0.0000102
           19          20          21          22
    1   0.0001689  -0.0001312  -0.0002844  -0.0129254
    2   0.0001743  -0.0000089  -0.0001416   0.0199175
    3   0.0000661   0.0000276  -0.0007661  -0.0021624
 Max gradient component =       2.063E-02
 RMS gradient           =       4.196E-03
 Gradient time:  CPU 271.22 s  wall 45.44 s
 Geometry Optimization Parameters
   NAtoms,    NIC,     NZ,  NCons,   NDum,   NFix, NCnnct, MaxDiis
       22     163      22       0       0       0       0       0

 Cartesian Hessian Update
 Hessian updated using BFGS update


** GEOMETRY OPTIMIZATION IN DELOCALIZED INTERNAL COORDINATES **
   Searching for a Minimum

   Optimization Cycle:   5

                       Coordinates (Angstroms)
     ATOM                X               Y               Z
      1  C        -0.0375989762    0.0172296727   -0.0368104762
      2  C        -0.0233688254   -0.1130034588    1.3535380263
      3  H         0.9173791419   -0.2306661208    1.8728474363
      4  C        -1.1936641466   -0.1039776404    2.0946582758
      5  Cl       -1.0790432910   -0.2769920844    3.8274703640
      6  C        -2.4337724772    0.0431555566    1.4619897060
      7  Cl       -3.8980420341    0.0615871146    2.3899878678
      8  C        -2.4701542298    0.1726311516    0.0661976547
      9  Cl       -3.9967341328    0.3499469771   -0.7420164697
     10  C        -1.2785236253    0.1582395429   -0.6759160115
     11  Cl       -1.3405433923    0.3064747142   -2.4037108261
     12  C         1.2529561044   -0.0119664313   -0.7788448511
     13  C         2.3004396921    0.8851057479   -0.4684096952
     14  Cl        2.0689909212    2.1257634271    0.7410113831
     15  C         3.5212347561    0.8281451114   -1.1477395036
     16  Cl        4.8241571518    1.9321697820   -0.7824906148
     17  C         3.7218089386   -0.1179129119   -2.1483394088
     18  H         4.6711844879   -0.1514970807   -2.6664726016
     19  C         2.7075631584   -1.0011453356   -2.4791737144
     20  H         2.8508591309   -1.7376420511   -3.2583256894
     21  C         1.4943881708   -0.9441582199   -1.8022608499
     22  Cl        0.2549491178   -2.0835127031   -2.2659968133
   Point Group: c1    Number of degrees of freedom:    60


   Energy is  -3680.730244918

 Hessian updated using BFGS update

 60 Hessian modes will be used to form the next step
  Hessian Eigenvalues:
     0.017448    0.017946    0.019890    0.020942    0.021032    0.022674
     0.023581    0.023836    0.023850    0.024089    0.024094    0.024114
     0.024114    0.024135    0.024137    0.024143    0.024153    0.027865
     0.040915    0.074320    0.159999    0.160062    0.160384    0.221360
     0.225360    0.228568    0.235996    0.246098    0.249959    0.249988
     0.249992    0.249993    0.249999    0.250112    0.250541    0.253829
     0.289898    0.293099    0.300951    0.301023    0.301033    0.301084
     0.301923    0.317495    0.355284    0.356667    0.356670    0.376853
     0.414896    0.426316    0.432958    0.457001    0.462409    0.468435
     0.472567    0.478163    0.478303    0.479122    0.481749    0.604877

 Minimum search - taking simple RFO step
 Searching for Lamda that Minimizes Along All modes
 Value Taken    Lamda =  -0.01066802
 Calculated Step too Large.  Step scaled by  0.652813
 Step Taken.  Stepsize is  0.300000

                             Maximum     Tolerance    Cnvgd?
         Gradient           0.017281      0.000300      NO
         Displacement       0.202944      0.001200      NO
         Energy change     -0.008883      0.000001      NO


 New Cartesian Coordinates Obtained by Inverse Iteration

 Displacement from previous Coordinates is:  0.545806
 ----------------------------------------------------------------
             Standard Nuclear Orientation (Angstroms)
    I     Atom           X                Y                Z
 ----------------------------------------------------------------
    1      C      -0.0368844915     0.0217598342    -0.0367795543
    2      C      -0.0216390645    -0.1520997311     1.3476531806
    3      H       0.9189666283    -0.3009879386     1.8601286913
    4      C      -1.1924580866    -0.1480299091     2.0886282058
    5      Cl     -1.0830163189    -0.3780621648     3.8146982926
    6      C      -2.4297755067     0.0384930841     1.4602287160
    7      Cl     -3.8936299072     0.0485681071     2.3885615428
    8      C      -2.4643214763     0.2124718887     0.0680482035
    9      Cl     -3.9875907870     0.4379662592    -0.7344273933
   10      C      -1.2722812793     0.2023409273    -0.6730697187
   11      Cl     -1.3229807828     0.4063918568    -2.3979566579
   12      C       1.2519549300    -0.0071211919    -0.7817980072
   13      C       2.2828599004     0.9147941045    -0.4977988855
   14      Cl      2.0139389368     2.1895742641     0.6665171505
   15      C       3.5073150894     0.8519549149    -1.1712753432
   16      Cl      4.7945765292     1.9842629213    -0.8413254787
   17      C       3.7214376322    -0.1245835552    -2.1400406573
   18      H       4.6727479249    -0.1623457789    -2.6544648880
   19      C       2.7197280676    -1.0315181661    -2.4457622418
   20      H       2.8751803265    -1.7904699223    -3.2006578899
   21      C       1.5047491529    -0.9676906054    -1.7727857929
   22      Cl      0.2755882242    -2.1376944386    -2.1951282863
 ----------------------------------------------------------------
 Nuclear Repulsion Energy =        2389.15001994 hartrees
 There are       97 alpha and       97 beta electrons
 Applying Cartesian multipole field
    Component          Value
    ---------          -----
     (2,0,0)        1.00000E-12
     (0,2,0)        2.00000E-11
     (0,0,2)       -3.00000E-11
 Nucleus-field energy     =    -0.0000000537 hartrees
 Requested basis set is 6-311++G(d,p)
 There are 178 shells and 495 basis functions
 A cutoff of  1.0D-15 yielded  11684 shell pairs
 There are    100056 function pairs (    107586 Cartesian)
 Smallest overlap matrix eigenvalue = 1.86E-07
 Linear dependence detected in AO basis
 Number of orthogonalized atomic orbitals = 489
 Maximum deviation from orthogonality = 5.705E-10
 Guess from superposition of atomic densities
 Warning:  Energy on first SCF cycle will be non-variational
 SAD guess density has 194.000000 electrons

 -----------------------------------------------------------------------
  General SCF calculation program by
  Eric Jon Sundstrom, Paul Horn, Yuezhi Mao, Dmitri Zuev, Alec White,
  David Stuck, Shaama M.S., Shane Yost, Joonho Lee, David Small,
  Daniel Levine, Susi Lehtola, Hugh Burton, Evgeny Epifanovsky,
  Bang C. Huynh
 -----------------------------------------------------------------------
 Exchange:     0.2000 Hartree-Fock + 0.0800 Slater + 0.7200 B88
 Correlation:  0.1900 VWN1RPA + 0.8100 LYP
 Using SG-1 standard quadrature grid
 using 6 threads for integral computing
 -------------------------------------------------------
 OpenMP Integral computing Module                
 Release: version 2.0, May 2017, Q-Chem Inc. Pleasanton 
 -------------------------------------------------------
 A restricted SCF calculation will be
 performed using DIIS
 SCF converges when DIIS error is below 1.0e-08
 ---------------------------------------
  Cycle       Energy         DIIS error
 ---------------------------------------
    1   -3685.2360367623      2.74e-02  
    2   -3680.6199125562      1.95e-03  
    3   -3680.5226816779      2.52e-03  
    4   -3680.7247564544      5.75e-04  
    5   -3680.7339133072      2.52e-04  
    6   -3680.7355673994      1.04e-04  
    7   -3680.7358781390      2.94e-05  
    8   -3680.7359016467      1.12e-05  
    9   -3680.7359051837      3.10e-06  
   10   -3680.7359054640      8.85e-07  
   11   -3680.7359054866      2.87e-07  
   12   -3680.7359054890      1.11e-07  
   13   -3680.7359054897      4.66e-08  
   14   -3680.7359054897      1.60e-08  
   15   -3680.7359054898      5.53e-09  Convergence criterion met
 ---------------------------------------
 SCF time:   CPU 873.32s  wall 154.00s 
 SCF   energy in the final basis set =    -3680.7359054898
 Total energy in the final basis set =    -3680.7359054898

 --------------------------------------------------------------

                    Orbital Energies (a.u.)
 --------------------------------------------------------------

 Alpha MOs
 -- Occupied --
********-101.5799-101.5788-101.5777-101.5775-101.5745-101.5730 -10.2816
-10.2811 -10.2808 -10.2775 -10.2742 -10.2734 -10.2725 -10.2446 -10.2393
-10.2228 -10.2223 -10.2195  -9.4948  -9.4947  -9.4935  -9.4923  -9.4920
 -9.4900  -9.4884  -7.2598  -7.2596  -7.2585  -7.2572  -7.2568  -7.2547
 -7.2532  -7.2497  -7.2495  -7.2488  -7.2486  -7.2484  -7.2474  -7.2471
 -7.2469  -7.2464  -7.2463  -7.2448  -7.2442  -7.2431  -7.2426  -0.9650
 -0.9498  -0.9193  -0.9082  -0.8961  -0.8839  -0.8680  -0.8535  -0.8446
 -0.8024  -0.7614  -0.7514  -0.7432  -0.6742  -0.6429  -0.6336  -0.6163
 -0.5527  -0.5516  -0.5316  -0.5306  -0.5016  -0.4854  -0.4726  -0.4696
 -0.4674  -0.4626  -0.4517  -0.4392  -0.4257  -0.4180  -0.4167  -0.4068
 -0.3953  -0.3828  -0.3707  -0.3578  -0.3566  -0.3544  -0.3502  -0.3421
 -0.3377  -0.3371  -0.3273  -0.3226  -0.3142  -0.2952  -0.2725  -0.2673
 -0.2659
 -- Virtual --
 -0.0780  -0.0599  -0.0548  -0.0483  -0.0429  -0.0329  -0.0127  -0.0024
 -0.0005   0.0059   0.0158   0.0186   0.0212   0.0224   0.0256   0.0326
  0.0446   0.0471   0.0528   0.0550   0.0583   0.0630   0.0656   0.0683
  0.0729   0.0783   0.0835   0.0857   0.0874   0.0910   0.0941   0.0979
  0.1009   0.1028   0.1068   0.1083   0.1119   0.1170   0.1198   0.1215
  0.1247   0.1258   0.1275   0.1312   0.1371   0.1387   0.1402   0.1479
  0.1510   0.1531   0.1572   0.1614   0.1626   0.1646   0.1671   0.1739
  0.1792   0.1848   0.1877   0.1895   0.1938   0.2000   0.2021   0.2046
  0.2138   0.2170   0.2210   0.2232   0.2286   0.2301   0.2345   0.2391
  0.2428   0.2472   0.2488   0.2517   0.2540   0.2584   0.2623   0.2658
  0.2680   0.2725   0.2751   0.2803   0.2835   0.2856   0.2912   0.2960
  0.2963   0.3007   0.3043   0.3094   0.3153   0.3198   0.3296   0.3364
  0.3437   0.3486   0.4038   0.4048   0.4130   0.4218   0.4293   0.4334
  0.4375   0.4460   0.4467   0.4554   0.4609   0.4616   0.4676   0.4737
  0.4776   0.4859   0.4875   0.4882   0.4951   0.5015   0.5040   0.5056
  0.5192   0.5251   0.5345   0.5398   0.5531   0.5561   0.5623   0.5748
  0.5832   0.5906   0.5918   0.5995   0.6048   0.6095   0.6121   0.6131
  0.6189   0.6210   0.6360   0.6426   0.6484   0.6513   0.6681   0.6694
  0.6763   0.6862   0.7029   0.7106   0.7141   0.7199   0.7531   0.7777
  0.7852   0.7941   0.8077   0.8145   0.8180   0.8242   0.8299   0.8341
  0.8367   0.8406   0.8438   0.8466   0.8470   0.8502   0.8513   0.8558
  0.8594   0.8605   0.8648   0.8718   0.8789   0.8890   0.8958   0.8999
  0.9028   0.9152   0.9207   0.9228   0.9256   0.9323   0.9330   0.9397
  0.9439   0.9495   0.9555   0.9618   0.9642   0.9685   0.9729   0.9776
  0.9815   0.9925   0.9953   1.0070   1.0117   1.0233   1.0397   1.0522
  1.0534   1.0726   1.0902   1.1273   1.1372   1.1571   1.1859   1.1913
  1.2029   1.2087   1.2189   1.2306   1.2416   1.2553   1.2608   1.2754
  1.2819   1.2866   1.2923   1.3016   1.3073   1.3293   1.3370   1.3578
  1.3713   1.3797   1.4153   1.4501   1.4627   1.4918   1.5052   1.5128
  1.5350   1.5551   1.5634   1.6027   1.6305   1.6440   1.6475   1.6549
  1.6796   1.7173   1.7230   1.7385   1.7446   1.7858   1.7939   1.8301
  1.8337   1.8446   1.8462   1.8646   1.8722   1.8820   1.8998   1.9094
  1.9228   1.9395   1.9584   1.9900   1.9998   2.0524   2.0641   2.1092
  2.1168   2.1275   2.1641   2.2117   2.2234   2.2358   2.2419   2.2503
  2.2573   2.2643   2.2798   2.2852   2.2994   2.3034   2.3121   2.3182
  2.3354   2.3640   2.3862   2.3950   2.4066   2.4203   2.4313   2.4376
  2.4449   2.4683   2.5001   2.5112   2.5263   2.5349   2.5419   2.5540
  2.5981   2.6061   2.6241   2.6427   2.6637   2.6794   2.6827   2.6919
  2.7050   2.7159   2.7451   2.7665   2.7721   2.7805   2.7987   2.8181
  2.8258   2.8744   2.9024   2.9349   2.9671   3.0582   3.0648   3.0753
  3.0854   3.1174   3.1305   3.1441   3.1674   3.1986   3.2184   3.2552
  3.2574   3.3524   3.3873   3.4021   3.4968   3.5940   3.6369   3.6689
  3.7293   3.8395   3.8931   3.9875   4.0366   4.0493   4.3518   4.7906
  4.8179   9.7313   9.7661   9.7891   9.8050   9.8147   9.8343   9.8513
 23.3058  23.4715  23.7993  23.8161  23.8440  23.8828  23.9269  23.9483
 23.9803  24.0094  24.0983  24.1227  25.7704  25.8048  25.8170  25.8757
 25.9220  25.9300  25.9859  26.0757  26.1024  26.1378  26.1785  26.1992
 26.3176  26.4168  26.4696  26.5636  26.6188  26.6987  26.7654  26.9082
 26.9944 215.7215 215.7589 215.7852 215.8046 215.8160 215.8389 215.8616
 --------------------------------------------------------------

          Ground-State Mulliken Net Atomic Charges

     Atom                 Charge (a.u.)
  ----------------------------------------
      1 C                    -0.470448
      2 C                    -0.937803
      3 H                     0.228092
      4 C                    -0.272728
      5 Cl                    0.636811
      6 C                    -0.356908
      7 Cl                    0.628545
      8 C                    -0.197770
      9 Cl                    0.630931
     10 C                    -0.610699
     11 Cl                    0.464116
     12 C                     0.088886
     13 C                    -0.795401
     14 Cl                    0.558507
     15 C                     0.668234
     16 Cl                    0.480675
     17 C                    -0.928674
     18 H                     0.202109
     19 C                     0.058098
     20 H                     0.211969
     21 C                    -0.629680
     22 Cl                    0.343138
  ----------------------------------------
  Sum of atomic charges =     0.000000

 -----------------------------------------------------------------
                    Cartesian Multipole Moments
 -----------------------------------------------------------------
    Charge (ESU x 10^10)
                -0.0000
    Dipole Moment (Debye)
         X       2.1214      Y      -1.0288      Z      -1.1664
       Tot       2.6304
    Quadrupole Moments (Debye-Ang)
        XX    -153.7597     XY      -4.2137     YY    -159.3767
        XZ      -5.3434     YZ       2.4042     ZZ    -153.4291
    Octopole Moments (Debye-Ang^2)
       XXX      -0.3344    XXY     -45.8274    XYY      -8.2427
       YYY     -88.4015    XXZ     -11.5378    XYZ       8.7122
       YYZ      19.0137    XZZ      18.9780    YZZ     -37.3216
       ZZZ      35.6123
    Hexadecapole Moments (Debye-Ang^3)
      XXXX   -6642.5373   XXXY    -458.6875   XXYY   -1365.4264
      XYYY    -401.1716   YYYY   -1357.1987   XXXZ     786.9143
      XXYZ      -0.8580   XYYZ     310.2852   YYYZ    -100.6858
      XXZZ   -1613.1651   XYZZ    -169.8414   YYZZ    -808.4832
      XZZZ     855.9307   YZZZ     -99.6458   ZZZZ   -3424.1746
 -----------------------------------------------------------------
 Calculating analytic gradient of the SCF energy
 Gradient of SCF Energy
            1           2           3           4           5           6
    1   0.0006013  -0.0000111   0.0001289   0.0005560  -0.0001259  -0.0010490
    2   0.0002028   0.0013727   0.0001735  -0.0000727   0.0000996   0.0000351
    3  -0.0008414   0.0001554   0.0001241   0.0001971  -0.0001099   0.0006087
            7           8           9          10          11          12
    1   0.0006210  -0.0004194   0.0003103   0.0003400   0.0076677  -0.0008010
    2  -0.0000476   0.0001868  -0.0001289  -0.0005301  -0.0135559  -0.0005614
    3  -0.0002263  -0.0000743   0.0001359  -0.0007686   0.0010724   0.0009104
           13          14          15          16          17          18
    1   0.0005659  -0.0001498  -0.0001116   0.0000265   0.0000946   0.0000170
    2  -0.0006504  -0.0003061   0.0005628  -0.0001313  -0.0003533   0.0000498
    3   0.0006007   0.0003531   0.0003662  -0.0001812  -0.0003265   0.0000042
           19          20          21          22
    1   0.0003951  -0.0001439  -0.0001852  -0.0083273
    2   0.0001784  -0.0000166   0.0006860   0.0128066
    3  -0.0000820   0.0000362  -0.0001717  -0.0017828
 Max gradient component =       1.356E-02
 RMS gradient           =       2.729E-03
 Gradient time:  CPU 271.23 s  wall 45.44 s
 Geometry Optimization Parameters
   NAtoms,    NIC,     NZ,  NCons,   NDum,   NFix, NCnnct, MaxDiis
       22     163      22       0       0       0       0       0

 Cartesian Hessian Update
 Hessian updated using BFGS update


** GEOMETRY OPTIMIZATION IN DELOCALIZED INTERNAL COORDINATES **
   Searching for a Minimum

   Optimization Cycle:   6

                       Coordinates (Angstroms)
     ATOM                X               Y               Z
      1  C        -0.0368844915    0.0217598342   -0.0367795543
      2  C        -0.0216390645   -0.1520997311    1.3476531806
      3  H         0.9189666283   -0.3009879386    1.8601286913
      4  C        -1.1924580866   -0.1480299091    2.0886282058
      5  Cl       -1.0830163189   -0.3780621648    3.8146982926
      6  C        -2.4297755067    0.0384930841    1.4602287160
      7  Cl       -3.8936299072    0.0485681071    2.3885615428
      8  C        -2.4643214763    0.2124718887    0.0680482035
      9  Cl       -3.9875907870    0.4379662592   -0.7344273933
     10  C        -1.2722812793    0.2023409273   -0.6730697187
     11  Cl       -1.3229807828    0.4063918568   -2.3979566579
     12  C         1.2519549300   -0.0071211919   -0.7817980072
     13  C         2.2828599004    0.9147941045   -0.4977988855
     14  Cl        2.0139389368    2.1895742641    0.6665171505
     15  C         3.5073150894    0.8519549149   -1.1712753432
     16  Cl        4.7945765292    1.9842629213   -0.8413254787
     17  C         3.7214376322   -0.1245835552   -2.1400406573
     18  H         4.6727479249   -0.1623457789   -2.6544648880
     19  C         2.7197280676   -1.0315181661   -2.4457622418
     20  H         2.8751803265   -1.7904699223   -3.2006578899
     21  C         1.5047491529   -0.9676906054   -1.7727857929
     22  Cl        0.2755882242   -2.1376944386   -2.1951282863
   Point Group: c1    Number of degrees of freedom:    60


   Energy is  -3680.735905490

 Hessian updated using BFGS update

 60 Hessian modes will be used to form the next step
  Hessian Eigenvalues:
     0.017401    0.017709    0.019587    0.020942    0.020988    0.022674
     0.023577    0.023834    0.023853    0.024090    0.024095    0.024114
     0.024114    0.024132    0.024140    0.024144    0.024154    0.027933
     0.030024    0.071101    0.159999    0.160060    0.160391    0.221408
     0.225372    0.228569    0.236000    0.246116    0.249961    0.249988
     0.249992    0.249998    0.250036    0.250206    0.250571    0.254070
     0.289882    0.293098    0.300960    0.301023    0.301052    0.301086
     0.301855    0.317461    0.355287    0.356667    0.356670    0.376827
     0.414937    0.426471    0.433080    0.456906    0.462408    0.468440
     0.472618    0.478156    0.478325    0.479117    0.481921    0.604708

 Minimum search - taking simple RFO step
 Searching for Lamda that Minimizes Along All modes
 Value Taken    Lamda =  -0.00679292
 Calculated Step too Large.  Step scaled by  0.670289
 Step Taken.  Stepsize is  0.300000

                             Maximum     Tolerance    Cnvgd?
         Gradient           0.011423      0.000300      NO
         Displacement       0.208805      0.001200      NO
         Energy change     -0.005661      0.000001      NO


 New Cartesian Coordinates Obtained by Inverse Iteration

 Displacement from previous Coordinates is:  0.516161
 ----------------------------------------------------------------
             Standard Nuclear Orientation (Angstroms)
    I     Atom           X                Y                Z
 ----------------------------------------------------------------
    1      C      -0.0360302247     0.0238270198    -0.0357162875
    2      C      -0.0213803967    -0.1900838432     1.3418752802
    3      H       0.9187030308    -0.3640523391     1.8481091955
    4      C      -1.1937463566    -0.1904635275     2.0816907867
    5      Cl     -1.0901083398    -0.4713302376     3.8004993010
    6      C      -2.4269023455     0.0325014039     1.4570363361
    7      Cl     -3.8931457542     0.0391615035     2.3828941908
    8      C      -2.4579418357     0.2488738651     0.0703853267
    9      Cl     -3.9764151115     0.5252183705    -0.7256647844
   10      C      -1.2655873134     0.2422079854    -0.6682947681
   11      Cl     -1.3046299584     0.5023720356    -2.3880678336
   12      C       1.2515100388    -0.0033667463    -0.7848344199
   13      C       2.2656831222     0.9421379826    -0.5289657845
   14      Cl      1.9732885117     2.2395003102     0.6028960910
   15      C       3.4916859287     0.8757369006    -1.1985882490
   16      Cl      4.7612318166     2.0352061870    -0.8974596289
   17      C       3.7193912882    -0.1277923266    -2.1360932434
   18      H       4.6721212167    -0.1687937435    -2.6477047188
   19      C       2.7312948230    -1.0593166138    -2.4143167335
   20      H       2.9001063199    -1.8393732559    -3.1444708921
   21      C       1.5156610072    -0.9914613502    -1.7433916955
   22      Cl      0.2996761741    -2.1927348201    -2.1206242806
 ----------------------------------------------------------------
 Nuclear Repulsion Energy =        2387.67017103 hartrees
 There are       97 alpha and       97 beta electrons
 Applying Cartesian multipole field
    Component          Value
    ---------          -----
     (2,0,0)        1.00000E-12
     (0,2,0)        2.00000E-11
     (0,0,2)       -3.00000E-11
 Nucleus-field energy     =    -0.0000000514 hartrees
 Requested basis set is 6-311++G(d,p)
 There are 178 shells and 495 basis functions
 A cutoff of  1.0D-15 yielded  11688 shell pairs
 There are    100127 function pairs (    107663 Cartesian)
 Smallest overlap matrix eigenvalue = 1.82E-07
 Linear dependence detected in AO basis
 Number of orthogonalized atomic orbitals = 489
 Maximum deviation from orthogonality = 5.661E-10
 Guess from superposition of atomic densities
 Warning:  Energy on first SCF cycle will be non-variational
 SAD guess density has 194.000000 electrons

 -----------------------------------------------------------------------
  General SCF calculation program by
  Eric Jon Sundstrom, Paul Horn, Yuezhi Mao, Dmitri Zuev, Alec White,
  David Stuck, Shaama M.S., Shane Yost, Joonho Lee, David Small,
  Daniel Levine, Susi Lehtola, Hugh Burton, Evgeny Epifanovsky,
  Bang C. Huynh
 -----------------------------------------------------------------------
 Exchange:     0.2000 Hartree-Fock + 0.0800 Slater + 0.7200 B88
 Correlation:  0.1900 VWN1RPA + 0.8100 LYP
 Using SG-1 standard quadrature grid
 using 6 threads for integral computing
 -------------------------------------------------------
 OpenMP Integral computing Module                
 Release: version 2.0, May 2017, Q-Chem Inc. Pleasanton 
 -------------------------------------------------------
 A restricted SCF calculation will be
 performed using DIIS
 SCF converges when DIIS error is below 1.0e-08
 ---------------------------------------
  Cycle       Energy         DIIS error
 ---------------------------------------
    1   -3685.2280890509      2.74e-02  
    2   -3680.6235252936      1.95e-03  
    3   -3680.5258997029      2.53e-03  
    4   -3680.7282386386      5.81e-04  
    5   -3680.7375350901      2.57e-04  
    6   -3680.7392643129      1.04e-04  
    7   -3680.7395729393      2.97e-05  
    8   -3680.7395970643      1.12e-05  
    9   -3680.7396005834      3.12e-06  
   10   -3680.7396008664      8.81e-07  
   11   -3680.7396008891      2.85e-07  
   12   -3680.7396008917      1.10e-07  
   13   -3680.7396008921      4.51e-08  
   14   -3680.7396008918      1.58e-08  
   15   -3680.7396008921      5.35e-09  Convergence criterion met
 ---------------------------------------
 SCF time:   CPU 873.29s  wall 154.00s 
 SCF   energy in the final basis set =    -3680.7396008921
 Total energy in the final basis set =    -3680.7396008921

 --------------------------------------------------------------

                    Orbital Energies (a.u.)
 --------------------------------------------------------------

 Alpha MOs
 -- Occupied --
********-101.5798-101.5790-101.5777-101.5776-101.5755-101.5740 -10.2817
-10.2812 -10.2805 -10.2773 -10.2745 -10.2733 -10.2724 -10.2438 -10.2389
-10.2229 -10.2224 -10.2196  -9.4947  -9.4946  -9.4936  -9.4923  -9.4922
 -9.4907  -9.4892  -7.2597  -7.2595  -7.2587  -7.2572  -7.2569  -7.2554
 -7.2539  -7.2496  -7.2494  -7.2487  -7.2486  -7.2485  -7.2475  -7.2471
 -7.2470  -7.2464  -7.2464  -7.2455  -7.2449  -7.2439  -7.2434  -0.9649
 -0.9498  -0.9185  -0.9084  -0.8963  -0.8838  -0.8680  -0.8530  -0.8451
 -0.8023  -0.7614  -0.7514  -0.7436  -0.6741  -0.6425  -0.6337  -0.6166
 -0.5525  -0.5512  -0.5328  -0.5306  -0.5012  -0.4854  -0.4724  -0.4697
 -0.4674  -0.4623  -0.4515  -0.4393  -0.4251  -0.4179  -0.4159  -0.4058
 -0.3951  -0.3822  -0.3706  -0.3570  -0.3566  -0.3542  -0.3501  -0.3414
 -0.3376  -0.3372  -0.3281  -0.3247  -0.3164  -0.2940  -0.2729  -0.2674
 -0.2671
 -- Virtual --
 -0.0760  -0.0604  -0.0544  -0.0487  -0.0450  -0.0327  -0.0128  -0.0022
 -0.0011   0.0057   0.0156   0.0183   0.0214   0.0220   0.0254   0.0326
  0.0444   0.0471   0.0527   0.0551   0.0581   0.0628   0.0655   0.0672
  0.0733   0.0782   0.0834   0.0856   0.0871   0.0911   0.0943   0.0980
  0.1004   0.1029   0.1061   0.1080   0.1119   0.1169   0.1196   0.1210
  0.1245   0.1256   0.1276   0.1309   0.1367   0.1381   0.1398   0.1476
  0.1503   0.1532   0.1568   0.1611   0.1628   0.1641   0.1673   0.1749
  0.1787   0.1837   0.1874   0.1895   0.1936   0.1995   0.2017   0.2047
  0.2136   0.2177   0.2209   0.2248   0.2282   0.2314   0.2339   0.2400
  0.2419   0.2467   0.2496   0.2511   0.2522   0.2567   0.2605   0.2651
  0.2686   0.2725   0.2754   0.2803   0.2844   0.2853   0.2906   0.2960
  0.2969   0.3016   0.3034   0.3092   0.3143   0.3193   0.3283   0.3367
  0.3422   0.3489   0.4046   0.4047   0.4142   0.4208   0.4291   0.4344
  0.4378   0.4453   0.4469   0.4554   0.4612   0.4624   0.4682   0.4756
  0.4795   0.4854   0.4872   0.4888   0.4933   0.5015   0.5036   0.5068
  0.5185   0.5242   0.5336   0.5414   0.5551   0.5579   0.5642   0.5736
  0.5827   0.5930   0.5947   0.6011   0.6050   0.6089   0.6119   0.6139
  0.6201   0.6218   0.6369   0.6448   0.6484   0.6578   0.6665   0.6683
  0.6766   0.6896   0.6993   0.7108   0.7151   0.7173   0.7558   0.7766
  0.7869   0.7949   0.8090   0.8145   0.8200   0.8234   0.8309   0.8355
  0.8380   0.8418   0.8440   0.8459   0.8463   0.8503   0.8527   0.8540
  0.8570   0.8620   0.8649   0.8722   0.8783   0.8884   0.8944   0.8998
  0.9037   0.9127   0.9208   0.9228   0.9245   0.9268   0.9346   0.9378
  0.9393   0.9501   0.9561   0.9608   0.9637   0.9664   0.9733   0.9773
  0.9856   0.9929   0.9940   1.0076   1.0126   1.0247   1.0402   1.0491
  1.0508   1.0755   1.0965   1.1314   1.1372   1.1580   1.1862   1.1916
  1.2024   1.2091   1.2201   1.2300   1.2433   1.2558   1.2614   1.2770
  1.2824   1.2871   1.2946   1.2989   1.3078   1.3290   1.3393   1.3569
  1.3766   1.3789   1.4144   1.4518   1.4625   1.4911   1.5042   1.5102
  1.5397   1.5570   1.5637   1.6026   1.6305   1.6440   1.6479   1.6557
  1.6778   1.7163   1.7239   1.7393   1.7446   1.7884   1.7940   1.8263
  1.8342   1.8430   1.8466   1.8623   1.8692   1.8817   1.9024   1.9127
  1.9278   1.9414   1.9575   1.9911   2.0019   2.0517   2.0648   2.1080
  2.1165   2.1271   2.1651   2.2109   2.2239   2.2381   2.2412   2.2489
  2.2560   2.2623   2.2775   2.2837   2.2997   2.3024   2.3111   2.3219
  2.3350   2.3658   2.3858   2.3904   2.4099   2.4207   2.4344   2.4404
  2.4459   2.4720   2.4967   2.5087   2.5243   2.5343   2.5405   2.5553
  2.5987   2.6044   2.6240   2.6462   2.6667   2.6777   2.6857   2.6917
  2.7025   2.7136   2.7452   2.7654   2.7720   2.7804   2.7986   2.8170
  2.8246   2.8704   2.9005   2.9394   2.9695   3.0596   3.0661   3.0772
  3.0836   3.1165   3.1314   3.1453   3.1680   3.2007   3.2198   3.2555
  3.2581   3.3546   3.3865   3.4028   3.4980   3.5953   3.6381   3.6695
  3.7319   3.8401   3.8949   3.9888   4.0361   4.0495   4.3425   4.7919
  4.8195   9.7339   9.7671   9.7893   9.8061   9.8142   9.8273   9.8623
 23.3067  23.4720  23.8001  23.8181  23.8454  23.8842  23.9280  23.9500
 23.9814  24.0135  24.1017  24.1230  25.7695  25.8029  25.8142  25.8676
 25.9128  25.9227  25.9826  26.0823  26.1012  26.1383  26.1792  26.2008
 26.3303  26.3932  26.4710  26.5654  26.6168  26.7034  26.7644  26.9066
 26.9890 215.7243 215.7601 215.7852 215.8055 215.8149 215.8298 215.8763
 --------------------------------------------------------------

          Ground-State Mulliken Net Atomic Charges

     Atom                 Charge (a.u.)
  ----------------------------------------
      1 C                    -0.459543
      2 C                    -0.893044
      3 H                     0.227961
      4 C                    -0.371040
      5 Cl                    0.633074
      6 C                    -0.346921
      7 Cl                    0.627647
      8 C                    -0.110233
      9 Cl                    0.635360
     10 C                    -0.636924
     11 Cl                    0.437726
     12 C                     0.044121
     13 C                    -0.842226
     14 Cl                    0.545202
     15 C                     0.708763
     16 Cl                    0.484588
     17 C                    -0.883258
     18 H                     0.203908
     19 C                     0.084242
     20 H                     0.211164
     21 C                    -0.618120
     22 Cl                    0.317552
  ----------------------------------------
  Sum of atomic charges =     0.000000

 -----------------------------------------------------------------
                    Cartesian Multipole Moments
 -----------------------------------------------------------------
    Charge (ESU x 10^10)
                 0.0000
    Dipole Moment (Debye)
         X       2.1479      Y      -1.0644      Z      -1.1199
       Tot       2.6459
    Quadrupole Moments (Debye-Ang)
        XX    -153.5523     XY      -4.4381     YY    -159.2550
        XZ      -5.2568     YZ       2.4211     ZZ    -153.6517
    Octopole Moments (Debye-Ang^2)
       XXX       1.2451    XXY     -47.5990    XYY      -7.7159
       YYY     -93.2152    XXZ     -10.7771    XYZ       9.1879
       YYZ      19.2638    XZZ      18.9028    YZZ     -38.6696
       ZZZ      38.4069
    Hexadecapole Moments (Debye-Ang^3)
      XXXX   -6590.3897   XXXY    -452.8321   XXYY   -1368.3709
      XYYY    -391.5704   YYYY   -1432.3744   XXXZ     806.9275
      XXYZ      12.4019   XYYZ     315.9159   YYYZ     -58.3709
      XXZZ   -1599.2943   XYZZ    -168.6266   YYZZ    -812.5556
      XZZZ     877.5847   YZZZ     -64.0610   ZZZZ   -3383.3897
 -----------------------------------------------------------------
 Calculating analytic gradient of the SCF energy
 Gradient of SCF Energy
            1           2           3           4           5           6
    1  -0.0000056   0.0000900   0.0002381   0.0005387  -0.0000592  -0.0008243
    2  -0.0000688   0.0010232   0.0001358  -0.0001156   0.0000954   0.0000103
    3  -0.0003456   0.0000824   0.0000524   0.0001527  -0.0000686   0.0003126
            7           8           9          10          11          12
    1   0.0003368  -0.0001302   0.0001604   0.0005003   0.0048141  -0.0003758
    2   0.0000249   0.0001077  -0.0001104  -0.0006327  -0.0087278  -0.0003099
    3  -0.0002721  -0.0000857   0.0001189  -0.0001479   0.0005535   0.0002086
           13          14          15          16          17          18
    1   0.0007255  -0.0000516  -0.0002160  -0.0001663  -0.0000876   0.0000303
    2  -0.0003430  -0.0002660   0.0004666  -0.0000732  -0.0003345   0.0000571
    3   0.0003463   0.0001068   0.0004675   0.0000325  -0.0002111   0.0000495
           19          20          21          22
    1   0.0002616  -0.0000857  -0.0001752  -0.0055181
    2   0.0000175  -0.0000248   0.0010245   0.0080438
    3  -0.0001230   0.0000295   0.0000370  -0.0012961
 Max gradient component =       8.728E-03
 RMS gradient           =       1.753E-03
 Gradient time:  CPU 270.06 s  wall 45.24 s
 Geometry Optimization Parameters
   NAtoms,    NIC,     NZ,  NCons,   NDum,   NFix, NCnnct, MaxDiis
       22     163      22       0       0       0       0       0

 Cartesian Hessian Update
 Hessian updated using BFGS update


** GEOMETRY OPTIMIZATION IN DELOCALIZED INTERNAL COORDINATES **
   Searching for a Minimum

   Optimization Cycle:   7

                       Coordinates (Angstroms)
     ATOM                X               Y               Z
      1  C        -0.0360302247    0.0238270198   -0.0357162875
      2  C        -0.0213803967   -0.1900838432    1.3418752802
      3  H         0.9187030308   -0.3640523391    1.8481091955
      4  C        -1.1937463566   -0.1904635275    2.0816907867
      5  Cl       -1.0901083398   -0.4713302376    3.8004993010
      6  C        -2.4269023455    0.0325014039    1.4570363361
      7  Cl       -3.8931457542    0.0391615035    2.3828941908
      8  C        -2.4579418357    0.2488738651    0.0703853267
      9  Cl       -3.9764151115    0.5252183705   -0.7256647844
     10  C        -1.2655873134    0.2422079854   -0.6682947681
     11  Cl       -1.3046299584    0.5023720356   -2.3880678336
     12  C         1.2515100388   -0.0033667463   -0.7848344199
     13  C         2.2656831222    0.9421379826   -0.5289657845
     14  Cl        1.9732885117    2.2395003102    0.6028960910
     15  C         3.4916859287    0.8757369006   -1.1985882490
     16  Cl        4.7612318166    2.0352061870   -0.8974596289
     17  C         3.7193912882   -0.1277923266   -2.1360932434
     18  H         4.6721212167   -0.1687937435   -2.6477047188
     19  C         2.7312948230   -1.0593166138   -2.4143167335
     20  H         2.9001063199   -1.8393732559   -3.1444708921
     21  C         1.5156610072   -0.9914613502   -1.7433916955
     22  Cl        0.2996761741   -2.1927348201   -2.1206242806
   Point Group: c1    Number of degrees of freedom:    60


   Energy is  -3680.739600892

 Hessian updated using BFGS update

 60 Hessian modes will be used to form the next step
  Hessian Eigenvalues:
     0.015254    0.017547    0.019155    0.020888    0.020947    0.022685
     0.023296    0.023614    0.023852    0.023921    0.024090    0.024109
     0.024114    0.024117    0.024139    0.024143    0.024154    0.024238
     0.028155    0.069729    0.160001    0.160057    0.160402    0.221419
     0.225393    0.228569    0.236013    0.246116    0.249977    0.249989
     0.249993    0.249999    0.250026    0.250283    0.250667    0.254188
     0.289872    0.293145    0.300959    0.301029    0.301047    0.301102
     0.301801    0.317428    0.355300    0.356667    0.356670    0.376819
     0.415000    0.426419    0.433106    0.456877    0.462392    0.468441
     0.472624    0.478195    0.478340    0.479113    0.482074    0.604372

 Minimum search - taking simple RFO step
 Searching for Lamda that Minimizes Along All modes
 Value Taken    Lamda =  -0.00442210
 Calculated Step too Large.  Step scaled by  0.671319
 Step Taken.  Stepsize is  0.300000

                             Maximum     Tolerance    Cnvgd?
         Gradient           0.007579      0.000300      NO
         Displacement       0.209186      0.001200      NO
         Energy change     -0.003695      0.000001      NO


 New Cartesian Coordinates Obtained by Inverse Iteration

 Displacement from previous Coordinates is:  0.533021
 ----------------------------------------------------------------
             Standard Nuclear Orientation (Angstroms)
    I     Atom           X                Y                Z
 ----------------------------------------------------------------
    1      C      -0.0336020632     0.0256341597    -0.0316566803
    2      C      -0.0242092012    -0.2293223272     1.3380109287
    3      H       0.9126171712    -0.4320709429     1.8397532696
    4      C      -1.1994505990    -0.2325493021     2.0744476373
    5      Cl     -1.1065149167    -0.5681926942     3.7839724440
    6      C      -2.4259776837     0.0291584143     1.4531776495
    7      Cl     -3.8952058279     0.0307524124     2.3758383426
    8      C      -2.4502661517     0.2882485351     0.0732567206
    9      Cl     -3.9611638473     0.6162226696    -0.7180630384
   10      C      -1.2562961521     0.2832331364    -0.6614052251
   11      Cl     -1.2823106199     0.5952680158    -2.3745729647
   12      C       1.2541914521    -0.0030883683    -0.7823240545
   13      C       2.2508007258     0.9660180775    -0.5578246595
   14      Cl      1.9340784034     2.2851375515     0.5410526411
   15      C       3.4763885829     0.8995293728    -1.2296745972
   16      Cl      4.7271507256     2.0885440542    -0.9679369700
   17      C       3.7170975685    -0.1288266533    -2.1360054173
   18      H       4.6686262317    -0.1702439420    -2.6499203742
   19      C       2.7442392672    -1.0860735386    -2.3814391994
   20      H       2.9254267592    -1.8850535121    -3.0878013352
   21      C       1.5299900511    -1.0171052547    -1.7087672349
   22      Cl      0.3288557655    -2.2472451037    -2.0409246944
 ----------------------------------------------------------------
 Nuclear Repulsion Energy =        2386.19576779 hartrees
 There are       97 alpha and       97 beta electrons
 Applying Cartesian multipole field
    Component          Value
    ---------          -----
     (2,0,0)        1.00000E-12
     (0,2,0)        2.00000E-11
     (0,0,2)       -3.00000E-11
 Nucleus-field energy     =    -0.0000000490 hartrees
 Requested basis set is 6-311++G(d,p)
 There are 178 shells and 495 basis functions
 A cutoff of  1.0D-15 yielded  11680 shell pairs
 There are    100137 function pairs (    107687 Cartesian)
 Smallest overlap matrix eigenvalue = 1.76E-07
 Linear dependence detected in AO basis
 Number of orthogonalized atomic orbitals = 489
 Maximum deviation from orthogonality = 2.606E-10
 Guess from superposition of atomic densities
 Warning:  Energy on first SCF cycle will be non-variational
 SAD guess density has 194.000000 electrons

 -----------------------------------------------------------------------
  General SCF calculation program by
  Eric Jon Sundstrom, Paul Horn, Yuezhi Mao, Dmitri Zuev, Alec White,
  David Stuck, Shaama M.S., Shane Yost, Joonho Lee, David Small,
  Daniel Levine, Susi Lehtola, Hugh Burton, Evgeny Epifanovsky,
  Bang C. Huynh
 -----------------------------------------------------------------------
 Exchange:     0.2000 Hartree-Fock + 0.0800 Slater + 0.7200 B88
 Correlation:  0.1900 VWN1RPA + 0.8100 LYP
 Using SG-1 standard quadrature grid
 using 6 threads for integral computing
 -------------------------------------------------------
 OpenMP Integral computing Module                
 Release: version 2.0, May 2017, Q-Chem Inc. Pleasanton 
 -------------------------------------------------------
 A restricted SCF calculation will be
 performed using DIIS
 SCF converges when DIIS error is below 1.0e-08
 ---------------------------------------
  Cycle       Energy         DIIS error
 ---------------------------------------
    1   -3685.2208249421      2.74e-02  
    2   -3680.6257500246      1.95e-03  
    3   -3680.5275027355      2.53e-03  
    4   -3680.7304448533      5.86e-04  
    5   -3680.7398758300      2.60e-04  
    6   -3680.7416631153      1.03e-04  
    7   -3680.7419692810      3.00e-05  
    8   -3680.7419939710      1.12e-05  
    9   -3680.7419974870      3.15e-06  
   10   -3680.7419977756      8.78e-07  
   11   -3680.7419977985      2.84e-07  
   12   -3680.7419978008      1.10e-07  
   13   -3680.7419978013      4.40e-08  
   14   -3680.7419978011      1.54e-08  
   15   -3680.7419978013      5.12e-09  Convergence criterion met
 ---------------------------------------
 SCF time:   CPU 872.41s  wall 154.00s 
 SCF   energy in the final basis set =    -3680.7419978013
 Total energy in the final basis set =    -3680.7419978013

 --------------------------------------------------------------

                    Orbital Energies (a.u.)
 --------------------------------------------------------------

 Alpha MOs
 -- Occupied --
********-101.5797-101.5791-101.5777-101.5777-101.5763-101.5748 -10.2818
-10.2813 -10.2802 -10.2773 -10.2747 -10.2734 -10.2724 -10.2433 -10.2387
-10.2229 -10.2225 -10.2196  -9.4946  -9.4945  -9.4938  -9.4923  -9.4923
 -9.4913  -9.4898  -7.2596  -7.2594  -7.2588  -7.2572  -7.2570  -7.2560
 -7.2546  -7.2495  -7.2493  -7.2486  -7.2486  -7.2485  -7.2477  -7.2471
 -7.2471  -7.2466  -7.2464  -7.2461  -7.2455  -7.2446  -7.2440  -0.9648
 -0.9498  -0.9180  -0.9085  -0.8964  -0.8838  -0.8680  -0.8525  -0.8455
 -0.8022  -0.7614  -0.7514  -0.7439  -0.6739  -0.6422  -0.6339  -0.6169
 -0.5525  -0.5507  -0.5339  -0.5306  -0.5009  -0.4854  -0.4723  -0.4698
 -0.4674  -0.4621  -0.4514  -0.4394  -0.4247  -0.4180  -0.4150  -0.4051
 -0.3949  -0.3816  -0.3706  -0.3568  -0.3562  -0.3541  -0.3500  -0.3409
 -0.3378  -0.3368  -0.3302  -0.3259  -0.3174  -0.2928  -0.2736  -0.2679
 -0.2673
 -- Virtual --
 -0.0739  -0.0609  -0.0540  -0.0492  -0.0471  -0.0326  -0.0130  -0.0021
 -0.0015   0.0057   0.0155   0.0181   0.0213   0.0217   0.0253   0.0326
  0.0441   0.0473   0.0526   0.0552   0.0579   0.0626   0.0649   0.0667
  0.0736   0.0781   0.0833   0.0854   0.0869   0.0910   0.0945   0.0982
  0.0999   0.1030   0.1053   0.1077   0.1122   0.1165   0.1197   0.1207
  0.1241   0.1254   0.1276   0.1306   0.1364   0.1376   0.1394   0.1470
  0.1492   0.1537   0.1565   0.1608   0.1627   0.1646   0.1678   0.1761
  0.1785   0.1827   0.1871   0.1897   0.1935   0.1992   0.2013   0.2045
  0.2133   0.2177   0.2206   0.2264   0.2276   0.2316   0.2337   0.2397
  0.2415   0.2461   0.2474   0.2505   0.2518   0.2564   0.2595   0.2652
  0.2694   0.2722   0.2753   0.2805   0.2830   0.2865   0.2899   0.2966
  0.2978   0.3019   0.3030   0.3105   0.3121   0.3171   0.3271   0.3374
  0.3391   0.3494   0.4044   0.4051   0.4158   0.4201   0.4295   0.4354
  0.4381   0.4451   0.4469   0.4554   0.4611   0.4624   0.4682   0.4769
  0.4809   0.4842   0.4847   0.4900   0.4940   0.5011   0.5037   0.5098
  0.5177   0.5239   0.5328   0.5419   0.5580   0.5585   0.5669   0.5725
  0.5824   0.5926   0.5978   0.6016   0.6049   0.6091   0.6121   0.6150
  0.6208   0.6245   0.6375   0.6448   0.6488   0.6633   0.6647   0.6680
  0.6765   0.6906   0.6940   0.7090   0.7150   0.7188   0.7561   0.7762
  0.7885   0.7956   0.8098   0.8139   0.8210   0.8233   0.8318   0.8358
  0.8388   0.8405   0.8442   0.8445   0.8473   0.8493   0.8529   0.8559
  0.8575   0.8639   0.8656   0.8726   0.8787   0.8858   0.8946   0.8990
  0.9040   0.9054   0.9183   0.9222   0.9245   0.9262   0.9357   0.9368
  0.9402   0.9509   0.9565   0.9592   0.9645   0.9651   0.9746   0.9763
  0.9901   0.9918   0.9966   1.0062   1.0118   1.0264   1.0412   1.0466
  1.0499   1.0784   1.0999   1.1329   1.1412   1.1580   1.1868   1.1920
  1.2028   1.2096   1.2222   1.2302   1.2441   1.2562   1.2620   1.2762
  1.2828   1.2864   1.2958   1.2987   1.3095   1.3266   1.3424   1.3550
  1.3777   1.3812   1.4138   1.4480   1.4642   1.4884   1.5023   1.5061
  1.5456   1.5587   1.5638   1.6021   1.6305   1.6435   1.6476   1.6561
  1.6762   1.7154   1.7241   1.7398   1.7449   1.7896   1.7945   1.8224
  1.8344   1.8404   1.8472   1.8599   1.8661   1.8805   1.9047   1.9151
  1.9319   1.9442   1.9569   1.9919   2.0044   2.0518   2.0657   2.1050
  2.1155   2.1267   2.1664   2.2094   2.2246   2.2400   2.2418   2.2480
  2.2537   2.2624   2.2785   2.2830   2.3001   2.3013   2.3113   2.3256
  2.3349   2.3662   2.3753   2.3945   2.4122   2.4212   2.4380   2.4407
  2.4486   2.4757   2.4880   2.5099   2.5224   2.5345   2.5387   2.5561
  2.5991   2.6018   2.6237   2.6492   2.6685   2.6764   2.6856   2.6935
  2.7019   2.7107   2.7452   2.7643   2.7696   2.7805   2.8022   2.8166
  2.8249   2.8650   2.8986   2.9435   2.9714   3.0612   3.0680   3.0790
  3.0831   3.1150   3.1325   3.1458   3.1686   3.2019   3.2212   3.2554
  3.2590   3.3569   3.3854   3.4039   3.4991   3.5969   3.6395   3.6695
  3.7345   3.8402   3.8966   3.9900   4.0359   4.0496   4.3342   4.7932
  4.8200   9.7366   9.7685   9.7890   9.8071   9.8129   9.8199   9.8654
 23.3079  23.4724  23.7998  23.8198  23.8472  23.8837  23.9285  23.9502
 23.9822  24.0166  24.1044  24.1241  25.7689  25.8007  25.8122  25.8687
 25.9153  25.9233  25.9723  26.0880  26.1019  26.1395  26.1789  26.2051
 26.3335  26.3692  26.4743  26.5659  26.6137  26.7060  26.7654  26.9022
 26.9862 215.7271 215.7617 215.7848 215.8064 215.8118 215.8232 215.8798
 --------------------------------------------------------------

          Ground-State Mulliken Net Atomic Charges

     Atom                 Charge (a.u.)
  ----------------------------------------
      1 C                    -0.454716
      2 C                    -0.845635
      3 H                     0.227823
      4 C                    -0.457942
      5 Cl                    0.629486
      6 C                    -0.341922
      7 Cl                    0.625660
      8 C                    -0.008998
      9 Cl                    0.637817
     10 C                    -0.730850
     11 Cl                    0.450830
     12 C                    -0.006590
     13 C                    -0.897626
     14 Cl                    0.540809
     15 C                     0.763622
     16 Cl                    0.488907
     17 C                    -0.839551
     18 H                     0.206058
     19 C                     0.056012
     20 H                     0.210492
     21 C                    -0.574393
     22 Cl                    0.320706
  ----------------------------------------
  Sum of atomic charges =     0.000000

 -----------------------------------------------------------------
                    Cartesian Multipole Moments
 -----------------------------------------------------------------
    Charge (ESU x 10^10)
                 0.0000
    Dipole Moment (Debye)
         X       2.1677      Y      -1.1014      Z      -1.0824
       Tot       2.6615
    Quadrupole Moments (Debye-Ang)
        XX    -153.4033     XY      -4.6320     YY    -159.1668
        XZ      -5.1714     YZ       2.4326     ZZ    -153.8191
    Octopole Moments (Debye-Ang^2)
       XXX       2.6567    XXY     -49.3086    XYY      -7.3300
       YYY     -97.8393    XXZ     -10.0704    XYZ       9.5320
       YYZ      19.6347    XZZ      18.7913    YZZ     -40.0435
       ZZZ      41.1090
    Hexadecapole Moments (Debye-Ang^3)
      XXXX   -6541.7220   XXXY    -445.8710   XXYY   -1372.6510
      XYYY    -381.3263   YYYY   -1512.9047   XXXZ     831.0395
      XXYZ      26.0450   XYYZ     323.1176   YYYZ     -14.1310
      XXZZ   -1585.2386   XYZZ    -166.7145   YYZZ    -817.5449
      XZZZ     903.2475   YZZZ     -25.7247   ZZZZ   -3341.5595
 -----------------------------------------------------------------
 Calculating analytic gradient of the SCF energy
 Gradient of SCF Energy
            1           2           3           4           5           6
    1  -0.0002518   0.0001608   0.0002069   0.0001821  -0.0001270  -0.0002278
    2  -0.0000264   0.0006823   0.0000924  -0.0000510   0.0000482   0.0000185
    3   0.0000650   0.0000287   0.0000240   0.0000367  -0.0000414   0.0002270
            7           8           9          10          11          12
    1   0.0001744   0.0000981   0.0000495   0.0004192   0.0028629   0.0001217
    2  -0.0000289   0.0000503  -0.0000762  -0.0006519  -0.0054587  -0.0000746
    3  -0.0000428  -0.0001782  -0.0000332   0.0002229   0.0000377  -0.0001133
           13          14          15          16          17          18
    1   0.0003304  -0.0003007   0.0000847  -0.0000756  -0.0000993   0.0000391
    2  -0.0002740  -0.0002213   0.0001404  -0.0000708  -0.0001483   0.0000411
    3   0.0004989   0.0000287   0.0001627  -0.0000580  -0.0000705   0.0000218
           19          20          21          22
    1   0.0000856  -0.0000055  -0.0001742  -0.0035534
    2  -0.0000463   0.0000165   0.0010325   0.0050062
    3  -0.0000439   0.0000103   0.0000879  -0.0008710
 Max gradient component =       5.459E-03
 RMS gradient           =       1.099E-03
 Gradient time:  CPU 269.94 s  wall 45.22 s
 Geometry Optimization Parameters
   NAtoms,    NIC,     NZ,  NCons,   NDum,   NFix, NCnnct, MaxDiis
       22     163      22       0       0       0       0       0

 Cartesian Hessian Update
 Hessian updated using BFGS update


** GEOMETRY OPTIMIZATION IN DELOCALIZED INTERNAL COORDINATES **
   Searching for a Minimum

   Optimization Cycle:   8

                       Coordinates (Angstroms)
     ATOM                X               Y               Z
      1  C        -0.0336020632    0.0256341597   -0.0316566803
      2  C        -0.0242092012   -0.2293223272    1.3380109287
      3  H         0.9126171712   -0.4320709429    1.8397532696
      4  C        -1.1994505990   -0.2325493021    2.0744476373
      5  Cl       -1.1065149167   -0.5681926942    3.7839724440
      6  C        -2.4259776837    0.0291584143    1.4531776495
      7  Cl       -3.8952058279    0.0307524124    2.3758383426
      8  C        -2.4502661517    0.2882485351    0.0732567206
      9  Cl       -3.9611638473    0.6162226696   -0.7180630384
     10  C        -1.2562961521    0.2832331364   -0.6614052251
     11  Cl       -1.2823106199    0.5952680158   -2.3745729647
     12  C         1.2541914521   -0.0030883683   -0.7823240545
     13  C         2.2508007258    0.9660180775   -0.5578246595
     14  Cl        1.9340784034    2.2851375515    0.5410526411
     15  C         3.4763885829    0.8995293728   -1.2296745972
     16  Cl        4.7271507256    2.0885440542   -0.9679369700
     17  C         3.7170975685   -0.1288266533   -2.1360054173
     18  H         4.6686262317   -0.1702439420   -2.6499203742
     19  C         2.7442392672   -1.0860735386   -2.3814391994
     20  H         2.9254267592   -1.8850535121   -3.0878013352
     21  C         1.5299900511   -1.0171052547   -1.7087672349
     22  Cl        0.3288557655   -2.2472451037   -2.0409246944
   Point Group: c1    Number of degrees of freedom:    60


   Energy is  -3680.741997801

 Hessian updated using BFGS update

 60 Hessian modes will be used to form the next step
  Hessian Eigenvalues:
     0.011403    0.017552    0.018787    0.020814    0.020946    0.022010
     0.022685    0.023593    0.023841    0.023891    0.024090    0.024102
     0.024114    0.024116    0.024139    0.024142    0.024149    0.024168
     0.028216    0.068984    0.160001    0.160062    0.160400    0.221467
     0.225407    0.228614    0.236013    0.246125    0.249977    0.249989
     0.249994    0.250000    0.250032    0.250425    0.250760    0.254186
     0.289885    0.293031    0.300957    0.301026    0.301046    0.301097
     0.301816    0.317628    0.355300    0.356668    0.356670    0.376794
     0.415011    0.426367    0.433111    0.456784    0.462378    0.468465
     0.472640    0.478259    0.478403    0.479141    0.482054    0.604054

 Minimum search - taking simple RFO step
 Searching for Lamda that Minimizes Along All modes
 Value Taken    Lamda =  -0.00270530
 Calculated Step too Large.  Step scaled by  0.701302
 Step Taken.  Stepsize is  0.300000

                             Maximum     Tolerance    Cnvgd?
         Gradient           0.004869      0.000300      NO
         Displacement       0.211185      0.001200      NO
         Energy change     -0.002397      0.000001      NO


 New Cartesian Coordinates Obtained by Inverse Iteration

 Displacement from previous Coordinates is:  0.519179
 ----------------------------------------------------------------
             Standard Nuclear Orientation (Angstroms)
    I     Atom           X                Y                Z
 ----------------------------------------------------------------
    1      C      -0.0318349626     0.0241933828    -0.0284794626
    2      C      -0.0288266573    -0.2692778559     1.3326197444
    3      H       0.9039834420    -0.5001556743     1.8296380155
    4      C      -1.2064479769    -0.2730613575     2.0663174738
    5      Cl     -1.1224255654    -0.6580230637     3.7658481031
    6      C      -2.4261709132     0.0268953098     1.4496293751
    7      Cl     -3.8985681689     0.0288332208     2.3682792423
    8      C      -2.4428938345     0.3265376508     0.0775662830
    9      Cl     -3.9454003854     0.7075875771    -0.7058564318
   10      C      -1.2473488278     0.3212082642    -0.6538584407
   11      Cl     -1.2597280123     0.6840037167    -2.3580952692
   12      C       1.2563602372    -0.0053951126    -0.7799192258
   13      C       2.2347018688     0.9869682493    -0.5873263096
   14      Cl      1.8992716870     2.3237467374     0.4835887346
   15      C       3.4591028712     0.9228088842    -1.2618331313
   16      Cl      4.6892414514     2.1403018106    -1.0355742747
   17      C       3.7147216006    -0.1277847709    -2.1376138486
   18      H       4.6650647602    -0.1681018709    -2.6538006218
   19      C       2.7589101050    -1.1106353289    -2.3497382818
   20      H       2.9534201673    -1.9270478561    -3.0322748268
   21      C       1.5461436568    -1.0434097369    -1.6745748177
   22      Cl      0.3631890982    -2.3022174157    -1.9633488412
 ----------------------------------------------------------------
 Nuclear Repulsion Energy =        2384.91391640 hartrees
 There are       97 alpha and       97 beta electrons
 Applying Cartesian multipole field
    Component          Value
    ---------          -----
     (2,0,0)        1.00000E-12
     (0,2,0)        2.00000E-11
     (0,0,2)       -3.00000E-11
 Nucleus-field energy     =    -0.0000000466 hartrees
 Requested basis set is 6-311++G(d,p)
 There are 178 shells and 495 basis functions
 A cutoff of  1.0D-15 yielded  11681 shell pairs
 There are    100186 function pairs (    107744 Cartesian)
 Smallest overlap matrix eigenvalue = 1.70E-07
 Linear dependence detected in AO basis
 Number of orthogonalized atomic orbitals = 489
 Maximum deviation from orthogonality = 2.767E-10
 Guess from superposition of atomic densities
 Warning:  Energy on first SCF cycle will be non-variational
 SAD guess density has 194.000000 electrons

 -----------------------------------------------------------------------
  General SCF calculation program by
  Eric Jon Sundstrom, Paul Horn, Yuezhi Mao, Dmitri Zuev, Alec White,
  David Stuck, Shaama M.S., Shane Yost, Joonho Lee, David Small,
  Daniel Levine, Susi Lehtola, Hugh Burton, Evgeny Epifanovsky,
  Bang C. Huynh
 -----------------------------------------------------------------------
 Exchange:     0.2000 Hartree-Fock + 0.0800 Slater + 0.7200 B88
 Correlation:  0.1900 VWN1RPA + 0.8100 LYP
 Using SG-1 standard quadrature grid
 using 6 threads for integral computing
 -------------------------------------------------------
 OpenMP Integral computing Module                
 Release: version 2.0, May 2017, Q-Chem Inc. Pleasanton 
 -------------------------------------------------------
 A restricted SCF calculation will be
 performed using DIIS
 SCF converges when DIIS error is below 1.0e-08
 ---------------------------------------
  Cycle       Energy         DIIS error
 ---------------------------------------
    1   -3685.2159019505      2.74e-02  
    2   -3680.6270893118      1.95e-03  
    3   -3680.5283352283      2.54e-03  
    4   -3680.7317699848      5.90e-04  
    5   -3680.7413188150      2.63e-04  
    6   -3680.7431541330      1.03e-04  
    7   -3680.7434583571      3.02e-05  
    8   -3680.7434834546      1.12e-05  
    9   -3680.7434869730      3.18e-06  
   10   -3680.7434872675      8.75e-07  
   11   -3680.7434872904      2.84e-07  
   12   -3680.7434872921      1.10e-07  
   13   -3680.7434872928      4.31e-08  
   14   -3680.7434872928      1.50e-08  
   15   -3680.7434872930      4.88e-09  Convergence criterion met
 ---------------------------------------
 SCF time:   CPU 871.18s  wall 154.00s 
 SCF   energy in the final basis set =    -3680.7434872930
 Total energy in the final basis set =    -3680.7434872930

 --------------------------------------------------------------

                    Orbital Energies (a.u.)
 --------------------------------------------------------------

 Alpha MOs
 -- Occupied --
********-101.5796-101.5792-101.5778-101.5776-101.5769-101.5755 -10.2819
-10.2813 -10.2800 -10.2772 -10.2748 -10.2733 -10.2724 -10.2428 -10.2385
-10.2229 -10.2224 -10.2197  -9.4945  -9.4944  -9.4939  -9.4924  -9.4922
 -9.4918  -9.4904  -7.2596  -7.2593  -7.2589  -7.2571  -7.2571  -7.2565
 -7.2552  -7.2495  -7.2492  -7.2487  -7.2485  -7.2484  -7.2478  -7.2472
 -7.2470  -7.2466  -7.2466  -7.2464  -7.2460  -7.2452  -7.2446  -0.9647
 -0.9498  -0.9176  -0.9087  -0.8966  -0.8837  -0.8680  -0.8523  -0.8457
 -0.8021  -0.7614  -0.7514  -0.7440  -0.6738  -0.6419  -0.6340  -0.6171
 -0.5525  -0.5502  -0.5349  -0.5306  -0.5007  -0.4854  -0.4721  -0.4698
 -0.4675  -0.4618  -0.4513  -0.4395  -0.4245  -0.4182  -0.4142  -0.4047
 -0.3948  -0.3811  -0.3705  -0.3568  -0.3557  -0.3540  -0.3500  -0.3408
 -0.3379  -0.3366  -0.3324  -0.3262  -0.3179  -0.2916  -0.2743  -0.2685
 -0.2673
 -- Virtual --
 -0.0717  -0.0613  -0.0535  -0.0498  -0.0492  -0.0325  -0.0131  -0.0020
 -0.0018   0.0057   0.0154   0.0178   0.0211   0.0218   0.0252   0.0325
  0.0439   0.0475   0.0526   0.0554   0.0576   0.0626   0.0639   0.0667
  0.0741   0.0780   0.0834   0.0850   0.0869   0.0907   0.0946   0.0984
  0.0996   0.1031   0.1047   0.1070   0.1127   0.1159   0.1198   0.1206
  0.1237   0.1253   0.1276   0.1303   0.1361   0.1373   0.1393   0.1462
  0.1480   0.1540   0.1565   0.1605   0.1628   0.1657   0.1681   0.1772
  0.1785   0.1820   0.1865   0.1899   0.1937   0.1989   0.2009   0.2042
  0.2131   0.2168   0.2210   0.2265   0.2273   0.2305   0.2338   0.2383
  0.2408   0.2451   0.2459   0.2505   0.2521   0.2569   0.2593   0.2659
  0.2700   0.2718   0.2756   0.2809   0.2821   0.2867   0.2894   0.2971
  0.2986   0.3014   0.3028   0.3071   0.3140   0.3156   0.3264   0.3364
  0.3388   0.3502   0.4040   0.4051   0.4171   0.4206   0.4302   0.4367
  0.4382   0.4456   0.4467   0.4553   0.4610   0.4617   0.4683   0.4766
  0.4808   0.4823   0.4845   0.4903   0.4950   0.5003   0.5047   0.5129
  0.5170   0.5242   0.5322   0.5414   0.5592   0.5614   0.5694   0.5716
  0.5820   0.5919   0.5995   0.6011   0.6040   0.6094   0.6130   0.6158
  0.6224   0.6272   0.6379   0.6431   0.6500   0.6632   0.6664   0.6682
  0.6763   0.6884   0.6909   0.7064   0.7151   0.7205   0.7562   0.7766
  0.7896   0.7962   0.8107   0.8130   0.8186   0.8254   0.8327   0.8363
  0.8383   0.8398   0.8437   0.8444   0.8484   0.8489   0.8533   0.8553
  0.8603   0.8640   0.8673   0.8730   0.8779   0.8864   0.8949   0.8962
  0.9004   0.9043   0.9162   0.9210   0.9252   0.9275   0.9359   0.9372
  0.9423   0.9517   0.9563   0.9583   0.9642   0.9652   0.9746   0.9775
  0.9892   0.9937   1.0003   1.0049   1.0120   1.0280   1.0403   1.0469
  1.0505   1.0809   1.0996   1.1318   1.1497   1.1579   1.1874   1.1929
  1.2039   1.2096   1.2251   1.2316   1.2449   1.2569   1.2627   1.2745
  1.2834   1.2859   1.2942   1.3001   1.3129   1.3211   1.3457   1.3531
  1.3760   1.3843   1.4137   1.4421   1.4665   1.4844   1.5000   1.5030
  1.5516   1.5595   1.5655   1.6013   1.6306   1.6426   1.6470   1.6566
  1.6747   1.7146   1.7240   1.7405   1.7452   1.7903   1.7954   1.8181
  1.8343   1.8382   1.8477   1.8576   1.8631   1.8793   1.9070   1.9168
  1.9339   1.9481   1.9567   1.9920   2.0070   2.0524   2.0667   2.1009
  2.1143   2.1263   2.1678   2.2079   2.2252   2.2408   2.2424   2.2484
  2.2510   2.2638   2.2814   2.2826   2.2958   2.3039   2.3137   2.3288
  2.3355   2.3646   2.3673   2.3983   2.4142   2.4217   2.4392   2.4402
  2.4513   2.4777   2.4813   2.5124   2.5207   2.5348   2.5385   2.5563
  2.5955   2.6034   2.6235   2.6509   2.6689   2.6761   2.6848   2.6946
  2.7031   2.7080   2.7456   2.7627   2.7662   2.7806   2.8078   2.8174
  2.8262   2.8593   2.8967   2.9476   2.9722   3.0627   3.0703   3.0798
  3.0853   3.1133   3.1335   3.1456   3.1694   3.2024   3.2226   3.2548
  3.2609   3.3591   3.3844   3.4051   3.5005   3.5987   3.6407   3.6690
  3.7373   3.8405   3.8981   3.9911   4.0357   4.0497   4.3274   4.7944
  4.8192   9.7393   9.7700   9.7889   9.8076   9.8091   9.8198   9.8595
 23.3096  23.4729  23.7992  23.8207  23.8482  23.8839  23.9290  23.9496
 23.9829  24.0186  24.1063  24.1255  25.7688  25.7992  25.8107  25.8725
 25.9213  25.9271  25.9636  26.0909  26.1021  26.1415  26.1788  26.2132
 26.3142  26.3655  26.4781  26.5679  26.6099  26.7035  26.7705  26.8981
 26.9919 215.7299 215.7634 215.7845 215.8066 215.8073 215.8247 215.8721
 --------------------------------------------------------------

          Ground-State Mulliken Net Atomic Charges

     Atom                 Charge (a.u.)
  ----------------------------------------
      1 C                    -0.455434
      2 C                    -0.802512
      3 H                     0.227815
      4 C                    -0.526667
      5 Cl                    0.627503
      6 C                    -0.337325
      7 Cl                    0.622960
      8 C                     0.096057
      9 Cl                    0.638597
     10 C                    -0.841147
     11 Cl                    0.482566
     12 C                    -0.049311
     13 C                    -0.971812
     14 Cl                    0.546839
     15 C                     0.820400
     16 Cl                    0.493925
     17 C                    -0.796052
     18 H                     0.208304
     19 C                    -0.009242
     20 H                     0.209710
     21 C                    -0.527383
     22 Cl                    0.342211
  ----------------------------------------
  Sum of atomic charges =     0.000000

 -----------------------------------------------------------------
                    Cartesian Multipole Moments
 -----------------------------------------------------------------
    Charge (ESU x 10^10)
                -0.0000
    Dipole Moment (Debye)
         X       2.1834      Y      -1.1353      Z      -1.0520
       Tot       2.6764
    Quadrupole Moments (Debye-Ang)
        XX    -153.2531     XY      -4.7871     YY    -159.0959
        XZ      -5.0850     YZ       2.4436     ZZ    -153.9780
    Octopole Moments (Debye-Ang^2)
       XXX       3.9169    XXY     -50.8814    XYY      -6.9968
       YYY    -102.2891    XXZ      -9.4237    XYZ       9.7881
       YYZ      19.9829    XZZ      18.6941    YZZ     -41.3468
       ZZZ      43.4236
    Hexadecapole Moments (Debye-Ang^3)
      XXXX   -6492.6997   XXXY    -436.6980   XXYY   -1377.1089
      XYYY    -368.6644   YYYY   -1595.0618   XXXZ     854.8570
      XXYZ      39.1392   XYYZ     330.5794   YYYZ      27.2621
      XXZZ   -1571.4109   XYZZ    -163.6789   YYZZ    -823.0368
      XZZZ     929.0532   YZZZ      10.8401   ZZZZ   -3300.5853
 -----------------------------------------------------------------
 Calculating analytic gradient of the SCF energy
 Gradient of SCF Energy
            1           2           3           4           5           6
    1  -0.0003579   0.0002309   0.0001503  -0.0000734  -0.0000007   0.0000725
    2  -0.0000399   0.0004221   0.0000981  -0.0000129   0.0000040  -0.0000465
    3   0.0003057  -0.0000886  -0.0000102   0.0000360  -0.0000287   0.0000828
            7           8           9          10          11          12
    1  -0.0000527   0.0001046  -0.0000484   0.0003859   0.0016079   0.0003954
    2   0.0000266  -0.0000602  -0.0000021  -0.0006186  -0.0031575   0.0002304
    3  -0.0000656  -0.0002048   0.0000795   0.0003438  -0.0002243  -0.0001880
           13          14          15          16          17          18
    1   0.0000899  -0.0000586   0.0001106  -0.0001323  -0.0000602   0.0000272
    2  -0.0001246  -0.0001448  -0.0000240   0.0000073   0.0000538   0.0000227
    3   0.0003435  -0.0000035   0.0000065   0.0000487   0.0000835   0.0000288
           19          20          21          22
    1  -0.0001368   0.0000407  -0.0001627  -0.0021322
    2  -0.0001341   0.0000291   0.0005765   0.0028946
    3  -0.0000317   0.0000076   0.0000279  -0.0005491
 Max gradient component =       3.158E-03
 RMS gradient           =       6.505E-04
 Gradient time:  CPU 269.32 s  wall 45.12 s
 Geometry Optimization Parameters
   NAtoms,    NIC,     NZ,  NCons,   NDum,   NFix, NCnnct, MaxDiis
       22     163      22       0       0       0       0       0

 Cartesian Hessian Update
 Hessian updated using BFGS update


** GEOMETRY OPTIMIZATION IN DELOCALIZED INTERNAL COORDINATES **
   Searching for a Minimum

   Optimization Cycle:   9

                       Coordinates (Angstroms)
     ATOM                X               Y               Z
      1  C        -0.0318349626    0.0241933828   -0.0284794626
      2  C        -0.0288266573   -0.2692778559    1.3326197444
      3  H         0.9039834420   -0.5001556743    1.8296380155
      4  C        -1.2064479769   -0.2730613575    2.0663174738
      5  Cl       -1.1224255654   -0.6580230637    3.7658481031
      6  C        -2.4261709132    0.0268953098    1.4496293751
      7  Cl       -3.8985681689    0.0288332208    2.3682792423
      8  C        -2.4428938345    0.3265376508    0.0775662830
      9  Cl       -3.9454003854    0.7075875771   -0.7058564318
     10  C        -1.2473488278    0.3212082642   -0.6538584407
     11  Cl       -1.2597280123    0.6840037167   -2.3580952692
     12  C         1.2563602372   -0.0053951126   -0.7799192258
     13  C         2.2347018688    0.9869682493   -0.5873263096
     14  Cl        1.8992716870    2.3237467374    0.4835887346
     15  C         3.4591028712    0.9228088842   -1.2618331313
     16  Cl        4.6892414514    2.1403018106   -1.0355742747
     17  C         3.7147216006   -0.1277847709   -2.1376138486
     18  H         4.6650647602   -0.1681018709   -2.6538006218
     19  C         2.7589101050   -1.1106353289   -2.3497382818
     20  H         2.9534201673   -1.9270478561   -3.0322748268
     21  C         1.5461436568   -1.0434097369   -1.6745748177
     22  Cl        0.3631890982   -2.3022174157   -1.9633488412
   Point Group: c1    Number of degrees of freedom:    60


   Energy is  -3680.743487293

 Hessian updated using BFGS update

 60 Hessian modes will be used to form the next step
  Hessian Eigenvalues:
     0.008247    0.017584    0.018701    0.020772    0.020950    0.021675
     0.022686    0.023593    0.023840    0.023897    0.024090    0.024103
     0.024114    0.024117    0.024138    0.024142    0.024153    0.024182
     0.028222    0.068546    0.160000    0.160065    0.160399    0.221321
     0.225374    0.228601    0.236012    0.246131    0.249972    0.249989
     0.249999    0.250016    0.250088    0.250463    0.251117    0.254208
     0.289917    0.292903    0.300957    0.301021    0.301054    0.301094
     0.301842    0.317621    0.355306    0.356667    0.356670    0.376880
     0.415021    0.426405    0.433111    0.456711    0.462389    0.468474
     0.472660    0.478292    0.478411    0.479155    0.482026    0.603775

 Minimum search - taking simple RFO step
 Searching for Lamda that Minimizes Along All modes
 Value Taken    Lamda =  -0.00144574
 Calculated Step too Large.  Step scaled by  0.786705
 Step Taken.  Stepsize is  0.300000

                             Maximum     Tolerance    Cnvgd?
         Gradient           0.002897      0.000300      NO
         Displacement       0.209906      0.001200      NO
         Energy change     -0.001489      0.000001      NO


 New Cartesian Coordinates Obtained by Inverse Iteration

 Displacement from previous Coordinates is:  0.532211
 ----------------------------------------------------------------
             Standard Nuclear Orientation (Angstroms)
    I     Atom           X                Y                Z
 ----------------------------------------------------------------
    1      C      -0.0288532892     0.0202940869    -0.0233381053
    2      C      -0.0352588242    -0.3115692427     1.3283652544
    3      H       0.8915316483    -0.5737685510     1.8210350817
    4      C      -1.2157671352    -0.3126192919     2.0582367586
    5      Cl     -1.1453107366    -0.7463776238     3.7465629774
    6      C      -2.4269522984     0.0277065424     1.4464074303
    7      Cl     -3.9022021715     0.0296687959     2.3609400085
    8      C      -2.4333507750     0.3674970944     0.0832834830
    9      Cl     -3.9244980359     0.7991603947    -0.6953581962
   10      C      -1.2355112628     0.3597792514    -0.6438022234
   11      Cl     -1.2322996828     0.7720440957    -2.3371657900
   12      C       1.2600146602    -0.0112440556    -0.7743483543
   13      C       2.2185537986     1.0044936938    -0.6156058851
   14      Cl      1.8600323657     2.3588342265     0.4248636499
   15      C       3.4405771445     0.9453741844    -1.2956026422
   16      Cl      4.6481412886     2.1921666203    -1.1102976935
   17      C       3.7119322075    -0.1253699972    -2.1415141350
   18      H       4.6596793578    -0.1622986971    -2.6627197291
   19      C       2.7751546260    -1.1336496588    -2.3180416609
   20      H       2.9825721588    -1.9655068746    -2.9778275694
   21      C       1.5647910643    -1.0703129317    -1.6382674532
   22      Cl      0.4014895326    -2.3563273017    -1.8846120181
 ----------------------------------------------------------------
 Nuclear Repulsion Energy =        2384.12763870 hartrees
 There are       97 alpha and       97 beta electrons
 Applying Cartesian multipole field
    Component          Value
    ---------          -----
     (2,0,0)        1.00000E-12
     (0,2,0)        2.00000E-11
     (0,0,2)       -3.00000E-11
 Nucleus-field energy     =    -0.0000000442 hartrees
 Requested basis set is 6-311++G(d,p)
 There are 178 shells and 495 basis functions
 A cutoff of  1.0D-15 yielded  11675 shell pairs
 There are    100182 function pairs (    107743 Cartesian)
 Smallest overlap matrix eigenvalue = 1.62E-07
 Linear dependence detected in AO basis
 Number of orthogonalized atomic orbitals = 489
 Maximum deviation from orthogonality = 2.504E-10
 Guess from superposition of atomic densities
 Warning:  Energy on first SCF cycle will be non-variational
 SAD guess density has 194.000000 electrons

 -----------------------------------------------------------------------
  General SCF calculation program by
  Eric Jon Sundstrom, Paul Horn, Yuezhi Mao, Dmitri Zuev, Alec White,
  David Stuck, Shaama M.S., Shane Yost, Joonho Lee, David Small,
  Daniel Levine, Susi Lehtola, Hugh Burton, Evgeny Epifanovsky,
  Bang C. Huynh
 -----------------------------------------------------------------------
 Exchange:     0.2000 Hartree-Fock + 0.0800 Slater + 0.7200 B88
 Correlation:  0.1900 VWN1RPA + 0.8100 LYP
 Using SG-1 standard quadrature grid
 using 6 threads for integral computing
 -------------------------------------------------------
 OpenMP Integral computing Module                
 Release: version 2.0, May 2017, Q-Chem Inc. Pleasanton 
 -------------------------------------------------------
 A restricted SCF calculation will be
 performed using DIIS
 SCF converges when DIIS error is below 1.0e-08
 ---------------------------------------
  Cycle       Energy         DIIS error
 ---------------------------------------
    1   -3685.2128535540      2.74e-02  
    2   -3680.6278154621      1.96e-03  
    3   -3680.5285713134      2.54e-03  
    4   -3680.7324850330      5.94e-04  
    5   -3680.7421545894      2.65e-04  
    6   -3680.7440319967      1.03e-04  
    7   -3680.7443343278      3.05e-05  
    8   -3680.7443598027      1.12e-05  
    9   -3680.7443633245      3.22e-06  
   10   -3680.7443636266      8.72e-07  
   11   -3680.7443636490      2.85e-07  
   12   -3680.7443636514      1.10e-07  
   13   -3680.7443636520      4.25e-08  
   14   -3680.7443636519      1.46e-08  
   15   -3680.7443636518      4.61e-09  Convergence criterion met
 ---------------------------------------
 SCF time:   CPU 871.75s  wall 153.00s 
 SCF   energy in the final basis set =    -3680.7443636518
 Total energy in the final basis set =    -3680.7443636518

 --------------------------------------------------------------

                    Orbital Energies (a.u.)
 --------------------------------------------------------------

 Alpha MOs
 -- Occupied --
********-101.5795-101.5793-101.5779-101.5776-101.5774-101.5760 -10.2819
-10.2813 -10.2798 -10.2771 -10.2749 -10.2733 -10.2724 -10.2425 -10.2383
-10.2229 -10.2224 -10.2197  -9.4945  -9.4942  -9.4940  -9.4924  -9.4922
 -9.4922  -9.4909  -7.2595  -7.2592  -7.2590  -7.2572  -7.2571  -7.2569
 -7.2556  -7.2494  -7.2490  -7.2488  -7.2484  -7.2484  -7.2479  -7.2472
 -7.2470  -7.2470  -7.2467  -7.2464  -7.2463  -7.2456  -7.2451  -0.9647
 -0.9498  -0.9173  -0.9089  -0.8967  -0.8836  -0.8681  -0.8521  -0.8459
 -0.8020  -0.7614  -0.7514  -0.7441  -0.6738  -0.6416  -0.6340  -0.6172
 -0.5526  -0.5496  -0.5358  -0.5306  -0.5006  -0.4854  -0.4720  -0.4699
 -0.4675  -0.4617  -0.4513  -0.4396  -0.4243  -0.4184  -0.4136  -0.4044
 -0.3948  -0.3807  -0.3704  -0.3568  -0.3553  -0.3539  -0.3500  -0.3410
 -0.3377  -0.3363  -0.3341  -0.3264  -0.3182  -0.2905  -0.2751  -0.2688
 -0.2673
 -- Virtual --
 -0.0694  -0.0617  -0.0532  -0.0518  -0.0497  -0.0324  -0.0132  -0.0022
 -0.0018   0.0058   0.0154   0.0177   0.0209   0.0219   0.0251   0.0325
  0.0438   0.0479   0.0525   0.0558   0.0574   0.0626   0.0629   0.0668
  0.0745   0.0779   0.0834   0.0847   0.0870   0.0904   0.0948   0.0983
  0.0998   0.1033   0.1042   0.1064   0.1132   0.1152   0.1197   0.1208
  0.1234   0.1254   0.1275   0.1301   0.1362   0.1370   0.1394   0.1452
  0.1468   0.1539   0.1567   0.1601   0.1631   0.1665   0.1685   0.1778
  0.1793   0.1818   0.1858   0.1901   0.1937   0.1986   0.2005   0.2038
  0.2129   0.2157   0.2217   0.2240   0.2275   0.2295   0.2335   0.2371
  0.2398   0.2453   0.2458   0.2497   0.2533   0.2569   0.2599   0.2662
  0.2700   0.2719   0.2763   0.2801   0.2828   0.2858   0.2895   0.2969
  0.2982   0.3006   0.3013   0.3059   0.3148   0.3181   0.3261   0.3353
  0.3402   0.3517   0.4037   0.4051   0.4172   0.4229   0.4308   0.4378
  0.4394   0.4462   0.4472   0.4552   0.4600   0.4616   0.4684   0.4754
  0.4785   0.4825   0.4847   0.4898   0.4963   0.5000   0.5060   0.5144
  0.5165   0.5252   0.5317   0.5409   0.5606   0.5641   0.5712   0.5718
  0.5811   0.5918   0.5991   0.6010   0.6036   0.6094   0.6141   0.6163
  0.6246   0.6303   0.6383   0.6417   0.6514   0.6611   0.6667   0.6695
  0.6765   0.6855   0.6899   0.7038   0.7151   0.7213   0.7569   0.7779
  0.7900   0.7968   0.8113   0.8121   0.8163   0.8277   0.8333   0.8372
  0.8376   0.8403   0.8434   0.8446   0.8480   0.8497   0.8543   0.8550
  0.8613   0.8628   0.8685   0.8716   0.8774   0.8871   0.8916   0.8965
  0.9000   0.9048   0.9150   0.9192   0.9255   0.9287   0.9356   0.9396
  0.9437   0.9526   0.9557   0.9579   0.9637   0.9659   0.9729   0.9796
  0.9853   0.9973   1.0025   1.0049   1.0154   1.0290   1.0392   1.0484
  1.0526   1.0820   1.0973   1.1304   1.1565   1.1610   1.1886   1.1944
  1.2053   1.2095   1.2258   1.2369   1.2456   1.2584   1.2632   1.2722
  1.2839   1.2864   1.2933   1.2999   1.3136   1.3181   1.3486   1.3521
  1.3740   1.3863   1.4150   1.4381   1.4684   1.4802   1.4957   1.5024
  1.5557   1.5600   1.5713   1.5998   1.6310   1.6413   1.6464   1.6571
  1.6735   1.7143   1.7240   1.7409   1.7459   1.7910   1.7964   1.8140
  1.8336   1.8368   1.8480   1.8556   1.8607   1.8779   1.9090   1.9179
  1.9352   1.9517   1.9569   1.9917   2.0096   2.0537   2.0677   2.0973
  2.1130   2.1259   2.1695   2.2064   2.2257   2.2406   2.2416   2.2487
  2.2499   2.2653   2.2817   2.2835   2.2915   2.3067   2.3180   2.3315
  2.3364   2.3576   2.3668   2.4014   2.4158   2.4225   2.4374   2.4391
  2.4540   2.4739   2.4840   2.5149   2.5187   2.5353   2.5399   2.5561
  2.5911   2.6073   2.6234   2.6510   2.6697   2.6759   2.6848   2.6947
  2.7040   2.7068   2.7461   2.7595   2.7640   2.7802   2.8121   2.8195
  2.8289   2.8545   2.8947   2.9516   2.9720   3.0644   3.0728   3.0801
  3.0890   3.1117   3.1340   3.1451   3.1704   3.2025   3.2242   3.2540
  3.2649   3.3612   3.3838   3.4068   3.5020   3.6011   3.6422   3.6687
  3.7404   3.8410   3.8997   3.9924   4.0357   4.0496   4.3219   4.7959
  4.8171   9.7421   9.7719   9.7888   9.8054   9.8085   9.8254   9.8504
 23.3119  23.4736  23.7985  23.8212  23.8495  23.8840  23.9294  23.9487
 23.9829  24.0205  24.1075  24.1272  25.7689  25.7978  25.8091  25.8723
 25.9147  25.9313  25.9693  26.0899  26.1029  26.1430  26.1780  26.2202
 26.3014  26.3654  26.4819  26.5705  26.6069  26.6980  26.7749  26.8971
 27.0068 215.7328 215.7655 215.7844 215.8041 215.8073 215.8319 215.8607
 --------------------------------------------------------------

          Ground-State Mulliken Net Atomic Charges

     Atom                 Charge (a.u.)
  ----------------------------------------
      1 C                    -0.472706
      2 C                    -0.765479
      3 H                     0.227989
      4 C                    -0.580949
      5 Cl                    0.626240
      6 C                    -0.335971
      7 Cl                    0.620502
      8 C                     0.200527
      9 Cl                    0.638544
     10 C                    -0.942334
     11 Cl                    0.516193
     12 C                    -0.099952
     13 C                    -1.068811
     14 Cl                    0.551545
     15 C                     0.896948
     16 Cl                    0.500442
     17 C                    -0.743944
     18 H                     0.210807
     19 C                    -0.084676
     20 H                     0.208633
     21 C                    -0.472802
     22 Cl                    0.369252
  ----------------------------------------
  Sum of atomic charges =     0.000000

 -----------------------------------------------------------------
                    Cartesian Multipole Moments
 -----------------------------------------------------------------
    Charge (ESU x 10^10)
                -0.0000
    Dipole Moment (Debye)
         X       2.1956      Y      -1.1692      Z      -1.0267
       Tot       2.6910
    Quadrupole Moments (Debye-Ang)
        XX    -153.1193     XY      -4.9134     YY    -159.0521
        XZ      -5.0090     YZ       2.4433     ZZ    -154.0971
    Octopole Moments (Debye-Ang^2)
       XXX       5.2397    XXY     -52.4241    XYY      -6.7423
       YYY    -106.6637    XXZ      -8.8321    XYZ       9.9435
       YYZ      20.4149    XZZ      18.5542    YZZ     -42.6785
       ZZZ      45.6543
    Hexadecapole Moments (Debye-Ang^3)
      XXXX   -6439.3789   XXXY    -425.3074   XXYY   -1381.4580
      XYYY    -354.4943   YYYY   -1680.7930   XXXZ     881.2193
      XXYZ      52.2194   XYYZ     338.9922   YYYZ      68.8729
      XXZZ   -1556.3776   XYZZ    -159.7447   YYZZ    -829.4563
      XZZZ     957.1698   YZZZ      48.5495   ZZZZ   -3260.6372
 -----------------------------------------------------------------
 Calculating analytic gradient of the SCF energy
 Gradient of SCF Energy
            1           2           3           4           5           6
    1  -0.0003053   0.0002373   0.0000841  -0.0002991  -0.0000432   0.0002992
    2  -0.0000432   0.0002495   0.0000728   0.0000506  -0.0000278  -0.0001027
    3   0.0002970  -0.0001192  -0.0000003   0.0000758  -0.0000613   0.0001606
            7           8           9          10          11          12
    1  -0.0000253   0.0001101   0.0000371   0.0002591   0.0007694   0.0005314
    2  -0.0000485  -0.0000392   0.0000449  -0.0004431  -0.0017743   0.0004541
    3   0.0001041  -0.0002857  -0.0000762   0.0002755  -0.0002514  -0.0000715
           13          14          15          16          17          18
    1  -0.0002728  -0.0001196   0.0002489  -0.0000322   0.0000209   0.0000138
    2  -0.0001974  -0.0001107  -0.0001351   0.0000035   0.0001797   0.0000057
    3   0.0003462   0.0000157  -0.0001882  -0.0000234   0.0001396  -0.0000012
           19          20          21          22
    1  -0.0002130   0.0000605  -0.0001345  -0.0012267
    2  -0.0001044   0.0000385   0.0001876   0.0017394
    3   0.0000226  -0.0000039  -0.0000255  -0.0003293
 Max gradient component =       1.774E-03
 RMS gradient           =       3.988E-04
 Gradient time:  CPU 269.50 s  wall 45.15 s
 Geometry Optimization Parameters
   NAtoms,    NIC,     NZ,  NCons,   NDum,   NFix, NCnnct, MaxDiis
       22     163      22       0       0       0       0       0

 Cartesian Hessian Update
 Hessian updated using BFGS update


** GEOMETRY OPTIMIZATION IN DELOCALIZED INTERNAL COORDINATES **
   Searching for a Minimum

   Optimization Cycle:  10

                       Coordinates (Angstroms)
     ATOM                X               Y               Z
      1  C        -0.0288532892    0.0202940869   -0.0233381053
      2  C        -0.0352588242   -0.3115692427    1.3283652544
      3  H         0.8915316483   -0.5737685510    1.8210350817
      4  C        -1.2157671352   -0.3126192919    2.0582367586
      5  Cl       -1.1453107366   -0.7463776238    3.7465629774
      6  C        -2.4269522984    0.0277065424    1.4464074303
      7  Cl       -3.9022021715    0.0296687959    2.3609400085
      8  C        -2.4333507750    0.3674970944    0.0832834830
      9  Cl       -3.9244980359    0.7991603947   -0.6953581962
     10  C        -1.2355112628    0.3597792514   -0.6438022234
     11  Cl       -1.2322996828    0.7720440957   -2.3371657900
     12  C         1.2600146602   -0.0112440556   -0.7743483543
     13  C         2.2185537986    1.0044936938   -0.6156058851
     14  Cl        1.8600323657    2.3588342265    0.4248636499
     15  C         3.4405771445    0.9453741844   -1.2956026422
     16  Cl        4.6481412886    2.1921666203   -1.1102976935
     17  C         3.7119322075   -0.1253699972   -2.1415141350
     18  H         4.6596793578   -0.1622986971   -2.6627197291
     19  C         2.7751546260   -1.1336496588   -2.3180416609
     20  H         2.9825721588   -1.9655068746   -2.9778275694
     21  C         1.5647910643   -1.0703129317   -1.6382674532
     22  Cl        0.4014895326   -2.3563273017   -1.8846120181
   Point Group: c1    Number of degrees of freedom:    60


   Energy is  -3680.744363652

 Hessian updated using BFGS update

 60 Hessian modes will be used to form the next step
  Hessian Eigenvalues:
     0.005289    0.017585    0.018619    0.020742    0.020950    0.021534
     0.022686    0.023594    0.023843    0.023895    0.024090    0.024103
     0.024115    0.024117    0.024137    0.024144    0.024165    0.024184
     0.028233    0.068203    0.159996    0.160072    0.160394    0.221064
     0.225315    0.228629    0.236022    0.246129    0.249895    0.249988
     0.250002    0.250030    0.250100    0.250478    0.251777    0.254276
     0.289909    0.292804    0.300957    0.301014    0.301058    0.301098
     0.301846    0.317617    0.355304    0.356667    0.356670    0.376889
     0.415003    0.426398    0.433111    0.456964    0.462389    0.468483
     0.472660    0.478324    0.478705    0.479196    0.481973    0.603394

 Minimum search - taking simple RFO step
 Searching for Lamda that Minimizes Along All modes
 Value Taken    Lamda =  -0.00078970
 Calculated Step too Large.  Step scaled by  0.840261
 Step Taken.  Stepsize is  0.300000

                             Maximum     Tolerance    Cnvgd?
         Gradient           0.001636      0.000300      NO
         Displacement       0.211137      0.001200      NO
         Energy change     -0.000876      0.000001      NO


 New Cartesian Coordinates Obtained by Inverse Iteration

 Displacement from previous Coordinates is:  0.519483
 ----------------------------------------------------------------
             Standard Nuclear Orientation (Angstroms)
    I     Atom           X                Y                Z
 ----------------------------------------------------------------
    1      C      -0.0268087753     0.0136275228    -0.0197629904
    2      C      -0.0428204188    -0.3551577106     1.3217886008
    3      H       0.8775375409    -0.6485152446     1.8088630834
    4      C      -1.2251486783    -0.3506958731     2.0491502624
    5      Cl     -1.1665986836    -0.8269965116     3.7265302260
    6      C      -2.4276396983     0.0301720945     1.4438215949
    7      Cl     -3.9057144861     0.0380042597     2.3537910636
    8      C      -2.4237692410     0.4071470449     0.0906192483
    9      Cl     -3.9044846129     0.8878324349    -0.6788631379
   10      C      -1.2240354010     0.3956066501    -0.6334030569
   11      Cl     -1.2037512806     0.8578913536    -2.3138241250
   12      C       1.2624467420    -0.0186703143    -0.7703816809
   13      C       2.2006768600     1.0195691870    -0.6445154440
   14      Cl      1.8200343582     2.3893871794     0.3669532115
   15      C       3.4204738919     0.9664149995    -1.3283988897
   16      Cl      4.6040965086     2.2407590984    -1.1793546312
   17      C       3.7092414486    -0.1219811150    -2.1456034484
   18      H       4.6550669211    -0.1547155895    -2.6705430584
   19      C       2.7928304840    -1.1543161682    -2.2879265932
   20      H       3.0142279933    -2.0001818479    -2.9250605792
   21      C       1.5843554229    -1.0963904132    -1.6040130383
   22      Cl      0.4442487457    -2.4108162767    -1.8086734292
 ----------------------------------------------------------------
 Nuclear Repulsion Energy =        2383.66452637 hartrees
 There are       97 alpha and       97 beta electrons
 Applying Cartesian multipole field
    Component          Value
    ---------          -----
     (2,0,0)        1.00000E-12
     (0,2,0)        2.00000E-11
     (0,0,2)       -3.00000E-11
 Nucleus-field energy     =    -0.0000000418 hartrees
 Requested basis set is 6-311++G(d,p)
 There are 178 shells and 495 basis functions
 A cutoff of  1.0D-15 yielded  11677 shell pairs
 There are    100155 function pairs (    107704 Cartesian)
 Smallest overlap matrix eigenvalue = 1.54E-07
 Linear dependence detected in AO basis
 Number of orthogonalized atomic orbitals = 489
 Maximum deviation from orthogonality = 2.970E-10
 Guess from superposition of atomic densities
 Warning:  Energy on first SCF cycle will be non-variational
 SAD guess density has 194.000000 electrons

 -----------------------------------------------------------------------
  General SCF calculation program by
  Eric Jon Sundstrom, Paul Horn, Yuezhi Mao, Dmitri Zuev, Alec White,
  David Stuck, Shaama M.S., Shane Yost, Joonho Lee, David Small,
  Daniel Levine, Susi Lehtola, Hugh Burton, Evgeny Epifanovsky,
  Bang C. Huynh
 -----------------------------------------------------------------------
 Exchange:     0.2000 Hartree-Fock + 0.0800 Slater + 0.7200 B88
 Correlation:  0.1900 VWN1RPA + 0.8100 LYP
 Using SG-1 standard quadrature grid
 using 6 threads for integral computing
 -------------------------------------------------------
 OpenMP Integral computing Module                
 Release: version 2.0, May 2017, Q-Chem Inc. Pleasanton 
 -------------------------------------------------------
 A restricted SCF calculation will be
 performed using DIIS
 SCF converges when DIIS error is below 1.0e-08
 ---------------------------------------
  Cycle       Energy         DIIS error
 ---------------------------------------
    1   -3685.2109125624      2.74e-02  
    2   -3680.6282437035      1.96e-03  
    3   -3680.5287278176      2.54e-03  
    4   -3680.7328604269      5.97e-04  
    5   -3680.7426345928      2.67e-04  
    6   -3680.7445454611      1.03e-04  
    7   -3680.7448461589      3.06e-05  
    8   -3680.7448718505      1.12e-05  
    9   -3680.7448753777      3.25e-06  
   10   -3680.7448756874      8.69e-07  
   11   -3680.7448757102      2.86e-07  
   12   -3680.7448757124      1.11e-07  
   13   -3680.7448757128      4.22e-08  
   14   -3680.7448757127      1.43e-08  
   15   -3680.7448757128      4.40e-09  Convergence criterion met
 ---------------------------------------
 SCF time:   CPU 870.83s  wall 154.00s 
 SCF   energy in the final basis set =    -3680.7448757128
 Total energy in the final basis set =    -3680.7448757128

 --------------------------------------------------------------

                    Orbital Energies (a.u.)
 --------------------------------------------------------------

 Alpha MOs
 -- Occupied --
********-101.5794-101.5793-101.5779-101.5777-101.5776-101.5764 -10.2820
-10.2813 -10.2796 -10.2771 -10.2750 -10.2732 -10.2725 -10.2422 -10.2382
-10.2229 -10.2223 -10.2197  -9.4945  -9.4941  -9.4940  -9.4925  -9.4924
 -9.4922  -9.4912  -7.2595  -7.2591  -7.2590  -7.2573  -7.2572  -7.2571
 -7.2560  -7.2494  -7.2489  -7.2489  -7.2483  -7.2482  -7.2479  -7.2473
 -7.2472  -7.2470  -7.2467  -7.2467  -7.2463  -7.2460  -7.2455  -0.9646
 -0.9497  -0.9171  -0.9090  -0.8969  -0.8835  -0.8682  -0.8519  -0.8461
 -0.8020  -0.7614  -0.7513  -0.7442  -0.6737  -0.6416  -0.6339  -0.6174
 -0.5527  -0.5491  -0.5364  -0.5306  -0.5005  -0.4854  -0.4720  -0.4699
 -0.4675  -0.4615  -0.4513  -0.4396  -0.4241  -0.4185  -0.4131  -0.4042
 -0.3948  -0.3805  -0.3703  -0.3568  -0.3550  -0.3539  -0.3499  -0.3414
 -0.3376  -0.3361  -0.3351  -0.3264  -0.3184  -0.2895  -0.2759  -0.2690
 -0.2672
 -- Virtual --
 -0.0670  -0.0619  -0.0543  -0.0527  -0.0499  -0.0323  -0.0132  -0.0025
 -0.0016   0.0058   0.0153   0.0175   0.0206   0.0221   0.0251   0.0325
  0.0436   0.0482   0.0524   0.0562   0.0573   0.0618   0.0627   0.0669
  0.0749   0.0778   0.0835   0.0843   0.0872   0.0900   0.0949   0.0979
  0.1002   0.1035   0.1039   0.1058   0.1136   0.1145   0.1196   0.1210
  0.1233   0.1255   0.1273   0.1299   0.1363   0.1368   0.1396   0.1442
  0.1459   0.1536   0.1568   0.1597   0.1634   0.1667   0.1695   0.1780
  0.1805   0.1819   0.1850   0.1903   0.1937   0.1983   0.2003   0.2034
  0.2126   0.2146   0.2205   0.2231   0.2272   0.2288   0.2331   0.2362
  0.2398   0.2451   0.2465   0.2487   0.2544   0.2569   0.2606   0.2654
  0.2697   0.2721   0.2764   0.2802   0.2833   0.2858   0.2897   0.2958
  0.2966   0.3002   0.3013   0.3066   0.3150   0.3205   0.3265   0.3352
  0.3421   0.3539   0.4034   0.4051   0.4171   0.4256   0.4313   0.4375
  0.4421   0.4470   0.4489   0.4551   0.4587   0.4621   0.4676   0.4741
  0.4771   0.4825   0.4846   0.4889   0.4974   0.5002   0.5073   0.5141
  0.5165   0.5275   0.5311   0.5410   0.5629   0.5655   0.5717   0.5740
  0.5799   0.5921   0.5975   0.6010   0.6039   0.6094   0.6142   0.6175
  0.6265   0.6328   0.6385   0.6416   0.6536   0.6583   0.6657   0.6714
  0.6779   0.6841   0.6895   0.7015   0.7154   0.7218   0.7578   0.7799
  0.7894   0.7975   0.8108   0.8128   0.8151   0.8301   0.8338   0.8370
  0.8380   0.8411   0.8438   0.8448   0.8472   0.8504   0.8547   0.8558
  0.8606   0.8613   0.8685   0.8694   0.8784   0.8858   0.8910   0.8963
  0.9001   0.9051   0.9142   0.9174   0.9258   0.9299   0.9362   0.9417
  0.9444   0.9534   0.9551   0.9579   0.9630   0.9663   0.9709   0.9774
  0.9831   1.0004   1.0032   1.0060   1.0205   1.0300   1.0387   1.0496
  1.0559   1.0795   1.0963   1.1292   1.1558   1.1706   1.1898   1.1971
  1.2057   1.2109   1.2249   1.2421   1.2469   1.2612   1.2644   1.2710
  1.2845   1.2875   1.2934   1.2990   1.3072   1.3246   1.3482   1.3550
  1.3728   1.3880   1.4173   1.4361   1.4699   1.4768   1.4907   1.5025
  1.5572   1.5606   1.5803   1.5984   1.6316   1.6402   1.6461   1.6578
  1.6726   1.7143   1.7242   1.7419   1.7466   1.7918   1.7978   1.8102
  1.8327   1.8367   1.8483   1.8540   1.8591   1.8768   1.9107   1.9186
  1.9359   1.9537   1.9583   1.9912   2.0120   2.0556   2.0688   2.0946
  2.1121   2.1254   2.1713   2.2054   2.2261   2.2392   2.2406   2.2481
  2.2506   2.2659   2.2787   2.2821   2.2913   2.3084   2.3220   2.3330
  2.3372   2.3554   2.3669   2.4037   2.4168   2.4233   2.4330   2.4375
  2.4570   2.4721   2.4878   2.5139   2.5187   2.5355   2.5426   2.5552
  2.5873   2.6112   2.6243   2.6506   2.6708   2.6755   2.6857   2.6946
  2.7034   2.7067   2.7466   2.7555   2.7629   2.7797   2.8139   2.8218
  2.8316   2.8522   2.8929   2.9555   2.9710   3.0657   3.0749   3.0803
  3.0931   3.1108   3.1327   3.1451   3.1713   3.2027   3.2258   3.2534
  3.2711   3.3631   3.3836   3.4087   3.5036   3.6037   3.6438   3.6688
  3.7436   3.8419   3.9012   3.9938   4.0360   4.0495   4.3179   4.7977
  4.8142   9.7445   9.7736   9.7890   9.8045   9.8086   9.8336   9.8444
 23.3148  23.4745  23.7985  23.8210  23.8499  23.8852  23.9299  23.9480
 23.9827  24.0220  24.1083  24.1289  25.7688  25.7962  25.8076  25.8656
 25.9015  25.9362  25.9793  26.0886  26.1024  26.1441  26.1771  26.2193
 26.3080  26.3610  26.4848  26.5738  26.6046  26.6922  26.7751  26.8999
 27.0282 215.7352 215.7674 215.7846 215.8035 215.8075 215.8425 215.8523
 --------------------------------------------------------------

          Ground-State Mulliken Net Atomic Charges

     Atom                 Charge (a.u.)
  ----------------------------------------
      1 C                    -0.500410
      2 C                    -0.736547
      3 H                     0.228426
      4 C                    -0.623899
      5 Cl                    0.626009
      6 C                    -0.332005
      7 Cl                    0.618863
      8 C                     0.290910
      9 Cl                    0.639662
     10 C                    -0.996003
     11 Cl                    0.530732
     12 C                    -0.147506
     13 C                    -1.180151
     14 Cl                    0.553558
     15 C                     0.977434
     16 Cl                    0.507477
     17 C                    -0.687967
     18 H                     0.213154
     19 C                    -0.147688
     20 H                     0.207361
     21 C                    -0.431183
     22 Cl                    0.389775
  ----------------------------------------
  Sum of atomic charges =     0.000000

 -----------------------------------------------------------------
                    Cartesian Multipole Moments
 -----------------------------------------------------------------
    Charge (ESU x 10^10)
                 0.0000
    Dipole Moment (Debye)
         X       2.2070      Y      -1.1989      Z      -1.0047
       Tot       2.7051
    Quadrupole Moments (Debye-Ang)
        XX    -152.9616     XY      -5.0114     YY    -159.0195
        XZ      -4.9425     YZ       2.4392     ZZ    -154.2294
    Octopole Moments (Debye-Ang^2)
       XXX       6.5085    XXY     -53.8618    XYY      -6.4966
       YYY    -110.9397    XXZ      -8.3049    XYZ      10.0177
       YYZ      20.8010    XZZ      18.4639    YZZ     -43.9579
       ZZZ      47.5291
    Hexadecapole Moments (Debye-Ang^3)
      XXXX   -6383.5630   XXXY    -411.3714   XXYY   -1385.6865
      XYYY    -337.6875   YYYY   -1766.9456   XXXZ     906.7275
      XXYZ      64.6772   XYYZ     347.3664   YYYZ     107.1752
      XXZZ   -1541.5009   XYZZ    -154.7001   YYZZ    -836.2448
      XZZZ     984.8533   YZZZ      83.9011   ZZZZ   -3221.7541
 -----------------------------------------------------------------
 Calculating analytic gradient of the SCF energy
 Gradient of SCF Energy
            1           2           3           4           5           6
    1  -0.0002053   0.0002327   0.0000659  -0.0002403   0.0000542   0.0002040
    2  -0.0001225   0.0001195   0.0000901   0.0000203  -0.0000266  -0.0000905
    3   0.0003214  -0.0001649   0.0000046   0.0000882  -0.0000483   0.0000153
            7           8           9          10          11          12
    1  -0.0001062  -0.0000403  -0.0000359   0.0002868   0.0005537   0.0005085
    2   0.0000303  -0.0000461   0.0000195  -0.0003397  -0.0009864   0.0006114
    3  -0.0000747  -0.0000905   0.0001320   0.0000917  -0.0001582   0.0000419
           13          14          15          16          17          18
    1  -0.0003089  -0.0000263   0.0001525  -0.0000390   0.0000232   0.0000004
    2  -0.0001536  -0.0000972  -0.0001140   0.0000281   0.0002251  -0.0000018
    3   0.0000954   0.0000198  -0.0002144   0.0000704   0.0001446   0.0000033
           19          20          21          22
    1  -0.0002400   0.0000510  -0.0001100  -0.0007808
    2  -0.0000863   0.0000175  -0.0001165   0.0010197
    3   0.0000382  -0.0000028  -0.0000823  -0.0002306
 Max gradient component =       1.020E-03
 RMS gradient           =       2.665E-04
 Gradient time:  CPU 269.62 s  wall 45.17 s
 Geometry Optimization Parameters
   NAtoms,    NIC,     NZ,  NCons,   NDum,   NFix, NCnnct, MaxDiis
       22     163      22       0       0       0       0       0

 Cartesian Hessian Update
 Hessian updated using BFGS update


** GEOMETRY OPTIMIZATION IN DELOCALIZED INTERNAL COORDINATES **
   Searching for a Minimum

   Optimization Cycle:  11

                       Coordinates (Angstroms)
     ATOM                X               Y               Z
      1  C        -0.0268087753    0.0136275228   -0.0197629904
      2  C        -0.0428204188   -0.3551577106    1.3217886008
      3  H         0.8775375409   -0.6485152446    1.8088630834
      4  C        -1.2251486783   -0.3506958731    2.0491502624
      5  Cl       -1.1665986836   -0.8269965116    3.7265302260
      6  C        -2.4276396983    0.0301720945    1.4438215949
      7  Cl       -3.9057144861    0.0380042597    2.3537910636
      8  C        -2.4237692410    0.4071470449    0.0906192483
      9  Cl       -3.9044846129    0.8878324349   -0.6788631379
     10  C        -1.2240354010    0.3956066501   -0.6334030569
     11  Cl       -1.2037512806    0.8578913536   -2.3138241250
     12  C         1.2624467420   -0.0186703143   -0.7703816809
     13  C         2.2006768600    1.0195691870   -0.6445154440
     14  Cl        1.8200343582    2.3893871794    0.3669532115
     15  C         3.4204738919    0.9664149995   -1.3283988897
     16  Cl        4.6040965086    2.2407590984   -1.1793546312
     17  C         3.7092414486   -0.1219811150   -2.1456034484
     18  H         4.6550669211   -0.1547155895   -2.6705430584
     19  C         2.7928304840   -1.1543161682   -2.2879265932
     20  H         3.0142279933   -2.0001818479   -2.9250605792
     21  C         1.5843554229   -1.0963904132   -1.6040130383
     22  Cl        0.4442487457   -2.4108162767   -1.8086734292
   Point Group: c1    Number of degrees of freedom:    60


   Energy is  -3680.744875713

 Hessian updated using BFGS update

 60 Hessian modes will be used to form the next step
  Hessian Eigenvalues:
     0.003056    0.017587    0.018568    0.020718    0.020950    0.021450
     0.022753    0.023596    0.023842    0.023893    0.024090    0.024102
     0.024115    0.024116    0.024137    0.024145    0.024163    0.024211
     0.028263    0.067871    0.159994    0.160067    0.160389    0.220601
     0.225289    0.228693    0.236021    0.246129    0.249710    0.249988
     0.250000    0.250021    0.250104    0.250479    0.253284    0.254795
     0.289898    0.292709    0.300959    0.301008    0.301053    0.301098
     0.301847    0.317611    0.355302    0.356668    0.356670    0.376872
     0.414986    0.426602    0.433111    0.456958    0.462389    0.468506
     0.472681    0.478286    0.478773    0.479535    0.481957    0.602879

 Minimum search - taking simple RFO step
 Searching for Lamda that Minimizes Along All modes
 Value Taken    Lamda =  -0.00047728
 Calculated Step too Large.  Step scaled by  0.825256
 Step Taken.  Stepsize is  0.300000

                             Maximum     Tolerance    Cnvgd?
         Gradient           0.000974      0.000300      NO
         Displacement       0.212007      0.001200      NO
         Energy change     -0.000512      0.000001      NO


 New Cartesian Coordinates Obtained by Inverse Iteration

 Displacement from previous Coordinates is:  0.515943
 ----------------------------------------------------------------
             Standard Nuclear Orientation (Angstroms)
    I     Atom           X                Y                Z
 ----------------------------------------------------------------
    1      C      -0.0254400254     0.0073004736    -0.0171553877
    2      C      -0.0520723221    -0.3981695747     1.3133783857
    3      H       0.8606723333    -0.7250892596     1.7932943890
    4      C      -1.2354739030    -0.3867014042     2.0390201314
    5      Cl     -1.1908433697    -0.9062478285     3.7040889632
    6      C      -2.4283029166     0.0354993392     1.4423716300
    7      Cl     -3.9070722169     0.0480166599     2.3511656276
    8      C      -2.4138380822     0.4479934833     0.0994481349
    9      Cl     -3.8822646226     0.9751463687    -0.6630487626
   10      C      -1.2130107924     0.4314757925    -0.6222857182
   11      Cl     -1.1802526602     0.9393981005    -2.2895598159
   12      C       1.2650341508    -0.0271057364    -0.7660883585
   13      C       2.1835454142     1.0316864891    -0.6712965515
   14      Cl      1.7789574782     2.4164397068     0.3097639953
   15      C       3.4009181869     0.9851695928    -1.3595683549
   16      Cl      4.5590926514     2.2865782257    -1.2497369940
   17      C       3.7072885877    -0.1183560193    -2.1497737318
   18      H       4.6506396210    -0.1459115577    -2.6794642893
   19      C       2.8119505336    -1.1728660296    -2.2582602669
   20      H       3.0472816614    -2.0310722133    -2.8735827578
   21      C       1.6053777985    -1.1207904583    -1.5699822001
   22      Cl      0.4922781354    -2.4644193903    -1.7315348799
 ----------------------------------------------------------------
 Nuclear Repulsion Energy =        2383.32247555 hartrees
 There are       97 alpha and       97 beta electrons
 Applying Cartesian multipole field
    Component          Value
    ---------          -----
     (2,0,0)        1.00000E-12
     (0,2,0)        2.00000E-11
     (0,0,2)       -3.00000E-11
 Nucleus-field energy     =    -0.0000000395 hartrees
 Requested basis set is 6-311++G(d,p)
 There are 178 shells and 495 basis functions
 A cutoff of  1.0D-15 yielded  11680 shell pairs
 There are    100164 function pairs (    107714 Cartesian)
 Smallest overlap matrix eigenvalue = 1.46E-07
 Linear dependence detected in AO basis
 Number of orthogonalized atomic orbitals = 489
 Maximum deviation from orthogonality = 7.284E-10
 Guess from superposition of atomic densities
 Warning:  Energy on first SCF cycle will be non-variational
 SAD guess density has 194.000000 electrons

 -----------------------------------------------------------------------
  General SCF calculation program by
  Eric Jon Sundstrom, Paul Horn, Yuezhi Mao, Dmitri Zuev, Alec White,
  David Stuck, Shaama M.S., Shane Yost, Joonho Lee, David Small,
  Daniel Levine, Susi Lehtola, Hugh Burton, Evgeny Epifanovsky,
  Bang C. Huynh
 -----------------------------------------------------------------------
 Exchange:     0.2000 Hartree-Fock + 0.0800 Slater + 0.7200 B88
 Correlation:  0.1900 VWN1RPA + 0.8100 LYP
 Using SG-1 standard quadrature grid
 using 6 threads for integral computing
 -------------------------------------------------------
 OpenMP Integral computing Module                
 Release: version 2.0, May 2017, Q-Chem Inc. Pleasanton 
 -------------------------------------------------------
 A restricted SCF calculation will be
 performed using DIIS
 SCF converges when DIIS error is below 1.0e-08
 ---------------------------------------
  Cycle       Energy         DIIS error
 ---------------------------------------
    1   -3685.2093985822      2.74e-02  
    2   -3680.6285279053      1.96e-03  
    3   -3680.5289603288      2.54e-03  
    4   -3680.7330543601      5.99e-04  
    5   -3680.7429158169      2.68e-04  
    6   -3680.7448455912      1.03e-04  
    7   -3680.7451446977      3.07e-05  
    8   -3680.7451704932      1.12e-05  
    9   -3680.7451740280      3.30e-06  
   10   -3680.7451743470      8.66e-07  
   11   -3680.7451743693      2.88e-07  
   12   -3680.7451743716      1.11e-07  
   13   -3680.7451743723      4.22e-08  
   14   -3680.7451743720      1.41e-08  
   15   -3680.7451743720      4.28e-09  Convergence criterion met
 ---------------------------------------
 SCF time:   CPU 870.37s  wall 153.00s 
 SCF   energy in the final basis set =    -3680.7451743720
 Total energy in the final basis set =    -3680.7451743720

 --------------------------------------------------------------

                    Orbital Energies (a.u.)
 --------------------------------------------------------------

 Alpha MOs
 -- Occupied --
********-101.5794-101.5792-101.5779-101.5779-101.5776-101.5767 -10.2820
-10.2814 -10.2794 -10.2771 -10.2750 -10.2732 -10.2725 -10.2420 -10.2382
-10.2230 -10.2223 -10.2198  -9.4944  -9.4941  -9.4939  -9.4927  -9.4924
 -9.4921  -9.4915  -7.2595  -7.2591  -7.2588  -7.2574  -7.2573  -7.2571
 -7.2562  -7.2494  -7.2489  -7.2487  -7.2483  -7.2480  -7.2480  -7.2475
 -7.2472  -7.2469  -7.2469  -7.2467  -7.2463  -7.2463  -7.2457  -0.9646
 -0.9497  -0.9169  -0.9091  -0.8969  -0.8834  -0.8682  -0.8518  -0.8462
 -0.8019  -0.7614  -0.7513  -0.7443  -0.6737  -0.6416  -0.6337  -0.6175
 -0.5529  -0.5486  -0.5369  -0.5306  -0.5004  -0.4854  -0.4719  -0.4699
 -0.4675  -0.4615  -0.4513  -0.4397  -0.4239  -0.4186  -0.4128  -0.4041
 -0.3948  -0.3803  -0.3702  -0.3568  -0.3548  -0.3539  -0.3500  -0.3420
 -0.3375  -0.3360  -0.3354  -0.3264  -0.3184  -0.2887  -0.2765  -0.2690
 -0.2673
 -- Virtual --
 -0.0648  -0.0621  -0.0566  -0.0525  -0.0500  -0.0323  -0.0133  -0.0027
 -0.0016   0.0059   0.0152   0.0174   0.0204   0.0223   0.0251   0.0324
  0.0435   0.0486   0.0521   0.0565   0.0572   0.0609   0.0628   0.0671
  0.0754   0.0776   0.0835   0.0839   0.0876   0.0897   0.0949   0.0976
  0.1004   0.1037   0.1040   0.1054   0.1137   0.1139   0.1196   0.1213
  0.1233   0.1258   0.1270   0.1296   0.1362   0.1372   0.1400   0.1435
  0.1451   0.1533   0.1568   0.1592   0.1634   0.1668   0.1706   0.1780
  0.1814   0.1821   0.1845   0.1903   0.1930   0.1980   0.2009   0.2032
  0.2121   0.2137   0.2185   0.2236   0.2267   0.2283   0.2329   0.2355
  0.2402   0.2448   0.2469   0.2479   0.2546   0.2575   0.2611   0.2643
  0.2695   0.2725   0.2755   0.2809   0.2842   0.2865   0.2896   0.2942
  0.2960   0.3000   0.3020   0.3070   0.3157   0.3209   0.3273   0.3356
  0.3439   0.3564   0.4033   0.4052   0.4171   0.4279   0.4316   0.4371
  0.4435   0.4493   0.4507   0.4548   0.4582   0.4624   0.4658   0.4734
  0.4770   0.4825   0.4844   0.4884   0.4982   0.5008   0.5082   0.5125
  0.5167   0.5295   0.5319   0.5412   0.5654   0.5658   0.5725   0.5753
  0.5786   0.5919   0.5965   0.6010   0.6043   0.6094   0.6136   0.6190
  0.6276   0.6351   0.6384   0.6410   0.6547   0.6572   0.6648   0.6729
  0.6789   0.6852   0.6903   0.6999   0.7165   0.7226   0.7584   0.7822
  0.7885   0.7984   0.8100   0.8147   0.8150   0.8314   0.8343   0.8366
  0.8381   0.8421   0.8448   0.8448   0.8465   0.8511   0.8548   0.8571
  0.8584   0.8607   0.8670   0.8685   0.8791   0.8857   0.8906   0.8952
  0.8999   0.9054   0.9141   0.9166   0.9256   0.9309   0.9371   0.9426
  0.9446   0.9532   0.9553   0.9579   0.9614   0.9665   0.9689   0.9735
  0.9819   1.0032   1.0042   1.0070   1.0250   1.0307   1.0387   1.0505
  1.0593   1.0738   1.0973   1.1282   1.1547   1.1770   1.1910   1.2003
  1.2056   1.2129   1.2236   1.2439   1.2487   1.2622   1.2684   1.2711
  1.2851   1.2883   1.2940   1.2987   1.3028   1.3326   1.3477   1.3585
  1.3725   1.3890   1.4199   1.4351   1.4712   1.4746   1.4860   1.5028
  1.5573   1.5613   1.5886   1.5976   1.6323   1.6397   1.6466   1.6584
  1.6724   1.7144   1.7245   1.7433   1.7472   1.7922   1.7997   1.8070
  1.8320   1.8370   1.8486   1.8527   1.8581   1.8764   1.9119   1.9188
  1.9365   1.9543   1.9602   1.9905   2.0147   2.0580   2.0699   2.0926
  2.1118   2.1250   2.1736   2.2045   2.2263   2.2375   2.2399   2.2480
  2.2507   2.2656   2.2728   2.2827   2.2922   2.3090   2.3235   2.3326
  2.3385   2.3590   2.3661   2.4051   2.4170   2.4226   2.4285   2.4371
  2.4591   2.4725   2.4914   2.5096   2.5209   2.5352   2.5458   2.5538
  2.5843   2.6134   2.6261   2.6507   2.6716   2.6750   2.6870   2.6950
  2.7027   2.7058   2.7469   2.7523   2.7621   2.7790   2.8141   2.8230
  2.8319   2.8545   2.8912   2.9589   2.9694   3.0667   3.0766   3.0804
  3.0966   3.1111   3.1294   3.1460   3.1718   3.2029   3.2276   3.2531
  3.2783   3.3646   3.3837   3.4110   3.5050   3.6058   3.6454   3.6695
  3.7462   3.8429   3.9025   3.9952   4.0366   4.0493   4.3152   4.8000
  4.8109   9.7464   9.7750   9.7890   9.8047   9.8086   9.8374   9.8478
 23.3179  23.4754  23.7983  23.8204  23.8509  23.8866  23.9303  23.9476
 23.9821  24.0233  24.1089  24.1303  25.7684  25.7938  25.8062  25.8537
 25.8947  25.9401  25.9840  26.0859  26.1030  26.1448  26.1763  26.2172
 26.3221  26.3534  26.4867  26.5761  26.6039  26.6886  26.7701  26.9059
 27.0484 215.7371 215.7690 215.7847 215.8038 215.8074 215.8477 215.8551
 --------------------------------------------------------------

          Ground-State Mulliken Net Atomic Charges

     Atom                 Charge (a.u.)
  ----------------------------------------
      1 C                    -0.530192
      2 C                    -0.719484
      3 H                     0.228766
      4 C                    -0.650650
      5 Cl                    0.626252
      6 C                    -0.326414
      7 Cl                    0.617681
      8 C                     0.351496
      9 Cl                    0.641947
     10 C                    -1.014509
     11 Cl                    0.528428
     12 C                    -0.189534
     13 C                    -1.285920
     14 Cl                    0.545958
     15 C                     1.058932
     16 Cl                    0.514050
     17 C                    -0.632982
     18 H                     0.215018
     19 C                    -0.194388
     20 H                     0.206300
     21 C                    -0.395671
     22 Cl                    0.404917
  ----------------------------------------
  Sum of atomic charges =     0.000000

 -----------------------------------------------------------------
                    Cartesian Multipole Moments
 -----------------------------------------------------------------
    Charge (ESU x 10^10)
                -0.0000
    Dipole Moment (Debye)
         X       2.2179      Y      -1.2261      Z      -0.9865
       Tot       2.7195
    Quadrupole Moments (Debye-Ang)
        XX    -152.8277     XY      -5.0883     YY    -158.9966
        XZ      -4.8877     YZ       2.4231     ZZ    -154.3387
    Octopole Moments (Debye-Ang^2)
       XXX       7.9757    XXY     -55.2221    XYY      -6.2791
       YYY    -114.9546    XXZ      -7.9003    XYZ      10.0743
       YYZ      21.1860    XZZ      18.2737    YZZ     -45.1853
       ZZZ      49.1985
    Hexadecapole Moments (Debye-Ang^3)
      XXXX   -6329.3258   XXXY    -395.4389   XXYY   -1390.2569
      XYYY    -319.3938   YYYY   -1853.5869   XXXZ     932.2071
      XXYZ      76.7250   XYYZ     355.7718   YYYZ     144.3818
      XXZZ   -1526.3921   XYZZ    -148.8728   YYZZ    -843.5436
      XZZZ    1012.3046   YZZZ     118.9800   ZZZZ   -3184.5791
 -----------------------------------------------------------------
 Calculating analytic gradient of the SCF energy
 Gradient of SCF Energy
            1           2           3           4           5           6
    1  -0.0001096   0.0001725   0.0000400  -0.0002210  -0.0000432   0.0002507
    2  -0.0000741   0.0000018   0.0000881   0.0000306   0.0000012  -0.0000894
    3   0.0003802  -0.0001341  -0.0000091   0.0000220  -0.0000267   0.0001190
            7           8           9          10          11          12
    1   0.0000275   0.0000126   0.0001376   0.0000696   0.0000871   0.0005445
    2  -0.0000841   0.0000590   0.0000167  -0.0001172  -0.0004577   0.0003332
    3   0.0001320  -0.0001388  -0.0001574  -0.0000072  -0.0001307   0.0000803
           13          14          15          16          17          18
    1  -0.0002870  -0.0001406   0.0001871  -0.0000088  -0.0000296  -0.0000017
    2  -0.0002204  -0.0001279  -0.0001665   0.0000130   0.0002299  -0.0000062
    3   0.0000455   0.0000545  -0.0002639   0.0000652   0.0001021  -0.0000156
           19          20          21          22
    1  -0.0001915   0.0000444  -0.0001538  -0.0003867
    2  -0.0000343   0.0000100  -0.0000156   0.0006098
    3   0.0000769  -0.0000176  -0.0000772  -0.0000993
 Max gradient component =       6.098E-04
 RMS gradient           =       1.782E-04
 Gradient time:  CPU 268.66 s  wall 45.01 s
 Geometry Optimization Parameters
   NAtoms,    NIC,     NZ,  NCons,   NDum,   NFix, NCnnct, MaxDiis
       22     163      22       0       0       0       0       0

 Cartesian Hessian Update
 Hessian updated using BFGS update


** GEOMETRY OPTIMIZATION IN DELOCALIZED INTERNAL COORDINATES **
   Searching for a Minimum

   Optimization Cycle:  12

                       Coordinates (Angstroms)
     ATOM                X               Y               Z
      1  C        -0.0254400254    0.0073004736   -0.0171553877
      2  C        -0.0520723221   -0.3981695747    1.3133783857
      3  H         0.8606723333   -0.7250892596    1.7932943890
      4  C        -1.2354739030   -0.3867014042    2.0390201314
      5  Cl       -1.1908433697   -0.9062478285    3.7040889632
      6  C        -2.4283029166    0.0354993392    1.4423716300
      7  Cl       -3.9070722169    0.0480166599    2.3511656276
      8  C        -2.4138380822    0.4479934833    0.0994481349
      9  Cl       -3.8822646226    0.9751463687   -0.6630487626
     10  C        -1.2130107924    0.4314757925   -0.6222857182
     11  Cl       -1.1802526602    0.9393981005   -2.2895598159
     12  C         1.2650341508   -0.0271057364   -0.7660883585
     13  C         2.1835454142    1.0316864891   -0.6712965515
     14  Cl        1.7789574782    2.4164397068    0.3097639953
     15  C         3.4009181869    0.9851695928   -1.3595683549
     16  Cl        4.5590926514    2.2865782257   -1.2497369940
     17  C         3.7072885877   -0.1183560193   -2.1497737318
     18  H         4.6506396210   -0.1459115577   -2.6794642893
     19  C         2.8119505336   -1.1728660296   -2.2582602669
     20  H         3.0472816614   -2.0310722133   -2.8735827578
     21  C         1.6053777985   -1.1207904583   -1.5699822001
     22  Cl        0.4922781354   -2.4644193903   -1.7315348799
   Point Group: c1    Number of degrees of freedom:    60


   Energy is  -3680.745174372

 Hessian updated using BFGS update

 60 Hessian modes will be used to form the next step
  Hessian Eigenvalues:
     0.001933    0.017595    0.018526    0.020746    0.020966    0.021433
     0.022794    0.023598    0.023841    0.023892    0.024090    0.024101
     0.024115    0.024117    0.024136    0.024146    0.024191    0.024238
     0.028264    0.067807    0.159991    0.160060    0.160383    0.220037
     0.225276    0.229013    0.236019    0.246104    0.249587    0.249996
     0.250004    0.250020    0.250215    0.250521    0.254121    0.259651
     0.289923    0.292850    0.300960    0.301003    0.301047    0.301099
     0.301848    0.317618    0.355311    0.356668    0.356671    0.376845
     0.415053    0.426564    0.433110    0.456939    0.462471    0.468554
     0.472752    0.478160    0.478815    0.480157    0.482136    0.602689

 Minimum search - taking simple RFO step
 Searching for Lamda that Minimizes Along All modes
 Value Taken    Lamda =  -0.00024134
 Calculated Step too Large.  Step scaled by  0.914399
 Step Taken.  Stepsize is  0.300000

                             Maximum     Tolerance    Cnvgd?
         Gradient           0.000653      0.000300      NO
         Displacement       0.210252      0.001200      NO
         Energy change     -0.000299      0.000001      NO


 New Cartesian Coordinates Obtained by Inverse Iteration

 Displacement from previous Coordinates is:  0.529248
 ----------------------------------------------------------------
             Standard Nuclear Orientation (Angstroms)
    I     Atom           X                Y                Z
 ----------------------------------------------------------------
    1      C      -0.0250308375     0.0011488635    -0.0160811286
    2      C      -0.0621956410    -0.4410968964     1.3022807865
    3      H       0.8424687266    -0.8019498292     1.7732211259
    4      C      -1.2461019397    -0.4240192398     2.0270588797
    5      Cl     -1.2137290889    -0.9880054992     3.6780744108
    6      C      -2.4290126351     0.0394199875     1.4408462314
    7      Cl     -3.9093085760     0.0603748168     2.3468973347
    8      C      -2.4040086039     0.4872927689     0.1097753409
    9      Cl     -3.8618546980     1.0638178256    -0.6372906138
   10      C      -1.2021950770     0.4662812837    -0.6107955642
   11      Cl     -1.1523552992     1.0225660478    -2.2624786284
   12      C       1.2658142005    -0.0334179056    -0.7640268332
   13      C       2.1647479756     1.0448291297    -0.7003836016
   14      Cl      1.7375117717     2.4450162259     0.2483395579
   15      C       3.3804180427     1.0031911822    -1.3911662731
   16      Cl      4.5123533419     2.3302342782    -1.3226391676
   17      C       3.7059516491    -0.1157957103    -2.1519295695
   18      H       4.6475446502    -0.1390876445    -2.6849299265
   19      C       2.8322146050    -1.1909667912    -2.2263277815
   20      H       3.0824533823    -2.0614473093    -2.8180726994
   21      C       1.6266385979    -1.1438630293    -1.5351660943
   22      Cl      0.5421410941    -2.5165477947    -1.6540125982
 ----------------------------------------------------------------
 Nuclear Repulsion Energy =        2383.18998295 hartrees
 There are       97 alpha and       97 beta electrons
 Applying Cartesian multipole field
    Component          Value
    ---------          -----
     (2,0,0)        1.00000E-12
     (0,2,0)        2.00000E-11
     (0,0,2)       -3.00000E-11
 Nucleus-field energy     =    -0.0000000370 hartrees
 Requested basis set is 6-311++G(d,p)
 There are 178 shells and 495 basis functions
 A cutoff of  1.0D-15 yielded  11690 shell pairs
 There are    100216 function pairs (    107769 Cartesian)
 Smallest overlap matrix eigenvalue = 1.41E-07
 Linear dependence detected in AO basis
 Number of orthogonalized atomic orbitals = 489
 Maximum deviation from orthogonality = 3.080E-10
 Guess from superposition of atomic densities
 Warning:  Energy on first SCF cycle will be non-variational
 SAD guess density has 194.000000 electrons

 -----------------------------------------------------------------------
  General SCF calculation program by
  Eric Jon Sundstrom, Paul Horn, Yuezhi Mao, Dmitri Zuev, Alec White,
  David Stuck, Shaama M.S., Shane Yost, Joonho Lee, David Small,
  Daniel Levine, Susi Lehtola, Hugh Burton, Evgeny Epifanovsky,
  Bang C. Huynh
 -----------------------------------------------------------------------
 Exchange:     0.2000 Hartree-Fock + 0.0800 Slater + 0.7200 B88
 Correlation:  0.1900 VWN1RPA + 0.8100 LYP
 Using SG-1 standard quadrature grid
 using 6 threads for integral computing
 -------------------------------------------------------
 OpenMP Integral computing Module                
 Release: version 2.0, May 2017, Q-Chem Inc. Pleasanton 
 -------------------------------------------------------
 A restricted SCF calculation will be
 performed using DIIS
 SCF converges when DIIS error is below 1.0e-08
 ---------------------------------------
  Cycle       Energy         DIIS error
 ---------------------------------------
    1   -3685.2067108760      2.74e-02  
    2   -3680.6286976269      1.96e-03  
    3   -3680.5290523990      2.54e-03  
    4   -3680.7331155916      6.01e-04  
    5   -3680.7430479657      2.69e-04  
    6   -3680.7449924487      1.02e-04  
    7   -3680.7452900269      3.07e-05  
    8   -3680.7453158574      1.12e-05  
    9   -3680.7453194011      3.34e-06  
   10   -3680.7453197302      8.65e-07  
   11   -3680.7453197526      2.91e-07  
   12   -3680.7453197551      1.12e-07  
   13   -3680.7453197552      4.23e-08  
   14   -3680.7453197552      1.40e-08  
   15   -3680.7453197554      4.24e-09  Convergence criterion met
 ---------------------------------------
 SCF time:   CPU 870.69s  wall 154.00s 
 SCF   energy in the final basis set =    -3680.7453197554
 Total energy in the final basis set =    -3680.7453197554

 --------------------------------------------------------------

                    Orbital Energies (a.u.)
 --------------------------------------------------------------

 Alpha MOs
 -- Occupied --
********-101.5795-101.5790-101.5780-101.5779-101.5775-101.5770 -10.2820
-10.2814 -10.2793 -10.2772 -10.2751 -10.2731 -10.2727 -10.2420 -10.2381
-10.2230 -10.2223 -10.2198  -9.4944  -9.4941  -9.4938  -9.4928  -9.4925
 -9.4921  -9.4916  -7.2595  -7.2592  -7.2587  -7.2576  -7.2573  -7.2570
 -7.2564  -7.2494  -7.2490  -7.2486  -7.2483  -7.2480  -7.2479  -7.2476
 -7.2472  -7.2470  -7.2469  -7.2467  -7.2465  -7.2462  -7.2459  -0.9646
 -0.9497  -0.9167  -0.9091  -0.8971  -0.8832  -0.8682  -0.8518  -0.8462
 -0.8019  -0.7613  -0.7514  -0.7443  -0.6736  -0.6418  -0.6334  -0.6176
 -0.5530  -0.5483  -0.5372  -0.5306  -0.5004  -0.4854  -0.4719  -0.4699
 -0.4675  -0.4614  -0.4512  -0.4397  -0.4238  -0.4187  -0.4126  -0.4039
 -0.3948  -0.3803  -0.3702  -0.3569  -0.3547  -0.3537  -0.3498  -0.3425
 -0.3377  -0.3359  -0.3354  -0.3265  -0.3185  -0.2882  -0.2770  -0.2690
 -0.2674
 -- Virtual --
 -0.0631  -0.0618  -0.0588  -0.0524  -0.0501  -0.0323  -0.0133  -0.0030
 -0.0015   0.0059   0.0152   0.0172   0.0202   0.0224   0.0251   0.0324
  0.0434   0.0489   0.0518   0.0566   0.0574   0.0603   0.0629   0.0672
  0.0758   0.0775   0.0834   0.0836   0.0879   0.0894   0.0950   0.0972
  0.1004   0.1033   0.1045   0.1056   0.1130   0.1140   0.1197   0.1217
  0.1235   0.1261   0.1267   0.1293   0.1359   0.1377   0.1402   0.1431
  0.1444   0.1531   0.1565   0.1589   0.1631   0.1670   0.1717   0.1778
  0.1813   0.1828   0.1847   0.1901   0.1924   0.1978   0.2019   0.2034
  0.2115   0.2127   0.2174   0.2242   0.2263   0.2281   0.2329   0.2351
  0.2404   0.2449   0.2467   0.2477   0.2542   0.2581   0.2614   0.2640
  0.2694   0.2731   0.2749   0.2814   0.2853   0.2875   0.2890   0.2923
  0.2969   0.2999   0.3026   0.3069   0.3163   0.3204   0.3279   0.3360
  0.3450   0.3582   0.4032   0.4053   0.4170   0.4293   0.4316   0.4367
  0.4439   0.4507   0.4533   0.4542   0.4588   0.4615   0.4646   0.4733
  0.4780   0.4825   0.4840   0.4879   0.4986   0.5017   0.5085   0.5112
  0.5167   0.5293   0.5342   0.5416   0.5651   0.5682   0.5735   0.5736
  0.5791   0.5912   0.5965   0.6011   0.6047   0.6091   0.6130   0.6201
  0.6283   0.6366   0.6378   0.6404   0.6535   0.6578   0.6650   0.6735
  0.6788   0.6862   0.6923   0.6989   0.7179   0.7242   0.7590   0.7833
  0.7881   0.7989   0.8091   0.8153   0.8175   0.8311   0.8352   0.8361
  0.8383   0.8428   0.8440   0.8456   0.8474   0.8507   0.8550   0.8567
  0.8577   0.8614   0.8654   0.8686   0.8791   0.8859   0.8905   0.8940
  0.8987   0.9057   0.9131   0.9171   0.9260   0.9316   0.9374   0.9430
  0.9454   0.9522   0.9559   0.9577   0.9588   0.9665   0.9677   0.9715
  0.9809   1.0043   1.0063   1.0077   1.0277   1.0306   1.0389   1.0516
  1.0614   1.0685   1.0983   1.1277   1.1539   1.1802   1.1914   1.2018
  1.2059   1.2151   1.2222   1.2438   1.2500   1.2625   1.2709   1.2722
  1.2854   1.2880   1.2943   1.2978   1.3023   1.3384   1.3483   1.3616
  1.3730   1.3898   1.4215   1.4342   1.4721   1.4745   1.4821   1.5029
  1.5568   1.5621   1.5924   1.5985   1.6324   1.6392   1.6476   1.6590
  1.6729   1.7145   1.7247   1.7454   1.7475   1.7924   1.8016   1.8042
  1.8319   1.8376   1.8486   1.8517   1.8577   1.8762   1.9124   1.9187
  1.9367   1.9542   1.9617   1.9895   2.0164   2.0608   2.0710   2.0908
  2.1119   2.1245   2.1756   2.2042   2.2264   2.2360   2.2394   2.2481
  2.2508   2.2640   2.2694   2.2831   2.2928   2.3087   2.3233   2.3315
  2.3396   2.3640   2.3664   2.4060   2.4154   2.4195   2.4270   2.4378
  2.4609   2.4737   2.4943   2.5052   2.5228   2.5341   2.5480   2.5517
  2.5826   2.6137   2.6281   2.6509   2.6715   2.6750   2.6886   2.6959
  2.7021   2.7035   2.7467   2.7507   2.7616   2.7786   2.8134   2.8229
  2.8305   2.8587   2.8902   2.9614   2.9680   3.0671   3.0776   3.0797
  3.0984   3.1129   3.1257   3.1468   3.1719   3.2033   3.2288   3.2528
  3.2839   3.3653   3.3839   3.4126   3.5059   3.6070   3.6462   3.6699
  3.7481   3.8437   3.9036   3.9963   4.0371   4.0490   4.3137   4.8022
  4.8077   9.7472   9.7758   9.7890   9.8049   9.8087   9.8374   9.8550
 23.3203  23.4762  23.7990  23.8193  23.8509  23.8878  23.9305  23.9473
 23.9812  24.0237  24.1091  24.1310  25.7681  25.7917  25.8053  25.8451
 25.8924  25.9417  25.9850  26.0857  26.1019  26.1454  26.1755  26.2164
 26.3315  26.3488  26.4875  26.5769  26.6037  26.6887  26.7633  26.9116
 27.0613 215.7378 215.7700 215.7847 215.8037 215.8076 215.8473 215.8635
 --------------------------------------------------------------

          Ground-State Mulliken Net Atomic Charges

     Atom                 Charge (a.u.)
  ----------------------------------------
      1 C                    -0.550023
      2 C                    -0.712631
      3 H                     0.228696
      4 C                    -0.656640
      5 Cl                    0.626260
      6 C                    -0.325606
      7 Cl                    0.617363
      8 C                     0.377927
      9 Cl                    0.644694
     10 C                    -1.002556
     11 Cl                    0.515456
     12 C                    -0.210657
     13 C                    -1.371882
     14 Cl                    0.533633
     15 C                     1.118379
     16 Cl                    0.518588
     17 C                    -0.586923
     18 H                     0.215960
     19 C                    -0.228228
     20 H                     0.205880
     21 C                    -0.375252
     22 Cl                    0.417563
  ----------------------------------------
  Sum of atomic charges =     0.000000

 -----------------------------------------------------------------
                    Cartesian Multipole Moments
 -----------------------------------------------------------------
    Charge (ESU x 10^10)
                 0.0000
    Dipole Moment (Debye)
         X       2.2280      Y      -1.2504      Z      -0.9655
       Tot       2.7312
    Quadrupole Moments (Debye-Ang)
        XX    -152.6690     XY      -5.1588     YY    -158.9722
        XZ      -4.8359     YZ       2.4144     ZZ    -154.4931
    Octopole Moments (Debye-Ang^2)
       XXX       9.2885    XXY     -56.5620    XYY      -6.0528
       YYY    -119.0114    XXZ      -7.3752    XYZ      10.0691
       YYZ      21.6000    XZZ      18.1196    YZZ     -46.4322
       ZZZ      50.9455
    Hexadecapole Moments (Debye-Ang^3)
      XXXX   -6273.8655   XXXY    -379.1117   XXYY   -1395.5713
      XYYY    -300.2974   YYYY   -1944.4772   XXXZ     958.4746
      XXYZ      89.4323   XYYZ     364.5102   YYYZ     181.9302
      XXZZ   -1511.7474   XYZZ    -142.4593   YYZZ    -851.0995
      XZZZ    1041.3535   YZZZ     155.0617   ZZZZ   -3145.5021
 -----------------------------------------------------------------
 Calculating analytic gradient of the SCF energy
 Gradient of SCF Energy
            1           2           3           4           5           6
    1  -0.0001010   0.0001500   0.0000560  -0.0000879   0.0000792   0.0000487
    2  -0.0000971   0.0000424   0.0000520  -0.0000354   0.0000105  -0.0000067
    3   0.0002607  -0.0001482  -0.0000542  -0.0000281   0.0000549  -0.0000640
            7           8           9          10          11          12
    1  -0.0000902  -0.0001355  -0.0000793   0.0003430   0.0003200   0.0001996
    2   0.0000643  -0.0000249  -0.0000345  -0.0001511  -0.0001020   0.0004849
    3  -0.0001338   0.0001351   0.0002258  -0.0000420  -0.0001722  -0.0000410
           13          14          15          16          17          18
    1  -0.0001420  -0.0001457   0.0001321  -0.0000162  -0.0000359  -0.0000076
    2  -0.0000632  -0.0000998  -0.0000945   0.0000306   0.0001312  -0.0000036
    3  -0.0000433   0.0001267  -0.0001382   0.0000786   0.0000298  -0.0000194
           19          20          21          22
    1  -0.0000689   0.0000034  -0.0001061  -0.0003156
    2   0.0000088   0.0000065  -0.0000705  -0.0000476
    3   0.0000082  -0.0000262   0.0000631  -0.0000724
 Max gradient component =       4.849E-04
 RMS gradient           =       1.311E-04
 Gradient time:  CPU 269.74 s  wall 45.19 s
 Geometry Optimization Parameters
   NAtoms,    NIC,     NZ,  NCons,   NDum,   NFix, NCnnct, MaxDiis
       22     163      22       0       0       0       0       0

 Cartesian Hessian Update
 Hessian updated using BFGS update


** GEOMETRY OPTIMIZATION IN DELOCALIZED INTERNAL COORDINATES **
   Searching for a Minimum

   Optimization Cycle:  13

                       Coordinates (Angstroms)
     ATOM                X               Y               Z
      1  C        -0.0250308375    0.0011488635   -0.0160811286
      2  C        -0.0621956410   -0.4410968964    1.3022807865
      3  H         0.8424687266   -0.8019498292    1.7732211259
      4  C        -1.2461019397   -0.4240192398    2.0270588797
      5  Cl       -1.2137290889   -0.9880054992    3.6780744108
      6  C        -2.4290126351    0.0394199875    1.4408462314
      7  Cl       -3.9093085760    0.0603748168    2.3468973347
      8  C        -2.4040086039    0.4872927689    0.1097753409
      9  Cl       -3.8618546980    1.0638178256   -0.6372906138
     10  C        -1.2021950770    0.4662812837   -0.6107955642
     11  Cl       -1.1523552992    1.0225660478   -2.2624786284
     12  C         1.2658142005   -0.0334179056   -0.7640268332
     13  C         2.1647479756    1.0448291297   -0.7003836016
     14  Cl        1.7375117717    2.4450162259    0.2483395579
     15  C         3.3804180427    1.0031911822   -1.3911662731
     16  Cl        4.5123533419    2.3302342782   -1.3226391676
     17  C         3.7059516491   -0.1157957103   -2.1519295695
     18  H         4.6475446502   -0.1390876445   -2.6849299265
     19  C         2.8322146050   -1.1909667912   -2.2263277815
     20  H         3.0824533823   -2.0614473093   -2.8180726994
     21  C         1.6266385979   -1.1438630293   -1.5351660943
     22  Cl        0.5421410941   -2.5165477947   -1.6540125982
   Point Group: c1    Number of degrees of freedom:    60


   Energy is  -3680.745319755

 Hessian updated using BFGS update

 60 Hessian modes will be used to form the next step
  Hessian Eigenvalues:
     0.001487    0.017585    0.018471    0.020750    0.021019    0.021436
     0.022863    0.023594    0.023853    0.023893    0.024091    0.024096
     0.024113    0.024116    0.024137    0.024165    0.024193    0.024290
     0.028320    0.068093    0.159990    0.160055    0.160385    0.219078
     0.225410    0.230176    0.236021    0.246083    0.249726    0.249996
     0.250015    0.250023    0.250207    0.250520    0.253867    0.271274
     0.289955    0.293467    0.300963    0.301035    0.301084    0.301148
     0.301848    0.317601    0.355377    0.356668    0.356670    0.377576
     0.415163    0.426528    0.433151    0.457057    0.462675    0.468659
     0.472972    0.478036    0.478830    0.481114    0.484363    0.600357

 Minimum search - taking simple RFO step
 Searching for Lamda that Minimizes Along All modes
 Value Taken    Lamda =  -0.00005770
 Step Taken.  Stepsize is  0.175887

                             Maximum     Tolerance    Cnvgd?
         Gradient           0.000750      0.000300      NO
         Displacement       0.123175      0.001200      NO
         Energy change     -0.000145      0.000001      NO


 New Cartesian Coordinates Obtained by Inverse Iteration

 Displacement from previous Coordinates is:  0.306159
 ----------------------------------------------------------------
             Standard Nuclear Orientation (Angstroms)
    I     Atom           X                Y                Z
 ----------------------------------------------------------------
    1      C      -0.0260007760    -0.0000283416    -0.0171337773
    2      C      -0.0689733051    -0.4639130583     1.2938710409
    3      H       0.8305809786    -0.8454471057     1.7584397103
    4      C      -1.2523191525    -0.4442237527     2.0193292595
    5      Cl     -1.2276901162    -1.0385527696     3.6597677998
    6      C      -2.4296034494     0.0431762850     1.4417966659
    7      Cl     -3.9083847281     0.0650809141     2.3502960605
    8      C      -2.3995893989     0.5117242662     0.1178110555
    9      Cl     -3.8501002078     1.1149193388    -0.6227310222
   10      C      -1.1986753786     0.4881156886    -0.6035503822
   11      Cl     -1.1479467790     1.0685002456    -2.2467157580
   12      C       1.2663040718    -0.0372064245    -0.7635399245
   13      C       2.1546824911     1.0512517493    -0.7175385678
   14      Cl      1.7142244102     2.4614447453     0.2096847374
   15      C       3.3699386819     1.0119470190    -1.4087023403
   16      Cl      4.4864584773     2.3529852523    -1.3651783451
   17      C       3.7077180729    -0.1156540591    -2.1512552720
   18      H       4.6490890497    -0.1370914074    -2.6847156641
   19      C       2.8459219369    -1.2010935944    -2.2070965434
   20      H       3.1052108483    -2.0786671401    -2.7842646370
   21      C       1.6397215934    -1.1553706508    -1.5165857929
   22      Cl      0.5738983211    -2.5439224396    -1.6107951148
 ----------------------------------------------------------------
 Nuclear Repulsion Energy =        2382.89117683 hartrees
 There are       97 alpha and       97 beta electrons
 Applying Cartesian multipole field
    Component          Value
    ---------          -----
     (2,0,0)        1.00000E-12
     (0,2,0)        2.00000E-11
     (0,0,2)       -3.00000E-11
 Nucleus-field energy     =    -0.0000000356 hartrees
 Requested basis set is 6-311++G(d,p)
 There are 178 shells and 495 basis functions
 A cutoff of  1.0D-15 yielded  11688 shell pairs
 There are    100185 function pairs (    107732 Cartesian)
 Smallest overlap matrix eigenvalue = 1.41E-07
 Linear dependence detected in AO basis
 Number of orthogonalized atomic orbitals = 489
 Maximum deviation from orthogonality = 4.455E-10
 Guess from superposition of atomic densities
 Warning:  Energy on first SCF cycle will be non-variational
 SAD guess density has 194.000000 electrons

 -----------------------------------------------------------------------
  General SCF calculation program by
  Eric Jon Sundstrom, Paul Horn, Yuezhi Mao, Dmitri Zuev, Alec White,
  David Stuck, Shaama M.S., Shane Yost, Joonho Lee, David Small,
  Daniel Levine, Susi Lehtola, Hugh Burton, Evgeny Epifanovsky,
  Bang C. Huynh
 -----------------------------------------------------------------------
 Exchange:     0.2000 Hartree-Fock + 0.0800 Slater + 0.7200 B88
 Correlation:  0.1900 VWN1RPA + 0.8100 LYP
 Using SG-1 standard quadrature grid
 using 6 threads for integral computing
 -------------------------------------------------------
 OpenMP Integral computing Module                
 Release: version 2.0, May 2017, Q-Chem Inc. Pleasanton 
 -------------------------------------------------------
 A restricted SCF calculation will be
 performed using DIIS
 SCF converges when DIIS error is below 1.0e-08
 ---------------------------------------
  Cycle       Energy         DIIS error
 ---------------------------------------
    1   -3685.2066080742      2.74e-02  
    2   -3680.6288446367      1.96e-03  
    3   -3680.5295748696      2.54e-03  
    4   -3680.7331404701      6.01e-04  
    5   -3680.7430862522      2.68e-04  
    6   -3680.7450214089      1.02e-04  
    7   -3680.7453183264      3.06e-05  
    8   -3680.7453440217      1.13e-05  
    9   -3680.7453475757      3.37e-06  
   10   -3680.7453479108      8.63e-07  
   11   -3680.7453479331      2.93e-07  
   12   -3680.7453479353      1.12e-07  
   13   -3680.7453479357      4.25e-08  
   14   -3680.7453479357      1.40e-08  
   15   -3680.7453479358      4.27e-09  Convergence criterion met
 ---------------------------------------
 SCF time:   CPU 869.76s  wall 153.00s 
 SCF   energy in the final basis set =    -3680.7453479358
 Total energy in the final basis set =    -3680.7453479358

 --------------------------------------------------------------

                    Orbital Energies (a.u.)
 --------------------------------------------------------------

 Alpha MOs
 -- Occupied --
********-101.5794-101.5789-101.5780-101.5779-101.5775-101.5770 -10.2820
-10.2814 -10.2793 -10.2773 -10.2750 -10.2731 -10.2728 -10.2421 -10.2383
-10.2230 -10.2223 -10.2198  -9.4945  -9.4941  -9.4937  -9.4928  -9.4925
 -9.4920  -9.4917  -7.2595  -7.2592  -7.2586  -7.2576  -7.2573  -7.2570
 -7.2565  -7.2494  -7.2489  -7.2485  -7.2484  -7.2480  -7.2478  -7.2475
 -7.2472  -7.2470  -7.2468  -7.2467  -7.2465  -7.2462  -7.2460  -0.9646
 -0.9497  -0.9167  -0.9093  -0.8970  -0.8832  -0.8681  -0.8518  -0.8463
 -0.8019  -0.7613  -0.7513  -0.7443  -0.6736  -0.6420  -0.6332  -0.6176
 -0.5532  -0.5481  -0.5372  -0.5306  -0.5004  -0.4854  -0.4719  -0.4699
 -0.4675  -0.4614  -0.4513  -0.4398  -0.4237  -0.4187  -0.4127  -0.4039
 -0.3949  -0.3802  -0.3702  -0.3569  -0.3547  -0.3537  -0.3499  -0.3427
 -0.3377  -0.3357  -0.3352  -0.3265  -0.3184  -0.2881  -0.2771  -0.2689
 -0.2675
 -- Virtual --
 -0.0631  -0.0609  -0.0598  -0.0523  -0.0501  -0.0322  -0.0134  -0.0031
 -0.0015   0.0060   0.0152   0.0171   0.0203   0.0225   0.0251   0.0324
  0.0433   0.0491   0.0516   0.0565   0.0576   0.0600   0.0630   0.0673
  0.0761   0.0775   0.0833   0.0836   0.0882   0.0893   0.0950   0.0970
  0.1004   0.1030   0.1048   0.1059   0.1125   0.1139   0.1198   0.1220
  0.1236   0.1263   0.1266   0.1293   0.1357   0.1380   0.1403   0.1430
  0.1441   0.1531   0.1562   0.1587   0.1629   0.1672   0.1722   0.1775
  0.1809   0.1833   0.1851   0.1899   0.1918   0.1978   0.2023   0.2039
  0.2114   0.2123   0.2171   0.2243   0.2260   0.2281   0.2330   0.2350
  0.2404   0.2452   0.2463   0.2479   0.2537   0.2582   0.2615   0.2643
  0.2692   0.2735   0.2748   0.2814   0.2852   0.2879   0.2886   0.2915
  0.2979   0.2998   0.3028   0.3066   0.3166   0.3199   0.3281   0.3359
  0.3451   0.3585   0.4032   0.4053   0.4171   0.4296   0.4317   0.4366
  0.4440   0.4508   0.4537   0.4547   0.4587   0.4612   0.4643   0.4735
  0.4787   0.4826   0.4837   0.4881   0.4986   0.5016   0.5089   0.5109
  0.5167   0.5290   0.5350   0.5417   0.5643   0.5690   0.5718   0.5740
  0.5794   0.5909   0.5961   0.6012   0.6049   0.6089   0.6126   0.6204
  0.6286   0.6357   0.6380   0.6411   0.6532   0.6573   0.6651   0.6736
  0.6789   0.6861   0.6933   0.6982   0.7179   0.7251   0.7589   0.7828
  0.7892   0.7994   0.8085   0.8155   0.8182   0.8306   0.8359   0.8361
  0.8389   0.8429   0.8432   0.8461   0.8480   0.8503   0.8546   0.8563
  0.8581   0.8627   0.8650   0.8689   0.8784   0.8860   0.8899   0.8935
  0.8991   0.9062   0.9126   0.9175   0.9260   0.9317   0.9370   0.9434
  0.9466   0.9515   0.9558   0.9572   0.9576   0.9663   0.9677   0.9713
  0.9807   1.0044   1.0072   1.0078   1.0283   1.0299   1.0387   1.0518
  1.0604   1.0678   1.0989   1.1274   1.1534   1.1809   1.1914   1.2019
  1.2056   1.2155   1.2217   1.2436   1.2505   1.2625   1.2713   1.2727
  1.2851   1.2877   1.2941   1.2974   1.3039   1.3391   1.3484   1.3621
  1.3731   1.3897   1.4219   1.4341   1.4721   1.4755   1.4805   1.5028
  1.5563   1.5623   1.5925   1.5990   1.6324   1.6388   1.6477   1.6590
  1.6736   1.7145   1.7243   1.7465   1.7476   1.7918   1.8007   1.8046
  1.8318   1.8379   1.8485   1.8509   1.8575   1.8764   1.9126   1.9185
  1.9367   1.9543   1.9624   1.9888   2.0170   2.0622   2.0714   2.0897
  2.1119   2.1242   2.1765   2.2040   2.2264   2.2357   2.2394   2.2482
  2.2506   2.2637   2.2689   2.2833   2.2930   2.3084   2.3228   2.3314
  2.3398   2.3620   2.3708   2.4054   2.4144   2.4183   2.4267   2.4386
  2.4613   2.4737   2.4955   2.5037   2.5236   2.5335   2.5491   2.5506
  2.5822   2.6136   2.6280   2.6513   2.6709   2.6752   2.6898   2.6961
  2.7015   2.7030   2.7467   2.7502   2.7614   2.7782   2.8131   2.8226
  2.8304   2.8593   2.8898   2.9617   2.9674   3.0670   3.0780   3.0794
  3.0986   3.1129   3.1246   3.1469   3.1715   3.2036   3.2289   3.2529
  3.2847   3.3654   3.3839   3.4128   3.5059   3.6069   3.6464   3.6699
  3.7480   3.8440   3.9033   3.9962   4.0372   4.0489   4.3137   4.8029
  4.8067   9.7473   9.7760   9.7889   9.8050   9.8086   9.8374   9.8556
 23.3206  23.4760  23.7986  23.8187  23.8514  23.8884  23.9303  23.9473
 23.9808  24.0238  24.1093  24.1308  25.7681  25.7920  25.8050  25.8434
 25.8921  25.9415  25.9847  26.0843  26.1028  26.1457  26.1755  26.2165
 26.3278  26.3517  26.4871  26.5770  26.6044  26.6906  26.7597  26.9136
 27.0618 215.7380 215.7703 215.7845 215.8038 215.8075 215.8470 215.8645
 --------------------------------------------------------------

          Ground-State Mulliken Net Atomic Charges

     Atom                 Charge (a.u.)
  ----------------------------------------
      1 C                    -0.552720
      2 C                    -0.717878
      3 H                     0.228248
      4 C                    -0.645261
      5 Cl                    0.626082
      6 C                    -0.327998
      7 Cl                    0.616900
      8 C                     0.364843
      9 Cl                    0.646416
     10 C                    -0.991362
     11 Cl                    0.510272
     12 C                    -0.212589
     13 C                    -1.404304
     14 Cl                    0.525383
     15 C                     1.143801
     16 Cl                    0.519300
     17 C                    -0.570067
     18 H                     0.215935
     19 C                    -0.243826
     20 H                     0.206178
     21 C                    -0.363793
     22 Cl                    0.426439
  ----------------------------------------
  Sum of atomic charges =     0.000000

 -----------------------------------------------------------------
                    Cartesian Multipole Moments
 -----------------------------------------------------------------
    Charge (ESU x 10^10)
                -0.0000
    Dipole Moment (Debye)
         X       2.2348      Y      -1.2664      Z      -0.9542
       Tot       2.7402
    Quadrupole Moments (Debye-Ang)
        XX    -152.5908     XY      -5.2068     YY    -158.9524
        XZ      -4.7969     YZ       2.4059     ZZ    -154.5810
    Octopole Moments (Debye-Ang^2)
       XXX      10.5249    XXY     -57.3960    XYY      -5.8560
       YYY    -121.2196    XXZ      -7.0971    XYZ      10.1373
       YYZ      21.8732    XZZ      17.8963    YZZ     -47.1226
       ZZZ      52.0783
    Hexadecapole Moments (Debye-Ang^3)
      XXXX   -6247.3017   XXXY    -368.9110   XXYY   -1399.5035
      XYYY    -288.7370   YYYY   -1996.7289   XXXZ     973.5627
      XXYZ      96.8164   XYYZ     369.5138   YYYZ     203.8351
      XXZZ   -1503.9050   XYZZ    -138.4424   YYZZ    -855.6394
      XZZZ    1058.1986   YZZZ     176.3311   ZZZZ   -3124.4133
 -----------------------------------------------------------------
 Calculating analytic gradient of the SCF energy
 Gradient of SCF Energy
            1           2           3           4           5           6
    1  -0.0000557   0.0000442   0.0000427  -0.0000680  -0.0000336   0.0001444
    2   0.0001406   0.0000147  -0.0000239   0.0000024   0.0000299  -0.0000215
    3   0.0001791   0.0000061  -0.0000278  -0.0000739   0.0000215   0.0000404
            7           8           9          10          11          12
    1   0.0000414   0.0000356   0.0001257  -0.0001204  -0.0002186   0.0003271
    2  -0.0000820   0.0000655   0.0000181   0.0000848   0.0000552  -0.0002603
    3   0.0001227  -0.0000602  -0.0001748   0.0000149  -0.0000500   0.0000576
           13          14          15          16          17          18
    1  -0.0000250  -0.0001379   0.0000687  -0.0000392  -0.0000671  -0.0000084
    2  -0.0001022  -0.0001100  -0.0001147   0.0000097   0.0000610  -0.0000007
    3  -0.0000177   0.0000630  -0.0001151   0.0000244   0.0000667  -0.0000240
           19          20          21          22
    1  -0.0000483   0.0000129  -0.0001418   0.0001215
    2  -0.0000094   0.0000078   0.0002077   0.0000275
    3   0.0000178  -0.0000320  -0.0000591   0.0000203
 Max gradient component =       3.271E-04
 RMS gradient           =       9.600E-05
 Gradient time:  CPU 268.84 s  wall 45.04 s
 Geometry Optimization Parameters
   NAtoms,    NIC,     NZ,  NCons,   NDum,   NFix, NCnnct, MaxDiis
       22     163      22       0       0       0       0       0

 Cartesian Hessian Update
 Hessian updated using BFGS update


** GEOMETRY OPTIMIZATION IN DELOCALIZED INTERNAL COORDINATES **
   Searching for a Minimum

   Optimization Cycle:  14

                       Coordinates (Angstroms)
     ATOM                X               Y               Z
      1  C        -0.0260007760   -0.0000283416   -0.0171337773
      2  C        -0.0689733051   -0.4639130583    1.2938710409
      3  H         0.8305809786   -0.8454471057    1.7584397103
      4  C        -1.2523191525   -0.4442237527    2.0193292595
      5  Cl       -1.2276901162   -1.0385527696    3.6597677998
      6  C        -2.4296034494    0.0431762850    1.4417966659
      7  Cl       -3.9083847281    0.0650809141    2.3502960605
      8  C        -2.3995893989    0.5117242662    0.1178110555
      9  Cl       -3.8501002078    1.1149193388   -0.6227310222
     10  C        -1.1986753786    0.4881156886   -0.6035503822
     11  Cl       -1.1479467790    1.0685002456   -2.2467157580
     12  C         1.2663040718   -0.0372064245   -0.7635399245
     13  C         2.1546824911    1.0512517493   -0.7175385678
     14  Cl        1.7142244102    2.4614447453    0.2096847374
     15  C         3.3699386819    1.0119470190   -1.4087023403
     16  Cl        4.4864584773    2.3529852523   -1.3651783451
     17  C         3.7077180729   -0.1156540591   -2.1512552720
     18  H         4.6490890497   -0.1370914074   -2.6847156641
     19  C         2.8459219369   -1.2010935944   -2.2070965434
     20  H         3.1052108483   -2.0786671401   -2.7842646370
     21  C         1.6397215934   -1.1553706508   -1.5165857929
     22  Cl        0.5738983211   -2.5439224396   -1.6107951148
   Point Group: c1    Number of degrees of freedom:    60


   Energy is  -3680.745347936

 Hessian updated using BFGS update

 60 Hessian modes will be used to form the next step
  Hessian Eigenvalues:
     0.001279    0.017554    0.018433    0.020833    0.021156    0.021459
     0.023331    0.023601    0.023841    0.023897    0.024044    0.024091
     0.024111    0.024122    0.024135    0.024140    0.024172    0.024434
     0.028508    0.074248    0.159986    0.160041    0.160310    0.217740
     0.225486    0.230936    0.236127    0.246085    0.249814    0.249896
     0.250001    0.250021    0.250201    0.250529    0.253095    0.286523
     0.290030    0.300391    0.300924    0.301012    0.301098    0.301841
     0.305339    0.317176    0.355379    0.356668    0.356671    0.377680
     0.415861    0.426621    0.433283    0.456970    0.463247    0.468951
     0.472976    0.477888    0.478835    0.480899    0.492887    0.589890

 Minimum search - taking simple RFO step
 Searching for Lamda that Minimizes Along All modes
 Value Taken    Lamda =  -0.00000714
 Step Taken.  Stepsize is  0.031860

                             Maximum     Tolerance    Cnvgd?
         Gradient           0.000519      0.000300      NO
         Displacement       0.019543      0.001200      NO
         Energy change     -0.000028      0.000001      NO


 New Cartesian Coordinates Obtained by Inverse Iteration

 Displacement from previous Coordinates is:  0.068874
 ----------------------------------------------------------------
             Standard Nuclear Orientation (Angstroms)
    I     Atom           X                Y                Z
 ----------------------------------------------------------------
    1      C      -0.0261144681     0.0008652256    -0.0173004522
    2      C      -0.0697493891    -0.4677245005     1.2920381207
    3      H       0.8292023234    -0.8520508935     1.7554876819
    4      C      -1.2532481713    -0.4496601204     2.0173337307
    5      Cl     -1.2296693258    -1.0519698200     3.6548553440
    6      C      -2.4299163009     0.0414359900     1.4413332723
    7      Cl     -3.9090912391     0.0628078771     2.3491206008
    8      C      -2.3989899711     0.5150887822     0.1192243693
    9      Cl     -3.8492275296     1.1237281160    -0.6175123228
   10      C      -1.1977522317     0.4926865230    -0.6019924464
   11      Cl     -1.1427870237     1.0800883683    -2.2425202830
   12      C       1.2653533071    -0.0348351195    -0.7646069445
   13      C       2.1524982755     1.0550886916    -0.7226085353
   14      Cl      1.7113057603     2.4684851804     0.1993472949
   15      C       3.3681331442     1.0140562092    -1.4130700022
   16      Cl      4.4836444687     2.3561553047    -1.3753839519
   17      C       3.7078031499    -0.1165827918    -2.1504336790
   18      H       4.6495651580    -0.1391675302    -2.6831438303
   19      C       2.8476125124    -1.2035340370    -2.2016766971
   20      H       3.1083277161    -2.0834642941    -2.7745584050
   21      C       1.6410453034    -1.1564787032    -1.5117966839
   22      Cl      0.5765201729    -2.5470436974    -1.6009429928
 ----------------------------------------------------------------
 Nuclear Repulsion Energy =        2382.86796950 hartrees
 There are       97 alpha and       97 beta electrons
 Applying Cartesian multipole field
    Component          Value
    ---------          -----
     (2,0,0)        1.00000E-12
     (0,2,0)        2.00000E-11
     (0,0,2)       -3.00000E-11
 Nucleus-field energy     =    -0.0000000352 hartrees
 Requested basis set is 6-311++G(d,p)
 There are 178 shells and 495 basis functions
 A cutoff of  1.0D-15 yielded  11690 shell pairs
 There are    100201 function pairs (    107748 Cartesian)
 Smallest overlap matrix eigenvalue = 1.40E-07
 Linear dependence detected in AO basis
 Number of orthogonalized atomic orbitals = 489
 Maximum deviation from orthogonality = 4.597E-10
 Guess from superposition of atomic densities
 Warning:  Energy on first SCF cycle will be non-variational
 SAD guess density has 194.000000 electrons

 -----------------------------------------------------------------------
  General SCF calculation program by
  Eric Jon Sundstrom, Paul Horn, Yuezhi Mao, Dmitri Zuev, Alec White,
  David Stuck, Shaama M.S., Shane Yost, Joonho Lee, David Small,
  Daniel Levine, Susi Lehtola, Hugh Burton, Evgeny Epifanovsky,
  Bang C. Huynh
 -----------------------------------------------------------------------
 Exchange:     0.2000 Hartree-Fock + 0.0800 Slater + 0.7200 B88
 Correlation:  0.1900 VWN1RPA + 0.8100 LYP
 Using SG-1 standard quadrature grid
 using 6 threads for integral computing
 -------------------------------------------------------
 OpenMP Integral computing Module                
 Release: version 2.0, May 2017, Q-Chem Inc. Pleasanton 
 -------------------------------------------------------
 A restricted SCF calculation will be
 performed using DIIS
 SCF converges when DIIS error is below 1.0e-08
 ---------------------------------------
  Cycle       Energy         DIIS error
 ---------------------------------------
    1   -3685.2053743025      2.74e-02  
    2   -3680.6288391036      1.96e-03  
    3   -3680.5293885102      2.54e-03  
    4   -3680.7331229634      6.01e-04  
    5   -3680.7430844356      2.68e-04  
    6   -3680.7450246359      1.02e-04  
    7   -3680.7453212588      3.07e-05  
    8   -3680.7453470450      1.13e-05  
    9   -3680.7453505983      3.38e-06  
   10   -3680.7453509349      8.64e-07  
   11   -3680.7453509570      2.94e-07  
   12   -3680.7453509594      1.12e-07  
   13   -3680.7453509599      4.25e-08  
   14   -3680.7453509599      1.40e-08  
   15   -3680.7453509600      4.28e-09  Convergence criterion met
 ---------------------------------------
 SCF time:   CPU 870.17s  wall 153.00s 
 SCF   energy in the final basis set =    -3680.7453509600
 Total energy in the final basis set =    -3680.7453509600

 --------------------------------------------------------------

                    Orbital Energies (a.u.)
 --------------------------------------------------------------

 Alpha MOs
 -- Occupied --
********-101.5795-101.5789-101.5780-101.5779-101.5775-101.5770 -10.2821
-10.2814 -10.2793 -10.2772 -10.2751 -10.2731 -10.2728 -10.2422 -10.2383
-10.2230 -10.2224 -10.2198  -9.4945  -9.4941  -9.4937  -9.4928  -9.4925
 -9.4920  -9.4917  -7.2595  -7.2592  -7.2586  -7.2576  -7.2573  -7.2570
 -7.2565  -7.2494  -7.2489  -7.2485  -7.2484  -7.2480  -7.2478  -7.2476
 -7.2472  -7.2470  -7.2469  -7.2467  -7.2466  -7.2462  -7.2460  -0.9646
 -0.9496  -0.9167  -0.9092  -0.8971  -0.8831  -0.8682  -0.8518  -0.8462
 -0.8019  -0.7613  -0.7513  -0.7443  -0.6736  -0.6420  -0.6331  -0.6176
 -0.5532  -0.5481  -0.5372  -0.5306  -0.5005  -0.4854  -0.4719  -0.4699
 -0.4675  -0.4614  -0.4512  -0.4398  -0.4237  -0.4187  -0.4127  -0.4039
 -0.3949  -0.3802  -0.3702  -0.3569  -0.3548  -0.3536  -0.3498  -0.3427
 -0.3378  -0.3357  -0.3352  -0.3266  -0.3185  -0.2881  -0.2771  -0.2689
 -0.2675
 -- Virtual --
 -0.0632  -0.0608  -0.0599  -0.0523  -0.0501  -0.0323  -0.0134  -0.0032
 -0.0015   0.0060   0.0152   0.0171   0.0202   0.0225   0.0251   0.0325
  0.0433   0.0492   0.0516   0.0564   0.0576   0.0600   0.0630   0.0673
  0.0761   0.0775   0.0832   0.0836   0.0882   0.0892   0.0950   0.0970
  0.1004   0.1029   0.1049   0.1060   0.1124   0.1139   0.1198   0.1221
  0.1236   0.1263   0.1266   0.1292   0.1356   0.1380   0.1403   0.1430
  0.1441   0.1531   0.1562   0.1587   0.1628   0.1672   0.1723   0.1774
  0.1808   0.1834   0.1852   0.1898   0.1918   0.1978   0.2023   0.2040
  0.2113   0.2122   0.2170   0.2244   0.2261   0.2281   0.2330   0.2350
  0.2404   0.2453   0.2463   0.2479   0.2536   0.2583   0.2615   0.2644
  0.2692   0.2736   0.2748   0.2814   0.2853   0.2878   0.2886   0.2914
  0.2981   0.2997   0.3028   0.3066   0.3166   0.3198   0.3281   0.3359
  0.3451   0.3586   0.4032   0.4053   0.4170   0.4295   0.4317   0.4365
  0.4441   0.4508   0.4536   0.4550   0.4584   0.4612   0.4644   0.4736
  0.4788   0.4826   0.4836   0.4879   0.4986   0.5016   0.5090   0.5109
  0.5167   0.5289   0.5350   0.5416   0.5641   0.5692   0.5716   0.5741
  0.5795   0.5909   0.5962   0.6012   0.6049   0.6087   0.6126   0.6203
  0.6286   0.6353   0.6380   0.6415   0.6531   0.6573   0.6651   0.6735
  0.6789   0.6861   0.6931   0.6981   0.7179   0.7253   0.7588   0.7828
  0.7890   0.7994   0.8083   0.8155   0.8182   0.8306   0.8359   0.8361
  0.8390   0.8428   0.8432   0.8462   0.8479   0.8501   0.8545   0.8563
  0.8580   0.8631   0.8651   0.8689   0.8785   0.8859   0.8897   0.8937
  0.8987   0.9062   0.9124   0.9178   0.9263   0.9315   0.9369   0.9435
  0.9470   0.9514   0.9558   0.9570   0.9575   0.9663   0.9677   0.9712
  0.9808   1.0046   1.0073   1.0079   1.0282   1.0296   1.0387   1.0518
  1.0600   1.0681   1.0989   1.1274   1.1535   1.1810   1.1912   1.2016
  1.2056   1.2156   1.2215   1.2434   1.2506   1.2626   1.2713   1.2725
  1.2850   1.2875   1.2940   1.2972   1.3045   1.3390   1.3486   1.3619
  1.3730   1.3898   1.4218   1.4338   1.4721   1.4759   1.4805   1.5028
  1.5562   1.5625   1.5923   1.5991   1.6323   1.6387   1.6476   1.6589
  1.6737   1.7145   1.7242   1.7467   1.7476   1.7917   1.8001   1.8047
  1.8318   1.8380   1.8485   1.8509   1.8573   1.8763   1.9124   1.9185
  1.9366   1.9541   1.9625   1.9886   2.0170   2.0624   2.0717   2.0894
  2.1118   2.1241   2.1765   2.2041   2.2265   2.2356   2.2394   2.2482
  2.2505   2.2634   2.2689   2.2832   2.2929   2.3083   2.3227   2.3313
  2.3396   2.3616   2.3718   2.4052   2.4141   2.4181   2.4267   2.4387
  2.4615   2.4738   2.4955   2.5033   2.5236   2.5333   2.5490   2.5505
  2.5822   2.6132   2.6282   2.6513   2.6708   2.6753   2.6898   2.6963
  2.7013   2.7028   2.7467   2.7501   2.7613   2.7782   2.8129   2.8225
  2.8305   2.8593   2.8899   2.9616   2.9676   3.0669   3.0780   3.0790
  3.0986   3.1130   3.1244   3.1469   3.1715   3.2035   3.2289   3.2528
  3.2846   3.3653   3.3838   3.4125   3.5059   3.6068   3.6462   3.6699
  3.7481   3.8439   3.9035   3.9962   4.0371   4.0489   4.3137   4.8027
  4.8067   9.7473   9.7760   9.7889   9.8049   9.8086   9.8375   9.8556
 23.3206  23.4762  23.7988  23.8183  23.8512  23.8882  23.9302  23.9472
 23.9805  24.0235  24.1092  24.1306  25.7681  25.7922  25.8050  25.8434
 25.8921  25.9412  25.9848  26.0849  26.1022  26.1456  26.1753  26.2160
 26.3269  26.3532  26.4871  26.5765  26.6043  26.6911  26.7592  26.9136
 27.0619 215.7379 215.7702 215.7845 215.8037 215.8075 215.8471 215.8643
 --------------------------------------------------------------

          Ground-State Mulliken Net Atomic Charges

     Atom                 Charge (a.u.)
  ----------------------------------------
      1 C                    -0.553680
      2 C                    -0.719318
      3 H                     0.228117
      4 C                    -0.644824
      5 Cl                    0.626018
      6 C                    -0.327934
      7 Cl                    0.617123
      8 C                     0.365283
      9 Cl                    0.646209
     10 C                    -0.989124
     11 Cl                    0.509204
     12 C                    -0.211702
     13 C                    -1.404044
     14 Cl                    0.523187
     15 C                     1.141783
     16 Cl                    0.519768
     17 C                    -0.567274
     18 H                     0.215941
     19 C                    -0.244750
     20 H                     0.206238
     21 C                    -0.364099
     22 Cl                    0.427879
  ----------------------------------------
  Sum of atomic charges =     0.000000

 -----------------------------------------------------------------
                    Cartesian Multipole Moments
 -----------------------------------------------------------------
    Charge (ESU x 10^10)
                -0.0000
    Dipole Moment (Debye)
         X       2.2352      Y      -1.2692      Z      -0.9482
       Tot       2.7397
    Quadrupole Moments (Debye-Ang)
        XX    -152.5698     XY      -5.2203     YY    -158.9470
        XZ      -4.7852     YZ       2.4130     ZZ    -154.6171
    Octopole Moments (Debye-Ang^2)
       XXX      10.5866    XXY     -57.5818    XYY      -5.8213
       YYY    -121.6642    XXZ      -6.9092    XYZ      10.1422
       YYZ      21.9668    XZZ      17.8287    YZZ     -47.2652
       ZZZ      52.4980
    Hexadecapole Moments (Debye-Ang^3)
      XXXX   -6243.1626   XXXY    -368.9505   XXYY   -1400.6839
      XYYY    -288.4197   YYYY   -2008.1383   XXXZ     977.0569
      XXYZ      98.9485   XYYZ     370.5959   YYYZ     209.7465
      XXZZ   -1502.7304   XYZZ    -138.1963   YYZZ    -856.2810
      XZZZ    1062.2169   YZZZ     182.0339   ZZZZ   -3118.3979
 -----------------------------------------------------------------
 Calculating analytic gradient of the SCF energy
 Gradient of SCF Energy
            1           2           3           4           5           6
    1  -0.0000362   0.0000246   0.0000354  -0.0000077   0.0000078   0.0000204
    2  -0.0000584   0.0000429  -0.0000148   0.0000040  -0.0000045  -0.0000104
    3   0.0000077  -0.0000086  -0.0000086   0.0000029   0.0000146   0.0000104
            7           8           9          10          11          12
    1  -0.0000063  -0.0000213  -0.0000233   0.0000772   0.0001182  -0.0000542
    2  -0.0000111   0.0000097  -0.0000001  -0.0000015   0.0000293   0.0000812
    3   0.0000179   0.0000184   0.0000359   0.0000058  -0.0000337  -0.0001038
           13          14          15          16          17          18
    1  -0.0000213  -0.0000575   0.0000521   0.0000043  -0.0000027  -0.0000034
    2   0.0000294  -0.0000279   0.0000102  -0.0000097   0.0000156  -0.0000010
    3   0.0000121   0.0000699  -0.0000098  -0.0000054  -0.0000137  -0.0000116
           19          20          21          22
    1   0.0000054  -0.0000100  -0.0000620  -0.0000395
    2   0.0000104   0.0000098   0.0000475  -0.0001507
    3  -0.0000126  -0.0000130   0.0000173   0.0000080
 Max gradient component =       1.507E-04
 RMS gradient           =       3.908E-05
 Gradient time:  CPU 268.17 s  wall 44.93 s
 Geometry Optimization Parameters
   NAtoms,    NIC,     NZ,  NCons,   NDum,   NFix, NCnnct, MaxDiis
       22     163      22       0       0       0       0       0

 Cartesian Hessian Update
 Hessian updated using BFGS update


** GEOMETRY OPTIMIZATION IN DELOCALIZED INTERNAL COORDINATES **
   Searching for a Minimum

   Optimization Cycle:  15

                       Coordinates (Angstroms)
     ATOM                X               Y               Z
      1  C        -0.0261144681    0.0008652256   -0.0173004522
      2  C        -0.0697493891   -0.4677245005    1.2920381207
      3  H         0.8292023234   -0.8520508935    1.7554876819
      4  C        -1.2532481713   -0.4496601204    2.0173337307
      5  Cl       -1.2296693258   -1.0519698200    3.6548553440
      6  C        -2.4299163009    0.0414359900    1.4413332723
      7  Cl       -3.9090912391    0.0628078771    2.3491206008
      8  C        -2.3989899711    0.5150887822    0.1192243693
      9  Cl       -3.8492275296    1.1237281160   -0.6175123228
     10  C        -1.1977522317    0.4926865230   -0.6019924464
     11  Cl       -1.1427870237    1.0800883683   -2.2425202830
     12  C         1.2653533071   -0.0348351195   -0.7646069445
     13  C         2.1524982755    1.0550886916   -0.7226085353
     14  Cl        1.7113057603    2.4684851804    0.1993472949
     15  C         3.3681331442    1.0140562092   -1.4130700022
     16  Cl        4.4836444687    2.3561553047   -1.3753839519
     17  C         3.7078031499   -0.1165827918   -2.1504336790
     18  H         4.6495651580   -0.1391675302   -2.6831438303
     19  C         2.8476125124   -1.2035340370   -2.2016766971
     20  H         3.1083277161   -2.0834642941   -2.7745584050
     21  C         1.6410453034   -1.1564787032   -1.5117966839
     22  Cl        0.5765201729   -2.5470436974   -1.6009429928
   Point Group: c1    Number of degrees of freedom:    60


   Energy is  -3680.745350960

 Hessian updated using BFGS update

 60 Hessian modes will be used to form the next step
  Hessian Eigenvalues:
     0.001393    0.016995    0.018459    0.020724    0.020973    0.021482
     0.022721    0.023622    0.023791    0.023906    0.023941    0.024092
     0.024109    0.024122    0.024129    0.024141    0.024169    0.024335
     0.029140    0.084568    0.159808    0.160007    0.160213    0.212676
     0.225648    0.232110    0.236247    0.242150    0.246104    0.249965
     0.250003    0.250030    0.250255    0.251770    0.253159    0.287766
     0.290084    0.299866    0.300890    0.301022    0.301109    0.301791
     0.312813    0.325343    0.355818    0.356666    0.356696    0.384842
     0.417827    0.426617    0.434387    0.455165    0.465263    0.469927
     0.472961    0.477627    0.478824    0.481074    0.503916    0.559560

 Minimum search - taking simple RFO step
 Searching for Lamda that Minimizes Along All modes
 Value Taken    Lamda =  -0.00000118
 Step Taken.  Stepsize is  0.008328

                             Maximum     Tolerance    Cnvgd?
         Gradient           0.000219      0.000300     YES
         Displacement       0.005372      0.001200      NO
         Energy change     -0.000003      0.000001      NO


 New Cartesian Coordinates Obtained by Inverse Iteration

 Displacement from previous Coordinates is:  0.016074
 ----------------------------------------------------------------
             Standard Nuclear Orientation (Angstroms)
    I     Atom           X                Y                Z
 ----------------------------------------------------------------
    1      C      -0.0263831015     0.0017357004    -0.0177328459
    2      C      -0.0695651040    -0.4663786438     1.2918355071
    3      H       0.8297371568    -0.8497238031     1.7553756300
    4      C      -1.2528757142    -0.4490040510     2.0174395356
    5      Cl     -1.2283728218    -1.0511028197     3.6550090987
    6      C      -2.4300272886     0.0411595280     1.4416449705
    7      Cl     -3.9090124872     0.0623782666     2.3496962954
    8      C      -2.3997571751     0.5141081662     0.1193466188
    9      Cl     -3.8506769603     1.1214830953    -0.6170803661
   10      C      -1.1988053271     0.4921148813    -0.6023221499
   11      Cl     -1.1457321797     1.0780923479    -2.2432857170
   12      C       1.2653538326    -0.0344106291    -0.7648370005
   13      C       2.1531873387     1.0549538509    -0.7222380861
   14      Cl      1.7126450933     2.4687322080     0.1993725988
   15      C       3.3690862949     1.0134144309    -1.4121476848
   16      Cl      4.4853612630     2.3548755126    -1.3734903747
   17      C       3.7085587335    -0.1171504950    -2.1496827267
   18      H       4.6506079815    -0.1400902176    -2.6818617813
   19      C       2.8475849228    -1.2033854532    -2.2019756852
   20      H       3.1078851697    -2.0832172552    -2.7752006433
   21      C       1.6406901512    -1.1556959393    -1.5127541302
   22      Cl      0.5749758631    -2.5449139207    -1.6039178748
 ----------------------------------------------------------------
 Nuclear Repulsion Energy =        2382.77358033 hartrees
 There are       97 alpha and       97 beta electrons
 Applying Cartesian multipole field
    Component          Value
    ---------          -----
     (2,0,0)        1.00000E-12
     (0,2,0)        2.00000E-11
     (0,0,2)       -3.00000E-11
 Nucleus-field energy     =    -0.0000000353 hartrees
 Requested basis set is 6-311++G(d,p)
 There are 178 shells and 495 basis functions
 A cutoff of  1.0D-15 yielded  11688 shell pairs
 There are    100199 function pairs (    107746 Cartesian)
 Smallest overlap matrix eigenvalue = 1.40E-07
 Linear dependence detected in AO basis
 Number of orthogonalized atomic orbitals = 489
 Maximum deviation from orthogonality = 2.728E-10
 Guess from superposition of atomic densities
 Warning:  Energy on first SCF cycle will be non-variational
 SAD guess density has 194.000000 electrons

 -----------------------------------------------------------------------
  General SCF calculation program by
  Eric Jon Sundstrom, Paul Horn, Yuezhi Mao, Dmitri Zuev, Alec White,
  David Stuck, Shaama M.S., Shane Yost, Joonho Lee, David Small,
  Daniel Levine, Susi Lehtola, Hugh Burton, Evgeny Epifanovsky,
  Bang C. Huynh
 -----------------------------------------------------------------------
 Exchange:     0.2000 Hartree-Fock + 0.0800 Slater + 0.7200 B88
 Correlation:  0.1900 VWN1RPA + 0.8100 LYP
 Using SG-1 standard quadrature grid
 using 6 threads for integral computing
 -------------------------------------------------------
 OpenMP Integral computing Module                
 Release: version 2.0, May 2017, Q-Chem Inc. Pleasanton 
 -------------------------------------------------------
 A restricted SCF calculation will be
 performed using DIIS
 SCF converges when DIIS error is below 1.0e-08
 ---------------------------------------
  Cycle       Energy         DIIS error
 ---------------------------------------
    1   -3685.2056953066      2.74e-02  
    2   -3680.6288560534      1.96e-03  
    3   -3680.5294895327      2.54e-03  
    4   -3680.7331343436      6.01e-04  
    5   -3680.7430882519      2.68e-04  
    6   -3680.7450252661      1.02e-04  
    7   -3680.7453219955      3.07e-05  
    8   -3680.7453477559      1.13e-05  
    9   -3680.7453513098      3.38e-06  
   10   -3680.7453516458      8.64e-07  
   11   -3680.7453516682      2.94e-07  
   12   -3680.7453516703      1.12e-07  
   13   -3680.7453516709      4.25e-08  
   14   -3680.7453516708      1.40e-08  
   15   -3680.7453516710      4.28e-09  Convergence criterion met
 ---------------------------------------
 SCF time:   CPU 869.50s  wall 153.00s 
 SCF   energy in the final basis set =    -3680.7453516710
 Total energy in the final basis set =    -3680.7453516710

 --------------------------------------------------------------

                    Orbital Energies (a.u.)
 --------------------------------------------------------------

 Alpha MOs
 -- Occupied --
********-101.5795-101.5789-101.5780-101.5779-101.5775-101.5770 -10.2820
-10.2814 -10.2793 -10.2773 -10.2751 -10.2731 -10.2728 -10.2422 -10.2383
-10.2230 -10.2223 -10.2198  -9.4945  -9.4941  -9.4937  -9.4928  -9.4925
 -9.4920  -9.4917  -7.2595  -7.2592  -7.2586  -7.2576  -7.2573  -7.2570
 -7.2565  -7.2494  -7.2489  -7.2485  -7.2484  -7.2480  -7.2478  -7.2475
 -7.2472  -7.2470  -7.2468  -7.2467  -7.2466  -7.2462  -7.2460  -0.9646
 -0.9497  -0.9167  -0.9092  -0.8971  -0.8831  -0.8682  -0.8518  -0.8462
 -0.8019  -0.7613  -0.7513  -0.7443  -0.6736  -0.6420  -0.6331  -0.6176
 -0.5532  -0.5481  -0.5372  -0.5306  -0.5005  -0.4854  -0.4719  -0.4699
 -0.4675  -0.4614  -0.4512  -0.4398  -0.4237  -0.4187  -0.4127  -0.4039
 -0.3949  -0.3802  -0.3702  -0.3569  -0.3548  -0.3536  -0.3499  -0.3427
 -0.3378  -0.3357  -0.3352  -0.3266  -0.3184  -0.2881  -0.2771  -0.2689
 -0.2675
 -- Virtual --
 -0.0632  -0.0608  -0.0599  -0.0523  -0.0501  -0.0323  -0.0134  -0.0031
 -0.0014   0.0060   0.0152   0.0171   0.0202   0.0225   0.0251   0.0325
  0.0433   0.0492   0.0516   0.0564   0.0576   0.0600   0.0630   0.0673
  0.0761   0.0775   0.0832   0.0836   0.0882   0.0892   0.0950   0.0970
  0.1003   0.1029   0.1049   0.1060   0.1124   0.1139   0.1198   0.1220
  0.1236   0.1263   0.1266   0.1292   0.1356   0.1380   0.1403   0.1430
  0.1441   0.1531   0.1562   0.1587   0.1628   0.1671   0.1723   0.1774
  0.1808   0.1834   0.1852   0.1899   0.1918   0.1977   0.2023   0.2040
  0.2113   0.2123   0.2170   0.2244   0.2260   0.2281   0.2330   0.2350
  0.2404   0.2453   0.2463   0.2479   0.2536   0.2583   0.2616   0.2644
  0.2691   0.2736   0.2748   0.2814   0.2853   0.2877   0.2886   0.2914
  0.2980   0.2997   0.3028   0.3066   0.3166   0.3199   0.3281   0.3360
  0.3451   0.3586   0.4032   0.4053   0.4170   0.4296   0.4317   0.4365
  0.4440   0.4508   0.4536   0.4549   0.4584   0.4612   0.4644   0.4735
  0.4788   0.4826   0.4836   0.4880   0.4986   0.5016   0.5090   0.5109
  0.5167   0.5289   0.5350   0.5416   0.5642   0.5691   0.5716   0.5741
  0.5794   0.5909   0.5961   0.6012   0.6049   0.6088   0.6126   0.6203
  0.6285   0.6354   0.6380   0.6414   0.6531   0.6573   0.6650   0.6735
  0.6790   0.6861   0.6932   0.6981   0.7180   0.7252   0.7588   0.7828
  0.7890   0.7994   0.8083   0.8155   0.8181   0.8306   0.8358   0.8361
  0.8390   0.8429   0.8432   0.8462   0.8479   0.8502   0.8545   0.8563
  0.8580   0.8631   0.8651   0.8689   0.8785   0.8859   0.8898   0.8937
  0.8988   0.9062   0.9124   0.9177   0.9262   0.9315   0.9369   0.9435
  0.9469   0.9514   0.9558   0.9571   0.9575   0.9662   0.9677   0.9712
  0.9808   1.0046   1.0073   1.0079   1.0282   1.0297   1.0387   1.0518
  1.0600   1.0680   1.0989   1.1274   1.1535   1.1810   1.1912   1.2016
  1.2057   1.2156   1.2216   1.2435   1.2505   1.2626   1.2714   1.2725
  1.2850   1.2875   1.2941   1.2973   1.3044   1.3390   1.3485   1.3618
  1.3730   1.3897   1.4219   1.4339   1.4720   1.4759   1.4806   1.5027
  1.5562   1.5624   1.5923   1.5992   1.6323   1.6387   1.6476   1.6589
  1.6736   1.7145   1.7242   1.7467   1.7475   1.7917   1.8002   1.8046
  1.8318   1.8380   1.8485   1.8509   1.8573   1.8764   1.9125   1.9185
  1.9365   1.9541   1.9625   1.9886   2.0170   2.0623   2.0717   2.0894
  2.1118   2.1241   2.1765   2.2041   2.2265   2.2356   2.2394   2.2482
  2.2505   2.2635   2.2689   2.2832   2.2929   2.3083   2.3228   2.3314
  2.3396   2.3617   2.3717   2.4053   2.4142   2.4181   2.4266   2.4387
  2.4614   2.4738   2.4955   2.5034   2.5236   2.5333   2.5490   2.5505
  2.5823   2.6132   2.6280   2.6512   2.6708   2.6752   2.6898   2.6963
  2.7013   2.7029   2.7467   2.7501   2.7613   2.7782   2.8129   2.8225
  2.8304   2.8593   2.8898   2.9616   2.9675   3.0669   3.0780   3.0791
  3.0986   3.1129   3.1244   3.1470   3.1714   3.2035   3.2289   3.2529
  3.2847   3.3652   3.3838   3.4125   3.5060   3.6067   3.6463   3.6698
  3.7480   3.8438   3.9034   3.9962   4.0371   4.0489   4.3138   4.8027
  4.8067   9.7472   9.7760   9.7889   9.8049   9.8086   9.8375   9.8556
 23.3207  23.4760  23.7988  23.8183  23.8512  23.8882  23.9302  23.9472
 23.9806  24.0234  24.1092  24.1305  25.7681  25.7921  25.8050  25.8434
 25.8921  25.9412  25.9847  26.0849  26.1022  26.1457  26.1754  26.2161
 26.3272  26.3527  26.4870  26.5765  26.6043  26.6910  26.7594  26.9136
 27.0617 215.7378 215.7702 215.7845 215.8037 215.8076 215.8471 215.8644
 --------------------------------------------------------------

          Ground-State Mulliken Net Atomic Charges

     Atom                 Charge (a.u.)
  ----------------------------------------
      1 C                    -0.553640
      2 C                    -0.719962
      3 H                     0.228089
      4 C                    -0.644436
      5 Cl                    0.625892
      6 C                    -0.328931
      7 Cl                    0.617094
      8 C                     0.364331
      9 Cl                    0.646377
     10 C                    -0.988079
     11 Cl                    0.509354
     12 C                    -0.210975
     13 C                    -1.401080
     14 Cl                    0.523514
     15 C                     1.140067
     16 Cl                    0.519779
     17 C                    -0.568588
     18 H                     0.215953
     19 C                    -0.243921
     20 H                     0.206264
     21 C                    -0.364844
     22 Cl                    0.427744
  ----------------------------------------
  Sum of atomic charges =     0.000000

 -----------------------------------------------------------------
                    Cartesian Multipole Moments
 -----------------------------------------------------------------
    Charge (ESU x 10^10)
                 0.0000
    Dipole Moment (Debye)
         X       2.2350      Y      -1.2692      Z      -0.9484
       Tot       2.7396
    Quadrupole Moments (Debye-Ang)
        XX    -152.5689     XY      -5.2240     YY    -158.9458
        XZ      -4.7839     YZ       2.4163     ZZ    -154.6199
    Octopole Moments (Debye-Ang^2)
       XXX      10.6242    XXY     -57.5751    XYY      -5.8019
       YYY    -121.5820    XXZ      -6.9005    XYZ      10.1497
       YYZ      21.9687    XZZ      17.8340    YZZ     -47.2445
       ZZZ      52.5144
    Hexadecapole Moments (Debye-Ang^3)
      XXXX   -6246.1035   XXXY    -369.5043   XXYY   -1400.8367
      XYYY    -288.9261   YYYY   -2005.8874   XXXZ     976.3952
      XXYZ      98.7475   XYYZ     370.3877   YYYZ     209.0045
      XXZZ   -1503.4027   XYZZ    -138.3884   YYZZ    -856.0422
      XZZZ    1061.6602   YZZZ     181.2719   ZZZZ   -3119.1882
 -----------------------------------------------------------------
 Calculating analytic gradient of the SCF energy
 Gradient of SCF Energy
            1           2           3           4           5           6
    1  -0.0000063   0.0000156   0.0000215   0.0000079   0.0000183   0.0000111
    2   0.0000256   0.0000135  -0.0000009  -0.0000026  -0.0000127   0.0000041
    3  -0.0000028  -0.0000080  -0.0000035   0.0000001   0.0000041  -0.0000187
            7           8           9          10          11          12
    1  -0.0000165  -0.0000128  -0.0000188  -0.0000112   0.0000335  -0.0000053
    2   0.0000092  -0.0000012  -0.0000045   0.0000048   0.0000143  -0.0000393
    3  -0.0000167   0.0000228   0.0000515   0.0000028   0.0000157  -0.0000317
           13          14          15          16          17          18
    1  -0.0000035  -0.0000129   0.0000075  -0.0000006  -0.0000051  -0.0000053
    2   0.0000093  -0.0000250   0.0000115  -0.0000089   0.0000003   0.0000018
    3   0.0000056   0.0000362  -0.0000048  -0.0000021  -0.0000051  -0.0000110
           19          20          21          22
    1  -0.0000050  -0.0000058  -0.0000275   0.0000215
    2   0.0000011   0.0000087   0.0000370  -0.0000463
    3  -0.0000127  -0.0000141  -0.0000047  -0.0000028
 Max gradient component =       5.147E-05
 RMS gradient           =       1.713E-05
 Gradient time:  CPU 269.17 s  wall 45.09 s
 Geometry Optimization Parameters
   NAtoms,    NIC,     NZ,  NCons,   NDum,   NFix, NCnnct, MaxDiis
       22     163      22       0       0       0       0       0

 Cartesian Hessian Update
 Hessian updated using BFGS update


** GEOMETRY OPTIMIZATION IN DELOCALIZED INTERNAL COORDINATES **
   Searching for a Minimum

   Optimization Cycle:  16

                       Coordinates (Angstroms)
     ATOM                X               Y               Z
      1  C        -0.0263831015    0.0017357004   -0.0177328459
      2  C        -0.0695651040   -0.4663786438    1.2918355071
      3  H         0.8297371568   -0.8497238031    1.7553756300
      4  C        -1.2528757142   -0.4490040510    2.0174395356
      5  Cl       -1.2283728218   -1.0511028197    3.6550090987
      6  C        -2.4300272886    0.0411595280    1.4416449705
      7  Cl       -3.9090124872    0.0623782666    2.3496962954
      8  C        -2.3997571751    0.5141081662    0.1193466188
      9  Cl       -3.8506769603    1.1214830953   -0.6170803661
     10  C        -1.1988053271    0.4921148813   -0.6023221499
     11  Cl       -1.1457321797    1.0780923479   -2.2432857170
     12  C         1.2653538326   -0.0344106291   -0.7648370005
     13  C         2.1531873387    1.0549538509   -0.7222380861
     14  Cl        1.7126450933    2.4687322080    0.1993725988
     15  C         3.3690862949    1.0134144309   -1.4121476848
     16  Cl        4.4853612630    2.3548755126   -1.3734903747
     17  C         3.7085587335   -0.1171504950   -2.1496827267
     18  H         4.6506079815   -0.1400902176   -2.6818617813
     19  C         2.8475849228   -1.2033854532   -2.2019756852
     20  H         3.1078851697   -2.0832172552   -2.7752006433
     21  C         1.6406901512   -1.1556959393   -1.5127541302
     22  Cl        0.5749758631   -2.5449139207   -1.6039178748
   Point Group: c1    Number of degrees of freedom:    60


   Energy is  -3680.745351671

 Hessian updated using BFGS update

 60 Hessian modes will be used to form the next step
  Hessian Eigenvalues:
     0.001403    0.015756    0.018299    0.019078    0.021040    0.021481
     0.022521    0.023631    0.023825    0.023910    0.023979    0.024093
     0.024114    0.024123    0.024139    0.024159    0.024173    0.024354
     0.027481    0.102480    0.159021    0.160008    0.160181    0.205428
     0.220525    0.225770    0.237063    0.241326    0.246162    0.249899
     0.249988    0.250027    0.250199    0.252515    0.259332    0.289461
     0.293661    0.299872    0.300331    0.301035    0.301251    0.302177
     0.306996    0.312933    0.354876    0.356667    0.356679    0.368609
     0.418585    0.425588    0.434807    0.452677    0.466850    0.470762
     0.472747    0.477733    0.479615    0.487923    0.492566    0.529803

 Minimum search - taking simple RFO step
 Searching for Lamda that Minimizes Along All modes
 Value Taken    Lamda =   0.00000000
 Step Taken.  Stepsize is  0.004122

                             Maximum     Tolerance    Cnvgd?
         Gradient           0.000142      0.000300     YES
         Displacement       0.001932      0.001200      NO
         Energy change     -0.000001      0.000001     YES

 Final energy is   -3680.7453516709602     


 ******************************
 **  OPTIMIZATION CONVERGED  **
 ******************************

                       Coordinates (Angstroms)
     ATOM                X               Y               Z
      1  C        -0.0263831015    0.0017357004   -0.0177328459
      2  C        -0.0695651040   -0.4663786438    1.2918355071
      3  H         0.8297371568   -0.8497238031    1.7553756300
      4  C        -1.2528757142   -0.4490040510    2.0174395356
      5  Cl       -1.2283728218   -1.0511028197    3.6550090987
      6  C        -2.4300272886    0.0411595280    1.4416449705
      7  Cl       -3.9090124872    0.0623782666    2.3496962954
      8  C        -2.3997571751    0.5141081662    0.1193466188
      9  Cl       -3.8506769603    1.1214830953   -0.6170803661
     10  C        -1.1988053271    0.4921148813   -0.6023221499
     11  Cl       -1.1457321797    1.0780923479   -2.2432857170
     12  C         1.2653538326   -0.0344106291   -0.7648370005
     13  C         2.1531873387    1.0549538509   -0.7222380861
     14  Cl        1.7126450933    2.4687322080    0.1993725988
     15  C         3.3690862949    1.0134144309   -1.4121476848
     16  Cl        4.4853612630    2.3548755126   -1.3734903747
     17  C         3.7085587335   -0.1171504950   -2.1496827267
     18  H         4.6506079815   -0.1400902176   -2.6818617813
     19  C         2.8475849228   -1.2033854532   -2.2019756852
     20  H         3.1078851697   -2.0832172552   -2.7752006433
     21  C         1.6406901512   -1.1556959393   -1.5127541302
     22  Cl        0.5749758631   -2.5449139207   -1.6039178748

Z-matrix Print:
$molecule
0 1
Cl
C  1 1.743258
C  2 1.398853 1 119.058541
C  3 1.391390 2 119.029507 1 -179.970998 0
H  4 1.081928 3 119.778820 2 179.906319 0
C  4 1.388174 3 120.944685 2 -0.130803 0
C  6 1.399102 4 120.428612 3 0.051284 0
C  2 1.401276 1 120.371475 3 179.942916 0
C  3 1.492667 2 121.643282 1 -0.135731 0
C  9 1.399120 3 121.273140 2 -90.791004 0
C  10 1.390646 9 121.684267 3 -179.398164 0
H  11 1.081872 10 119.953503 9 -179.741308 0
C  11 1.387053 10 119.548667 9 0.143232 0
H  13 1.082219 11 120.343714 10 -179.943694 0
C  13 1.391897 11 120.310020 10 0.046512 0
C  15 1.398610 13 119.836974 11 -0.095777 0
Cl 7 1.735628 6 120.392544 4 179.997131 0
Cl 8 1.736778 2 120.205020 1 0.205312 0
Cl 16 1.744194 15 120.284810 13 -179.708519 0
Cl 6 1.744923 4 118.310954 3 -179.931630 0
Cl 15 1.745589 13 118.683492 11 179.898139 0
Cl 10 1.753278 9 119.982947 3 0.891548 0
$end


 --------------------------------------------------------------

                    Orbital Energies (a.u.)
 --------------------------------------------------------------

 Alpha MOs
 -- Occupied --
********-101.5795-101.5789-101.5780-101.5779-101.5775-101.5770 -10.2820
-10.2814 -10.2793 -10.2773 -10.2751 -10.2731 -10.2728 -10.2422 -10.2383
-10.2230 -10.2223 -10.2198  -9.4945  -9.4941  -9.4937  -9.4928  -9.4925
 -9.4920  -9.4917  -7.2595  -7.2592  -7.2586  -7.2576  -7.2573  -7.2570
 -7.2565  -7.2494  -7.2489  -7.2485  -7.2484  -7.2480  -7.2478  -7.2475
 -7.2472  -7.2470  -7.2468  -7.2467  -7.2466  -7.2462  -7.2460  -0.9646
 -0.9497  -0.9167  -0.9092  -0.8971  -0.8831  -0.8682  -0.8518  -0.8462
 -0.8019  -0.7613  -0.7513  -0.7443  -0.6736  -0.6420  -0.6331  -0.6176
 -0.5532  -0.5481  -0.5372  -0.5306  -0.5005  -0.4854  -0.4719  -0.4699
 -0.4675  -0.4614  -0.4512  -0.4398  -0.4237  -0.4187  -0.4127  -0.4039
 -0.3949  -0.3802  -0.3702  -0.3569  -0.3548  -0.3536  -0.3499  -0.3427
 -0.3378  -0.3357  -0.3352  -0.3266  -0.3184  -0.2881  -0.2771  -0.2689
 -0.2675
 -- Virtual --
 -0.0632  -0.0608  -0.0599  -0.0523  -0.0501  -0.0323  -0.0134  -0.0031
 -0.0014   0.0060   0.0152   0.0171   0.0202   0.0225   0.0251   0.0325
  0.0433   0.0492   0.0516   0.0564   0.0576   0.0600   0.0630   0.0673
  0.0761   0.0775   0.0832   0.0836   0.0882   0.0892   0.0950   0.0970
  0.1003   0.1029   0.1049   0.1060   0.1124   0.1139   0.1198   0.1220
  0.1236   0.1263   0.1266   0.1292   0.1356   0.1380   0.1403   0.1430
  0.1441   0.1531   0.1562   0.1587   0.1628   0.1671   0.1723   0.1774
  0.1808   0.1834   0.1852   0.1899   0.1918   0.1977   0.2023   0.2040
  0.2113   0.2123   0.2170   0.2244   0.2260   0.2281   0.2330   0.2350
  0.2404   0.2453   0.2463   0.2479   0.2536   0.2583   0.2616   0.2644
  0.2691   0.2736   0.2748   0.2814   0.2853   0.2877   0.2886   0.2914
  0.2980   0.2997   0.3028   0.3066   0.3166   0.3199   0.3281   0.3360
  0.3451   0.3586   0.4032   0.4053   0.4170   0.4296   0.4317   0.4365
  0.4440   0.4508   0.4536   0.4549   0.4584   0.4612   0.4644   0.4735
  0.4788   0.4826   0.4836   0.4880   0.4986   0.5016   0.5090   0.5109
  0.5167   0.5289   0.5350   0.5416   0.5642   0.5691   0.5716   0.5741
  0.5794   0.5909   0.5961   0.6012   0.6049   0.6088   0.6126   0.6203
  0.6285   0.6354   0.6380   0.6414   0.6531   0.6573   0.6650   0.6735
  0.6790   0.6861   0.6932   0.6981   0.7180   0.7252   0.7588   0.7828
  0.7890   0.7994   0.8083   0.8155   0.8181   0.8306   0.8358   0.8361
  0.8390   0.8429   0.8432   0.8462   0.8479   0.8502   0.8545   0.8563
  0.8580   0.8631   0.8651   0.8689   0.8785   0.8859   0.8898   0.8937
  0.8988   0.9062   0.9124   0.9177   0.9262   0.9315   0.9369   0.9435
  0.9469   0.9514   0.9558   0.9571   0.9575   0.9662   0.9677   0.9712
  0.9808   1.0046   1.0073   1.0079   1.0282   1.0297   1.0387   1.0518
  1.0600   1.0680   1.0989   1.1274   1.1535   1.1810   1.1912   1.2016
  1.2057   1.2156   1.2216   1.2435   1.2505   1.2626   1.2714   1.2725
  1.2850   1.2875   1.2941   1.2973   1.3044   1.3390   1.3485   1.3618
  1.3730   1.3897   1.4219   1.4339   1.4720   1.4759   1.4806   1.5027
  1.5562   1.5624   1.5923   1.5992   1.6323   1.6387   1.6476   1.6589
  1.6736   1.7145   1.7242   1.7467   1.7475   1.7917   1.8002   1.8046
  1.8318   1.8380   1.8485   1.8509   1.8573   1.8764   1.9125   1.9185
  1.9365   1.9541   1.9625   1.9886   2.0170   2.0623   2.0717   2.0894
  2.1118   2.1241   2.1765   2.2041   2.2265   2.2356   2.2394   2.2482
  2.2505   2.2635   2.2689   2.2832   2.2929   2.3083   2.3228   2.3314
  2.3396   2.3617   2.3717   2.4053   2.4142   2.4181   2.4266   2.4387
  2.4614   2.4738   2.4955   2.5034   2.5236   2.5333   2.5490   2.5505
  2.5823   2.6132   2.6280   2.6512   2.6708   2.6752   2.6898   2.6963
  2.7013   2.7029   2.7467   2.7501   2.7613   2.7782   2.8129   2.8225
  2.8304   2.8593   2.8898   2.9616   2.9675   3.0669   3.0780   3.0791
  3.0986   3.1129   3.1244   3.1470   3.1714   3.2035   3.2289   3.2529
  3.2847   3.3652   3.3838   3.4125   3.5060   3.6067   3.6463   3.6698
  3.7480   3.8438   3.9034   3.9962   4.0371   4.0489   4.3138   4.8027
  4.8067   9.7472   9.7760   9.7889   9.8049   9.8086   9.8375   9.8556
 23.3207  23.4760  23.7988  23.8183  23.8512  23.8882  23.9302  23.9472
 23.9806  24.0234  24.1092  24.1305  25.7681  25.7921  25.8050  25.8434
 25.8921  25.9412  25.9847  26.0849  26.1022  26.1457  26.1754  26.2161
 26.3272  26.3527  26.4870  26.5765  26.6043  26.6910  26.7594  26.9136
 27.0617 215.7378 215.7702 215.7845 215.8037 215.8076 215.8471 215.8644
 --------------------------------------------------------------

          Ground-State Mulliken Net Atomic Charges

     Atom                 Charge (a.u.)
  ----------------------------------------
      1 C                    -0.553640
      2 C                    -0.719962
      3 H                     0.228089
      4 C                    -0.644436
      5 Cl                    0.625892
      6 C                    -0.328931
      7 Cl                    0.617094
      8 C                     0.364331
      9 Cl                    0.646377
     10 C                    -0.988079
     11 Cl                    0.509354
     12 C                    -0.210975
     13 C                    -1.401080
     14 Cl                    0.523514
     15 C                     1.140067
     16 Cl                    0.519779
     17 C                    -0.568588
     18 H                     0.215953
     19 C                    -0.243921
     20 H                     0.206264
     21 C                    -0.364844
     22 Cl                    0.427744
  ----------------------------------------
  Sum of atomic charges =     0.000000

 -----------------------------------------------------------------
                    Cartesian Multipole Moments
 -----------------------------------------------------------------
    Charge (ESU x 10^10)
                 0.0000
    Dipole Moment (Debye)
         X       2.2350      Y      -1.2692      Z      -0.9484
       Tot       2.7396
    Quadrupole Moments (Debye-Ang)
        XX    -152.5689     XY      -5.2240     YY    -158.9458
        XZ      -4.7839     YZ       2.4163     ZZ    -154.6199
    Octopole Moments (Debye-Ang^2)
       XXX      10.6242    XXY     -57.5751    XYY      -5.8019
       YYY    -121.5820    XXZ      -6.9005    XYZ      10.1497
       YYZ      21.9687    XZZ      17.8340    YZZ     -47.2445
       ZZZ      52.5144
    Hexadecapole Moments (Debye-Ang^3)
      XXXX   -6246.1035   XXXY    -369.5043   XXYY   -1400.8367
      XYYY    -288.9261   YYYY   -2005.8874   XXXZ     976.3952
      XXYZ      98.7475   XYYZ     370.3877   YYYZ     209.0045
      XXZZ   -1503.4027   XYZZ    -138.3884   YYZZ    -856.0422
      XZZZ    1061.6602   YZZZ     181.2719   ZZZZ   -3119.1882
 -----------------------------------------------------------------
Archival summary:
1\1\february\OPT\ProcedureUnspecified\BasisUnspecified\l7123\taweetha\FriMar613:44:272020FriMar613:44:272020\0\\#,OPT,ProcedureUnspecified,BasisUnspecified,\\0,1\Cl\C,1,1.74326\C,2,1.39885,1,119.059\C,3,1.39139,2,119.03,1,-179.971,0\H,4,1.08193,3,119.779,2,179.906,0\C,4,1.38817,3,120.945,2,-0.130803,0\C,6,1.3991,4,120.429,3,0.0512841,0\C,2,1.40128,1,120.371,3,179.943,0\C,3,1.49267,2,121.643,1,-0.135731,0\C,9,1.39912,3,121.273,2,-90.791,0\C,10,1.39065,9,121.684,3,-179.398,0\H,11,1.08187,10,119.954,9,-179.741,0\C,11,1.38705,10,119.549,9,0.143232,0\H,13,1.08222,11,120.344,10,-179.944,0\C,13,1.3919,11,120.31,10,0.0465121,0\C,15,1.39861,13,119.837,11,-0.0957768,0\Cl,7,1.73563,6,120.393,4,179.997,0\Cl,8,1.73678,2,120.205,1,0.205312,0\Cl,16,1.74419,15,120.285,13,-179.709,0\Cl,6,1.74492,4,118.311,3,-179.932,0\Cl,15,1.74559,13,118.683,11,179.898,0\Cl,10,1.75328,9,119.983,3,0.891548,0\\\@

 Total job time:  3200.26s(wall), 18310.82s(cpu) 
 Fri Mar  6 13:44:27 2020

        *************************************************************
        *                                                           *
        *  Thank you very much for using Q-Chem.  Have a nice day.  *
        *                                                           *
        *************************************************************


 
User input: 2 of 2 
 
                  Welcome to Q-Chem
     A Quantum Leap Into The Future Of Chemistry


 Q-Chem 5.2 (devel), Q-Chem, Inc., Pleasanton, CA (2019)

 Yihan Shao,  Zhengting Gan,  E. Epifanovsky,  A. T. B. Gilbert,  M. Wormit,  
 J. Kussmann,  A. W. Lange,  A. Behn,  Jia Deng,  Xintian Feng,  D. Ghosh,  
 M. Goldey,  P. R. Horn,  L. D. Jacobson,  I. Kaliman,  T. Kus,  A. Landau,  
 Jie Liu,  E. I. Proynov,  R. M. Richard,  R. P. Steele,  E. J. Sundstrom,  
 H. L. Woodcock III,  P. M. Zimmerman,  D. Zuev,  B. Albrecht,  E. Alguire,  
 S. A. Baeppler,  D. Barton,  Z. Benda,  Y. A. Bernard,  E. J. Berquist,  
 K. B. Bravaya,  H. Burton,  D. Casanova,  Chun-Min Chang,  Yunqing Chen,  
 A. Chien,  K. D. Closser,  M. P. Coons,  S. Coriani,  S. Dasgupta,  
 A. L. Dempwolff,  M. Diedenhofen,  Hainam Do,  R. G. Edgar,  Po-Tung Fang,  
 S. Faraji,  S. Fatehi,  Qingguo Feng,  K. D. Fenk,  J. Fosso-Tande,  
 J. Gayvert,  Qinghui Ge,  A. Ghysels,  G. Gidofalvi,  J. Gomes,  
 J. Gonthier,  A. Gunina,  D. Hait,  M. W. D. Hanson-Heine,  
 P. H. P. Harbach,  A. W. Hauser,  M. F. Herbst,  J. E. Herr,  
 E. G. Hohenstein,  Z. C. Holden,  Kerwin Hui,  B. C. Huynh,  T.-C. Jagau,  
 Hyunjun Ji,  B. Kaduk,  K. Khistyaev,  Jaehoon Kim,  P. Klunzinger,  K. Koh,  
 D. Kosenkov,  L. Koulias,  T. Kowalczyk,  C. M. Krauter,  A. Kunitsa,  
 Ka Un Lao,  A. Laurent,  K. V. Lawler,  Joonho Lee,  D. Lefrancois,  
 S. Lehtola,  D. S. Levine,  Yi-Pei Li,  You-Sheng Lin,  Fenglai Liu,  
 E. Livshits,  A. Luenser,  P. Manohar,  E. Mansoor,  S. F. Manzer,  
 Shan-Ping Mao,  Yuezhi Mao,  N. Mardirossian,  A. V. Marenich,  
 T. Markovich,  L. A. Martinez-Martinez,  S. A. Maurer,  N. J. Mayhall,  
 S. C. McKenzie,  J.-M. Mewes,  P. Morgante,  A. F. Morrison,  
 J. W. Mullinax,  K. Nanda,  T. S. Nguyen-Beck,  R. Olivares-Amaya,  
 J. A. Parkhill,  Zheng Pei,  T. M. Perrine,  F. Plasser,  P. Pokhilko,  
 S. Prager,  A. Prociuk,  E. Ramos,  D. R. Rehn,  F. Rob,  M. Scheurer,  
 M. Schneider,  N. Sergueev,  S. M. Sharada,  S. Sharma,  D. W. Small,  
 T. Stauch,  T. Stein,  Yu-Chuan Su,  A. J. W. Thom,  A. Tkatchenko,  
 T. Tsuchimochi,  N. M. Tubman,  L. Vogt,  M. L. Vidal,  O. Vydrov,  
 M. A. Watson,  J. Wenzel,  M. de Wergifosse,  T. A. Wesolowski,  A. White,  
 J. Witte,  A. Yamada,  Jun Yang,  K. Yao,  S. Yeganeh,  S. R. Yost,  
 Zhi-Qiang You,  A. Zech,  Igor Ying Zhang,  Xing Zhang,  Yan Zhao,  
 Ying Zhu,  B. R. Brooks,  G. K. L. Chan,  C. J. Cramer,  M. S. Gordon,  
 W. J. Hehre,  A. Klamt,  M. W. Schmidt,  C. D. Sherrill,  D. G. Truhlar,  
 A. Aspuru-Guzik,  R. Baer,  A. T. Bell,  N. A. Besley,  Jeng-Da Chai,  
 A. E. DePrince, III,  R. A. DiStasio Jr.,  A. Dreuw,  B. D. Dunietz,  
 T. R. Furlani,  Chao-Ping Hsu,  Yousung Jung,  Jing Kong,  D. S. Lambrecht,  
 WanZhen Liang,  C. Ochsenfeld,  V. A. Rassolov,  L. V. Slipchenko,  
 J. E. Subotnik,  T. Van Voorhis,  J. M. Herbert,  A. I. Krylov,  
 P. M. W. Gill,  M. Head-Gordon

 Contributors to earlier versions of Q-Chem not listed above: 
 R. D. Adamson,  B. Austin,  J. Baker,  G. J. O. Beran,  K. Brandhorst,  
 S. T. Brown,  E. F. C. Byrd,  A. K. Chakraborty,  C.-L. Cheng,  
 Siu Hung Chien,  D. M. Chipman,  D. L. Crittenden,  H. Dachsel,  
 R. J. Doerksen,  A. D. Dutoi,  L. Fusti-Molnar,  W. A. Goddard III,  
 A. Golubeva-Zadorozhnaya,  S. R. Gwaltney,  G. Hawkins,  A. Heyden,  
 S. Hirata,  G. Kedziora,  F. J. Keil,  C. Kelley,  Jihan Kim,  R. A. King,  
 R. Z. Khaliullin,  P. P. Korambath,  W. Kurlancheek,  A. M. Lee,  M. S. Lee,  
 S. V. Levchenko,  Ching Yeh Lin,  D. Liotard,  R. C. Lochan,  I. Lotan,  
 P. E. Maslen,  N. Nair,  D. P. O'Neill,  D. Neuhauser,  E. Neuscamman,  
 C. M. Oana,  R. Olson,  B. Peters,  R. Peverati,  P. A. Pieniazek,  
 Y. M. Rhee,  J. Ritchie,  M. A. Rohrdanz,  E. Rosta,  N. J. Russ,  
 H. F. Schaefer III,  N. E. Schultz,  N. Shenvi,  A. C. Simmonett,  A. Sodt,  
 D. Stuck,  K. S. Thanthiriwatte,  V. Vanovschi,  Tao Wang,  A. Warshel,  
 C. F. Williams,  Q. Wu,  X. Xu,  W. Zhang

 Please cite Q-Chem as follows:
 Y. Shao et al., Mol. Phys. 113, 184-215 (2015)
 DOI: 10.1080/00268976.2014.952696

 Q-Chem 5.2.1 for Intel X86 EM64T Linux

 Parts of Q-Chem use Armadillo 8.300.2 (Tropical Shenanigans).
 http://arma.sourceforge.net/

 Q-Chem begins on Fri Mar  6 13:44:27 2020  

Host: 
0

     Scratch files written to /scratch/taweetham/qchem18388//
NAlpha2: 194
NElect   194
Mult     1
The previous job contains 0 fragments, simply inherited here

 Q-Chem warning in module libgen/rem_setup.C, line 2168:

 Setting Thresh to 1e-14


Checking the input file for inconsistencies... 	...done.

--------------------------------------------------------------
User input:
--------------------------------------------------------------

$MOLECULE
READ
$END

$REM
   JOB_TYPE 	FREQUENCY
   BASIS 	6-311++G**
   METHOD	B3LYP
   SCF_GUESS_ALWAYS     TRUE
   SYM_IGNORE   TRUE
   S2THRESH     15
   THRESH       15
   MEM_TOTAL    10000
$END

--------------------------------------------------------------
 ----------------------------------------------------------------
             Standard Nuclear Orientation (Angstroms)
    I     Atom           X                Y                Z
 ----------------------------------------------------------------
    1      C      -0.0263831015     0.0017357004    -0.0177328459
    2      C      -0.0695651040    -0.4663786438     1.2918355071
    3      H       0.8297371568    -0.8497238031     1.7553756300
    4      C      -1.2528757142    -0.4490040510     2.0174395356
    5      Cl     -1.2283728218    -1.0511028197     3.6550090987
    6      C      -2.4300272886     0.0411595280     1.4416449705
    7      Cl     -3.9090124872     0.0623782666     2.3496962954
    8      C      -2.3997571751     0.5141081662     0.1193466188
    9      Cl     -3.8506769603     1.1214830953    -0.6170803661
   10      C      -1.1988053271     0.4921148813    -0.6023221499
   11      Cl     -1.1457321797     1.0780923479    -2.2432857170
   12      C       1.2653538326    -0.0344106291    -0.7648370005
   13      C       2.1531873387     1.0549538509    -0.7222380861
   14      Cl      1.7126450933     2.4687322080     0.1993725988
   15      C       3.3690862949     1.0134144309    -1.4121476848
   16      Cl      4.4853612630     2.3548755126    -1.3734903747
   17      C       3.7085587335    -0.1171504950    -2.1496827267
   18      H       4.6506079815    -0.1400902176    -2.6818617813
   19      C       2.8475849228    -1.2033854532    -2.2019756852
   20      H       3.1078851697    -2.0832172552    -2.7752006433
   21      C       1.6406901512    -1.1556959393    -1.5127541302
   22      Cl      0.5749758631    -2.5449139207    -1.6039178748
 ----------------------------------------------------------------
 Nuclear Repulsion Energy =        2382.77358033 hartrees
 There are       97 alpha and       97 beta electrons
 Requested basis set is 6-311++G(d,p)
 There are 178 shells and 495 basis functions

 Total QAlloc Memory Limit  10000 MB
 Mega-Array Size       188 MB
 MEM_STATIC part       192 MB
 A cutoff of  1.0D-15 yielded  11688 shell pairs
 There are    100199 function pairs (    107746 Cartesian)
 Smallest overlap matrix eigenvalue = 1.40E-07
 Linear dependence detected in AO basis
 Number of orthogonalized atomic orbitals = 489
 Maximum deviation from orthogonality = 2.657E-10
 Guess from superposition of atomic densities
 Warning:  Energy on first SCF cycle will be non-variational
 SAD guess density has 194.000000 electrons

 -----------------------------------------------------------------------
  General SCF calculation program by
  Eric Jon Sundstrom, Paul Horn, Yuezhi Mao, Dmitri Zuev, Alec White,
  David Stuck, Shaama M.S., Shane Yost, Joonho Lee, David Small,
  Daniel Levine, Susi Lehtola, Hugh Burton, Evgeny Epifanovsky,
  Bang C. Huynh
 -----------------------------------------------------------------------
 Exchange:     0.2000 Hartree-Fock + 0.0800 Slater + 0.7200 B88
 Correlation:  0.1900 VWN1RPA + 0.8100 LYP
 Using SG-1 standard quadrature grid
 using 6 threads for integral computing
 -------------------------------------------------------
 OpenMP Integral computing Module                
 Release: version 2.0, May 2017, Q-Chem Inc. Pleasanton 
 -------------------------------------------------------
 A restricted SCF calculation will be
 performed using DIIS
 SCF converges when DIIS error is below 1.0e-08
 ---------------------------------------
  Cycle       Energy         DIIS error
 ---------------------------------------
    1   -3685.2056953077      2.74e-02  
    2   -3680.6288560544      1.96e-03  
    3   -3680.5294895332      2.54e-03  
    4   -3680.7331343446      6.01e-04  
    5   -3680.7430882529      2.68e-04  
    6   -3680.7450252671      1.02e-04  
    7   -3680.7453219969      3.07e-05  
    8   -3680.7453477568      1.13e-05  
    9   -3680.7453513107      3.38e-06  
   10   -3680.7453516469      8.64e-07  
   11   -3680.7453516690      2.94e-07  
   12   -3680.7453516714      1.12e-07  
   13   -3680.7453516719      4.25e-08  
   14   -3680.7453516720      1.40e-08  
   15   -3680.7453516718      4.28e-09  Convergence criterion met
 ---------------------------------------
 SCF time:   CPU 868.57s  wall 153.00s 
 SCF   energy in the final basis set =    -3680.7453516718
 Total energy in the final basis set =    -3680.7453516718

 --------------------------------------------------------------

                    Orbital Energies (a.u.)
 --------------------------------------------------------------

 Alpha MOs
 -- Occupied --
********-101.5795-101.5789-101.5780-101.5779-101.5775-101.5770 -10.2820
-10.2814 -10.2793 -10.2773 -10.2751 -10.2731 -10.2728 -10.2422 -10.2383
-10.2230 -10.2223 -10.2198  -9.4945  -9.4941  -9.4937  -9.4928  -9.4925
 -9.4920  -9.4917  -7.2595  -7.2592  -7.2586  -7.2576  -7.2573  -7.2570
 -7.2565  -7.2494  -7.2489  -7.2485  -7.2484  -7.2480  -7.2478  -7.2475
 -7.2472  -7.2470  -7.2468  -7.2467  -7.2466  -7.2462  -7.2460  -0.9646
 -0.9497  -0.9167  -0.9092  -0.8971  -0.8831  -0.8682  -0.8518  -0.8462
 -0.8019  -0.7613  -0.7513  -0.7443  -0.6736  -0.6420  -0.6331  -0.6176
 -0.5532  -0.5481  -0.5372  -0.5306  -0.5005  -0.4854  -0.4719  -0.4699
 -0.4675  -0.4614  -0.4512  -0.4398  -0.4237  -0.4187  -0.4127  -0.4039
 -0.3949  -0.3802  -0.3702  -0.3569  -0.3548  -0.3536  -0.3499  -0.3427
 -0.3378  -0.3357  -0.3352  -0.3266  -0.3184  -0.2881  -0.2771  -0.2689
 -0.2675
 -- Virtual --
 -0.0632  -0.0608  -0.0599  -0.0523  -0.0501  -0.0323  -0.0134  -0.0031
 -0.0014   0.0060   0.0152   0.0171   0.0202   0.0225   0.0251   0.0325
  0.0433   0.0492   0.0516   0.0564   0.0576   0.0600   0.0630   0.0673
  0.0761   0.0775   0.0832   0.0836   0.0882   0.0892   0.0950   0.0970
  0.1003   0.1029   0.1049   0.1060   0.1124   0.1139   0.1198   0.1220
  0.1236   0.1263   0.1266   0.1292   0.1356   0.1380   0.1403   0.1430
  0.1441   0.1531   0.1562   0.1587   0.1628   0.1671   0.1723   0.1774
  0.1808   0.1834   0.1852   0.1899   0.1918   0.1977   0.2023   0.2040
  0.2113   0.2123   0.2170   0.2244   0.2260   0.2281   0.2330   0.2350
  0.2404   0.2453   0.2463   0.2479   0.2536   0.2583   0.2616   0.2644
  0.2691   0.2736   0.2748   0.2814   0.2853   0.2877   0.2886   0.2914
  0.2980   0.2997   0.3028   0.3066   0.3166   0.3199   0.3281   0.3360
  0.3451   0.3586   0.4032   0.4053   0.4170   0.4296   0.4317   0.4365
  0.4440   0.4508   0.4536   0.4549   0.4584   0.4612   0.4644   0.4735
  0.4788   0.4826   0.4836   0.4880   0.4986   0.5016   0.5090   0.5109
  0.5167   0.5289   0.5350   0.5416   0.5642   0.5691   0.5716   0.5741
  0.5794   0.5909   0.5961   0.6012   0.6049   0.6088   0.6126   0.6203
  0.6285   0.6354   0.6380   0.6414   0.6531   0.6573   0.6650   0.6735
  0.6790   0.6861   0.6932   0.6981   0.7180   0.7252   0.7588   0.7828
  0.7890   0.7994   0.8083   0.8155   0.8181   0.8306   0.8358   0.8361
  0.8390   0.8429   0.8432   0.8462   0.8479   0.8502   0.8545   0.8563
  0.8580   0.8631   0.8651   0.8689   0.8785   0.8859   0.8898   0.8937
  0.8988   0.9062   0.9124   0.9177   0.9262   0.9315   0.9369   0.9435
  0.9469   0.9514   0.9558   0.9571   0.9575   0.9662   0.9677   0.9712
  0.9808   1.0046   1.0073   1.0079   1.0282   1.0297   1.0387   1.0518
  1.0600   1.0680   1.0989   1.1274   1.1535   1.1810   1.1912   1.2016
  1.2057   1.2156   1.2216   1.2435   1.2505   1.2626   1.2714   1.2725
  1.2850   1.2875   1.2941   1.2973   1.3044   1.3390   1.3485   1.3618
  1.3730   1.3897   1.4219   1.4339   1.4720   1.4759   1.4806   1.5027
  1.5562   1.5624   1.5923   1.5992   1.6323   1.6387   1.6476   1.6589
  1.6736   1.7145   1.7242   1.7467   1.7475   1.7917   1.8002   1.8046
  1.8318   1.8380   1.8485   1.8509   1.8573   1.8764   1.9125   1.9185
  1.9365   1.9541   1.9625   1.9886   2.0170   2.0623   2.0717   2.0894
  2.1118   2.1241   2.1765   2.2041   2.2265   2.2356   2.2394   2.2482
  2.2505   2.2635   2.2689   2.2832   2.2929   2.3083   2.3228   2.3314
  2.3396   2.3617   2.3717   2.4053   2.4142   2.4181   2.4266   2.4387
  2.4614   2.4738   2.4955   2.5034   2.5236   2.5333   2.5490   2.5505
  2.5823   2.6132   2.6280   2.6512   2.6708   2.6752   2.6898   2.6963
  2.7013   2.7029   2.7467   2.7501   2.7613   2.7782   2.8129   2.8225
  2.8304   2.8593   2.8898   2.9616   2.9675   3.0669   3.0780   3.0791
  3.0986   3.1129   3.1244   3.1470   3.1714   3.2035   3.2289   3.2529
  3.2847   3.3652   3.3838   3.4125   3.5060   3.6067   3.6463   3.6698
  3.7480   3.8438   3.9034   3.9962   4.0371   4.0489   4.3138   4.8027
  4.8067   9.7472   9.7760   9.7889   9.8049   9.8086   9.8375   9.8556
 23.3207  23.4760  23.7988  23.8183  23.8512  23.8882  23.9302  23.9472
 23.9806  24.0234  24.1092  24.1305  25.7681  25.7921  25.8050  25.8434
 25.8921  25.9412  25.9847  26.0849  26.1022  26.1457  26.1754  26.2161
 26.3272  26.3527  26.4870  26.5765  26.6043  26.6910  26.7594  26.9136
 27.0617 215.7378 215.7702 215.7845 215.8037 215.8076 215.8471 215.8644
 --------------------------------------------------------------

          Ground-State Mulliken Net Atomic Charges

     Atom                 Charge (a.u.)
  ----------------------------------------
      1 C                    -0.553640
      2 C                    -0.719962
      3 H                     0.228089
      4 C                    -0.644436
      5 Cl                    0.625892
      6 C                    -0.328931
      7 Cl                    0.617094
      8 C                     0.364331
      9 Cl                    0.646377
     10 C                    -0.988079
     11 Cl                    0.509354
     12 C                    -0.210975
     13 C                    -1.401080
     14 Cl                    0.523514
     15 C                     1.140067
     16 Cl                    0.519779
     17 C                    -0.568588
     18 H                     0.215953
     19 C                    -0.243921
     20 H                     0.206264
     21 C                    -0.364845
     22 Cl                    0.427744
  ----------------------------------------
  Sum of atomic charges =     0.000000

 -----------------------------------------------------------------
                    Cartesian Multipole Moments
 -----------------------------------------------------------------
    Charge (ESU x 10^10)
                 0.0000
    Dipole Moment (Debye)
         X       2.2350      Y      -1.2692      Z      -0.9484
       Tot       2.7396
    Quadrupole Moments (Debye-Ang)
        XX    -152.5689     XY      -5.2240     YY    -158.9458
        XZ      -4.7839     YZ       2.4163     ZZ    -154.6199
    Octopole Moments (Debye-Ang^2)
       XXX      10.6242    XXY     -57.5751    XYY      -5.8019
       YYY    -121.5820    XXZ      -6.9005    XYZ      10.1497
       YYZ      21.9687    XZZ      17.8340    YZZ     -47.2445
       ZZZ      52.5144
    Hexadecapole Moments (Debye-Ang^3)
      XXXX   -6246.1035   XXXY    -369.5043   XXYY   -1400.8367
      XYYY    -288.9261   YYYY   -2005.8874   XXXZ     976.3952
      XXYZ      98.7475   XYYZ     370.3877   YYYZ     209.0045
      XXZZ   -1503.4027   XYZZ    -138.3884   YYZZ    -856.0422
      XZZZ    1061.6602   YZZZ     181.2719   ZZZZ   -3119.1882
 -----------------------------------------------------------------
 Calculating MO derivatives via CPSCF
    1     0    69    0.0167709  
    2     0    69    0.0054688  
    3     0    69    0.0005578  
    4     1    68    0.0000436  
    5    65     4    0.0000029  
    6    69     0    0.0000002  Converged
 Time for AOints: 1945.6 s (CPU) 328.1 s (wall)
 ------------------------------------------------------------------------------
                     AOints        : Timing summary (seconds)
 ------------------------------------------------------------------------------
     job step          cpu (% of tot)      sys (% of tot)     wall (% of tot)
 ------------------------------------------------------------------------------
  AOints            0.1946E+04 ( 9.5)   0.4400E-04 ( 5.7)   0.3281E+03 ( 9.5)
 ------------------------------------------------------------------------------
   Grand Totals     0.2040E+05          0.7680E-03          0.3468E+04
 ------------------------------------------------------------------------------
 Polarizability Matrix (a.u.)
            1           2           3
    1-269.9522930 -11.5798113  41.2266358
    2 -11.5798113-198.1035004   7.2172100
    3  41.2266358   7.2172100-223.0229170
 Calculating analytic Hessian of the SCF energy

 Direct stationary perturbation theory relativistic correction:

 rels  =       5.537882137004
 relv  =     -21.483382994924
 rel2e =       6.005904865713
 E_rel =      -9.939595992208

 Hessian of the SCF Energy
            1           2           3           4           5           6
    1   0.6081891  -0.0894888  -0.0400193  -0.1169706   0.0003768   0.0384721
    2  -0.0894888   0.2474096  -0.1444106   0.0230390  -0.0914616   0.0775237
    3  -0.0400193  -0.1444106   0.5938501  -0.0243359   0.0922142  -0.2943633
    4  -0.1169706   0.0230390  -0.0243359   0.6932864  -0.1305171  -0.0125366
    5   0.0003768  -0.0914616   0.0922142  -0.1305171   0.2203871  -0.1767919
    6   0.0384721   0.0775237  -0.2943633  -0.0125366  -0.1767919   0.6181424
    7   0.0046480  -0.0010833   0.0024565  -0.2548848   0.0887815  -0.1003843
    8   0.0085083   0.0002408   0.0040196   0.0893332  -0.0739639   0.0490874
    9  -0.0237763   0.0101065  -0.0088604  -0.1020982   0.0496091  -0.1047190
   10   0.0301976  -0.0324228   0.0731160  -0.2763695   0.0285075   0.0639120
   11  -0.0139844   0.0102566  -0.0038755   0.0062033  -0.0665768   0.0193256
   12   0.0224419   0.0082608  -0.0314064   0.1254573   0.0046575  -0.1532457
   13  -0.0028258   0.0017084  -0.0000375   0.0027739  -0.0088079   0.0252250
   14   0.0003264   0.0041768   0.0002507  -0.0009050   0.0011694   0.0094550
   15   0.0037707  -0.0006363   0.0036601   0.0035403   0.0146358  -0.0380605
   16  -0.0152526   0.0135018  -0.0273107  -0.0524046   0.0037309   0.0281789
   17   0.0130166  -0.0112466   0.0215364   0.0212970   0.0097876  -0.0244499
   18  -0.0260710   0.0211831  -0.0416210  -0.0203440  -0.0128695   0.0544975
   19  -0.0009170  -0.0004596   0.0013357  -0.0001600   0.0030940  -0.0059065
   20  -0.0003304  -0.0007178  -0.0004404   0.0014503   0.0025413   0.0025113
   21   0.0008492  -0.0003310  -0.0006618  -0.0014308   0.0014121   0.0008575
   22  -0.0519907   0.0220990  -0.0240154  -0.0183368  -0.0065893   0.0298472
   23   0.0042278   0.0083377  -0.0124471  -0.0063801  -0.0026734   0.0098878
   24   0.0254994  -0.0242868   0.0547780   0.0290755   0.0099872  -0.0469365
   25   0.0003562  -0.0013953   0.0059491  -0.0015949   0.0006291  -0.0012457
   26   0.0000765   0.0036870   0.0000292   0.0005996  -0.0010519   0.0001098
   27   0.0019920   0.0009664  -0.0002380  -0.0011789   0.0001070  -0.0003790
   28  -0.2458579   0.0551148  -0.0286108   0.0346420   0.0205980  -0.0743694
   29   0.0759080  -0.0887668   0.0320943   0.0025283  -0.0029906   0.0283479
   30  -0.0862399   0.0458527  -0.1284138  -0.0244100   0.0164170  -0.0211730
   31   0.0034090   0.0080872  -0.0216367  -0.0035468   0.0014830   0.0007709
   32   0.0009205  -0.0028851   0.0184140   0.0031840   0.0031307   0.0000703
   33  -0.0018953   0.0136696  -0.0322792  -0.0038385   0.0012163   0.0030624
   34  -0.1817057   0.0032406   0.0608648  -0.0034803  -0.0022160   0.0114551
   35   0.0039993  -0.0768344  -0.0018693  -0.0091293   0.0048420   0.0055095
   36   0.0595897  -0.0015523  -0.1115613   0.0302416   0.0010984  -0.0178177
   37  -0.0223488  -0.0209401   0.0038059  -0.0006176   0.0005959  -0.0019452
   38  -0.0083884   0.0045987   0.0059972   0.0017979  -0.0007380  -0.0020719
   39   0.0114731   0.0118254   0.0035888   0.0016480  -0.0012092  -0.0009392
   40  -0.0024458  -0.0027235  -0.0013488   0.0000705  -0.0011546  -0.0007253
   41   0.0018586  -0.0024407  -0.0015133  -0.0014516  -0.0006465   0.0002323
   42   0.0010102   0.0019086  -0.0019303   0.0003121   0.0007599   0.0002565
   43   0.0010993  -0.0028074   0.0011015  -0.0002932  -0.0000406   0.0002018
   44  -0.0037001  -0.0018536  -0.0020642   0.0007330   0.0001474  -0.0002023
   45   0.0010668  -0.0021997   0.0040426  -0.0007338  -0.0001448   0.0000608
   46  -0.0001159  -0.0011947  -0.0005871  -0.0003532   0.0000672  -0.0000174
   47   0.0003223  -0.0003600  -0.0005425  -0.0002325   0.0000928  -0.0000067
   48   0.0002626   0.0004004   0.0002601   0.0000138   0.0000904   0.0000970
   49   0.0001984  -0.0002028  -0.0006567  -0.0004232   0.0000964  -0.0000422
   50   0.0001234  -0.0012004  -0.0000377  -0.0001559   0.0000763   0.0000287
   51  -0.0007944   0.0001698  -0.0008287   0.0003470  -0.0000903   0.0000239
   52  -0.0000957   0.0000685  -0.0000427   0.0000212  -0.0000061  -0.0000231
   53   0.0000447   0.0000560   0.0001005  -0.0000046   0.0000058   0.0000103
   54  -0.0000367   0.0000736  -0.0001348  -0.0000018  -0.0000058  -0.0000155
   55   0.0025452  -0.0001717   0.0015419  -0.0003953   0.0001673   0.0002862
   56  -0.0005377  -0.0032784  -0.0034685   0.0005686  -0.0000524  -0.0000390
   57   0.0016703  -0.0042501   0.0029774  -0.0005563   0.0003602   0.0003701
   58   0.0001223   0.0010353   0.0004376  -0.0001604   0.0000023   0.0000350
   59  -0.0001287   0.0002174   0.0000691   0.0000535   0.0000325  -0.0000016
   60  -0.0000797  -0.0005777   0.0000296   0.0000341  -0.0000568   0.0000422
   61  -0.0082499   0.0226096   0.0169208  -0.0017415   0.0004376  -0.0010507
   62   0.0088242   0.0040015  -0.0055602  -0.0026886  -0.0015994   0.0018237
   63   0.0122274  -0.0121750  -0.0087514   0.0002560  -0.0001374   0.0009062
   64  -0.0019877   0.0023854   0.0010739   0.0009392   0.0007643  -0.0001381
   65  -0.0019737  -0.0019344   0.0015052   0.0006768  -0.0004588  -0.0003599
   66  -0.0014121  -0.0015228  -0.0021381   0.0005385  -0.0012591  -0.0006664
            7           8           9          10          11          12
    1   0.0046480   0.0085083  -0.0237763   0.0301976  -0.0139844   0.0224419
    2  -0.0010833   0.0002408   0.0101065  -0.0324228   0.0102566   0.0082608
    3   0.0024565   0.0040196  -0.0088604   0.0731160  -0.0038755  -0.0314064
    4  -0.2548848   0.0893332  -0.1020982  -0.2763695   0.0062033   0.1254573
    5   0.0887815  -0.0739639   0.0496091   0.0285075  -0.0665768   0.0046575
    6  -0.1003843   0.0490874  -0.1047190   0.0639120   0.0193256  -0.1532457
    7   0.2681078  -0.0964279   0.1057069  -0.0179584   0.0096359  -0.0127217
    8  -0.0964279   0.0674679  -0.0561798  -0.0005362   0.0028530   0.0009409
    9   0.1057069  -0.0561798   0.1100936   0.0154189  -0.0057189   0.0086224
   10  -0.0179584  -0.0005362   0.0154189   0.6069432  -0.1009488  -0.0479424
   11   0.0096359   0.0028530  -0.0057189  -0.1009488   0.1780588  -0.1172719
   12  -0.0127217   0.0009409   0.0086224  -0.0479424  -0.1172719   0.4647269
   13   0.0004346  -0.0010972   0.0008236  -0.0367371   0.0029293   0.0024007
   14  -0.0004475  -0.0021146  -0.0012413   0.0041786  -0.0376920   0.0430890
   15  -0.0008328  -0.0008200   0.0001735  -0.0011862   0.0438677  -0.1406959
   16  -0.0017800   0.0007215   0.0024219  -0.2378219   0.0786247  -0.0962146
   17   0.0004350   0.0043931   0.0015596   0.0574727  -0.0876693   0.0483239
   18   0.0032790   0.0013318  -0.0008013  -0.0382618   0.0346427  -0.1260062
   19  -0.0009841  -0.0001615   0.0012110  -0.0378468   0.0013608   0.0232110
   20   0.0002959   0.0002113  -0.0002549   0.0087749   0.0028934  -0.0042827
   21  -0.0000416   0.0000452   0.0000920   0.0030580   0.0005269  -0.0000016
   22   0.0000255  -0.0004612   0.0005899   0.0340091   0.0013151  -0.0226075
   23  -0.0004596  -0.0007410  -0.0001707   0.0203527  -0.0050938   0.0132892
   24   0.0006527  -0.0001653  -0.0008419  -0.0749925   0.0256675  -0.0173302
   25   0.0000736  -0.0000198  -0.0000600   0.0027259  -0.0002084   0.0011387
   26  -0.0000345  -0.0000742  -0.0000413  -0.0013050   0.0032849   0.0017188
   27  -0.0000203  -0.0000518   0.0000585   0.0041462   0.0009873  -0.0018590
   28   0.0013075   0.0005201   0.0015942  -0.0700005   0.0143053   0.0050297
   29   0.0007017   0.0046862   0.0027922   0.0151665  -0.0048774  -0.0016732
   30   0.0010708   0.0029102  -0.0027737   0.0030805  -0.0011830  -0.0005983
   31   0.0002731   0.0002671  -0.0007870   0.0007018  -0.0002938  -0.0000335
   32  -0.0001862  -0.0000097   0.0006713  -0.0005013  -0.0003590  -0.0002292
   33   0.0004618   0.0003843  -0.0011495   0.0003748  -0.0003330   0.0000934
   34   0.0003417  -0.0004553  -0.0016147   0.0029320   0.0007726   0.0001992
   35  -0.0012250  -0.0032156  -0.0012535   0.0009332   0.0049557   0.0034395
   36   0.0004058  -0.0017625   0.0004810  -0.0000960   0.0034488  -0.0029289
   37   0.0001615  -0.0006308   0.0001259  -0.0003063   0.0006835   0.0003796
   38  -0.0001630   0.0003418   0.0004832   0.0002975  -0.0001572  -0.0002219
   39   0.0000418   0.0007343   0.0002066   0.0000033  -0.0007223  -0.0003613
   40   0.0000198   0.0001369   0.0000620   0.0002185   0.0001512  -0.0003424
   41   0.0000742  -0.0001118  -0.0000872   0.0003618  -0.0000929  -0.0000650
   42   0.0000330  -0.0002729  -0.0000955  -0.0004598   0.0000640   0.0002269
   43  -0.0001091  -0.0001334   0.0001278   0.0000176  -0.0000297   0.0004617
   44   0.0000366  -0.0001839   0.0001556  -0.0000120  -0.0000028   0.0002626
   45  -0.0000393  -0.0000353  -0.0000153   0.0001595   0.0001679   0.0001886
   46  -0.0000071  -0.0000541  -0.0000957  -0.0000212   0.0002570  -0.0002964
   47  -0.0000100  -0.0000468  -0.0001055  -0.0000659   0.0001505  -0.0002400
   48  -0.0000009   0.0000054  -0.0000058   0.0000067  -0.0000742   0.0000231
   49  -0.0000176   0.0000363  -0.0000822   0.0000080   0.0000709  -0.0001047
   50  -0.0000033  -0.0000042  -0.0000397   0.0000161   0.0000529  -0.0000763
   51   0.0000130  -0.0000152   0.0000025  -0.0000380   0.0000792  -0.0000237
   52   0.0000001  -0.0000079  -0.0000012   0.0000040   0.0000166  -0.0000063
   53  -0.0000057  -0.0000062  -0.0000035  -0.0000059  -0.0000067  -0.0000121
   54   0.0000080  -0.0000133  -0.0000057   0.0000074   0.0000099   0.0000267
   55  -0.0000728   0.0000760   0.0000965  -0.0000612  -0.0001929   0.0000516
   56  -0.0000773  -0.0002232  -0.0001597   0.0001414   0.0003160   0.0002046
   57  -0.0000669  -0.0000039  -0.0000910   0.0000333  -0.0002266   0.0000720
   58   0.0000216   0.0000369   0.0000223  -0.0000403  -0.0000676  -0.0000521
   59   0.0000042   0.0000071   0.0000085  -0.0000012  -0.0000087  -0.0000306
   60  -0.0000061  -0.0000386  -0.0000219   0.0000546   0.0000084   0.0000361
   61   0.0005196   0.0005677   0.0003863  -0.0007387  -0.0006391  -0.0000720
   62   0.0003021   0.0006602  -0.0001204  -0.0003253  -0.0002866  -0.0001768
   63  -0.0000861  -0.0002454  -0.0003546   0.0002022   0.0005967   0.0001939
   64  -0.0001206  -0.0002184  -0.0000720   0.0001421   0.0000396  -0.0003793
   65  -0.0001438  -0.0001661  -0.0000098  -0.0000774   0.0000007   0.0000933
   66   0.0000707   0.0001448   0.0000053  -0.0005967   0.0000127   0.0002478
           13          14          15          16          17          18
    1  -0.0028258   0.0003264   0.0037707  -0.0152526   0.0130166  -0.0260710
    2   0.0017084   0.0041768  -0.0006363   0.0135018  -0.0112466   0.0211831
    3  -0.0000375   0.0002507   0.0036601  -0.0273107   0.0215364  -0.0416210
    4   0.0027739  -0.0009050   0.0035403  -0.0524046   0.0212970  -0.0203440
    5  -0.0088079   0.0011694   0.0146358   0.0037309   0.0097876  -0.0128695
    6   0.0252250   0.0094550  -0.0380605   0.0281789  -0.0244499   0.0544975
    7   0.0004346  -0.0004475  -0.0008328  -0.0017800   0.0004350   0.0032790
    8  -0.0010972  -0.0021146  -0.0008200   0.0007215   0.0043931   0.0013318
    9   0.0008236  -0.0012413   0.0001735   0.0024219   0.0015596  -0.0008013
   10  -0.0367371   0.0041786  -0.0011862  -0.2378219   0.0574727  -0.0382618
   11   0.0029293  -0.0376920   0.0438677   0.0786247  -0.0876693   0.0346427
   12   0.0024007   0.0430890  -0.1406959  -0.0962146   0.0483239  -0.1260062
   13   0.0429814  -0.0071349  -0.0017710  -0.0004905   0.0085286  -0.0211456
   14  -0.0071349   0.0373604  -0.0702170   0.0007471  -0.0032825   0.0166511
   15  -0.0017710  -0.0702170   0.2040522   0.0001954   0.0115417  -0.0289189
   16  -0.0004905   0.0007471   0.0001954   0.5247086  -0.1006359   0.0040507
   17   0.0085286  -0.0032825   0.0115417  -0.1006359   0.1884930  -0.1498045
   18  -0.0211456   0.0166511  -0.0289189   0.0040507  -0.1498045   0.5191866
   19  -0.0040083   0.0009332  -0.0006861  -0.1335709   0.0048346   0.0589510
   20   0.0032299  -0.0015536  -0.0005765   0.0047290  -0.0258037   0.0043378
   21  -0.0070031   0.0008739   0.0009995   0.0590625   0.0043000  -0.0728962
   22  -0.0032483   0.0020684  -0.0012366  -0.0945860   0.0173609  -0.0210594
   23   0.0008852   0.0031129   0.0006836  -0.0036426  -0.0829410   0.0803441
   24   0.0020137  -0.0000886   0.0025082   0.0363939   0.0667401  -0.2623775
   25  -0.0001751   0.0002896  -0.0005733  -0.0159859   0.0082012  -0.0099355
   26   0.0004849  -0.0001493   0.0005393   0.0150793  -0.0033238   0.0094071
   27  -0.0011123   0.0006764  -0.0009585  -0.0288443   0.0138549  -0.0159118
   28   0.0010696   0.0000013  -0.0010754   0.0305825  -0.0326138   0.0720582
   29  -0.0003990  -0.0005610   0.0000416  -0.0136332   0.0090078  -0.0057019
   30  -0.0000265  -0.0002051  -0.0000581   0.0199827   0.0068648  -0.0280597
   31   0.0001538  -0.0001193   0.0000443  -0.0030635   0.0019179  -0.0008156
   32  -0.0000997  -0.0004718   0.0005724   0.0008444   0.0033379   0.0004761
   33  -0.0000085   0.0005807  -0.0018808   0.0021821  -0.0002672   0.0031018
   34   0.0002347   0.0002700  -0.0008443  -0.0011594   0.0002621  -0.0007482
   35  -0.0002653   0.0000150   0.0004233   0.0000531  -0.0012563   0.0001356
   36   0.0006186   0.0000728  -0.0005217  -0.0002067  -0.0000099  -0.0010349
   37  -0.0000357   0.0000300   0.0001622   0.0002464  -0.0004035  -0.0001340
   38   0.0001431   0.0001507  -0.0005766  -0.0000639   0.0004167   0.0000431
   39   0.0001191   0.0001008  -0.0002679  -0.0000384  -0.0000868   0.0001541
   40   0.0000338  -0.0000310   0.0000027  -0.0000094   0.0002101   0.0001242
   41  -0.0000732  -0.0000824   0.0002320  -0.0001052   0.0000465  -0.0000833
   42  -0.0000274  -0.0000202   0.0000455   0.0001068  -0.0001022   0.0002117
   43  -0.0000132   0.0000792  -0.0002523  -0.0001796   0.0000684   0.0001771
   44   0.0000591   0.0000929  -0.0002552  -0.0002692  -0.0000675   0.0001072
   45  -0.0000575   0.0000071   0.0000013  -0.0000408   0.0000015   0.0000543
   46  -0.0000204  -0.0000837   0.0002587   0.0002072  -0.0000431  -0.0001377
   47  -0.0000221  -0.0000659   0.0002123   0.0001995  -0.0000408  -0.0001018
   48   0.0000000   0.0000053  -0.0000157  -0.0000306   0.0000268  -0.0000017
   49  -0.0000291  -0.0000605   0.0001551   0.0001326  -0.0000045  -0.0000372
   50  -0.0000111  -0.0000322   0.0000729   0.0000452  -0.0000012  -0.0000294
   51   0.0000147  -0.0000102  -0.0000250   0.0000143   0.0000261   0.0000068
   52   0.0000033   0.0000009  -0.0000047   0.0000043  -0.0000068  -0.0000075
   53  -0.0000026  -0.0000035   0.0000092   0.0000033   0.0000008  -0.0000003
   54   0.0000019   0.0000061  -0.0000161  -0.0000081  -0.0000044   0.0000016
   55   0.0000003   0.0000333  -0.0000142  -0.0000082  -0.0000964  -0.0000321
   56   0.0000285   0.0000365  -0.0001306  -0.0000494  -0.0000360  -0.0000277
   57  -0.0000204   0.0000233   0.0000207  -0.0000780  -0.0000870  -0.0000063
   58  -0.0000127  -0.0000125   0.0000382   0.0000217   0.0000257  -0.0000042
   59   0.0000049  -0.0000009   0.0000045  -0.0000053  -0.0000001   0.0000093
   60   0.0000009   0.0000175  -0.0000390  -0.0000344   0.0000031  -0.0000189
   61  -0.0001550  -0.0001847   0.0003891   0.0004789   0.0003286   0.0001654
   62  -0.0001351  -0.0001647   0.0006201   0.0001103   0.0001074  -0.0000392
   63  -0.0000303  -0.0000622   0.0001092   0.0000967   0.0001171   0.0002265
   64   0.0000658   0.0000211  -0.0000798  -0.0000681  -0.0001574  -0.0000686
   65   0.0000460   0.0000598  -0.0002443   0.0000136   0.0000789  -0.0000120
   66   0.0000217   0.0000348  -0.0001122   0.0001211  -0.0000839   0.0002139
           19          20          21          22          23          24
    1  -0.0009170  -0.0003304   0.0008492  -0.0519907   0.0042278   0.0254994
    2  -0.0004596  -0.0007178  -0.0003310   0.0220990   0.0083377  -0.0242868
    3   0.0013357  -0.0004404  -0.0006618  -0.0240154  -0.0124471   0.0547780
    4  -0.0001600   0.0014503  -0.0014308  -0.0183368  -0.0063801   0.0290755
    5   0.0030940   0.0025413   0.0014121  -0.0065893  -0.0026734   0.0099872
    6  -0.0059065   0.0025113   0.0008575   0.0298472   0.0098878  -0.0469365
    7  -0.0009841   0.0002959  -0.0000416   0.0000255  -0.0004596   0.0006527
    8  -0.0001615   0.0002113   0.0000452  -0.0004612  -0.0007410  -0.0001653
    9   0.0012110  -0.0002549   0.0000920   0.0005899  -0.0001707  -0.0008419
   10  -0.0378468   0.0087749   0.0030580   0.0340091   0.0203527  -0.0749925
   11   0.0013608   0.0028934   0.0005269   0.0013151  -0.0050938   0.0256675
   12   0.0232110  -0.0042827  -0.0000016  -0.0226075   0.0132892  -0.0173302
   13  -0.0040083   0.0032299  -0.0070031  -0.0032483   0.0008852   0.0020137
   14   0.0009332  -0.0015536   0.0008739   0.0020684   0.0031129  -0.0000886
   15  -0.0006861  -0.0005765   0.0009995  -0.0012366   0.0006836   0.0025082
   16  -0.1335709   0.0047290   0.0590625  -0.0945860  -0.0036426   0.0363939
   17   0.0048346  -0.0258037   0.0043000   0.0173609  -0.0829410   0.0667401
   18   0.0589510   0.0043378  -0.0728962  -0.0210594   0.0803441  -0.2623775
   19   0.1895137  -0.0106278  -0.0870167  -0.0172506   0.0002393   0.0126742
   20  -0.0106278   0.0184225  -0.0120792  -0.0065607   0.0028380   0.0054806
   21  -0.0870167  -0.0120792   0.1012507   0.0314843   0.0010379  -0.0200977
   22  -0.0172506  -0.0065607   0.0314843   0.5203795  -0.0716296  -0.0688792
   23   0.0002393   0.0028380   0.0010379  -0.0716296   0.1760064  -0.1354073
   24   0.0126742   0.0054806  -0.0200977  -0.0688792  -0.1354073   0.5274212
   25   0.0029357  -0.0022092   0.0034371  -0.1277797   0.0402264  -0.0441035
   26   0.0004001  -0.0015776   0.0014030   0.0401742  -0.0408316   0.0239051
   27  -0.0037044   0.0030545  -0.0072419  -0.0441949   0.0239971  -0.0597582
   28   0.0025817   0.0016523  -0.0036774  -0.2388589   0.0211471   0.0612828
   29   0.0006650   0.0027536   0.0026593  -0.0000374  -0.0619679   0.0177480
   30  -0.0009468   0.0020239  -0.0010769   0.1188818   0.0037270  -0.1435876
   31  -0.0002080  -0.0003498   0.0012018  -0.0010760  -0.0072869   0.0225831
   32  -0.0001942   0.0001278   0.0002210   0.0002616   0.0000487   0.0077678
   33   0.0007688   0.0003171  -0.0012249   0.0021041   0.0126877  -0.0331602
   34   0.0009765  -0.0000534  -0.0005593  -0.0018105   0.0025062  -0.0022643
   35  -0.0000503  -0.0000878  -0.0000568   0.0021893   0.0039117   0.0023313
   36  -0.0004406  -0.0000518   0.0003213  -0.0014830   0.0022158   0.0001323
   37  -0.0002685   0.0000497   0.0001805  -0.0000360   0.0007306   0.0003779
   38   0.0003539  -0.0000656  -0.0002191   0.0001299  -0.0004711   0.0002824
   39   0.0003135   0.0000326  -0.0001761   0.0002756  -0.0001498  -0.0003012
   40  -0.0000970  -0.0000232   0.0000531   0.0004962  -0.0000009  -0.0001218
   41  -0.0001625   0.0000094   0.0000965  -0.0000086   0.0000793  -0.0000492
   42  -0.0000257  -0.0000137   0.0000081  -0.0000234  -0.0000143  -0.0003754
   43   0.0002349  -0.0000303  -0.0001337  -0.0001611   0.0000314   0.0000049
   44   0.0001810   0.0000160  -0.0001287  -0.0002545   0.0003123  -0.0000874
   45  -0.0000169  -0.0000287   0.0000479   0.0001741  -0.0000723   0.0002138
   46  -0.0002929   0.0000036   0.0001717   0.0002218  -0.0000209   0.0001337
   47  -0.0002301   0.0000065   0.0001415   0.0001705  -0.0000535   0.0000843
   48   0.0000460   0.0000029  -0.0000309  -0.0000823  -0.0000449  -0.0000220
   49  -0.0001170   0.0000122   0.0000399   0.0000469   0.0000154  -0.0001162
   50  -0.0000721  -0.0000087   0.0000622   0.0001126  -0.0000023   0.0000666
   51  -0.0000064   0.0000038  -0.0000420  -0.0000760  -0.0000324  -0.0000208
   52  -0.0000061   0.0000007   0.0000047   0.0000147  -0.0000092   0.0000003
   53  -0.0000034  -0.0000001   0.0000024  -0.0000032  -0.0000026   0.0000044
   54   0.0000028  -0.0000003  -0.0000022  -0.0000026  -0.0000052  -0.0000115
   55   0.0000460   0.0000179  -0.0000028   0.0000456   0.0000605   0.0001151
   56   0.0001792  -0.0000032  -0.0001228  -0.0000651   0.0001851  -0.0000648
   57   0.0000943   0.0000146  -0.0000095   0.0001553   0.0001548   0.0002210
   58  -0.0000604   0.0000017   0.0000328   0.0000001  -0.0000599  -0.0000082
   59  -0.0000061  -0.0000013   0.0000064   0.0000060  -0.0000285  -0.0000008
   60   0.0000310   0.0000011  -0.0000241   0.0000084   0.0000255   0.0000236
   61  -0.0004931  -0.0000476   0.0002688  -0.0004709  -0.0007571  -0.0002915
   62  -0.0004524   0.0000126   0.0002616  -0.0001171   0.0000750  -0.0001483
   63   0.0000080  -0.0000610  -0.0000342   0.0001730   0.0000822  -0.0003285
   64  -0.0000077   0.0000145   0.0000211   0.0003669  -0.0001756  -0.0000313
   65   0.0001788  -0.0000130  -0.0001123  -0.0001608  -0.0001006   0.0002334
   66   0.0001025   0.0000091  -0.0000570  -0.0000338   0.0002110  -0.0001491
           25          26          27          28          29          30
    1   0.0003562   0.0000765   0.0019920  -0.2458579   0.0759080  -0.0862399
    2  -0.0013953   0.0036870   0.0009664   0.0551148  -0.0887668   0.0458527
    3   0.0059491   0.0000292  -0.0002380  -0.0286108   0.0320943  -0.1284138
    4  -0.0015949   0.0005996  -0.0011789   0.0346420   0.0025283  -0.0244100
    5   0.0006291  -0.0010519   0.0001070   0.0205980  -0.0029906   0.0164170
    6  -0.0012457   0.0001098  -0.0003790  -0.0743694   0.0283479  -0.0211730
    7   0.0000736  -0.0000345  -0.0000203   0.0013075   0.0007017   0.0010708
    8  -0.0000198  -0.0000742  -0.0000518   0.0005201   0.0046862   0.0029102
    9  -0.0000600  -0.0000413   0.0000585   0.0015942   0.0027922  -0.0027737
   10   0.0027259  -0.0013050   0.0041462  -0.0700005   0.0151665   0.0030805
   11  -0.0002084   0.0032849   0.0009873   0.0143053  -0.0048774  -0.0011830
   12   0.0011387   0.0017188  -0.0018590   0.0050297  -0.0016732  -0.0005983
   13  -0.0001751   0.0004849  -0.0011123   0.0010696  -0.0003990  -0.0000265
   14   0.0002896  -0.0001493   0.0006764   0.0000013  -0.0005610  -0.0002051
   15  -0.0005733   0.0005393  -0.0009585  -0.0010754   0.0000416  -0.0000581
   16  -0.0159859   0.0150793  -0.0288443   0.0305825  -0.0136332   0.0199827
   17   0.0082012  -0.0033238   0.0138549  -0.0326138   0.0090078   0.0068648
   18  -0.0099355   0.0094071  -0.0159118   0.0720582  -0.0057019  -0.0280597
   19   0.0029357   0.0004001  -0.0037044   0.0025817   0.0006650  -0.0009468
   20  -0.0022092  -0.0015776   0.0030545   0.0016523   0.0027536   0.0020239
   21   0.0034371   0.0014030  -0.0072419  -0.0036774   0.0026593  -0.0010769
   22  -0.1277797   0.0401742  -0.0441949  -0.2388589  -0.0000374   0.1188818
   23   0.0402264  -0.0408316   0.0239971   0.0211471  -0.0619679   0.0037270
   24  -0.0441035   0.0239051  -0.0597582   0.0612828   0.0177480  -0.1435876
   25   0.1825008  -0.0624197   0.0623134  -0.0370723   0.0157587  -0.0172879
   26  -0.0624197   0.0405302  -0.0411391   0.0087954  -0.0003257   0.0043876
   27   0.0623134  -0.0411391   0.0835385   0.0020064  -0.0001415   0.0025280
   28  -0.0370723   0.0087954   0.0020064   0.5877916  -0.1007684  -0.0319622
   29   0.0157587  -0.0003257  -0.0001415  -0.1007684   0.1810898  -0.1178498
   30  -0.0172879   0.0043876   0.0025280  -0.0319622  -0.1178498   0.4582069
   31  -0.0051015  -0.0019591   0.0082071  -0.0376553   0.0030103   0.0023388
   32   0.0005428  -0.0002305  -0.0021961   0.0019133  -0.0380965   0.0431474
   33   0.0013055  -0.0005259  -0.0000085   0.0049100   0.0424142  -0.1416205
   34  -0.0002467  -0.0000750   0.0005018  -0.0287726   0.0040679   0.0101821
   35   0.0006038   0.0000764  -0.0000547   0.0095126   0.0032924  -0.0056380
   36  -0.0013350   0.0003749   0.0000485  -0.0051260  -0.0021062   0.0122603
   37  -0.0001227   0.0000444   0.0000549   0.0006292  -0.0007410   0.0018413
   38   0.0006200  -0.0000782   0.0000196   0.0023418  -0.0013437  -0.0020156
   39   0.0003115  -0.0002156   0.0000501   0.0002156   0.0016439  -0.0022677
   40  -0.0000292   0.0000159  -0.0000329  -0.0004074  -0.0016142  -0.0004602
   41  -0.0002191  -0.0000004  -0.0000487  -0.0005004  -0.0007074   0.0007581
   42  -0.0001283   0.0000377   0.0000324  -0.0010774  -0.0000414   0.0005106
   43   0.0002593  -0.0000868   0.0000027   0.0000724   0.0001791   0.0000358
   44   0.0002153  -0.0000622   0.0000848  -0.0000938  -0.0003046   0.0004021
   45   0.0000579   0.0000034  -0.0000444   0.0006701  -0.0000768  -0.0005501
   46  -0.0002285   0.0000873  -0.0000637   0.0000546  -0.0002786   0.0005680
   47  -0.0002086   0.0000733  -0.0000506  -0.0000209  -0.0000720   0.0004218
   48   0.0000348  -0.0000075   0.0000181   0.0000654   0.0000248  -0.0001431
   49  -0.0001601   0.0000379  -0.0000030  -0.0000727  -0.0000993   0.0003820
   50  -0.0000838   0.0000059  -0.0000405   0.0000790   0.0001549   0.0000705
   51   0.0000496  -0.0000142   0.0000194  -0.0000730   0.0000665   0.0000654
   52  -0.0000090   0.0000043  -0.0000062   0.0000167  -0.0000093   0.0000393
   53   0.0000044  -0.0000030   0.0000013   0.0000038  -0.0000091  -0.0000159
   54  -0.0000128   0.0000037  -0.0000030  -0.0000192   0.0000087   0.0000320
   55   0.0000877   0.0000068  -0.0000290  -0.0000143  -0.0001588  -0.0000379
   56   0.0000806  -0.0000180   0.0000577  -0.0003153   0.0003099  -0.0006564
   57   0.0000941  -0.0000347  -0.0000055   0.0006078   0.0002611  -0.0011389
   58  -0.0000506   0.0000102  -0.0000161   0.0000156  -0.0000858   0.0003363
   59   0.0000067   0.0000014   0.0000010  -0.0000518   0.0000228  -0.0000583
   60   0.0000229  -0.0000058   0.0000008   0.0001420   0.0000695  -0.0000840
   61  -0.0004573   0.0000868   0.0000089  -0.0006794  -0.0013341   0.0025786
   62  -0.0006634   0.0001639  -0.0000928  -0.0022509  -0.0006398   0.0019127
   63  -0.0000708   0.0001393   0.0000815  -0.0019019  -0.0004282  -0.0017427
   64   0.0000743  -0.0000234  -0.0000274   0.0006279   0.0011738   0.0000518
   65   0.0002487  -0.0000965   0.0000081   0.0006314  -0.0006536  -0.0012744
   66   0.0000380  -0.0000749   0.0000321  -0.0006897  -0.0001527  -0.0003158
           31          32          33          34          35          36
    1   0.0034090   0.0009205  -0.0018953  -0.1817057   0.0039993   0.0595897
    2   0.0080872  -0.0028851   0.0136696   0.0032406  -0.0768344  -0.0015523
    3  -0.0216367   0.0184140  -0.0322792   0.0608648  -0.0018693  -0.1115613
    4  -0.0035468   0.0031840  -0.0038385  -0.0034803  -0.0091293   0.0302416
    5   0.0014830   0.0031307   0.0012163  -0.0022160   0.0048420   0.0010984
    6   0.0007709   0.0000703   0.0030624   0.0114551   0.0055095  -0.0178177
    7   0.0002731  -0.0001862   0.0004618   0.0003417  -0.0012250   0.0004058
    8   0.0002671  -0.0000097   0.0003843  -0.0004553  -0.0032156  -0.0017625
    9  -0.0007870   0.0006713  -0.0011495  -0.0016147  -0.0012535   0.0004810
   10   0.0007018  -0.0005013   0.0003748   0.0029320   0.0009332  -0.0000960
   11  -0.0002938  -0.0003590  -0.0003330   0.0007726   0.0049557   0.0034488
   12  -0.0000335  -0.0002292   0.0000934   0.0001992   0.0034395  -0.0029289
   13   0.0001538  -0.0000997  -0.0000085   0.0002347  -0.0002653   0.0006186
   14  -0.0001193  -0.0004718   0.0005807   0.0002700   0.0000150   0.0000728
   15   0.0000443   0.0005724  -0.0018808  -0.0008443   0.0004233  -0.0005217
   16  -0.0030635   0.0008444   0.0021821  -0.0011594   0.0000531  -0.0002067
   17   0.0019179   0.0033379  -0.0002672   0.0002621  -0.0012563  -0.0000099
   18  -0.0008156   0.0004761   0.0031018  -0.0007482   0.0001356  -0.0010349
   19  -0.0002080  -0.0001942   0.0007688   0.0009765  -0.0000503  -0.0004406
   20  -0.0003498   0.0001278   0.0003171  -0.0000534  -0.0000878  -0.0000518
   21   0.0012018   0.0002210  -0.0012249  -0.0005593  -0.0000568   0.0003213
   22  -0.0010760   0.0002616   0.0021041  -0.0018105   0.0021893  -0.0014830
   23  -0.0072869   0.0000487   0.0126877   0.0025062   0.0039117   0.0022158
   24   0.0225831   0.0077678  -0.0331602  -0.0022643   0.0023313   0.0001323
   25  -0.0051015   0.0005428   0.0013055  -0.0002467   0.0006038  -0.0013350
   26  -0.0019591  -0.0002305  -0.0005259  -0.0000750   0.0000764   0.0003749
   27   0.0082071  -0.0021961  -0.0000085   0.0005018  -0.0000547   0.0000485
   28  -0.0376553   0.0019133   0.0049100  -0.0287726   0.0095126  -0.0051260
   29   0.0030103  -0.0380965   0.0424142   0.0040679   0.0032924  -0.0021062
   30   0.0023388   0.0431474  -0.1416205   0.0101821  -0.0056380   0.0122603
   31   0.0495526  -0.0066823  -0.0068572  -0.0022731   0.0009479  -0.0027626
   32  -0.0066823   0.0378846  -0.0692988  -0.0010012  -0.0022911   0.0003966
   33  -0.0068572  -0.0692988   0.2053414   0.0025946  -0.0008278  -0.0016075
   34  -0.0022731  -0.0010012   0.0025946   0.5411442   0.0676763  -0.1712725
   35   0.0009479  -0.0022911  -0.0008278   0.0676763   0.5416736   0.1424298
   36  -0.0027626   0.0003966  -0.0016075  -0.1712725   0.1424298   0.3346644
   37  -0.0010338  -0.0003017  -0.0011812  -0.1760414  -0.0717815   0.0297462
   38   0.0007958  -0.0003173   0.0004635  -0.1210550  -0.1970764  -0.0019519
   39  -0.0011467  -0.0002132   0.0005514   0.0051584  -0.0291873  -0.0751636
   40  -0.0000258  -0.0001300   0.0002132   0.0060964  -0.0089238  -0.0055977
   41   0.0001241   0.0003422  -0.0001002   0.0069946  -0.0341383  -0.0221683
   42   0.0000940  -0.0000513   0.0000779   0.0024960  -0.0133804  -0.0036087
   43   0.0005208   0.0001472  -0.0000580  -0.0343044  -0.0553179  -0.0058894
   44   0.0000268  -0.0000863  -0.0002291  -0.0128663   0.0300894   0.0194606
   45  -0.0001094  -0.0000425  -0.0001313   0.0149507   0.0433240   0.0171227
   46  -0.0000665   0.0000409  -0.0001931  -0.0006975   0.0030328   0.0039242
   47  -0.0000488   0.0000313  -0.0000942  -0.0003224   0.0015021  -0.0009250
   48  -0.0000271   0.0000161   0.0000347   0.0023064  -0.0028355   0.0011434
   49  -0.0001297   0.0000767  -0.0000828  -0.0027686  -0.0121296  -0.0040181
   50  -0.0000666   0.0001741   0.0000314  -0.0117617  -0.0552301  -0.0202701
   51   0.0002730  -0.0000393   0.0000805  -0.0044539  -0.0200883  -0.0078015
   52  -0.0000113   0.0000098  -0.0000218   0.0001145  -0.0000470  -0.0007287
   53   0.0000088   0.0000023   0.0000101  -0.0000827  -0.0011506   0.0000401
   54  -0.0000189   0.0000100  -0.0000166  -0.0007157   0.0000057  -0.0007356
   55   0.0003231  -0.0002764  -0.0001493   0.0024400   0.0633618   0.0326205
   56  -0.0000801  -0.0002543   0.0003368   0.0267191   0.0240339  -0.0056933
   57  -0.0001420   0.0000010   0.0001999   0.0149163  -0.0263180  -0.0147009
   58  -0.0000088   0.0000731  -0.0001334  -0.0031232  -0.0014923   0.0037992
   59   0.0000256  -0.0000098   0.0000375  -0.0010736   0.0019070  -0.0009773
   60  -0.0000321  -0.0000138  -0.0000186   0.0040270  -0.0007184   0.0025179
   61  -0.0007789   0.0013113  -0.0008258  -0.1172797   0.0139906   0.0387310
   62   0.0002814  -0.0002499  -0.0005096   0.0624783  -0.2142314  -0.1082782
   63  -0.0012552   0.0002500   0.0003464   0.0618649  -0.0818232  -0.1333556
   64   0.0000445   0.0000473   0.0003300  -0.0006183  -0.0059405  -0.0007212
   65  -0.0000894   0.0001815   0.0000367  -0.0240259  -0.0307863  -0.0037920
   66   0.0001110   0.0000703   0.0002081  -0.0090439  -0.0135475   0.0021456
           37          38          39          40          41          42
    1  -0.0223488  -0.0083884   0.0114731  -0.0024458   0.0018586   0.0010102
    2  -0.0209401   0.0045987   0.0118254  -0.0027235  -0.0024407   0.0019086
    3   0.0038059   0.0059972   0.0035888  -0.0013488  -0.0015133  -0.0019303
    4  -0.0006176   0.0017979   0.0016480   0.0000705  -0.0014516   0.0003121
    5   0.0005959  -0.0007380  -0.0012092  -0.0011546  -0.0006465   0.0007599
    6  -0.0019452  -0.0020719  -0.0009392  -0.0007253   0.0002323   0.0002565
    7   0.0001615  -0.0001630   0.0000418   0.0000198   0.0000742   0.0000330
    8  -0.0006308   0.0003418   0.0007343   0.0001369  -0.0001118  -0.0002729
    9   0.0001259   0.0004832   0.0002066   0.0000620  -0.0000872  -0.0000955
   10  -0.0003063   0.0002975   0.0000033   0.0002185   0.0003618  -0.0004598
   11   0.0006835  -0.0001572  -0.0007223   0.0001512  -0.0000929   0.0000640
   12   0.0003796  -0.0002219  -0.0003613  -0.0003424  -0.0000650   0.0002269
   13  -0.0000357   0.0001431   0.0001191   0.0000338  -0.0000732  -0.0000274
   14   0.0000300   0.0001507   0.0001008  -0.0000310  -0.0000824  -0.0000202
   15   0.0001622  -0.0005766  -0.0002679   0.0000027   0.0002320   0.0000455
   16   0.0002464  -0.0000639  -0.0000384  -0.0000094  -0.0001052   0.0001068
   17  -0.0004035   0.0004167  -0.0000868   0.0002101   0.0000465  -0.0001022
   18  -0.0001340   0.0000431   0.0001541   0.0001242  -0.0000833   0.0002117
   19  -0.0002685   0.0003539   0.0003135  -0.0000970  -0.0001625  -0.0000257
   20   0.0000497  -0.0000656   0.0000326  -0.0000232   0.0000094  -0.0000137
   21   0.0001805  -0.0002191  -0.0001761   0.0000531   0.0000965   0.0000081
   22  -0.0000360   0.0001299   0.0002756   0.0004962  -0.0000086  -0.0000234
   23   0.0007306  -0.0004711  -0.0001498  -0.0000009   0.0000793  -0.0000143
   24   0.0003779   0.0002824  -0.0003012  -0.0001218  -0.0000492  -0.0003754
   25  -0.0001227   0.0006200   0.0003115  -0.0000292  -0.0002191  -0.0001283
   26   0.0000444  -0.0000782  -0.0002156   0.0000159  -0.0000004   0.0000377
   27   0.0000549   0.0000196   0.0000501  -0.0000329  -0.0000487   0.0000324
   28   0.0006292   0.0023418   0.0002156  -0.0004074  -0.0005004  -0.0010774
   29  -0.0007410  -0.0013437   0.0016439  -0.0016142  -0.0007074  -0.0000414
   30   0.0018413  -0.0020156  -0.0022677  -0.0004602   0.0007581   0.0005106
   31  -0.0010338   0.0007958  -0.0011467  -0.0000258   0.0001241   0.0000940
   32  -0.0003017  -0.0003173  -0.0002132  -0.0001300   0.0003422  -0.0000513
   33  -0.0011812   0.0004635   0.0005514   0.0002132  -0.0001002   0.0000779
   34  -0.1760414  -0.1210550   0.0051584   0.0060964   0.0069946   0.0024960
   35  -0.0717815  -0.1970764  -0.0291873  -0.0089238  -0.0341383  -0.0133804
   36   0.0297462  -0.0019519  -0.0751636  -0.0055977  -0.0221683  -0.0036087
   37   0.5095644   0.0981218  -0.1667417  -0.0450322   0.0238298   0.0228640
   38   0.0981218   0.4530611   0.1095504   0.0208668  -0.1157843  -0.0558718
   39  -0.1667417   0.1095504   0.2602206   0.0219215  -0.0577091  -0.0620397
   40  -0.0450322   0.0208668   0.0219215   0.0555847  -0.0303597  -0.0383604
   41   0.0238298  -0.1157843  -0.0577091  -0.0303597   0.1656202   0.0905668
   42   0.0228640  -0.0558718  -0.0620397  -0.0383604   0.0905668   0.0756633
   43  -0.2418892   0.0244854   0.1119532  -0.0059761   0.0045371   0.0074399
   44  -0.0269050  -0.0899956  -0.0000334   0.0240478  -0.0165605  -0.0229252
   45   0.0878460  -0.0287963  -0.1200972   0.0166881  -0.0119978  -0.0118209
   46  -0.0227094  -0.0293010  -0.0001948  -0.0050566  -0.0015805   0.0015238
   47  -0.0099567  -0.0122990  -0.0016080   0.0036078   0.0029007  -0.0001295
   48   0.0091693   0.0088991   0.0020220   0.0040347   0.0027032  -0.0017788
   49   0.0037098   0.0256040   0.0132169  -0.0031737   0.0007423   0.0043153
   50   0.0690643   0.0240826  -0.0296494  -0.0038411   0.0035950   0.0021019
   51   0.0347391  -0.0050714  -0.0162877   0.0020271  -0.0005642   0.0025910
   52   0.0018449   0.0001057   0.0019772   0.0001059  -0.0000786  -0.0000278
   53  -0.0006375  -0.0023192  -0.0033577   0.0010744  -0.0006129  -0.0009428
   54   0.0015711  -0.0037573   0.0026121   0.0005484  -0.0003257  -0.0003445
   55  -0.0533867  -0.0248706   0.0171612   0.0006459   0.0006885  -0.0006352
   56  -0.0247573  -0.0107342   0.0091089   0.0009786  -0.0018544  -0.0010451
   57   0.0166738   0.0093129  -0.0064485  -0.0003620  -0.0008170  -0.0010025
   58  -0.0010879  -0.0006087  -0.0001672   0.0000255   0.0000783  -0.0001698
   59  -0.0004600  -0.0000476   0.0006618   0.0001027  -0.0000015   0.0001092
   60  -0.0000658   0.0007310  -0.0004672  -0.0001641   0.0000869  -0.0002095
   61   0.0488269   0.0085555  -0.0199488  -0.0013117  -0.0043961   0.0010218
   62  -0.0384792  -0.0525444  -0.0065177  -0.0019655   0.0022015  -0.0000449
   63  -0.0432595  -0.0338716   0.0141908   0.0021435   0.0015493   0.0036186
   64  -0.0000650   0.0002363   0.0024501   0.0002674  -0.0003538  -0.0002817
   65   0.0028426   0.0013245  -0.0029969  -0.0004245  -0.0017610  -0.0006929
   66   0.0037904  -0.0013588   0.0012212  -0.0003029  -0.0006958  -0.0000366
           43          44          45          46          47          48
    1   0.0010993  -0.0037001   0.0010668  -0.0001159   0.0003223   0.0002626
    2  -0.0028074  -0.0018536  -0.0021997  -0.0011947  -0.0003600   0.0004004
    3   0.0011015  -0.0020642   0.0040426  -0.0005871  -0.0005425   0.0002601
    4  -0.0002932   0.0007330  -0.0007338  -0.0003532  -0.0002325   0.0000138
    5  -0.0000406   0.0001474  -0.0001448   0.0000672   0.0000928   0.0000904
    6   0.0002018  -0.0002023   0.0000608  -0.0000174  -0.0000067   0.0000970
    7  -0.0001091   0.0000366  -0.0000393  -0.0000071  -0.0000100  -0.0000009
    8  -0.0001334  -0.0001839  -0.0000353  -0.0000541  -0.0000468   0.0000054
    9   0.0001278   0.0001556  -0.0000153  -0.0000957  -0.0001055  -0.0000058
   10   0.0000176  -0.0000120   0.0001595  -0.0000212  -0.0000659   0.0000067
   11  -0.0000297  -0.0000028   0.0001679   0.0002570   0.0001505  -0.0000742
   12   0.0004617   0.0002626   0.0001886  -0.0002964  -0.0002400   0.0000231
   13  -0.0000132   0.0000591  -0.0000575  -0.0000204  -0.0000221   0.0000000
   14   0.0000792   0.0000929   0.0000071  -0.0000837  -0.0000659   0.0000053
   15  -0.0002523  -0.0002552   0.0000013   0.0002587   0.0002123  -0.0000157
   16  -0.0001796  -0.0002692  -0.0000408   0.0002072   0.0001995  -0.0000306
   17   0.0000684  -0.0000675   0.0000015  -0.0000431  -0.0000408   0.0000268
   18   0.0001771   0.0001072   0.0000543  -0.0001377  -0.0001018  -0.0000017
   19   0.0002349   0.0001810  -0.0000169  -0.0002929  -0.0002301   0.0000460
   20  -0.0000303   0.0000160  -0.0000287   0.0000036   0.0000065   0.0000029
   21  -0.0001337  -0.0001287   0.0000479   0.0001717   0.0001415  -0.0000309
   22  -0.0001611  -0.0002545   0.0001741   0.0002218   0.0001705  -0.0000823
   23   0.0000314   0.0003123  -0.0000723  -0.0000209  -0.0000535  -0.0000449
   24   0.0000049  -0.0000874   0.0002138   0.0001337   0.0000843  -0.0000220
   25   0.0002593   0.0002153   0.0000579  -0.0002285  -0.0002086   0.0000348
   26  -0.0000868  -0.0000622   0.0000034   0.0000873   0.0000733  -0.0000075
   27   0.0000027   0.0000848  -0.0000444  -0.0000637  -0.0000506   0.0000181
   28   0.0000724  -0.0000938   0.0006701   0.0000546  -0.0000209   0.0000654
   29   0.0001791  -0.0003046  -0.0000768  -0.0002786  -0.0000720   0.0000248
   30   0.0000358   0.0004021  -0.0005501   0.0005680   0.0004218  -0.0001431
   31   0.0005208   0.0000268  -0.0001094  -0.0000665  -0.0000488  -0.0000271
   32   0.0001472  -0.0000863  -0.0000425   0.0000409   0.0000313   0.0000161
   33  -0.0000580  -0.0002291  -0.0001313  -0.0001931  -0.0000942   0.0000347
   34  -0.0343044  -0.0128663   0.0149507  -0.0006975  -0.0003224   0.0023064
   35  -0.0553179   0.0300894   0.0433240   0.0030328   0.0015021  -0.0028355
   36  -0.0058894   0.0194606   0.0171227   0.0039242  -0.0009250   0.0011434
   37  -0.2418892  -0.0269050   0.0878460  -0.0227094  -0.0099567   0.0091693
   38   0.0244854  -0.0899956  -0.0287963  -0.0293010  -0.0122990   0.0088991
   39   0.1119532  -0.0000334  -0.1200972  -0.0001948  -0.0016080   0.0020220
   40  -0.0059761   0.0240478   0.0166881  -0.0050566   0.0036078   0.0040347
   41   0.0045371  -0.0165605  -0.0119978  -0.0015805   0.0029007   0.0027032
   42   0.0074399  -0.0229252  -0.0118209   0.0015238  -0.0001295  -0.0017788
   43   0.4729750   0.0320408  -0.1825371  -0.0838713  -0.0639158   0.0031824
   44   0.0320408   0.4863294   0.1631122  -0.0607726  -0.1098475  -0.0091756
   45  -0.1825371   0.1631122   0.2930673   0.0046219  -0.0075408  -0.0274132
   46  -0.0838713  -0.0607726   0.0046219   0.1133900   0.0980344  -0.0087174
   47  -0.0639158  -0.1098475  -0.0075408   0.0980344   0.1532388   0.0150580
   48   0.0031824  -0.0091756  -0.0274132  -0.0087174   0.0150580   0.0224017
   49  -0.1193997   0.0665259   0.0655355  -0.0021134  -0.0287570  -0.0105377
   50   0.0128619  -0.2327346  -0.0909738  -0.0089366  -0.0344695  -0.0139287
   51   0.0394216  -0.1208844  -0.1403512  -0.0008317  -0.0029814   0.0032243
   52  -0.0035899  -0.0023069   0.0025313   0.0003588  -0.0001121  -0.0016752
   53   0.0224523   0.0014251  -0.0132415   0.0012648   0.0001771   0.0006430
   54   0.0145157   0.0005586  -0.0047993  -0.0010173   0.0013444  -0.0013255
   55   0.0471445  -0.0370413  -0.0401750   0.0023468   0.0044719   0.0032498
   56   0.0061588  -0.0488383  -0.0304278   0.0003538   0.0006309  -0.0020064
   57  -0.0191292  -0.0066768   0.0142208   0.0012062  -0.0042801   0.0015674
   58  -0.0002021  -0.0036979   0.0021051  -0.0002183  -0.0010281  -0.0003113
   59  -0.0038322  -0.0001990  -0.0013365  -0.0001728  -0.0008925  -0.0004008
   60   0.0020413  -0.0013633   0.0050630   0.0001053   0.0000817   0.0000999
   61  -0.0335305   0.0247587   0.0287142   0.0000573  -0.0008046  -0.0007371
   62   0.0227877  -0.0175294  -0.0197503   0.0003123   0.0006490   0.0004778
   63   0.0282866  -0.0208005  -0.0290462  -0.0001277   0.0011289   0.0000222
   64   0.0011936  -0.0007069  -0.0014122  -0.0008639  -0.0010706  -0.0002525
   65   0.0003662  -0.0001505   0.0000484  -0.0010157  -0.0013055   0.0001202
   66  -0.0009553   0.0006831   0.0001871  -0.0002337   0.0001333  -0.0001772
           49          50          51          52          53          54
    1   0.0001984   0.0001234  -0.0007944  -0.0000957   0.0000447  -0.0000367
    2  -0.0002028  -0.0012004   0.0001698   0.0000685   0.0000560   0.0000736
    3  -0.0006567  -0.0000377  -0.0008287  -0.0000427   0.0001005  -0.0001348
    4  -0.0004232  -0.0001559   0.0003470   0.0000212  -0.0000046  -0.0000018
    5   0.0000964   0.0000763  -0.0000903  -0.0000061   0.0000058  -0.0000058
    6  -0.0000422   0.0000287   0.0000239  -0.0000231   0.0000103  -0.0000155
    7  -0.0000176  -0.0000033   0.0000130   0.0000001  -0.0000057   0.0000080
    8   0.0000363  -0.0000042  -0.0000152  -0.0000079  -0.0000062  -0.0000133
    9  -0.0000822  -0.0000397   0.0000025  -0.0000012  -0.0000035  -0.0000057
   10   0.0000080   0.0000161  -0.0000380   0.0000040  -0.0000059   0.0000074
   11   0.0000709   0.0000529   0.0000792   0.0000166  -0.0000067   0.0000099
   12  -0.0001047  -0.0000763  -0.0000237  -0.0000063  -0.0000121   0.0000267
   13  -0.0000291  -0.0000111   0.0000147   0.0000033  -0.0000026   0.0000019
   14  -0.0000605  -0.0000322  -0.0000102   0.0000009  -0.0000035   0.0000061
   15   0.0001551   0.0000729  -0.0000250  -0.0000047   0.0000092  -0.0000161
   16   0.0001326   0.0000452   0.0000143   0.0000043   0.0000033  -0.0000081
   17  -0.0000045  -0.0000012   0.0000261  -0.0000068   0.0000008  -0.0000044
   18  -0.0000372  -0.0000294   0.0000068  -0.0000075  -0.0000003   0.0000016
   19  -0.0001170  -0.0000721  -0.0000064  -0.0000061  -0.0000034   0.0000028
   20   0.0000122  -0.0000087   0.0000038   0.0000007  -0.0000001  -0.0000003
   21   0.0000399   0.0000622  -0.0000420   0.0000047   0.0000024  -0.0000022
   22   0.0000469   0.0001126  -0.0000760   0.0000147  -0.0000032  -0.0000026
   23   0.0000154  -0.0000023  -0.0000324  -0.0000092  -0.0000026  -0.0000052
   24  -0.0001162   0.0000666  -0.0000208   0.0000003   0.0000044  -0.0000115
   25  -0.0001601  -0.0000838   0.0000496  -0.0000090   0.0000044  -0.0000128
   26   0.0000379   0.0000059  -0.0000142   0.0000043  -0.0000030   0.0000037
   27  -0.0000030  -0.0000405   0.0000194  -0.0000062   0.0000013  -0.0000030
   28  -0.0000727   0.0000790  -0.0000730   0.0000167   0.0000038  -0.0000192
   29  -0.0000993   0.0001549   0.0000665  -0.0000093  -0.0000091   0.0000087
   30   0.0003820   0.0000705   0.0000654   0.0000393  -0.0000159   0.0000320
   31  -0.0001297  -0.0000666   0.0002730  -0.0000113   0.0000088  -0.0000189
   32   0.0000767   0.0001741  -0.0000393   0.0000098   0.0000023   0.0000100
   33  -0.0000828   0.0000314   0.0000805  -0.0000218   0.0000101  -0.0000166
   34  -0.0027686  -0.0117617  -0.0044539   0.0001145  -0.0000827  -0.0007157
   35  -0.0121296  -0.0552301  -0.0200883  -0.0000470  -0.0011506   0.0000057
   36  -0.0040181  -0.0202701  -0.0078015  -0.0007287   0.0000401  -0.0007356
   37   0.0037098   0.0690643   0.0347391   0.0018449  -0.0006375   0.0015711
   38   0.0256040   0.0240826  -0.0050714   0.0001057  -0.0023192  -0.0037573
   39   0.0132169  -0.0296494  -0.0162877   0.0019772  -0.0033577   0.0026121
   40  -0.0031737  -0.0038411   0.0020271   0.0001059   0.0010744   0.0005484
   41   0.0007423   0.0035950  -0.0005642  -0.0000786  -0.0006129  -0.0003257
   42   0.0043153   0.0021019   0.0025910  -0.0000278  -0.0009428  -0.0003445
   43  -0.1193997   0.0128619   0.0394216  -0.0035899   0.0224523   0.0145157
   44   0.0665259  -0.2327346  -0.1208844  -0.0023069   0.0014251   0.0005586
   45   0.0655355  -0.0909738  -0.1403512   0.0025313  -0.0132415  -0.0047993
   46  -0.0021134  -0.0089366  -0.0008317   0.0003588   0.0012648  -0.0010173
   47  -0.0287570  -0.0344695  -0.0029814  -0.0001121   0.0001771   0.0013444
   48  -0.0105377  -0.0139287   0.0032243  -0.0016752   0.0006430  -0.0013255
   49   0.6237898   0.1033073  -0.2243091  -0.2692476   0.0015372   0.1301607
   50   0.1033073   0.5805408   0.1633568   0.0037420  -0.0527751  -0.0104960
   51  -0.2243091   0.1633568   0.3313692   0.1311525  -0.0091652  -0.1127764
   52  -0.2692476   0.0037420   0.1311525   0.2815063  -0.0003269  -0.1423507
   53   0.0015372  -0.0527751  -0.0091652  -0.0003269   0.0528712   0.0139276
   54   0.1301607  -0.0104960  -0.1127764  -0.1423507   0.0139276   0.1102402
   55  -0.1983198  -0.0907694   0.0325324  -0.0113759  -0.0219811  -0.0021772
   56  -0.1465856  -0.2511175  -0.0126406   0.0018767   0.0044737  -0.0006574
   57   0.0056749  -0.0434902  -0.0833465   0.0093386   0.0124359   0.0047305
   58   0.0083566  -0.0170309  -0.0109936  -0.0002258   0.0012244  -0.0017043
   59   0.0069311  -0.0146222  -0.0126627   0.0008693   0.0000852   0.0016737
   60   0.0006260   0.0006214   0.0034172  -0.0018491   0.0014907  -0.0025700
   61  -0.0392165  -0.0605424  -0.0038983   0.0011782  -0.0033962   0.0014263
   62  -0.0163222   0.0300850   0.0205046  -0.0035421  -0.0016174  -0.0021794
   63   0.0173355   0.0453472   0.0191203   0.0014423  -0.0022641   0.0050365
   64  -0.0010526   0.0039213   0.0048889  -0.0006117  -0.0011682  -0.0001769
   65  -0.0008313   0.0034280   0.0000518  -0.0002417  -0.0005909  -0.0001772
   66   0.0025484  -0.0027261   0.0015824   0.0002589   0.0003273   0.0000770
           55          56          57          58          59          60
    1   0.0025452  -0.0005377   0.0016703   0.0001223  -0.0001287  -0.0000797
    2  -0.0001717  -0.0032784  -0.0042501   0.0010353   0.0002174  -0.0005777
    3   0.0015419  -0.0034685   0.0029774   0.0004376   0.0000691   0.0000296
    4  -0.0003953   0.0005686  -0.0005563  -0.0001604   0.0000535   0.0000341
    5   0.0001673  -0.0000524   0.0003602   0.0000023   0.0000325  -0.0000568
    6   0.0002862  -0.0000390   0.0003701   0.0000350  -0.0000016   0.0000422
    7  -0.0000728  -0.0000773  -0.0000669   0.0000216   0.0000042  -0.0000061
    8   0.0000760  -0.0002232  -0.0000039   0.0000369   0.0000071  -0.0000386
    9   0.0000965  -0.0001597  -0.0000910   0.0000223   0.0000085  -0.0000219
   10  -0.0000612   0.0001414   0.0000333  -0.0000403  -0.0000012   0.0000546
   11  -0.0001929   0.0003160  -0.0002266  -0.0000676  -0.0000087   0.0000084
   12   0.0000516   0.0002046   0.0000720  -0.0000521  -0.0000306   0.0000361
   13   0.0000003   0.0000285  -0.0000204  -0.0000127   0.0000049   0.0000009
   14   0.0000333   0.0000365   0.0000233  -0.0000125  -0.0000009   0.0000175
   15  -0.0000142  -0.0001306   0.0000207   0.0000382   0.0000045  -0.0000390
   16  -0.0000082  -0.0000494  -0.0000780   0.0000217  -0.0000053  -0.0000344
   17  -0.0000964  -0.0000360  -0.0000870   0.0000257  -0.0000001   0.0000031
   18  -0.0000321  -0.0000277  -0.0000063  -0.0000042   0.0000093  -0.0000189
   19   0.0000460   0.0001792   0.0000943  -0.0000604  -0.0000061   0.0000310
   20   0.0000179  -0.0000032   0.0000146   0.0000017  -0.0000013   0.0000011
   21  -0.0000028  -0.0001228  -0.0000095   0.0000328   0.0000064  -0.0000241
   22   0.0000456  -0.0000651   0.0001553   0.0000001   0.0000060   0.0000084
   23   0.0000605   0.0001851   0.0001548  -0.0000599  -0.0000285   0.0000255
   24   0.0001151  -0.0000648   0.0002210  -0.0000082  -0.0000008   0.0000236
   25   0.0000877   0.0000806   0.0000941  -0.0000506   0.0000067   0.0000229
   26   0.0000068  -0.0000180  -0.0000347   0.0000102   0.0000014  -0.0000058
   27  -0.0000290   0.0000577  -0.0000055  -0.0000161   0.0000010   0.0000008
   28  -0.0000143  -0.0003153   0.0006078   0.0000156  -0.0000518   0.0001420
   29  -0.0001588   0.0003099   0.0002611  -0.0000858   0.0000228   0.0000695
   30  -0.0000379  -0.0006564  -0.0011389   0.0003363  -0.0000583  -0.0000840
   31   0.0003231  -0.0000801  -0.0001420  -0.0000088   0.0000256  -0.0000321
   32  -0.0002764  -0.0002543   0.0000010   0.0000731  -0.0000098  -0.0000138
   33  -0.0001493   0.0003368   0.0001999  -0.0001334   0.0000375  -0.0000186
   34   0.0024400   0.0267191   0.0149163  -0.0031232  -0.0010736   0.0040270
   35   0.0633618   0.0240339  -0.0263180  -0.0014923   0.0019070  -0.0007184
   36   0.0326205  -0.0056933  -0.0147009   0.0037992  -0.0009773   0.0025179
   37  -0.0533867  -0.0247573   0.0166738  -0.0010879  -0.0004600  -0.0000658
   38  -0.0248706  -0.0107342   0.0093129  -0.0006087  -0.0000476   0.0007310
   39   0.0171612   0.0091089  -0.0064485  -0.0001672   0.0006618  -0.0004672
   40   0.0006459   0.0009786  -0.0003620   0.0000255   0.0001027  -0.0001641
   41   0.0006885  -0.0018544  -0.0008170   0.0000783  -0.0000015   0.0000869
   42  -0.0006352  -0.0010451  -0.0010025  -0.0001698   0.0001092  -0.0002095
   43   0.0471445   0.0061588  -0.0191292  -0.0002021  -0.0038322   0.0020413
   44  -0.0370413  -0.0488383  -0.0066768  -0.0036979  -0.0001990  -0.0013633
   45  -0.0401750  -0.0304278   0.0142208   0.0021051  -0.0013365   0.0050630
   46   0.0023468   0.0003538   0.0012062  -0.0002183  -0.0001728   0.0001053
   47   0.0044719   0.0006309  -0.0042801  -0.0010281  -0.0008925   0.0000817
   48   0.0032498  -0.0020064   0.0015674  -0.0003113  -0.0004008   0.0000999
   49  -0.1983198  -0.1465856   0.0056749   0.0083566   0.0069311   0.0006260
   50  -0.0907694  -0.2511175  -0.0434902  -0.0170309  -0.0146222   0.0006214
   51   0.0325324  -0.0126406  -0.0833465  -0.0109936  -0.0126627   0.0034172
   52  -0.0113759   0.0018767   0.0093386  -0.0002258   0.0008693  -0.0018491
   53  -0.0219811   0.0044737   0.0124359   0.0012244   0.0000852   0.0014907
   54  -0.0021772  -0.0006574   0.0047305  -0.0017043   0.0016737  -0.0025700
   55   0.5566275   0.0818499  -0.1977018  -0.0691316   0.0549482   0.0458713
   56   0.0818499   0.6451373   0.2073475   0.0527830  -0.2422287  -0.1303690
   57  -0.1977018   0.2073475   0.3367527   0.0448188  -0.1314198  -0.1236712
   58  -0.0691316   0.0527830   0.0448188   0.0691270  -0.0546781  -0.0514476
   59   0.0549482  -0.2422287  -0.1314198  -0.0546781   0.2535344   0.1418871
   60   0.0458713  -0.1303690  -0.1236712  -0.0514476   0.1418871   0.1220632
   61  -0.2547462   0.0356031   0.1237848  -0.0034497  -0.0023593   0.0021625
   62  -0.0161353  -0.1038705  -0.0116583   0.0224762   0.0016586  -0.0128138
   63   0.0980187  -0.0405770  -0.1352117   0.0142473   0.0008543  -0.0048921
   64  -0.0247393  -0.0348521  -0.0010122   0.0000817  -0.0001833  -0.0014484
   65  -0.0139882  -0.0126134  -0.0006483   0.0010146   0.0005744   0.0009333
   66   0.0094099   0.0110307   0.0045009  -0.0008646   0.0015659  -0.0012771
           61          62          63          64          65          66
    1  -0.0082499   0.0088242   0.0122274  -0.0019877  -0.0019737  -0.0014121
    2   0.0226096   0.0040015  -0.0121750   0.0023854  -0.0019344  -0.0015228
    3   0.0169208  -0.0055602  -0.0087514   0.0010739   0.0015052  -0.0021381
    4  -0.0017415  -0.0026886   0.0002560   0.0009392   0.0006768   0.0005385
    5   0.0004376  -0.0015994  -0.0001374   0.0007643  -0.0004588  -0.0012591
    6  -0.0010507   0.0018237   0.0009062  -0.0001381  -0.0003599  -0.0006664
    7   0.0005196   0.0003021  -0.0000861  -0.0001206  -0.0001438   0.0000707
    8   0.0005677   0.0006602  -0.0002454  -0.0002184  -0.0001661   0.0001448
    9   0.0003863  -0.0001204  -0.0003546  -0.0000720  -0.0000098   0.0000053
   10  -0.0007387  -0.0003253   0.0002022   0.0001421  -0.0000774  -0.0005967
   11  -0.0006391  -0.0002866   0.0005967   0.0000396   0.0000007   0.0000127
   12  -0.0000720  -0.0001768   0.0001939  -0.0003793   0.0000933   0.0002478
   13  -0.0001550  -0.0001351  -0.0000303   0.0000658   0.0000460   0.0000217
   14  -0.0001847  -0.0001647  -0.0000622   0.0000211   0.0000598   0.0000348
   15   0.0003891   0.0006201   0.0001092  -0.0000798  -0.0002443  -0.0001122
   16   0.0004789   0.0001103   0.0000967  -0.0000681   0.0000136   0.0001211
   17   0.0003286   0.0001074   0.0001171  -0.0001574   0.0000789  -0.0000839
   18   0.0001654  -0.0000392   0.0002265  -0.0000686  -0.0000120   0.0002139
   19  -0.0004931  -0.0004524   0.0000080  -0.0000077   0.0001788   0.0001025
   20  -0.0000476   0.0000126  -0.0000610   0.0000145  -0.0000130   0.0000091
   21   0.0002688   0.0002616  -0.0000342   0.0000211  -0.0001123  -0.0000570
   22  -0.0004709  -0.0001171   0.0001730   0.0003669  -0.0001608  -0.0000338
   23  -0.0007571   0.0000750   0.0000822  -0.0001756  -0.0001006   0.0002110
   24  -0.0002915  -0.0001483  -0.0003285  -0.0000313   0.0002334  -0.0001491
   25  -0.0004573  -0.0006634  -0.0000708   0.0000743   0.0002487   0.0000380
   26   0.0000868   0.0001639   0.0001393  -0.0000234  -0.0000965  -0.0000749
   27   0.0000089  -0.0000928   0.0000815  -0.0000274   0.0000081   0.0000321
   28  -0.0006794  -0.0022509  -0.0019019   0.0006279   0.0006314  -0.0006897
   29  -0.0013341  -0.0006398  -0.0004282   0.0011738  -0.0006536  -0.0001527
   30   0.0025786   0.0019127  -0.0017427   0.0000518  -0.0012744  -0.0003158
   31  -0.0007789   0.0002814  -0.0012552   0.0000445  -0.0000894   0.0001110
   32   0.0013113  -0.0002499   0.0002500   0.0000473   0.0001815   0.0000703
   33  -0.0008258  -0.0005096   0.0003464   0.0003300   0.0000367   0.0002081
   34  -0.1172797   0.0624783   0.0618649  -0.0006183  -0.0240259  -0.0090439
   35   0.0139906  -0.2142314  -0.0818232  -0.0059405  -0.0307863  -0.0135475
   36   0.0387310  -0.1082782  -0.1333556  -0.0007212  -0.0037920   0.0021456
   37   0.0488269  -0.0384792  -0.0432595  -0.0000650   0.0028426   0.0037904
   38   0.0085555  -0.0525444  -0.0338716   0.0002363   0.0013245  -0.0013588
   39  -0.0199488  -0.0065177   0.0141908   0.0024501  -0.0029969   0.0012212
   40  -0.0013117  -0.0019655   0.0021435   0.0002674  -0.0004245  -0.0003029
   41  -0.0043961   0.0022015   0.0015493  -0.0003538  -0.0017610  -0.0006958
   42   0.0010218  -0.0000449   0.0036186  -0.0002817  -0.0006929  -0.0000366
   43  -0.0335305   0.0227877   0.0282866   0.0011936   0.0003662  -0.0009553
   44   0.0247587  -0.0175294  -0.0208005  -0.0007069  -0.0001505   0.0006831
   45   0.0287142  -0.0197503  -0.0290462  -0.0014122   0.0000484   0.0001871
   46   0.0000573   0.0003123  -0.0001277  -0.0008639  -0.0010157  -0.0002337
   47  -0.0008046   0.0006490   0.0011289  -0.0010706  -0.0013055   0.0001333
   48  -0.0007371   0.0004778   0.0000222  -0.0002525   0.0001202  -0.0001772
   49  -0.0392165  -0.0163222   0.0173355  -0.0010526  -0.0008313   0.0025484
   50  -0.0605424   0.0300850   0.0453472   0.0039213   0.0034280  -0.0027261
   51  -0.0038983   0.0205046   0.0191203   0.0048889   0.0000518   0.0015824
   52   0.0011782  -0.0035421   0.0014423  -0.0006117  -0.0002417   0.0002589
   53  -0.0033962  -0.0016174  -0.0022641  -0.0011682  -0.0005909   0.0003273
   54   0.0014263  -0.0021794   0.0050365  -0.0001769  -0.0001772   0.0000770
   55  -0.2547462  -0.0161353   0.0980187  -0.0247393  -0.0139882   0.0094099
   56   0.0356031  -0.1038705  -0.0405770  -0.0348521  -0.0126134   0.0110307
   57   0.1237848  -0.0116583  -0.1352117  -0.0010122  -0.0006483   0.0045009
   58  -0.0034497   0.0224762   0.0142473   0.0000817   0.0010146  -0.0008646
   59  -0.0023593   0.0016586   0.0008543  -0.0001833   0.0005744   0.0015659
   60   0.0021625  -0.0128138  -0.0048921  -0.0014484   0.0009333  -0.0012771
   61   0.4917442   0.0242757  -0.1924842  -0.0795088  -0.0580656   0.0027495
   62   0.0242757   0.4618347   0.1525084  -0.0587720  -0.1087182  -0.0102183
   63  -0.1924842   0.1525084   0.2988623   0.0029136  -0.0101276  -0.0289978
   64  -0.0795088  -0.0587720   0.0029136   0.1058401   0.0950189  -0.0056278
   65  -0.0580656  -0.1087182  -0.0101276   0.0950189   0.1537008   0.0174169
   66   0.0027495  -0.0102183  -0.0289978  -0.0056278   0.0174169   0.0235059
 **********************************************************************
 **                                                                  **
 **                       VIBRATIONAL ANALYSIS                       **
 **                       --------------------                       **
 **                                                                  **
 **        VIBRATIONAL FREQUENCIES (CM**-1) AND NORMAL MODES         **
 **     FORCE CONSTANTS (mDYN/ANGSTROM) AND REDUCED MASSES (AMU)     **
 **                  INFRARED INTENSITIES (KM/MOL)                   **
 **                                                                  **
 **********************************************************************


 Mode:                 1                      2                      3
 Frequency:        19.92                  36.40                  44.52
 Force Cnst:      0.0057                 0.0177                 0.0186
 Red. Mass:      24.3855                22.7290                15.9665
 IR Active:          YES                    YES                    YES
 IR Intens:        0.037                  0.026                  0.117
 Raman Active:       YES                    YES                    YES
               X      Y      Z        X      Y      Z        X      Y      Z
 C         -0.015  0.019 -0.040   -0.035 -0.198 -0.099    0.047 -0.069  0.099
 C          0.043  0.143  0.006   -0.024 -0.188 -0.095   -0.015 -0.045  0.104
 H          0.078  0.245  0.022   -0.036 -0.250 -0.123   -0.044 -0.054  0.151
 C          0.061  0.150  0.035    0.013 -0.052 -0.037   -0.048  0.002  0.054
 Cl         0.145  0.347  0.106    0.030 -0.035 -0.031   -0.139  0.050  0.074
 C          0.017  0.020  0.013    0.046  0.100  0.025   -0.014  0.016 -0.004
 Cl         0.037  0.020  0.045    0.118  0.375  0.136   -0.052  0.077 -0.066
 C         -0.042 -0.107 -0.034    0.024  0.044  0.005    0.049 -0.016 -0.013
 Cl        -0.096 -0.271 -0.061    0.060  0.223  0.081    0.094 -0.008 -0.095
 C         -0.055 -0.096 -0.057   -0.021 -0.126 -0.066    0.079 -0.054  0.043
 Cl        -0.120 -0.221 -0.103   -0.052 -0.217 -0.099    0.161 -0.076  0.036
 C         -0.023  0.033 -0.055   -0.020 -0.134 -0.075    0.046 -0.061  0.097
 C          0.034 -0.019  0.069   -0.103 -0.067  0.002    0.030 -0.048  0.090
 Cl         0.095 -0.088  0.205   -0.255 -0.128  0.023    0.146 -0.170  0.333
 C          0.044 -0.015  0.084   -0.063  0.047  0.069   -0.081  0.063 -0.111
 Cl         0.128 -0.090  0.265   -0.164  0.126  0.188   -0.168  0.139 -0.245
 C         -0.014  0.048 -0.038    0.060  0.094  0.052   -0.143  0.131 -0.245
 H         -0.007  0.051 -0.027    0.090  0.179  0.102   -0.226  0.215 -0.396
 C         -0.077  0.104 -0.171    0.142  0.033 -0.028   -0.096  0.091 -0.180
 H         -0.120  0.153 -0.265    0.238  0.071 -0.042   -0.137  0.138 -0.271
 C         -0.080  0.094 -0.176    0.101 -0.082 -0.089   -0.008  0.000 -0.021
 Cl        -0.151  0.161 -0.324    0.214 -0.162 -0.180    0.022 -0.025  0.008
 TransDip  -0.001  0.004 -0.004    0.005  0.002 -0.001   -0.006  0.004 -0.008

 Mode:                 4                      5                      6
 Frequency:        73.96                  80.45                  90.47
 Force Cnst:      0.0943                 0.1179                 0.0876
 Red. Mass:      29.2568                30.9229                18.1766
 IR Active:          YES                    YES                    YES
 IR Intens:        0.006                  0.009                  0.260
 Raman Active:       YES                    YES                    YES
               X      Y      Z        X      Y      Z        X      Y      Z
 C         -0.031 -0.167 -0.073    0.005  0.030  0.008   -0.065  0.064 -0.134
 C         -0.019 -0.136 -0.062    0.033  0.150  0.052   -0.025  0.054 -0.139
 H         -0.018 -0.137 -0.065    0.059  0.259  0.091   -0.006  0.059 -0.172
 C          0.017  0.008 -0.007    0.012  0.061  0.020    0.004  0.033 -0.100
 Cl         0.133  0.468  0.160    0.031  0.144  0.050    0.093  0.012 -0.114
 C         -0.006 -0.083 -0.038   -0.014 -0.050 -0.021   -0.021  0.024 -0.053
 Cl        -0.044 -0.257 -0.097   -0.114 -0.471 -0.174    0.017  0.005  0.008
 C          0.005 -0.025 -0.018    0.019  0.091  0.031   -0.072  0.031 -0.052
 Cl         0.025  0.067  0.018    0.127  0.559  0.203   -0.122  0.002  0.012
 C          0.013  0.017 -0.004   -0.012 -0.040 -0.018   -0.093  0.059 -0.096
 Cl         0.120  0.469  0.160   -0.102 -0.410 -0.153   -0.185  0.102 -0.088
 C         -0.032 -0.172 -0.071    0.002  0.023  0.004   -0.062  0.061 -0.130
 C         -0.081 -0.135 -0.034    0.008  0.019  0.004   -0.028  0.033 -0.076
 Cl        -0.189 -0.177 -0.026    0.034  0.014  0.027    0.114 -0.088  0.178
 C         -0.061 -0.065  0.004    0.002  0.018 -0.008   -0.045  0.048 -0.108
 Cl        -0.144 -0.002  0.062    0.018  0.006  0.006    0.102 -0.082  0.156
 C          0.017 -0.043  0.006   -0.015  0.026 -0.027   -0.131  0.123 -0.263
 H          0.035  0.005  0.036   -0.023  0.028 -0.041   -0.170  0.156 -0.333
 C          0.067 -0.081 -0.031   -0.018  0.028 -0.023   -0.108  0.103 -0.218
 H          0.127 -0.063 -0.032   -0.027  0.031 -0.031   -0.117  0.109 -0.231
 C          0.038 -0.148 -0.072   -0.006  0.024 -0.001   -0.030  0.035 -0.076
 Cl         0.119 -0.209 -0.138    0.000  0.019  0.034    0.222 -0.189  0.364
 TransDip   0.002 -0.001 -0.000    0.000  0.003  0.000   -0.005  0.006 -0.014

 Mode:                 7                      8                      9
 Frequency:       104.07                 142.00                 188.24
 Force Cnst:      0.0628                 0.3159                 0.2492
 Red. Mass:       9.8373                26.5879                11.9386
 IR Active:          YES                    YES                    YES
 IR Intens:        0.441                  0.068                  0.140
 Raman Active:       YES                    YES                    YES
               X      Y      Z        X      Y      Z        X      Y      Z
 C         -0.049  0.046 -0.099   -0.021 -0.032  0.056    0.036  0.177  0.065
 C         -0.021  0.039 -0.102   -0.107 -0.031  0.086    0.093  0.405  0.147
 H         -0.005  0.046 -0.128   -0.135 -0.042  0.136    0.094  0.403  0.143
 C          0.005  0.022 -0.070   -0.140 -0.014  0.080    0.092  0.392  0.143
 Cl         0.088  0.010 -0.080   -0.352  0.054  0.118   -0.007 -0.136 -0.049
 C         -0.014  0.014 -0.034   -0.136 -0.013  0.084    0.077  0.334  0.123
 Cl         0.016 -0.011  0.015   -0.171  0.025  0.055   -0.024 -0.081 -0.032
 C         -0.052  0.023 -0.033   -0.095 -0.027  0.095    0.066  0.288  0.104
 Cl        -0.092  0.012  0.027   -0.135 -0.022  0.162   -0.012 -0.076 -0.042
 C         -0.069  0.041 -0.072   -0.075 -0.033  0.097    0.046  0.209  0.076
 Cl        -0.145  0.051 -0.073   -0.233  0.014  0.119    0.004 -0.004 -0.002
 C         -0.012  0.018 -0.036    0.049 -0.008  0.014   -0.019 -0.045 -0.013
 C          0.033 -0.020  0.043    0.109 -0.004 -0.040   -0.008 -0.065 -0.024
 Cl         0.114 -0.089  0.187    0.254  0.090 -0.120   -0.052 -0.094 -0.013
 C          0.058 -0.042  0.087    0.123  0.011 -0.052   -0.012 -0.045 -0.011
 Cl        -0.080  0.080 -0.173    0.202 -0.033 -0.125   -0.083 -0.003  0.042
 C          0.160 -0.132  0.272    0.150  0.042 -0.067   -0.008 -0.042 -0.011
 H          0.212 -0.178  0.366    0.146  0.054 -0.072   -0.008 -0.049 -0.011
 C          0.172 -0.142  0.293    0.145  0.069 -0.059   -0.018 -0.035 -0.006
 H          0.247 -0.208  0.429    0.123  0.072 -0.071   -0.016 -0.034 -0.006
 C          0.052 -0.037  0.078    0.141  0.033 -0.051   -0.030 -0.058 -0.015
 Cl        -0.005  0.015 -0.035    0.382 -0.128 -0.292    0.065 -0.135 -0.106
 TransDip   0.012 -0.008  0.016   -0.006  0.001  0.005    0.003  0.011  0.004

 Mode:                10                     11                     12
 Frequency:       210.83                 211.34                 220.74
 Force Cnst:      0.7829                 0.8015                 0.7231
 Red. Mass:      29.8960                30.4579                25.1903
 IR Active:          YES                    YES                    YES
 IR Intens:        0.149                  0.062                  0.234
 Raman Active:       YES                    YES                    YES
               X      Y      Z        X      Y      Z        X      Y      Z
 C         -0.046 -0.040  0.077    0.005 -0.010 -0.055   -0.163  0.047  0.010
 C         -0.122 -0.054  0.051    0.045 -0.029 -0.053   -0.163  0.042 -0.033
 H         -0.140 -0.065  0.076    0.049 -0.048 -0.077   -0.170  0.059 -0.010
 C         -0.114 -0.071  0.085    0.044 -0.007 -0.069   -0.163  0.026 -0.066
 Cl         0.498 -0.131  0.088   -0.259  0.085 -0.052    0.175  0.001 -0.092
 C         -0.153 -0.056  0.095    0.068 -0.004 -0.069   -0.202  0.008 -0.021
 Cl        -0.357  0.164 -0.182    0.203 -0.091  0.122   -0.048 -0.092  0.317
 C         -0.049 -0.059  0.075    0.008  0.012 -0.057   -0.232  0.037 -0.067
 Cl         0.138  0.057 -0.215   -0.091 -0.023  0.113   -0.265  0.100 -0.076
 C         -0.049 -0.051  0.104    0.015  0.018 -0.067   -0.155  0.024 -0.020
 Cl        -0.155 -0.018  0.143    0.120  0.003 -0.087    0.500 -0.097 -0.059
 C         -0.038 -0.039  0.090   -0.016 -0.052 -0.070   -0.136  0.063  0.045
 C         -0.006 -0.054  0.041    0.024 -0.115 -0.108   -0.103  0.071  0.063
 Cl         0.327  0.154 -0.126    0.485  0.059 -0.219    0.069  0.170  0.054
 C         -0.036 -0.063  0.014    0.007 -0.112 -0.079   -0.106  0.021  0.053
 Cl        -0.212  0.057  0.139   -0.430  0.204  0.334    0.038 -0.106 -0.070
 C         -0.034 -0.028 -0.022    0.057 -0.100 -0.064   -0.109  0.024  0.064
 H         -0.056 -0.023 -0.060    0.064 -0.133 -0.052   -0.105  0.023  0.073
 C         -0.060 -0.011  0.000    0.007 -0.100 -0.030   -0.096  0.043  0.078
 H         -0.100 -0.002 -0.031    0.003 -0.123  0.002   -0.097  0.030  0.100
 C         -0.038 -0.030  0.044   -0.015 -0.076 -0.049   -0.098  0.045  0.057
 Cl         0.026 -0.090 -0.070   -0.117 -0.031  0.057    0.135 -0.134 -0.135
 TransDip  -0.003  0.008 -0.009    0.005  0.001  0.006   -0.011  0.001  0.010

 Mode:                13                     14                     15
 Frequency:       226.90                 264.96                 270.26
 Force Cnst:      1.0367                 0.7139                 0.2825
 Red. Mass:      34.1777                17.2596                 6.5657
 IR Active:          YES                    YES                    YES
 IR Intens:        0.013                  0.374                  0.585
 Raman Active:       YES                    YES                    YES
               X      Y      Z        X      Y      Z        X      Y      Z
 C          0.014  0.001 -0.010   -0.021  0.035  0.025    0.014  0.030  0.010
 C          0.022  0.015 -0.012    0.124  0.097  0.054    0.071  0.361  0.129
 H          0.031  0.022 -0.024    0.207  0.240  0.010    0.137  0.666  0.252
 C          0.033 -0.001  0.020    0.130 -0.039  0.026    0.002  0.091  0.024
 Cl         0.137 -0.037 -0.001   -0.067 -0.010  0.042   -0.000 -0.038 -0.027
 C          0.075  0.002 -0.033    0.166 -0.130 -0.096   -0.073 -0.203 -0.074
 Cl        -0.188  0.223 -0.493    0.220  0.038 -0.163   -0.008  0.049  0.044
 C          0.054 -0.007 -0.020    0.083 -0.147 -0.082   -0.087 -0.309 -0.115
 Cl        -0.326 -0.153  0.626    0.119 -0.016  0.056   -0.004  0.071  0.016
 C          0.028  0.014 -0.068    0.023 -0.074 -0.100   -0.062 -0.254 -0.090
 Cl         0.297 -0.035 -0.087   -0.078  0.070 -0.074    0.013  0.062  0.026
 C          0.031 -0.019  0.012   -0.111  0.063  0.070    0.032 -0.016  0.019
 C          0.028 -0.022  0.011   -0.166  0.127  0.136    0.070 -0.059  0.039
 Cl        -0.017 -0.027 -0.014    0.037  0.310  0.133   -0.022 -0.063 -0.035
 C          0.021 -0.007 -0.001   -0.202  0.009  0.118    0.072 -0.044  0.042
 Cl        -0.003  0.016  0.007   -0.077 -0.160 -0.037   -0.010  0.032 -0.001
 C          0.008  0.005 -0.028   -0.226 -0.007  0.143    0.038 -0.019 -0.013
 H         -0.005  0.016 -0.052   -0.214  0.003  0.167    0.021 -0.019 -0.044
 C          0.009 -0.000 -0.024   -0.193  0.002  0.108   -0.009  0.013 -0.055
 H         -0.002  0.011 -0.046   -0.172  0.007  0.112   -0.047  0.034 -0.105
 C          0.022 -0.012  0.003   -0.181  0.008  0.078    0.005  0.002 -0.022
 Cl        -0.019  0.021  0.016    0.048 -0.220 -0.131    0.002  0.008  0.011
 TransDip  -0.004  0.001  0.001   -0.012  0.011  0.011    0.007  0.023  0.003

 Mode:                16                     17                     18
 Frequency:       282.94                 315.57                 330.20
 Force Cnst:      0.3504                 0.4095                 1.7084
 Red. Mass:       7.4289                 6.9785                26.5935
 IR Active:          YES                    YES                    YES
 IR Intens:        0.695                  0.159                  0.027
 Raman Active:       YES                    YES                    YES
               X      Y      Z        X      Y      Z        X      Y      Z
 C          0.004 -0.014  0.004    0.015 -0.002  0.024   -0.027 -0.110 -0.039
 C         -0.048 -0.070 -0.029   -0.036  0.021  0.021    0.005  0.015  0.006
 H         -0.073 -0.144 -0.042   -0.044  0.034  0.047    0.007  0.023  0.008
 C         -0.029 -0.002 -0.030   -0.037  0.012 -0.011    0.027  0.107  0.038
 Cl         0.023  0.020 -0.041    0.024  0.004 -0.030   -0.004 -0.017 -0.008
 C          0.004  0.065 -0.018   -0.018 -0.000 -0.037    0.024  0.096  0.034
 Cl         0.031 -0.027  0.016    0.022 -0.010  0.023   -0.001 -0.015 -0.008
 C          0.018  0.082 -0.016    0.007 -0.001 -0.045   -0.000  0.003  0.001
 Cl        -0.043 -0.007  0.002   -0.033  0.007  0.008   -0.001 -0.000 -0.001
 C          0.027  0.060 -0.025    0.027  0.009 -0.043   -0.024 -0.098 -0.034
 Cl        -0.051  0.020 -0.065   -0.046  0.038 -0.069    0.002  0.016  0.009
 C          0.101 -0.091  0.189    0.121 -0.104  0.219    0.002  0.036  0.017
 C          0.185 -0.165  0.363    0.047 -0.038  0.082   -0.095 -0.010  0.052
 Cl        -0.031  0.047 -0.057   -0.009  0.005 -0.011   -0.026  0.038  0.032
 C          0.168 -0.154  0.332   -0.085  0.075 -0.156   -0.179 -0.231 -0.017
 Cl        -0.034  0.023 -0.062    0.022 -0.022  0.044   -0.358 -0.445 -0.018
 C         -0.003 -0.002  0.021   -0.147  0.125 -0.262    0.071 -0.086 -0.087
 H         -0.105  0.095 -0.165   -0.302  0.259 -0.542    0.114  0.129 -0.015
 C         -0.118  0.101 -0.204    0.092 -0.085  0.174    0.153 -0.048 -0.102
 H         -0.279  0.250 -0.505    0.089 -0.084  0.171    0.006 -0.119 -0.054
 C          0.001 -0.005  0.008    0.191 -0.173  0.355    0.228  0.188 -0.030
 Cl         0.011 -0.015  0.023   -0.034  0.027 -0.066    0.322  0.470  0.051
 TransDip  -0.013  0.006 -0.023   -0.005  0.008 -0.009   -0.001 -0.005 -0.002

 Mode:                19                     20                     21
 Frequency:       334.00                 355.23                 363.97
 Force Cnst:      1.8440                 2.0637                 0.9219
 Red. Mass:      28.0559                27.7574                11.8114
 IR Active:          YES                    YES                    YES
 IR Intens:        0.021                  0.085                  0.227
 Raman Active:       YES                    YES                    YES
               X      Y      Z        X      Y      Z        X      Y      Z
 C         -0.121  0.067 -0.070    0.046 -0.073 -0.145    0.088  0.399  0.141
 C         -0.159  0.027  0.018   -0.089  0.055 -0.121    0.013  0.100  0.022
 H         -0.065  0.058 -0.129   -0.145  0.030 -0.035    0.025  0.163  0.052
 C         -0.058 -0.099  0.267   -0.080  0.146 -0.073   -0.091 -0.339 -0.145
 Cl         0.000 -0.199  0.553   -0.039  0.103 -0.299    0.007  0.069 -0.039
 C          0.003 -0.043  0.088   -0.148  0.076  0.153   -0.100 -0.373 -0.126
 Cl        -0.072 -0.015  0.094   -0.378 -0.018  0.254   -0.014  0.056  0.038
 C          0.052 -0.002 -0.020    0.196 -0.100  0.115    0.036  0.030  0.029
 Cl         0.062 -0.006 -0.027    0.461 -0.203  0.265    0.066 -0.034  0.036
 C         -0.033  0.115 -0.257    0.084 -0.095 -0.119    0.108  0.423  0.148
 Cl         0.052  0.186 -0.551    0.037  0.079 -0.195   -0.010 -0.049 -0.034
 C         -0.048  0.022 -0.027    0.047 -0.025 -0.058    0.003  0.122  0.054
 C         -0.000 -0.017 -0.057   -0.035  0.050  0.020    0.076  0.006 -0.047
 Cl         0.010 -0.079 -0.038   -0.005  0.123  0.065   -0.052 -0.109 -0.024
 C          0.034 -0.006 -0.013   -0.042  0.016  0.022    0.053 -0.071 -0.046
 Cl         0.021  0.028 -0.004   -0.018 -0.028 -0.004   -0.080 -0.034  0.024
 C          0.054 -0.015  0.015   -0.020  0.008  0.031   -0.009 -0.102 -0.026
 H          0.077 -0.056  0.059    0.003  0.046  0.071   -0.026 -0.196 -0.051
 C         -0.001  0.030 -0.016    0.028 -0.032 -0.038   -0.120 -0.003  0.046
 H         -0.015  0.013  0.003    0.089 -0.011 -0.044   -0.239 -0.052  0.069
 C         -0.024  0.051 -0.048    0.017 -0.045 -0.063   -0.085  0.084  0.080
 Cl         0.029  0.040  0.016   -0.056 -0.051  0.009    0.098  0.008 -0.047
 TransDip   0.004 -0.002 -0.001    0.007 -0.003  0.005   -0.006  0.010  0.009

 Mode:                22                     23                     24
 Frequency:       441.92                 482.44                 499.14
 Force Cnst:      1.4127                 0.8650                 0.8361
 Red. Mass:      12.2778                 6.3080                 5.6957
 IR Active:          YES                    YES                    YES
 IR Intens:       11.448                  4.662                  4.618
 Raman Active:       YES                    YES                    YES
               X      Y      Z        X      Y      Z        X      Y      Z
 C          0.166  0.018 -0.042   -0.039 -0.049 -0.014    0.101 -0.091  0.178
 C          0.113  0.099  0.016    0.008  0.122  0.045   -0.065 -0.052  0.184
 H          0.112  0.184  0.093    0.045  0.262  0.088   -0.156 -0.084  0.332
 C          0.026 -0.096 -0.043   -0.030 -0.071 -0.023   -0.132  0.029  0.020
 Cl        -0.010 -0.020  0.081    0.003  0.005 -0.005    0.040  0.009 -0.052
 C         -0.039 -0.152 -0.049   -0.035 -0.134 -0.050   -0.052  0.044 -0.079
 Cl        -0.075  0.021  0.049    0.018  0.013 -0.003    0.031 -0.012  0.013
 C          0.024  0.075  0.005    0.020  0.106  0.041    0.064  0.015 -0.093
 Cl        -0.121  0.036 -0.047    0.013 -0.017  0.002   -0.046  0.007  0.011
 C          0.115  0.141  0.063    0.011  0.119  0.041    0.147 -0.040  0.007
 Cl        -0.012 -0.011  0.001    0.001 -0.008 -0.001   -0.043  0.034 -0.063
 C          0.202 -0.081 -0.134   -0.061 -0.131 -0.038    0.113 -0.104  0.210
 C          0.069  0.056 -0.021   -0.166 -0.063  0.060   -0.096  0.080 -0.166
 Cl        -0.088  0.244  0.166    0.077 -0.070 -0.076    0.010 -0.011  0.012
 C          0.063 -0.063 -0.067   -0.158  0.133  0.157   -0.085  0.074 -0.142
 Cl        -0.065 -0.047  0.013    0.002 -0.089 -0.044    0.005 -0.005  0.007
 C          0.175 -0.059 -0.112    0.005  0.287  0.132    0.093 -0.081  0.182
 H          0.217  0.085 -0.050    0.043  0.487  0.198    0.268 -0.234  0.497
 C          0.260 -0.163 -0.234    0.173  0.171 -0.011   -0.079  0.072 -0.138
 H          0.337 -0.123 -0.268    0.385  0.277 -0.076   -0.131  0.123 -0.240
 C          0.222 -0.153 -0.195    0.091 -0.063 -0.077   -0.005  0.003 -0.005
 Cl        -0.126 -0.098  0.023   -0.065 -0.012  0.031    0.002  0.001  0.002
 TransDip   0.097 -0.004 -0.049    0.006  0.064  0.024    0.015 -0.024  0.063

 Mode:                25                     26                     27
 Frequency:       538.54                 546.87                 556.09
 Force Cnst:      1.4154                 1.2304                 0.9565
 Red. Mass:       8.2833                 6.9826                 5.2497
 IR Active:          YES                    YES                    YES
 IR Intens:       10.871                  2.001                  5.701
 Raman Active:       YES                    YES                    YES
               X      Y      Z        X      Y      Z        X      Y      Z
 C          0.176  0.114  0.080   -0.035  0.172  0.025   -0.052  0.043 -0.079
 C          0.280 -0.216 -0.024   -0.268 -0.068 -0.072   -0.004  0.019 -0.094
 H          0.220 -0.579 -0.198   -0.408 -0.519 -0.177    0.030  0.002 -0.174
 C          0.290  0.132  0.055   -0.136  0.295  0.091    0.050  0.031  0.003
 Cl        -0.028  0.007 -0.030    0.017 -0.029  0.028   -0.013 -0.006  0.017
 C          0.132 -0.007  0.081   -0.104  0.035 -0.068    0.014 -0.020  0.028
 Cl        -0.145  0.010  0.052    0.100 -0.012 -0.032   -0.001  0.003 -0.008
 C         -0.025 -0.286 -0.058   -0.086 -0.287 -0.158   -0.040 -0.040  0.023
 Cl        -0.098  0.065 -0.048    0.072 -0.006  0.050    0.021 -0.002 -0.000
 C          0.110  0.061  0.073    0.007  0.209  0.033   -0.066  0.043 -0.007
 Cl        -0.014  0.019 -0.069    0.002 -0.035  0.050    0.015 -0.014  0.027
 C          0.065  0.056  0.009    0.001  0.015 -0.007   -0.013  0.005 -0.018
 C          0.024  0.045  0.016    0.041 -0.016  0.016   -0.141  0.124 -0.260
 Cl         0.017 -0.061 -0.039   -0.013  0.012  0.009    0.011 -0.008  0.023
 C         -0.020  0.082  0.041    0.024  0.011 -0.027    0.087 -0.076  0.155
 Cl        -0.048 -0.074 -0.009   -0.027 -0.041 -0.004   -0.007  0.005 -0.012
 C         -0.027  0.110  0.075    0.106  0.059 -0.049    0.046 -0.033  0.065
 H         -0.024  0.115  0.084    0.122  0.103 -0.023   -0.034  0.043 -0.080
 C         -0.011  0.114  0.062    0.115  0.040 -0.013   -0.074  0.074 -0.152
 H          0.043  0.145  0.044    0.164  0.020  0.037   -0.332  0.300 -0.617
 C         -0.024  0.035  0.029    0.036  0.027 -0.072    0.180 -0.155  0.318
 Cl        -0.025 -0.040 -0.006   -0.044 -0.045  0.006   -0.012  0.007 -0.017
 TransDip   0.103  0.016  0.017   -0.026  0.022 -0.030   -0.027  0.033 -0.063

 Mode:                28                     29                     30
 Frequency:       581.05                 625.35                 627.45
 Force Cnst:      2.3463                 1.4364                 2.4466
 Red. Mass:      11.7954                 6.2343                10.5476
 IR Active:          YES                    YES                    YES
 IR Intens:       26.365                  0.911                 33.101
 Raman Active:       YES                    YES                    YES
               X      Y      Z        X      Y      Z        X      Y      Z
 C         -0.063 -0.196 -0.021    0.147 -0.062  0.101   -0.160 -0.091  0.252
 C          0.060 -0.041  0.038   -0.012 -0.047  0.143    0.025 -0.112  0.284
 H          0.033 -0.217 -0.054   -0.123 -0.088  0.327    0.025 -0.106  0.290
 C          0.127  0.283  0.133   -0.129  0.031 -0.033    0.013 -0.039  0.187
 Cl        -0.007 -0.006 -0.039    0.024 -0.013  0.021    0.010  0.052 -0.154
 C         -0.033 -0.305 -0.065   -0.061  0.080 -0.142    0.008 -0.109  0.188
 Cl        -0.009  0.024  0.005   -0.006 -0.010  0.030    0.067  0.011 -0.067
 C         -0.035 -0.100  0.005    0.103  0.029 -0.155   -0.136 -0.035  0.227
 Cl        -0.007  0.012 -0.010   -0.025 -0.001  0.020    0.012  0.007 -0.030
 C          0.060  0.328  0.151    0.199 -0.054 -0.004   -0.166 -0.018  0.202
 Cl        -0.004 -0.008 -0.042   -0.026  0.007 -0.001    0.012  0.055 -0.161
 C         -0.096 -0.217 -0.052   -0.055  0.087 -0.202   -0.197  0.043 -0.006
 C         -0.183 -0.124  0.060   -0.087  0.099 -0.151   -0.038 -0.037 -0.110
 Cl         0.020  0.051  0.011    0.009 -0.014 -0.004   -0.022  0.038  0.034
 C         -0.161 -0.071  0.049    0.135 -0.114  0.306    0.151 -0.145  0.056
 Cl         0.122  0.150  0.006   -0.008  0.006 -0.011   -0.002 -0.000 -0.008
 C         -0.222 -0.147  0.045   -0.150  0.067 -0.095    0.224  0.029 -0.210
 H         -0.208 -0.091  0.068   -0.348  0.242 -0.451    0.128  0.108 -0.389
 C         -0.066 -0.269 -0.083    0.031 -0.080  0.119    0.135  0.065  0.043
 H         -0.014 -0.257 -0.080    0.066 -0.064  0.113    0.014  0.001  0.083
 C         -0.020 -0.160 -0.091   -0.028 -0.006 -0.031    0.030  0.083  0.001
 Cl         0.108  0.143  0.012    0.010  0.012 -0.005   -0.043 -0.036  0.003
 TransDip  -0.094 -0.134  0.015    0.006  0.012 -0.027   -0.068 -0.048  0.165

 Mode:                31                     32                     33
 Frequency:       657.25                 727.42                 748.87
 Force Cnst:      2.7530                 2.2963                 2.6380
 Red. Mass:      10.8169                 7.3657                 7.9838
 IR Active:          YES                    YES                    YES
 IR Intens:        9.177                  9.025                 24.227
 Raman Active:       YES                    YES                    YES
               X      Y      Z        X      Y      Z        X      Y      Z
 C          0.045  0.315  0.143    0.135  0.300  0.074   -0.040  0.298  0.202
 C          0.001  0.080  0.063   -0.115 -0.066 -0.051    0.130 -0.107  0.066
 H         -0.022 -0.026  0.023   -0.255 -0.493 -0.130    0.062 -0.555 -0.171
 C         -0.093 -0.381 -0.092   -0.022  0.129  0.105    0.071  0.068 -0.048
 Cl         0.004  0.028 -0.022   -0.003  0.009 -0.025    0.008 -0.009  0.026
 C          0.100  0.423  0.228   -0.108 -0.221  0.081    0.049 -0.037 -0.241
 Cl         0.018 -0.020 -0.029    0.054  0.007 -0.037   -0.058 -0.000  0.045
 C         -0.114 -0.320 -0.038    0.015  0.168  0.234    0.026  0.203 -0.160
 Cl         0.008  0.017 -0.003   -0.016  0.003 -0.020    0.033 -0.022  0.027
 C         -0.055  0.005  0.049   -0.099 -0.298 -0.009   -0.046 -0.178 -0.158
 Cl         0.008  0.014 -0.028    0.012  0.021 -0.034   -0.010 -0.001  0.035
 C         -0.027 -0.126 -0.048    0.155  0.041 -0.037   -0.266 -0.053 -0.059
 C         -0.141 -0.076  0.031    0.025  0.118  0.010   -0.105 -0.232  0.071
 Cl         0.014  0.014  0.000    0.011 -0.033 -0.020   -0.007  0.042  0.020
 C         -0.143 -0.024  0.073   -0.033  0.061  0.073   -0.108 -0.082 -0.074
 Cl         0.051  0.054 -0.002   -0.009 -0.005  0.002    0.041  0.034 -0.004
 C         -0.120 -0.019  0.055   -0.182  0.010  0.092    0.177 -0.020 -0.048
 H         -0.082  0.161  0.115   -0.163  0.128  0.124    0.194  0.040 -0.024
 C          0.077 -0.187 -0.133    0.035 -0.158 -0.083    0.039  0.064 -0.046
 H          0.206 -0.122 -0.180    0.186 -0.088 -0.124   -0.070  0.058 -0.093
 C          0.066 -0.160 -0.109    0.050 -0.058 -0.077    0.031 -0.068  0.071
 Cl         0.033  0.054  0.008    0.008  0.003 -0.003    0.002  0.018  0.004
 TransDip  -0.061 -0.065  0.039   -0.005 -0.014  0.095   -0.071 -0.063 -0.126

 Mode:                34                     35                     36
 Frequency:       760.13                 806.27                 824.08
 Force Cnst:      2.9650                 3.5471                 0.5570
 Red. Mass:       8.7096                 9.2610                 1.3921
 IR Active:          YES                    YES                    YES
 IR Intens:        5.416                 41.689                 19.572
 Raman Active:       YES                    YES                    YES
               X      Y      Z        X      Y      Z        X      Y      Z
 C         -0.065  0.124 -0.021   -0.128 -0.062  0.045    0.003 -0.002  0.004
 C         -0.020  0.040 -0.125    0.108 -0.061  0.054    0.019 -0.007  0.004
 H          0.061 -0.051 -0.362    0.191  0.134  0.054    0.011 -0.006  0.020
 C          0.099 -0.020  0.023    0.048  0.021 -0.057   -0.001  0.009 -0.023
 Cl        -0.010  0.004 -0.001    0.004 -0.008  0.016    0.001 -0.002  0.006
 C          0.101 -0.049  0.001    0.033  0.042 -0.124   -0.015  0.007 -0.010
 Cl        -0.032  0.002  0.016   -0.024 -0.000  0.016    0.002  0.000 -0.001
 C          0.046  0.026 -0.007   -0.123  0.062 -0.113   -0.028  0.007 -0.003
 Cl        -0.006  0.003 -0.007    0.046 -0.019  0.024    0.007 -0.003  0.004
 C         -0.048  0.004 -0.152   -0.100  0.061 -0.002   -0.015 -0.003  0.019
 Cl         0.002 -0.015  0.046   -0.002 -0.004  0.006    0.000  0.002 -0.005
 C          0.136 -0.260  0.443    0.032  0.248  0.193    0.004 -0.004 -0.008
 C         -0.205  0.031 -0.276   -0.100  0.310  0.167    0.007 -0.002 -0.009
 Cl         0.001  0.017  0.022    0.021 -0.095 -0.055   -0.000  0.002  0.001
 C          0.080 -0.137  0.170   -0.179 -0.104  0.072    0.037 -0.017  0.050
 Cl         0.013  0.014 -0.006    0.029  0.040  0.003   -0.004 -0.001 -0.004
 C          0.016  0.059 -0.160   -0.032 -0.083 -0.043   -0.052  0.044 -0.079
 H          0.027  0.048 -0.141    0.078  0.286  0.130    0.294 -0.275  0.547
 C          0.070 -0.006  0.122    0.150 -0.247 -0.193   -0.052  0.045 -0.083
 H          0.143 -0.126  0.338   -0.038 -0.371 -0.096    0.327 -0.268  0.570
 C         -0.154  0.105 -0.236    0.206  0.310  0.002    0.025 -0.036  0.051
 Cl         0.006  0.006  0.010   -0.052 -0.084 -0.011   -0.000  0.004 -0.004
 TransDip   0.033 -0.044 -0.051   -0.060  0.196  0.028    0.055 -0.060  0.116

 Mode:                37                     38                     39
 Frequency:       829.30                 893.99                 900.24
 Force Cnst:      3.7918                 1.4194                 1.0179
 Red. Mass:       9.3577                 3.0143                 2.1318
 IR Active:          YES                    YES                    YES
 IR Intens:       40.284                 18.791                  8.996
 Raman Active:       YES                    YES                    YES
               X      Y      Z        X      Y      Z        X      Y      Z
 C         -0.023  0.026 -0.032   -0.105  0.054  0.068    0.089  0.067 -0.005
 C         -0.259  0.068 -0.017   -0.053 -0.166  0.037   -0.023 -0.135 -0.111
 H         -0.177  0.081 -0.170    0.240  0.802  0.269    0.178  0.867  0.320
 C         -0.008 -0.116  0.331    0.030 -0.009  0.145   -0.002  0.079 -0.067
 Cl        -0.007  0.032 -0.083    0.002  0.006 -0.029   -0.003 -0.009  0.016
 C          0.190 -0.095  0.130    0.119 -0.001 -0.063   -0.075  0.007  0.043
 Cl        -0.024 -0.001  0.019   -0.023 -0.001  0.015    0.014 -0.000 -0.010
 C          0.404 -0.106  0.041   -0.029  0.035 -0.086    0.023 -0.027  0.054
 Cl        -0.098  0.040 -0.049    0.016 -0.005  0.006   -0.011  0.004 -0.003
 C          0.225  0.031 -0.246   -0.073  0.055 -0.088    0.050 -0.034  0.055
 Cl        -0.008 -0.019  0.057   -0.001 -0.007  0.020    0.000  0.004 -0.012
 C         -0.137  0.121 -0.065    0.021 -0.001 -0.019   -0.022 -0.004  0.012
 C         -0.075  0.011  0.115    0.097  0.000 -0.050   -0.074 -0.034  0.025
 Cl         0.005 -0.019 -0.014   -0.003  0.005  0.004    0.002  0.001 -0.000
 C         -0.108 -0.096  0.016    0.100  0.103 -0.008   -0.076 -0.073  0.007
 Cl         0.024  0.028 -0.002   -0.021 -0.022  0.001    0.016  0.016 -0.001
 C          0.054 -0.024 -0.076   -0.083  0.025  0.060    0.058 -0.008 -0.035
 H          0.239 -0.022  0.248   -0.097 -0.021  0.036    0.068  0.050 -0.019
 C          0.009  0.001 -0.097    0.014 -0.051 -0.032    0.000  0.029  0.014
 H          0.027 -0.223  0.254    0.178  0.034 -0.091   -0.079 -0.013  0.041
 C          0.092  0.084  0.101   -0.002 -0.077 -0.036   -0.008  0.019  0.012
 Cl        -0.020 -0.024 -0.006    0.008  0.012  0.002   -0.003 -0.003  0.000
 TransDip   0.138 -0.057  0.138    0.117  0.066 -0.036   -0.075  0.022  0.056

 Mode:                40                     41                     42
 Frequency:       964.81                1059.79                1100.81
 Force Cnst:      0.7261                 7.0809                 6.5348
 Red. Mass:       1.3239                10.7003                 9.1529
 IR Active:          YES                    YES                    YES
 IR Intens:        0.084                 29.034                 34.107
 Raman Active:       YES                    YES                    YES
               X      Y      Z        X      Y      Z        X      Y      Z
 C          0.000  0.000 -0.000    0.194 -0.007 -0.081    0.086 -0.020  0.009
 C         -0.000 -0.001  0.002   -0.198  0.066 -0.060   -0.196  0.110 -0.175
 H         -0.001  0.001  0.005   -0.184  0.082 -0.068   -0.114  0.155 -0.338
 C         -0.001 -0.000  0.002    0.028 -0.111  0.289    0.058 -0.025  0.031
 Cl         0.000  0.000 -0.000    0.000  0.011 -0.030   -0.004 -0.001  0.005
 C         -0.001  0.000 -0.000    0.299 -0.006 -0.178    0.215  0.002 -0.147
 Cl         0.000 -0.000  0.000   -0.033  0.001  0.020   -0.028  0.001  0.016
 C          0.003 -0.001  0.000   -0.291  0.125 -0.155   -0.065  0.033 -0.050
 Cl        -0.000  0.000 -0.000    0.034 -0.014  0.016   -0.002 -0.001  0.003
 C          0.003 -0.001  0.001   -0.048 -0.087  0.266    0.101 -0.160  0.371
 Cl        -0.000  0.000 -0.000    0.000  0.009 -0.025   -0.003  0.016 -0.042
 C         -0.006  0.005 -0.011    0.225 -0.020 -0.139   -0.143  0.001  0.070
 C          0.005 -0.005  0.008   -0.086  0.211  0.149    0.033 -0.334 -0.178
 Cl        -0.000  0.000 -0.000    0.008 -0.022 -0.015   -0.009  0.034  0.021
 C          0.007 -0.006  0.013   -0.189 -0.191  0.013    0.088  0.083 -0.009
 Cl        -0.001  0.001 -0.001    0.018  0.022  0.000   -0.002 -0.004 -0.001
 C         -0.053  0.048 -0.097    0.157 -0.032 -0.104   -0.171  0.025  0.108
 H          0.318 -0.278  0.574    0.157 -0.048 -0.101   -0.168  0.071  0.125
 C          0.051 -0.045  0.094   -0.076  0.156  0.119    0.035 -0.073 -0.055
 H         -0.305  0.266 -0.547   -0.118  0.140  0.128   -0.196 -0.183  0.025
 C         -0.005  0.006 -0.011   -0.117 -0.186 -0.025    0.206  0.314  0.041
 Cl         0.001 -0.001  0.001    0.012  0.016  0.001   -0.024 -0.032 -0.003
 TransDip   0.001 -0.003  0.009   -0.082 -0.110  0.105    0.182  0.030  0.031

 Mode:                43                     44                     45
 Frequency:      1140.49                1165.90                1191.95
 Force Cnst:      4.8507                 1.2299                 1.5859
 Red. Mass:       6.3295                 1.5356                 1.8946
 IR Active:          YES                    YES                    YES
 IR Intens:        5.288                  1.960                 36.668
 Raman Active:       YES                    YES                    YES
               X      Y      Z        X      Y      Z        X      Y      Z
 C         -0.090 -0.021  0.077   -0.053 -0.002  0.042   -0.006 -0.004 -0.010
 C         -0.080  0.053 -0.084   -0.030  0.016 -0.024   -0.063  0.007  0.026
 H          0.032  0.088 -0.308    0.012  0.035 -0.106   -0.508 -0.153  0.742
 C          0.036  0.034 -0.117    0.013  0.019 -0.059    0.034  0.045 -0.145
 Cl        -0.002 -0.005  0.015   -0.001 -0.002  0.007   -0.000 -0.005  0.014
 C          0.075  0.006 -0.067    0.032  0.002 -0.027    0.167 -0.034 -0.018
 Cl        -0.013  0.000  0.008   -0.005  0.000  0.003   -0.016  0.001  0.007
 C          0.111 -0.037  0.030    0.056 -0.020  0.019    0.024 -0.031  0.069
 Cl        -0.016  0.006 -0.005   -0.007  0.003 -0.003   -0.004  0.003 -0.006
 C          0.070 -0.081  0.181    0.017 -0.027  0.062   -0.066  0.026 -0.026
 Cl        -0.002  0.008 -0.022   -0.001  0.003 -0.008    0.002 -0.001  0.001
 C         -0.157  0.013  0.086   -0.048  0.022  0.035    0.018  0.024  0.001
 C         -0.020  0.170  0.094   -0.002  0.064  0.032    0.036 -0.018 -0.028
 Cl         0.007 -0.022 -0.015    0.000 -0.006 -0.003   -0.002  0.003  0.003
 C          0.131  0.247  0.048    0.008 -0.052 -0.029   -0.024 -0.053 -0.013
 Cl        -0.020 -0.029 -0.003    0.001  0.004  0.002    0.003  0.004  0.000
 C          0.198  0.053 -0.084   -0.053 -0.054  0.003   -0.009  0.015  0.012
 H          0.306  0.410  0.032   -0.164 -0.517 -0.161    0.047  0.271  0.106
 C          0.014 -0.208 -0.108    0.053  0.062  0.001   -0.002 -0.000  0.001
 H         -0.196 -0.342 -0.057    0.666  0.374 -0.189    0.046  0.024 -0.015
 C         -0.240 -0.199  0.036    0.001 -0.030 -0.015   -0.025 -0.010  0.009
 Cl         0.025  0.027 -0.000   -0.000  0.002  0.001    0.001  0.001 -0.000
 TransDip   0.061  0.025  0.032    0.030 -0.033 -0.003    0.077 -0.028 -0.176

 Mode:                46                     47                     48
 Frequency:      1193.28                1264.99                1271.94
 Force Cnst:      1.5960                 5.0572                 5.7317
 Red. Mass:       1.9023                 5.3639                 6.0131
 IR Active:          YES                    YES                    YES
 IR Intens:       63.024                  5.933                  6.544
 Raman Active:       YES                    YES                    YES
               X      Y      Z        X      Y      Z        X      Y      Z
 C         -0.021 -0.027  0.004    0.044  0.070 -0.239    0.256 -0.086  0.060
 C          0.016  0.007 -0.010   -0.067 -0.027  0.119    0.091  0.042 -0.176
 H          0.169  0.030 -0.288   -0.275 -0.107  0.472   -0.227 -0.072  0.362
 C         -0.009 -0.010  0.034    0.221 -0.085  0.087   -0.132  0.009  0.061
 Cl         0.000  0.001 -0.003   -0.000  0.004 -0.010   -0.003  0.002 -0.004
 C         -0.049  0.011 -0.001   -0.133  0.064 -0.090    0.057 -0.107  0.258
 Cl         0.004 -0.000 -0.002    0.007  0.001 -0.006    0.007  0.001 -0.006
 C          0.007  0.005 -0.018   -0.251  0.015  0.120   -0.056  0.101 -0.241
 Cl        -0.000 -0.000  0.001    0.012 -0.005  0.006    0.013 -0.005  0.006
 C          0.026 -0.011  0.024    0.251 -0.023 -0.097   -0.125  0.051 -0.058
 Cl        -0.001  0.001 -0.002   -0.000 -0.003  0.009   -0.002 -0.002  0.008
 C          0.007  0.085  0.037   -0.109  0.001  0.075   -0.140 -0.044  0.034
 C          0.106 -0.039 -0.077   -0.003 -0.022 -0.012    0.049 -0.014 -0.028
 Cl        -0.006  0.007  0.006    0.000  0.000 -0.000    0.000  0.001  0.000
 C         -0.054 -0.151 -0.043    0.001  0.085  0.040   -0.045  0.119  0.084
 Cl         0.008  0.012  0.001   -0.002 -0.005 -0.001   -0.002 -0.004 -0.001
 C         -0.030  0.035  0.033    0.025 -0.040 -0.033    0.024 -0.086 -0.056
 H          0.123  0.728  0.286    0.013 -0.125 -0.069    0.024 -0.136 -0.076
 C          0.018 -0.011 -0.016    0.070 -0.056 -0.067    0.117 -0.049 -0.086
 H          0.371  0.162 -0.126    0.469  0.132 -0.193    0.513  0.142 -0.222
 C         -0.105 -0.042  0.037   -0.124  0.045  0.086   -0.170  0.088  0.140
 Cl         0.006  0.005 -0.001    0.004  0.002 -0.001    0.003  0.001 -0.001
 TransDip  -0.149 -0.204  0.028   -0.076  0.015 -0.002   -0.080  0.017 -0.009

 Mode:                49                     50                     51
 Frequency:      1280.77                1355.64                1396.74
 Force Cnst:      8.1219                 8.5229                 4.5721
 Red. Mass:       8.4036                 7.8712                 3.9777
 IR Active:          YES                    YES                    YES
 IR Intens:        1.483                 82.273                 98.055
 Raman Active:       YES                    YES                    YES
               X      Y      Z        X      Y      Z        X      Y      Z
 C          0.120 -0.054 -0.028   -0.034 -0.086  0.302    0.021 -0.073  0.115
 C          0.027  0.025 -0.060   -0.218  0.067 -0.051   -0.092  0.001  0.069
 H         -0.184 -0.097  0.257   -0.088  0.154 -0.324    0.273  0.118 -0.573
 C         -0.006 -0.013  0.045    0.247  0.014 -0.201   -0.021  0.047 -0.113
 Cl        -0.002  0.002 -0.004   -0.008 -0.002  0.010    0.001 -0.003  0.007
 C         -0.006 -0.039  0.108   -0.009 -0.097  0.274    0.091 -0.019 -0.009
 Cl         0.005  0.001 -0.005    0.004  0.003 -0.012   -0.005  0.001  0.001
 C         -0.083  0.055 -0.092   -0.270  0.104 -0.114   -0.089 -0.016  0.105
 Cl         0.009 -0.004  0.004    0.017 -0.007  0.008    0.003  0.000 -0.002
 C          0.008  0.021 -0.046    0.260 -0.000 -0.174    0.020  0.037 -0.107
 Cl        -0.001 -0.002  0.005   -0.008 -0.001  0.010   -0.000 -0.002  0.004
 C         -0.011  0.369  0.177   -0.084 -0.076 -0.053    0.190  0.161 -0.053
 C         -0.339 -0.162  0.106    0.073  0.136  0.031   -0.018 -0.180 -0.075
 Cl         0.001 -0.004 -0.002   -0.001 -0.005 -0.003   -0.001  0.008  0.004
 C          0.260 -0.073 -0.177    0.048 -0.083 -0.064   -0.159  0.076  0.126
 Cl        -0.004 -0.007 -0.001   -0.002  0.003  0.002    0.006 -0.000 -0.003
 C          0.068  0.234  0.077   -0.072 -0.015  0.031    0.097  0.048 -0.031
 H         -0.014 -0.140 -0.063   -0.021  0.251  0.136   -0.013 -0.485 -0.227
 C         -0.198 -0.154  0.035    0.002  0.083  0.041   -0.001 -0.072 -0.033
 H          0.391  0.136 -0.153   -0.359 -0.082  0.153    0.137 -0.016 -0.086
 C          0.106 -0.171 -0.137    0.098 -0.053 -0.074   -0.091  0.012  0.059
 Cl         0.006  0.003 -0.002   -0.003  0.002  0.002    0.003 -0.002 -0.003
 TransDip  -0.035  0.014 -0.011   -0.207  0.145 -0.144    0.072 -0.098 -0.293

 Mode:                52                     53                     54
 Frequency:      1431.04                1467.95                1553.90
 Force Cnst:      4.5592                 4.2689                14.8840
 Red. Mass:       3.7787                 3.3624                10.4623
 IR Active:          YES                    YES                    YES
 IR Intens:      118.596                 40.323                 18.990
 Raman Active:       YES                    YES                    YES
               X      Y      Z        X      Y      Z        X      Y      Z
 C          0.192 -0.025  0.001   -0.120  0.026  0.049    0.263 -0.195  0.362
 C         -0.006 -0.023  0.059   -0.036  0.005  0.002   -0.094  0.110 -0.240
 H          0.330  0.110 -0.474   -0.093  0.001  0.093   -0.346  0.035  0.137
 C         -0.159  0.050 -0.036    0.100 -0.018 -0.018    0.350 -0.135  0.142
 Cl         0.003 -0.002  0.003   -0.002  0.000 -0.000   -0.004  0.001 -0.001
 C          0.138  0.001 -0.093   -0.061 -0.003  0.049   -0.284  0.179 -0.306
 Cl        -0.006  0.000  0.003    0.002  0.000 -0.001    0.004 -0.002  0.003
 C         -0.105 -0.045  0.190    0.057  0.018 -0.089    0.114 -0.088  0.168
 Cl         0.002  0.001 -0.004   -0.001 -0.000  0.002    0.001 -0.000 -0.000
 C         -0.025  0.049 -0.125   -0.003 -0.019  0.051   -0.309  0.119 -0.125
 Cl         0.002 -0.002  0.005   -0.001  0.001 -0.002    0.003 -0.000 -0.001
 C         -0.093 -0.118 -0.022    0.171 -0.085 -0.132   -0.030  0.013 -0.023
 C         -0.079  0.067  0.078   -0.121 -0.045  0.044    0.004  0.003  0.004
 Cl         0.002 -0.004 -0.003    0.004  0.002 -0.001   -0.000  0.000 -0.000
 C          0.144  0.007 -0.075    0.052  0.092  0.016    0.003 -0.007 -0.002
 Cl        -0.005 -0.003  0.001   -0.002 -0.004 -0.001   -0.000  0.000  0.000
 C         -0.030 -0.072 -0.019    0.053 -0.100 -0.078   -0.001  0.008  0.003
 H          0.099  0.480  0.179    0.193  0.442  0.108   -0.005 -0.014 -0.003
 C         -0.059 -0.003  0.032   -0.167 -0.063  0.061    0.004 -0.002 -0.000
 H          0.300  0.187 -0.077    0.616  0.337 -0.177   -0.011 -0.007 -0.001
 C          0.031  0.080  0.024    0.021  0.148  0.059   -0.001 -0.003  0.005
 Cl        -0.002 -0.002  0.000   -0.002 -0.006 -0.002   -0.000  0.000 -0.000
 TransDip   0.217  0.228 -0.150    0.096  0.167  0.066    0.076 -0.057  0.102

 Mode:                55                     56                     57
 Frequency:      1585.07                1596.71                1607.57
 Force Cnst:      9.7864                11.0835                12.0557
 Red. Mass:       6.6111                 7.3786                 7.9178
 IR Active:          YES                    YES                    YES
 IR Intens:        8.852                  0.347                  1.042
 Raman Active:       YES                    YES                    YES
               X      Y      Z        X      Y      Z        X      Y      Z
 C          0.007  0.022 -0.007    0.137  0.013 -0.134    0.217  0.014 -0.178
 C         -0.026 -0.010  0.034   -0.197 -0.050  0.268   -0.185 -0.052  0.265
 H          0.031  0.031 -0.046    0.210  0.096 -0.415    0.221  0.096 -0.412
 C          0.022 -0.000 -0.018    0.179  0.000 -0.117    0.155  0.002 -0.106
 Cl        -0.000 -0.000  0.000   -0.001  0.000  0.000   -0.001  0.000  0.000
 C         -0.006 -0.003  0.014   -0.053 -0.018  0.085   -0.043 -0.017  0.075
 Cl        -0.000  0.000 -0.000   -0.001  0.000 -0.000   -0.002  0.000  0.000
 C          0.017  0.003 -0.022    0.129  0.023 -0.146    0.115  0.020 -0.130
 Cl        -0.000  0.000  0.000   -0.001 -0.000  0.001   -0.001 -0.000  0.001
 C         -0.022 -0.001  0.010   -0.196  0.025  0.059   -0.196  0.027  0.053
 Cl         0.000  0.000  0.000    0.003 -0.001  0.001    0.003 -0.001  0.001
 C         -0.014 -0.255 -0.115    0.098  0.028 -0.039   -0.216  0.009  0.125
 C          0.073  0.128  0.022   -0.207 -0.058  0.085    0.208  0.053 -0.088
 Cl        -0.002  0.002  0.002    0.002  0.001 -0.001   -0.003 -0.001  0.001
 C          0.009 -0.224 -0.113    0.177 -0.045 -0.120   -0.167  0.065  0.123
 Cl         0.000  0.001  0.000   -0.001  0.002  0.002    0.001 -0.002 -0.001
 C          0.105  0.425  0.149   -0.132 -0.045  0.051    0.109 -0.002 -0.061
 H         -0.130 -0.593 -0.218   -0.130  0.033  0.089    0.129  0.024 -0.060
 C         -0.092 -0.226 -0.059    0.282  0.109 -0.103   -0.250 -0.076  0.101
 H          0.179 -0.116 -0.155   -0.342 -0.211  0.087    0.282  0.200 -0.059
 C         -0.084  0.192  0.139   -0.199  0.025  0.122    0.211 -0.062 -0.146
 Cl         0.004 -0.001 -0.002    0.001 -0.001 -0.001   -0.002  0.001  0.002
 TransDip  -0.061  0.052  0.052   -0.001  0.012 -0.014    0.008 -0.000 -0.032

 Mode:                58                     59                     60
 Frequency:      3202.04                3210.94                3215.36
 Force Cnst:      6.5786                 6.6331                 6.6751
 Red. Mass:       1.0890                 1.0920                 1.0958
 IR Active:          YES                    YES                    YES
 IR Intens:        0.025                  0.478                  0.005
 Raman Active:       YES                    YES                    YES
               X      Y      Z        X      Y      Z        X      Y      Z
 C         -0.000 -0.000  0.000   -0.001 -0.001  0.003    0.000 -0.000 -0.000
 C         -0.000  0.000 -0.000   -0.073  0.031 -0.037    0.000 -0.000  0.000
 H          0.001 -0.000  0.000    0.830 -0.351  0.425   -0.000  0.000 -0.000
 C          0.000  0.000 -0.000    0.003  0.000 -0.003    0.000 -0.000  0.000
 Cl         0.000  0.000 -0.000   -0.000 -0.000  0.000    0.000 -0.000 -0.000
 C         -0.000 -0.000 -0.000    0.000 -0.000  0.000   -0.000 -0.000  0.000
 Cl         0.000  0.000 -0.000   -0.000 -0.000  0.000    0.000 -0.000 -0.000
 C          0.000 -0.000  0.000    0.000 -0.000  0.000    0.000 -0.000  0.000
 Cl         0.000 -0.000 -0.000    0.000 -0.000  0.000    0.000 -0.000 -0.000
 C          0.000  0.000 -0.000    0.001 -0.000  0.000    0.000  0.000 -0.000
 Cl         0.000 -0.000  0.000   -0.000  0.000 -0.000    0.000 -0.000  0.000
 C          0.000  0.000  0.000   -0.000  0.000 -0.000   -0.000  0.000  0.000
 C          0.000  0.000 -0.000    0.000 -0.000 -0.000   -0.000  0.000  0.000
 Cl        -0.000  0.000  0.000   -0.000  0.000  0.000   -0.000  0.000  0.000
 C         -0.000 -0.002 -0.001   -0.000  0.000  0.000   -0.000  0.002  0.001
 Cl         0.000  0.000  0.000   -0.000 -0.000 -0.000   -0.000 -0.000 -0.000
 C         -0.058  0.003  0.034    0.000 -0.000 -0.000    0.049  0.001 -0.027
 H          0.677 -0.020 -0.385   -0.001  0.000  0.000   -0.540  0.012  0.305
 C          0.015 -0.042 -0.029   -0.000  0.000  0.000    0.016 -0.057 -0.037
 H         -0.154  0.503  0.330    0.000 -0.000 -0.000   -0.188  0.633  0.413
 C         -0.002 -0.001  0.001    0.000  0.000 -0.000   -0.003 -0.001  0.001
 Cl         0.000  0.000  0.000   -0.000 -0.000 -0.000    0.000  0.000 -0.000
 TransDip  -0.004 -0.003  0.001    0.012 -0.010  0.016    0.002  0.001  0.000

 STANDARD THERMODYNAMIC QUANTITIES AT   298.15 K  AND     1.00 ATM

   This Molecule has  0 Imaginary Frequencies
   Zero point vibrational energy:       70.722 kcal/mol

   Atom    1 Element C  Has Mass   12.00000
   Atom    2 Element C  Has Mass   12.00000
   Atom    3 Element H  Has Mass    1.00783
   Atom    4 Element C  Has Mass   12.00000
   Atom    5 Element Cl Has Mass   34.96885
   Atom    6 Element C  Has Mass   12.00000
   Atom    7 Element Cl Has Mass   34.96885
   Atom    8 Element C  Has Mass   12.00000
   Atom    9 Element Cl Has Mass   34.96885
   Atom   10 Element C  Has Mass   12.00000
   Atom   11 Element Cl Has Mass   34.96885
   Atom   12 Element C  Has Mass   12.00000
   Atom   13 Element C  Has Mass   12.00000
   Atom   14 Element Cl Has Mass   34.96885
   Atom   15 Element C  Has Mass   12.00000
   Atom   16 Element Cl Has Mass   34.96885
   Atom   17 Element C  Has Mass   12.00000
   Atom   18 Element H  Has Mass    1.00783
   Atom   19 Element C  Has Mass   12.00000
   Atom   20 Element H  Has Mass    1.00783
   Atom   21 Element C  Has Mass   12.00000
   Atom   22 Element Cl Has Mass   34.96885
   Molecular Mass:   391.805440 amu
   Principal axes and moments of inertia in amu*Bohr^2:
                             1           2           3
    Eigenvalues --     5681.50713 14054.02570 14384.96614
          X               0.88606     0.46232    -0.03408
          Y               0.13735    -0.19162     0.97181
[truncated: 2,801 more chars]
