# Supplementary material for: Quantum Chemical Investigation of Polychlorinated Dibenzodioxins, Dibenzofurans and Biphenyls: Relative Stability and Planarity Analysis
Source: Molecules. 2020 Dec 3;25(23):5697. doi: 10.3390/molecules25235697 (PMC7730433; doi:10.3390/molecules25235697)
Supplement: Supplementary file 1 [file molecules-25-05697-s001.zip › PCB/B3LYP/HClClClClClHClClH.out]

                  Welcome to Q-Chem
     A Quantum Leap Into The Future Of Chemistry


 Q-Chem 5.2 (devel), Q-Chem, Inc., Pleasanton, CA (2019)

 Yihan Shao,  Zhengting Gan,  E. Epifanovsky,  A. T. B. Gilbert,  M. Wormit,  
 J. Kussmann,  A. W. Lange,  A. Behn,  Jia Deng,  Xintian Feng,  D. Ghosh,  
 M. Goldey,  P. R. Horn,  L. D. Jacobson,  I. Kaliman,  T. Kus,  A. Landau,  
 Jie Liu,  E. I. Proynov,  R. M. Richard,  R. P. Steele,  E. J. Sundstrom,  
 H. L. Woodcock III,  P. M. Zimmerman,  D. Zuev,  B. Albrecht,  E. Alguire,  
 S. A. Baeppler,  D. Barton,  Z. Benda,  Y. A. Bernard,  E. J. Berquist,  
 K. B. Bravaya,  H. Burton,  D. Casanova,  Chun-Min Chang,  Yunqing Chen,  
 A. Chien,  K. D. Closser,  M. P. Coons,  S. Coriani,  S. Dasgupta,  
 A. L. Dempwolff,  M. Diedenhofen,  Hainam Do,  R. G. Edgar,  Po-Tung Fang,  
 S. Faraji,  S. Fatehi,  Qingguo Feng,  K. D. Fenk,  J. Fosso-Tande,  
 J. Gayvert,  Qinghui Ge,  A. Ghysels,  G. Gidofalvi,  J. Gomes,  
 J. Gonthier,  A. Gunina,  D. Hait,  M. W. D. Hanson-Heine,  
 P. H. P. Harbach,  A. W. Hauser,  M. F. Herbst,  J. E. Herr,  
 E. G. Hohenstein,  Z. C. Holden,  Kerwin Hui,  B. C. Huynh,  T.-C. Jagau,  
 Hyunjun Ji,  B. Kaduk,  K. Khistyaev,  Jaehoon Kim,  P. Klunzinger,  K. Koh,  
 D. Kosenkov,  L. Koulias,  T. Kowalczyk,  C. M. Krauter,  A. Kunitsa,  
 Ka Un Lao,  A. Laurent,  K. V. Lawler,  Joonho Lee,  D. Lefrancois,  
 S. Lehtola,  D. S. Levine,  Yi-Pei Li,  You-Sheng Lin,  Fenglai Liu,  
 E. Livshits,  A. Luenser,  P. Manohar,  E. Mansoor,  S. F. Manzer,  
 Shan-Ping Mao,  Yuezhi Mao,  N. Mardirossian,  A. V. Marenich,  
 T. Markovich,  L. A. Martinez-Martinez,  S. A. Maurer,  N. J. Mayhall,  
 S. C. McKenzie,  J.-M. Mewes,  P. Morgante,  A. F. Morrison,  
 J. W. Mullinax,  K. Nanda,  T. S. Nguyen-Beck,  R. Olivares-Amaya,  
 J. A. Parkhill,  Zheng Pei,  T. M. Perrine,  F. Plasser,  P. Pokhilko,  
 S. Prager,  A. Prociuk,  E. Ramos,  D. R. Rehn,  F. Rob,  M. Scheurer,  
 M. Schneider,  N. Sergueev,  S. M. Sharada,  S. Sharma,  D. W. Small,  
 T. Stauch,  T. Stein,  Yu-Chuan Su,  A. J. W. Thom,  A. Tkatchenko,  
 T. Tsuchimochi,  N. M. Tubman,  L. Vogt,  M. L. Vidal,  O. Vydrov,  
 M. A. Watson,  J. Wenzel,  M. de Wergifosse,  T. A. Wesolowski,  A. White,  
 J. Witte,  A. Yamada,  Jun Yang,  K. Yao,  S. Yeganeh,  S. R. Yost,  
 Zhi-Qiang You,  A. Zech,  Igor Ying Zhang,  Xing Zhang,  Yan Zhao,  
 Ying Zhu,  B. R. Brooks,  G. K. L. Chan,  C. J. Cramer,  M. S. Gordon,  
 W. J. Hehre,  A. Klamt,  M. W. Schmidt,  C. D. Sherrill,  D. G. Truhlar,  
 A. Aspuru-Guzik,  R. Baer,  A. T. Bell,  N. A. Besley,  Jeng-Da Chai,  
 A. E. DePrince, III,  R. A. DiStasio Jr.,  A. Dreuw,  B. D. Dunietz,  
 T. R. Furlani,  Chao-Ping Hsu,  Yousung Jung,  Jing Kong,  D. S. Lambrecht,  
 WanZhen Liang,  C. Ochsenfeld,  V. A. Rassolov,  L. V. Slipchenko,  
 J. E. Subotnik,  T. Van Voorhis,  J. M. Herbert,  A. I. Krylov,  
 P. M. W. Gill,  M. Head-Gordon

 Contributors to earlier versions of Q-Chem not listed above: 
 R. D. Adamson,  B. Austin,  J. Baker,  G. J. O. Beran,  K. Brandhorst,  
 S. T. Brown,  E. F. C. Byrd,  A. K. Chakraborty,  C.-L. Cheng,  
 Siu Hung Chien,  D. M. Chipman,  D. L. Crittenden,  H. Dachsel,  
 R. J. Doerksen,  A. D. Dutoi,  L. Fusti-Molnar,  W. A. Goddard III,  
 A. Golubeva-Zadorozhnaya,  S. R. Gwaltney,  G. Hawkins,  A. Heyden,  
 S. Hirata,  G. Kedziora,  F. J. Keil,  C. Kelley,  Jihan Kim,  R. A. King,  
 R. Z. Khaliullin,  P. P. Korambath,  W. Kurlancheek,  A. M. Lee,  M. S. Lee,  
 S. V. Levchenko,  Ching Yeh Lin,  D. Liotard,  R. C. Lochan,  I. Lotan,  
 P. E. Maslen,  N. Nair,  D. P. O'Neill,  D. Neuhauser,  E. Neuscamman,  
 C. M. Oana,  R. Olson,  B. Peters,  R. Peverati,  P. A. Pieniazek,  
 Y. M. Rhee,  J. Ritchie,  M. A. Rohrdanz,  E. Rosta,  N. J. Russ,  
 H. F. Schaefer III,  N. E. Schultz,  N. Shenvi,  A. C. Simmonett,  A. Sodt,  
 D. Stuck,  K. S. Thanthiriwatte,  V. Vanovschi,  Tao Wang,  A. Warshel,  
 C. F. Williams,  Q. Wu,  X. Xu,  W. Zhang

 Please cite Q-Chem as follows:
 Y. Shao et al., Mol. Phys. 113, 184-215 (2015)
 DOI: 10.1080/00268976.2014.952696

 Q-Chem 5.2.1 for Intel X86 EM64T Linux

 Parts of Q-Chem use Armadillo 8.300.2 (Tropical Shenanigans).
 http://arma.sourceforge.net/

 Q-Chem begins on Fri Mar  6 16:31:27 2020  

Host: 
0

     Scratch files written to /scratch/taweetham/qchem18785//
NAlpha2: 194
NElect   194
Mult     1

 Q-Chem warning in module libgen/rem_setup.C, line 2168:

 Setting Thresh to 1e-14


Checking the input file for inconsistencies... 	...done.

--------------------------------------------------------------
User input:
--------------------------------------------------------------
$MOLECULE
0 1
C 
C  1 1.394960
H  2 CH 1 119.528007
C  2 1.386606 1 120.846377 3 178.766605 0
Cl  4 CCl 2 119.698148 1 -179.612229 0
C  4 1.387279 2 120.235871 1 -0.083363 0
Cl  6 CCl 4 120.254637 2 -179.958574 0
C  6 1.387279 4 119.490737 2 0.041992 0
Cl  8 CCl 6 120.064298 4 179.568218 0
C  8 1.386606 6 120.235863 4 0.041336 0
Cl  10 CCl 8 119.614146 6 178.681836 0
C  1 1.488550 2 120.827489 3 1.275929 0
C  12 1.394960 1 120.827496 2 -44.635695 0
Cl  13 CCl 12 119.528011 1 1.275194 0
C  13 1.386606 12 120.846392 1 -179.957497 0
H  15 CH 13 119.698155 12 -179.612829 0
C  15 1.387278 13 120.235860 12 -0.083872 0
Cl  17 CCl 15 120.254633 13 -179.958492 0
C  17 1.387279 15 119.490737 13 0.041666 0
Cl  19 CCl 17 120.064293 15 179.568399 0
C  19 1.386606 17 120.235874 15 0.041790 0
H  21 CH 19 119.614152 17 178.681599 0

CH=1.08273
CCl=1.75400
$END

$REM
   JOB_TYPE	OPTIMIZATION
   BASIS	6-311++G**
   METHOD	B3LYP
   SCF_GUESS_ALWAYS     TRUE
   SYM_IGNORE   TRUE
   S2THRESH     15
   THRESH       15
$END

--------------------------------------------------------------
 ----------------------------------------------------------------
             Standard Nuclear Orientation (Angstroms)
    I     Atom           X                Y                Z
 ----------------------------------------------------------------
    1      C       0.0000000000     0.0000000000     0.0000000000
    2      C       0.0000000000     0.0000000000     1.3949600000
    3      H       0.9420994930     0.0000000000     1.9285823367
    4      C      -1.1901880373     0.0256249026     2.1059255403
    5      Cl     -1.1548436435     0.0351778398     3.8595433764
    6      C      -2.4041742747     0.0535064326     1.4351028665
    7      Cl     -3.9099833729     0.0870232313     2.3339530118
    8      C      -2.4180259722     0.0546630380     0.0478935036
    9      Cl     -3.9445745286     0.0782926128    -0.8155919614
   10      C      -1.2274122092     0.0272853135    -0.6622934626
   11      Cl     -1.2645630159    -0.0058824468    -2.4155862839
   12      C       1.2779219872    -0.0284629571    -0.7628147595
   13      C       2.3470698978     0.7895533347    -0.3971844912
   14      Cl      2.1937652685     1.8399754745     0.9991059581
   15      C       3.5373425750     0.7639926356    -1.1080106329
   16      H       4.3574386523     1.4022626844    -0.8041060066
   17      C       3.6820915760    -0.0819840560    -2.1979241218
   18      Cl      5.1878981105    -0.1155057366    -3.0967783802
   19      C       2.6267066856    -0.9012420975    -2.5714505845
   20      Cl      2.7893667858    -1.9684162207    -3.9539111020
   21      C       1.4361780334    -0.8737960689    -1.8611235872
   22      H       0.6116407652    -1.5017402028    -2.1743786128
 ----------------------------------------------------------------
 Nuclear Repulsion Energy =        2317.30088158 hartrees
 There are       97 alpha and       97 beta electrons
 Requested basis set is 6-311++G(d,p)
 There are 178 shells and 495 basis functions

 Total QAlloc Memory Limit   2000 MB
 Mega-Array Size       188 MB
 MEM_STATIC part       192 MB
 A cutoff of  1.0D-15 yielded  11504 shell pairs
 There are     98831 function pairs (    106191 Cartesian)
 Smallest overlap matrix eigenvalue = 1.77E-07
 Linear dependence detected in AO basis
 Number of orthogonalized atomic orbitals = 489
 Maximum deviation from orthogonality = 5.333E-10

 Scale SEOQF with 1.000000e-02/1.000000e-01/1.000000e-01

 Standard Electronic Orientation quadrupole field applied
 Nucleus-field energy     =    -0.0000000981 hartrees
 Guess from superposition of atomic densities
 Warning:  Energy on first SCF cycle will be non-variational
 SAD guess density has 194.000000 electrons

 -----------------------------------------------------------------------
  General SCF calculation program by
  Eric Jon Sundstrom, Paul Horn, Yuezhi Mao, Dmitri Zuev, Alec White,
  David Stuck, Shaama M.S., Shane Yost, Joonho Lee, David Small,
  Daniel Levine, Susi Lehtola, Hugh Burton, Evgeny Epifanovsky,
  Bang C. Huynh
 -----------------------------------------------------------------------
 Exchange:     0.2000 Hartree-Fock + 0.0800 Slater + 0.7200 B88
 Correlation:  0.1900 VWN1RPA + 0.8100 LYP
 Using SG-1 standard quadrature grid
 using 6 threads for integral computing
 -------------------------------------------------------
 OpenMP Integral computing Module                
 Release: version 2.0, May 2017, Q-Chem Inc. Pleasanton 
 -------------------------------------------------------
 A restricted SCF calculation will be
 performed using DIIS
 SCF converges when DIIS error is below 1.0e-08
 ---------------------------------------
  Cycle       Energy         DIIS error
 ---------------------------------------
    1   -3685.2925797104      2.76e-02  
    2   -3680.6183995341      1.95e-03  
    3   -3680.5257958370      2.50e-03  
    4   -3680.7150603154      7.19e-04  
    5   -3680.7301987831      2.87e-04  
    6   -3680.7324719103      9.58e-05  
    7   -3680.7327116165      3.22e-05  
    8   -3680.7327394123      9.50e-06  
    9   -3680.7327418451      3.38e-06  
   10   -3680.7327421984      9.41e-07  
   11   -3680.7327422246      2.27e-07  
   12   -3680.7327422258      1.24e-07  
   13   -3680.7327422264      4.24e-08  
   14   -3680.7327422264      9.94e-09  Convergence criterion met
 ---------------------------------------
 SCF time:   CPU 798.05s  wall 140.00s 
 SCF   energy in the final basis set =    -3680.7327422264
 Total energy in the final basis set =    -3680.7327422264

 --------------------------------------------------------------

                    Orbital Energies (a.u.)
 --------------------------------------------------------------

 Alpha MOs
 -- Occupied --
********-101.5821-101.5810-101.5809-101.5799-101.5797-101.5765 -10.2835
-10.2826 -10.2804 -10.2776 -10.2770 -10.2752 -10.2725 -10.2419 -10.2381
-10.2262 -10.2250 -10.2240  -9.4977  -9.4974  -9.4954  -9.4953  -9.4943
 -9.4941  -9.4910  -7.2623  -7.2621  -7.2605  -7.2604  -7.2591  -7.2590
 -7.2559  -7.2526  -7.2522  -7.2517  -7.2517  -7.2503  -7.2502  -7.2492
 -7.2492  -7.2492  -7.2489  -7.2486  -7.2482  -7.2457  -7.2453  -0.9690
 -0.9519  -0.9205  -0.9155  -0.8961  -0.8800  -0.8674  -0.8580  -0.8503
 -0.8035  -0.7705  -0.7605  -0.7446  -0.6702  -0.6616  -0.6400  -0.6137
 -0.5604  -0.5537  -0.5324  -0.5287  -0.5022  -0.4898  -0.4758  -0.4731
 -0.4705  -0.4685  -0.4539  -0.4420  -0.4282  -0.4219  -0.4172  -0.4058
 -0.3993  -0.3833  -0.3704  -0.3611  -0.3585  -0.3554  -0.3513  -0.3497
 -0.3444  -0.3365  -0.3331  -0.3270  -0.3175  -0.2972  -0.2794  -0.2745
 -0.2636
 -- Virtual --
 -0.0833  -0.0608  -0.0587  -0.0575  -0.0370  -0.0332  -0.0129  -0.0117
 -0.0032   0.0040   0.0130   0.0182   0.0208   0.0228   0.0237   0.0334
  0.0371   0.0439   0.0471   0.0510   0.0571   0.0647   0.0676   0.0704
  0.0724   0.0795   0.0810   0.0830   0.0883   0.0904   0.0933   0.0947
  0.0980   0.1028   0.1062   0.1099   0.1117   0.1143   0.1191   0.1204
  0.1222   0.1259   0.1276   0.1290   0.1358   0.1386   0.1392   0.1426
  0.1442   0.1506   0.1532   0.1565   0.1642   0.1664   0.1713   0.1743
  0.1783   0.1812   0.1860   0.1932   0.1957   0.1971   0.1985   0.2024
  0.2106   0.2120   0.2201   0.2220   0.2253   0.2279   0.2309   0.2356
  0.2416   0.2437   0.2463   0.2532   0.2553   0.2566   0.2600   0.2624
  0.2719   0.2724   0.2786   0.2798   0.2825   0.2832   0.2907   0.2948
  0.2984   0.3006   0.3068   0.3084   0.3135   0.3148   0.3292   0.3318
  0.3349   0.3544   0.3916   0.4006   0.4128   0.4223   0.4272   0.4315
  0.4360   0.4409   0.4456   0.4470   0.4513   0.4545   0.4617   0.4698
  0.4739   0.4761   0.4849   0.4869   0.4882   0.4930   0.5045   0.5065
  0.5122   0.5313   0.5356   0.5394   0.5449   0.5470   0.5690   0.5701
  0.5758   0.5809   0.5825   0.5940   0.5975   0.6092   0.6104   0.6155
  0.6218   0.6250   0.6319   0.6349   0.6528   0.6587   0.6604   0.6629
  0.6761   0.6798   0.6944   0.6996   0.7136   0.7213   0.7470   0.7740
  0.7748   0.7841   0.8053   0.8143   0.8187   0.8241   0.8298   0.8325
  0.8366   0.8382   0.8414   0.8436   0.8444   0.8470   0.8496   0.8546
  0.8577   0.8599   0.8665   0.8746   0.8759   0.8804   0.8875   0.8925
  0.9000   0.9066   0.9076   0.9108   0.9142   0.9213   0.9256   0.9290
  0.9318   0.9387   0.9419   0.9462   0.9560   0.9595   0.9616   0.9726
  0.9805   0.9849   0.9942   0.9994   1.0142   1.0252   1.0407   1.0561
  1.0765   1.0827   1.0849   1.1198   1.1383   1.1557   1.1738   1.1951
  1.2064   1.2094   1.2202   1.2358   1.2408   1.2452   1.2572   1.2638
  1.2764   1.2772   1.2833   1.2872   1.3034   1.3051   1.3207   1.3414
  1.3578   1.3756   1.4111   1.4224   1.4468   1.4889   1.5001   1.5112
  1.5337   1.5579   1.5807   1.5923   1.6235   1.6377   1.6468   1.6589
  1.6755   1.7108   1.7174   1.7300   1.7467   1.7917   1.8050   1.8236
  1.8445   1.8465   1.8645   1.8681   1.8782   1.8889   1.8986   1.9026
  1.9523   1.9598   1.9987   2.0072   2.0249   2.0609   2.0811   2.0892
  2.1078   2.1243   2.1511   2.2050   2.2249   2.2279   2.2348   2.2440
  2.2496   2.2723   2.2752   2.2829   2.2883   2.2984   2.3043   2.3097
  2.3139   2.3607   2.3712   2.3826   2.4035   2.4165   2.4276   2.4392
  2.4516   2.4707   2.4875   2.5117   2.5132   2.5272   2.5484   2.5704
  2.5897   2.6014   2.6101   2.6280   2.6341   2.6552   2.7002   2.7131
  2.7385   2.7412   2.7453   2.7608   2.7730   2.7994   2.8061   2.8244
  2.8386   2.8949   2.9043   2.9501   2.9601   3.0380   3.0729   3.0792
  3.0903   3.1189   3.1318   3.1444   3.1559   3.1782   3.2223   3.2591
  3.2693   3.3494   3.3825   3.4638   3.5267   3.5362   3.6594   3.6844
  3.7540   3.8205   3.8895   3.9192   4.0434   4.1204   4.3795   4.8048
  4.8249   9.7226   9.7472   9.7821   9.7965   9.8016   9.8115   9.8236
 23.2978  23.4745  23.8156  23.8302  23.8666  23.9008  23.9564  23.9939
 24.0033  24.0482  24.0887  24.1193  25.7670  25.7815  25.8106  25.8581
 25.8762  25.9191  25.9472  26.0796  26.1045  26.1103  26.1356  26.1801
 26.2985  26.3658  26.4624  26.5153  26.6174  26.6906  26.7701  26.8385
 26.9691 215.7114 215.7368 215.7780 215.7936 215.8008 215.8148 215.8292
 --------------------------------------------------------------

          Ground-State Mulliken Net Atomic Charges

     Atom                 Charge (a.u.)
  ----------------------------------------
      1 C                    -0.254415
      2 C                    -0.912493
      3 H                     0.204648
      4 C                    -0.192436
      5 Cl                    0.656468
      6 C                    -0.242109
      7 Cl                    0.630917
      8 C                    -0.453831
      9 Cl                    0.608320
     10 C                    -0.826518
     11 Cl                    0.716299
     12 C                    -0.048177
     13 C                    -0.369081
     14 Cl                    0.539924
     15 C                    -0.954897
     16 H                     0.227325
     17 C                     0.109247
     18 Cl                    0.513959
     19 C                     0.341027
     20 Cl                    0.651391
     21 C                    -1.159837
     22 H                     0.214267
  ----------------------------------------
  Sum of atomic charges =     0.000000

 -----------------------------------------------------------------
                    Cartesian Multipole Moments
 -----------------------------------------------------------------
    Charge (ESU x 10^10)
                -0.0000
    Dipole Moment (Debye)
         X       0.9854      Y       0.0303      Z       0.4321
       Tot       1.0764
    Quadrupole Moments (Debye-Ang)
        XX    -159.7658     XY       2.8004     YY    -157.8219
        XZ       4.6020     YZ      -0.3530     ZZ    -161.3608
    Octopole Moments (Debye-Ang^2)
       XXX    -130.4499    XXY      16.1020    XYY     -44.9622
       YYY       4.9772    XXZ      74.9307    XYZ      -5.6207
       YYZ      64.3278    XZZ     -55.2448    YZZ       2.7770
       ZZZ     202.8609
    Hexadecapole Moments (Debye-Ang^3)
      XXXX   -7570.8942   XXXY     150.7273   XXYY   -1432.3392
      XYYY      94.5854   YYYY    -845.5246   XXXZ    1716.4220
      XXYZ    -168.0405   XYYZ     573.1524   YYYZ    -436.2413
      XXZZ   -2150.5769   XYZZ      33.6878   YYZZ    -984.1766
      XZZZ    1744.4949   YZZZ    -423.9745   ZZZZ   -5042.3006
 -----------------------------------------------------------------
 Calculating analytic gradient of the SCF energy
 Gradient of SCF Energy
            1           2           3           4           5           6
    1  -0.0049784   0.0012115   0.0061488  -0.0058358  -0.0039527   0.0162659
    2   0.0031527   0.0042594   0.0047617   0.0000472   0.0004356  -0.0009431
    3   0.0048362  -0.0042942  -0.0006513  -0.0073086   0.0039476  -0.0106693
            7           8           9          10          11          12
    1  -0.0054026   0.0163337  -0.0042988  -0.0034433   0.0123855   0.0074905
    2   0.0001105   0.0001982  -0.0002391   0.0027498  -0.0074845   0.0002401
    3   0.0037397   0.0107223  -0.0037457   0.0101107  -0.0001254  -0.0084177
           13          14          15          16          17          18
    1  -0.0011191  -0.0137641  -0.0073154   0.0001342  -0.0076433   0.0021800
    2   0.0027742  -0.0122297  -0.0065989   0.0004295  -0.0020883  -0.0037245
    3  -0.0007207   0.0052304  -0.0044949   0.0009573   0.0028892  -0.0054816
           19          20          21          22
    1   0.0030835   0.0042199  -0.0042846  -0.0074154
    2   0.0080203   0.0000550   0.0042551   0.0018188
    3   0.0075311  -0.0029710   0.0007614  -0.0018457
 Max gradient component =       1.633E-02
 RMS gradient           =       6.081E-03
 Gradient time:  CPU 262.74 s  wall 44.02 s
 Geometry Optimization Parameters
   NAtoms,    NIC,     NZ,  NCons,   NDum,   NFix, NCnnct, MaxDiis
       22     155      22       0       0       0       0       0


** GEOMETRY OPTIMIZATION IN DELOCALIZED INTERNAL COORDINATES **
   Searching for a Minimum

   Optimization Cycle:   1

                       Coordinates (Angstroms)
     ATOM                X               Y               Z
      1  C         0.0000000000    0.0000000000    0.0000000000
      2  C         0.0000000000    0.0000000000    1.3949600000
      3  H         0.9420994930    0.0000000000    1.9285823367
      4  C        -1.1901880373    0.0256249026    2.1059255403
      5  Cl       -1.1548436435    0.0351778398    3.8595433764
      6  C        -2.4041742747    0.0535064326    1.4351028665
      7  Cl       -3.9099833729    0.0870232313    2.3339530118
      8  C        -2.4180259722    0.0546630380    0.0478935036
      9  Cl       -3.9445745286    0.0782926128   -0.8155919614
     10  C        -1.2274122092    0.0272853135   -0.6622934626
     11  Cl       -1.2645630159   -0.0058824468   -2.4155862839
     12  C         1.2779219872   -0.0284629571   -0.7628147595
     13  C         2.3470698978    0.7895533347   -0.3971844912
     14  Cl        2.1937652685    1.8399754745    0.9991059581
     15  C         3.5373425750    0.7639926356   -1.1080106329
     16  H         4.3574386523    1.4022626844   -0.8041060066
     17  C         3.6820915760   -0.0819840560   -2.1979241218
     18  Cl        5.1878981105   -0.1155057366   -3.0967783802
     19  C         2.6267066856   -0.9012420975   -2.5714505845
     20  Cl        2.7893667858   -1.9684162207   -3.9539111020
     21  C         1.4361780334   -0.8737960689   -1.8611235872
     22  H         0.6116407652   -1.5017402028   -2.1743786128
   Point Group: c1    Number of degrees of freedom:    60


   Energy is  -3680.732742226


 Attempting to generate delocalized internal coordinates
 Initial Hessian constructed with Jon Baker's OPTIMIZE code

 60 Hessian modes will be used to form the next step
  Hessian Eigenvalues:
     0.010693    0.019215    0.019215    0.023207    0.023207    0.023580
     0.023580    0.023679    0.023679    0.023938    0.023938    0.024090
     0.024090    0.024114    0.024114    0.024135    0.024136    0.024143
     0.024143    0.159966    0.159966    0.159995    0.230002    0.234813
     0.239747    0.249942    0.249943    0.249991    0.249991    0.249993
     0.250000    0.250000    0.250000    0.250000    0.250000    0.250000
     0.250000    0.301033    0.301033    0.301033    0.301033    0.301033
     0.301033    0.301033    0.336089    0.356665    0.356665    0.356665
     0.429814    0.430937    0.432964    0.433552    0.467799    0.467824
     0.472167    0.472175    0.478203    0.478204    0.479142    0.479142

 Minimum search - taking simple RFO step
 Searching for Lamda that Minimizes Along All modes
 Value Taken    Lamda =  -0.04473807
 Calculated Step too Large.  Step scaled by  0.442959
 Step Taken.  Stepsize is  0.300000

                             Maximum     Tolerance    Cnvgd?
         Gradient           0.045545      0.000300      NO
         Displacement       0.247498      0.001200      NO
         Energy change     *********      0.000001      NO


 New Cartesian Coordinates Obtained by Inverse Iteration

 Displacement from previous Coordinates is:  1.202657
 ----------------------------------------------------------------
             Standard Nuclear Orientation (Angstroms)
    I     Atom           X                Y                Z
 ----------------------------------------------------------------
    1      C      -0.0201425323     0.0178495199    -0.0214008704
    2      C      -0.0255360653    -0.0680588513     1.3738444900
    3      H       0.9111944352    -0.1326201335     1.9070595148
    4      C      -1.2061913888    -0.0700704893     2.0987915011
    5      Cl     -1.1319994688    -0.1804002583     3.8451129465
    6      C      -2.4307537506     0.0208016306     1.4473583963
    7      Cl     -3.9239326167     0.0253321592     2.3591365492
    8      C      -2.4535260393     0.1097572397     0.0591730002
    9      Cl     -3.9856111648     0.2277527666    -0.7787128049
   10      C      -1.2660449380     0.1035127448    -0.6701018581
   11      Cl     -1.3775025593     0.2322954949    -2.4158114964
   12      C       1.2823287955     0.0017493007    -0.7638527388
   13      C       2.3507698821     0.8633559095    -0.4522473217
   14      Cl      2.2331608732     2.0637608839     0.8230421278
   15      C       3.5434238913     0.8124502945    -1.1608161533
   16      H       4.3473274610     1.4904244989    -0.9046856035
   17      C       3.7138449660    -0.1004219695    -2.1901392576
   18      Cl      5.2297896767    -0.1453560475    -3.0648497505
   19      C       2.6740193796    -0.9657120208    -2.5112305485
   20      Cl      2.8463509836    -2.1327877611    -3.8067386054
   21      C       1.4801017390    -0.9079175628    -1.8083093404
   22      H       0.6846832164    -1.5853696357    -2.0807095696
 ----------------------------------------------------------------
 Nuclear Repulsion Energy =        2300.64449574 hartrees
 There are       97 alpha and       97 beta electrons
 Applying Cartesian multipole field
    Component          Value
    ---------          -----
     (2,0,0)        1.00000E-12
     (0,2,0)        2.00000E-11
     (0,0,2)       -3.00000E-11
 Nucleus-field energy     =    -0.0000000923 hartrees
 Requested basis set is 6-311++G(d,p)
 There are 178 shells and 495 basis functions
 A cutoff of  1.0D-15 yielded  11469 shell pairs
 There are     98531 function pairs (    105867 Cartesian)
 Smallest overlap matrix eigenvalue = 2.09E-07
 Linear dependence detected in AO basis
 Number of orthogonalized atomic orbitals = 489
 Maximum deviation from orthogonality = 1.189E-09
 Guess from superposition of atomic densities
 Warning:  Energy on first SCF cycle will be non-variational
 SAD guess density has 194.000000 electrons

 -----------------------------------------------------------------------
  General SCF calculation program by
  Eric Jon Sundstrom, Paul Horn, Yuezhi Mao, Dmitri Zuev, Alec White,
  David Stuck, Shaama M.S., Shane Yost, Joonho Lee, David Small,
  Daniel Levine, Susi Lehtola, Hugh Burton, Evgeny Epifanovsky,
  Bang C. Huynh
 -----------------------------------------------------------------------
 Exchange:     0.2000 Hartree-Fock + 0.0800 Slater + 0.7200 B88
 Correlation:  0.1900 VWN1RPA + 0.8100 LYP
 Using SG-1 standard quadrature grid
 using 6 threads for integral computing
 -------------------------------------------------------
 OpenMP Integral computing Module                
 Release: version 2.0, May 2017, Q-Chem Inc. Pleasanton 
 -------------------------------------------------------
 A restricted SCF calculation will be
 performed using DIIS
 SCF converges when DIIS error is below 1.0e-08
 ---------------------------------------
  Cycle       Energy         DIIS error
 ---------------------------------------
    1   -3685.1953940859      2.74e-02  
    2   -3680.6321640994      1.92e-03  
    3   -3680.5469103209      2.43e-03  
    4   -3680.7264718943      6.98e-04  
    5   -3680.7407969891      2.85e-04  
    6   -3680.7430465481      9.47e-05  
    7   -3680.7432788539      3.27e-05  
    8   -3680.7433080214      9.65e-06  
    9   -3680.7433105361      3.45e-06  
   10   -3680.7433109051      8.88e-07  
   11   -3680.7433109285      2.26e-07  
   12   -3680.7433109296      1.28e-07  
   13   -3680.7433109302      3.84e-08  
   14   -3680.7433109306      1.04e-08  
   15   -3680.7433109304      5.65e-09  Convergence criterion met
 ---------------------------------------
 SCF time:   CPU 836.78s  wall 148.00s 
 SCF   energy in the final basis set =    -3680.7433109304
 Total energy in the final basis set =    -3680.7433109304

 --------------------------------------------------------------

                    Orbital Energies (a.u.)
 --------------------------------------------------------------

 Alpha MOs
 -- Occupied --
********-101.5819-101.5813-101.5811-101.5804-101.5803-101.5773 -10.2843
-10.2835 -10.2826 -10.2780 -10.2773 -10.2769 -10.2734 -10.2457 -10.2421
-10.2260 -10.2255 -10.2254  -9.4968  -9.4963  -9.4961  -9.4956  -9.4948
 -9.4947  -9.4918  -7.2615  -7.2614  -7.2609  -7.2608  -7.2596  -7.2596
 -7.2567  -7.2517  -7.2512  -7.2509  -7.2508  -7.2505  -7.2505  -7.2502
 -7.2496  -7.2495  -7.2495  -7.2491  -7.2489  -7.2465  -7.2461  -0.9672
 -0.9509  -0.9193  -0.9130  -0.8963  -0.8819  -0.8679  -0.8584  -0.8478
 -0.8023  -0.7703  -0.7581  -0.7437  -0.6697  -0.6595  -0.6390  -0.6141
 -0.5584  -0.5531  -0.5316  -0.5290  -0.5023  -0.4888  -0.4746  -0.4725
 -0.4697  -0.4663  -0.4533  -0.4427  -0.4268  -0.4195  -0.4169  -0.4054
 -0.3983  -0.3832  -0.3709  -0.3621  -0.3573  -0.3557  -0.3524  -0.3492
 -0.3429  -0.3373  -0.3341  -0.3292  -0.3174  -0.2962  -0.2803  -0.2741
 -0.2649
 -- Virtual --
 -0.0822  -0.0613  -0.0595  -0.0562  -0.0402  -0.0344  -0.0126  -0.0103
 -0.0032   0.0033   0.0128   0.0173   0.0203   0.0220   0.0231   0.0343
  0.0368   0.0435   0.0455   0.0500   0.0579   0.0639   0.0664   0.0700
  0.0720   0.0796   0.0803   0.0834   0.0888   0.0899   0.0925   0.0953
  0.0969   0.1028   0.1040   0.1087   0.1109   0.1136   0.1183   0.1190
  0.1199   0.1245   0.1254   0.1281   0.1331   0.1372   0.1396   0.1419
  0.1430   0.1492   0.1534   0.1551   0.1635   0.1655   0.1678   0.1719
  0.1754   0.1805   0.1850   0.1899   0.1917   0.1966   0.1984   0.2010
  0.2086   0.2120   0.2171   0.2214   0.2253   0.2277   0.2309   0.2355
  0.2409   0.2424   0.2449   0.2512   0.2532   0.2557   0.2612   0.2633
  0.2687   0.2725   0.2773   0.2785   0.2804   0.2818   0.2907   0.2952
  0.2970   0.3008   0.3025   0.3059   0.3068   0.3134   0.3273   0.3303
  0.3333   0.3517   0.3945   0.3997   0.4122   0.4178   0.4278   0.4314
  0.4335   0.4418   0.4430   0.4489   0.4507   0.4534   0.4617   0.4695
  0.4726   0.4744   0.4830   0.4885   0.4911   0.4924   0.5015   0.5051
  0.5111   0.5262   0.5345   0.5413   0.5449   0.5505   0.5630   0.5713
  0.5746   0.5789   0.5854   0.5883   0.6050   0.6066   0.6103   0.6182
  0.6196   0.6326   0.6332   0.6397   0.6554   0.6613   0.6640   0.6666
  0.6805   0.6881   0.6939   0.6972   0.7088   0.7264   0.7454   0.7769
  0.7855   0.7877   0.8101   0.8137   0.8193   0.8233   0.8278   0.8329
  0.8357   0.8361   0.8393   0.8405   0.8429   0.8437   0.8484   0.8504
  0.8550   0.8591   0.8618   0.8706   0.8762   0.8788   0.8840   0.8929
  0.8979   0.9041   0.9079   0.9093   0.9150   0.9176   0.9246   0.9291
  0.9314   0.9381   0.9404   0.9436   0.9515   0.9562   0.9602   0.9670
  0.9700   0.9787   0.9898   0.9965   0.9995   1.0137   1.0373   1.0489
  1.0516   1.0759   1.0772   1.1162   1.1359   1.1469   1.1811   1.1927
  1.2059   1.2089   1.2137   1.2289   1.2403   1.2474   1.2558   1.2590
  1.2696   1.2767   1.2814   1.2834   1.2996   1.3024   1.3170   1.3433
  1.3596   1.3693   1.3988   1.4305   1.4447   1.4885   1.4974   1.5137
  1.5275   1.5578   1.5854   1.5876   1.6220   1.6288   1.6421   1.6562
  1.6735   1.7070   1.7173   1.7278   1.7440   1.7857   1.8042   1.8128
  1.8394   1.8432   1.8600   1.8703   1.8823   1.8874   1.8923   1.9006
  1.9497   1.9515   1.9855   2.0061   2.0150   2.0554   2.0676   2.0856
  2.0904   2.1174   2.1502   2.2054   2.2228   2.2250   2.2338   2.2405
  2.2473   2.2670   2.2731   2.2773   2.2867   2.2919   2.2998   2.3078
  2.3222   2.3540   2.3689   2.3895   2.3974   2.4137   2.4221   2.4412
  2.4498   2.4720   2.4857   2.5032   2.5063   2.5245   2.5464   2.5632
  2.5853   2.5951   2.6087   2.6263   2.6416   2.6532   2.6916   2.7137
  2.7252   2.7378   2.7485   2.7606   2.7725   2.7948   2.8000   2.8186
  2.8326   2.8821   2.8953   2.9392   2.9595   3.0264   3.0609   3.0723
  3.0771   3.1133   3.1265   3.1365   3.1430   3.1716   3.2120   3.2467
  3.2574   3.3410   3.3706   3.4626   3.5190   3.5333   3.6485   3.6800
  3.7550   3.8155   3.8837   3.9121   4.0365   4.1161   4.3599   4.7923
  4.8179   9.7192   9.7492   9.7802   9.7937   9.7975   9.8059   9.8203
 23.3014  23.4677  23.8047  23.8252  23.8510  23.8848  23.9327  23.9744
 23.9851  24.0451  24.0822  24.1093  25.7661  25.7796  25.8095  25.8582
 25.8703  25.9071  25.9389  26.0679  26.0930  26.1111  26.1287  26.1823
 26.2917  26.3176  26.4494  26.5025  26.6100  26.6886  26.7510  26.8178
 26.9564 215.7079 215.7394 215.7756 215.7905 215.7964 215.8059 215.8239
 --------------------------------------------------------------

          Ground-State Mulliken Net Atomic Charges

     Atom                 Charge (a.u.)
  ----------------------------------------
      1 C                    -0.197134
      2 C                    -0.959829
      3 H                     0.207402
      4 C                    -0.166779
      5 Cl                    0.646327
      6 C                    -0.269327
      7 Cl                    0.630976
      8 C                    -0.497930
      9 Cl                    0.616873
     10 C                    -0.736894
     11 Cl                    0.680514
     12 C                     0.005384
     13 C                    -0.265140
     14 Cl                    0.502317
     15 C                    -1.004948
     16 H                     0.228890
     17 C                     0.117556
     18 Cl                    0.514945
     19 C                     0.334597
     20 Cl                    0.642977
     21 C                    -1.250910
     22 H                     0.220132
  ----------------------------------------
  Sum of atomic charges =     0.000000

 -----------------------------------------------------------------
                    Cartesian Multipole Moments
 -----------------------------------------------------------------
    Charge (ESU x 10^10)
                 0.0000
    Dipole Moment (Debye)
         X       0.9304      Y      -0.0527      Z       0.4112
       Tot       1.0186
    Quadrupole Moments (Debye-Ang)
        XX    -159.3074     XY       2.8783     YY    -157.7737
        XZ       4.2383     YZ      -0.5457     ZZ    -161.3081
    Octopole Moments (Debye-Ang^2)
       XXX    -130.8281    XXY      15.9986    XYY     -44.2175
       YYY       0.2123    XXZ      73.0969    XYZ      -6.0638
       YYZ      63.5890    XZZ     -54.8527    YZZ       1.5104
       ZZZ     201.3775
    Hexadecapole Moments (Debye-Ang^3)
      XXXX   -7719.4276   XXXY     177.2440   XXYY   -1479.7577
      XYYY     119.9181   YYYY    -982.3987   XXXZ    1718.0455
      XXYZ    -152.8167   XYYZ     575.0148   YYYZ    -369.3596
      XXZZ   -2147.8339   XYZZ      40.7868   YYZZ    -981.1268
      XZZZ    1753.8046   YZZZ    -376.0683   ZZZZ   -4903.1363
 -----------------------------------------------------------------
 Calculating analytic gradient of the SCF energy
 Gradient of SCF Energy
            1           2           3           4           5           6
    1  -0.0015457  -0.0021445  -0.0000759  -0.0032137  -0.0021168   0.0114841
    2   0.0000548   0.0012107   0.0012583   0.0001643   0.0001197  -0.0000415
    3   0.0033842   0.0010063  -0.0004991  -0.0058956   0.0029783  -0.0081695
            7           8           9          10          11          12
    1  -0.0047840   0.0104260  -0.0027681  -0.0053059  -0.0030028   0.0039220
    2   0.0000698  -0.0003511   0.0003091  -0.0003875  -0.0017900  -0.0023399
    3   0.0026596   0.0071719  -0.0035939   0.0063201  -0.0016540  -0.0043153
           13          14          15          16          17          18
    1   0.0032667  -0.0002465  -0.0043698   0.0003028  -0.0052533   0.0023087
    2   0.0025264  -0.0017754  -0.0037860   0.0003922  -0.0002012  -0.0021007
    3   0.0009285   0.0010830  -0.0026734   0.0005430   0.0027701  -0.0033112
           19          20          21          22
    1   0.0013133   0.0020701   0.0000294  -0.0002962
    2   0.0060901  -0.0007874   0.0000758   0.0012894
    3   0.0058346  -0.0022538  -0.0020381  -0.0002756
 Max gradient component =       1.148E-02
 RMS gradient           =       3.528E-03
 Gradient time:  CPU 259.25 s  wall 43.43 s
 Geometry Optimization Parameters
   NAtoms,    NIC,     NZ,  NCons,   NDum,   NFix, NCnnct, MaxDiis
       22     155      22       0       0       0       0       0

 Cartesian Hessian Update
 Hessian updated using BFGS update


** GEOMETRY OPTIMIZATION IN DELOCALIZED INTERNAL COORDINATES **
   Searching for a Minimum

   Optimization Cycle:   2

                       Coordinates (Angstroms)
     ATOM                X               Y               Z
      1  C        -0.0201425323    0.0178495199   -0.0214008704
      2  C        -0.0255360653   -0.0680588513    1.3738444900
      3  H         0.9111944352   -0.1326201335    1.9070595148
      4  C        -1.2061913888   -0.0700704893    2.0987915011
      5  Cl       -1.1319994688   -0.1804002583    3.8451129465
      6  C        -2.4307537506    0.0208016306    1.4473583963
      7  Cl       -3.9239326167    0.0253321592    2.3591365492
      8  C        -2.4535260393    0.1097572397    0.0591730002
      9  Cl       -3.9856111648    0.2277527666   -0.7787128049
     10  C        -1.2660449380    0.1035127448   -0.6701018581
     11  Cl       -1.3775025593    0.2322954949   -2.4158114964
     12  C         1.2823287955    0.0017493007   -0.7638527388
     13  C         2.3507698821    0.8633559095   -0.4522473217
     14  Cl        2.2331608732    2.0637608839    0.8230421278
     15  C         3.5434238913    0.8124502945   -1.1608161533
     16  H         4.3473274610    1.4904244989   -0.9046856035
     17  C         3.7138449660   -0.1004219695   -2.1901392576
     18  Cl        5.2297896767   -0.1453560475   -3.0648497505
     19  C         2.6740193796   -0.9657120208   -2.5112305485
     20  Cl        2.8463509836   -2.1327877611   -3.8067386054
     21  C         1.4801017390   -0.9079175628   -1.8083093404
     22  H         0.6846832164   -1.5853696357   -2.0807095696
   Point Group: c1    Number of degrees of freedom:    60


   Energy is  -3680.743310930

 Hessian updated using BFGS update

 50 Hessian modes will be used to form the next step
  Hessian Eigenvalues:
     0.016456    0.019214    0.019481    0.023207    0.023217    0.023580
     0.023668    0.023679    0.023936    0.023938    0.024090    0.024090
     0.024113    0.024114    0.024135    0.024135    0.024142    0.024143
     0.030849    0.159965    0.159981    0.160368    0.230401    0.235426
     0.236473    0.241588    0.249953    0.249983    0.249991    0.249992
     0.249998    0.250000    0.295817    0.300863    0.314884    0.354431
     0.356643    0.375137    0.426096    0.430482    0.432660    0.458778
     0.464061    0.468036    0.472089    0.476862    0.478180    0.478228
     0.479139    0.586272

 Minimum search - taking simple RFO step
 Searching for Lamda that Minimizes Along All modes
 Value Taken    Lamda =  -0.00471699
 Calculated Step too Large.  Step scaled by  0.939071
 Step Taken.  Stepsize is  0.300000

                             Maximum     Tolerance    Cnvgd?
         Gradient           0.012610      0.000300      NO
         Displacement       0.250707      0.001200      NO
         Energy change     -0.010569      0.000001      NO


 New Cartesian Coordinates Obtained by Inverse Iteration

 Displacement from previous Coordinates is:  1.157526
 ----------------------------------------------------------------
             Standard Nuclear Orientation (Angstroms)
    I     Atom           X                Y                Z
 ----------------------------------------------------------------
    1      C      -0.0236922196     0.0291922689    -0.0351743575
    2      C      -0.0140616237    -0.1382914620     1.3494925853
    3      H       0.9275055985    -0.2703063883     1.8654542670
    4      C      -1.1885050490    -0.1530849900     2.0845954703
    5      Cl     -1.0832593656    -0.3809578007     3.8135187221
    6      C      -2.4223102708     0.0072165449     1.4487934044
    7      Cl     -3.8982091902    -0.0082806239     2.3722398615
    8      C      -2.4538361626     0.1839192351     0.0592520332
    9      Cl     -3.9896175793     0.3988455416    -0.7385269709
   10      C      -1.2591305756     0.1921787896    -0.6768811478
   11      Cl     -1.3005025903     0.4609797678    -2.4063346188
   12      C       1.2632922811     0.0098458801    -0.7791085688
   13      C       2.2950488324     0.9201641518    -0.5149909300
   14      Cl      2.0908831414     2.2025791559     0.6663149618
   15      C       3.5001822631     0.8645339647    -1.2048786279
   16      H       4.2775187322     1.5855507864    -0.9913121621
   17      C       3.7081614616    -0.1111025293    -2.1728931792
   18      Cl      5.2363685242    -0.1470822867    -3.0147403517
   19      C       2.6948821488    -1.0326554737    -2.4499251323
   20      Cl      2.9025505416    -2.2866341010    -3.6504897925
   21      C       1.4923558894    -0.9609381626    -1.7589776902
   22      H       0.7201299882    -1.6853445551    -1.9815151691
 ----------------------------------------------------------------
 Nuclear Repulsion Energy =        2302.83580849 hartrees
 There are       97 alpha and       97 beta electrons
 Applying Cartesian multipole field
    Component          Value
    ---------          -----
     (2,0,0)        1.00000E-12
     (0,2,0)        2.00000E-11
     (0,0,2)       -3.00000E-11
 Nucleus-field energy     =    -0.0000000861 hartrees
 Requested basis set is 6-311++G(d,p)
 There are 178 shells and 495 basis functions
 A cutoff of  1.0D-15 yielded  11474 shell pairs
 There are     98554 function pairs (    105882 Cartesian)
 Smallest overlap matrix eigenvalue = 2.22E-07
 Linear dependence detected in AO basis
 Number of orthogonalized atomic orbitals = 489
 Maximum deviation from orthogonality = 2.153E-10
 Guess from superposition of atomic densities
 Warning:  Energy on first SCF cycle will be non-variational
 SAD guess density has 194.000000 electrons

 -----------------------------------------------------------------------
  General SCF calculation program by
  Eric Jon Sundstrom, Paul Horn, Yuezhi Mao, Dmitri Zuev, Alec White,
  David Stuck, Shaama M.S., Shane Yost, Joonho Lee, David Small,
  Daniel Levine, Susi Lehtola, Hugh Burton, Evgeny Epifanovsky,
  Bang C. Huynh
 -----------------------------------------------------------------------
 Exchange:     0.2000 Hartree-Fock + 0.0800 Slater + 0.7200 B88
 Correlation:  0.1900 VWN1RPA + 0.8100 LYP
 Using SG-1 standard quadrature grid
 using 6 threads for integral computing
 -------------------------------------------------------
 OpenMP Integral computing Module                
 Release: version 2.0, May 2017, Q-Chem Inc. Pleasanton 
 -------------------------------------------------------
 A restricted SCF calculation will be
 performed using DIIS
 SCF converges when DIIS error is below 1.0e-08
 ---------------------------------------
  Cycle       Energy         DIIS error
 ---------------------------------------
    1   -3685.1976250837      2.74e-02  
    2   -3680.6320919642      1.94e-03  
    3   -3680.5292055207      2.55e-03  
    4   -3680.7266238752      7.51e-04  
    5   -3680.7433771147      2.90e-04  
    6   -3680.7456851357      9.54e-05  
    7   -3680.7459189733      3.41e-05  
    8   -3680.7459508329      1.01e-05  
    9   -3680.7459536267      3.59e-06  
   10   -3680.7459540283      8.81e-07  
   11   -3680.7459540512      2.35e-07  
   12   -3680.7459540526      1.35e-07  
   13   -3680.7459540530      3.85e-08  
   14   -3680.7459540529      1.11e-08  
   15   -3680.7459540530      5.70e-09  Convergence criterion met
 ---------------------------------------
 SCF time:   CPU 839.72s  wall 148.00s 
 SCF   energy in the final basis set =    -3680.7459540530
 Total energy in the final basis set =    -3680.7459540530

 --------------------------------------------------------------

                    Orbital Energies (a.u.)
 --------------------------------------------------------------

 Alpha MOs
 -- Occupied --
********-101.5821-101.5819-101.5804-101.5803-101.5799-101.5781 -10.2858
-10.2844 -10.2822 -10.2779 -10.2778 -10.2752 -10.2741 -10.2418 -10.2388
-10.2255 -10.2254 -10.2252  -9.4970  -9.4966  -9.4966  -9.4949  -9.4948
 -9.4947  -9.4925  -7.2621  -7.2617  -7.2613  -7.2597  -7.2597  -7.2594
 -7.2575  -7.2519  -7.2515  -7.2515  -7.2509  -7.2508  -7.2505  -7.2497
 -7.2496  -7.2494  -7.2492  -7.2491  -7.2490  -7.2472  -7.2468  -0.9661
 -0.9502  -0.9195  -0.9126  -0.8978  -0.8837  -0.8702  -0.8580  -0.8465
 -0.8013  -0.7691  -0.7568  -0.7420  -0.6693  -0.6580  -0.6386  -0.6125
 -0.5571  -0.5525  -0.5335  -0.5289  -0.5026  -0.4891  -0.4742  -0.4725
 -0.4695  -0.4645  -0.4526  -0.4433  -0.4272  -0.4183  -0.4171  -0.4052
 -0.3972  -0.3838  -0.3719  -0.3601  -0.3571  -0.3559  -0.3526  -0.3480
 -0.3421  -0.3377  -0.3334  -0.3306  -0.3199  -0.2932  -0.2797  -0.2728
 -0.2654
 -- Virtual --
 -0.0788  -0.0632  -0.0581  -0.0537  -0.0434  -0.0327  -0.0125  -0.0086
 -0.0022   0.0030   0.0128   0.0166   0.0207   0.0216   0.0225   0.0346
  0.0374   0.0437   0.0458   0.0495   0.0587   0.0626   0.0662   0.0704
  0.0722   0.0793   0.0797   0.0828   0.0890   0.0900   0.0934   0.0955
  0.0962   0.1016   0.1038   0.1079   0.1104   0.1133   0.1177   0.1186
  0.1200   0.1244   0.1253   0.1276   0.1314   0.1354   0.1381   0.1414
  0.1435   0.1485   0.1546   0.1560   0.1628   0.1652   0.1682   0.1698
  0.1737   0.1800   0.1849   0.1858   0.1900   0.1950   0.1990   0.2013
  0.2069   0.2129   0.2159   0.2211   0.2263   0.2285   0.2343   0.2372
  0.2410   0.2418   0.2464   0.2506   0.2530   0.2556   0.2615   0.2641
  0.2659   0.2712   0.2759   0.2786   0.2817   0.2833   0.2922   0.2949
  0.2951   0.2985   0.3001   0.3039   0.3074   0.3147   0.3259   0.3291
  0.3317   0.3519   0.3964   0.3993   0.4133   0.4147   0.4296   0.4321
  0.4333   0.4400   0.4427   0.4509   0.4531   0.4554   0.4634   0.4699
  0.4716   0.4734   0.4831   0.4881   0.4898   0.4947   0.4980   0.5007
  0.5093   0.5267   0.5375   0.5439   0.5511   0.5578   0.5605   0.5723
  0.5810   0.5829   0.5884   0.5960   0.6028   0.6081   0.6100   0.6163
  0.6213   0.6325   0.6365   0.6406   0.6584   0.6614   0.6693   0.6704
  0.6783   0.6824   0.6948   0.7056   0.7067   0.7288   0.7450   0.7737
  0.7804   0.7916   0.8102   0.8135   0.8192   0.8247   0.8296   0.8326
  0.8359   0.8376   0.8383   0.8406   0.8418   0.8457   0.8494   0.8497
  0.8542   0.8552   0.8610   0.8700   0.8753   0.8767   0.8853   0.8953
  0.8962   0.9051   0.9080   0.9087   0.9149   0.9214   0.9229   0.9260
  0.9302   0.9365   0.9397   0.9451   0.9488   0.9550   0.9644   0.9711
  0.9723   0.9793   0.9890   0.9980   1.0018   1.0173   1.0388   1.0465
  1.0479   1.0773   1.0868   1.1251   1.1376   1.1470   1.1785   1.1914
  1.2005   1.2091   1.2150   1.2296   1.2393   1.2522   1.2579   1.2598
  1.2679   1.2771   1.2847   1.2848   1.3005   1.3047   1.3185   1.3437
  1.3592   1.3722   1.4021   1.4342   1.4435   1.4896   1.4968   1.5229
  1.5354   1.5595   1.5881   1.5902   1.6225   1.6291   1.6455   1.6577
  1.6748   1.7116   1.7218   1.7295   1.7493   1.7774   1.8033   1.8087
  1.8350   1.8428   1.8559   1.8686   1.8766   1.8928   1.8982   1.9064
  1.9505   1.9585   1.9844   2.0076   2.0126   2.0519   2.0631   2.0855
  2.0986   2.1117   2.1515   2.2050   2.2211   2.2242   2.2326   2.2403
  2.2448   2.2650   2.2735   2.2769   2.2817   2.2829   2.3009   2.3164
  2.3230   2.3490   2.3714   2.3916   2.4046   2.4142   2.4190   2.4415
  2.4576   2.4748   2.4867   2.4999   2.5048   2.5259   2.5463   2.5615
  2.5855   2.5932   2.6070   2.6357   2.6514   2.6600   2.6874   2.7095
  2.7175   2.7388   2.7480   2.7604   2.7682   2.7897   2.7992   2.8179
  2.8262   2.8746   2.8953   2.9509   2.9690   3.0344   3.0601   3.0742
  3.0757   3.1076   3.1259   3.1386   3.1411   3.1741   3.2111   3.2472
  3.2616   3.3446   3.3707   3.4647   3.5169   3.5406   3.6528   3.6798
  3.7594   3.8157   3.8872   3.9195   4.0304   4.1157   4.3404   4.7918
  4.8170   9.7266   9.7538   9.7845   9.7917   9.7981   9.8056   9.8269
 23.3049  23.4775  23.7977  23.8244  23.8448  23.8806  23.9296  23.9470
 23.9890  24.0409  24.0796  24.1166  25.7653  25.7775  25.8062  25.8584
 25.8672  25.9023  25.9377  26.0728  26.0852  26.1017  26.1327  26.1801
 26.2911  26.3295  26.4571  26.4983  26.6016  26.6934  26.7432  26.8092
 26.9554 215.7159 215.7445 215.7801 215.7877 215.7967 215.8044 215.8320
 --------------------------------------------------------------

          Ground-State Mulliken Net Atomic Charges

     Atom                 Charge (a.u.)
  ----------------------------------------
      1 C                    -0.270133
      2 C                    -0.881930
      3 H                     0.219592
      4 C                    -0.262094
      5 Cl                    0.637010
      6 C                    -0.365233
      7 Cl                    0.632895
      8 C                    -0.271685
      9 Cl                    0.615358
     10 C                    -0.708495
     11 Cl                    0.633461
     12 C                    -0.075060
     13 C                    -0.310352
     14 Cl                    0.452861
     15 C                    -0.788864
     16 H                     0.232999
     17 C                     0.090548
     18 Cl                    0.525548
     19 C                     0.235886
     20 Cl                    0.625335
     21 C                    -1.196555
     22 H                     0.228903
  ----------------------------------------
  Sum of atomic charges =     0.000000

 -----------------------------------------------------------------
                    Cartesian Multipole Moments
 -----------------------------------------------------------------
    Charge (ESU x 10^10)
                 0.0000
    Dipole Moment (Debye)
         X       0.8740      Y      -0.1311      Z       0.3914
       Tot       0.9666
    Quadrupole Moments (Debye-Ang)
        XX    -159.0919     XY       2.9629     YY    -157.5902
        XZ       3.8752     YZ      -0.6473     ZZ    -161.1930
    Octopole Moments (Debye-Ang^2)
       XXX    -135.2402    XXY      15.3684    XYY     -44.5428
       YYY      -5.3550    XXZ      72.5532    XYZ      -6.8861
       YYZ      62.3181    XZZ     -54.2897    YZZ       0.0071
       ZZZ     199.0458
    Hexadecapole Moments (Debye-Ang^3)
      XXXX   -7642.1265   XXXY     228.0399   XXYY   -1488.7546
      XYYY     169.3847   YYYY   -1121.3351   XXXZ    1715.3338
      XXYZ    -136.1537   XYYZ     573.6210   YYYZ    -300.4776
      XXZZ   -2107.5365   XYZZ      56.8007   YYZZ    -974.4712
      XZZZ    1752.9237   YZZZ    -323.5761   ZZZZ   -4742.0929
 -----------------------------------------------------------------
 Calculating analytic gradient of the SCF energy
 Gradient of SCF Energy
            1           2           3           4           5           6
    1   0.0016651  -0.0009110   0.0003473  -0.0007103  -0.0000213   0.0031479
    2   0.0007223   0.0018034   0.0002011   0.0003901  -0.0001600   0.0000325
    3   0.0000156  -0.0002680   0.0000553  -0.0018416   0.0010803  -0.0024359
            7           8           9          10          11          12
    1  -0.0022035   0.0027858  -0.0032292   0.0004137   0.0023778  -0.0008023
    2   0.0000539  -0.0004285   0.0002593  -0.0013889  -0.0004431  -0.0003471
    3   0.0011170   0.0028304   0.0001210   0.0014359  -0.0017437  -0.0007451
           13          14          15          16          17          18
    1   0.0003591  -0.0010866  -0.0013122  -0.0000330  -0.0010048   0.0009744
    2  -0.0002466  -0.0007985  -0.0013397   0.0002502  -0.0000246  -0.0001895
    3   0.0010657   0.0006987  -0.0007957   0.0003535   0.0003642  -0.0007148
           19          20          21          22
    1  -0.0000241   0.0001526  -0.0007060  -0.0001796
    2   0.0019931  -0.0011091   0.0009503  -0.0001806
    3   0.0018586  -0.0009869  -0.0013872  -0.0000773
 Max gradient component =       3.229E-03
 RMS gradient           =       1.227E-03
 Gradient time:  CPU 259.11 s  wall 43.41 s
 Geometry Optimization Parameters
   NAtoms,    NIC,     NZ,  NCons,   NDum,   NFix, NCnnct, MaxDiis
       22     155      22       0       0       0       0       0

 Cartesian Hessian Update
 Hessian updated using BFGS update


** GEOMETRY OPTIMIZATION IN DELOCALIZED INTERNAL COORDINATES **
   Searching for a Minimum

   Optimization Cycle:   3

                       Coordinates (Angstroms)
     ATOM                X               Y               Z
      1  C        -0.0236922196    0.0291922689   -0.0351743575
      2  C        -0.0140616237   -0.1382914620    1.3494925853
      3  H         0.9275055985   -0.2703063883    1.8654542670
      4  C        -1.1885050490   -0.1530849900    2.0845954703
      5  Cl       -1.0832593656   -0.3809578007    3.8135187221
      6  C        -2.4223102708    0.0072165449    1.4487934044
      7  Cl       -3.8982091902   -0.0082806239    2.3722398615
      8  C        -2.4538361626    0.1839192351    0.0592520332
      9  Cl       -3.9896175793    0.3988455416   -0.7385269709
     10  C        -1.2591305756    0.1921787896   -0.6768811478
     11  Cl       -1.3005025903    0.4609797678   -2.4063346188
     12  C         1.2632922811    0.0098458801   -0.7791085688
     13  C         2.2950488324    0.9201641518   -0.5149909300
     14  Cl        2.0908831414    2.2025791559    0.6663149618
     15  C         3.5001822631    0.8645339647   -1.2048786279
     16  H         4.2775187322    1.5855507864   -0.9913121621
     17  C         3.7081614616   -0.1111025293   -2.1728931792
     18  Cl        5.2363685242   -0.1470822867   -3.0147403517
     19  C         2.6948821488   -1.0326554737   -2.4499251323
     20  Cl        2.9025505416   -2.2866341010   -3.6504897925
     21  C         1.4923558894   -0.9609381626   -1.7589776902
     22  H         0.7201299882   -1.6853445551   -1.9815151691
   Point Group: c1    Number of degrees of freedom:    60


   Energy is  -3680.745954053

 Hessian updated using BFGS update

 52 Hessian modes will be used to form the next step
  Hessian Eigenvalues:
     0.014797    0.019229    0.019244    0.023013    0.023209    0.023581
     0.023672    0.023696    0.023911    0.023938    0.024089    0.024090
     0.024110    0.024114    0.024130    0.024139    0.024142    0.024154
     0.030620    0.159755    0.159970    0.160616    0.220681    0.230798
     0.236545    0.241480    0.249954    0.249989    0.249992    0.249994
     0.249999    0.261432    0.287960    0.300932    0.302198    0.314314
     0.355181    0.356611    0.356665    0.375382    0.428828    0.431203
     0.435672    0.455084    0.463085    0.468067    0.472358    0.477267
     0.478180    0.478678    0.480730    0.646762

 Minimum search - taking simple RFO step
 Searching for Lamda that Minimizes Along All modes
 Value Taken    Lamda =  -0.00101791
 Step Taken.  Stepsize is  0.190342

                             Maximum     Tolerance    Cnvgd?
         Gradient           0.005348      0.000300      NO
         Displacement       0.142523      0.001200      NO
         Energy change     -0.002643      0.000001      NO


 New Cartesian Coordinates Obtained by Inverse Iteration

 Displacement from previous Coordinates is:  0.665008
 ----------------------------------------------------------------
             Standard Nuclear Orientation (Angstroms)
    I     Atom           X                Y                Z
 ----------------------------------------------------------------
    1      C      -0.0255816965     0.0475971632    -0.0373196804
    2      C      -0.0102128403    -0.1788431186     1.3383479689
    3      H       0.9334714886    -0.3421368422     1.8432487214
    4      C      -1.1844714408    -0.2080373289     2.0758141926
    5      Cl     -1.0766350550    -0.5055339163     3.7910531512
    6      C      -2.4207537964    -0.0087860659     1.4488936745
    7      Cl     -3.8872327169    -0.0513903324     2.3741496923
    8      C      -2.4519986637     0.2267708076     0.0638758358
    9      Cl     -3.9713350448     0.4851742791    -0.7374265973
   10      C      -1.2570188373     0.2562949585    -0.6694713962
   11      Cl     -1.2951968415     0.5878677138    -2.3835013426
   12      C       1.2582738146     0.0262599473    -0.7843507810
   13      C       2.2726378190     0.9634526487    -0.5606764553
   14      Cl      2.0355223902     2.2866375564     0.5677498758
   15      C       3.4844133065     0.8948511126    -1.2396809056
   16      H       4.2519536551     1.6341652945    -1.0584011524
   17      C       3.7075692993    -0.1223641894    -2.1624536573
   18      Cl      5.2376067174    -0.1731354966    -2.9932348466
   19      C       2.7063391772    -1.0688156506    -2.4064859635
   20      Cl      2.9341976176    -2.3646905906    -3.5520851327
   21      C       1.5009898960    -0.9831912956    -1.7197682947
   22      H       0.7332165275    -1.7218189411    -1.9143643000
 ----------------------------------------------------------------
 Nuclear Repulsion Energy =        2303.78454823 hartrees
 There are       97 alpha and       97 beta electrons
 Applying Cartesian multipole field
    Component          Value
    ---------          -----
     (2,0,0)        1.00000E-12
     (0,2,0)        2.00000E-11
     (0,0,2)       -3.00000E-11
 Nucleus-field energy     =    -0.0000000822 hartrees
 Requested basis set is 6-311++G(d,p)
 There are 178 shells and 495 basis functions
 A cutoff of  1.0D-15 yielded  11475 shell pairs
 There are     98663 function pairs (    106012 Cartesian)
 Smallest overlap matrix eigenvalue = 2.20E-07
 Linear dependence detected in AO basis
 Number of orthogonalized atomic orbitals = 489
 Maximum deviation from orthogonality = 2.818E-10
 Guess from superposition of atomic densities
 Warning:  Energy on first SCF cycle will be non-variational
 SAD guess density has 194.000000 electrons

 -----------------------------------------------------------------------
  General SCF calculation program by
  Eric Jon Sundstrom, Paul Horn, Yuezhi Mao, Dmitri Zuev, Alec White,
  David Stuck, Shaama M.S., Shane Yost, Joonho Lee, David Small,
  Daniel Levine, Susi Lehtola, Hugh Burton, Evgeny Epifanovsky,
  Bang C. Huynh
 -----------------------------------------------------------------------
 Exchange:     0.2000 Hartree-Fock + 0.0800 Slater + 0.7200 B88
 Correlation:  0.1900 VWN1RPA + 0.8100 LYP
 Using SG-1 standard quadrature grid
 using 6 threads for integral computing
 -------------------------------------------------------
 OpenMP Integral computing Module                
 Release: version 2.0, May 2017, Q-Chem Inc. Pleasanton 
 -------------------------------------------------------
 A restricted SCF calculation will be
 performed using DIIS
 SCF converges when DIIS error is below 1.0e-08
 ---------------------------------------
  Cycle       Energy         DIIS error
 ---------------------------------------
    1   -3685.2139528318      2.74e-02  
    2   -3680.6319956424      1.95e-03  
    3   -3680.5239361737      2.58e-03  
    4   -3680.7266127978      7.65e-04  
    5   -3680.7440446893      2.91e-04  
    6   -3680.7463635743      9.58e-05  
    7   -3680.7465997035      3.42e-05  
    8   -3680.7466317996      1.03e-05  
    9   -3680.7466346953      3.57e-06  
   10   -3680.7466350897      8.76e-07  
   11   -3680.7466351127      2.29e-07  
   12   -3680.7466351140      1.35e-07  
   13   -3680.7466351146      3.87e-08  
   14   -3680.7466351146      1.12e-08  
   15   -3680.7466351144      5.59e-09  Convergence criterion met
 ---------------------------------------
 SCF time:   CPU 840.98s  wall 148.00s 
 SCF   energy in the final basis set =    -3680.7466351144
 Total energy in the final basis set =    -3680.7466351144

 --------------------------------------------------------------

                    Orbital Energies (a.u.)
 --------------------------------------------------------------

 Alpha MOs
 -- Occupied --
********-101.5823-101.5814-101.5804-101.5801-101.5792-101.5782 -10.2853
-10.2844 -10.2809 -10.2778 -10.2776 -10.2745 -10.2739 -10.2406 -10.2375
-10.2254 -10.2253 -10.2249  -9.4974  -9.4970  -9.4962  -9.4949  -9.4947
 -9.4939  -9.4928  -7.2624  -7.2620  -7.2610  -7.2597  -7.2595  -7.2586
 -7.2577  -7.2523  -7.2518  -7.2513  -7.2511  -7.2509  -7.2504  -7.2498
 -7.2495  -7.2492  -7.2489  -7.2486  -7.2482  -7.2475  -7.2470  -0.9663
 -0.9502  -0.9204  -0.9127  -0.8982  -0.8844  -0.8716  -0.8581  -0.8459
 -0.8006  -0.7684  -0.7561  -0.7410  -0.6687  -0.6571  -0.6384  -0.6118
 -0.5566  -0.5518  -0.5348  -0.5289  -0.5027  -0.4895  -0.4741  -0.4727
 -0.4694  -0.4642  -0.4524  -0.4438  -0.4275  -0.4183  -0.4164  -0.4056
 -0.3968  -0.3836  -0.3719  -0.3597  -0.3578  -0.3558  -0.3525  -0.3473
 -0.3414  -0.3373  -0.3334  -0.3306  -0.3204  -0.2916  -0.2791  -0.2721
 -0.2660
 -- Virtual --
 -0.0760  -0.0640  -0.0569  -0.0521  -0.0456  -0.0316  -0.0124  -0.0074
 -0.0016   0.0029   0.0133   0.0164   0.0213   0.0219   0.0230   0.0346
  0.0383   0.0442   0.0459   0.0494   0.0591   0.0620   0.0662   0.0706
  0.0724   0.0789   0.0799   0.0825   0.0887   0.0899   0.0937   0.0956
  0.0963   0.1015   0.1041   0.1075   0.1094   0.1137   0.1172   0.1183
  0.1204   0.1245   0.1253   0.1273   0.1313   0.1344   0.1373   0.1408
  0.1453   0.1484   0.1547   0.1571   0.1620   0.1652   0.1685   0.1690
  0.1736   0.1796   0.1842   0.1853   0.1894   0.1947   0.1996   0.2018
  0.2069   0.2129   0.2150   0.2210   0.2263   0.2281   0.2326   0.2387
  0.2415   0.2417   0.2471   0.2508   0.2530   0.2558   0.2615   0.2622
  0.2660   0.2708   0.2750   0.2765   0.2821   0.2849   0.2908   0.2936
  0.2966   0.2972   0.2998   0.3026   0.3086   0.3152   0.3251   0.3289
  0.3305   0.3517   0.3978   0.3995   0.4119   0.4166   0.4302   0.4311
  0.4342   0.4400   0.4427   0.4503   0.4546   0.4564   0.4633   0.4702
  0.4727   0.4748   0.4832   0.4877   0.4890   0.4931   0.4965   0.4982
  0.5086   0.5272   0.5384   0.5430   0.5557   0.5588   0.5606   0.5717
  0.5808   0.5854   0.5901   0.5973   0.6029   0.6103   0.6128   0.6171
  0.6221   0.6337   0.6358   0.6437   0.6601   0.6628   0.6702   0.6729
  0.6758   0.6807   0.6930   0.7054   0.7119   0.7300   0.7462   0.7720
  0.7797   0.7933   0.8087   0.8137   0.8209   0.8269   0.8289   0.8327
  0.8365   0.8373   0.8392   0.8410   0.8426   0.8458   0.8486   0.8509
  0.8550   0.8566   0.8623   0.8704   0.8720   0.8766   0.8864   0.8945
  0.8971   0.9045   0.9065   0.9094   0.9151   0.9202   0.9232   0.9261
  0.9301   0.9374   0.9410   0.9460   0.9469   0.9553   0.9646   0.9750
  0.9773   0.9811   0.9897   0.9970   1.0084   1.0185   1.0392   1.0449
  1.0464   1.0807   1.0935   1.1309   1.1370   1.1490   1.1806   1.1913
  1.2002   1.2092   1.2166   1.2310   1.2407   1.2542   1.2590   1.2613
  1.2699   1.2779   1.2849   1.2875   1.3023   1.3072   1.3187   1.3419
  1.3640   1.3729   1.4008   1.4363   1.4403   1.4861   1.4941   1.5266
  1.5389   1.5600   1.5877   1.5889   1.6233   1.6292   1.6486   1.6584
  1.6751   1.7154   1.7225   1.7295   1.7506   1.7763   1.8020   1.8091
  1.8336   1.8422   1.8528   1.8650   1.8717   1.8964   1.9028   1.9095
  1.9508   1.9654   1.9880   2.0065   2.0143   2.0518   2.0619   2.0841
  2.1040   2.1094   2.1509   2.2063   2.2219   2.2238   2.2324   2.2397
  2.2438   2.2609   2.2753   2.2772   2.2796   2.2828   2.3013   2.3199
  2.3232   2.3456   2.3728   2.3955   2.4093   2.4148   2.4198   2.4440
  2.4606   2.4814   2.4873   2.4980   2.5067   2.5277   2.5464   2.5623
  2.5869   2.5934   2.6074   2.6386   2.6552   2.6650   2.6862   2.7089
  2.7109   2.7388   2.7462   2.7614   2.7671   2.7827   2.8039   2.8191
  2.8250   2.8680   2.8953   2.9559   2.9710   3.0372   3.0620   3.0764
  3.0767   3.1052   3.1290   3.1388   3.1417   3.1764   3.2125   3.2492
  3.2622   3.3453   3.3711   3.4673   3.5176   3.5433   3.6554   3.6801
  3.7625   3.8163   3.8898   3.9232   4.0300   4.1159   4.3281   4.7928
  4.8164   9.7306   9.7556   9.7842   9.7924   9.8001   9.8062   9.8316
 23.3078  23.4801  23.7936  23.8237  23.8443  23.8790  23.9264  23.9433
 23.9900  24.0387  24.0769  24.1219  25.7649  25.7772  25.8050  25.8591
 25.8667  25.9005  25.9363  26.0743  26.0871  26.1045  26.1296  26.1794
 26.2865  26.3417  26.4616  26.4996  26.6010  26.7005  26.7454  26.8069
 26.9601 215.7203 215.7464 215.7790 215.7884 215.7991 215.8048 215.8380
 --------------------------------------------------------------

          Ground-State Mulliken Net Atomic Charges

     Atom                 Charge (a.u.)
  ----------------------------------------
      1 C                    -0.259950
      2 C                    -0.854761
      3 H                     0.221931
      4 C                    -0.315893
      5 Cl                    0.630776
      6 C                    -0.367333
      7 Cl                    0.626888
      8 C                    -0.206568
      9 Cl                    0.617934
     10 C                    -0.738411
     11 Cl                    0.620504
     12 C                    -0.082282
     13 C                    -0.342545
     14 Cl                    0.432124
     15 C                    -0.672950
     16 H                     0.234704
     17 C                     0.119854
     18 Cl                    0.528302
     19 C                     0.145956
     20 Cl                    0.618438
     21 C                    -1.186834
     22 H                     0.230116
  ----------------------------------------
  Sum of atomic charges =     0.000000

 -----------------------------------------------------------------
                    Cartesian Multipole Moments
 -----------------------------------------------------------------
    Charge (ESU x 10^10)
                -0.0000
    Dipole Moment (Debye)
         X       0.8304      Y      -0.1580      Z       0.3694
       Tot       0.9225
    Quadrupole Moments (Debye-Ang)
        XX    -158.9630     XY       2.9947     YY    -157.5331
        XZ       3.7405     YZ      -0.7209     ZZ    -161.0035
    Octopole Moments (Debye-Ang^2)
       XXX    -136.5172    XXY      15.2851    XYY     -44.6248
       YYY      -6.8591    XXZ      71.6079    XYZ      -7.1745
       YYZ      61.7915    XZZ     -54.2919    YZZ      -0.3332
       ZZZ     197.9278
    Hexadecapole Moments (Debye-Ang^3)
      XXXX   -7618.1268   XXXY     252.3107   XXYY   -1497.5590
      XYYY     192.4309   YYYY   -1212.1954   XXXZ    1712.1768
      XXYZ    -124.2958   XYYZ     571.8912   YYYZ    -256.2715
      XXZZ   -2081.5637   XYZZ      64.2598   YYZZ    -971.1361
      XZZZ    1749.6659   YZZZ    -287.0580   ZZZZ   -4639.3711
 -----------------------------------------------------------------
 Calculating analytic gradient of the SCF energy
 Gradient of SCF Energy
            1           2           3           4           5           6
    1   0.0011862   0.0002837   0.0007486   0.0001696   0.0001415  -0.0008261
    2   0.0007834   0.0009120   0.0000983  -0.0000235   0.0000338  -0.0000267
    3  -0.0010052  -0.0003392   0.0001944   0.0005537  -0.0001148   0.0004407
            7           8           9          10          11          12
    1   0.0005148   0.0003955   0.0002937   0.0000692   0.0010457  -0.0014978
    2  -0.0001678   0.0000176  -0.0000030  -0.0002995  -0.0005035   0.0001763
    3   0.0004765  -0.0007821  -0.0006589   0.0003156   0.0000550   0.0006032
           13          14          15          16          17          18
    1  -0.0007780  -0.0011430   0.0004898  -0.0000918   0.0006173  -0.0004571
    2  -0.0007129  -0.0006546   0.0000367  -0.0000099  -0.0003302   0.0001162
    3   0.0002598   0.0005175   0.0000889   0.0000173  -0.0003701   0.0002027
           19          20          21          22
    1  -0.0001322   0.0000239  -0.0003287  -0.0007249
    2   0.0000025  -0.0001178   0.0009301  -0.0002576
    3  -0.0001053   0.0000009  -0.0002050  -0.0001456
 Max gradient component =       1.498E-03
 RMS gradient           =       5.209E-04
 Gradient time:  CPU 259.61 s  wall 43.50 s
 Geometry Optimization Parameters
   NAtoms,    NIC,     NZ,  NCons,   NDum,   NFix, NCnnct, MaxDiis
       22     155      22       0       0       0       0       0

 Cartesian Hessian Update
 Hessian updated using BFGS update


** GEOMETRY OPTIMIZATION IN DELOCALIZED INTERNAL COORDINATES **
   Searching for a Minimum

   Optimization Cycle:   4

                       Coordinates (Angstroms)
     ATOM                X               Y               Z
      1  C        -0.0255816965    0.0475971632   -0.0373196804
      2  C        -0.0102128403   -0.1788431186    1.3383479689
      3  H         0.9334714886   -0.3421368422    1.8432487214
      4  C        -1.1844714408   -0.2080373289    2.0758141926
      5  Cl       -1.0766350550   -0.5055339163    3.7910531512
      6  C        -2.4207537964   -0.0087860659    1.4488936745
      7  Cl       -3.8872327169   -0.0513903324    2.3741496923
      8  C        -2.4519986637    0.2267708076    0.0638758358
      9  Cl       -3.9713350448    0.4851742791   -0.7374265973
     10  C        -1.2570188373    0.2562949585   -0.6694713962
     11  Cl       -1.2951968415    0.5878677138   -2.3835013426
     12  C         1.2582738146    0.0262599473   -0.7843507810
     13  C         2.2726378190    0.9634526487   -0.5606764553
     14  Cl        2.0355223902    2.2866375564    0.5677498758
     15  C         3.4844133065    0.8948511126   -1.2396809056
     16  H         4.2519536551    1.6341652945   -1.0584011524
     17  C         3.7075692993   -0.1223641894   -2.1624536573
     18  Cl        5.2376067174   -0.1731354966   -2.9932348466
     19  C         2.7063391772   -1.0688156506   -2.4064859635
     20  Cl        2.9341976176   -2.3646905906   -3.5520851327
     21  C         1.5009898960   -0.9831912956   -1.7197682947
     22  H         0.7332165275   -1.7218189411   -1.9143643000
   Point Group: c1    Number of degrees of freedom:    60


   Energy is  -3680.746635114

 Hessian updated using BFGS update

 54 Hessian modes will be used to form the next step
  Hessian Eigenvalues:
     0.009414    0.019242    0.019371    0.023207    0.023283    0.023581
     0.023682    0.023728    0.023938    0.023985    0.024086    0.024101
     0.024113    0.024116    0.024138    0.024142    0.024147    0.024317
     0.028956    0.159578    0.159977    0.160688    0.211860    0.230861
     0.236437    0.241323    0.249955    0.249990    0.249992    0.249995
     0.249999    0.252320    0.265209    0.300486    0.300953    0.301251
     0.312389    0.333341    0.353614    0.356602    0.356674    0.366562
     0.428806    0.431286    0.438078    0.457220    0.463680    0.468493
     0.472497    0.477437    0.478238    0.478837    0.507478    0.591982

 Minimum search - taking simple RFO step
 Searching for Lamda that Minimizes Along All modes
 Value Taken    Lamda =  -0.00057415
 Step Taken.  Stepsize is  0.198453

                             Maximum     Tolerance    Cnvgd?
         Gradient           0.005788      0.000300      NO
         Displacement       0.163927      0.001200      NO
         Energy change     -0.000681      0.000001      NO


 New Cartesian Coordinates Obtained by Inverse Iteration

 Displacement from previous Coordinates is:  0.708641
 ----------------------------------------------------------------
             Standard Nuclear Orientation (Angstroms)
    I     Atom           X                Y                Z
 ----------------------------------------------------------------
    1      C      -0.0260648564     0.0510578514    -0.0338342664
    2      C      -0.0141086837    -0.2334061125     1.3308896573
    3      H       0.9270662590    -0.4311491068     1.8277088223
    4      C      -1.1902828146    -0.2686512123     2.0667526768
    5      Cl     -1.0928104548    -0.6342829727     3.7681445070
    6      C      -2.4219305092    -0.0184217375     1.4477164653
    7      Cl     -3.8911843492    -0.0650345881     2.3624623219
    8      C      -2.4481707631     0.2747983756     0.0738822827
    9      Cl     -3.9611929960     0.5951942373    -0.7088262751
   10      C      -1.2512940895     0.3113541544    -0.6575216959
   11      Cl     -1.2754519342     0.7081212889    -2.3555487130
   12      C       1.2605055337     0.0322478270    -0.7843158291
   13      C       2.2525495930     1.0022815591    -0.6087454989
   14      Cl      1.9871078700     2.3636526204     0.4659577750
   15      C       3.4639673654     0.9307796058    -1.2878991690
   16      H       4.2165750961     1.6930974172    -1.1441198735
   17      C       3.7069416411    -0.1236710980    -2.1631405953
   18      Cl      5.2370188842    -0.1819712125    -2.9923284369
   19      C       2.7268619557    -1.1027197875    -2.3620186094
   20      Cl      2.9809283670    -2.4375633006    -3.4525130967
   21      C       1.5219668548    -1.0130230461    -1.6738650427
   22      H       0.7667568065    -1.7723630490    -1.8349247997
 ----------------------------------------------------------------
 Nuclear Repulsion Energy =        2303.37652633 hartrees
 There are       97 alpha and       97 beta electrons
 Applying Cartesian multipole field
    Component          Value
    ---------          -----
     (2,0,0)        1.00000E-12
     (0,2,0)        2.00000E-11
     (0,0,2)       -3.00000E-11
 Nucleus-field energy     =    -0.0000000782 hartrees
 Requested basis set is 6-311++G(d,p)
 There are 178 shells and 495 basis functions
 A cutoff of  1.0D-15 yielded  11473 shell pairs
 There are     98617 function pairs (    105958 Cartesian)
 Smallest overlap matrix eigenvalue = 2.13E-07
 Linear dependence detected in AO basis
 Number of orthogonalized atomic orbitals = 489
 Maximum deviation from orthogonality = 4.819E-10
 Guess from superposition of atomic densities
 Warning:  Energy on first SCF cycle will be non-variational
 SAD guess density has 194.000000 electrons

 -----------------------------------------------------------------------
  General SCF calculation program by
  Eric Jon Sundstrom, Paul Horn, Yuezhi Mao, Dmitri Zuev, Alec White,
  David Stuck, Shaama M.S., Shane Yost, Joonho Lee, David Small,
  Daniel Levine, Susi Lehtola, Hugh Burton, Evgeny Epifanovsky,
  Bang C. Huynh
 -----------------------------------------------------------------------
 Exchange:     0.2000 Hartree-Fock + 0.0800 Slater + 0.7200 B88
 Correlation:  0.1900 VWN1RPA + 0.8100 LYP
 Using SG-1 standard quadrature grid
 using 6 threads for integral computing
 -------------------------------------------------------
 OpenMP Integral computing Module                
 Release: version 2.0, May 2017, Q-Chem Inc. Pleasanton 
 -------------------------------------------------------
 A restricted SCF calculation will be
 performed using DIIS
 SCF converges when DIIS error is below 1.0e-08
 ---------------------------------------
  Cycle       Energy         DIIS error
 ---------------------------------------
    1   -3685.2181325122      2.74e-02  
    2   -3680.6323800118      1.95e-03  
    3   -3680.5239637663      2.58e-03  
    4   -3680.7268986964      7.67e-04  
    5   -3680.7444356546      2.91e-04  
    6   -3680.7467509891      9.61e-05  
    7   -3680.7469886604      3.42e-05  
    8   -3680.7470209088      1.04e-05  
    9   -3680.7470238731      3.56e-06  
   10   -3680.7470242635      8.66e-07  
   11   -3680.7470242855      2.20e-07  
   12   -3680.7470242864      1.32e-07  
   13   -3680.7470242871      3.91e-08  
   14   -3680.7470242873      1.14e-08  
   15   -3680.7470242873      5.45e-09  Convergence criterion met
 ---------------------------------------
 SCF time:   CPU 840.14s  wall 148.00s 
 SCF   energy in the final basis set =    -3680.7470242873
 Total energy in the final basis set =    -3680.7470242873

 --------------------------------------------------------------

                    Orbital Energies (a.u.)
 --------------------------------------------------------------

 Alpha MOs
 -- Occupied --
********-101.5824-101.5812-101.5804-101.5799-101.5788-101.5784 -10.2850
-10.2840 -10.2806 -10.2778 -10.2774 -10.2743 -10.2738 -10.2403 -10.2373
-10.2253 -10.2252 -10.2249  -9.4974  -9.4971  -9.4960  -9.4950  -9.4945
 -9.4934  -9.4929  -7.2624  -7.2621  -7.2608  -7.2598  -7.2593  -7.2582
 -7.2578  -7.2523  -7.2520  -7.2513  -7.2510  -7.2509  -7.2502  -7.2498
 -7.2493  -7.2493  -7.2487  -7.2482  -7.2478  -7.2476  -7.2472  -0.9664
 -0.9502  -0.9206  -0.9126  -0.8987  -0.8846  -0.8721  -0.8581  -0.8455
 -0.8001  -0.7681  -0.7558  -0.7407  -0.6684  -0.6561  -0.6389  -0.6115
 -0.5559  -0.5512  -0.5362  -0.5290  -0.5024  -0.4897  -0.4739  -0.4727
 -0.4694  -0.4642  -0.4523  -0.4440  -0.4276  -0.4185  -0.4155  -0.4056
 -0.3965  -0.3836  -0.3718  -0.3597  -0.3581  -0.3554  -0.3524  -0.3464
 -0.3410  -0.3374  -0.3336  -0.3306  -0.3204  -0.2903  -0.2791  -0.2716
 -0.2670
 -- Virtual --
 -0.0731  -0.0647  -0.0559  -0.0518  -0.0479  -0.0312  -0.0125  -0.0067
 -0.0014   0.0028   0.0133   0.0162   0.0216   0.0218   0.0234   0.0344
  0.0390   0.0449   0.0458   0.0496   0.0588   0.0615   0.0661   0.0708
  0.0726   0.0785   0.0804   0.0823   0.0883   0.0892   0.0938   0.0958
  0.0966   0.1020   0.1042   0.1073   0.1081   0.1139   0.1166   0.1179
  0.1206   0.1245   0.1248   0.1271   0.1312   0.1334   0.1363   0.1402
  0.1472   0.1483   0.1545   0.1582   0.1621   0.1650   0.1676   0.1692
  0.1736   0.1796   0.1839   0.1856   0.1890   0.1942   0.2003   0.2023
  0.2066   0.2125   0.2141   0.2207   0.2255   0.2277   0.2305   0.2393
  0.2415   0.2430   0.2466   0.2498   0.2522   0.2559   0.2610   0.2620
  0.2658   0.2712   0.2737   0.2741   0.2822   0.2855   0.2902   0.2923
  0.2944   0.2991   0.3004   0.3027   0.3109   0.3155   0.3243   0.3270
  0.3330   0.3516   0.3994   0.4004   0.4102   0.4189   0.4306   0.4308
  0.4357   0.4403   0.4432   0.4499   0.4544   0.4572   0.4631   0.4691
  0.4740   0.4762   0.4823   0.4868   0.4891   0.4904   0.4971   0.4985
  0.5090   0.5273   0.5374   0.5420   0.5579   0.5592   0.5621   0.5704
  0.5802   0.5856   0.5918   0.5963   0.6040   0.6119   0.6134   0.6218
  0.6228   0.6341   0.6359   0.6462   0.6590   0.6648   0.6705   0.6721
  0.6751   0.6796   0.6906   0.7060   0.7115   0.7304   0.7477   0.7718
  0.7804   0.7935   0.8057   0.8147   0.8212   0.8268   0.8302   0.8334
  0.8359   0.8371   0.8401   0.8411   0.8453   0.8465   0.8484   0.8513
  0.8545   0.8565   0.8642   0.8662   0.8747   0.8770   0.8874   0.8948
  0.8970   0.9011   0.9050   0.9103   0.9154   0.9197   0.9240   0.9268
  0.9325   0.9372   0.9420   0.9463   0.9474   0.9550   0.9659   0.9747
  0.9801   0.9862   0.9921   0.9967   1.0141   1.0189   1.0404   1.0445
  1.0452   1.0854   1.0979   1.1353   1.1375   1.1535   1.1817   1.1904
  1.2020   1.2096   1.2178   1.2316   1.2421   1.2546   1.2595   1.2625
  1.2716   1.2785   1.2852   1.2889   1.3048   1.3091   1.3190   1.3408
  1.3701   1.3729   1.3981   1.4324   1.4413   1.4790   1.4902   1.5307
  1.5424   1.5601   1.5849   1.5874   1.6226   1.6288   1.6502   1.6588
  1.6756   1.7169   1.7233   1.7290   1.7502   1.7768   1.8007   1.8103
  1.8326   1.8399   1.8481   1.8597   1.8680   1.9001   1.9055   1.9110
  1.9513   1.9718   1.9949   2.0044   2.0154   2.0521   2.0608   2.0828
  2.1066   2.1094   2.1496   2.2073   2.2230   2.2240   2.2323   2.2388
  2.2424   2.2553   2.2750   2.2778   2.2807   2.2835   2.3011   2.3192
  2.3275   2.3448   2.3738   2.3976   2.4122   2.4164   2.4202   2.4447
  2.4616   2.4821   2.4900   2.4970   2.5084   2.5292   2.5451   2.5642
  2.5863   2.5938   2.6085   2.6369   2.6578   2.6689   2.6843   2.6992
  2.7125   2.7381   2.7468   2.7631   2.7665   2.7770   2.8142   2.8226
  2.8265   2.8588   2.8948   2.9587   2.9714   3.0383   3.0651   3.0769
  3.0792   3.1045   3.1312   3.1354   3.1435   3.1777   3.2130   3.2502
  3.2613   3.3450   3.3712   3.4699   3.5191   3.5445   3.6573   3.6800
  3.7653   3.8169   3.8912   3.9252   4.0304   4.1158   4.3164   4.7938
  4.8155   9.7331   9.7563   9.7840   9.7933   9.8019   9.8075   9.8321
 23.3106  23.4795  23.7936  23.8234  23.8421  23.8786  23.9242  23.9413
 23.9907  24.0382  24.0759  24.1260  25.7650  25.7771  25.8027  25.8594
 25.8656  25.9004  25.9361  26.0815  26.0891  26.1030  26.1264  26.1772
 26.2892  26.3437  26.4656  26.5016  26.5988  26.7070  26.7492  26.8071
 26.9641 215.7230 215.7474 215.7784 215.7895 215.8014 215.8064 215.8393
 --------------------------------------------------------------

          Ground-State Mulliken Net Atomic Charges

     Atom                 Charge (a.u.)
  ----------------------------------------
      1 C                    -0.291557
      2 C                    -0.816435
      3 H                     0.223379
      4 C                    -0.367845
      5 Cl                    0.623447
      6 C                    -0.405087
      7 Cl                    0.623827
      8 C                    -0.101766
      9 Cl                    0.623038
     10 C                    -0.742697
     11 Cl                    0.608177
     12 C                    -0.103803
     13 C                    -0.385027
     14 Cl                    0.422363
     15 C                    -0.539297
     16 H                     0.236297
     17 C                     0.164912
     18 Cl                    0.529485
     19 C                     0.026332
     20 Cl                    0.614064
     21 C                    -1.173543
     22 H                     0.231736
  ----------------------------------------
  Sum of atomic charges =     0.000000

 -----------------------------------------------------------------
                    Cartesian Multipole Moments
 -----------------------------------------------------------------
    Charge (ESU x 10^10)
                -0.0000
    Dipole Moment (Debye)
         X       0.7996      Y      -0.1846      Z       0.3564
       Tot       0.8947
    Quadrupole Moments (Debye-Ang)
        XX    -158.9562     XY       3.0160     YY    -157.4240
        XZ       3.5963     YZ      -0.8100     ZZ    -160.9481
    Octopole Moments (Debye-Ang^2)
       XXX    -138.6249    XXY      14.8468    XYY     -44.4588
       YYY      -9.8190    XXZ      70.9131    XYZ      -7.5909
       YYZ      61.2845    XZZ     -53.7492    YZZ      -1.0430
       ZZZ     196.9385
    Hexadecapole Moments (Debye-Ang^3)
      XXXX   -7619.3884   XXXY     279.0569   XXYY   -1511.3090
      XYYY     220.2428   YYYY   -1309.3063   XXXZ    1724.6814
      XXYZ    -111.3120   XYYZ     575.5908   YYYZ    -210.6202
      XXZZ   -2063.0287   XYZZ      73.3484   YYZZ    -969.7230
      XZZZ    1762.8497   YZZZ    -248.1502   ZZZZ   -4542.5299
 -----------------------------------------------------------------
 Calculating analytic gradient of the SCF energy
 Gradient of SCF Energy
            1           2           3           4           5           6
    1  -0.0003167   0.0007557   0.0005433   0.0004592   0.0000072  -0.0022108
    2   0.0004884   0.0001199   0.0001477  -0.0003015   0.0001923  -0.0000398
    3  -0.0009107  -0.0001351   0.0000944   0.0010617  -0.0005695   0.0009856
            7           8           9          10          11          12
    1   0.0013082  -0.0013939   0.0011830   0.0003023   0.0009428  -0.0004450
    2   0.0000945   0.0002229  -0.0004376   0.0000297  -0.0004620   0.0006358
    3  -0.0011385  -0.0009888   0.0008969  -0.0004250   0.0007255   0.0005126
           13          14          15          16          17          18
    1  -0.0003053  -0.0006974   0.0006357  -0.0000606   0.0008338  -0.0007987
    2  -0.0006642  -0.0003127   0.0006631  -0.0001548  -0.0002341  -0.0000081
    3  -0.0002051   0.0002026   0.0004594  -0.0001819  -0.0004162   0.0003864
           19          20          21          22
    1  -0.0001096   0.0001141  -0.0000267  -0.0007206
    2  -0.0011151   0.0006958   0.0004520  -0.0000121
    3  -0.0008675   0.0005213   0.0001748  -0.0001826
 Max gradient component =       2.211E-03
 RMS gradient           =       6.570E-04
 Gradient time:  CPU 258.78 s  wall 43.36 s
 Geometry Optimization Parameters
   NAtoms,    NIC,     NZ,  NCons,   NDum,   NFix, NCnnct, MaxDiis
       22     155      22       0       0       0       0       0

 Cartesian Hessian Update
 Hessian updated using BFGS update


** GEOMETRY OPTIMIZATION IN DELOCALIZED INTERNAL COORDINATES **
   Searching for a Minimum

   Optimization Cycle:   5

                       Coordinates (Angstroms)
     ATOM                X               Y               Z
      1  C        -0.0260648564    0.0510578514   -0.0338342664
      2  C        -0.0141086837   -0.2334061125    1.3308896573
      3  H         0.9270662590   -0.4311491068    1.8277088223
      4  C        -1.1902828146   -0.2686512123    2.0667526768
      5  Cl       -1.0928104548   -0.6342829727    3.7681445070
      6  C        -2.4219305092   -0.0184217375    1.4477164653
      7  Cl       -3.8911843492   -0.0650345881    2.3624623219
      8  C        -2.4481707631    0.2747983756    0.0738822827
      9  Cl       -3.9611929960    0.5951942373   -0.7088262751
     10  C        -1.2512940895    0.3113541544   -0.6575216959
     11  Cl       -1.2754519342    0.7081212889   -2.3555487130
     12  C         1.2605055337    0.0322478270   -0.7843158291
     13  C         2.2525495930    1.0022815591   -0.6087454989
     14  Cl        1.9871078700    2.3636526204    0.4659577750
     15  C         3.4639673654    0.9307796058   -1.2878991690
     16  H         4.2165750961    1.6930974172   -1.1441198735
     17  C         3.7069416411   -0.1236710980   -2.1631405953
     18  Cl        5.2370188842   -0.1819712125   -2.9923284369
     19  C         2.7268619557   -1.1027197875   -2.3620186094
     20  Cl        2.9809283670   -2.4375633006   -3.4525130967
     21  C         1.5219668548   -1.0130230461   -1.6738650427
     22  H         0.7667568065   -1.7723630490   -1.8349247997
   Point Group: c1    Number of degrees of freedom:    60


   Energy is  -3680.747024287

 Hessian updated using BFGS update

 58 Hessian modes will be used to form the next step
  Hessian Eigenvalues:
     0.005916    0.019247    0.019566    0.023207    0.023570    0.023586
     0.023706    0.023862    0.023943    0.024041    0.024082    0.024110
     0.024113    0.024119    0.024139    0.024143    0.024179    0.024509
     0.028268    0.159764    0.159997    0.160827    0.220934    0.231230
     0.236335    0.241110    0.249954    0.249990    0.249995    0.249996
     0.249999    0.250000    0.250000    0.250007    0.256014    0.282370
     0.300594    0.300969    0.301022    0.301585    0.321775    0.341706
     0.345614    0.356615    0.356681    0.358679    0.428971    0.431426
     0.438174    0.457867    0.462406    0.468625    0.472522    0.476736
     0.478252    0.479550    0.507610    0.531683

 Minimum search - taking simple RFO step
 Searching for Lamda that Minimizes Along All modes
 Value Taken    Lamda =  -0.00029753
 Step Taken.  Stepsize is  0.184072

                             Maximum     Tolerance    Cnvgd?
         Gradient           0.002766      0.000300      NO
         Displacement       0.156496      0.001200      NO
         Energy change     -0.000389      0.000001      NO


 New Cartesian Coordinates Obtained by Inverse Iteration

 Displacement from previous Coordinates is:  0.661555
 ----------------------------------------------------------------
             Standard Nuclear Orientation (Angstroms)
    I     Atom           X                Y                Z
 ----------------------------------------------------------------
    1      C      -0.0254178857     0.0390125794    -0.0301213732
    2      C      -0.0217508870    -0.2896280753     1.3240569821
    3      H       0.9136060748    -0.5246302247     1.8145643116
    4      C      -1.1993372092    -0.3183115738     2.0578126794
    5      Cl     -1.1158858241    -0.7427051389     3.7468344020
    6      C      -2.4221977279    -0.0139839413     1.4480084917
    7      Cl     -3.8929067812    -0.0500771253     2.3646628177
    8      C      -2.4400518422     0.3254471878     0.0844439841
    9      Cl     -3.9417117090     0.7178940944    -0.6900535642
   10      C      -1.2423256171     0.3520349268    -0.6455637314
   11      Cl     -1.2555894166     0.8020340298    -2.3305144902
   12      C       1.2636357733     0.0224590459    -0.7821369212
   13      C       2.2279958332     1.0256937821    -0.6488742190
   14      Cl      1.9326151246     2.4103955296     0.3868412747
   15      C       3.4356155286     0.9636427226    -1.3345440801
   16      H       4.1679704615     1.7508964749    -1.2222854767
   17      C       3.7034956342    -0.1150667652    -2.1716241049
   18      Cl      5.2322645181    -0.1622306804    -3.0072241533
   19      C       2.7523299605    -1.1299244215    -2.3246818000
   20      Cl      3.0366870479    -2.4966482526    -3.3679610915
   21      C       1.5496978153    -1.0495293304    -1.6309806032
   22      H       0.8170159037    -1.8364471304    -1.7567467276
 ----------------------------------------------------------------
 Nuclear Repulsion Energy =        2302.85206589 hartrees
 There are       97 alpha and       97 beta electrons
 Applying Cartesian multipole field
    Component          Value
    ---------          -----
     (2,0,0)        1.00000E-12
     (0,2,0)        2.00000E-11
     (0,0,2)       -3.00000E-11
 Nucleus-field energy     =    -0.0000000752 hartrees
 Requested basis set is 6-311++G(d,p)
 There are 178 shells and 495 basis functions
 A cutoff of  1.0D-15 yielded  11465 shell pairs
 There are     98473 function pairs (    105789 Cartesian)
 Smallest overlap matrix eigenvalue = 2.01E-07
 Linear dependence detected in AO basis
 Number of orthogonalized atomic orbitals = 489
 Maximum deviation from orthogonality = 2.916E-10
 Guess from superposition of atomic densities
 Warning:  Energy on first SCF cycle will be non-variational
 SAD guess density has 194.000000 electrons

 -----------------------------------------------------------------------
  General SCF calculation program by
  Eric Jon Sundstrom, Paul Horn, Yuezhi Mao, Dmitri Zuev, Alec White,
  David Stuck, Shaama M.S., Shane Yost, Joonho Lee, David Small,
  Daniel Levine, Susi Lehtola, Hugh Burton, Evgeny Epifanovsky,
  Bang C. Huynh
 -----------------------------------------------------------------------
 Exchange:     0.2000 Hartree-Fock + 0.0800 Slater + 0.7200 B88
 Correlation:  0.1900 VWN1RPA + 0.8100 LYP
 Using SG-1 standard quadrature grid
 using 6 threads for integral computing
 -------------------------------------------------------
 OpenMP Integral computing Module                
 Release: version 2.0, May 2017, Q-Chem Inc. Pleasanton 
 -------------------------------------------------------
 A restricted SCF calculation will be
 performed using DIIS
 SCF converges when DIIS error is below 1.0e-08
 ---------------------------------------
  Cycle       Energy         DIIS error
 ---------------------------------------
    1   -3685.2108855407      2.74e-02  
    2   -3680.6326910342      1.95e-03  
    3   -3680.5246118891      2.58e-03  
    4   -3680.7270304352      7.68e-04  
    5   -3680.7446487792      2.90e-04  
    6   -3680.7469512011      9.64e-05  
    7   -3680.7471906545      3.44e-05  
    8   -3680.7472232359      1.05e-05  
    9   -3680.7472262512      3.56e-06  
   10   -3680.7472266421      8.57e-07  
   11   -3680.7472266641      2.12e-07  
   12   -3680.7472266652      1.27e-07  
   13   -3680.7472266659      3.97e-08  
   14   -3680.7472266655      1.16e-08  
   15   -3680.7472266656      5.33e-09  Convergence criterion met
 ---------------------------------------
 SCF time:   CPU 839.89s  wall 149.00s 
 SCF   energy in the final basis set =    -3680.7472266656
 Total energy in the final basis set =    -3680.7472266656

 --------------------------------------------------------------

                    Orbital Energies (a.u.)
 --------------------------------------------------------------

 Alpha MOs
 -- Occupied --
********-101.5824-101.5811-101.5805-101.5798-101.5786-101.5785 -10.2851
-10.2842 -10.2805 -10.2779 -10.2775 -10.2741 -10.2739 -10.2404 -10.2374
-10.2253 -10.2252 -10.2250  -9.4973  -9.4971  -9.4958  -9.4951  -9.4944
 -9.4933  -9.4930  -7.2623  -7.2621  -7.2606  -7.2599  -7.2592  -7.2581
 -7.2579  -7.2522  -7.2519  -7.2511  -7.2509  -7.2507  -7.2500  -7.2499
 -7.2493  -7.2492  -7.2486  -7.2480  -7.2477  -7.2476  -7.2472  -0.9663
 -0.9501  -0.9205  -0.9123  -0.8983  -0.8844  -0.8717  -0.8582  -0.8455
 -0.8001  -0.7681  -0.7559  -0.7408  -0.6686  -0.6554  -0.6395  -0.6115
 -0.5556  -0.5507  -0.5374  -0.5290  -0.5021  -0.4896  -0.4737  -0.4726
 -0.4694  -0.4641  -0.4523  -0.4441  -0.4275  -0.4187  -0.4148  -0.4056
 -0.3963  -0.3831  -0.3716  -0.3596  -0.3579  -0.3554  -0.3523  -0.3456
 -0.3407  -0.3374  -0.3341  -0.3307  -0.3203  -0.2897  -0.2795  -0.2716
 -0.2682
 -- Virtual --
 -0.0710  -0.0650  -0.0556  -0.0527  -0.0500  -0.0316  -0.0126  -0.0065
 -0.0016   0.0028   0.0131   0.0160   0.0214   0.0216   0.0232   0.0341
  0.0392   0.0455   0.0457   0.0499   0.0580   0.0610   0.0661   0.0708
  0.0726   0.0782   0.0809   0.0822   0.0877   0.0883   0.0935   0.0954
  0.0972   0.1028   0.1043   0.1063   0.1080   0.1140   0.1161   0.1175
  0.1207   0.1237   0.1247   0.1269   0.1312   0.1325   0.1356   0.1399
  0.1474   0.1493   0.1540   0.1587   0.1624   0.1646   0.1670   0.1693
  0.1739   0.1798   0.1835   0.1855   0.1888   0.1940   0.2016   0.2028
  0.2067   0.2112   0.2138   0.2202   0.2250   0.2272   0.2290   0.2387
  0.2412   0.2448   0.2460   0.2474   0.2518   0.2557   0.2606   0.2627
  0.2663   0.2713   0.2723   0.2733   0.2820   0.2855   0.2869   0.2921
  0.2931   0.3007   0.3019   0.3034   0.3123   0.3157   0.3241   0.3278
  0.3369   0.3525   0.3993   0.4031   0.4094   0.4215   0.4305   0.4314
  0.4372   0.4408   0.4433   0.4497   0.4538   0.4569   0.4623   0.4679
  0.4741   0.4771   0.4819   0.4852   0.4892   0.4915   0.4978   0.4992
  0.5104   0.5275   0.5357   0.5418   0.5581   0.5613   0.5638   0.5692
  0.5793   0.5857   0.5926   0.5950   0.6047   0.6123   0.6135   0.6234
  0.6255   0.6329   0.6391   0.6476   0.6562   0.6647   0.6691   0.6721
  0.6756   0.6795   0.6895   0.7072   0.7091   0.7303   0.7478   0.7729
  0.7820   0.7930   0.8043   0.8163   0.8203   0.8246   0.8312   0.8337
  0.8363   0.8371   0.8403   0.8412   0.8461   0.8478   0.8487   0.8510
  0.8545   0.8563   0.8633   0.8662   0.8766   0.8770   0.8874   0.8939
  0.8961   0.9015   0.9045   0.9108   0.9154   0.9191   0.9246   0.9271
  0.9359   0.9370   0.9429   0.9465   0.9479   0.9538   0.9649   0.9721
  0.9812   0.9880   0.9967   0.9996   1.0124   1.0202   1.0404   1.0428
  1.0491   1.0875   1.0996   1.1331   1.1401   1.1649   1.1832   1.1886
  1.2043   1.2107   1.2181   1.2313   1.2437   1.2546   1.2599   1.2635
  1.2718   1.2782   1.2850   1.2888   1.3072   1.3100   1.3199   1.3415
  1.3719   1.3756   1.3966   1.4285   1.4427   1.4730   1.4867   1.5342
  1.5472   1.5602   1.5798   1.5886   1.6227   1.6289   1.6495   1.6586
  1.6765   1.7170   1.7229   1.7296   1.7498   1.7782   1.7993   1.8096
  1.8311   1.8371   1.8458   1.8553   1.8654   1.9025   1.9065   1.9117
  1.9517   1.9756   1.9995   2.0064   2.0156   2.0529   2.0600   2.0823
  2.1046   2.1134   2.1479   2.2070   2.2230   2.2244   2.2321   2.2380
  2.2412   2.2513   2.2736   2.2790   2.2817   2.2871   2.3006   2.3182
  2.3312   2.3439   2.3745   2.3967   2.4132   2.4169   2.4204   2.4437
  2.4573   2.4790   2.4929   2.4991   2.5089   2.5304   2.5438   2.5656
  2.5849   2.5941   2.6094   2.6325   2.6596   2.6703   2.6838   2.6933
  2.7136   2.7385   2.7470   2.7628   2.7656   2.7728   2.8192   2.8275
  2.8361   2.8490   2.8938   2.9614   2.9715   3.0399   3.0679   3.0772
  3.0823   3.1049   3.1300   3.1347   3.1437   3.1775   3.2145   3.2498
  3.2637   3.3449   3.3713   3.4718   3.5210   3.5451   3.6586   3.6800
  3.7676   3.8171   3.8917   3.9273   4.0304   4.1160   4.3084   4.7955
  4.8135   9.7356   9.7568   9.7831   9.7932   9.8056   9.8067   9.8312
 23.3128  23.4791  23.7930  23.8239  23.8429  23.8792  23.9240  23.9405
 23.9924  24.0389  24.0769  24.1303  25.7645  25.7767  25.8006  25.8591
 25.8631  25.9000  25.9377  26.0836  26.0883  26.1021  26.1245  26.1749
 26.2985  26.3325  26.4701  26.5024  26.5970  26.7098  26.7502  26.8106
 26.9676 215.7256 215.7482 215.7773 215.7894 215.8054 215.8060 215.8389
 --------------------------------------------------------------

          Ground-State Mulliken Net Atomic Charges

     Atom                 Charge (a.u.)
  ----------------------------------------
      1 C                    -0.338590
      2 C                    -0.776171
      3 H                     0.224571
      4 C                    -0.427074
      5 Cl                    0.621112
      6 C                    -0.422160
      7 Cl                    0.621432
      8 C                     0.020934
      9 Cl                    0.628289
     10 C                    -0.766506
     11 Cl                    0.597831
     12 C                    -0.131262
     13 C                    -0.442359
     14 Cl                    0.416831
     15 C                    -0.406501
     16 H                     0.237746
     17 C                     0.189356
     18 Cl                    0.529848
     19 C                    -0.077000
     20 Cl                    0.610805
     21 C                    -1.143882
     22 H                     0.232749
  ----------------------------------------
  Sum of atomic charges =     0.000000

 -----------------------------------------------------------------
                    Cartesian Multipole Moments
 -----------------------------------------------------------------
    Charge (ESU x 10^10)
                 0.0000
    Dipole Moment (Debye)
         X       0.7983      Y      -0.2119      Z       0.3532
       Tot       0.8983
    Quadrupole Moments (Debye-Ang)
        XX    -159.2076     XY       3.0376     YY    -157.2554
        XZ       3.5381     YZ      -0.9271     ZZ    -160.9410
    Octopole Moments (Debye-Ang^2)
       XXX    -140.2030    XXY      13.9840    XYY     -44.2302
       YYY     -14.0756    XXZ      70.4093    XYZ      -7.9607
       YYZ      60.8796    XZZ     -53.6009    YZZ      -2.0820
       ZZZ     196.4779
    Hexadecapole Moments (Debye-Ang^3)
      XXXX   -7621.4224   XXXY     308.6859   XXYY   -1521.5955
      XYYY     251.3635   YYYY   -1392.7473   XXXZ    1744.7017
      XXYZ    -100.5641   XYYZ     581.5326   YYYZ    -171.6794
      XXZZ   -2048.2001   XYZZ      83.8932   YYZZ    -971.3546
      XZZZ    1781.7571   YZZZ    -214.4548   ZZZZ   -4475.7452
 -----------------------------------------------------------------
 Calculating analytic gradient of the SCF energy
 Gradient of SCF Energy
            1           2           3           4           5           6
    1  -0.0011234   0.0004019   0.0001630   0.0004340  -0.0002880  -0.0008971
    2   0.0000551   0.0000831   0.0001849  -0.0001445   0.0001326  -0.0001942
    3  -0.0002354   0.0000635  -0.0000193   0.0003888  -0.0003684   0.0010100
            7           8           9          10          11          12
    1   0.0008013  -0.0009094   0.0008696   0.0003706   0.0001424   0.0006997
    2  -0.0000126   0.0001607  -0.0001796  -0.0001215  -0.0000687   0.0010898
    3  -0.0003297  -0.0008657   0.0001918  -0.0003612   0.0005300  -0.0000009
           13          14          15          16          17          18
    1   0.0000046  -0.0003953  -0.0000508  -0.0000065   0.0002794  -0.0001786
    2  -0.0006024  -0.0001797   0.0002429  -0.0000581   0.0001619  -0.0000740
    3  -0.0002589   0.0002024   0.0002590  -0.0001246  -0.0000664   0.0001534
           19          20          21          22
    1  -0.0001379   0.0000365   0.0000640  -0.0002800
    2  -0.0010463   0.0005734  -0.0000913   0.0000884
    3  -0.0005963   0.0003806   0.0001357  -0.0000882
 Max gradient component =       1.123E-03
 RMS gradient           =       4.353E-04
 Gradient time:  CPU 258.04 s  wall 43.24 s
 Geometry Optimization Parameters
   NAtoms,    NIC,     NZ,  NCons,   NDum,   NFix, NCnnct, MaxDiis
       22     155      22       0       0       0       0       0

 Cartesian Hessian Update
 Hessian updated using BFGS update


** GEOMETRY OPTIMIZATION IN DELOCALIZED INTERNAL COORDINATES **
   Searching for a Minimum

   Optimization Cycle:   6

                       Coordinates (Angstroms)
     ATOM                X               Y               Z
      1  C        -0.0254178857    0.0390125794   -0.0301213732
      2  C        -0.0217508870   -0.2896280753    1.3240569821
      3  H         0.9136060748   -0.5246302247    1.8145643116
      4  C        -1.1993372092   -0.3183115738    2.0578126794
      5  Cl       -1.1158858241   -0.7427051389    3.7468344020
      6  C        -2.4221977279   -0.0139839413    1.4480084917
      7  Cl       -3.8929067812   -0.0500771253    2.3646628177
      8  C        -2.4400518422    0.3254471878    0.0844439841
      9  Cl       -3.9417117090    0.7178940944   -0.6900535642
     10  C        -1.2423256171    0.3520349268   -0.6455637314
     11  Cl       -1.2555894166    0.8020340298   -2.3305144902
     12  C         1.2636357733    0.0224590459   -0.7821369212
     13  C         2.2279958332    1.0256937821   -0.6488742190
     14  Cl        1.9326151246    2.4103955296    0.3868412747
     15  C         3.4356155286    0.9636427226   -1.3345440801
     16  H         4.1679704615    1.7508964749   -1.2222854767
     17  C         3.7034956342   -0.1150667652   -2.1716241049
     18  Cl        5.2322645181   -0.1622306804   -3.0072241533
     19  C         2.7523299605   -1.1299244215   -2.3246818000
     20  Cl        3.0366870479   -2.4966482526   -3.3679610915
     21  C         1.5496978153   -1.0495293304   -1.6309806032
     22  H         0.8170159037   -1.8364471304   -1.7567467276
   Point Group: c1    Number of degrees of freedom:    60


   Energy is  -3680.747226666

 Hessian updated using BFGS update

 59 Hessian modes will be used to form the next step
  Hessian Eigenvalues:
     0.003886    0.019440    0.019502    0.023244    0.023313    0.023609
     0.023723    0.023888    0.023935    0.024001    0.024093    0.024113
     0.024115    0.024120    0.024131    0.024141    0.024175    0.024854
     0.028432    0.159766    0.160003    0.160279    0.221157    0.231277
     0.236064    0.240887    0.248609    0.249955    0.249991    0.249997
     0.249998    0.250000    0.250000    0.252171    0.253567    0.282536
     0.299003    0.300920    0.301011    0.301466    0.301749    0.304626
     0.342937    0.355830    0.356617    0.356683    0.363624    0.427586
     0.431348    0.436787    0.457819    0.463486    0.468329    0.472641
     0.475774    0.478267    0.481308    0.498840    0.527292

 Minimum search - taking simple RFO step
 Searching for Lamda that Minimizes Along All modes
 Value Taken    Lamda =  -0.00012528
 Step Taken.  Stepsize is  0.150959

                             Maximum     Tolerance    Cnvgd?
         Gradient           0.001160      0.000300      NO
         Displacement       0.122946      0.001200      NO
         Energy change     -0.000202      0.000001      NO


 New Cartesian Coordinates Obtained by Inverse Iteration

 Displacement from previous Coordinates is:  0.528348
 ----------------------------------------------------------------
             Standard Nuclear Orientation (Angstroms)
    I     Atom           X                Y                Z
 ----------------------------------------------------------------
    1      C      -0.0210374619     0.0267760006    -0.0212751500
    2      C      -0.0304115711    -0.3373861232     1.3232463418
    3      H       0.8969061965    -0.6075947985     1.8106046929
    4      C      -1.2111903310    -0.3554408631     2.0525877790
    5      Cl     -1.1416035200    -0.8260223018     3.7309249684
    6      C      -2.4232197971    -0.0040404062     1.4473384741
    7      Cl     -3.9007210677    -0.0279969497     2.3574284067
    8      C      -2.4283880906     0.3686686166     0.0932273837
    9      Cl     -3.9199800594     0.8131042599    -0.6765801169
   10      C      -1.2283673085     0.3825607282    -0.6328284583
   11      Cl     -1.2256725663     0.8581655665    -2.3114509194
   12      C       1.2692603768     0.0096266169    -0.7724115754
   13      C       2.2096779302     1.0401556581    -0.6764757810
   14      Cl      1.8910093233     2.4445786376     0.3244355187
   15      C       3.4121539611     0.9882623969    -1.3719031938
   16      H       4.1259616352     1.7959599211    -1.2871728968
   17      C       3.6983055113    -0.1055506777    -2.1823760879
   18      Cl      5.2188010732    -0.1363620361    -3.0355033420
   19      C       2.7717608025    -1.1471668673    -2.2966643627
   20      Cl      3.0775941844    -2.5345568524    -3.3083601706
   21      C       1.5738735444    -1.0783595270    -1.5930497929
   22      H       0.8610420105    -1.8870532861    -1.6898291108
 ----------------------------------------------------------------
 Nuclear Repulsion Energy =        2302.89580408 hartrees
 There are       97 alpha and       97 beta electrons
 Applying Cartesian multipole field
    Component          Value
    ---------          -----
     (2,0,0)        1.00000E-12
     (0,2,0)        2.00000E-11
     (0,0,2)       -3.00000E-11
 Nucleus-field energy     =    -0.0000000732 hartrees
 Requested basis set is 6-311++G(d,p)
 There are 178 shells and 495 basis functions
 A cutoff of  1.0D-15 yielded  11464 shell pairs
 There are     98480 function pairs (    105792 Cartesian)
 Smallest overlap matrix eigenvalue = 1.89E-07
 Linear dependence detected in AO basis
 Number of orthogonalized atomic orbitals = 489
 Maximum deviation from orthogonality = 2.774E-10
 Guess from superposition of atomic densities
 Warning:  Energy on first SCF cycle will be non-variational
 SAD guess density has 194.000000 electrons

 -----------------------------------------------------------------------
  General SCF calculation program by
  Eric Jon Sundstrom, Paul Horn, Yuezhi Mao, Dmitri Zuev, Alec White,
  David Stuck, Shaama M.S., Shane Yost, Joonho Lee, David Small,
  Daniel Levine, Susi Lehtola, Hugh Burton, Evgeny Epifanovsky,
  Bang C. Huynh
 -----------------------------------------------------------------------
 Exchange:     0.2000 Hartree-Fock + 0.0800 Slater + 0.7200 B88
 Correlation:  0.1900 VWN1RPA + 0.8100 LYP
 Using SG-1 standard quadrature grid
 using 6 threads for integral computing
 -------------------------------------------------------
 OpenMP Integral computing Module                
 Release: version 2.0, May 2017, Q-Chem Inc. Pleasanton 
 -------------------------------------------------------
 A restricted SCF calculation will be
 performed using DIIS
 SCF converges when DIIS error is below 1.0e-08
 ---------------------------------------
  Cycle       Energy         DIIS error
 ---------------------------------------
    1   -3685.2037960834      2.74e-02  
    2   -3680.6329297751      1.94e-03  
    3   -3680.5254756863      2.57e-03  
    4   -3680.7271081074      7.68e-04  
    5   -3680.7447352756      2.90e-04  
    6   -3680.7470309404      9.66e-05  
    7   -3680.7472715312      3.45e-05  
    8   -3680.7473043486      1.05e-05  
    9   -3680.7473074007      3.56e-06  
   10   -3680.7473077918      8.51e-07  
   11   -3680.7473078134      2.06e-07  
   12   -3680.7473078143      1.23e-07  
   13   -3680.7473078147      4.03e-08  
   14   -3680.7473078148      1.19e-08  
   15   -3680.7473078147      5.27e-09  Convergence criterion met
 ---------------------------------------
 SCF time:   CPU 839.22s  wall 148.00s 
 SCF   energy in the final basis set =    -3680.7473078147
 Total energy in the final basis set =    -3680.7473078147

 --------------------------------------------------------------

                    Orbital Energies (a.u.)
 --------------------------------------------------------------

 Alpha MOs
 -- Occupied --
********-101.5823-101.5810-101.5807-101.5798-101.5786-101.5784 -10.2852
-10.2844 -10.2806 -10.2781 -10.2775 -10.2741 -10.2740 -10.2405 -10.2374
-10.2253 -10.2252 -10.2252  -9.4972  -9.4970  -9.4957  -9.4952  -9.4943
 -9.4932  -9.4929  -7.2622  -7.2620  -7.2605  -7.2600  -7.2592  -7.2580
 -7.2579  -7.2521  -7.2519  -7.2511  -7.2509  -7.2506  -7.2500  -7.2499
 -7.2495  -7.2491  -7.2486  -7.2480  -7.2477  -7.2476  -7.2472  -0.9661
 -0.9500  -0.9202  -0.9120  -0.8981  -0.8842  -0.8713  -0.8582  -0.8454
 -0.8002  -0.7682  -0.7561  -0.7409  -0.6689  -0.6547  -0.6400  -0.6115
 -0.5553  -0.5505  -0.5382  -0.5290  -0.5019  -0.4896  -0.4736  -0.4725
 -0.4692  -0.4641  -0.4523  -0.4440  -0.4275  -0.4189  -0.4143  -0.4054
 -0.3961  -0.3828  -0.3714  -0.3596  -0.3577  -0.3552  -0.3522  -0.3449
 -0.3405  -0.3375  -0.3345  -0.3307  -0.3203  -0.2892  -0.2800  -0.2716
 -0.2689
 -- Virtual --
 -0.0698  -0.0646  -0.0562  -0.0532  -0.0515  -0.0320  -0.0128  -0.0065
 -0.0018   0.0029   0.0129   0.0158   0.0210   0.0213   0.0231   0.0339
  0.0394   0.0452   0.0463   0.0503   0.0573   0.0607   0.0661   0.0707
  0.0727   0.0780   0.0812   0.0824   0.0870   0.0877   0.0931   0.0950
  0.0977   0.1034   0.1043   0.1055   0.1085   0.1141   0.1158   0.1173
  0.1208   0.1228   0.1246   0.1269   0.1311   0.1319   0.1354   0.1398
  0.1471   0.1504   0.1535   0.1587   0.1628   0.1642   0.1668   0.1693
  0.1743   0.1797   0.1832   0.1851   0.1892   0.1942   0.2027   0.2030
  0.2069   0.2102   0.2136   0.2200   0.2250   0.2269   0.2280   0.2379
  0.2409   0.2445   0.2450   0.2471   0.2520   0.2556   0.2606   0.2630
  0.2676   0.2691   0.2716   0.2742   0.2820   0.2839   0.2855   0.2914
  0.2930   0.3013   0.3029   0.3044   0.3122   0.3165   0.3241   0.3298
  0.3402   0.3541   0.3991   0.4048   0.4092   0.4240   0.4308   0.4318
  0.4384   0.4413   0.4436   0.4498   0.4539   0.4565   0.4617   0.4669
  0.4740   0.4774   0.4819   0.4839   0.4888   0.4923   0.4987   0.4994
  0.5120   0.5279   0.5349   0.5420   0.5586   0.5626   0.5656   0.5693
  0.5785   0.5861   0.5929   0.5945   0.6053   0.6120   0.6143   0.6239
  0.6276   0.6327   0.6416   0.6477   0.6532   0.6642   0.6675   0.6738
  0.6756   0.6803   0.6894   0.7046   0.7121   0.7304   0.7476   0.7737
  0.7840   0.7926   0.8038   0.8168   0.8185   0.8234   0.8320   0.8343
  0.8362   0.8376   0.8404   0.8415   0.8455   0.8486   0.8492   0.8502
  0.8547   0.8565   0.8613   0.8676   0.8755   0.8779   0.8878   0.8938
  0.8966   0.9023   0.9043   0.9117   0.9150   0.9189   0.9251   0.9275
  0.9370   0.9380   0.9436   0.9462   0.9482   0.9530   0.9613   0.9713
  0.9805   0.9885   0.9985   1.0043   1.0109   1.0202   1.0397   1.0413
  1.0531   1.0869   1.1005   1.1323   1.1393   1.1771   1.1850   1.1870
  1.2057   1.2118   1.2192   1.2303   1.2452   1.2548   1.2607   1.2648
  1.2723   1.2777   1.2853   1.2874   1.3091   1.3130   1.3212   1.3427
  1.3708   1.3785   1.3977   1.4263   1.4438   1.4702   1.4843   1.5362
  1.5511   1.5602   1.5754   1.5904   1.6229   1.6306   1.6485   1.6584
  1.6772   1.7169   1.7219   1.7322   1.7498   1.7808   1.7982   1.8082
  1.8287   1.8358   1.8451   1.8524   1.8641   1.9037   1.9068   1.9116
  1.9519   1.9776   1.9992   2.0129   2.0155   2.0534   2.0603   2.0819
  2.1032   2.1167   2.1469   2.2066   2.2228   2.2245   2.2321   2.2379
  2.2396   2.2495   2.2715   2.2797   2.2820   2.2892   2.3000   2.3176
  2.3345   2.3434   2.3752   2.3941   2.4138   2.4177   2.4204   2.4417
  2.4536   2.4772   2.4928   2.5035   2.5090   2.5316   2.5429   2.5657
  2.5844   2.5942   2.6106   2.6295   2.6607   2.6699   2.6856   2.6899
  2.7143   2.7393   2.7455   2.7567   2.7665   2.7707   2.8207   2.8281
  2.8392   2.8498   2.8929   2.9639   2.9714   3.0415   3.0696   3.0771
  3.0847   3.1059   3.1268   3.1363   3.1436   3.1776   3.2165   3.2486
  3.2694   3.3452   3.3710   3.4730   3.5231   3.5459   3.6592   3.6801
  3.7692   3.8171   3.8913   3.9292   4.0308   4.1164   4.3043   4.7970
  4.8110   9.7375   9.7574   9.7830   9.7929   9.8058   9.8113   9.8300
 23.3150  23.4791  23.7934  23.8244  23.8434  23.8801  23.9242  23.9411
 23.9926  24.0391  24.0773  24.1330  25.7641  25.7766  25.7989  25.8580
 25.8603  25.8982  25.9405  26.0845  26.0869  26.0999  26.1242  26.1733
 26.3095  26.3217  26.4734  26.5035  26.5955  26.7076  26.7536  26.8142
 26.9714 215.7273 215.7492 215.7774 215.7890 215.8046 215.8120 215.8380
 --------------------------------------------------------------

          Ground-State Mulliken Net Atomic Charges

     Atom                 Charge (a.u.)
  ----------------------------------------
      1 C                    -0.367527
      2 C                    -0.748662
      3 H                     0.225631
      4 C                    -0.473082
      5 Cl                    0.619916
      6 C                    -0.430367
      7 Cl                    0.619799
      8 C                     0.113970
      9 Cl                    0.632250
     10 C                    -0.796501
     11 Cl                    0.591048
     12 C                    -0.143437
     13 C                    -0.482030
     14 Cl                    0.405878
     15 C                    -0.316676
     16 H                     0.238684
     17 C                     0.194426
     18 Cl                    0.529763
     19 C                    -0.141457
     20 Cl                    0.609157
     21 C                    -1.113416
     22 H                     0.232632
  ----------------------------------------
  Sum of atomic charges =     0.000000

 -----------------------------------------------------------------
                    Cartesian Multipole Moments
 -----------------------------------------------------------------
    Charge (ESU x 10^10)
                 0.0000
    Dipole Moment (Debye)
         X       0.7985      Y      -0.2343      Z       0.3597
       Tot       0.9065
    Quadrupole Moments (Debye-Ang)
        XX    -159.4015     XY       3.0489     YY    -157.1161
        XZ       3.5052     YZ      -1.0474     ZZ    -160.9727
    Octopole Moments (Debye-Ang^2)
       XXX    -141.6035    XXY      13.1713    XYY     -44.0182
       YYY     -17.7127    XXZ      70.2752    XYZ      -8.3825
       YYZ      60.9448    XZZ     -53.3076    YZZ      -3.0163
       ZZZ     196.8446
    Hexadecapole Moments (Debye-Ang^3)
      XXXX   -7611.8315   XXXY     328.9360   XXYY   -1527.6893
      XYYY     272.6720   YYYY   -1455.6983   XXXZ    1763.9928
      XXYZ     -92.4434   XYYZ     587.5973   YYYZ    -142.5113
      XXZZ   -2036.9346   XYZZ      91.5410   YYZZ    -974.3767
      XZZZ    1800.7158   YZZZ    -188.6003   ZZZZ   -4434.3299
 -----------------------------------------------------------------
 Calculating analytic gradient of the SCF energy
 Gradient of SCF Energy
            1           2           3           4           5           6
    1  -0.0009302   0.0000996   0.0000287   0.0002838  -0.0000127   0.0000233
    2  -0.0000543  -0.0000325   0.0001023  -0.0000001  -0.0000358   0.0000255
    3  -0.0000073   0.0001052  -0.0000204  -0.0000232  -0.0000275   0.0000662
            7           8           9          10          11          12
    1  -0.0001324  -0.0002390   0.0000871   0.0003851   0.0000418   0.0007559
    2  -0.0000045  -0.0000329  -0.0000331  -0.0000406  -0.0001017   0.0004616
    3  -0.0001359   0.0000229   0.0000237   0.0000098   0.0000611  -0.0000223
           13          14          15          16          17          18
    1  -0.0000493  -0.0000575  -0.0000614   0.0000181  -0.0001214   0.0001322
    2  -0.0001943  -0.0000110  -0.0001311   0.0000449   0.0002374  -0.0000270
    3  -0.0000725   0.0000712  -0.0000751  -0.0000626   0.0002921  -0.0000685
           19          20          21          22
    1  -0.0000350  -0.0000129  -0.0001910  -0.0000126
    2  -0.0003446   0.0002020  -0.0000990   0.0000691
    3  -0.0001449   0.0000653  -0.0000692   0.0000119
 Max gradient component =       9.302E-04
 RMS gradient           =       1.967E-04
 Gradient time:  CPU 257.52 s  wall 43.15 s
 Geometry Optimization Parameters
   NAtoms,    NIC,     NZ,  NCons,   NDum,   NFix, NCnnct, MaxDiis
       22     155      22       0       0       0       0       0

 Cartesian Hessian Update
 Hessian updated using BFGS update


** GEOMETRY OPTIMIZATION IN DELOCALIZED INTERNAL COORDINATES **
   Searching for a Minimum

   Optimization Cycle:   7

                       Coordinates (Angstroms)
     ATOM                X               Y               Z
      1  C        -0.0210374619    0.0267760006   -0.0212751500
      2  C        -0.0304115711   -0.3373861232    1.3232463418
      3  H         0.8969061965   -0.6075947985    1.8106046929
      4  C        -1.2111903310   -0.3554408631    2.0525877790
      5  Cl       -1.1416035200   -0.8260223018    3.7309249684
      6  C        -2.4232197971   -0.0040404062    1.4473384741
      7  Cl       -3.9007210677   -0.0279969497    2.3574284067
      8  C        -2.4283880906    0.3686686166    0.0932273837
      9  Cl       -3.9199800594    0.8131042599   -0.6765801169
     10  C        -1.2283673085    0.3825607282   -0.6328284583
     11  Cl       -1.2256725663    0.8581655665   -2.3114509194
     12  C         1.2692603768    0.0096266169   -0.7724115754
     13  C         2.2096779302    1.0401556581   -0.6764757810
     14  Cl        1.8910093233    2.4445786376    0.3244355187
     15  C         3.4121539611    0.9882623969   -1.3719031938
     16  H         4.1259616352    1.7959599211   -1.2871728968
     17  C         3.6983055113   -0.1055506777   -2.1823760879
     18  Cl        5.2188010732   -0.1363620361   -3.0355033420
     19  C         2.7717608025   -1.1471668673   -2.2966643627
     20  Cl        3.0775941844   -2.5345568524   -3.3083601706
     21  C         1.5738735444   -1.0783595270   -1.5930497929
     22  H         0.8610420105   -1.8870532861   -1.6898291108
   Point Group: c1    Number of degrees of freedom:    60


   Energy is  -3680.747307815

 Hessian updated using BFGS update

 60 Hessian modes will be used to form the next step
  Hessian Eigenvalues:
     0.002436    0.019471    0.019897    0.022945    0.023385    0.023610
     0.023727    0.023919    0.023949    0.023995    0.024088    0.024101
     0.024114    0.024121    0.024136    0.024157    0.024565    0.025213
     0.028832    0.159740    0.159943    0.160016    0.221175    0.231256
     0.234868    0.241337    0.243734    0.249960    0.249991    0.249998
     0.249999    0.250000    0.250086    0.250623    0.258889    0.283357
     0.299028    0.300990    0.301002    0.301152    0.301167    0.301514
     0.309536    0.347478    0.356438    0.356681    0.356874    0.363400
     0.426183    0.430550    0.436386    0.457624    0.463617    0.468609
     0.472650    0.475004    0.478785    0.481374    0.504006    0.527260

 Minimum search - taking simple RFO step
 Searching for Lamda that Minimizes Along All modes
 Value Taken    Lamda =  -0.00003938
 Step Taken.  Stepsize is  0.114612

                             Maximum     Tolerance    Cnvgd?
         Gradient           0.000461      0.000300      NO
         Displacement       0.096430      0.001200      NO
         Energy change     -0.000081      0.000001      NO


 New Cartesian Coordinates Obtained by Inverse Iteration

 Displacement from previous Coordinates is:  0.412304
 ----------------------------------------------------------------
             Standard Nuclear Orientation (Angstroms)
    I     Atom           X                Y                Z
 ----------------------------------------------------------------
    1      C      -0.0202759327     0.0165709703    -0.0201312207
    2      C      -0.0367185130    -0.3750668774     1.3162123006
    3      H       0.8853557615    -0.6718158016     1.7981145655
    4      C      -1.2179261553    -0.3847397300     2.0456207500
    5      Cl     -1.1563378221    -0.8862132957     3.7156237346
    6      C      -2.4223170398     0.0025125381     1.4483013438
    7      Cl     -3.8986896275    -0.0080344203     2.3614118934
    8      C      -2.4209374231     0.4012507987     0.1017949054
    9      Cl     -3.9045700773     0.8888593594    -0.6584877039
   10      C      -1.2212799544     0.4059209533    -0.6245419373
   11      Cl     -1.2085860619     0.9096901034    -2.2950028745
   12      C       1.2694153706     0.0002727122    -0.7717230181
   13      C       2.1906715877     1.0501830572    -0.7011223519
   14      Cl      1.8484191302     2.4669553030     0.2735457525
   15      C       3.3921260889     1.0058771454    -1.3988001105
   16      H       4.0915209696     1.8276881577    -1.3316202609
   17      C       3.6957861334    -0.0992562432    -2.1875277999
   18      Cl      5.2136608938    -0.1198127803    -3.0456577058
   19      C       2.7894155361    -1.1605506038    -2.2744357451
   20      Cl      3.1189373197    -2.5653179882    -3.2555977112
   21      C       1.5924635643    -1.0999265368    -1.5679161276
   22      H       0.8956210271    -1.9247191080    -1.6441480714
 ----------------------------------------------------------------
 Nuclear Repulsion Energy =        2303.42229461 hartrees
 There are       97 alpha and       97 beta electrons
 Applying Cartesian multipole field
    Component          Value
    ---------          -----
     (2,0,0)        1.00000E-12
     (0,2,0)        2.00000E-11
     (0,0,2)       -3.00000E-11
 Nucleus-field energy     =    -0.0000000713 hartrees
 Requested basis set is 6-311++G(d,p)
 There are 178 shells and 495 basis functions
 A cutoff of  1.0D-15 yielded  11476 shell pairs
 There are     98578 function pairs (    105904 Cartesian)
 Smallest overlap matrix eigenvalue = 1.80E-07
 Linear dependence detected in AO basis
 Number of orthogonalized atomic orbitals = 489
 Maximum deviation from orthogonality = 2.990E-10
 Guess from superposition of atomic densities
 Warning:  Energy on first SCF cycle will be non-variational
 SAD guess density has 194.000000 electrons

 -----------------------------------------------------------------------
  General SCF calculation program by
  Eric Jon Sundstrom, Paul Horn, Yuezhi Mao, Dmitri Zuev, Alec White,
  David Stuck, Shaama M.S., Shane Yost, Joonho Lee, David Small,
  Daniel Levine, Susi Lehtola, Hugh Burton, Evgeny Epifanovsky,
  Bang C. Huynh
 -----------------------------------------------------------------------
 Exchange:     0.2000 Hartree-Fock + 0.0800 Slater + 0.7200 B88
 Correlation:  0.1900 VWN1RPA + 0.8100 LYP
 Using SG-1 standard quadrature grid
 using 6 threads for integral computing
 -------------------------------------------------------
 OpenMP Integral computing Module                
 Release: version 2.0, May 2017, Q-Chem Inc. Pleasanton 
 -------------------------------------------------------
 A restricted SCF calculation will be
 performed using DIIS
 SCF converges when DIIS error is below 1.0e-08
 ---------------------------------------
  Cycle       Energy         DIIS error
 ---------------------------------------
    1   -3685.2024760850      2.74e-02  
    2   -3680.6330203802      1.94e-03  
    3   -3680.5256687312      2.57e-03  
    4   -3680.7271235577      7.68e-04  
    5   -3680.7447678562      2.90e-04  
    6   -3680.7470599789      9.68e-05  
    7   -3680.7473016865      3.45e-05  
    8   -3680.7473347332      1.06e-05  
    9   -3680.7473378192      3.57e-06  
   10   -3680.7473382109      8.47e-07  
   11   -3680.7473382322      2.02e-07  
   12   -3680.7473382334      1.20e-07  
   13   -3680.7473382335      4.07e-08  
   14   -3680.7473382337      1.21e-08  
   15   -3680.7473382335      5.23e-09  Convergence criterion met
 ---------------------------------------
 SCF time:   CPU 838.37s  wall 148.00s 
 SCF   energy in the final basis set =    -3680.7473382335
 Total energy in the final basis set =    -3680.7473382335

 --------------------------------------------------------------

                    Orbital Energies (a.u.)
 --------------------------------------------------------------

 Alpha MOs
 -- Occupied --
********-101.5823-101.5809-101.5807-101.5798-101.5785-101.5784 -10.2852
-10.2843 -10.2806 -10.2781 -10.2775 -10.2741 -10.2740 -10.2404 -10.2373
-10.2254 -10.2253 -10.2252  -9.4971  -9.4970  -9.4957  -9.4952  -9.4943
 -9.4931  -9.4929  -7.2622  -7.2620  -7.2604  -7.2601  -7.2592  -7.2579
 -7.2578  -7.2520  -7.2518  -7.2510  -7.2508  -7.2505  -7.2500  -7.2498
 -7.2495  -7.2491  -7.2486  -7.2479  -7.2476  -7.2474  -7.2471  -0.9661
 -0.9499  -0.9202  -0.9119  -0.8979  -0.8841  -0.8712  -0.8583  -0.8453
 -0.8002  -0.7682  -0.7561  -0.7408  -0.6692  -0.6542  -0.6403  -0.6115
 -0.5552  -0.5503  -0.5386  -0.5290  -0.5019  -0.4895  -0.4736  -0.4725
 -0.4691  -0.4640  -0.4523  -0.4441  -0.4274  -0.4190  -0.4141  -0.4054
 -0.3959  -0.3826  -0.3713  -0.3596  -0.3577  -0.3552  -0.3522  -0.3444
 -0.3403  -0.3375  -0.3347  -0.3307  -0.3203  -0.2889  -0.2803  -0.2714
 -0.2692
 -- Virtual --
 -0.0693  -0.0639  -0.0573  -0.0532  -0.0520  -0.0321  -0.0128  -0.0064
 -0.0019   0.0029   0.0128   0.0157   0.0209   0.0213   0.0230   0.0338
  0.0395   0.0450   0.0467   0.0508   0.0568   0.0606   0.0660   0.0706
  0.0729   0.0777   0.0815   0.0827   0.0864   0.0874   0.0929   0.0949
  0.0981   0.1034   0.1046   0.1051   0.1089   0.1142   0.1156   0.1173
  0.1210   0.1222   0.1247   0.1270   0.1310   0.1315   0.1355   0.1399
  0.1467   0.1511   0.1533   0.1587   0.1629   0.1642   0.1668   0.1693
  0.1746   0.1795   0.1830   0.1847   0.1897   0.1943   0.2031   0.2037
  0.2072   0.2095   0.2137   0.2199   0.2252   0.2264   0.2277   0.2373
  0.2406   0.2432   0.2447   0.2481   0.2522   0.2556   0.2606   0.2632
  0.2674   0.2691   0.2710   0.2752   0.2810   0.2829   0.2854   0.2909
  0.2930   0.3015   0.3033   0.3051   0.3119   0.3173   0.3241   0.3316
  0.3425   0.3555   0.3989   0.4057   0.4094   0.4258   0.4311   0.4323
  0.4391   0.4418   0.4441   0.4499   0.4542   0.4559   0.4614   0.4662
  0.4738   0.4774   0.4820   0.4832   0.4885   0.4932   0.4988   0.5002
  0.5132   0.5286   0.5348   0.5421   0.5588   0.5632   0.5673   0.5701
  0.5779   0.5865   0.5926   0.5945   0.6060   0.6118   0.6148   0.6245
  0.6287   0.6328   0.6435   0.6467   0.6519   0.6638   0.6667   0.6745
  0.6758   0.6813   0.6893   0.7027   0.7160   0.7303   0.7482   0.7744
  0.7852   0.7926   0.8036   0.8150   0.8184   0.8229   0.8320   0.8350
  0.8360   0.8381   0.8404   0.8416   0.8448   0.8477   0.8501   0.8504
  0.8545   0.8571   0.8606   0.8690   0.8743   0.8784   0.8881   0.8935
  0.8972   0.9031   0.9044   0.9122   0.9148   0.9189   0.9255   0.9278
  0.9373   0.9394   0.9443   0.9464   0.9483   0.9526   0.9580   0.9711
  0.9792   0.9889   0.9986   1.0057   1.0128   1.0198   1.0394   1.0409
  1.0566   1.0859   1.1005   1.1323   1.1388   1.1825   1.1861   1.1893
  1.2071   1.2128   1.2197   1.2298   1.2462   1.2552   1.2620   1.2658
  1.2728   1.2775   1.2853   1.2871   1.3087   1.3180   1.3233   1.3437
  1.3697   1.3800   1.3981   1.4262   1.4453   1.4692   1.4825   1.5374
  1.5534   1.5605   1.5720   1.5925   1.6230   1.6329   1.6484   1.6586
  1.6779   1.7171   1.7211   1.7353   1.7508   1.7833   1.7967   1.8072
  1.8273   1.8354   1.8454   1.8507   1.8634   1.9042   1.9068   1.9119
  1.9522   1.9789   1.9988   2.0158   2.0187   2.0535   2.0613   2.0811
  2.1024   2.1197   2.1462   2.2064   2.2227   2.2245   2.2320   2.2376
  2.2384   2.2489   2.2695   2.2804   2.2824   2.2908   2.2995   2.3172
  2.3366   2.3436   2.3750   2.3915   2.4143   2.4184   2.4205   2.4392
  2.4526   2.4765   2.4928   2.5075   2.5091   2.5324   2.5425   2.5657
  2.5850   2.5944   2.6120   2.6278   2.6615   2.6693   2.6875   2.6883
  2.7146   2.7394   2.7440   2.7508   2.7668   2.7702   2.8214   2.8277
  2.8324   2.8590   2.8923   2.9659   2.9714   3.0426   3.0707   3.0771
  3.0869   3.1071   3.1240   3.1379   3.1441   3.1782   3.2189   3.2476
  3.2756   3.3459   3.3706   3.4737   3.5250   3.5467   3.6602   3.6802
  3.7703   3.8171   3.8913   3.9310   4.0313   4.1168   4.3022   4.7984
  4.8088   9.7389   9.7580   9.7832   9.7928   9.8057   9.8177   9.8287
 23.3170  23.4794  23.7932  23.8247  23.8446  23.8809  23.9246  23.9414
 23.9925  24.0390  24.0773  24.1348  25.7641  25.7765  25.7981  25.8548
 25.8593  25.8963  25.9443  26.0834  26.0863  26.0999  26.1240  26.1730
 26.3028  26.3284  26.4763  26.5045  26.5952  26.7041  26.7571  26.8185
 26.9759 215.7286 215.7500 215.7777 215.7889 215.8045 215.8192 215.8366
 --------------------------------------------------------------

          Ground-State Mulliken Net Atomic Charges

     Atom                 Charge (a.u.)
  ----------------------------------------
      1 C                    -0.386064
      2 C                    -0.727734
      3 H                     0.225990
      4 C                    -0.510686
      5 Cl                    0.619885
      6 C                    -0.428278
      7 Cl                    0.618464
      8 C                     0.179809
      9 Cl                    0.635439
     10 C                    -0.818893
     11 Cl                    0.579302
     12 C                    -0.145085
     13 C                    -0.518340
     14 Cl                    0.398418
     15 C                    -0.252389
     16 H                     0.239266
     17 C                     0.195433
     18 Cl                    0.529698
     19 C                    -0.181394
     20 Cl                    0.606968
     21 C                    -1.092075
     22 H                     0.232266
  ----------------------------------------
  Sum of atomic charges =     0.000000

 -----------------------------------------------------------------
                    Cartesian Multipole Moments
 -----------------------------------------------------------------
    Charge (ESU x 10^10)
                -0.0000
    Dipole Moment (Debye)
         X       0.7969      Y      -0.2516      Z       0.3581
       Tot       0.9091
    Quadrupole Moments (Debye-Ang)
        XX    -159.5321     XY       3.0551     YY    -157.0063
        XZ       3.4571     YZ      -1.1269     ZZ    -160.9671
    Octopole Moments (Debye-Ang^2)
       XXX    -142.7619    XXY      12.4585    XYY     -43.9600
       YYY     -20.7558    XXZ      69.9774    XYZ      -8.6570
       YYZ      60.7029    XZZ     -53.2454    YZZ      -3.7683
       ZZZ     196.3501
    Hexadecapole Moments (Debye-Ang^3)
      XXXX   -7606.4153   XXXY     349.1843   XXYY   -1532.9585
      XYYY     293.7134   YYYY   -1506.8271   XXXZ    1777.6615
      XXYZ     -85.7842   XYYZ     591.8914   YYYZ    -120.2699
      XXZZ   -2027.0094   XYZZ      99.0323   YYZZ    -975.8277
      XZZZ    1813.7360   YZZZ    -168.5843   ZZZZ   -4394.0819
 -----------------------------------------------------------------
 Calculating analytic gradient of the SCF energy
 Gradient of SCF Energy
            1           2           3           4           5           6
    1  -0.0003056  -0.0000175   0.0000202  -0.0000892  -0.0000307   0.0003726
    2  -0.0000729   0.0000592   0.0000703   0.0000282  -0.0000143  -0.0000244
    3   0.0000972   0.0000438  -0.0000105  -0.0001512   0.0000838  -0.0002854
            7           8           9          10          11          12
    1  -0.0001693   0.0000170  -0.0001438   0.0001943   0.0000600   0.0004942
    2  -0.0000052  -0.0001305   0.0000867  -0.0000789  -0.0000349   0.0002472
    3   0.0001283   0.0003227  -0.0000531  -0.0000102  -0.0001004  -0.0000315
           13          14          15          16          17          18
    1  -0.0002812  -0.0000281   0.0001014  -0.0000007  -0.0002481   0.0001406
    2  -0.0000564  -0.0000955  -0.0001912   0.0000461   0.0001329  -0.0000278
    3  -0.0000052   0.0000819  -0.0001762   0.0000129   0.0001514  -0.0000706
           19          20          21          22
    1   0.0000713  -0.0000144  -0.0001522   0.0000092
    2   0.0000896  -0.0000195  -0.0000167   0.0000080
    3   0.0000776  -0.0000842  -0.0000676   0.0000463
 Max gradient component =       4.942E-04
 RMS gradient           =       1.407E-04
 Gradient time:  CPU 257.89 s  wall 43.22 s
 Geometry Optimization Parameters
   NAtoms,    NIC,     NZ,  NCons,   NDum,   NFix, NCnnct, MaxDiis
       22     155      22       0       0       0       0       0

 Cartesian Hessian Update
 Hessian updated using BFGS update


** GEOMETRY OPTIMIZATION IN DELOCALIZED INTERNAL COORDINATES **
   Searching for a Minimum

   Optimization Cycle:   8

                       Coordinates (Angstroms)
     ATOM                X               Y               Z
      1  C        -0.0202759327    0.0165709703   -0.0201312207
      2  C        -0.0367185130   -0.3750668774    1.3162123006
      3  H         0.8853557615   -0.6718158016    1.7981145655
      4  C        -1.2179261553   -0.3847397300    2.0456207500
      5  Cl       -1.1563378221   -0.8862132957    3.7156237346
      6  C        -2.4223170398    0.0025125381    1.4483013438
      7  Cl       -3.8986896275   -0.0080344203    2.3614118934
      8  C        -2.4209374231    0.4012507987    0.1017949054
      9  Cl       -3.9045700773    0.8888593594   -0.6584877039
     10  C        -1.2212799544    0.4059209533   -0.6245419373
     11  Cl       -1.2085860619    0.9096901034   -2.2950028745
     12  C         1.2694153706    0.0002727122   -0.7717230181
     13  C         2.1906715877    1.0501830572   -0.7011223519
     14  Cl        1.8484191302    2.4669553030    0.2735457525
     15  C         3.3921260889    1.0058771454   -1.3988001105
     16  H         4.0915209696    1.8276881577   -1.3316202609
     17  C         3.6957861334   -0.0992562432   -2.1875277999
     18  Cl        5.2136608938   -0.1198127803   -3.0456577058
     19  C         2.7894155361   -1.1605506038   -2.2744357451
     20  Cl        3.1189373197   -2.5653179882   -3.2555977112
     21  C         1.5924635643   -1.0999265368   -1.5679161276
     22  H         0.8956210271   -1.9247191080   -1.6441480714
   Point Group: c1    Number of degrees of freedom:    60


   Energy is  -3680.747338234

 Hessian updated using BFGS update

 60 Hessian modes will be used to form the next step
  Hessian Eigenvalues:
     0.000701    0.019638    0.019888    0.023018    0.023530    0.023637
     0.023721    0.023938    0.023976    0.023992    0.024071    0.024100
     0.024116    0.024122    0.024137    0.024361    0.024601    0.027977
     0.028424    0.159495    0.159997    0.160353    0.222388    0.231328
     0.234894    0.241142    0.244555    0.249958    0.249991    0.249999
     0.250000    0.250005    0.250305    0.254846    0.259970    0.291623
     0.300869    0.300965    0.301002    0.301142    0.301306    0.304733
     0.319016    0.347953    0.356461    0.356703    0.356816    0.365050
     0.424800    0.432315    0.439705    0.458548    0.466389    0.468585
     0.472899    0.478015    0.481149    0.482319    0.504478    0.526593

 Minimum search - taking simple RFO step
 Searching for Lamda that Minimizes Along All modes
 Value Taken    Lamda =  -0.00007231
 Step Taken.  Stepsize is  0.297531

                             Maximum     Tolerance    Cnvgd?
         Gradient           0.000360      0.000300      NO
         Displacement       0.252730      0.001200      NO
         Energy change     -0.000030      0.000001      NO


 New Cartesian Coordinates Obtained by Inverse Iteration

 Displacement from previous Coordinates is:  1.074883
 ----------------------------------------------------------------
             Standard Nuclear Orientation (Angstroms)
    I     Atom           X                Y                Z
 ----------------------------------------------------------------
    1      C      -0.0197612578     0.0010601917    -0.0187475096
    2      C      -0.0539307001    -0.4658012793     1.2919019880
    3      H       0.8536116126    -0.8313110939     1.7539240541
    4      C      -1.2346631847    -0.4605240381     2.0236111976
    5      Cl     -1.1929690120    -1.0543344119     3.6640235515
    6      C      -2.4192784716     0.0155530569     1.4525392667
    7      Cl     -3.8937466902     0.0226770212     2.3695161640
    8      C      -2.4007237264     0.4856816060     0.1291152950
    9      Cl     -3.8630037566     1.0727623231    -0.6025334602
   10      C      -1.2027487979     0.4752934484    -0.5987317959
   11      Cl     -1.1655756731     1.0528675171    -2.2443260593
   12      C       1.2685025613    -0.0148194560    -0.7721261718
   13      C       2.1426343909     1.0776886721    -0.7697973520
   14      Cl      1.7393900421     2.5288215340     0.1263825112
   15      C       3.3420087903     1.0458625319    -1.4709162758
   16      H       4.0054720149     1.8993261600    -1.4538135489
   17      C       3.6909836896    -0.0898654242    -2.1958772999
   18      Cl      5.2034081073    -0.0926811222    -3.0634059430
   19      C       2.8339780878    -1.1940631555    -2.2105619835
   20      Cl      3.2247112706    -2.6425496245    -3.1036416368
   21      C       1.6378416416    -1.1460212946    -1.5002243686
   22      H       0.9796138370    -2.0052954487    -1.5223980160
 ----------------------------------------------------------------
 Nuclear Repulsion Energy =        2305.30057055 hartrees
 There are       97 alpha and       97 beta electrons
 Applying Cartesian multipole field
    Component          Value
    ---------          -----
     (2,0,0)        1.00000E-12
     (0,2,0)        2.00000E-11
     (0,0,2)       -3.00000E-11
 Nucleus-field energy     =    -0.0000000659 hartrees
 Requested basis set is 6-311++G(d,p)
 There are 178 shells and 495 basis functions
 A cutoff of  1.0D-15 yielded  11491 shell pairs
 There are     98712 function pairs (    106057 Cartesian)
 Smallest overlap matrix eigenvalue = 1.69E-07
 Linear dependence detected in AO basis
 Number of orthogonalized atomic orbitals = 489
 Maximum deviation from orthogonality = 8.189E-10
 Guess from superposition of atomic densities
 Warning:  Energy on first SCF cycle will be non-variational
 SAD guess density has 194.000000 electrons

 -----------------------------------------------------------------------
  General SCF calculation program by
  Eric Jon Sundstrom, Paul Horn, Yuezhi Mao, Dmitri Zuev, Alec White,
  David Stuck, Shaama M.S., Shane Yost, Joonho Lee, David Small,
  Daniel Levine, Susi Lehtola, Hugh Burton, Evgeny Epifanovsky,
  Bang C. Huynh
 -----------------------------------------------------------------------
 Exchange:     0.2000 Hartree-Fock + 0.0800 Slater + 0.7200 B88
 Correlation:  0.1900 VWN1RPA + 0.8100 LYP
 Using SG-1 standard quadrature grid
 using 6 threads for integral computing
 -------------------------------------------------------
 OpenMP Integral computing Module                
 Release: version 2.0, May 2017, Q-Chem Inc. Pleasanton 
 -------------------------------------------------------
 A restricted SCF calculation will be
 performed using DIIS
 SCF converges when DIIS error is below 1.0e-08
 ---------------------------------------
  Cycle       Energy         DIIS error
 ---------------------------------------
    1   -3685.2022795684      2.74e-02  
    2   -3680.6331988138      1.94e-03  
    3   -3680.5258705715      2.57e-03  
    4   -3680.7272128645      7.67e-04  
    5   -3680.7448431682      2.89e-04  
    6   -3680.7471273415      9.72e-05  
    7   -3680.7473712307      3.47e-05  
    8   -3680.7474047527      1.07e-05  
    9   -3680.7474079289      3.57e-06  
   10   -3680.7474083202      8.38e-07  
   11   -3680.7474083414      1.94e-07  
   12   -3680.7474083427      1.10e-07  
   13   -3680.7474083431      4.12e-08  
   14   -3680.7474083430      1.27e-08  
   15   -3680.7474083429      5.15e-09  Convergence criterion met
 ---------------------------------------
 SCF time:   CPU 838.82s  wall 148.00s 
 SCF   energy in the final basis set =    -3680.7474083429
 Total energy in the final basis set =    -3680.7474083429

 --------------------------------------------------------------

                    Orbital Energies (a.u.)
 --------------------------------------------------------------

 Alpha MOs
 -- Occupied --
********-101.5822-101.5808-101.5806-101.5798-101.5784-101.5781 -10.2852
-10.2844 -10.2803 -10.2782 -10.2775 -10.2742 -10.2737 -10.2402 -10.2371
-10.2255 -10.2254 -10.2252  -9.4971  -9.4969  -9.4953  -9.4953  -9.4943
 -9.4929  -9.4928  -7.2621  -7.2620  -7.2602  -7.2602  -7.2592  -7.2578
 -7.2575  -7.2520  -7.2517  -7.2510  -7.2508  -7.2502  -7.2501  -7.2496
 -7.2495  -7.2491  -7.2486  -7.2476  -7.2475  -7.2471  -7.2471  -0.9660
 -0.9499  -0.9203  -0.9116  -0.8976  -0.8841  -0.8711  -0.8585  -0.8450
 -0.8002  -0.7681  -0.7562  -0.7407  -0.6698  -0.6528  -0.6411  -0.6114
 -0.5550  -0.5502  -0.5390  -0.5289  -0.5018  -0.4895  -0.4736  -0.4724
 -0.4689  -0.4640  -0.4523  -0.4441  -0.4274  -0.4191  -0.4139  -0.4054
 -0.3957  -0.3825  -0.3711  -0.3594  -0.3577  -0.3548  -0.3520  -0.3431
 -0.3396  -0.3377  -0.3355  -0.3308  -0.3204  -0.2888  -0.2809  -0.2713
 -0.2691
 -- Virtual --
 -0.0687  -0.0631  -0.0586  -0.0534  -0.0520  -0.0322  -0.0128  -0.0061
 -0.0021   0.0031   0.0130   0.0156   0.0207   0.0212   0.0230   0.0337
  0.0399   0.0441   0.0477   0.0522   0.0556   0.0604   0.0659   0.0701
  0.0735   0.0772   0.0819   0.0834   0.0848   0.0873   0.0923   0.0947
  0.0992   0.1019   0.1052   0.1059   0.1098   0.1145   0.1153   0.1178
  0.1207   0.1213   0.1250   0.1272   0.1309   0.1312   0.1362   0.1407
  0.1451   0.1517   0.1534   0.1592   0.1620   0.1647   0.1672   0.1684
  0.1755   0.1785   0.1824   0.1842   0.1909   0.1951   0.2023   0.2047
  0.2085   0.2096   0.2147   0.2200   0.2250   0.2266   0.2279   0.2364
  0.2389   0.2423   0.2443   0.2494   0.2530   0.2562   0.2606   0.2629
  0.2651   0.2694   0.2722   0.2770   0.2784   0.2836   0.2853   0.2886
  0.2931   0.3014   0.3034   0.3053   0.3118   0.3189   0.3238   0.3347
  0.3449   0.3576   0.3988   0.4061   0.4105   0.4276   0.4310   0.4341
  0.4395   0.4434   0.4463   0.4498   0.4528   0.4567   0.4611   0.4648
  0.4730   0.4768   0.4800   0.4841   0.4870   0.4961   0.4990   0.5031
  0.5137   0.5299   0.5357   0.5429   0.5589   0.5645   0.5699   0.5719
  0.5763   0.5878   0.5922   0.5950   0.6077   0.6107   0.6158   0.6258
  0.6300   0.6342   0.6407   0.6470   0.6522   0.6625   0.6660   0.6743
  0.6780   0.6834   0.6886   0.6992   0.7189   0.7297   0.7520   0.7741
  0.7838   0.7932   0.8031   0.8097   0.8194   0.8239   0.8316   0.8344
  0.8356   0.8390   0.8404   0.8417   0.8445   0.8453   0.8509   0.8522
  0.8536   0.8567   0.8595   0.8709   0.8737   0.8803   0.8893   0.8927
  0.8992   0.9005   0.9065   0.9117   0.9154   0.9173   0.9257   0.9273
  0.9382   0.9425   0.9435   0.9460   0.9505   0.9529   0.9547   0.9716
  0.9768   0.9872   0.9967   1.0032   1.0153   1.0217   1.0399   1.0415
  1.0616   1.0845   1.0996   1.1339   1.1375   1.1822   1.1868   1.1946
  1.2099   1.2152   1.2189   1.2305   1.2459   1.2563   1.2638   1.2665
  1.2749   1.2773   1.2832   1.2883   1.3051   1.3220   1.3321   1.3455
  1.3672   1.3812   1.4000   1.4277   1.4506   1.4701   1.4810   1.5387
  1.5548   1.5601   1.5643   1.5957   1.6233   1.6357   1.6485   1.6598
  1.6785   1.7174   1.7219   1.7415   1.7505   1.7901   1.7936   1.8060
  1.8240   1.8349   1.8470   1.8495   1.8624   1.9042   1.9058   1.9117
  1.9522   1.9807   1.9976   2.0134   2.0316   2.0507   2.0647   2.0780
  2.1015   2.1249   2.1451   2.2061   2.2221   2.2243   2.2317   2.2361
  2.2383   2.2494   2.2659   2.2806   2.2835   2.2925   2.2995   2.3175
  2.3403   2.3453   2.3660   2.3889   2.4153   2.4196   2.4204   2.4348
  2.4560   2.4744   2.4915   2.5091   2.5171   2.5341   2.5422   2.5665
  2.5899   2.5948   2.6158   2.6243   2.6628   2.6681   2.6867   2.6916
  2.7140   2.7274   2.7445   2.7454   2.7668   2.7698   2.8195   2.8231
  2.8284   2.8718   2.8919   2.9686   2.9723   3.0433   3.0726   3.0763
  3.0892   3.1087   3.1202   3.1389   3.1453   3.1803   3.2226   3.2453
  3.2849   3.3468   3.3696   3.4743   3.5279   3.5471   3.6623   3.6799
  3.7715   3.8169   3.8910   3.9325   4.0320   4.1174   4.3008   4.8014
  4.8046   9.7405   9.7586   9.7837   9.7925   9.8055   9.8194   9.8339
 23.3194  23.4799  23.7923  23.8256  23.8462  23.8818  23.9249  23.9417
 23.9911  24.0384  24.0772  24.1373  25.7649  25.7761  25.7981  25.8478
 25.8586  25.8928  25.9579  26.0782  26.0860  26.0998  26.1244  26.1750
 26.2762  26.3606  26.4818  26.5071  26.5954  26.6942  26.7655  26.8273
 26.9850 215.7300 215.7508 215.7785 215.7886 215.8043 215.8255 215.8372
 --------------------------------------------------------------

          Ground-State Mulliken Net Atomic Charges

     Atom                 Charge (a.u.)
  ----------------------------------------
      1 C                    -0.411921
      2 C                    -0.689288
      3 H                     0.225973
      4 C                    -0.577222
      5 Cl                    0.619926
      6 C                    -0.394069
      7 Cl                    0.615691
      8 C                     0.260091
      9 Cl                    0.640268
     10 C                    -0.864440
     11 Cl                    0.558455
     12 C                    -0.146918
     13 C                    -0.580254
     14 Cl                    0.384970
     15 C                    -0.168812
     16 H                     0.238496
     17 C                     0.198545
     18 Cl                    0.528467
     19 C                    -0.221310
     20 Cl                    0.602579
     21 C                    -1.049766
     22 H                     0.230538
  ----------------------------------------
  Sum of atomic charges =     0.000000

 -----------------------------------------------------------------
                    Cartesian Multipole Moments
 -----------------------------------------------------------------
    Charge (ESU x 10^10)
                 0.0000
    Dipole Moment (Debye)
         X       0.7846      Y      -0.2881      Z       0.3405
       Tot       0.9025
    Quadrupole Moments (Debye-Ang)
        XX    -159.8312     XY       3.0562     YY    -156.7555
        XZ       3.2953     YZ      -1.3325     ZZ    -160.9103
    Octopole Moments (Debye-Ang^2)
       XXX    -146.0502    XXY      10.7848    XYY     -43.9212
       YYY     -27.4743    XXZ      68.9457    XYZ      -9.3476
       YYZ      59.9818    XZZ     -53.0039    YZZ      -5.3707
       ZZZ     194.2685
    Hexadecapole Moments (Debye-Ang^3)
      XXXX   -7595.0394   XXXY     399.3585   XXYY   -1549.6463
      XYYY     344.5767   YYYY   -1651.2313   XXXZ    1808.4154
      XXYZ     -66.7115   XYYZ     601.5661   YYYZ     -59.0468
      XXZZ   -1998.6739   XYZZ     118.2986   YYZZ    -978.2242
      XZZZ    1843.4040   YZZZ    -111.7986   ZZZZ   -4270.6172
 -----------------------------------------------------------------
 Calculating analytic gradient of the SCF energy
 Gradient of SCF Energy
            1           2           3           4           5           6
    1   0.0001596  -0.0000040   0.0000339  -0.0004108   0.0001155   0.0004886
    2  -0.0001593   0.0002167  -0.0000116   0.0000480   0.0000052   0.0000802
    3   0.0004577  -0.0001344  -0.0001163  -0.0001218   0.0002090  -0.0006119
            7           8           9          10          11          12
    1  -0.0002297   0.0001373  -0.0002790  -0.0000084   0.0003597   0.0003701
    2  -0.0000659  -0.0000696   0.0001071   0.0001881  -0.0001306  -0.0003052
    3   0.0003076   0.0005675  -0.0001233  -0.0000005  -0.0002017  -0.0001961
           13          14          15          16          17          18
    1  -0.0004547  -0.0002736   0.0003276  -0.0000176  -0.0002362   0.0000714
    2   0.0000755  -0.0002584  -0.0001157   0.0000411  -0.0000751   0.0000198
    3   0.0000442   0.0001573  -0.0003458   0.0001202  -0.0000634  -0.0000278
           19          20          21          22
    1   0.0000660   0.0000179  -0.0002392   0.0000058
    2   0.0006445  -0.0003222   0.0002037  -0.0001164
    3   0.0003471  -0.0003188  -0.0000554   0.0001066
 Max gradient component =       6.445E-04
 RMS gradient           =       2.424E-04
 Gradient time:  CPU 258.48 s  wall 43.31 s
 Geometry Optimization Parameters
   NAtoms,    NIC,     NZ,  NCons,   NDum,   NFix, NCnnct, MaxDiis
       22     155      22       0       0       0       0       0

 Cartesian Hessian Update
 Hessian updated using BFGS update


** GEOMETRY OPTIMIZATION IN DELOCALIZED INTERNAL COORDINATES **
   Searching for a Minimum

   Optimization Cycle:   9

                       Coordinates (Angstroms)
     ATOM                X               Y               Z
      1  C        -0.0197612578    0.0010601917   -0.0187475096
      2  C        -0.0539307001   -0.4658012793    1.2919019880
      3  H         0.8536116126   -0.8313110939    1.7539240541
      4  C        -1.2346631847   -0.4605240381    2.0236111976
      5  Cl       -1.1929690120   -1.0543344119    3.6640235515
      6  C        -2.4192784716    0.0155530569    1.4525392667
      7  Cl       -3.8937466902    0.0226770212    2.3695161640
      8  C        -2.4007237264    0.4856816060    0.1291152950
      9  Cl       -3.8630037566    1.0727623231   -0.6025334602
     10  C        -1.2027487979    0.4752934484   -0.5987317959
     11  Cl       -1.1655756731    1.0528675171   -2.2443260593
     12  C         1.2685025613   -0.0148194560   -0.7721261718
     13  C         2.1426343909    1.0776886721   -0.7697973520
     14  Cl        1.7393900421    2.5288215340    0.1263825112
     15  C         3.3420087903    1.0458625319   -1.4709162758
     16  H         4.0054720149    1.8993261600   -1.4538135489
     17  C         3.6909836896   -0.0898654242   -2.1958772999
     18  Cl        5.2034081073   -0.0926811222   -3.0634059430
     19  C         2.8339780878   -1.1940631555   -2.2105619835
     20  Cl        3.2247112706   -2.6425496245   -3.1036416368
     21  C         1.6378416416   -1.1460212946   -1.5002243686
     22  H         0.9796138370   -2.0052954487   -1.5223980160
   Point Group: c1    Number of degrees of freedom:    60


   Energy is  -3680.747408343

 Hessian updated using BFGS update

 60 Hessian modes will be used to form the next step
  Hessian Eigenvalues:
     0.000401    0.019591    0.020385    0.023040    0.023596    0.023691
     0.023728    0.023948    0.023972    0.023995    0.024066    0.024108
     0.024117    0.024123    0.024244    0.024407    0.025568    0.027947
     0.028051    0.159413    0.160088    0.160431    0.221773    0.231333
     0.235585    0.240961    0.247912    0.249963    0.249991    0.249998
     0.249999    0.250270    0.250809    0.257871    0.261332    0.298053
     0.300800    0.300973    0.301110    0.301284    0.301393    0.314670
     0.329401    0.348359    0.356586    0.356708    0.357545    0.380368
     0.424284    0.432874    0.439898    0.462144    0.466625    0.469255
     0.473340    0.477908    0.481581    0.482437    0.513537    0.551343

 Minimum search - taking simple RFO step
 Searching for Lamda that Minimizes Along All modes
 Value Taken    Lamda =  -0.00006340
 Step Taken.  Stepsize is  0.289732

                             Maximum     Tolerance    Cnvgd?
         Gradient           0.001820      0.000300      NO
         Displacement       0.248651      0.001200      NO
         Energy change     -0.000070      0.000001      NO


 New Cartesian Coordinates Obtained by Inverse Iteration

 Displacement from previous Coordinates is:  1.061725
 ----------------------------------------------------------------
             Standard Nuclear Orientation (Angstroms)
    I     Atom           X                Y                Z
 ----------------------------------------------------------------
    1      C      -0.0218068238    -0.0016268395    -0.0221811254
    2      C      -0.0722753616    -0.5456279344     1.2573087853
    3      H       0.8206247026    -0.9737362301     1.6938229702
    4      C      -1.2507331354    -0.5366528851     1.9938335807
    5      Cl     -1.2274974974    -1.2289564808     3.5954653126
    6      C      -2.4162704464     0.0191087323     1.4574861380
    7      Cl     -3.8862841679     0.0318598744     2.3809966222
    8      C      -2.3828165420     0.5622942582     0.1618850892
    9      Cl     -3.8249836114     1.2399274009    -0.5300510967
   10      C      -1.1881501418     0.5477075854    -0.5705885900
   11      Cl     -1.1336988827     1.2032227018    -2.1855602575
   12      C       1.2646540705    -0.0170489626    -0.7776659242
   13      C       2.0977680736     1.1064932316    -0.8442149354
   14      Cl      1.6435731007     2.5909743533    -0.0324428044
   15      C       3.2971009058     1.0769171658    -1.5444225904
   16      H       3.9288996206     1.9534000382    -1.5793041504
   17      C       3.6895204289    -0.0879070952    -2.1988866722
   18      Cl      5.2000758536    -0.0850847957    -3.0688572545
   19      C       2.8767890938    -1.2232188862    -2.1403370791
   20      Cl      3.3272547288    -2.7132825643    -2.9316748382
   21      C       1.6787739492    -1.1769346645    -1.4317353261
   22      H       1.0552368581    -2.0615002901    -1.3989632468
 ----------------------------------------------------------------
 Nuclear Repulsion Energy =        2307.21690202 hartrees
 There are       97 alpha and       97 beta electrons
 Applying Cartesian multipole field
    Component          Value
    ---------          -----
     (2,0,0)        1.00000E-12
     (0,2,0)        2.00000E-11
     (0,0,2)       -3.00000E-11
 Nucleus-field energy     =    -0.0000000599 hartrees
 Requested basis set is 6-311++G(d,p)
 There are 178 shells and 495 basis functions
 A cutoff of  1.0D-15 yielded  11485 shell pairs
 There are     98669 function pairs (    106022 Cartesian)
 Smallest overlap matrix eigenvalue = 1.80E-07
 Linear dependence detected in AO basis
 Number of orthogonalized atomic orbitals = 490
 Maximum deviation from orthogonality = 5.602E-10
 Guess from superposition of atomic densities
 Warning:  Energy on first SCF cycle will be non-variational
 SAD guess density has 194.000000 electrons

 -----------------------------------------------------------------------
  General SCF calculation program by
  Eric Jon Sundstrom, Paul Horn, Yuezhi Mao, Dmitri Zuev, Alec White,
  David Stuck, Shaama M.S., Shane Yost, Joonho Lee, David Small,
  Daniel Levine, Susi Lehtola, Hugh Burton, Evgeny Epifanovsky,
  Bang C. Huynh
 -----------------------------------------------------------------------
 Exchange:     0.2000 Hartree-Fock + 0.0800 Slater + 0.7200 B88
 Correlation:  0.1900 VWN1RPA + 0.8100 LYP
 Using SG-1 standard quadrature grid
 using 6 threads for integral computing
 -------------------------------------------------------
 OpenMP Integral computing Module                
 Release: version 2.0, May 2017, Q-Chem Inc. Pleasanton 
 -------------------------------------------------------
 A restricted SCF calculation will be
 performed using DIIS
 SCF converges when DIIS error is below 1.0e-08
 ---------------------------------------
  Cycle       Energy         DIIS error
 ---------------------------------------
    1   -3685.2043554111      2.73e-02  
    2   -3680.6334826193      1.94e-03  
    3   -3680.5265875984      2.56e-03  
    4   -3680.7274492847      7.62e-04  
    5   -3680.7449089828      2.88e-04  
    6   -3680.7471832580      9.73e-05  
    7   -3680.7474288258      3.48e-05  
    8   -3680.7474627427      1.08e-05  
    9   -3680.7474660094      3.57e-06  
   10   -3680.7474664017      8.29e-07  
   11   -3680.7474664222      1.90e-07  
   12   -3680.7474664233      1.03e-07  
   13   -3680.7474664234      4.02e-08  
   14   -3680.7474664239      1.30e-08  
   15   -3680.7474664239      5.15e-09  Convergence criterion met
 ---------------------------------------
 SCF time:   CPU 839.77s  wall 148.00s 
 SCF   energy in the final basis set =    -3680.7474664239
 Total energy in the final basis set =    -3680.7474664239

 --------------------------------------------------------------

                    Orbital Energies (a.u.)
 --------------------------------------------------------------

 Alpha MOs
 -- Occupied --
********-101.5821-101.5809-101.5802-101.5798-101.5785-101.5776 -10.2852
-10.2843 -10.2801 -10.2782 -10.2775 -10.2743 -10.2735 -10.2402 -10.2372
-10.2257 -10.2254 -10.2251  -9.4971  -9.4968  -9.4955  -9.4950  -9.4944
 -9.4930  -9.4924  -7.2621  -7.2619  -7.2603  -7.2598  -7.2592  -7.2579
 -7.2571  -7.2520  -7.2516  -7.2509  -7.2507  -7.2502  -7.2498  -7.2497
 -7.2492  -7.2491  -7.2486  -7.2478  -7.2472  -7.2472  -7.2467  -0.9660
 -0.9498  -0.9204  -0.9114  -0.8974  -0.8842  -0.8710  -0.8589  -0.8447
 -0.8002  -0.7678  -0.7562  -0.7406  -0.6703  -0.6516  -0.6416  -0.6113
 -0.5549  -0.5507  -0.5382  -0.5288  -0.5020  -0.4894  -0.4737  -0.4723
 -0.4688  -0.4640  -0.4523  -0.4440  -0.4276  -0.4191  -0.4141  -0.4055
 -0.3956  -0.3827  -0.3712  -0.3593  -0.3578  -0.3542  -0.3517  -0.3418
 -0.3385  -0.3383  -0.3363  -0.3309  -0.3204  -0.2895  -0.2810  -0.2713
 -0.2681
 -- Virtual --
 -0.0683  -0.0668  -0.0554  -0.0537  -0.0513  -0.0320  -0.0127  -0.0058
 -0.0022   0.0033   0.0135   0.0156   0.0207   0.0212   0.0231   0.0336
  0.0401   0.0430   0.0485   0.0529   0.0553   0.0603   0.0657   0.0698
  0.0741   0.0767   0.0819   0.0833   0.0845   0.0883   0.0920   0.0948
  0.0986   0.1010   0.1053   0.1063   0.1100   0.1148   0.1152   0.1184
  0.1201   0.1213   0.1252   0.1272   0.1300   0.1315   0.1372   0.1418
  0.1434   0.1494   0.1531   0.1575   0.1615   0.1650   0.1658   0.1671
  0.1761   0.1772   0.1816   0.1838   0.1914   0.1946   0.2006   0.2034
  0.2092   0.2107   0.2162   0.2204   0.2237   0.2275   0.2291   0.2367
  0.2380   0.2428   0.2440   0.2491   0.2520   0.2571   0.2594   0.2609
  0.2655   0.2697   0.2714   0.2768   0.2774   0.2802   0.2859   0.2878
  0.2898   0.2944   0.3004   0.3040   0.3061   0.3125   0.3184   0.3307
  0.3374   0.3425   0.3563   0.3997   0.4085   0.4164   0.4276   0.4295
  0.4363   0.4403   0.4431   0.4480   0.4484   0.4529   0.4600   0.4617
  0.4652   0.4721   0.4768   0.4808   0.4840   0.4890   0.4962   0.5019
  0.5082   0.5122   0.5320   0.5410   0.5441   0.5551   0.5661   0.5716
  0.5724   0.5761   0.5902   0.5939   0.5961   0.6081   0.6102   0.6157
  0.6262   0.6282   0.6360   0.6391   0.6505   0.6570   0.6604   0.6657
  0.6723   0.6820   0.6880   0.6892   0.7009   0.7109   0.7321   0.7588
  0.7760   0.7855   0.7872   0.8070   0.8083   0.8230   0.8312   0.8319
  0.8352   0.8384   0.8397   0.8405   0.8419   0.8429   0.8486   0.8503
  0.8533   0.8562   0.8582   0.8635   0.8706   0.8760   0.8831   0.8924
  0.8950   0.8985   0.9028   0.9086   0.9105   0.9138   0.9221   0.9250
  0.9337   0.9359   0.9427   0.9455   0.9458   0.9511   0.9580   0.9624
  0.9729   0.9805   0.9884   0.9946   1.0002   1.0124   1.0230   1.0428
  1.0436   1.0590   1.0916   1.0994   1.1357   1.1373   1.1752   1.1865
  1.1907   1.2088   1.2164   1.2182   1.2321   1.2383   1.2548   1.2629
  1.2650   1.2766   1.2785   1.2851   1.2901   1.3014   1.3173   1.3263
  1.3467   1.3649   1.3813   1.4011   1.4285   1.4535   1.4738   1.4918
  1.5396   1.5500   1.5589   1.5638   1.5978   1.6215   1.6285   1.6484
  1.6603   1.6768   1.7165   1.7264   1.7339   1.7451   1.7860   1.8032
  1.8090   1.8231   1.8341   1.8484   1.8521   1.8612   1.9034   1.9058
  1.9115   1.9519   1.9801   1.9963   2.0044   2.0400   2.0449   2.0675
  2.0751   2.1033   2.1263   2.1449   2.2058   2.2209   2.2241   2.2312
  2.2377   2.2413   2.2515   2.2724   2.2804   2.2830   2.2935   2.3019
  2.3190   2.3374   2.3496   2.3579   2.3908   2.4150   2.4199   2.4257
  2.4398   2.4643   2.4724   2.4888   2.5100   2.5200   2.5360   2.5418
  2.5694   2.5914   2.5961   2.6196   2.6283   2.6631   2.6676   2.6799
  2.6956   2.7167   2.7251   2.7422   2.7494   2.7673   2.7710   2.8216
  2.8249   2.8405   2.8698   2.8939   2.9686   2.9782   3.0412   3.0705
  3.0763   3.0865   3.1081   3.1253   3.1386   3.1467   3.1828   3.2199
  3.2452   3.2755   3.3439   3.3701   3.4745   3.5229   3.5520   3.6623
  3.6787   3.7688   3.8160   3.8909   3.9287   4.0308   4.1169   4.3058
  4.7972   4.8098   9.7401   9.7575   9.7841   9.7939   9.8051   9.8087
  9.8370  23.3149  23.4795  23.7919  23.8262  23.8467  23.8818  23.9264
 23.9434  23.9914  24.0378  24.0772  24.1352  25.7666  25.7755  25.8031
 25.8579  25.8610  25.8981  25.9677  26.0784  26.0839  26.1004  26.1414
 26.1796  26.2856  26.3747  26.4812  26.5080  26.5984  26.7021  26.7716
 26.8218  26.9828 215.7301 215.7495 215.7793 215.7902 215.8044 215.8110
215.8424
 --------------------------------------------------------------

          Ground-State Mulliken Net Atomic Charges

     Atom                 Charge (a.u.)
  ----------------------------------------
      1 C                    -0.510513
      2 C                    -0.672094
      3 H                     0.225620
      4 C                    -0.576939
      5 Cl                    0.622524
      6 C                    -0.338205
      7 Cl                    0.616595
      8 C                     0.174976
      9 Cl                    0.636405
     10 C                    -0.794242
     11 Cl                    0.570972
     12 C                     0.139886
     13 C                    -0.949114
     14 Cl                    0.410021
     15 C                    -0.340265
     16 H                     0.230728
     17 C                     0.016183
     18 Cl                    0.523553
     19 C                     0.154359
     20 Cl                    0.600689
     21 C                    -0.974835
     22 H                     0.233696
  ----------------------------------------
  Sum of atomic charges =     0.000000

 -----------------------------------------------------------------
                    Cartesian Multipole Moments
 -----------------------------------------------------------------
    Charge (ESU x 10^10)
                -0.0000
    Dipole Moment (Debye)
         X       0.7694      Y      -0.3102      Z       0.3085
       Tot       0.8851
    Quadrupole Moments (Debye-Ang)
        XX    -160.1148     XY       3.0373     YY    -156.5691
        XZ       3.0888     YZ      -1.5304     ZZ    -160.7947
    Octopole Moments (Debye-Ang^2)
       XXX    -149.3746    XXY       9.3688    XYY     -44.0599
       YYY     -32.7448    XXZ      67.5888    XYZ      -9.9719
       YYZ      59.0214    XZZ     -52.7432    YZZ      -6.4656
       ZZZ     191.0225
    Hexadecapole Moments (Debye-Ang^3)
      XXXX   -7597.5152   XXXY     444.8377   XXYY   -1571.0956
      XYYY     389.7211   YYYY   -1805.4944   XXXZ    1832.0628
      XXYZ     -46.1559   XYYZ     609.3499   YYYZ       3.2556
      XXZZ   -1969.5498   XYZZ     136.9795   YYZZ    -978.9840
      XZZZ    1866.3097   YZZZ     -51.1975   ZZZZ   -4126.6829
 -----------------------------------------------------------------
 Calculating analytic gradient of the SCF energy
 Gradient of SCF Energy
            1           2           3           4           5           6
    1   0.0002325   0.0001704   0.0000046  -0.0006714   0.0002529   0.0003632
    2  -0.0001743   0.0003892  -0.0002086  -0.0000026   0.0000491   0.0001874
    3   0.0010392  -0.0003989  -0.0000896   0.0000178   0.0001940  -0.0005185
            7           8           9          10          11          12
    1  -0.0000924  -0.0000626  -0.0002334  -0.0000662   0.0008651   0.0003172
    2  -0.0001173   0.0000714   0.0000284   0.0004314  -0.0001068  -0.0010432
    3   0.0002967   0.0005439  -0.0001066  -0.0001906  -0.0001178  -0.0005101
           13          14          15          16          17          18
    1  -0.0002595  -0.0007892   0.0004609  -0.0000224  -0.0000981  -0.0000400
    2   0.0002203  -0.0003139   0.0001623  -0.0000214  -0.0001865   0.0000865
    3   0.0002607  -0.0001334  -0.0003005   0.0001868  -0.0002803   0.0000681
           19          20          21          22
    1  -0.0001061   0.0001855  -0.0004249   0.0000137
    2   0.0008930  -0.0005383   0.0004045  -0.0002104
    3   0.0000895  -0.0001467   0.0000177   0.0000783
 Max gradient component =       1.043E-03
 RMS gradient           =       3.580E-04
 Gradient time:  CPU 257.51 s  wall 43.15 s
 Geometry Optimization Parameters
   NAtoms,    NIC,     NZ,  NCons,   NDum,   NFix, NCnnct, MaxDiis
       22     155      22       0       0       0       0       0

 Cartesian Hessian Update
 Hessian updated using BFGS update


** GEOMETRY OPTIMIZATION IN DELOCALIZED INTERNAL COORDINATES **
   Searching for a Minimum

   Optimization Cycle:  10

                       Coordinates (Angstroms)
     ATOM                X               Y               Z
      1  C        -0.0218068238   -0.0016268395   -0.0221811254
      2  C        -0.0722753616   -0.5456279344    1.2573087853
      3  H         0.8206247026   -0.9737362301    1.6938229702
      4  C        -1.2507331354   -0.5366528851    1.9938335807
      5  Cl       -1.2274974974   -1.2289564808    3.5954653126
      6  C        -2.4162704464    0.0191087323    1.4574861380
      7  Cl       -3.8862841679    0.0318598744    2.3809966222
      8  C        -2.3828165420    0.5622942582    0.1618850892
      9  Cl       -3.8249836114    1.2399274009   -0.5300510967
     10  C        -1.1881501418    0.5477075854   -0.5705885900
     11  Cl       -1.1336988827    1.2032227018   -2.1855602575
     12  C         1.2646540705   -0.0170489626   -0.7776659242
     13  C         2.0977680736    1.1064932316   -0.8442149354
     14  Cl        1.6435731007    2.5909743533   -0.0324428044
     15  C         3.2971009058    1.0769171658   -1.5444225904
     16  H         3.9288996206    1.9534000382   -1.5793041504
     17  C         3.6895204289   -0.0879070952   -2.1988866722
     18  Cl        5.2000758536   -0.0850847957   -3.0688572545
     19  C         2.8767890938   -1.2232188862   -2.1403370791
     20  Cl        3.3272547288   -2.7132825643   -2.9316748382
     21  C         1.6787739492   -1.1769346645   -1.4317353261
     22  H         1.0552368581   -2.0615002901   -1.3989632468
   Point Group: c1    Number of degrees of freedom:    60


   Energy is  -3680.747466424

 Hessian updated using BFGS update

 60 Hessian modes will be used to form the next step
  Hessian Eigenvalues:
     0.002358    0.018566    0.019859    0.023193    0.023537    0.023602
     0.023759    0.023839    0.023981    0.024008    0.024072    0.024115
     0.024118    0.024158    0.024218    0.024364    0.024834    0.027680
     0.030054    0.158609    0.160025    0.160347    0.208915    0.231337
     0.235449    0.240764    0.248014    0.249962    0.249989    0.249998
     0.250010    0.250314    0.250834    0.255926    0.260249    0.292736
     0.300613    0.300978    0.301111    0.301213    0.301334    0.307872
     0.317341    0.348301    0.356462    0.356624    0.356734    0.369547
     0.423900    0.432474    0.439858    0.455899    0.467330    0.468966
     0.472684    0.477266    0.481268    0.482011    0.509843    0.523217

 Minimum search - taking simple RFO step
 Searching for Lamda that Minimizes Along All modes
 Value Taken    Lamda =  -0.00019082
 Step Taken.  Stepsize is  0.165445

                             Maximum     Tolerance    Cnvgd?
         Gradient           0.003361      0.000300      NO
         Displacement       0.140361      0.001200      NO
         Energy change     -0.000058      0.000001      NO


 New Cartesian Coordinates Obtained by Inverse Iteration

 Displacement from previous Coordinates is:  0.603443
 ----------------------------------------------------------------
             Standard Nuclear Orientation (Angstroms)
    I     Atom           X                Y                Z
 ----------------------------------------------------------------
    1      C      -0.0234952970     0.0144423174    -0.0258623712
    2      C      -0.0592789850    -0.4934453653     1.2696313563
    3      H       0.8450314786    -0.8841289306     1.7175312953
    4      C      -1.2370771364    -0.4979449203     2.0063645981
    5      Cl     -1.1957608073    -1.1471939959     3.6251222926
    6      C      -2.4187477393     0.0079492677     1.4552239546
    7      Cl     -3.8888281774     0.0040466890     2.3773559847
    8      C      -2.4000304902     0.5157446080     0.1448556178
    9      Cl     -3.8601152204     1.1349385623    -0.5627335609
   10      C      -1.2050968374     0.5153252223    -0.5881747447
   11      Cl     -1.1732755604     1.1336763943    -2.2184286439
   12      C       1.2629403929    -0.0014962524    -0.7810656013
   13      C       2.1277418709     1.0998065108    -0.8080414969
   14      Cl      1.7161600663     2.5729151068     0.0471157880
   15      C       3.3297335569     1.0580864443    -1.5033096573
   16      H       3.9850490658     1.9178091635    -1.5097954741
   17      C       3.6947877962    -0.0963370987    -2.1908586511
   18      Cl      5.2102036928    -0.1079285152    -3.0518596954
   19      C       2.8504454301    -1.2101780052    -2.1728039929
   20      Cl      3.2631581210    -2.6857922385    -3.0085752618
   21      C       1.6501570674    -1.1513941823    -1.4698792975
   22      H       1.0020524877    -2.0185730681    -1.4678998315
 ----------------------------------------------------------------
 Nuclear Repulsion Energy =        2304.60353893 hartrees
 There are       97 alpha and       97 beta electrons
 Applying Cartesian multipole field
    Component          Value
    ---------          -----
     (2,0,0)        1.00000E-12
     (0,2,0)        2.00000E-11
     (0,0,2)       -3.00000E-11
 Nucleus-field energy     =    -0.0000000625 hartrees
 Requested basis set is 6-311++G(d,p)
 There are 178 shells and 495 basis functions
 A cutoff of  1.0D-15 yielded  11472 shell pairs
 There are     98597 function pairs (    105939 Cartesian)
 Smallest overlap matrix eigenvalue = 1.71E-07
 Linear dependence detected in AO basis
 Number of orthogonalized atomic orbitals = 490
 Maximum deviation from orthogonality = 7.330E-10
 Guess from superposition of atomic densities
 Warning:  Energy on first SCF cycle will be non-variational
 SAD guess density has 194.000000 electrons

 -----------------------------------------------------------------------
  General SCF calculation program by
  Eric Jon Sundstrom, Paul Horn, Yuezhi Mao, Dmitri Zuev, Alec White,
  David Stuck, Shaama M.S., Shane Yost, Joonho Lee, David Small,
  Daniel Levine, Susi Lehtola, Hugh Burton, Evgeny Epifanovsky,
  Bang C. Huynh
 -----------------------------------------------------------------------
 Exchange:     0.2000 Hartree-Fock + 0.0800 Slater + 0.7200 B88
 Correlation:  0.1900 VWN1RPA + 0.8100 LYP
 Using SG-1 standard quadrature grid
 using 6 threads for integral computing
 -------------------------------------------------------
 OpenMP Integral computing Module                
 Release: version 2.0, May 2017, Q-Chem Inc. Pleasanton 
 -------------------------------------------------------
 A restricted SCF calculation will be
 performed using DIIS
 SCF converges when DIIS error is below 1.0e-08
 ---------------------------------------
  Cycle       Energy         DIIS error
 ---------------------------------------
    1   -3685.2021396193      2.73e-02  
    2   -3680.6334403526      1.94e-03  
    3   -3680.5260144343      2.57e-03  
    4   -3680.7274619686      7.63e-04  
    5   -3680.7449870626      2.89e-04  
    6   -3680.7472757699      9.71e-05  
    7   -3680.7475202779      3.49e-05  
    8   -3680.7475543092      1.07e-05  
    9   -3680.7475575216      3.57e-06  
   10   -3680.7475579137      8.30e-07  
   11   -3680.7475579348      1.92e-07  
   12   -3680.7475579356      1.07e-07  
   13   -3680.7475579365      4.09e-08  
   14   -3680.7475579363      1.29e-08  
   15   -3680.7475579360      5.12e-09  Convergence criterion met
 ---------------------------------------
 SCF time:   CPU 839.05s  wall 148.00s 
 SCF   energy in the final basis set =    -3680.7475579360
 Total energy in the final basis set =    -3680.7475579360

 --------------------------------------------------------------

                    Orbital Energies (a.u.)
 --------------------------------------------------------------

 Alpha MOs
 -- Occupied --
********-101.5822-101.5809-101.5805-101.5798-101.5785-101.5779 -10.2852
-10.2843 -10.2804 -10.2782 -10.2774 -10.2742 -10.2737 -10.2403 -10.2373
-10.2255 -10.2254 -10.2251  -9.4972  -9.4968  -9.4954  -9.4953  -9.4944
 -9.4930  -9.4926  -7.2622  -7.2619  -7.2603  -7.2601  -7.2592  -7.2579
 -7.2574  -7.2521  -7.2517  -7.2510  -7.2507  -7.2502  -7.2500  -7.2497
 -7.2494  -7.2491  -7.2487  -7.2478  -7.2474  -7.2472  -7.2469  -0.9660
 -0.9498  -0.9203  -0.9115  -0.8977  -0.8843  -0.8712  -0.8588  -0.8448
 -0.8002  -0.7678  -0.7561  -0.7406  -0.6699  -0.6522  -0.6413  -0.6114
 -0.5549  -0.5503  -0.5387  -0.5288  -0.5020  -0.4895  -0.4736  -0.4724
 -0.4689  -0.4639  -0.4522  -0.4441  -0.4275  -0.4191  -0.4141  -0.4054
 -0.3957  -0.3826  -0.3712  -0.3594  -0.3578  -0.3546  -0.3518  -0.3424
 -0.3391  -0.3381  -0.3360  -0.3310  -0.3204  -0.2889  -0.2809  -0.2713
 -0.2687
 -- Virtual --
 -0.0685  -0.0647  -0.0574  -0.0535  -0.0514  -0.0319  -0.0128  -0.0059
 -0.0021   0.0031   0.0132   0.0156   0.0207   0.0212   0.0231   0.0336
  0.0401   0.0435   0.0479   0.0527   0.0552   0.0603   0.0658   0.0700
  0.0738   0.0769   0.0822   0.0834   0.0845   0.0875   0.0920   0.0947
  0.0989   0.1013   0.1051   0.1058   0.1100   0.1145   0.1150   0.1176
  0.1204   0.1211   0.1252   0.1269   0.1300   0.1313   0.1366   0.1404
  0.1441   0.1498   0.1533   0.1584   0.1610   0.1645   0.1656   0.1674
  0.1759   0.1778   0.1820   0.1837   0.1908   0.1945   0.2013   0.2034
  0.2082   0.2096   0.2138   0.2196   0.2236   0.2265   0.2285   0.2365
  0.2384   0.2426   0.2435   0.2489   0.2526   0.2567   0.2602   0.2622
  0.2653   0.2693   0.2733   0.2737   0.2775   0.2827   0.2851   0.2881
  0.2895   0.2949   0.3011   0.3044   0.3051   0.3130   0.3202   0.3300
  0.3376   0.3455   0.3593   0.3996   0.4080   0.4159   0.4290   0.4311
  0.4360   0.4409   0.4443   0.4475   0.4500   0.4518   0.4587   0.4608
  0.4645   0.4727   0.4777   0.4803   0.4843   0.4883   0.4961   0.5020
  0.5051   0.5139   0.5312   0.5419   0.5440   0.5586   0.5657   0.5703
  0.5724   0.5761   0.5889   0.5931   0.5950   0.6088   0.6111   0.6155
  0.6254   0.6298   0.6364   0.6398   0.6498   0.6561   0.6607   0.6656
  0.6751   0.6827   0.6862   0.6920   0.6995   0.7160   0.7335   0.7564
  0.7772   0.7867   0.7898   0.8061   0.8080   0.8224   0.8322   0.8333
  0.8343   0.8375   0.8397   0.8405   0.8419   0.8434   0.8480   0.8511
  0.8543   0.8561   0.8570   0.8652   0.8706   0.8757   0.8814   0.8923
  0.8939   0.8999   0.9015   0.9089   0.9117   0.9142   0.9225   0.9254
  0.9353   0.9356   0.9432   0.9451   0.9466   0.9514   0.9557   0.9587
  0.9724   0.9788   0.9910   0.9955   1.0017   1.0149   1.0218   1.0410
  1.0430   1.0635   1.0872   1.0991   1.1350   1.1385   1.1801   1.1866
  1.1927   1.2106   1.2159   1.2179   1.2315   1.2436   1.2559   1.2642
  1.2661   1.2771   1.2781   1.2838   1.2892   1.3028   1.3209   1.3295
  1.3465   1.3662   1.3820   1.4006   1.4281   1.4533   1.4709   1.4867
  1.5428   1.5544   1.5595   1.5630   1.5957   1.6225   1.6328   1.6488
  1.6608   1.6778   1.7173   1.7243   1.7417   1.7443   1.7873   1.7982
  1.8078   1.8243   1.8343   1.8471   1.8497   1.8618   1.9045   1.9056
  1.9117   1.9509   1.9807   1.9978   2.0082   2.0390   2.0481   2.0663
  2.0776   2.1033   2.1261   2.1452   2.2067   2.2218   2.2243   2.2312
  2.2366   2.2389   2.2499   2.2675   2.2805   2.2836   2.2931   2.3006
  2.3182   2.3392   2.3490   2.3617   2.3901   2.4151   2.4198   2.4249
  2.4400   2.4614   2.4730   2.4910   2.5091   2.5189   2.5353   2.5417
  2.5672   2.5918   2.5940   2.6217   2.6232   2.6630   2.6682   2.6844
  2.6940   2.7141   2.7256   2.7435   2.7461   2.7670   2.7703   2.8216
  2.8262   2.8326   2.8743   2.8929   2.9693   2.9772   3.0422   3.0725
  3.0767   3.0893   3.1080   3.1229   3.1389   3.1469   3.1814   3.2230
  3.2453   3.2803   3.3456   3.3697   3.4766   3.5266   3.5515   3.6627
  3.6792   3.7708   3.8166   3.8912   3.9314   4.0312   4.1168   4.3026
  4.7990   4.8063   9.7411   9.7586   9.7839   9.7946   9.8057   9.8164
  9.8351  23.3183  23.4804  23.7909  23.8252  23.8465  23.8815  23.9252
 23.9423  23.9914  24.0381  24.0769  24.1354  25.7662  25.7757  25.7995
 25.8508  25.8586  25.8931  25.9625  26.0777  26.0848  26.1003  26.1410
 26.1777  26.2884  26.3685  26.4808  26.5069  26.5972  26.6976  26.7693
 26.8266  26.9889 215.7310 215.7508 215.7789 215.7911 215.8047 215.8215
215.8389
 --------------------------------------------------------------

          Ground-State Mulliken Net Atomic Charges

     Atom                 Charge (a.u.)
  ----------------------------------------
      1 C                    -0.542411
      2 C                    -0.691903
      3 H                     0.225482
      4 C                    -0.615903
      5 Cl                    0.625302
      6 C                    -0.349987
      7 Cl                    0.617469
      8 C                     0.230466
      9 Cl                    0.639040
     10 C                    -0.774344
     11 Cl                    0.571627
     12 C                     0.008203
     13 C                    -0.817608
     14 Cl                    0.409383
     15 C                    -0.308869
     16 H                     0.234015
     17 C                     0.024427
     18 Cl                    0.528641
     19 C                     0.163615
     20 Cl                    0.601799
     21 C                    -1.013115
     22 H                     0.234670
  ----------------------------------------
  Sum of atomic charges =     0.000000

 -----------------------------------------------------------------
                    Cartesian Multipole Moments
 -----------------------------------------------------------------
    Charge (ESU x 10^10)
                 0.0000
    Dipole Moment (Debye)
         X       0.7731      Y      -0.2910      Z       0.3185
       Tot       0.8853
    Quadrupole Moments (Debye-Ang)
        XX    -159.8911     XY       3.0605     YY    -156.7380
        XZ       3.1661     YZ      -1.3998     ZZ    -160.8195
    Octopole Moments (Debye-Ang^2)
       XXX    -147.2202    XXY      10.5788    XYY     -44.0077
       YYY     -28.5142    XXZ      68.0274    XYZ      -9.5776
       YYZ      59.3749    XZZ     -52.8278    YZZ      -5.4468
       ZZZ     192.0262
    Hexadecapole Moments (Debye-Ang^3)
      XXXX   -7613.0735   XXXY     417.5828   XXYY   -1564.8829
      XYYY     362.1738   YYYY   -1731.6875   XXXZ    1810.4562
      XXYZ     -56.3297   XYYZ     602.6325   YYYZ     -26.8012
      XXZZ   -1984.7991   XYZZ     125.8295   YYZZ    -976.5698
      XZZZ    1846.1979   YZZZ     -81.2236   ZZZZ   -4183.5891
 -----------------------------------------------------------------
 Calculating analytic gradient of the SCF energy
 Gradient of SCF Energy
            1           2           3           4           5           6
    1   0.0008602   0.0000489  -0.0000010  -0.0001945   0.0001505  -0.0000694
    2  -0.0000743   0.0000524  -0.0001447  -0.0000189   0.0000320   0.0000636
    3   0.0004325  -0.0002049   0.0000074   0.0001499  -0.0000180   0.0000066
            7           8           9          10          11          12
    1   0.0000753  -0.0001769  -0.0000565  -0.0002884   0.0000054  -0.0006354
    2  -0.0000631   0.0001237  -0.0000446   0.0002824  -0.0000805  -0.0008546
    3   0.0000738  -0.0000806   0.0000948  -0.0004230  -0.0001098  -0.0001235
           13          14          15          16          17          18
    1   0.0000345   0.0001443   0.0002037  -0.0000319   0.0000941  -0.0001165
    2   0.0004679  -0.0000198   0.0003387  -0.0000458  -0.0001617   0.0001398
    3   0.0001259   0.0000086   0.0000029   0.0000786  -0.0002898   0.0001125
           19          20          21          22
    1   0.0000101  -0.0000460  -0.0000569   0.0000464
    2   0.0002301  -0.0002396   0.0001223  -0.0001051
    3   0.0001242  -0.0000598   0.0000664   0.0000253
 Max gradient component =       8.602E-04
 RMS gradient           =       2.284E-04
 Gradient time:  CPU 257.36 s  wall 43.13 s
 Geometry Optimization Parameters
   NAtoms,    NIC,     NZ,  NCons,   NDum,   NFix, NCnnct, MaxDiis
       22     155      22       0       0       0       0       0

 Cartesian Hessian Update
 Hessian updated using BFGS update


** GEOMETRY OPTIMIZATION IN DELOCALIZED INTERNAL COORDINATES **
   Searching for a Minimum

   Optimization Cycle:  11

                       Coordinates (Angstroms)
     ATOM                X               Y               Z
      1  C        -0.0234952970    0.0144423174   -0.0258623712
      2  C        -0.0592789850   -0.4934453653    1.2696313563
      3  H         0.8450314786   -0.8841289306    1.7175312953
      4  C        -1.2370771364   -0.4979449203    2.0063645981
      5  Cl       -1.1957608073   -1.1471939959    3.6251222926
      6  C        -2.4187477393    0.0079492677    1.4552239546
      7  Cl       -3.8888281774    0.0040466890    2.3773559847
      8  C        -2.4000304902    0.5157446080    0.1448556178
      9  Cl       -3.8601152204    1.1349385623   -0.5627335609
     10  C        -1.2050968374    0.5153252223   -0.5881747447
     11  Cl       -1.1732755604    1.1336763943   -2.2184286439
     12  C         1.2629403929   -0.0014962524   -0.7810656013
     13  C         2.1277418709    1.0998065108   -0.8080414969
     14  Cl        1.7161600663    2.5729151068    0.0471157880
     15  C         3.3297335569    1.0580864443   -1.5033096573
     16  H         3.9850490658    1.9178091635   -1.5097954741
     17  C         3.6947877962   -0.0963370987   -2.1908586511
     18  Cl        5.2102036928   -0.1079285152   -3.0518596954
     19  C         2.8504454301   -1.2101780052   -2.1728039929
     20  Cl        3.2631581210   -2.6857922385   -3.0085752618
     21  C         1.6501570674   -1.1513941823   -1.4698792975
     22  H         1.0020524877   -2.0185730681   -1.4678998315
   Point Group: c1    Number of degrees of freedom:    60


   Energy is  -3680.747557936

 Hessian updated using BFGS update

 60 Hessian modes will be used to form the next step
  Hessian Eigenvalues:
     0.002426    0.018959    0.019679    0.022960    0.023255    0.023602
     0.023693    0.023838    0.023980    0.024006    0.024082    0.024100
     0.024117    0.024132    0.024231    0.024355    0.024685    0.027712
     0.031602    0.159088    0.160010    0.160284    0.219443    0.231639
     0.235636    0.241900    0.246448    0.248217    0.249982    0.249996
     0.250005    0.250242    0.250910    0.253368    0.260443    0.285797
     0.300563    0.300948    0.301063    0.301161    0.301402    0.303096
     0.317266    0.348674    0.355987    0.356628    0.356731    0.363840
     0.426926    0.432294    0.440514    0.455490    0.466244    0.468728
     0.472600    0.477223    0.481099    0.482062    0.506408    0.519338

 Minimum search - taking simple RFO step
 Searching for Lamda that Minimizes Along All modes
 Value Taken    Lamda =  -0.00001278
 Step Taken.  Stepsize is  0.018033

                             Maximum     Tolerance    Cnvgd?
         Gradient           0.000580      0.000300      NO
         Displacement       0.010275      0.001200      NO
         Energy change     -0.000092      0.000001      NO


 New Cartesian Coordinates Obtained by Inverse Iteration

 Displacement from previous Coordinates is:  0.047797
 ----------------------------------------------------------------
             Standard Nuclear Orientation (Angstroms)
    I     Atom           X                Y                Z
 ----------------------------------------------------------------
    1      C      -0.0221192914     0.0171967212    -0.0233434190
    2      C      -0.0579336517    -0.4891640161     1.2729985951
    3      H       0.8474572315    -0.8749706452     1.7228361405
    4      C      -1.2372334076    -0.4982739573     2.0072560172
    5      Cl     -1.1987794699    -1.1480955805     3.6259339211
    6      C      -2.4195504295     0.0031356519     1.4535943848
    7      Cl     -3.8918712078    -0.0044050384     2.3722790977
    8      C      -2.3994438786     0.5118224566     0.1438775317
    9      Cl     -3.8589008941     1.1294697514    -0.5665036793
   10      C      -1.2034631739     0.5149186163    -0.5867112898
   11      Cl     -1.1697190877     1.1374407930    -2.2152310844
   12      C       1.2647381550     0.0013103752    -0.7785270999
   13      C       2.1304634471     1.1007942153    -0.8069619674
   14      Cl      1.7188191797     2.5753699526     0.0458139014
   15      C       3.3315992537     1.0568276947    -1.5035499867
   16      H       3.9875219804     1.9161752721    -1.5127268263
   17      C       3.6946917352    -0.0983659895    -2.1905170361
   18      Cl      5.2087361618    -0.1136373944    -3.0544845837
   19      C       2.8479978454    -1.2101639812    -2.1729597191
   20      Cl      3.2568684612    -2.6844951183    -3.0120875009
   21      C       1.6485439126    -1.1488897690    -1.4690331529
   22      H       0.9973319043    -2.0136722968    -1.4680396374
 ----------------------------------------------------------------
 Nuclear Repulsion Energy =        2304.80436920 hartrees
 There are       97 alpha and       97 beta electrons
 Applying Cartesian multipole field
    Component          Value
    ---------          -----
     (2,0,0)        1.00000E-12
     (0,2,0)        2.00000E-11
     (0,0,2)       -3.00000E-11
 Nucleus-field energy     =    -0.0000000625 hartrees
 Requested basis set is 6-311++G(d,p)
 There are 178 shells and 495 basis functions
 A cutoff of  1.0D-15 yielded  11475 shell pairs
 There are     98617 function pairs (    105959 Cartesian)
 Smallest overlap matrix eigenvalue = 1.71E-07
 Linear dependence detected in AO basis
 Number of orthogonalized atomic orbitals = 490
 Maximum deviation from orthogonality = 4.184E-10
 Guess from superposition of atomic densities
 Warning:  Energy on first SCF cycle will be non-variational
 SAD guess density has 194.000000 electrons

 -----------------------------------------------------------------------
  General SCF calculation program by
  Eric Jon Sundstrom, Paul Horn, Yuezhi Mao, Dmitri Zuev, Alec White,
  David Stuck, Shaama M.S., Shane Yost, Joonho Lee, David Small,
  Daniel Levine, Susi Lehtola, Hugh Burton, Evgeny Epifanovsky,
  Bang C. Huynh
 -----------------------------------------------------------------------
 Exchange:     0.2000 Hartree-Fock + 0.0800 Slater + 0.7200 B88
 Correlation:  0.1900 VWN1RPA + 0.8100 LYP
 Using SG-1 standard quadrature grid
 using 6 threads for integral computing
 -------------------------------------------------------
 OpenMP Integral computing Module                
 Release: version 2.0, May 2017, Q-Chem Inc. Pleasanton 
 -------------------------------------------------------
 A restricted SCF calculation will be
 performed using DIIS
 SCF converges when DIIS error is below 1.0e-08
 ---------------------------------------
  Cycle       Energy         DIIS error
 ---------------------------------------
    1   -3685.2050249782      2.73e-02  
    2   -3680.6334245924      1.94e-03  
    3   -3680.5260498714      2.57e-03  
    4   -3680.7274589345      7.64e-04  
    5   -3680.7449950665      2.89e-04  
    6   -3680.7472826717      9.71e-05  
    7   -3680.7475274052      3.47e-05  
    8   -3680.7475611744      1.07e-05  
    9   -3680.7475643878      3.56e-06  
   10   -3680.7475647790      8.31e-07  
   11   -3680.7475647998      1.92e-07  
   12   -3680.7475648008      1.07e-07  
   13   -3680.7475648012      4.09e-08  
   14   -3680.7475648013      1.28e-08  
   15   -3680.7475648013      5.11e-09  Convergence criterion met
 ---------------------------------------
 SCF time:   CPU 839.28s  wall 148.00s 
 SCF   energy in the final basis set =    -3680.7475648013
 Total energy in the final basis set =    -3680.7475648013

 --------------------------------------------------------------

                    Orbital Energies (a.u.)
 --------------------------------------------------------------

 Alpha MOs
 -- Occupied --
********-101.5822-101.5809-101.5805-101.5798-101.5785-101.5779 -10.2851
-10.2843 -10.2802 -10.2782 -10.2774 -10.2741 -10.2737 -10.2403 -10.2373
-10.2255 -10.2254 -10.2251  -9.4972  -9.4968  -9.4954  -9.4952  -9.4944
 -9.4930  -9.4926  -7.2622  -7.2619  -7.2603  -7.2600  -7.2592  -7.2579
 -7.2573  -7.2521  -7.2516  -7.2510  -7.2507  -7.2502  -7.2500  -7.2497
 -7.2494  -7.2491  -7.2486  -7.2478  -7.2474  -7.2473  -7.2469  -0.9661
 -0.9499  -0.9204  -0.9116  -0.8977  -0.8843  -0.8711  -0.8588  -0.8449
 -0.8002  -0.7678  -0.7562  -0.7407  -0.6699  -0.6524  -0.6413  -0.6114
 -0.5550  -0.5503  -0.5388  -0.5289  -0.5019  -0.4894  -0.4736  -0.4724
 -0.4689  -0.4640  -0.4523  -0.4442  -0.4275  -0.4191  -0.4141  -0.4054
 -0.3957  -0.3826  -0.3712  -0.3594  -0.3578  -0.3546  -0.3519  -0.3424
 -0.3391  -0.3381  -0.3359  -0.3309  -0.3203  -0.2889  -0.2809  -0.2714
 -0.2688
 -- Virtual --
 -0.0685  -0.0646  -0.0574  -0.0535  -0.0514  -0.0319  -0.0128  -0.0059
 -0.0021   0.0031   0.0131   0.0156   0.0207   0.0212   0.0231   0.0336
  0.0401   0.0435   0.0480   0.0527   0.0552   0.0603   0.0658   0.0701
  0.0738   0.0770   0.0822   0.0834   0.0845   0.0874   0.0920   0.0947
  0.0988   0.1013   0.1050   0.1058   0.1100   0.1145   0.1151   0.1176
  0.1204   0.1211   0.1252   0.1269   0.1299   0.1313   0.1366   0.1404
  0.1442   0.1498   0.1534   0.1585   0.1610   0.1644   0.1656   0.1674
  0.1759   0.1778   0.1821   0.1838   0.1908   0.1944   0.2014   0.2033
  0.2083   0.2096   0.2138   0.2197   0.2236   0.2266   0.2286   0.2365
  0.2385   0.2426   0.2436   0.2488   0.2525   0.2567   0.2602   0.2622
  0.2652   0.2695   0.2734   0.2737   0.2775   0.2828   0.2851   0.2881
  0.2894   0.2949   0.3011   0.3044   0.3050   0.3131   0.3203   0.3301
  0.3374   0.3456   0.3594   0.3997   0.4080   0.4159   0.4290   0.4311
  0.4360   0.4409   0.4444   0.4474   0.4500   0.4518   0.4587   0.4608
  0.4646   0.4729   0.4776   0.4803   0.4843   0.4883   0.4961   0.5021
  0.5051   0.5140   0.5313   0.5420   0.5441   0.5587   0.5657   0.5703
  0.5726   0.5761   0.5889   0.5934   0.5950   0.6088   0.6112   0.6157
  0.6253   0.6299   0.6363   0.6399   0.6498   0.6561   0.6610   0.6657
  0.6751   0.6829   0.6863   0.6922   0.6994   0.7162   0.7335   0.7562
  0.7773   0.7867   0.7897   0.8061   0.8082   0.8224   0.8322   0.8332
  0.8343   0.8375   0.8397   0.8405   0.8420   0.8434   0.8481   0.8513
  0.8544   0.8561   0.8568   0.8654   0.8705   0.8759   0.8814   0.8923
  0.8940   0.9000   0.9013   0.9090   0.9115   0.9143   0.9224   0.9254
  0.9355   0.9360   0.9431   0.9451   0.9466   0.9512   0.9557   0.9587
  0.9724   0.9789   0.9908   0.9953   1.0013   1.0152   1.0224   1.0411
  1.0431   1.0633   1.0874   1.0990   1.1353   1.1385   1.1804   1.1865
  1.1933   1.2101   1.2161   1.2182   1.2315   1.2437   1.2560   1.2643
  1.2661   1.2772   1.2780   1.2840   1.2892   1.3029   1.3213   1.3293
  1.3468   1.3664   1.3820   1.4006   1.4279   1.4535   1.4709   1.4865
  1.5432   1.5548   1.5597   1.5631   1.5956   1.6227   1.6330   1.6489
  1.6607   1.6781   1.7177   1.7241   1.7419   1.7446   1.7876   1.7985
  1.8080   1.8246   1.8345   1.8469   1.8498   1.8624   1.9046   1.9059
  1.9117   1.9510   1.9807   1.9981   2.0084   2.0390   2.0484   2.0664
  2.0776   2.1035   2.1261   2.1454   2.2069   2.2220   2.2243   2.2313
  2.2366   2.2390   2.2499   2.2675   2.2805   2.2836   2.2931   2.3006
  2.3182   2.3396   2.3493   2.3618   2.3904   2.4152   2.4200   2.4249
  2.4405   2.4613   2.4732   2.4912   2.5091   2.5193   2.5355   2.5419
  2.5674   2.5918   2.5942   2.6214   2.6233   2.6630   2.6684   2.6848
  2.6939   2.7140   2.7259   2.7435   2.7460   2.7671   2.7705   2.8216
  2.8262   2.8324   2.8746   2.8930   2.9694   2.9772   3.0425   3.0727
  3.0769   3.0896   3.1084   3.1230   3.1391   3.1469   3.1815   3.2235
  3.2459   3.2807   3.3461   3.3700   3.4769   3.5267   3.5516   3.6630
  3.6795   3.7711   3.8169   3.8917   3.9319   4.0313   4.1166   4.3024
  4.7996   4.8066   9.7411   9.7585   9.7839   9.7948   9.8057   9.8164
  9.8354  23.3183  23.4803  23.7914  23.8255  23.8468  23.8823  23.9259
 23.9437  23.9926  24.0382  24.0771  24.1360  25.7662  25.7758  25.7995
 25.8509  25.8586  25.8932  25.9626  26.0784  26.0852  26.1005  26.1402
 26.1779  26.2885  26.3689  26.4803  26.5074  26.5976  26.6980  26.7690
 26.8272  26.9891 215.7309 215.7507 215.7789 215.7914 215.8047 215.8215
215.8393
 --------------------------------------------------------------

          Ground-State Mulliken Net Atomic Charges

     Atom                 Charge (a.u.)
  ----------------------------------------
      1 C                    -0.540061
      2 C                    -0.689128
      3 H                     0.225404
      4 C                    -0.614390
      5 Cl                    0.624667
      6 C                    -0.356458
      7 Cl                    0.617403
      8 C                     0.235527
      9 Cl                    0.639006
     10 C                    -0.786216
     11 Cl                    0.572180
     12 C                     0.001902
     13 C                    -0.793063
     14 Cl                    0.408778
     15 C                    -0.309754
     16 H                     0.233823
     17 C                     0.030622
     18 Cl                    0.528588
     19 C                     0.159342
     20 Cl                    0.602277
     21 C                    -1.025203
     22 H                     0.234754
  ----------------------------------------
  Sum of atomic charges =     0.000000

 -----------------------------------------------------------------
                    Cartesian Multipole Moments
 -----------------------------------------------------------------
    Charge (ESU x 10^10)
                 0.0000
    Dipole Moment (Debye)
         X       0.7747      Y      -0.2874      Z       0.3194
       Tot       0.8859
    Quadrupole Moments (Debye-Ang)
        XX    -159.8823     XY       3.0570     YY    -156.7568
        XZ       3.1609     YZ      -1.3954     ZZ    -160.8045
    Octopole Moments (Debye-Ang^2)
       XXX    -147.0335    XXY      10.6594    XYY     -44.0048
       YYY     -28.0091    XXZ      68.0697    XYZ      -9.5548
       YYZ      59.4327    XZZ     -52.7202    YZZ      -5.3048
       ZZZ     192.2914
    Hexadecapole Moments (Debye-Ang^3)
      XXXX   -7610.6884   XXXY     414.5540   XXYY   -1564.5682
      XYYY     359.2937   YYYY   -1731.5568   XXXZ    1810.1160
      XXYZ     -56.1630   XYYZ     602.4916   YYYZ     -26.3703
      XXZZ   -1984.2537   XYZZ     124.8333   YYZZ    -976.4688
      XZZZ    1845.8167   YZZZ     -80.6699   ZZZZ   -4184.2786
 -----------------------------------------------------------------
 Calculating analytic gradient of the SCF energy
 Gradient of SCF Energy
            1           2           3           4           5           6
    1   0.0001997   0.0000385   0.0000240  -0.0001908   0.0000200   0.0000851
    2   0.0000513   0.0001030  -0.0000312   0.0000214   0.0000067  -0.0000673
    3   0.0000568  -0.0001246  -0.0000012   0.0000499   0.0000164   0.0000022
            7           8           9          10          11          12
    1   0.0000169   0.0001190   0.0000094  -0.0001064   0.0000277  -0.0001815
    2  -0.0000026   0.0000007   0.0000038   0.0000145  -0.0000483  -0.0002908
    3   0.0000538  -0.0000566   0.0000302  -0.0000188   0.0000433  -0.0000597
           13          14          15          16          17          18
    1  -0.0000362  -0.0000192  -0.0000684  -0.0000161   0.0000147  -0.0000479
    2   0.0001132  -0.0000329   0.0000563  -0.0000043  -0.0002374  -0.0000085
    3   0.0000459   0.0000129   0.0000063   0.0000035  -0.0000571  -0.0000345
           19          20          21          22
    1   0.0001229   0.0000179  -0.0000275  -0.0000018
    2   0.0002297  -0.0000382   0.0001780  -0.0000171
    3   0.0000656  -0.0000629   0.0000306  -0.0000021
 Max gradient component =       2.908E-04
 RMS gradient           =       8.592E-05
 Gradient time:  CPU 257.62 s  wall 43.17 s
 Geometry Optimization Parameters
   NAtoms,    NIC,     NZ,  NCons,   NDum,   NFix, NCnnct, MaxDiis
       22     155      22       0       0       0       0       0

 Cartesian Hessian Update
 Hessian updated using BFGS update


** GEOMETRY OPTIMIZATION IN DELOCALIZED INTERNAL COORDINATES **
   Searching for a Minimum

   Optimization Cycle:  12

                       Coordinates (Angstroms)
     ATOM                X               Y               Z
      1  C        -0.0221192914    0.0171967212   -0.0233434190
      2  C        -0.0579336517   -0.4891640161    1.2729985951
      3  H         0.8474572315   -0.8749706452    1.7228361405
      4  C        -1.2372334076   -0.4982739573    2.0072560172
      5  Cl       -1.1987794699   -1.1480955805    3.6259339211
      6  C        -2.4195504295    0.0031356519    1.4535943848
      7  Cl       -3.8918712078   -0.0044050384    2.3722790977
      8  C        -2.3994438786    0.5118224566    0.1438775317
      9  Cl       -3.8589008941    1.1294697514   -0.5665036793
     10  C        -1.2034631739    0.5149186163   -0.5867112898
     11  Cl       -1.1697190877    1.1374407930   -2.2152310844
     12  C         1.2647381550    0.0013103752   -0.7785270999
     13  C         2.1304634471    1.1007942153   -0.8069619674
     14  Cl        1.7188191797    2.5753699526    0.0458139014
     15  C         3.3315992537    1.0568276947   -1.5035499867
     16  H         3.9875219804    1.9161752721   -1.5127268263
     17  C         3.6946917352   -0.0983659895   -2.1905170361
     18  Cl        5.2087361618   -0.1136373944   -3.0544845837
     19  C         2.8479978454   -1.2101639812   -2.1729597191
     20  Cl        3.2568684612   -2.6844951183   -3.0120875009
     21  C         1.6485439126   -1.1488897690   -1.4690331529
     22  H         0.9973319043   -2.0136722968   -1.4680396374
   Point Group: c1    Number of degrees of freedom:    60


   Energy is  -3680.747564801

 Hessian updated using BFGS update

 60 Hessian modes will be used to form the next step
  Hessian Eigenvalues:
     0.002611    0.018135    0.019389    0.021202    0.023259    0.023602
     0.023722    0.023832    0.023997    0.024027    0.024062    0.024113
     0.024126    0.024185    0.024219    0.024683    0.025770    0.027520
     0.030585    0.159026    0.159861    0.160106    0.214166    0.223308
     0.234171    0.239235    0.245008    0.249584    0.249973    0.249996
     0.250210    0.250291    0.250922    0.259888    0.260837    0.281906
     0.299641    0.301019    0.301082    0.301202    0.301705    0.302641
     0.317747    0.344213    0.354106    0.356645    0.356751    0.358261
     0.425775    0.431213    0.446277    0.459923    0.463312    0.469613
     0.472618    0.479200    0.481704    0.491338    0.512928    0.525240

 Minimum search - taking simple RFO step
 Searching for Lamda that Minimizes Along All modes
 Value Taken    Lamda =  -0.00000316
 Step Taken.  Stepsize is  0.022081

                             Maximum     Tolerance    Cnvgd?
         Gradient           0.000309      0.000300      NO
         Displacement       0.017851      0.001200      NO
         Energy change     -0.000007      0.000001      NO


 New Cartesian Coordinates Obtained by Inverse Iteration

 Displacement from previous Coordinates is:  0.085402
 ----------------------------------------------------------------
             Standard Nuclear Orientation (Angstroms)
    I     Atom           X                Y                Z
 ----------------------------------------------------------------
    1      C      -0.0221797820     0.0203718238    -0.0233633355
    2      C      -0.0585704171    -0.4928058443     1.2704089689
    3      H       0.8464944566    -0.8813902597     1.7184313503
    4      C      -1.2378954392    -0.5048338442     2.0044367117
    5      Cl     -1.2006020244    -1.1645442699     3.6191087451
    6      C      -2.4198623499     0.0005313835     1.4533811081
    7      Cl     -3.8925766738    -0.0112932347     2.3712390333
    8      C      -2.3991283471     0.5162119273     0.1463853493
    9      Cl     -3.8581424180     1.1380135071    -0.5613076387
   10      C      -1.2029710169     0.5222692441    -0.5840425782
   11      Cl     -1.1690273304     1.1529286291    -2.2094504090
   12      C       1.2648193990     0.0045339687    -0.7788033423
   13      C       2.1290400627     1.1049127822    -0.8134272964
   14      Cl      1.7161930074     2.5834247393     0.0319017424
   15      C       3.3301582125     1.0586644874    -1.5098258379
   16      H       3.9850064095     1.9187998802    -1.5238767480
   17      C       3.6947692792    -0.0996871813    -2.1904718008
   18      Cl      5.2094036246    -0.1176774235    -3.0534280711
   19      C       2.8496185079    -1.2127796908    -2.1668114094
   20      Cl      3.2607946506    -2.6915430772    -2.9965490820
   21      C       1.6502982987    -1.1491347024    -1.4629145484
   22      H       1.0001146659    -2.0146451310    -1.4571083046
 ----------------------------------------------------------------
 Nuclear Repulsion Energy =        2304.70091450 hartrees
 There are       97 alpha and       97 beta electrons
 Applying Cartesian multipole field
    Component          Value
    ---------          -----
     (2,0,0)        1.00000E-12
     (0,2,0)        2.00000E-11
     (0,0,2)       -3.00000E-11
 Nucleus-field energy     =    -0.0000000619 hartrees
 Requested basis set is 6-311++G(d,p)
 There are 178 shells and 495 basis functions
 A cutoff of  1.0D-15 yielded  11468 shell pairs
 There are     98581 function pairs (    105923 Cartesian)
 Smallest overlap matrix eigenvalue = 1.72E-07
 Linear dependence detected in AO basis
 Number of orthogonalized atomic orbitals = 490
 Maximum deviation from orthogonality = 2.967E-10
 Guess from superposition of atomic densities
 Warning:  Energy on first SCF cycle will be non-variational
 SAD guess density has 194.000000 electrons

 -----------------------------------------------------------------------
  General SCF calculation program by
  Eric Jon Sundstrom, Paul Horn, Yuezhi Mao, Dmitri Zuev, Alec White,
  David Stuck, Shaama M.S., Shane Yost, Joonho Lee, David Small,
  Daniel Levine, Susi Lehtola, Hugh Burton, Evgeny Epifanovsky,
  Bang C. Huynh
 -----------------------------------------------------------------------
 Exchange:     0.2000 Hartree-Fock + 0.0800 Slater + 0.7200 B88
 Correlation:  0.1900 VWN1RPA + 0.8100 LYP
 Using SG-1 standard quadrature grid
 using 6 threads for integral computing
 -------------------------------------------------------
 OpenMP Integral computing Module                
 Release: version 2.0, May 2017, Q-Chem Inc. Pleasanton 
 -------------------------------------------------------
 A restricted SCF calculation will be
 performed using DIIS
 SCF converges when DIIS error is below 1.0e-08
 ---------------------------------------
  Cycle       Energy         DIIS error
 ---------------------------------------
    1   -3685.2046468414      2.73e-02  
    2   -3680.6334504495      1.94e-03  
    3   -3680.5260567570      2.57e-03  
    4   -3680.7274698677      7.63e-04  
    5   -3680.7449980722      2.89e-04  
    6   -3680.7472845120      9.71e-05  
    7   -3680.7475292623      3.47e-05  
    8   -3680.7475630353      1.07e-05  
    9   -3680.7475662559      3.56e-06  
   10   -3680.7475666468      8.30e-07  
   11   -3680.7475666677      1.92e-07  
   12   -3680.7475666686      1.07e-07  
   13   -3680.7475666691      4.08e-08  
   14   -3680.7475666692      1.28e-08  
   15   -3680.7475666692      5.11e-09  Convergence criterion met
 ---------------------------------------
 SCF time:   CPU 839.38s  wall 148.00s 
 SCF   energy in the final basis set =    -3680.7475666692
 Total energy in the final basis set =    -3680.7475666692

 --------------------------------------------------------------

                    Orbital Energies (a.u.)
 --------------------------------------------------------------

 Alpha MOs
 -- Occupied --
********-101.5822-101.5809-101.5804-101.5798-101.5785-101.5779 -10.2851
-10.2843 -10.2802 -10.2782 -10.2774 -10.2741 -10.2737 -10.2403 -10.2373
-10.2255 -10.2254 -10.2251  -9.4972  -9.4968  -9.4954  -9.4952  -9.4944
 -9.4931  -9.4926  -7.2622  -7.2619  -7.2603  -7.2600  -7.2592  -7.2580
 -7.2573  -7.2521  -7.2516  -7.2510  -7.2507  -7.2502  -7.2500  -7.2497
 -7.2493  -7.2491  -7.2486  -7.2479  -7.2474  -7.2473  -7.2469  -0.9661
 -0.9499  -0.9204  -0.9115  -0.8977  -0.8843  -0.8711  -0.8589  -0.8448
 -0.8002  -0.7678  -0.7562  -0.7407  -0.6698  -0.6523  -0.6414  -0.6114
 -0.5550  -0.5503  -0.5387  -0.5289  -0.5019  -0.4894  -0.4736  -0.4724
 -0.4689  -0.4640  -0.4523  -0.4442  -0.4275  -0.4191  -0.4141  -0.4054
 -0.3958  -0.3826  -0.3712  -0.3594  -0.3578  -0.3546  -0.3519  -0.3423
 -0.3390  -0.3382  -0.3360  -0.3309  -0.3203  -0.2889  -0.2809  -0.2714
 -0.2688
 -- Virtual --
 -0.0685  -0.0649  -0.0572  -0.0535  -0.0513  -0.0319  -0.0128  -0.0058
 -0.0022   0.0031   0.0132   0.0156   0.0207   0.0212   0.0231   0.0336
  0.0401   0.0434   0.0480   0.0527   0.0553   0.0603   0.0658   0.0701
  0.0739   0.0769   0.0822   0.0834   0.0845   0.0875   0.0920   0.0947
  0.0988   0.1012   0.1050   0.1059   0.1100   0.1145   0.1152   0.1177
  0.1203   0.1211   0.1252   0.1269   0.1299   0.1313   0.1366   0.1406
  0.1441   0.1498   0.1534   0.1585   0.1610   0.1643   0.1656   0.1674
  0.1760   0.1777   0.1820   0.1838   0.1908   0.1944   0.2012   0.2032
  0.2084   0.2097   0.2140   0.2198   0.2236   0.2267   0.2287   0.2366
  0.2385   0.2428   0.2435   0.2487   0.2524   0.2568   0.2602   0.2621
  0.2652   0.2696   0.2733   0.2740   0.2775   0.2825   0.2853   0.2882
  0.2892   0.2949   0.3010   0.3044   0.3050   0.3131   0.3202   0.3303
  0.3373   0.3453   0.3590   0.3997   0.4079   0.4159   0.4290   0.4308
  0.4361   0.4407   0.4443   0.4476   0.4496   0.4517   0.4589   0.4607
  0.4646   0.4728   0.4775   0.4803   0.4842   0.4884   0.4961   0.5023
  0.5054   0.5138   0.5314   0.5419   0.5442   0.5584   0.5658   0.5703
  0.5724   0.5760   0.5889   0.5933   0.5949   0.6087   0.6111   0.6156
  0.6251   0.6298   0.6361   0.6398   0.6499   0.6561   0.6607   0.6656
  0.6750   0.6827   0.6864   0.6919   0.6996   0.7154   0.7335   0.7567
  0.7771   0.7863   0.7891   0.8061   0.8081   0.8225   0.8322   0.8330
  0.8342   0.8377   0.8397   0.8404   0.8419   0.8433   0.8483   0.8511
  0.8545   0.8561   0.8567   0.8653   0.8705   0.8762   0.8815   0.8924
  0.8942   0.8999   0.9015   0.9091   0.9113   0.9141   0.9224   0.9252
  0.9355   0.9357   0.9430   0.9452   0.9465   0.9512   0.9560   0.9592
  0.9726   0.9793   0.9903   0.9951   1.0010   1.0147   1.0224   1.0413
  1.0432   1.0627   1.0879   1.0988   1.1354   1.1385   1.1799   1.1864
  1.1931   1.2100   1.2162   1.2179   1.2317   1.2432   1.2556   1.2643
  1.2659   1.2772   1.2780   1.2842   1.2893   1.3024   1.3210   1.3284
  1.3468   1.3661   1.3820   1.4006   1.4278   1.4538   1.4710   1.4870
  1.5430   1.5545   1.5595   1.5630   1.5953   1.6226   1.6323   1.6488
  1.6607   1.6779   1.7175   1.7244   1.7411   1.7441   1.7873   1.7991
  1.8079   1.8246   1.8344   1.8468   1.8500   1.8625   1.9046   1.9058
  1.9117   1.9507   1.9806   1.9979   2.0072   2.0396   2.0480   2.0666
  2.0772   2.1036   2.1262   2.1453   2.2069   2.2220   2.2243   2.2312
  2.2367   2.2391   2.2499   2.2679   2.2805   2.2835   2.2931   2.3008
  2.3183   2.3393   2.3495   2.3609   2.3905   2.4152   2.4200   2.4250
  2.4405   2.4615   2.4728   2.4910   2.5090   2.5195   2.5356   2.5418
  2.5673   2.5918   2.5941   2.6217   2.6229   2.6628   2.6683   2.6840
  2.6942   2.7140   2.7258   2.7434   2.7463   2.7672   2.7704   2.8217
  2.8260   2.8331   2.8743   2.8932   2.9692   2.9770   3.0423   3.0726
  3.0769   3.0891   3.1082   3.1229   3.1390   3.1468   3.1817   3.2233
  3.2456   3.2797   3.3459   3.3700   3.4768   3.5262   3.5515   3.6629
  3.6794   3.7708   3.8168   3.8917   3.9314   4.0312   4.1165   4.3027
  4.7991   4.8069   9.7409   9.7585   9.7839   9.7948   9.8057   9.8154
  9.8353  23.3180  23.4802  23.7913  23.8255  23.8465  23.8820  23.9257
 23.9436  23.9927  24.0381  24.0770  24.1356  25.7662  25.7757  25.7998
 25.8518  25.8586  25.8934  25.9633  26.0784  26.0847  26.1006  26.1406
 26.1782  26.2871  26.3701  26.4799  26.5074  26.5977  26.6978  26.7692
 26.8267  26.9882 215.7308 215.7506 215.7789 215.7914 215.8047 215.8202
215.8392
 --------------------------------------------------------------

          Ground-State Mulliken Net Atomic Charges

     Atom                 Charge (a.u.)
  ----------------------------------------
      1 C                    -0.535716
      2 C                    -0.686669
      3 H                     0.225355
      4 C                    -0.609658
      5 Cl                    0.624318
      6 C                    -0.356080
      7 Cl                    0.617209
      8 C                     0.230880
      9 Cl                    0.638797
     10 C                    -0.793022
     11 Cl                    0.573121
     12 C                     0.008680
     13 C                    -0.788822
     14 Cl                    0.409717
     15 C                    -0.321103
     16 H                     0.233468
     17 C                     0.035667
     18 Cl                    0.528026
     19 C                     0.161033
     20 Cl                    0.602488
     21 C                    -1.032399
     22 H                     0.234712
  ----------------------------------------
  Sum of atomic charges =     0.000000

 -----------------------------------------------------------------
                    Cartesian Multipole Moments
 -----------------------------------------------------------------
    Charge (ESU x 10^10)
                 0.0000
    Dipole Moment (Debye)
         X       0.7738      Y      -0.2872      Z       0.3166
       Tot       0.8840
    Quadrupole Moments (Debye-Ang)
        XX    -159.8876     XY       3.0569     YY    -156.7599
        XZ       3.1376     YZ      -1.4068     ZZ    -160.7906
    Octopole Moments (Debye-Ang^2)
       XXX    -147.1587    XXY      10.6567    XYY     -44.0006
       YYY     -28.0356    XXZ      67.9341    XYZ      -9.5897
       YYZ      59.3627    XZZ     -52.6545    YZZ      -5.2600
       ZZZ     192.0430
    Hexadecapole Moments (Debye-Ang^3)
      XXXX   -7612.8329   XXXY     416.4258   XXYY   -1567.1573
      XYYY     360.9570   YYYY   -1745.6810   XXXZ    1810.3335
      XXYZ     -54.3015   XYYZ     602.5940   YYYZ     -20.4528
      XXZZ   -1981.7705   XYZZ     125.7274   YYZZ    -976.1939
      XZZZ    1846.2506   YZZZ     -75.0032   ZZZZ   -4169.5404
 -----------------------------------------------------------------
 Calculating analytic gradient of the SCF energy
 Gradient of SCF Energy
            1           2           3           4           5           6
    1   0.0000146   0.0000369   0.0000091  -0.0000592   0.0000135   0.0000249
    2   0.0000066   0.0000315   0.0000061   0.0000137  -0.0000041  -0.0000454
    3   0.0000170  -0.0000483   0.0000056   0.0000343  -0.0000072   0.0000636
            7           8           9          10          11          12
    1   0.0000167   0.0000553   0.0000023  -0.0000550   0.0000025  -0.0000341
    2  -0.0000041   0.0000149  -0.0000061  -0.0000046  -0.0000208  -0.0001103
    3   0.0000101  -0.0000550   0.0000145   0.0000233   0.0000263  -0.0000312
           13          14          15          16          17          18
    1   0.0000389  -0.0000117  -0.0000687  -0.0000006   0.0000217  -0.0000225
    2   0.0000316  -0.0000060   0.0000219   0.0000081  -0.0000802   0.0000115
    3  -0.0000233  -0.0000035   0.0000447  -0.0000175  -0.0000419  -0.0000092
           19          20          21          22
    1   0.0000355   0.0000021  -0.0000161  -0.0000062
    2   0.0000734  -0.0000108   0.0000712   0.0000019
    3  -0.0000377  -0.0000021   0.0000492  -0.0000115
 Max gradient component =       1.103E-04
 RMS gradient           =       3.471E-05
 Gradient time:  CPU 258.61 s  wall 43.34 s
 Geometry Optimization Parameters
   NAtoms,    NIC,     NZ,  NCons,   NDum,   NFix, NCnnct, MaxDiis
       22     155      22       0       0       0       0       0

 Cartesian Hessian Update
 Hessian updated using BFGS update


** GEOMETRY OPTIMIZATION IN DELOCALIZED INTERNAL COORDINATES **
   Searching for a Minimum

   Optimization Cycle:  13

                       Coordinates (Angstroms)
     ATOM                X               Y               Z
      1  C        -0.0221797820    0.0203718238   -0.0233633355
      2  C        -0.0585704171   -0.4928058443    1.2704089689
      3  H         0.8464944566   -0.8813902597    1.7184313503
      4  C        -1.2378954392   -0.5048338442    2.0044367117
      5  Cl       -1.2006020244   -1.1645442699    3.6191087451
      6  C        -2.4198623499    0.0005313835    1.4533811081
      7  Cl       -3.8925766738   -0.0112932347    2.3712390333
      8  C        -2.3991283471    0.5162119273    0.1463853493
      9  Cl       -3.8581424180    1.1380135071   -0.5613076387
     10  C        -1.2029710169    0.5222692441   -0.5840425782
     11  Cl       -1.1690273304    1.1529286291   -2.2094504090
     12  C         1.2648193990    0.0045339687   -0.7788033423
     13  C         2.1290400627    1.1049127822   -0.8134272964
     14  Cl        1.7161930074    2.5834247393    0.0319017424
     15  C         3.3301582125    1.0586644874   -1.5098258379
     16  H         3.9850064095    1.9187998802   -1.5238767480
     17  C         3.6947692792   -0.0996871813   -2.1904718008
     18  Cl        5.2094036246   -0.1176774235   -3.0534280711
     19  C         2.8496185079   -1.2127796908   -2.1668114094
     20  Cl        3.2607946506   -2.6915430772   -2.9965490820
     21  C         1.6502982987   -1.1491347024   -1.4629145484
     22  H         1.0001146659   -2.0146451310   -1.4571083046
   Point Group: c1    Number of degrees of freedom:    60


   Energy is  -3680.747566669

 Hessian updated using BFGS update

 60 Hessian modes will be used to form the next step
  Hessian Eigenvalues:
     0.002051    0.018152    0.019376    0.021513    0.023297    0.023602
     0.023740    0.023848    0.023996    0.024041    0.024089    0.024115
     0.024132    0.024184    0.024477    0.024681    0.026152    0.027638
     0.030459    0.158777    0.160012    0.160224    0.204607    0.224999
     0.234047    0.239087    0.245141    0.249643    0.249988    0.250069
     0.250230    0.250563    0.251300    0.259312    0.261129    0.280135
     0.299336    0.301020    0.301107    0.301202    0.301555    0.302687
     0.317255    0.345716    0.352782    0.356664    0.356738    0.358185
     0.424959    0.430885    0.446367    0.459138    0.461646    0.469718
     0.472701    0.478956    0.481726    0.488381    0.509272    0.520577

 Minimum search - taking simple RFO step
 Searching for Lamda that Minimizes Along All modes
 Value Taken    Lamda =   0.00000000
 Step Taken.  Stepsize is  0.011964

                             Maximum     Tolerance    Cnvgd?
         Gradient           0.000080      0.000300     YES
         Displacement       0.009704      0.001200      NO
         Energy change     -0.000002      0.000001      NO


 New Cartesian Coordinates Obtained by Inverse Iteration

 Displacement from previous Coordinates is:  0.043245
 ----------------------------------------------------------------
             Standard Nuclear Orientation (Angstroms)
    I     Atom           X                Y                Z
 ----------------------------------------------------------------
    1      C      -0.0221514935     0.0213163381    -0.0233623278
    2      C      -0.0591354402    -0.4955098836     1.2689905846
    3      H       0.8455422336    -0.8861812806     1.7159751170
    4      C      -1.2384381795    -0.5082467430     2.0029472898
    5      Cl     -1.2018682756    -1.1722029636     3.6159163576
    6      C      -2.4199376669    -0.0002158598     1.4532193188
    7      Cl     -3.8927039040    -0.0130887622     2.3709793210
    8      C      -2.3987230413     0.5187408604     0.1475666471
    9      Cl     -3.8572513128     1.1433375241    -0.5586723895
   10      C      -1.2024564924     0.5257562968    -0.5828028208
   11      Cl     -1.1681362733     1.1602701600    -2.2067333301
   12      C       1.2648835305     0.0055544395    -0.7787860289
   13      C       2.1279085409     1.1067239530    -0.8165227382
   14      Cl      1.7140974867     2.5869180006     0.0253611748
   15      C       3.3289295627     1.0598508699    -1.5131123945
   16      H       3.9828515389     1.9206362287    -1.5296324043
   17      C       3.6946646033    -0.0999932794    -2.1905061823
   18      Cl      5.2091729015    -0.1187370858    -3.0537350031
   19      C       2.8509181290    -1.2141522327    -2.1633643834
   20      Cl      3.2635147264    -2.6946406785    -2.9891888690
   21      C       1.6516306272    -1.1497895452    -1.4595539696
   22      H       1.0024429748    -2.0160186433    -1.4510703625
 ----------------------------------------------------------------
 Nuclear Repulsion Energy =        2304.69928232 hartrees
 There are       97 alpha and       97 beta electrons
 Applying Cartesian multipole field
    Component          Value
    ---------          -----
     (2,0,0)        1.00000E-12
     (0,2,0)        2.00000E-11
     (0,0,2)       -3.00000E-11
 Nucleus-field energy     =    -0.0000000616 hartrees
 Requested basis set is 6-311++G(d,p)
 There are 178 shells and 495 basis functions
 A cutoff of  1.0D-15 yielded  11473 shell pairs
 There are     98610 function pairs (    105958 Cartesian)
 Smallest overlap matrix eigenvalue = 1.72E-07
 Linear dependence detected in AO basis
 Number of orthogonalized atomic orbitals = 490
 Maximum deviation from orthogonality = 5.251E-10
 Guess from superposition of atomic densities
 Warning:  Energy on first SCF cycle will be non-variational
 SAD guess density has 194.000000 electrons

 -----------------------------------------------------------------------
  General SCF calculation program by
  Eric Jon Sundstrom, Paul Horn, Yuezhi Mao, Dmitri Zuev, Alec White,
  David Stuck, Shaama M.S., Shane Yost, Joonho Lee, David Small,
  Daniel Levine, Susi Lehtola, Hugh Burton, Evgeny Epifanovsky,
  Bang C. Huynh
 -----------------------------------------------------------------------
 Exchange:     0.2000 Hartree-Fock + 0.0800 Slater + 0.7200 B88
 Correlation:  0.1900 VWN1RPA + 0.8100 LYP
 Using SG-1 standard quadrature grid
 using 6 threads for integral computing
 -------------------------------------------------------
 OpenMP Integral computing Module                
 Release: version 2.0, May 2017, Q-Chem Inc. Pleasanton 
 -------------------------------------------------------
 A restricted SCF calculation will be
 performed using DIIS
 SCF converges when DIIS error is below 1.0e-08
 ---------------------------------------
  Cycle       Energy         DIIS error
 ---------------------------------------
    1   -3685.2044525742      2.73e-02  
    2   -3680.6334626348      1.94e-03  
    3   -3680.5260582714      2.57e-03  
    4   -3680.7274742790      7.63e-04  
    5   -3680.7449989386      2.89e-04  
    6   -3680.7472845620      9.72e-05  
    7   -3680.7475293593      3.47e-05  
    8   -3680.7475631443      1.07e-05  
    9   -3680.7475663693      3.56e-06  
   10   -3680.7475667601      8.30e-07  
   11   -3680.7475667811      1.91e-07  
   12   -3680.7475667820      1.07e-07  
   13   -3680.7475667822      4.08e-08  
   14   -3680.7475667821      1.29e-08  
   15   -3680.7475667824      5.10e-09  Convergence criterion met
 ---------------------------------------
 SCF time:   CPU 838.36s  wall 148.00s 
 SCF   energy in the final basis set =    -3680.7475667824
 Total energy in the final basis set =    -3680.7475667824

 --------------------------------------------------------------

                    Orbital Energies (a.u.)
 --------------------------------------------------------------

 Alpha MOs
 -- Occupied --
********-101.5822-101.5809-101.5804-101.5798-101.5786-101.5779 -10.2851
-10.2843 -10.2802 -10.2782 -10.2774 -10.2741 -10.2737 -10.2403 -10.2373
-10.2255 -10.2254 -10.2251  -9.4972  -9.4968  -9.4954  -9.4952  -9.4944
 -9.4931  -9.4926  -7.2622  -7.2619  -7.2603  -7.2600  -7.2592  -7.2580
 -7.2573  -7.2521  -7.2516  -7.2511  -7.2507  -7.2502  -7.2499  -7.2497
 -7.2493  -7.2491  -7.2486  -7.2479  -7.2473  -7.2473  -7.2469  -0.9661
 -0.9499  -0.9204  -0.9115  -0.8977  -0.8843  -0.8711  -0.8589  -0.8448
 -0.8002  -0.7677  -0.7562  -0.7407  -0.6698  -0.6523  -0.6414  -0.6114
 -0.5550  -0.5503  -0.5387  -0.5289  -0.5020  -0.4894  -0.4736  -0.4724
 -0.4690  -0.4640  -0.4523  -0.4442  -0.4275  -0.4191  -0.4141  -0.4054
 -0.3958  -0.3826  -0.3712  -0.3594  -0.3578  -0.3546  -0.3519  -0.3422
 -0.3390  -0.3382  -0.3361  -0.3310  -0.3203  -0.2890  -0.2809  -0.2714
 -0.2687
 -- Virtual --
 -0.0685  -0.0651  -0.0571  -0.0535  -0.0513  -0.0319  -0.0128  -0.0058
 -0.0022   0.0031   0.0132   0.0156   0.0207   0.0212   0.0231   0.0336
  0.0401   0.0434   0.0480   0.0527   0.0553   0.0603   0.0658   0.0701
  0.0739   0.0769   0.0822   0.0834   0.0845   0.0875   0.0919   0.0947
  0.0987   0.1012   0.1050   0.1059   0.1100   0.1145   0.1152   0.1177
  0.1203   0.1211   0.1252   0.1269   0.1299   0.1313   0.1366   0.1407
  0.1440   0.1497   0.1534   0.1584   0.1610   0.1643   0.1656   0.1674
  0.1761   0.1777   0.1820   0.1838   0.1909   0.1944   0.2012   0.2032
  0.2085   0.2098   0.2141   0.2198   0.2236   0.2267   0.2287   0.2366
  0.2385   0.2428   0.2435   0.2487   0.2524   0.2568   0.2601   0.2621
  0.2652   0.2697   0.2732   0.2741   0.2774   0.2824   0.2853   0.2883
  0.2892   0.2949   0.3010   0.3044   0.3050   0.3131   0.3201   0.3304
  0.3372   0.3451   0.3588   0.3997   0.4079   0.4159   0.4289   0.4307
  0.4361   0.4406   0.4443   0.4477   0.4494   0.4517   0.4591   0.4606
  0.4646   0.4728   0.4775   0.4803   0.4842   0.4885   0.4961   0.5023
  0.5056   0.5137   0.5314   0.5418   0.5443   0.5582   0.5658   0.5704
  0.5724   0.5760   0.5889   0.5933   0.5949   0.6086   0.6110   0.6156
  0.6251   0.6297   0.6360   0.6396   0.6499   0.6562   0.6606   0.6656
  0.6749   0.6827   0.6865   0.6917   0.6997   0.7150   0.7334   0.7570
  0.7769   0.7862   0.7887   0.8061   0.8081   0.8225   0.8322   0.8330
  0.8341   0.8378   0.8397   0.8403   0.8419   0.8433   0.8484   0.8511
  0.8545   0.8561   0.8567   0.8653   0.8705   0.8763   0.8815   0.8924
  0.8943   0.8998   0.9016   0.9091   0.9112   0.9139   0.9223   0.9252
  0.9353   0.9358   0.9429   0.9452   0.9465   0.9512   0.9561   0.9595
  0.9726   0.9794   0.9901   0.9950   1.0008   1.0145   1.0225   1.0414
  1.0432   1.0624   1.0882   1.0987   1.1356   1.1384   1.1796   1.1863
  1.1929   1.2100   1.2163   1.2179   1.2318   1.2429   1.2556   1.2643
  1.2657   1.2772   1.2780   1.2842   1.2893   1.3022   1.3208   1.3280
  1.3468   1.3660   1.3820   1.4007   1.4278   1.4540   1.4710   1.4873
  1.5429   1.5543   1.5595   1.5629   1.5952   1.6225   1.6320   1.6488
  1.6607   1.6778   1.7174   1.7246   1.7405   1.7440   1.7871   1.7994
  1.8079   1.8245   1.8344   1.8468   1.8501   1.8625   1.9047   1.9057
  1.9117   1.9506   1.9805   1.9978   2.0065   2.0399   2.0478   2.0668
  2.0770   2.1036   2.1262   2.1453   2.2069   2.2219   2.2243   2.2312
  2.2368   2.2393   2.2500   2.2682   2.2805   2.2834   2.2930   2.3009
  2.3184   2.3391   2.3497   2.3605   2.3906   2.4151   2.4200   2.4251
  2.4406   2.4617   2.4727   2.4908   2.5090   2.5196   2.5357   2.5418
  2.5674   2.5918   2.5941   2.6218   2.6228   2.6627   2.6682   2.6835
  2.6943   2.7141   2.7258   2.7432   2.7464   2.7672   2.7705   2.8217
  2.8259   2.8335   2.8741   2.8932   2.9691   2.9770   3.0421   3.0724
  3.0769   3.0889   3.1081   3.1229   3.1390   3.1467   3.1818   3.2232
  3.2455   3.2791   3.3457   3.3699   3.4768   3.5259   3.5514   3.6628
  3.6793   3.7707   3.8167   3.8917   3.9312   4.0312   4.1164   4.3028
  4.7989   4.8071   9.7408   9.7584   9.7839   9.7948   9.8057   9.8148
  9.8352  23.3178  23.4802  23.7914  23.8255  23.8463  23.8820  23.9257
 23.9435  23.9928  24.0381  24.0770  24.1353  25.7662  25.7757  25.8000
 25.8523  25.8586  25.8935  25.9637  26.0784  26.0846  26.1006  26.1406
 26.1783  26.2865  26.3708  26.4797  26.5074  26.5977  26.6978  26.7694
 26.8263  26.9877 215.7307 215.7505 215.7789 215.7913 215.8047 215.8194
215.8392
 --------------------------------------------------------------

          Ground-State Mulliken Net Atomic Charges

     Atom                 Charge (a.u.)
  ----------------------------------------
      1 C                    -0.533417
      2 C                    -0.684943
      3 H                     0.225320
      4 C                    -0.606618
      5 Cl                    0.624064
      6 C                    -0.355889
      7 Cl                    0.617131
      8 C                     0.228041
      9 Cl                    0.638641
     10 C                    -0.796649
     11 Cl                    0.573572
     12 C                     0.014087
     13 C                    -0.788952
     14 Cl                    0.410229
     15 C                    -0.326408
     16 H                     0.233249
     17 C                     0.037406
     18 Cl                    0.527669
     19 C                     0.160890
     20 Cl                    0.602513
     21 C                    -1.034577
     22 H                     0.234641
  ----------------------------------------
  Sum of atomic charges =     0.000000

 -----------------------------------------------------------------
                    Cartesian Multipole Moments
 -----------------------------------------------------------------
    Charge (ESU x 10^10)
                 0.0000
    Dipole Moment (Debye)
         X       0.7733      Y      -0.2877      Z       0.3153
       Tot       0.8833
    Quadrupole Moments (Debye-Ang)
        XX    -159.8959     XY       3.0559     YY    -156.7566
        XZ       3.1275     YZ      -1.4140     ZZ    -160.7856
    Octopole Moments (Debye-Ang^2)
       XXX    -147.2574    XXY      10.6245    XYY     -43.9960
       YYY     -28.1516    XXZ      67.8759    XYZ      -9.6104
       YYZ      59.3296    XZZ     -52.6267    YZZ      -5.2712
       ZZZ     191.9312
    Hexadecapole Moments (Debye-Ang^3)
      XXXX   -7613.3460   XXXY     417.6607   XXYY   -1568.2456
      XYYY     362.1584   YYYY   -1752.5320   XXXZ    1810.8297
      XXYZ     -53.3942   XYYZ     602.7562   YYYZ     -17.6383
      XXZZ   -1980.5076   XYZZ     126.2687   YYZZ    -976.1502
      XZZZ    1846.7419   YZZZ     -72.2536   ZZZZ   -4162.8571
 -----------------------------------------------------------------
 Calculating analytic gradient of the SCF energy
 Gradient of SCF Energy
            1           2           3           4           5           6
    1  -0.0000105   0.0000241   0.0000076  -0.0000039   0.0000147   0.0000061
    2  -0.0000016  -0.0000021   0.0000071   0.0000006  -0.0000010  -0.0000138
    3   0.0000213  -0.0000174   0.0000048   0.0000100   0.0000009   0.0000425
            7           8           9          10          11          12
    1   0.0000129   0.0000084  -0.0000012  -0.0000216  -0.0000035   0.0000021
    2  -0.0000059  -0.0000007  -0.0000093  -0.0000034  -0.0000058  -0.0000226
    3   0.0000053  -0.0000188   0.0000142   0.0000132   0.0000018  -0.0000179
           13          14          15          16          17          18
    1   0.0000333  -0.0000105  -0.0000352  -0.0000045   0.0000014  -0.0000148
    2   0.0000088   0.0000071   0.0000200   0.0000050  -0.0000194   0.0000084
    3  -0.0000171  -0.0000042   0.0000160  -0.0000160  -0.0000240  -0.0000102
           19          20          21          22
    1   0.0000189  -0.0000032  -0.0000201  -0.0000006
    2   0.0000062   0.0000067   0.0000165  -0.0000008
    3  -0.0000117  -0.0000029   0.0000170  -0.0000067
 Max gradient component =       4.255E-05
 RMS gradient           =       1.417E-05
 Gradient time:  CPU 257.63 s  wall 43.17 s
 Geometry Optimization Parameters
   NAtoms,    NIC,     NZ,  NCons,   NDum,   NFix, NCnnct, MaxDiis
       22     155      22       0       0       0       0       0

 Cartesian Hessian Update
 Hessian updated using BFGS update


** GEOMETRY OPTIMIZATION IN DELOCALIZED INTERNAL COORDINATES **
   Searching for a Minimum

   Optimization Cycle:  14

                       Coordinates (Angstroms)
     ATOM                X               Y               Z
      1  C        -0.0221514935    0.0213163381   -0.0233623278
      2  C        -0.0591354402   -0.4955098836    1.2689905846
      3  H         0.8455422336   -0.8861812806    1.7159751170
      4  C        -1.2384381795   -0.5082467430    2.0029472898
      5  Cl       -1.2018682756   -1.1722029636    3.6159163576
      6  C        -2.4199376669   -0.0002158598    1.4532193188
      7  Cl       -3.8927039040   -0.0130887622    2.3709793210
      8  C        -2.3987230413    0.5187408604    0.1475666471
      9  Cl       -3.8572513128    1.1433375241   -0.5586723895
     10  C        -1.2024564924    0.5257562968   -0.5828028208
     11  Cl       -1.1681362733    1.1602701600   -2.2067333301
     12  C         1.2648835305    0.0055544395   -0.7787860289
     13  C         2.1279085409    1.1067239530   -0.8165227382
     14  Cl        1.7140974867    2.5869180006    0.0253611748
     15  C         3.3289295627    1.0598508699   -1.5131123945
     16  H         3.9828515389    1.9206362287   -1.5296324043
     17  C         3.6946646033   -0.0999932794   -2.1905061823
     18  Cl        5.2091729015   -0.1187370858   -3.0537350031
     19  C         2.8509181290   -1.2141522327   -2.1633643834
     20  Cl        3.2635147264   -2.6946406785   -2.9891888690
     21  C         1.6516306272   -1.1497895452   -1.4595539696
     22  H         1.0024429748   -2.0160186433   -1.4510703625
   Point Group: c1    Number of degrees of freedom:    60


   Energy is  -3680.747566782

 Hessian updated using BFGS update

 60 Hessian modes will be used to form the next step
  Hessian Eigenvalues:
     0.001916    0.018503    0.019334    0.021567    0.023178    0.023630
     0.023684    0.023803    0.023940    0.024010    0.024088    0.024099
     0.024134    0.024186    0.024486    0.024682    0.026256    0.027665
     0.030536    0.158124    0.159987    0.160157    0.205971    0.224983
     0.233902    0.239023    0.245282    0.249418    0.249943    0.249994
     0.250192    0.250625    0.251116    0.259303    0.261892    0.279538
     0.299244    0.301015    0.301101    0.301210    0.301674    0.302857
     0.316453    0.346260    0.350405    0.356631    0.356742    0.358125
     0.422363    0.431324    0.443912    0.452121    0.460342    0.469611
     0.472617    0.477539    0.481733    0.489088    0.509211    0.518703

 Minimum search - taking simple RFO step
 Searching for Lamda that Minimizes Along All modes
 Value Taken    Lamda =   0.00000000
 Step Taken.  Stepsize is  0.001534

                             Maximum     Tolerance    Cnvgd?
         Gradient           0.000032      0.000300     YES
         Displacement       0.001111      0.001200     YES
         Energy change     -0.000000      0.000001     YES

 Final energy is   -3680.7475667824056     


 ******************************
 **  OPTIMIZATION CONVERGED  **
 ******************************

                       Coordinates (Angstroms)
     ATOM                X               Y               Z
      1  C        -0.0221514935    0.0213163381   -0.0233623278
      2  C        -0.0591354402   -0.4955098836    1.2689905846
      3  H         0.8455422336   -0.8861812806    1.7159751170
      4  C        -1.2384381795   -0.5082467430    2.0029472898
      5  Cl       -1.2018682756   -1.1722029636    3.6159163576
      6  C        -2.4199376669   -0.0002158598    1.4532193188
      7  Cl       -3.8927039040   -0.0130887622    2.3709793210
      8  C        -2.3987230413    0.5187408604    0.1475666471
      9  Cl       -3.8572513128    1.1433375241   -0.5586723895
     10  C        -1.2024564924    0.5257562968   -0.5828028208
     11  Cl       -1.1681362733    1.1602701600   -2.2067333301
     12  C         1.2648835305    0.0055544395   -0.7787860289
     13  C         2.1279085409    1.1067239530   -0.8165227382
     14  Cl        1.7140974867    2.5869180006    0.0253611748
     15  C         3.3289295627    1.0598508699   -1.5131123945
     16  H         3.9828515389    1.9206362287   -1.5296324043
     17  C         3.6946646033   -0.0999932794   -2.1905061823
     18  Cl        5.2091729015   -0.1187370858   -3.0537350031
     19  C         2.8509181290   -1.2141522327   -2.1633643834
     20  Cl        3.2635147264   -2.6946406785   -2.9891888690
     21  C         1.6516306272   -1.1497895452   -1.4595539696
     22  H         1.0024429748   -2.0160186433   -1.4510703625

Z-matrix Print:
$molecule
0 1
Cl
C  1 1.743828
C  2 1.400198 1 119.115347
C  3 1.392355 2 118.828051 1 -179.395189 0
H  4 1.082063 3 119.684512 2 -179.814321 0
C  4 1.389104 3 121.089224 2 -0.391848 0
C  6 1.398656 4 120.408088 3 0.087123 0
C  2 1.401621 1 120.257034 3 -179.794589 0
C  3 1.492438 2 121.904780 1 -0.252255 0
C  9 1.395650 3 119.644101 2 -95.875484 0
H  10 1.082529 9 119.498987 3 1.383275 0
C  10 1.392042 9 121.576176 3 -179.221393 0
C  12 1.397854 10 119.537016 9 0.165528 0
C  13 1.392071 12 119.739272 10 0.097444 0
H  14 1.081128 13 119.803267 12 179.718700 0
C  14 1.389203 13 119.950453 12 -0.141687 0
Cl 7 1.735364 6 120.421374 4 -179.878650 0
Cl 8 1.736721 2 120.203475 1 -0.045399 0
Cl 13 1.743345 12 121.696234 10 179.989592 0
Cl 6 1.744662 4 118.305871 3 -179.961498 0
Cl 12 1.744726 10 118.834553 9 -179.987888 0
Cl 16 1.752422 14 118.264482 13 179.778727 0
$end


 --------------------------------------------------------------

                    Orbital Energies (a.u.)
 --------------------------------------------------------------

 Alpha MOs
 -- Occupied --
********-101.5822-101.5809-101.5804-101.5798-101.5786-101.5779 -10.2851
-10.2843 -10.2802 -10.2782 -10.2774 -10.2741 -10.2737 -10.2403 -10.2373
-10.2255 -10.2254 -10.2251  -9.4972  -9.4968  -9.4954  -9.4952  -9.4944
 -9.4931  -9.4926  -7.2622  -7.2619  -7.2603  -7.2600  -7.2592  -7.2580
 -7.2573  -7.2521  -7.2516  -7.2511  -7.2507  -7.2502  -7.2499  -7.2497
 -7.2493  -7.2491  -7.2486  -7.2479  -7.2473  -7.2473  -7.2469  -0.9661
 -0.9499  -0.9204  -0.9115  -0.8977  -0.8843  -0.8711  -0.8589  -0.8448
 -0.8002  -0.7677  -0.7562  -0.7407  -0.6698  -0.6523  -0.6414  -0.6114
 -0.5550  -0.5503  -0.5387  -0.5289  -0.5020  -0.4894  -0.4736  -0.4724
 -0.4690  -0.4640  -0.4523  -0.4442  -0.4275  -0.4191  -0.4141  -0.4054
 -0.3958  -0.3826  -0.3712  -0.3594  -0.3578  -0.3546  -0.3519  -0.3422
 -0.3390  -0.3382  -0.3361  -0.3310  -0.3203  -0.2890  -0.2809  -0.2714
 -0.2687
 -- Virtual --
 -0.0685  -0.0651  -0.0571  -0.0535  -0.0513  -0.0319  -0.0128  -0.0058
 -0.0022   0.0031   0.0132   0.0156   0.0207   0.0212   0.0231   0.0336
  0.0401   0.0434   0.0480   0.0527   0.0553   0.0603   0.0658   0.0701
  0.0739   0.0769   0.0822   0.0834   0.0845   0.0875   0.0919   0.0947
  0.0987   0.1012   0.1050   0.1059   0.1100   0.1145   0.1152   0.1177
  0.1203   0.1211   0.1252   0.1269   0.1299   0.1313   0.1366   0.1407
  0.1440   0.1497   0.1534   0.1584   0.1610   0.1643   0.1656   0.1674
  0.1761   0.1777   0.1820   0.1838   0.1909   0.1944   0.2012   0.2032
  0.2085   0.2098   0.2141   0.2198   0.2236   0.2267   0.2287   0.2366
  0.2385   0.2428   0.2435   0.2487   0.2524   0.2568   0.2601   0.2621
  0.2652   0.2697   0.2732   0.2741   0.2774   0.2824   0.2853   0.2883
  0.2892   0.2949   0.3010   0.3044   0.3050   0.3131   0.3201   0.3304
  0.3372   0.3451   0.3588   0.3997   0.4079   0.4159   0.4289   0.4307
  0.4361   0.4406   0.4443   0.4477   0.4494   0.4517   0.4591   0.4606
  0.4646   0.4728   0.4775   0.4803   0.4842   0.4885   0.4961   0.5023
  0.5056   0.5137   0.5314   0.5418   0.5443   0.5582   0.5658   0.5704
  0.5724   0.5760   0.5889   0.5933   0.5949   0.6086   0.6110   0.6156
  0.6251   0.6297   0.6360   0.6396   0.6499   0.6562   0.6606   0.6656
  0.6749   0.6827   0.6865   0.6917   0.6997   0.7150   0.7334   0.7570
  0.7769   0.7862   0.7887   0.8061   0.8081   0.8225   0.8322   0.8330
  0.8341   0.8378   0.8397   0.8403   0.8419   0.8433   0.8484   0.8511
  0.8545   0.8561   0.8567   0.8653   0.8705   0.8763   0.8815   0.8924
  0.8943   0.8998   0.9016   0.9091   0.9112   0.9139   0.9223   0.9252
  0.9353   0.9358   0.9429   0.9452   0.9465   0.9512   0.9561   0.9595
  0.9726   0.9794   0.9901   0.9950   1.0008   1.0145   1.0225   1.0414
  1.0432   1.0624   1.0882   1.0987   1.1356   1.1384   1.1796   1.1863
  1.1929   1.2100   1.2163   1.2179   1.2318   1.2429   1.2556   1.2643
  1.2657   1.2772   1.2780   1.2842   1.2893   1.3022   1.3208   1.3280
  1.3468   1.3660   1.3820   1.4007   1.4278   1.4540   1.4710   1.4873
  1.5429   1.5543   1.5595   1.5629   1.5952   1.6225   1.6320   1.6488
  1.6607   1.6778   1.7174   1.7246   1.7405   1.7440   1.7871   1.7994
  1.8079   1.8245   1.8344   1.8468   1.8501   1.8625   1.9047   1.9057
  1.9117   1.9506   1.9805   1.9978   2.0065   2.0399   2.0478   2.0668
  2.0770   2.1036   2.1262   2.1453   2.2069   2.2219   2.2243   2.2312
  2.2368   2.2393   2.2500   2.2682   2.2805   2.2834   2.2930   2.3009
  2.3184   2.3391   2.3497   2.3605   2.3906   2.4151   2.4200   2.4251
  2.4406   2.4617   2.4727   2.4908   2.5090   2.5196   2.5357   2.5418
  2.5674   2.5918   2.5941   2.6218   2.6228   2.6627   2.6682   2.6835
  2.6943   2.7141   2.7258   2.7432   2.7464   2.7672   2.7705   2.8217
  2.8259   2.8335   2.8741   2.8932   2.9691   2.9770   3.0421   3.0724
  3.0769   3.0889   3.1081   3.1229   3.1390   3.1467   3.1818   3.2232
  3.2455   3.2791   3.3457   3.3699   3.4768   3.5259   3.5514   3.6628
  3.6793   3.7707   3.8167   3.8917   3.9312   4.0312   4.1164   4.3028
  4.7989   4.8071   9.7408   9.7584   9.7839   9.7948   9.8057   9.8148
  9.8352  23.3178  23.4802  23.7914  23.8255  23.8463  23.8820  23.9257
 23.9435  23.9928  24.0381  24.0770  24.1353  25.7662  25.7757  25.8000
 25.8523  25.8586  25.8935  25.9637  26.0784  26.0846  26.1006  26.1406
 26.1783  26.2865  26.3708  26.4797  26.5074  26.5977  26.6978  26.7694
 26.8263  26.9877 215.7307 215.7505 215.7789 215.7913 215.8047 215.8194
215.8392
 --------------------------------------------------------------

          Ground-State Mulliken Net Atomic Charges

     Atom                 Charge (a.u.)
  ----------------------------------------
      1 C                    -0.533417
      2 C                    -0.684943
      3 H                     0.225320
      4 C                    -0.606618
      5 Cl                    0.624064
      6 C                    -0.355889
      7 Cl                    0.617131
      8 C                     0.228041
      9 Cl                    0.638641
     10 C                    -0.796649
     11 Cl                    0.573572
     12 C                     0.014087
     13 C                    -0.788952
     14 Cl                    0.410229
     15 C                    -0.326408
     16 H                     0.233249
     17 C                     0.037406
     18 Cl                    0.527669
     19 C                     0.160890
     20 Cl                    0.602513
     21 C                    -1.034577
     22 H                     0.234641
  ----------------------------------------
  Sum of atomic charges =     0.000000

 -----------------------------------------------------------------
                    Cartesian Multipole Moments
 -----------------------------------------------------------------
    Charge (ESU x 10^10)
                 0.0000
    Dipole Moment (Debye)
         X       0.7733      Y      -0.2877      Z       0.3153
       Tot       0.8833
    Quadrupole Moments (Debye-Ang)
        XX    -159.8959     XY       3.0559     YY    -156.7566
        XZ       3.1275     YZ      -1.4140     ZZ    -160.7856
    Octopole Moments (Debye-Ang^2)
       XXX    -147.2574    XXY      10.6245    XYY     -43.9960
       YYY     -28.1516    XXZ      67.8759    XYZ      -9.6104
       YYZ      59.3296    XZZ     -52.6267    YZZ      -5.2712
       ZZZ     191.9312
    Hexadecapole Moments (Debye-Ang^3)
      XXXX   -7613.3460   XXXY     417.6607   XXYY   -1568.2456
      XYYY     362.1584   YYYY   -1752.5320   XXXZ    1810.8297
      XXYZ     -53.3942   XYYZ     602.7562   YYYZ     -17.6383
      XXZZ   -1980.5076   XYZZ     126.2687   YYZZ    -976.1502
      XZZZ    1846.7419   YZZZ     -72.2536   ZZZZ   -4162.8571
 -----------------------------------------------------------------
Archival summary:
1\1\february\OPT\ProcedureUnspecified\BasisUnspecified\l7123\taweetha\FriMar617:16:142020FriMar617:16:142020\0\\#,OPT,ProcedureUnspecified,BasisUnspecified,\\0,1\Cl\C,1,1.74383\C,2,1.4002,1,119.115\C,3,1.39236,2,118.828,1,-179.395,0\H,4,1.08206,3,119.685,2,-179.814,0\C,4,1.3891,3,121.089,2,-0.391848,0\C,6,1.39866,4,120.408,3,0.0871234,0\C,2,1.40162,1,120.257,3,-179.795,0\C,3,1.49244,2,121.905,1,-0.252255,0\C,9,1.39565,3,119.644,2,-95.8755,0\H,10,1.08253,9,119.499,3,1.38327,0\C,10,1.39204,9,121.576,3,-179.221,0\C,12,1.39785,10,119.537,9,0.165528,0\C,13,1.39207,12,119.739,10,0.0974444,0\H,14,1.08113,13,119.803,12,179.719,0\C,14,1.3892,13,119.95,12,-0.141687,0\Cl,7,1.73536,6,120.421,4,-179.879,0\Cl,8,1.73672,2,120.203,1,-0.0453986,0\Cl,13,1.74334,12,121.696,10,179.99,0\Cl,6,1.74466,4,118.306,3,-179.961,0\Cl,12,1.74473,10,118.835,9,-179.988,0\Cl,16,1.75242,14,118.264,13,179.779,0\\\@

 Total job time:  2686.95s(wall), 15346.79s(cpu) 
 Fri Mar  6 17:16:14 2020

        *************************************************************
        *                                                           *
        *  Thank you very much for using Q-Chem.  Have a nice day.  *
        *                                                           *
        *************************************************************


 
User input: 2 of 2 
 
                  Welcome to Q-Chem
     A Quantum Leap Into The Future Of Chemistry


 Q-Chem 5.2 (devel), Q-Chem, Inc., Pleasanton, CA (2019)

 Yihan Shao,  Zhengting Gan,  E. Epifanovsky,  A. T. B. Gilbert,  M. Wormit,  
 J. Kussmann,  A. W. Lange,  A. Behn,  Jia Deng,  Xintian Feng,  D. Ghosh,  
 M. Goldey,  P. R. Horn,  L. D. Jacobson,  I. Kaliman,  T. Kus,  A. Landau,  
 Jie Liu,  E. I. Proynov,  R. M. Richard,  R. P. Steele,  E. J. Sundstrom,  
 H. L. Woodcock III,  P. M. Zimmerman,  D. Zuev,  B. Albrecht,  E. Alguire,  
 S. A. Baeppler,  D. Barton,  Z. Benda,  Y. A. Bernard,  E. J. Berquist,  
 K. B. Bravaya,  H. Burton,  D. Casanova,  Chun-Min Chang,  Yunqing Chen,  
 A. Chien,  K. D. Closser,  M. P. Coons,  S. Coriani,  S. Dasgupta,  
 A. L. Dempwolff,  M. Diedenhofen,  Hainam Do,  R. G. Edgar,  Po-Tung Fang,  
 S. Faraji,  S. Fatehi,  Qingguo Feng,  K. D. Fenk,  J. Fosso-Tande,  
 J. Gayvert,  Qinghui Ge,  A. Ghysels,  G. Gidofalvi,  J. Gomes,  
 J. Gonthier,  A. Gunina,  D. Hait,  M. W. D. Hanson-Heine,  
 P. H. P. Harbach,  A. W. Hauser,  M. F. Herbst,  J. E. Herr,  
 E. G. Hohenstein,  Z. C. Holden,  Kerwin Hui,  B. C. Huynh,  T.-C. Jagau,  
 Hyunjun Ji,  B. Kaduk,  K. Khistyaev,  Jaehoon Kim,  P. Klunzinger,  K. Koh,  
 D. Kosenkov,  L. Koulias,  T. Kowalczyk,  C. M. Krauter,  A. Kunitsa,  
 Ka Un Lao,  A. Laurent,  K. V. Lawler,  Joonho Lee,  D. Lefrancois,  
 S. Lehtola,  D. S. Levine,  Yi-Pei Li,  You-Sheng Lin,  Fenglai Liu,  
 E. Livshits,  A. Luenser,  P. Manohar,  E. Mansoor,  S. F. Manzer,  
 Shan-Ping Mao,  Yuezhi Mao,  N. Mardirossian,  A. V. Marenich,  
 T. Markovich,  L. A. Martinez-Martinez,  S. A. Maurer,  N. J. Mayhall,  
 S. C. McKenzie,  J.-M. Mewes,  P. Morgante,  A. F. Morrison,  
 J. W. Mullinax,  K. Nanda,  T. S. Nguyen-Beck,  R. Olivares-Amaya,  
 J. A. Parkhill,  Zheng Pei,  T. M. Perrine,  F. Plasser,  P. Pokhilko,  
 S. Prager,  A. Prociuk,  E. Ramos,  D. R. Rehn,  F. Rob,  M. Scheurer,  
 M. Schneider,  N. Sergueev,  S. M. Sharada,  S. Sharma,  D. W. Small,  
 T. Stauch,  T. Stein,  Yu-Chuan Su,  A. J. W. Thom,  A. Tkatchenko,  
 T. Tsuchimochi,  N. M. Tubman,  L. Vogt,  M. L. Vidal,  O. Vydrov,  
 M. A. Watson,  J. Wenzel,  M. de Wergifosse,  T. A. Wesolowski,  A. White,  
 J. Witte,  A. Yamada,  Jun Yang,  K. Yao,  S. Yeganeh,  S. R. Yost,  
 Zhi-Qiang You,  A. Zech,  Igor Ying Zhang,  Xing Zhang,  Yan Zhao,  
 Ying Zhu,  B. R. Brooks,  G. K. L. Chan,  C. J. Cramer,  M. S. Gordon,  
 W. J. Hehre,  A. Klamt,  M. W. Schmidt,  C. D. Sherrill,  D. G. Truhlar,  
 A. Aspuru-Guzik,  R. Baer,  A. T. Bell,  N. A. Besley,  Jeng-Da Chai,  
 A. E. DePrince, III,  R. A. DiStasio Jr.,  A. Dreuw,  B. D. Dunietz,  
 T. R. Furlani,  Chao-Ping Hsu,  Yousung Jung,  Jing Kong,  D. S. Lambrecht,  
 WanZhen Liang,  C. Ochsenfeld,  V. A. Rassolov,  L. V. Slipchenko,  
 J. E. Subotnik,  T. Van Voorhis,  J. M. Herbert,  A. I. Krylov,  
 P. M. W. Gill,  M. Head-Gordon

 Contributors to earlier versions of Q-Chem not listed above: 
 R. D. Adamson,  B. Austin,  J. Baker,  G. J. O. Beran,  K. Brandhorst,  
 S. T. Brown,  E. F. C. Byrd,  A. K. Chakraborty,  C.-L. Cheng,  
 Siu Hung Chien,  D. M. Chipman,  D. L. Crittenden,  H. Dachsel,  
 R. J. Doerksen,  A. D. Dutoi,  L. Fusti-Molnar,  W. A. Goddard III,  
 A. Golubeva-Zadorozhnaya,  S. R. Gwaltney,  G. Hawkins,  A. Heyden,  
 S. Hirata,  G. Kedziora,  F. J. Keil,  C. Kelley,  Jihan Kim,  R. A. King,  
 R. Z. Khaliullin,  P. P. Korambath,  W. Kurlancheek,  A. M. Lee,  M. S. Lee,  
 S. V. Levchenko,  Ching Yeh Lin,  D. Liotard,  R. C. Lochan,  I. Lotan,  
 P. E. Maslen,  N. Nair,  D. P. O'Neill,  D. Neuhauser,  E. Neuscamman,  
 C. M. Oana,  R. Olson,  B. Peters,  R. Peverati,  P. A. Pieniazek,  
 Y. M. Rhee,  J. Ritchie,  M. A. Rohrdanz,  E. Rosta,  N. J. Russ,  
 H. F. Schaefer III,  N. E. Schultz,  N. Shenvi,  A. C. Simmonett,  A. Sodt,  
 D. Stuck,  K. S. Thanthiriwatte,  V. Vanovschi,  Tao Wang,  A. Warshel,  
 C. F. Williams,  Q. Wu,  X. Xu,  W. Zhang

 Please cite Q-Chem as follows:
 Y. Shao et al., Mol. Phys. 113, 184-215 (2015)
 DOI: 10.1080/00268976.2014.952696

 Q-Chem 5.2.1 for Intel X86 EM64T Linux

 Parts of Q-Chem use Armadillo 8.300.2 (Tropical Shenanigans).
 http://arma.sourceforge.net/

 Q-Chem begins on Fri Mar  6 17:16:14 2020  

Host: 
0

     Scratch files written to /scratch/taweetham/qchem18785//
NAlpha2: 194
NElect   194
Mult     1
The previous job contains 0 fragments, simply inherited here

 Q-Chem warning in module libgen/rem_setup.C, line 2168:

 Setting Thresh to 1e-14


Checking the input file for inconsistencies... 	...done.

--------------------------------------------------------------
User input:
--------------------------------------------------------------

$MOLECULE
READ
$END

$REM
   JOB_TYPE 	FREQUENCY
   BASIS 	6-311++G**
   METHOD	B3LYP
   SCF_GUESS_ALWAYS     TRUE
   SYM_IGNORE   TRUE
   S2THRESH     15
   THRESH       15
   MEM_TOTAL    10000
$END

--------------------------------------------------------------
 ----------------------------------------------------------------
             Standard Nuclear Orientation (Angstroms)
    I     Atom           X                Y                Z
 ----------------------------------------------------------------
    1      C      -0.0221514935     0.0213163381    -0.0233623278
    2      C      -0.0591354402    -0.4955098836     1.2689905846
    3      H       0.8455422336    -0.8861812806     1.7159751170
    4      C      -1.2384381795    -0.5082467430     2.0029472898
    5      Cl     -1.2018682756    -1.1722029636     3.6159163576
    6      C      -2.4199376669    -0.0002158598     1.4532193188
    7      Cl     -3.8927039040    -0.0130887622     2.3709793210
    8      C      -2.3987230413     0.5187408604     0.1475666471
    9      Cl     -3.8572513128     1.1433375241    -0.5586723895
   10      C      -1.2024564924     0.5257562968    -0.5828028208
   11      Cl     -1.1681362733     1.1602701600    -2.2067333301
   12      C       1.2648835305     0.0055544395    -0.7787860289
   13      C       2.1279085409     1.1067239530    -0.8165227382
   14      Cl      1.7140974867     2.5869180006     0.0253611748
   15      C       3.3289295627     1.0598508699    -1.5131123945
   16      H       3.9828515389     1.9206362287    -1.5296324043
   17      C       3.6946646033    -0.0999932794    -2.1905061823
   18      Cl      5.2091729015    -0.1187370858    -3.0537350031
   19      C       2.8509181290    -1.2141522327    -2.1633643834
   20      Cl      3.2635147264    -2.6946406785    -2.9891888690
   21      C       1.6516306272    -1.1497895452    -1.4595539696
   22      H       1.0024429748    -2.0160186433    -1.4510703625
 ----------------------------------------------------------------
 Nuclear Repulsion Energy =        2304.69928232 hartrees
 There are       97 alpha and       97 beta electrons
 Requested basis set is 6-311++G(d,p)
 There are 178 shells and 495 basis functions

 Total QAlloc Memory Limit  10000 MB
 Mega-Array Size       188 MB
 MEM_STATIC part       192 MB
 A cutoff of  1.0D-15 yielded  11473 shell pairs
 There are     98610 function pairs (    105958 Cartesian)
 Smallest overlap matrix eigenvalue = 1.72E-07
 Linear dependence detected in AO basis
 Number of orthogonalized atomic orbitals = 490
 Maximum deviation from orthogonality = 4.004E-10
 Guess from superposition of atomic densities
 Warning:  Energy on first SCF cycle will be non-variational
 SAD guess density has 194.000000 electrons

 -----------------------------------------------------------------------
  General SCF calculation program by
  Eric Jon Sundstrom, Paul Horn, Yuezhi Mao, Dmitri Zuev, Alec White,
  David Stuck, Shaama M.S., Shane Yost, Joonho Lee, David Small,
  Daniel Levine, Susi Lehtola, Hugh Burton, Evgeny Epifanovsky,
  Bang C. Huynh
 -----------------------------------------------------------------------
 Exchange:     0.2000 Hartree-Fock + 0.0800 Slater + 0.7200 B88
 Correlation:  0.1900 VWN1RPA + 0.8100 LYP
 Using SG-1 standard quadrature grid
 using 6 threads for integral computing
 -------------------------------------------------------
 OpenMP Integral computing Module                
 Release: version 2.0, May 2017, Q-Chem Inc. Pleasanton 
 -------------------------------------------------------
 A restricted SCF calculation will be
 performed using DIIS
 SCF converges when DIIS error is below 1.0e-08
 ---------------------------------------
  Cycle       Energy         DIIS error
 ---------------------------------------
    1   -3685.2044525753      2.73e-02  
    2   -3680.6334626363      1.94e-03  
    3   -3680.5260582737      2.57e-03  
    4   -3680.7274742803      7.63e-04  
    5   -3680.7449989395      2.89e-04  
    6   -3680.7472845633      9.72e-05  
    7   -3680.7475293601      3.47e-05  
    8   -3680.7475631457      1.07e-05  
    9   -3680.7475663700      3.56e-06  
   10   -3680.7475667613      8.30e-07  
   11   -3680.7475667822      1.91e-07  
   12   -3680.7475667831      1.07e-07  
   13   -3680.7475667834      4.08e-08  
   14   -3680.7475667835      1.29e-08  
   15   -3680.7475667834      5.10e-09  Convergence criterion met
 ---------------------------------------
 SCF time:   CPU 839.51s  wall 149.00s 
 SCF   energy in the final basis set =    -3680.7475667834
 Total energy in the final basis set =    -3680.7475667834

 --------------------------------------------------------------

                    Orbital Energies (a.u.)
 --------------------------------------------------------------

 Alpha MOs
 -- Occupied --
********-101.5822-101.5809-101.5804-101.5798-101.5786-101.5779 -10.2851
-10.2843 -10.2802 -10.2782 -10.2774 -10.2741 -10.2737 -10.2403 -10.2373
-10.2255 -10.2254 -10.2251  -9.4972  -9.4968  -9.4954  -9.4952  -9.4944
 -9.4931  -9.4926  -7.2622  -7.2619  -7.2603  -7.2600  -7.2592  -7.2580
 -7.2573  -7.2521  -7.2516  -7.2511  -7.2507  -7.2502  -7.2499  -7.2497
 -7.2493  -7.2491  -7.2486  -7.2479  -7.2473  -7.2473  -7.2469  -0.9661
 -0.9499  -0.9204  -0.9115  -0.8977  -0.8843  -0.8711  -0.8589  -0.8448
 -0.8002  -0.7677  -0.7562  -0.7407  -0.6698  -0.6523  -0.6414  -0.6114
 -0.5550  -0.5503  -0.5387  -0.5289  -0.5020  -0.4894  -0.4736  -0.4724
 -0.4690  -0.4640  -0.4523  -0.4442  -0.4275  -0.4191  -0.4141  -0.4054
 -0.3958  -0.3826  -0.3712  -0.3594  -0.3578  -0.3546  -0.3519  -0.3422
 -0.3390  -0.3382  -0.3361  -0.3310  -0.3203  -0.2890  -0.2809  -0.2714
 -0.2687
 -- Virtual --
 -0.0685  -0.0651  -0.0571  -0.0535  -0.0513  -0.0319  -0.0128  -0.0058
 -0.0022   0.0031   0.0132   0.0156   0.0207   0.0212   0.0231   0.0336
  0.0401   0.0434   0.0480   0.0527   0.0553   0.0603   0.0658   0.0701
  0.0739   0.0769   0.0822   0.0834   0.0845   0.0875   0.0919   0.0947
  0.0987   0.1012   0.1050   0.1059   0.1100   0.1145   0.1152   0.1177
  0.1203   0.1211   0.1252   0.1269   0.1299   0.1313   0.1366   0.1407
  0.1440   0.1497   0.1534   0.1584   0.1610   0.1643   0.1656   0.1674
  0.1761   0.1777   0.1820   0.1838   0.1909   0.1944   0.2012   0.2032
  0.2085   0.2098   0.2141   0.2198   0.2236   0.2267   0.2287   0.2366
  0.2385   0.2428   0.2435   0.2487   0.2524   0.2568   0.2601   0.2621
  0.2652   0.2697   0.2732   0.2741   0.2774   0.2824   0.2853   0.2883
  0.2892   0.2949   0.3010   0.3044   0.3050   0.3131   0.3201   0.3304
  0.3372   0.3451   0.3588   0.3997   0.4079   0.4159   0.4289   0.4307
  0.4361   0.4406   0.4443   0.4477   0.4494   0.4517   0.4591   0.4606
  0.4646   0.4728   0.4775   0.4803   0.4842   0.4885   0.4961   0.5023
  0.5056   0.5137   0.5314   0.5418   0.5443   0.5582   0.5658   0.5704
  0.5724   0.5760   0.5889   0.5933   0.5949   0.6086   0.6110   0.6156
  0.6251   0.6297   0.6360   0.6396   0.6499   0.6562   0.6606   0.6656
  0.6749   0.6827   0.6865   0.6917   0.6997   0.7150   0.7334   0.7570
  0.7769   0.7862   0.7887   0.8061   0.8081   0.8225   0.8322   0.8330
  0.8341   0.8378   0.8397   0.8403   0.8419   0.8433   0.8484   0.8511
  0.8545   0.8561   0.8567   0.8653   0.8705   0.8763   0.8815   0.8924
  0.8943   0.8998   0.9016   0.9091   0.9112   0.9139   0.9223   0.9252
  0.9353   0.9358   0.9429   0.9452   0.9465   0.9512   0.9561   0.9595
  0.9726   0.9794   0.9901   0.9950   1.0008   1.0145   1.0225   1.0414
  1.0432   1.0624   1.0882   1.0987   1.1356   1.1384   1.1796   1.1863
  1.1929   1.2100   1.2163   1.2179   1.2318   1.2429   1.2556   1.2643
  1.2657   1.2772   1.2780   1.2842   1.2893   1.3022   1.3208   1.3280
  1.3468   1.3660   1.3820   1.4007   1.4278   1.4540   1.4710   1.4873
  1.5429   1.5543   1.5595   1.5629   1.5952   1.6225   1.6320   1.6488
  1.6607   1.6778   1.7174   1.7246   1.7405   1.7440   1.7871   1.7994
  1.8079   1.8245   1.8344   1.8468   1.8501   1.8625   1.9047   1.9057
  1.9117   1.9506   1.9805   1.9978   2.0065   2.0399   2.0478   2.0668
  2.0770   2.1036   2.1262   2.1453   2.2069   2.2219   2.2243   2.2312
  2.2368   2.2393   2.2500   2.2682   2.2805   2.2834   2.2930   2.3009
  2.3184   2.3391   2.3497   2.3605   2.3906   2.4151   2.4200   2.4251
  2.4406   2.4617   2.4727   2.4908   2.5090   2.5196   2.5357   2.5418
  2.5674   2.5918   2.5941   2.6218   2.6228   2.6627   2.6682   2.6835
  2.6943   2.7141   2.7258   2.7432   2.7464   2.7672   2.7705   2.8217
  2.8259   2.8335   2.8741   2.8932   2.9691   2.9770   3.0421   3.0724
  3.0769   3.0889   3.1081   3.1229   3.1390   3.1467   3.1818   3.2232
  3.2455   3.2791   3.3457   3.3699   3.4768   3.5259   3.5514   3.6628
  3.6793   3.7707   3.8167   3.8917   3.9312   4.0312   4.1164   4.3028
  4.7989   4.8071   9.7408   9.7584   9.7839   9.7948   9.8057   9.8148
  9.8352  23.3178  23.4802  23.7914  23.8255  23.8463  23.8820  23.9257
 23.9435  23.9928  24.0381  24.0770  24.1353  25.7662  25.7757  25.8000
 25.8523  25.8586  25.8935  25.9637  26.0784  26.0846  26.1006  26.1406
 26.1783  26.2865  26.3708  26.4797  26.5074  26.5977  26.6978  26.7694
 26.8263  26.9877 215.7307 215.7505 215.7789 215.7913 215.8047 215.8194
215.8392
 --------------------------------------------------------------

          Ground-State Mulliken Net Atomic Charges

     Atom                 Charge (a.u.)
  ----------------------------------------
      1 C                    -0.533417
      2 C                    -0.684943
      3 H                     0.225320
      4 C                    -0.606618
      5 Cl                    0.624064
      6 C                    -0.355889
      7 Cl                    0.617131
      8 C                     0.228041
      9 Cl                    0.638641
     10 C                    -0.796649
     11 Cl                    0.573572
     12 C                     0.014087
     13 C                    -0.788952
     14 Cl                    0.410229
     15 C                    -0.326408
     16 H                     0.233249
     17 C                     0.037406
     18 Cl                    0.527669
     19 C                     0.160890
     20 Cl                    0.602513
     21 C                    -1.034577
     22 H                     0.234641
  ----------------------------------------
  Sum of atomic charges =     0.000000

 -----------------------------------------------------------------
                    Cartesian Multipole Moments
 -----------------------------------------------------------------
    Charge (ESU x 10^10)
                 0.0000
    Dipole Moment (Debye)
         X       0.7733      Y      -0.2877      Z       0.3153
       Tot       0.8833
    Quadrupole Moments (Debye-Ang)
        XX    -159.8959     XY       3.0559     YY    -156.7566
        XZ       3.1275     YZ      -1.4140     ZZ    -160.7856
    Octopole Moments (Debye-Ang^2)
       XXX    -147.2574    XXY      10.6245    XYY     -43.9960
       YYY     -28.1516    XXZ      67.8759    XYZ      -9.6104
       YYZ      59.3296    XZZ     -52.6267    YZZ      -5.2712
       ZZZ     191.9312
    Hexadecapole Moments (Debye-Ang^3)
      XXXX   -7613.3460   XXXY     417.6607   XXYY   -1568.2456
      XYYY     362.1584   YYYY   -1752.5320   XXXZ    1810.8297
      XXYZ     -53.3942   XYYZ     602.7562   YYYZ     -17.6383
      XXZZ   -1980.5076   XYZZ     126.2687   YYZZ    -976.1502
      XZZZ    1846.7419   YZZZ     -72.2536   ZZZZ   -4162.8571
 -----------------------------------------------------------------
 Calculating MO derivatives via CPSCF
    1     0    69    0.0169717  
    2     0    69    0.0052090  
    3     0    69    0.0005634  
    4     0    69    0.0000425  
    5    61     8    0.0000030  
    6    69     0    0.0000002  Converged
 Time for AOints: 1884.9 s (CPU) 318.0 s (wall)
 ------------------------------------------------------------------------------
                     AOints        : Timing summary (seconds)
 ------------------------------------------------------------------------------
     job step          cpu (% of tot)      sys (% of tot)     wall (% of tot)
 ------------------------------------------------------------------------------
  AOints            0.1885E+04 ( 9.5)   0.4200E-04 ( 5.5)   0.3180E+03 ( 9.4)
 ------------------------------------------------------------------------------
   Grand Totals     0.1984E+05          0.7620E-03          0.3374E+04
 ------------------------------------------------------------------------------
 Polarizability Matrix (a.u.)
            1           2           3
    1-275.6514400  18.1499637  59.6864136
    2  18.1499637-192.6061460   1.7356571
    3  59.6864136   1.7356571-234.2388483
 Calculating analytic Hessian of the SCF energy

 Direct stationary perturbation theory relativistic correction:

 rels  =       5.538068759859
 relv  =     -21.387769474969
 rel2e =       5.910111388086
 E_rel =      -9.939589327024

 Hessian of the SCF Energy
            1           2           3           4           5           6
    1   0.6077286  -0.0886581  -0.0454598  -0.1166689  -0.0002080   0.0373857
    2  -0.0886581   0.2579937  -0.1574244   0.0240948  -0.0992203   0.0842225
    3  -0.0454598  -0.1574244   0.5806191  -0.0237631   0.0982721  -0.2871431
    4  -0.1166689   0.0240948  -0.0237631   0.6927527  -0.1277644  -0.0160504
    5  -0.0002080  -0.0992203   0.0982721  -0.1277644   0.2300180  -0.1899123
    6   0.0373857   0.0842225  -0.2871431  -0.0160504  -0.1899123   0.6038404
    7   0.0043237  -0.0010508   0.0022822  -0.2571229   0.0907007  -0.0971132
    8   0.0095047  -0.0001189   0.0044588   0.0909577  -0.0755483   0.0487839
    9  -0.0234563   0.0103422  -0.0082526  -0.0988050   0.0492376  -0.1004812
   10   0.0307232  -0.0347497   0.0705649  -0.2738675   0.0248246   0.0649810
   11  -0.0150883   0.0093337  -0.0022133   0.0011930  -0.0668447   0.0224653
   12   0.0216767   0.0098307  -0.0316731   0.1252615   0.0082411  -0.1530235
   13  -0.0028422   0.0017399   0.0000565   0.0029999  -0.0096725   0.0245851
   14   0.0001732   0.0042794   0.0003231  -0.0009554   0.0002114   0.0109566
   15   0.0038668  -0.0005930   0.0035561   0.0031391   0.0159630  -0.0372850
   16  -0.0155375   0.0146324  -0.0267200  -0.0522753   0.0025945   0.0285084
   17   0.0139824  -0.0121272   0.0223596   0.0216832   0.0106980  -0.0260252
   18  -0.0256062   0.0220116  -0.0391668  -0.0187636  -0.0140751   0.0529476
   19  -0.0008252  -0.0003763   0.0012918  -0.0001878   0.0032957  -0.0058019
   20  -0.0003723  -0.0007138  -0.0004566   0.0014889   0.0024404   0.0026098
   21   0.0007817  -0.0004287  -0.0007080  -0.0013938   0.0014619   0.0010635
   22  -0.0518814   0.0220648  -0.0221026  -0.0178251  -0.0072407   0.0293808
   23   0.0032451   0.0094743  -0.0139697  -0.0074317  -0.0031813   0.0114992
   24   0.0257555  -0.0258921   0.0531899   0.0286265   0.0113380  -0.0463133
   25   0.0004179  -0.0015647   0.0060428  -0.0016201   0.0007627  -0.0011798
   26   0.0000410   0.0036542   0.0001507   0.0006754  -0.0011665   0.0000057
   27   0.0020157   0.0011224  -0.0002354  -0.0011328   0.0001179  -0.0003649
   28  -0.2460416   0.0546424  -0.0261274   0.0334240   0.0227524  -0.0734459
   29   0.0758073  -0.0909094   0.0326492   0.0036703  -0.0039029   0.0291131
   30  -0.0819853   0.0455609  -0.1247152  -0.0250478   0.0167017  -0.0187401
   31   0.0031398   0.0088756  -0.0216081  -0.0036140   0.0014098   0.0007990
   32   0.0014382  -0.0037730   0.0191679   0.0032925   0.0030706  -0.0000802
   33  -0.0022625   0.0144586  -0.0309714  -0.0036156   0.0012292   0.0030614
   34  -0.1826654   0.0012440   0.0634972  -0.0032141  -0.0030084   0.0112592
   35   0.0021225  -0.0791135  -0.0001969  -0.0109177   0.0048304   0.0065114
   36   0.0623099   0.0015168  -0.1115909   0.0296737   0.0022369  -0.0181930
   37  -0.0198217  -0.0210125   0.0041668  -0.0008573   0.0004822  -0.0019867
   38  -0.0072175   0.0055238   0.0058984   0.0021279  -0.0004762  -0.0022513
   39   0.0121684   0.0118860   0.0013624   0.0018607  -0.0014286  -0.0011657
   40  -0.0016820  -0.0016930  -0.0009944   0.0002946  -0.0006482  -0.0007242
   41   0.0025042  -0.0011020  -0.0011918  -0.0010716  -0.0002111   0.0002650
   42   0.0005439   0.0017989  -0.0018107   0.0001515   0.0005604   0.0003767
   43   0.0012756  -0.0032840   0.0009358  -0.0007623   0.0000413   0.0003617
   44  -0.0031424  -0.0030759  -0.0023038   0.0001100   0.0002153  -0.0001402
   45   0.0015267  -0.0012804   0.0040208  -0.0007580  -0.0000194   0.0002068
   46  -0.0002130  -0.0009112  -0.0001907  -0.0001945   0.0000601   0.0000800
   47   0.0002057   0.0003097  -0.0000680   0.0000353  -0.0000017  -0.0000466
   48   0.0002270   0.0005705   0.0003674   0.0000230   0.0000339   0.0000838
   49  -0.0010931  -0.0001397   0.0002488   0.0003936   0.0001234  -0.0002003
   50  -0.0007099  -0.0013714   0.0003282   0.0001621   0.0001782   0.0001185
   51  -0.0004061  -0.0004490  -0.0009515   0.0000026  -0.0000906   0.0000810
   52   0.0007972   0.0000610  -0.0006036  -0.0005790   0.0000941   0.0001240
   53   0.0001237   0.0001343   0.0001318  -0.0000211   0.0000044   0.0000039
   54  -0.0006212   0.0001428   0.0000098   0.0003694  -0.0000373  -0.0000983
   55   0.0036195   0.0005321   0.0018433  -0.0007611  -0.0000205   0.0001578
   56   0.0004852  -0.0022516  -0.0035794  -0.0002474   0.0000884  -0.0000471
   57   0.0024562  -0.0032857   0.0042824  -0.0007783   0.0004283   0.0005081
   58   0.0001553   0.0007951   0.0001686  -0.0001618  -0.0000173  -0.0000012
   59  -0.0004122  -0.0004585   0.0001650   0.0003187   0.0000019   0.0000114
   60  -0.0002808  -0.0007476   0.0000610   0.0001369  -0.0000468   0.0000354
   61  -0.0126947   0.0234042   0.0179622  -0.0005429   0.0015218  -0.0010767
   62   0.0067749   0.0032394  -0.0046248  -0.0013621  -0.0015461   0.0021010
   63   0.0117057  -0.0142223  -0.0080262   0.0004479  -0.0001687   0.0007494
   64  -0.0002135   0.0013523  -0.0014935   0.0003907  -0.0000831  -0.0000448
   65  -0.0006005   0.0002900   0.0021253  -0.0000376   0.0003439  -0.0001634
   66  -0.0023410   0.0008585  -0.0022224   0.0004166  -0.0000451  -0.0001461
            7           8           9          10          11          12
    1   0.0043237   0.0095047  -0.0234563   0.0307232  -0.0150883   0.0216767
    2  -0.0010508  -0.0001189   0.0103422  -0.0347497   0.0093337   0.0098307
    3   0.0022822   0.0044588  -0.0082526   0.0705649  -0.0022133  -0.0316731
    4  -0.2571229   0.0909577  -0.0988050  -0.2738675   0.0011930   0.1252615
    5   0.0907007  -0.0755483   0.0492376   0.0248246  -0.0668447   0.0082411
    6  -0.0971132   0.0487839  -0.1004812   0.0649810   0.0224653  -0.1530235
    7   0.2705798  -0.0982629   0.1020598  -0.0179306   0.0097990  -0.0122251
    8  -0.0982629   0.0696742  -0.0561251  -0.0010031   0.0029781   0.0006672
    9   0.1020598  -0.0561251   0.1053680   0.0156568  -0.0058437   0.0084632
   10  -0.0179306  -0.0010031   0.0156568   0.6065835  -0.0993210  -0.0508485
   11   0.0097990   0.0029781  -0.0058437  -0.0993210   0.1867167  -0.1274940
   12  -0.0122251   0.0006672   0.0084632  -0.0508485  -0.1274940   0.4574779
   13   0.0004136  -0.0011174   0.0008320  -0.0370426   0.0034187   0.0016434
   14  -0.0003900  -0.0020267  -0.0013242   0.0047419  -0.0417222   0.0472730
   15  -0.0008107  -0.0009027   0.0000837  -0.0019005   0.0481049  -0.1387609
   16  -0.0017576   0.0005788   0.0024359  -0.2397119   0.0823070  -0.0927751
   17   0.0002960   0.0043561   0.0017383   0.0592158  -0.0904122   0.0490110
   18   0.0032701   0.0014193  -0.0007656  -0.0358462   0.0354202  -0.1223276
   19  -0.0009697  -0.0001834   0.0012271  -0.0377434   0.0004878   0.0235048
   20   0.0002948   0.0002234  -0.0002596   0.0085898   0.0030392  -0.0041942
   21  -0.0000202   0.0000449   0.0000706   0.0036006   0.0006460  -0.0002908
   22   0.0000281  -0.0005374   0.0005537   0.0333484   0.0024453  -0.0230431
   23  -0.0004868  -0.0007608  -0.0001553   0.0232615  -0.0065977   0.0135062
   24   0.0006353  -0.0001002  -0.0008481  -0.0746024   0.0257531  -0.0153338
   25   0.0000707  -0.0000248  -0.0000631   0.0027718  -0.0003242   0.0010591
   26  -0.0000281  -0.0000513  -0.0000438  -0.0015225   0.0032344   0.0019214
   27  -0.0000193  -0.0000618   0.0000528   0.0040458   0.0011363  -0.0018163
   28   0.0013098   0.0004750   0.0015457  -0.0697176   0.0139590   0.0059567
   29   0.0006521   0.0043824   0.0030391   0.0152595  -0.0042373  -0.0018085
   30   0.0010486   0.0031672  -0.0026007   0.0043176  -0.0010978  -0.0007432
   31   0.0002890   0.0003217  -0.0007915   0.0006929  -0.0002871  -0.0000259
   32  -0.0002025  -0.0000474   0.0007003  -0.0006432  -0.0004190  -0.0002380
   33   0.0004556   0.0004683  -0.0010833   0.0003392  -0.0003455   0.0000941
   34   0.0003754  -0.0003720  -0.0017290   0.0025794   0.0008663  -0.0001419
   35  -0.0012282  -0.0031757  -0.0012765   0.0009747   0.0048340   0.0039199
   36   0.0005715  -0.0019776   0.0002544  -0.0003117   0.0033055  -0.0025511
   37   0.0002279  -0.0006132   0.0001680  -0.0000448   0.0008391   0.0006336
   38  -0.0000992   0.0002519   0.0005241   0.0002339  -0.0003295  -0.0001053
   39   0.0000170   0.0006763   0.0002502  -0.0001332  -0.0002403  -0.0001725
   40  -0.0000073   0.0000620   0.0000463  -0.0000216   0.0001654  -0.0002735
   41   0.0000487  -0.0000715  -0.0001477   0.0000669  -0.0000448  -0.0000390
   42   0.0000345  -0.0001650  -0.0001117  -0.0002807  -0.0000721   0.0001087
   43  -0.0001378  -0.0001365  -0.0000861  -0.0001039   0.0001299  -0.0000009
   44   0.0000559  -0.0002500   0.0000226   0.0000670   0.0003545  -0.0000078
   45   0.0000010  -0.0000586  -0.0000208   0.0001627  -0.0001683   0.0000946
   46  -0.0000046  -0.0000402  -0.0000074   0.0000156   0.0000671   0.0000251
   47  -0.0000033   0.0000066   0.0000039  -0.0000309  -0.0000435   0.0000077
   48   0.0000006   0.0000415   0.0000116   0.0000555  -0.0000634   0.0000156
   49  -0.0000578  -0.0000571   0.0000876   0.0000627  -0.0000328   0.0004333
   50  -0.0000709  -0.0000184  -0.0000421  -0.0001374  -0.0000505   0.0001024
   51  -0.0000090  -0.0000068  -0.0001014  -0.0000584   0.0003705  -0.0001251
   52   0.0000060   0.0000579  -0.0001303  -0.0000535   0.0001334  -0.0003700
   53  -0.0000002  -0.0000075  -0.0000077   0.0000123  -0.0000036  -0.0000161
   54  -0.0000020  -0.0000412   0.0000690   0.0000291  -0.0000726   0.0001969
   55   0.0000381   0.0001263   0.0002138  -0.0000287  -0.0004992   0.0000322
   56  -0.0000016  -0.0000461  -0.0002742   0.0001475   0.0005167  -0.0003974
   57  -0.0000280   0.0001365  -0.0001290  -0.0001373  -0.0005037  -0.0003296
   58   0.0000102   0.0000404  -0.0000069  -0.0000265   0.0000367  -0.0001663
   59  -0.0000255  -0.0001065   0.0000663   0.0000594  -0.0001569   0.0003699
   60  -0.0000140  -0.0000669   0.0000320   0.0001070  -0.0000389   0.0002242
   61   0.0003141   0.0002626   0.0003180  -0.0005216  -0.0003378  -0.0003901
   62   0.0000212   0.0003834  -0.0001680  -0.0001099  -0.0001432  -0.0003075
   63  -0.0000760  -0.0002180  -0.0001103   0.0000883   0.0007037   0.0006422
   64   0.0000021  -0.0000394  -0.0000693   0.0000350   0.0000442   0.0000371
   65  -0.0000184  -0.0000271  -0.0000063   0.0000621  -0.0000013  -0.0002427
   66  -0.0000587  -0.0001403  -0.0001507   0.0001706   0.0002483  -0.0001707
           13          14          15          16          17          18
    1  -0.0028422   0.0001732   0.0038668  -0.0155375   0.0139824  -0.0256062
    2   0.0017399   0.0042794  -0.0005930   0.0146324  -0.0121272   0.0220116
    3   0.0000565   0.0003231   0.0035561  -0.0267200   0.0223596  -0.0391668
    4   0.0029999  -0.0009554   0.0031391  -0.0522753   0.0216832  -0.0187636
    5  -0.0096725   0.0002114   0.0159630   0.0025945   0.0106980  -0.0140751
    6   0.0245851   0.0109566  -0.0372850   0.0285084  -0.0260252   0.0529476
    7   0.0004136  -0.0003900  -0.0008107  -0.0017576   0.0002960   0.0032701
    8  -0.0011174  -0.0020267  -0.0009027   0.0005788   0.0043561   0.0014193
    9   0.0008320  -0.0013242   0.0000837   0.0024359   0.0017383  -0.0007656
   10  -0.0370426   0.0047419  -0.0019005  -0.2397119   0.0592158  -0.0358462
   11   0.0034187  -0.0417222   0.0481049   0.0823070  -0.0904122   0.0354202
   12   0.0016434   0.0472730  -0.1387609  -0.0927751   0.0490110  -0.1223276
   13   0.0432375  -0.0077944  -0.0007735  -0.0006185   0.0094279  -0.0210369
   14  -0.0077944   0.0434563  -0.0767239   0.0008744  -0.0042995   0.0176038
   15  -0.0007735  -0.0767239   0.2000652   0.0000071   0.0124287  -0.0276955
   16  -0.0006185   0.0008744   0.0000071   0.5259779  -0.1018602   0.0007301
   17   0.0094279  -0.0042995   0.0124287  -0.1018602   0.1985437  -0.1599190
   18  -0.0210369   0.0176038  -0.0276955   0.0007301  -0.1599190   0.5073762
   19  -0.0040268   0.0009503  -0.0006172  -0.1330702   0.0028393   0.0596532
   20   0.0034611  -0.0015636  -0.0006961   0.0027665  -0.0260512   0.0059385
   21  -0.0068138   0.0007405   0.0010408   0.0597460   0.0059075  -0.0732762
   22  -0.0032639   0.0021163  -0.0011051  -0.0945261   0.0184771  -0.0215052
   23   0.0007879   0.0031101   0.0007107  -0.0042681  -0.0876837   0.0858059
   24   0.0020926  -0.0001114   0.0025657   0.0351957   0.0726035  -0.2562107
   25  -0.0001812   0.0003225  -0.0005646  -0.0163105   0.0086178  -0.0097236
   26   0.0005249  -0.0001879   0.0005545   0.0160838  -0.0041053   0.0097517
   27  -0.0011016   0.0007147  -0.0008951  -0.0283902   0.0140530  -0.0148564
   28   0.0010837   0.0000142  -0.0010466   0.0312969  -0.0346912   0.0701322
   29  -0.0004297  -0.0006925  -0.0000301  -0.0145709   0.0087440  -0.0044454
   30  -0.0000587  -0.0002853  -0.0000860   0.0190239   0.0083839  -0.0287866
   31   0.0001511  -0.0001088   0.0000137  -0.0030680   0.0018792  -0.0007090
   32  -0.0000820  -0.0004791   0.0006144   0.0008322   0.0033235   0.0005708
   33  -0.0000315   0.0006406  -0.0018523   0.0022275  -0.0003233   0.0030912
   34   0.0002766   0.0003064  -0.0008355  -0.0011520   0.0004503  -0.0004936
   35  -0.0003386  -0.0000922   0.0005809   0.0002026  -0.0013835  -0.0000649
   36   0.0005816   0.0001001  -0.0003571   0.0001273   0.0004027  -0.0007806
   37  -0.0000831   0.0000216   0.0001275   0.0001719  -0.0005675  -0.0002019
   38   0.0001793   0.0002336  -0.0006030  -0.0001271   0.0005421   0.0001198
   39   0.0000786   0.0000778  -0.0003858  -0.0000269  -0.0005887   0.0002930
   40   0.0000359  -0.0000281   0.0000274   0.0001098   0.0001272   0.0001723
   41  -0.0000758  -0.0000911   0.0001986   0.0000291  -0.0000463   0.0000376
   42  -0.0000151  -0.0000074   0.0000538   0.0000198  -0.0000094   0.0000951
   43  -0.0000284  -0.0000547   0.0001143   0.0001594   0.0001279   0.0001044
   44  -0.0000116  -0.0000190   0.0000753  -0.0000192  -0.0002030  -0.0001311
   45  -0.0000294   0.0000177   0.0000894  -0.0000260   0.0002913   0.0000968
   46  -0.0000125  -0.0000102   0.0000327   0.0000047  -0.0000033  -0.0000349
   47   0.0000041   0.0000065  -0.0000055   0.0000104  -0.0000032   0.0000200
   48  -0.0000000   0.0000112  -0.0000411  -0.0000396   0.0000406  -0.0000379
   49   0.0000365   0.0001215  -0.0003611  -0.0003159  -0.0001404   0.0001216
   50   0.0000130   0.0000068  -0.0001272  -0.0000120   0.0000456   0.0001545
   51  -0.0000042  -0.0000641   0.0001134   0.0000994  -0.0002403  -0.0001562
   52  -0.0000423  -0.0001317   0.0003554   0.0002858  -0.0000164  -0.0001500
   53  -0.0000013   0.0000012   0.0000085   0.0000015   0.0000064  -0.0000085
   54   0.0000227   0.0000717  -0.0001958  -0.0001551   0.0000073   0.0000836
   55  -0.0000332   0.0000251   0.0000677   0.0000366   0.0002231  -0.0000055
   56  -0.0000292  -0.0001564   0.0004355   0.0002496  -0.0001584  -0.0003618
   57  -0.0000552  -0.0000763   0.0001973   0.0002646   0.0003167   0.0001455
   58  -0.0000082  -0.0000443   0.0001125   0.0000818  -0.0000001  -0.0000517
   59   0.0000228   0.0001183  -0.0002816  -0.0002277   0.0000166   0.0001307
   60   0.0000124   0.0000693  -0.0001542  -0.0001887  -0.0000225   0.0000236
   61  -0.0000546  -0.0001734   0.0002295   0.0002884  -0.0000997  -0.0000424
   62  -0.0000279  -0.0000491   0.0001736  -0.0001018   0.0001916   0.0001259
   63   0.0000046  -0.0000072  -0.0000293  -0.0000576  -0.0004211   0.0000264
   64   0.0000032   0.0000237  -0.0000787  -0.0000692   0.0000309  -0.0000119
   65   0.0000009  -0.0000443   0.0001145   0.0000259   0.0000032  -0.0001015
   66   0.0000105  -0.0000004  -0.0000274  -0.0000071   0.0000062  -0.0001168
           19          20          21          22          23          24
    1  -0.0008252  -0.0003723   0.0007817  -0.0518814   0.0032451   0.0257555
    2  -0.0003763  -0.0007138  -0.0004287   0.0220648   0.0094743  -0.0258921
    3   0.0012918  -0.0004566  -0.0007080  -0.0221026  -0.0139697   0.0531899
    4  -0.0001878   0.0014889  -0.0013938  -0.0178251  -0.0074317   0.0286265
    5   0.0032957   0.0024404   0.0014619  -0.0072407  -0.0031813   0.0113380
    6  -0.0058019   0.0026098   0.0010635   0.0293808   0.0114992  -0.0463133
    7  -0.0009697   0.0002948  -0.0000202   0.0000281  -0.0004868   0.0006353
    8  -0.0001834   0.0002234   0.0000449  -0.0005374  -0.0007608  -0.0001002
    9   0.0012271  -0.0002596   0.0000706   0.0005537  -0.0001553  -0.0008481
   10  -0.0377434   0.0085898   0.0036006   0.0333484   0.0232615  -0.0746024
   11   0.0004878   0.0030392   0.0006460   0.0024453  -0.0065977   0.0257531
   12   0.0235048  -0.0041942  -0.0002908  -0.0230431   0.0135062  -0.0153338
   13  -0.0040268   0.0034611  -0.0068138  -0.0032639   0.0007879   0.0020926
   14   0.0009503  -0.0015636   0.0007405   0.0021163   0.0031101  -0.0001114
   15  -0.0006172  -0.0006961   0.0010408  -0.0011051   0.0007107   0.0025657
   16  -0.1330702   0.0027665   0.0597460  -0.0945261  -0.0042681   0.0351957
   17   0.0028393  -0.0260512   0.0059075   0.0184771  -0.0876837   0.0726035
   18   0.0596532   0.0059385  -0.0732762  -0.0215052   0.0858059  -0.2562107
   19   0.1886801  -0.0075988  -0.0880876  -0.0169326  -0.0002399   0.0126377
   20  -0.0075988   0.0192612  -0.0149138  -0.0076900   0.0025355   0.0063159
   21  -0.0880876  -0.0149138   0.1015390   0.0311690   0.0018734  -0.0201623
   22  -0.0169326  -0.0076900   0.0311690   0.5190625  -0.0688915  -0.0709488
   23  -0.0002399   0.0025355   0.0018734  -0.0688915   0.1844381  -0.1465052
   24   0.0126377   0.0063159  -0.0201623  -0.0709488  -0.1465052   0.5176954
   25   0.0029383  -0.0022873   0.0033418  -0.1285539   0.0413717  -0.0421362
   26   0.0005560  -0.0017239   0.0016055   0.0414405  -0.0419371   0.0240892
   27  -0.0037505   0.0032676  -0.0071640  -0.0421925   0.0241819  -0.0576472
   28   0.0025445   0.0017963  -0.0036513  -0.2373283   0.0181657   0.0625412
   29   0.0007098   0.0025533   0.0027851  -0.0050257  -0.0624710   0.0210587
   30  -0.0009768   0.0021200  -0.0008552   0.1188393   0.0067968  -0.1434623
   31  -0.0001812  -0.0003846   0.0011761  -0.0009138  -0.0078208   0.0220647
   32  -0.0002159   0.0001103   0.0002687   0.0003719  -0.0006207   0.0087984
   33   0.0007610   0.0003737  -0.0012231   0.0018242   0.0138424  -0.0328312
   34   0.0008055  -0.0000672  -0.0004859  -0.0014817   0.0026800  -0.0019434
   35  -0.0000843  -0.0000511  -0.0000385   0.0022041   0.0039091   0.0024681
   36  -0.0003913  -0.0001467   0.0002526  -0.0015330   0.0024178  -0.0000926
   37  -0.0002298   0.0000458   0.0001835  -0.0000302   0.0006899   0.0003754
   38   0.0004729  -0.0000793  -0.0003120  -0.0000960  -0.0004303   0.0002556
   39   0.0003301   0.0000647  -0.0001372   0.0004920  -0.0000710  -0.0005611
   40  -0.0000864  -0.0000265   0.0000465   0.0004996  -0.0000238  -0.0002081
   41  -0.0001860   0.0000128   0.0001061   0.0001011   0.0000100  -0.0002433
   42  -0.0000218  -0.0000085   0.0000020  -0.0001325  -0.0000124  -0.0002053
   43  -0.0001251  -0.0000208   0.0000547   0.0001268  -0.0000744   0.0000201
   44  -0.0001733   0.0000237   0.0001128   0.0000580   0.0002312   0.0001276
   45   0.0000160  -0.0000351  -0.0000126  -0.0000447  -0.0002303   0.0000921
   46  -0.0000468  -0.0000005   0.0000245  -0.0000025   0.0000308   0.0000329
   47   0.0000209  -0.0000002  -0.0000108  -0.0000225  -0.0000032  -0.0000332
   48   0.0000357  -0.0000000  -0.0000260  -0.0000447  -0.0000482   0.0000206
   49   0.0003412   0.0000184  -0.0002218  -0.0002381   0.0001709  -0.0001700
   50   0.0000987  -0.0000072  -0.0000596  -0.0000142   0.0000353  -0.0000690
   51  -0.0001657   0.0000211   0.0000860   0.0002156   0.0000405   0.0000781
   52  -0.0003318  -0.0000006   0.0001996   0.0002475  -0.0000655   0.0000611
   53  -0.0000092  -0.0000019   0.0000054   0.0000015  -0.0000217   0.0000035
   54   0.0001806   0.0000010  -0.0001101  -0.0001525   0.0000470  -0.0000408
   55  -0.0000068  -0.0000120   0.0000265  -0.0001080  -0.0000511   0.0001630
   56  -0.0003396   0.0000142   0.0002062   0.0002830   0.0000839   0.0002081
   57  -0.0001542  -0.0000284   0.0001174   0.0002565  -0.0001581   0.0001640
   58  -0.0001269   0.0000010   0.0000760   0.0000731  -0.0000722   0.0000299
   59   0.0002884   0.0000004  -0.0001778  -0.0002163   0.0000897  -0.0001106
   60   0.0001857   0.0000035  -0.0001163  -0.0001413   0.0001063  -0.0000056
   61  -0.0004578   0.0000016   0.0002799  -0.0001323  -0.0009498  -0.0002081
   62  -0.0002065  -0.0000255   0.0001057   0.0000514  -0.0000592  -0.0001454
   63   0.0002003   0.0000220  -0.0001128   0.0002302   0.0003690  -0.0000678
   64   0.0000385  -0.0000034  -0.0000319  -0.0001665  -0.0000295  -0.0000167
   65  -0.0001066   0.0000031   0.0000713   0.0001190  -0.0001475   0.0001877
   66  -0.0000570   0.0000011   0.0000228  -0.0000157  -0.0000483  -0.0000244
           25          26          27          28          29          30
    1   0.0004179   0.0000410   0.0020157  -0.2460416   0.0758073  -0.0819853
    2  -0.0015647   0.0036542   0.0011224   0.0546424  -0.0909094   0.0455609
    3   0.0060428   0.0001507  -0.0002354  -0.0261274   0.0326492  -0.1247152
    4  -0.0016201   0.0006754  -0.0011328   0.0334240   0.0036703  -0.0250478
    5   0.0007627  -0.0011665   0.0001179   0.0227524  -0.0039029   0.0167017
    6  -0.0011798   0.0000057  -0.0003649  -0.0734459   0.0291131  -0.0187401
    7   0.0000707  -0.0000281  -0.0000193   0.0013098   0.0006521   0.0010486
    8  -0.0000248  -0.0000513  -0.0000618   0.0004750   0.0043824   0.0031672
    9  -0.0000631  -0.0000438   0.0000528   0.0015457   0.0030391  -0.0026007
   10   0.0027718  -0.0015225   0.0040458  -0.0697176   0.0152595   0.0043176
   11  -0.0003242   0.0032344   0.0011363   0.0139590  -0.0042373  -0.0010978
   12   0.0010591   0.0019214  -0.0018163   0.0059567  -0.0018085  -0.0007432
   13  -0.0001812   0.0005249  -0.0011016   0.0010837  -0.0004297  -0.0000587
   14   0.0003225  -0.0001879   0.0007147   0.0000142  -0.0006925  -0.0002853
   15  -0.0005646   0.0005545  -0.0008951  -0.0010466  -0.0000301  -0.0000860
   16  -0.0163105   0.0160838  -0.0283902   0.0312969  -0.0145709   0.0190239
   17   0.0086178  -0.0041053   0.0140530  -0.0346912   0.0087440   0.0083839
   18  -0.0097236   0.0097517  -0.0148564   0.0701322  -0.0044454  -0.0287866
   19   0.0029383   0.0005560  -0.0037505   0.0025445   0.0007098  -0.0009768
   20  -0.0022873  -0.0017239   0.0032676   0.0017963   0.0025533   0.0021200
   21   0.0033418   0.0016055  -0.0071640  -0.0036513   0.0027851  -0.0008552
   22  -0.1285539   0.0414405  -0.0421925  -0.2373283  -0.0050257   0.1188393
   23   0.0413717  -0.0419371   0.0241819   0.0181657  -0.0624710   0.0067968
   24  -0.0421362   0.0240892  -0.0576472   0.0625412   0.0210587  -0.1434623
   25   0.1837977  -0.0640892   0.0593185  -0.0373563   0.0162231  -0.0164902
   26  -0.0640892   0.0426064  -0.0419347   0.0085452  -0.0003671   0.0040919
   27   0.0593185  -0.0419347   0.0801068   0.0025351  -0.0002340   0.0028003
   28  -0.0373563   0.0085452   0.0025351   0.5859325  -0.0973456  -0.0356909
   29   0.0162231  -0.0003671  -0.0002340  -0.0973456   0.1857974  -0.1259968
   30  -0.0164902   0.0040919   0.0028003  -0.0356909  -0.1259968   0.4488308
   31  -0.0050893  -0.0022647   0.0083137  -0.0373262   0.0032392   0.0012968
   32   0.0004640  -0.0001026  -0.0021944   0.0018566  -0.0404261   0.0462146
   33   0.0014266  -0.0004693  -0.0002057   0.0039029   0.0451089  -0.1382368
   34  -0.0001998  -0.0001705   0.0004849  -0.0283928   0.0047906   0.0104198
   35   0.0004707   0.0001193  -0.0001137   0.0098331   0.0034480  -0.0050543
   36  -0.0013941   0.0003937   0.0000800  -0.0051483  -0.0040765   0.0117408
   37  -0.0001032   0.0000652   0.0000459   0.0007131  -0.0007696   0.0018477
   38   0.0007752  -0.0001341   0.0000995   0.0023760  -0.0015630  -0.0028628
   39   0.0003318  -0.0002454   0.0000178  -0.0004556   0.0028510  -0.0018046
   40  -0.0000478   0.0000234  -0.0000214  -0.0004217  -0.0012508  -0.0005552
   41  -0.0002705   0.0000422  -0.0000579  -0.0007365  -0.0006207   0.0010324
   42  -0.0001176   0.0000464   0.0000349  -0.0008454  -0.0000475   0.0004650
   43  -0.0000407   0.0000017  -0.0000736   0.0000060   0.0000552   0.0005601
   44  -0.0001436   0.0000702  -0.0000215   0.0000090  -0.0004910   0.0010595
   45   0.0000684   0.0000171   0.0000201   0.0006718  -0.0004316  -0.0009302
   46  -0.0000435   0.0000220  -0.0000095   0.0000473  -0.0001749   0.0002968
   47   0.0000124  -0.0000078   0.0000059  -0.0000400   0.0000793  -0.0000249
   48   0.0000239  -0.0000009   0.0000051   0.0001455  -0.0001036  -0.0001360
   49   0.0003032  -0.0001159   0.0000803   0.0002415   0.0002443  -0.0000760
   50   0.0001162  -0.0000875  -0.0000080   0.0000553   0.0004571  -0.0000541
   51  -0.0001776   0.0000374  -0.0000501  -0.0001889   0.0003236   0.0005135
   52  -0.0003489   0.0001068  -0.0000705  -0.0002274  -0.0001276   0.0005098
   53  -0.0000097   0.0000072  -0.0000029   0.0000198  -0.0000212   0.0000269
   54   0.0001911  -0.0000645   0.0000412   0.0000921   0.0000956  -0.0002868
   55   0.0000438   0.0000610  -0.0000087   0.0000904  -0.0006196  -0.0000928
   56  -0.0004468   0.0001355  -0.0000612  -0.0002023   0.0000849   0.0001762
   57  -0.0000172   0.0000498  -0.0000756   0.0006855  -0.0002983  -0.0007975
   58  -0.0000965   0.0000270  -0.0000292   0.0000050  -0.0001119   0.0003053
   59   0.0002496  -0.0000687   0.0000648  -0.0000312   0.0001367  -0.0004419
   60   0.0001631  -0.0000586   0.0000463   0.0001142   0.0001938  -0.0003607
   61  -0.0003355   0.0000223  -0.0000430   0.0001684  -0.0004122   0.0023713
   62  -0.0001951   0.0000562  -0.0000394  -0.0020836   0.0000844   0.0007511
   63   0.0000317   0.0000463   0.0001437  -0.0015164   0.0004032  -0.0026186
   64  -0.0000158  -0.0000053   0.0000030  -0.0000521   0.0001851   0.0001378
   65  -0.0000295   0.0000142  -0.0000343   0.0006259  -0.0000666  -0.0002676
   66  -0.0001348   0.0000560  -0.0000385  -0.0002076  -0.0001440   0.0008095
           31          32          33          34          35          36
    1   0.0031398   0.0014382  -0.0022625  -0.1826654   0.0021225   0.0623099
    2   0.0088756  -0.0037730   0.0144586   0.0012440  -0.0791135   0.0015168
    3  -0.0216081   0.0191679  -0.0309714   0.0634972  -0.0001969  -0.1115909
    4  -0.0036140   0.0032925  -0.0036156  -0.0032141  -0.0109177   0.0296737
    5   0.0014098   0.0030706   0.0012292  -0.0030084   0.0048304   0.0022369
    6   0.0007990  -0.0000802   0.0030614   0.0112592   0.0065114  -0.0181930
    7   0.0002890  -0.0002025   0.0004556   0.0003754  -0.0012282   0.0005715
    8   0.0003217  -0.0000474   0.0004683  -0.0003720  -0.0031757  -0.0019776
    9  -0.0007915   0.0007003  -0.0010833  -0.0017290  -0.0012765   0.0002544
   10   0.0006929  -0.0006432   0.0003392   0.0025794   0.0009747  -0.0003117
   11  -0.0002871  -0.0004190  -0.0003455   0.0008663   0.0048340   0.0033055
   12  -0.0000259  -0.0002380   0.0000941  -0.0001419   0.0039199  -0.0025511
   13   0.0001511  -0.0000820  -0.0000315   0.0002766  -0.0003386   0.0005816
   14  -0.0001088  -0.0004791   0.0006406   0.0003064  -0.0000922   0.0001001
   15   0.0000137   0.0006144  -0.0018523  -0.0008355   0.0005809  -0.0003571
   16  -0.0030680   0.0008322   0.0022275  -0.0011520   0.0002026   0.0001273
   17   0.0018792   0.0033235  -0.0003233   0.0004503  -0.0013835   0.0004027
   18  -0.0007090   0.0005708   0.0030912  -0.0004936  -0.0000649  -0.0007806
   19  -0.0001812  -0.0002159   0.0007610   0.0008055  -0.0000843  -0.0003913
   20  -0.0003846   0.0001103   0.0003737  -0.0000672  -0.0000511  -0.0001467
   21   0.0011761   0.0002687  -0.0012231  -0.0004859  -0.0000385   0.0002526
   22  -0.0009138   0.0003719   0.0018242  -0.0014817   0.0022041  -0.0015330
   23  -0.0078208  -0.0006207   0.0138424   0.0026800   0.0039091   0.0024178
   24   0.0220647   0.0087984  -0.0328312  -0.0019434   0.0024681  -0.0000926
   25  -0.0050893   0.0004640   0.0014266  -0.0001998   0.0004707  -0.0013941
   26  -0.0022647  -0.0001026  -0.0004693  -0.0001705   0.0001193   0.0003937
   27   0.0083137  -0.0021944  -0.0002057   0.0004849  -0.0001137   0.0000800
   28  -0.0373262   0.0018566   0.0039029  -0.0283928   0.0098331  -0.0051483
   29   0.0032392  -0.0404261   0.0451089   0.0047906   0.0034480  -0.0040765
   30   0.0012968   0.0462146  -0.1382368   0.0104198  -0.0050543   0.0117408
   31   0.0495037  -0.0066351  -0.0053286  -0.0021852   0.0011157  -0.0027893
   32  -0.0066351   0.0417676  -0.0741520  -0.0010929  -0.0022527   0.0008988
   33  -0.0053286  -0.0741520   0.2003574   0.0026506  -0.0010821  -0.0014489
   34  -0.0021852  -0.0010929   0.0026506   0.5408488   0.0648756  -0.1825905
   35   0.0011157  -0.0022527  -0.0010821   0.0648756   0.5780995   0.1220446
   36  -0.0027893   0.0008988  -0.0014489  -0.1825905   0.1220446   0.3269670
   37  -0.0013845  -0.0001821  -0.0013721  -0.1798397  -0.0749802   0.0339264
   38   0.0006352  -0.0004456   0.0006411  -0.1233603  -0.2094123   0.0106525
   39  -0.0012059  -0.0004425   0.0006811   0.0128960  -0.0174636  -0.0792116
   40  -0.0002766  -0.0003839   0.0001753   0.0061505  -0.0098636  -0.0053563
   41   0.0001115   0.0003722  -0.0001780   0.0093777  -0.0331064  -0.0206547
   42  -0.0000073  -0.0001637   0.0000003   0.0028724  -0.0094183  -0.0014718
   43   0.0004612   0.0001369  -0.0001038  -0.0331041  -0.0530040   0.0021099
   44  -0.0001275   0.0000316  -0.0004984  -0.0157757   0.0326686   0.0181128
   45  -0.0003286   0.0000289  -0.0000408   0.0175792   0.0398735   0.0156051
   46  -0.0000145   0.0000559  -0.0001495  -0.0022295   0.0006494   0.0043649
   47   0.0000040  -0.0000255   0.0000382   0.0002998   0.0015229  -0.0016109
   48  -0.0000224   0.0000542  -0.0000016   0.0043178  -0.0017970   0.0019369
   49   0.0001296  -0.0000222  -0.0000349  -0.0029032  -0.0146631  -0.0063785
   50   0.0001819   0.0000994   0.0001974  -0.0143075  -0.0642704  -0.0164919
   51   0.0002743  -0.0000716  -0.0000102  -0.0066174  -0.0162264  -0.0069550
   52  -0.0001361   0.0000620  -0.0000819  -0.0014681   0.0002079   0.0007085
   53  -0.0000035   0.0000076  -0.0000180   0.0007075   0.0012550   0.0004028
   54   0.0000558  -0.0000419   0.0000601   0.0007281   0.0006756  -0.0009705
   55   0.0000687  -0.0001608  -0.0002950   0.0010948   0.0711282   0.0322145
   56  -0.0002928  -0.0001755   0.0001092   0.0266228   0.0260472  -0.0071105
   57  -0.0000702   0.0001985   0.0000194   0.0141377  -0.0327236  -0.0137752
   58  -0.0000123   0.0000791  -0.0000876  -0.0016113  -0.0035062   0.0019836
   59   0.0000682  -0.0000653   0.0000927  -0.0002469   0.0031567  -0.0003011
   60   0.0000057  -0.0000541   0.0000834   0.0032820   0.0014802   0.0030919
   61  -0.0002655   0.0010655  -0.0003927  -0.1198391   0.0067049   0.0362360
   62   0.0000945   0.0000193  -0.0002099   0.0613329  -0.2511727  -0.1104154
   63  -0.0011362  -0.0001136   0.0007284   0.0589218  -0.0795797  -0.1259855
   64   0.0000311  -0.0000334  -0.0000072   0.0081583   0.0081014   0.0010839
   65  -0.0000116   0.0000304   0.0000757  -0.0151566  -0.0158667   0.0002988
   66   0.0000234   0.0000366  -0.0002715  -0.0082152  -0.0125236   0.0034574
           37          38          39          40          41          42
    1  -0.0198217  -0.0072175   0.0121684  -0.0016820   0.0025042   0.0005439
    2  -0.0210125   0.0055238   0.0118860  -0.0016930  -0.0011020   0.0017989
    3   0.0041668   0.0058984   0.0013624  -0.0009944  -0.0011918  -0.0018107
    4  -0.0008573   0.0021279   0.0018607   0.0002946  -0.0010716   0.0001515
    5   0.0004822  -0.0004762  -0.0014286  -0.0006482  -0.0002111   0.0005604
    6  -0.0019867  -0.0022513  -0.0011657  -0.0007242   0.0002650   0.0003767
    7   0.0002279  -0.0000992   0.0000170  -0.0000073   0.0000487   0.0000345
    8  -0.0006132   0.0002519   0.0006763   0.0000620  -0.0000715  -0.0001650
    9   0.0001680   0.0005241   0.0002502   0.0000463  -0.0001477  -0.0001117
   10  -0.0000448   0.0002339  -0.0001332  -0.0000216   0.0000669  -0.0002807
   11   0.0008391  -0.0003295  -0.0002403   0.0001654  -0.0000448  -0.0000721
   12   0.0006336  -0.0001053  -0.0001725  -0.0002735  -0.0000390   0.0001087
   13  -0.0000831   0.0001793   0.0000786   0.0000359  -0.0000758  -0.0000151
   14   0.0000216   0.0002336   0.0000778  -0.0000281  -0.0000911  -0.0000074
   15   0.0001275  -0.0006030  -0.0003858   0.0000274   0.0001986   0.0000538
   16   0.0001719  -0.0001271  -0.0000269   0.0001098   0.0000291   0.0000198
   17  -0.0005675   0.0005421  -0.0005887   0.0001272  -0.0000463  -0.0000094
   18  -0.0002019   0.0001198   0.0002930   0.0001723   0.0000376   0.0000951
   19  -0.0002298   0.0004729   0.0003301  -0.0000864  -0.0001860  -0.0000218
   20   0.0000458  -0.0000793   0.0000647  -0.0000265   0.0000128  -0.0000085
   21   0.0001835  -0.0003120  -0.0001372   0.0000465   0.0001061   0.0000020
   22  -0.0000302  -0.0000960   0.0004920   0.0004996   0.0001011  -0.0001325
   23   0.0006899  -0.0004303  -0.0000710  -0.0000238   0.0000100  -0.0000124
   24   0.0003754   0.0002556  -0.0005611  -0.0002081  -0.0002433  -0.0002053
   25  -0.0001032   0.0007752   0.0003318  -0.0000478  -0.0002705  -0.0001176
   26   0.0000652  -0.0001341  -0.0002454   0.0000234   0.0000422   0.0000464
   27   0.0000459   0.0000995   0.0000178  -0.0000214  -0.0000579   0.0000349
   28   0.0007131   0.0023760  -0.0004556  -0.0004217  -0.0007365  -0.0008454
   29  -0.0007696  -0.0015630   0.0028510  -0.0012508  -0.0006207  -0.0000475
   30   0.0018477  -0.0028628  -0.0018046  -0.0005552   0.0010324   0.0004650
   31  -0.0013845   0.0006352  -0.0012059  -0.0002766   0.0001115  -0.0000073
   32  -0.0001821  -0.0004456  -0.0004425  -0.0003839   0.0003722  -0.0001637
   33  -0.0013721   0.0006411   0.0006811   0.0001753  -0.0001780   0.0000003
   34  -0.1798397  -0.1233603   0.0128960   0.0061505   0.0093777   0.0028724
   35  -0.0749802  -0.2094123  -0.0174636  -0.0098636  -0.0331064  -0.0094183
   36   0.0339264   0.0106525  -0.0792116  -0.0053563  -0.0206547  -0.0014718
   37   0.5242932   0.0992564  -0.1831068  -0.0437077   0.0210971   0.0190231
   38   0.0992564   0.4727384   0.0858918   0.0219438  -0.1200149  -0.0511485
   39  -0.1831068   0.0858918   0.2614939   0.0198779  -0.0508574  -0.0546835
   40  -0.0437077   0.0219438   0.0198779   0.0473104  -0.0342349  -0.0325326
   41   0.0210971  -0.1200149  -0.0508574  -0.0342349   0.1707112   0.0837455
   42   0.0190231  -0.0511485  -0.0546835  -0.0325326   0.0837455   0.0644745
   43  -0.2669518   0.0150627   0.1199075  -0.0060921   0.0073920   0.0092304
   44  -0.0381913  -0.1052162   0.0052030   0.0276665  -0.0159908  -0.0241954
   45   0.0993041  -0.0256047  -0.1286465   0.0172431  -0.0126399  -0.0105552
   46  -0.0118011  -0.0214569  -0.0003108   0.0000616   0.0001209  -0.0015483
   47   0.0028938   0.0040298  -0.0012596   0.0013818   0.0004361   0.0004891
   48   0.0095836   0.0123617   0.0028626  -0.0010073   0.0012109  -0.0016356
   49   0.0004225   0.0270394   0.0152930  -0.0011340  -0.0009596   0.0027103
   50   0.0755900   0.0269499  -0.0359171  -0.0036678   0.0027876   0.0016339
   51   0.0353282  -0.0075352  -0.0150635   0.0016430  -0.0000347   0.0034058
   52   0.0044722   0.0004038   0.0003071  -0.0007207   0.0008548   0.0007935
   53  -0.0021533  -0.0020349  -0.0014898   0.0006115  -0.0002944  -0.0004961
   54  -0.0007461  -0.0029787   0.0039573   0.0006779  -0.0006338  -0.0005904
   55  -0.0559977  -0.0282550   0.0170688   0.0012220   0.0003706  -0.0008525
   56  -0.0276139  -0.0159124   0.0120180   0.0008999   0.0004118  -0.0003004
   57   0.0166686   0.0124484  -0.0113937  -0.0004976  -0.0000014   0.0001107
   58   0.0008789   0.0007675  -0.0004179  -0.0001065   0.0005584   0.0000574
   59   0.0001006   0.0003550   0.0001670   0.0005930  -0.0015387  -0.0007995
   60  -0.0006304  -0.0001645  -0.0000486   0.0000586  -0.0007646  -0.0007837
   61   0.0482707   0.0086233  -0.0177542  -0.0016228  -0.0059544   0.0006136
   62  -0.0361587  -0.0533529  -0.0054028  -0.0013042  -0.0005963  -0.0011189
   63  -0.0363321  -0.0321407   0.0194673   0.0023843   0.0017651   0.0028263
   64   0.0014023   0.0007125   0.0027828   0.0002428   0.0008561   0.0003031
   65   0.0011700  -0.0012204  -0.0034270  -0.0003504  -0.0010546  -0.0003108
   66   0.0029985  -0.0031892   0.0028851  -0.0001829  -0.0009170  -0.0001053
           43          44          45          46          47          48
    1   0.0012756  -0.0031424   0.0015267  -0.0002130   0.0002057   0.0002270
    2  -0.0032840  -0.0030759  -0.0012804  -0.0009112   0.0003097   0.0005705
    3   0.0009358  -0.0023038   0.0040208  -0.0001907  -0.0000680   0.0003674
    4  -0.0007623   0.0001100  -0.0007580  -0.0001945   0.0000353   0.0000230
    5   0.0000413   0.0002153  -0.0000194   0.0000601  -0.0000017   0.0000339
    6   0.0003617  -0.0001402   0.0002068   0.0000800  -0.0000466   0.0000838
    7  -0.0001378   0.0000559   0.0000010  -0.0000046  -0.0000033   0.0000006
    8  -0.0001365  -0.0002500  -0.0000586  -0.0000402   0.0000066   0.0000415
    9  -0.0000861   0.0000226  -0.0000208  -0.0000074   0.0000039   0.0000116
   10  -0.0001039   0.0000670   0.0001627   0.0000156  -0.0000309   0.0000555
   11   0.0001299   0.0003545  -0.0001683   0.0000671  -0.0000435  -0.0000634
   12  -0.0000009  -0.0000078   0.0000946   0.0000251   0.0000077   0.0000156
   13  -0.0000284  -0.0000116  -0.0000294  -0.0000125   0.0000041  -0.0000000
   14  -0.0000547  -0.0000190   0.0000177  -0.0000102   0.0000065   0.0000112
   15   0.0001143   0.0000753   0.0000894   0.0000327  -0.0000055  -0.0000411
   16   0.0001594  -0.0000192  -0.0000260   0.0000047   0.0000104  -0.0000396
   17   0.0001279  -0.0002030   0.0002913  -0.0000033  -0.0000032   0.0000406
   18   0.0001044  -0.0001311   0.0000968  -0.0000349   0.0000200  -0.0000379
   19  -0.0001251  -0.0001733   0.0000160  -0.0000468   0.0000209   0.0000357
   20  -0.0000208   0.0000237  -0.0000351  -0.0000005  -0.0000002  -0.0000000
   21   0.0000547   0.0001128  -0.0000126   0.0000245  -0.0000108  -0.0000260
   22   0.0001268   0.0000580  -0.0000447  -0.0000025  -0.0000225  -0.0000447
   23  -0.0000744   0.0002312  -0.0002303   0.0000308  -0.0000032  -0.0000482
   24   0.0000201   0.0001276   0.0000921   0.0000329  -0.0000332   0.0000206
   25  -0.0000407  -0.0001436   0.0000684  -0.0000435   0.0000124   0.0000239
   26   0.0000017   0.0000702   0.0000171   0.0000220  -0.0000078  -0.0000009
   27  -0.0000736  -0.0000215   0.0000201  -0.0000095   0.0000059   0.0000051
   28   0.0000060   0.0000090   0.0006718   0.0000473  -0.0000400   0.0001455
   29   0.0000552  -0.0004910  -0.0004316  -0.0001749   0.0000793  -0.0001036
   30   0.0005601   0.0010595  -0.0009302   0.0002968  -0.0000249  -0.0001360
   31   0.0004612  -0.0001275  -0.0003286  -0.0000145   0.0000040  -0.0000224
   32   0.0001369   0.0000316   0.0000289   0.0000559  -0.0000255   0.0000542
   33  -0.0001038  -0.0004984  -0.0000408  -0.0001495   0.0000382  -0.0000016
   34  -0.0331041  -0.0157757   0.0175792  -0.0022295   0.0002998   0.0043178
   35  -0.0530040   0.0326686   0.0398735   0.0006494   0.0015229  -0.0017970
   36   0.0021099   0.0181128   0.0156051   0.0043649  -0.0016109   0.0019369
   37  -0.2669518  -0.0381913   0.0993041  -0.0118011   0.0028938   0.0095836
   38   0.0150627  -0.1052162  -0.0256047  -0.0214569   0.0040298   0.0123617
   39   0.1199075   0.0052030  -0.1286465  -0.0003108  -0.0012596   0.0028626
   40  -0.0060921   0.0276665   0.0172431   0.0000616   0.0013818  -0.0010073
   41   0.0073920  -0.0159908  -0.0126399   0.0001209   0.0004361   0.0012109
   42   0.0092304  -0.0241954  -0.0105552  -0.0015483   0.0004891  -0.0016356
   43   0.5798892   0.1272386  -0.2043800  -0.1564115  -0.1441525   0.0101072
   44   0.1272386   0.6534132   0.1431415  -0.1441105  -0.2374171  -0.0018739
   45  -0.2043800   0.1431415   0.2990405   0.0100470  -0.0018353  -0.0406499
   46  -0.1564115  -0.1441105   0.0100470   0.1623105   0.1532711  -0.0156034
   47  -0.1441525  -0.2374171  -0.0018353   0.1532711   0.2486938   0.0055764
   48   0.0101072  -0.0018739  -0.0406499  -0.0156034   0.0055764   0.0345913
   49  -0.1094256   0.0574275   0.0509159   0.0075325  -0.0158083  -0.0088572
   50   0.0029822  -0.2614989  -0.0833527   0.0085514  -0.0161616  -0.0125849
   51   0.0287136  -0.1138270  -0.1234904   0.0010940   0.0009907   0.0031251
   52  -0.0243786   0.0035552   0.0177126   0.0000535   0.0001168  -0.0015331
   53   0.0226923   0.0021461  -0.0137394   0.0014949   0.0007126   0.0005497
   54   0.0254342  -0.0029624  -0.0111801  -0.0009335   0.0013558  -0.0016536
   55   0.0473094  -0.0338053  -0.0344205   0.0009819   0.0013177   0.0028373
   56   0.0094723  -0.0470710  -0.0285454   0.0006057  -0.0012454  -0.0030332
   57  -0.0169368  -0.0043611   0.0182264   0.0026074  -0.0033716   0.0023920
   58  -0.0014904  -0.0013886   0.0021915   0.0003020  -0.0003338  -0.0001930
   59  -0.0054868  -0.0003422   0.0016447   0.0008314  -0.0008646  -0.0009086
   60   0.0005538  -0.0006930   0.0028198   0.0002708  -0.0002288  -0.0000609
   61  -0.0297242   0.0198251   0.0225523  -0.0003411   0.0008636  -0.0000439
   62   0.0200808  -0.0176093  -0.0170283   0.0010058  -0.0000058  -0.0000548
   63   0.0234958  -0.0167971  -0.0237558  -0.0000696  -0.0000022  -0.0011943
   64  -0.0004547   0.0008744  -0.0000035   0.0000058  -0.0000462  -0.0000125
   65   0.0008006   0.0000342  -0.0000456  -0.0000589  -0.0000178   0.0000179
   66  -0.0001239  -0.0000403  -0.0010295  -0.0000186   0.0000098   0.0000248
           49          50          51          52          53          54
    1  -0.0010931  -0.0007099  -0.0004061   0.0007972   0.0001237  -0.0006212
    2  -0.0001397  -0.0013714  -0.0004490   0.0000610   0.0001343   0.0001428
    3   0.0002488   0.0003282  -0.0009515  -0.0006036   0.0001318   0.0000098
    4   0.0003936   0.0001621   0.0000026  -0.0005790  -0.0000211   0.0003694
    5   0.0001234   0.0001782  -0.0000906   0.0000941   0.0000044  -0.0000373
    6  -0.0002003   0.0001185   0.0000810   0.0001240   0.0000039  -0.0000983
    7  -0.0000578  -0.0000709  -0.0000090   0.0000060  -0.0000002  -0.0000020
    8  -0.0000571  -0.0000184  -0.0000068   0.0000579  -0.0000075  -0.0000412
    9   0.0000876  -0.0000421  -0.0001014  -0.0001303  -0.0000077   0.0000690
   10   0.0000627  -0.0001374  -0.0000584  -0.0000535   0.0000123   0.0000291
   11  -0.0000328  -0.0000505   0.0003705   0.0001334  -0.0000036  -0.0000726
   12   0.0004333   0.0001024  -0.0001251  -0.0003700  -0.0000161   0.0001969
   13   0.0000365   0.0000130  -0.0000042  -0.0000423  -0.0000013   0.0000227
   14   0.0001215   0.0000068  -0.0000641  -0.0001317   0.0000012   0.0000717
   15  -0.0003611  -0.0001272   0.0001134   0.0003554   0.0000085  -0.0001958
   16  -0.0003159  -0.0000120   0.0000994   0.0002858   0.0000015  -0.0001551
   17  -0.0001404   0.0000456  -0.0002403  -0.0000164   0.0000064   0.0000073
   18   0.0001216   0.0001545  -0.0001562  -0.0001500  -0.0000085   0.0000836
   19   0.0003412   0.0000987  -0.0001657  -0.0003318  -0.0000092   0.0001806
   20   0.0000184  -0.0000072   0.0000211  -0.0000006  -0.0000019   0.0000010
   21  -0.0002218  -0.0000596   0.0000860   0.0001996   0.0000054  -0.0001101
   22  -0.0002381  -0.0000142   0.0002156   0.0002475   0.0000015  -0.0001525
   23   0.0001709   0.0000353   0.0000405  -0.0000655  -0.0000217   0.0000470
   24  -0.0001700  -0.0000690   0.0000781   0.0000611   0.0000035  -0.0000408
   25   0.0003032   0.0001162  -0.0001776  -0.0003489  -0.0000097   0.0001911
   26  -0.0001159  -0.0000875   0.0000374   0.0001068   0.0000072  -0.0000645
   27   0.0000803  -0.0000080  -0.0000501  -0.0000705  -0.0000029   0.0000412
   28   0.0002415   0.0000553  -0.0001889  -0.0002274   0.0000198   0.0000921
   29   0.0002443   0.0004571   0.0003236  -0.0001276  -0.0000212   0.0000956
   30  -0.0000760  -0.0000541   0.0005135   0.0005098   0.0000269  -0.0002868
   31   0.0001296   0.0001819   0.0002743  -0.0001361  -0.0000035   0.0000558
   32  -0.0000222   0.0000994  -0.0000716   0.0000620   0.0000076  -0.0000419
   33  -0.0000349   0.0001974  -0.0000102  -0.0000819  -0.0000180   0.0000601
   34  -0.0029032  -0.0143075  -0.0066174  -0.0014681   0.0007075   0.0007281
   35  -0.0146631  -0.0642704  -0.0162264   0.0002079   0.0012550   0.0006756
   36  -0.0063785  -0.0164919  -0.0069550   0.0007085   0.0004028  -0.0009705
   37   0.0004225   0.0755900   0.0353282   0.0044722  -0.0021533  -0.0007461
   38   0.0270394   0.0269499  -0.0075352   0.0004038  -0.0020349  -0.0029787
   39   0.0152930  -0.0359171  -0.0150635   0.0003071  -0.0014898   0.0039573
   40  -0.0011340  -0.0036678   0.0016430  -0.0007207   0.0006115   0.0006779
   41  -0.0009596   0.0027876  -0.0000347   0.0008548  -0.0002944  -0.0006338
   42   0.0027103   0.0016339   0.0034058   0.0007935  -0.0004961  -0.0005904
   43  -0.1094256   0.0029822   0.0287136  -0.0243786   0.0226923   0.0254342
   44   0.0574275  -0.2614989  -0.1138270   0.0035552   0.0021461  -0.0029624
   45   0.0509159  -0.0833527  -0.1234904   0.0177126  -0.0137394  -0.0111801
   46   0.0075325   0.0085514   0.0010940   0.0000535   0.0014949  -0.0009335
   47  -0.0158083  -0.0161616   0.0009907   0.0001168   0.0007126   0.0013558
   48  -0.0088572  -0.0125849   0.0031251  -0.0015331   0.0005497  -0.0016536
   49   0.4328437   0.0781480  -0.1467704  -0.1299312   0.0005659   0.0608811
   50   0.0781480   0.5707403   0.1389438  -0.0028930  -0.0382220  -0.0046296
   51  -0.1467704   0.1389438   0.2581163   0.0595132  -0.0065077  -0.0590715
   52  -0.1299312  -0.0028930   0.0595132   0.1820618   0.0018572  -0.0958934
   53   0.0005659  -0.0382220  -0.0065077   0.0018572   0.0402337   0.0107287
   54   0.0608811  -0.0046296  -0.0590715  -0.0958934   0.0107287   0.0698339
   55  -0.1639145  -0.0772665   0.0254802  -0.0299047  -0.0186625   0.0113499
   56  -0.1298976  -0.2229446   0.0088613   0.0018078   0.0016035  -0.0017075
   57   0.0046428  -0.0207686  -0.0745935   0.0195098   0.0097903  -0.0037093
   58   0.0033647  -0.0099030  -0.0040160  -0.0006333  -0.0059550  -0.0026329
   59   0.0106568  -0.0328674  -0.0205896  -0.0012212  -0.0024617   0.0000373
   60   0.0042167  -0.0088760  -0.0026911  -0.0007296   0.0026978   0.0005232
   61  -0.0349796  -0.0574363   0.0019712   0.0017651  -0.0005948   0.0008029
   62  -0.0125121   0.0349020   0.0175037  -0.0053150  -0.0033694   0.0001868
   63   0.0196484   0.0435183   0.0155238  -0.0010335  -0.0025491   0.0032901
   64  -0.0016760   0.0005222   0.0040772  -0.0009336  -0.0006774   0.0003220
   65  -0.0001669   0.0012962  -0.0014495   0.0004524   0.0003265  -0.0001803
   66   0.0037875  -0.0020145   0.0022175   0.0008015   0.0004859  -0.0001580
           55          56          57          58          59          60
    1   0.0036195   0.0004852   0.0024562   0.0001553  -0.0004122  -0.0002808
    2   0.0005321  -0.0022516  -0.0032857   0.0007951  -0.0004585  -0.0007476
    3   0.0018433  -0.0035794   0.0042824   0.0001686   0.0001650   0.0000610
    4  -0.0007611  -0.0002474  -0.0007783  -0.0001618   0.0003187   0.0001369
    5  -0.0000205   0.0000884   0.0004283  -0.0000173   0.0000019  -0.0000468
    6   0.0001578  -0.0000471   0.0005081  -0.0000012   0.0000114   0.0000354
    7   0.0000381  -0.0000016  -0.0000280   0.0000102  -0.0000255  -0.0000140
    8   0.0001263  -0.0000461   0.0001365   0.0000404  -0.0001065  -0.0000669
    9   0.0002138  -0.0002742  -0.0001290  -0.0000069   0.0000663   0.0000320
   10  -0.0000287   0.0001475  -0.0001373  -0.0000265   0.0000594   0.0001070
   11  -0.0004992   0.0005167  -0.0005037   0.0000367  -0.0001569  -0.0000389
   12   0.0000322  -0.0003974  -0.0003296  -0.0001663   0.0003699   0.0002242
   13  -0.0000332  -0.0000292  -0.0000552  -0.0000082   0.0000228   0.0000124
   14   0.0000251  -0.0001564  -0.0000763  -0.0000443   0.0001183   0.0000693
   15   0.0000677   0.0004355   0.0001973   0.0001125  -0.0002816  -0.0001542
   16   0.0000366   0.0002496   0.0002646   0.0000818  -0.0002277  -0.0001887
   17   0.0002231  -0.0001584   0.0003167  -0.0000001   0.0000166  -0.0000225
   18  -0.0000055  -0.0003618   0.0001455  -0.0000517   0.0001307   0.0000236
   19  -0.0000068  -0.0003396  -0.0001542  -0.0001269   0.0002884   0.0001857
   20  -0.0000120   0.0000142  -0.0000284   0.0000010   0.0000004   0.0000035
   21   0.0000265   0.0002062   0.0001174   0.0000760  -0.0001778  -0.0001163
   22  -0.0001080   0.0002830   0.0002565   0.0000731  -0.0002163  -0.0001413
   23  -0.0000511   0.0000839  -0.0001581  -0.0000722   0.0000897   0.0001063
   24   0.0001630   0.0002081   0.0001640   0.0000299  -0.0001106  -0.0000056
   25   0.0000438  -0.0004468  -0.0000172  -0.0000965   0.0002496   0.0001631
   26   0.0000610   0.0001355   0.0000498   0.0000270  -0.0000687  -0.0000586
   27  -0.0000087  -0.0000612  -0.0000756  -0.0000292   0.0000648   0.0000463
   28   0.0000904  -0.0002023   0.0006855   0.0000050  -0.0000312   0.0001142
   29  -0.0006196   0.0000849  -0.0002983  -0.0001119   0.0001367   0.0001938
   30  -0.0000928   0.0001762  -0.0007975   0.0003053  -0.0004419  -0.0003607
   31   0.0000687  -0.0002928  -0.0000702  -0.0000123   0.0000682   0.0000057
   32  -0.0001608  -0.0001755   0.0001985   0.0000791  -0.0000653  -0.0000541
   33  -0.0002950   0.0001092   0.0000194  -0.0000876   0.0000927   0.0000834
   34   0.0010948   0.0266228   0.0141377  -0.0016113  -0.0002469   0.0032820
   35   0.0711282   0.0260472  -0.0327236  -0.0035062   0.0031567   0.0014802
   36   0.0322145  -0.0071105  -0.0137752   0.0019836  -0.0003011   0.0030919
   37  -0.0559977  -0.0276139   0.0166686   0.0008789   0.0001006  -0.0006304
   38  -0.0282550  -0.0159124   0.0124484   0.0007675   0.0003550  -0.0001645
   39   0.0170688   0.0120180  -0.0113937  -0.0004179   0.0001670  -0.0000486
   40   0.0012220   0.0008999  -0.0004976  -0.0001065   0.0005930   0.0000586
   41   0.0003706   0.0004118  -0.0000014   0.0005584  -0.0015387  -0.0007646
   42  -0.0008525  -0.0003004   0.0001107   0.0000574  -0.0007995  -0.0007837
   43   0.0473094   0.0094723  -0.0169368  -0.0014904  -0.0054868   0.0005538
   44  -0.0338053  -0.0470710  -0.0043611  -0.0013886  -0.0003422  -0.0006930
   45  -0.0344205  -0.0285454   0.0182264   0.0021915   0.0016447   0.0028198
   46   0.0009819   0.0006057   0.0026074   0.0003020   0.0008314   0.0002708
   47   0.0013177  -0.0012454  -0.0033716  -0.0003338  -0.0008646  -0.0002288
   48   0.0028373  -0.0030332   0.0023920  -0.0001930  -0.0009086  -0.0000609
   49  -0.1639145  -0.1298976   0.0046428   0.0033647   0.0106568   0.0042167
   50  -0.0772665  -0.2229446  -0.0207686  -0.0099030  -0.0328674  -0.0088760
   51   0.0254802   0.0088613  -0.0745935  -0.0040160  -0.0205896  -0.0026911
   52  -0.0299047   0.0018078   0.0195098  -0.0006333  -0.0012212  -0.0007296
   53  -0.0186625   0.0016035   0.0097903  -0.0059550  -0.0024617   0.0026978
   54   0.0113499  -0.0017075  -0.0037093  -0.0026329   0.0000373   0.0005232
   55   0.5111514   0.0969335  -0.1818996  -0.0430282   0.0213836   0.0194164
   56   0.0969335   0.4882906   0.0939998   0.0247365  -0.1256001  -0.0550022
   57  -0.1818996   0.0939998   0.2591876   0.0207778  -0.0529822  -0.0553196
   58  -0.0430282   0.0247365   0.0207778   0.0483211  -0.0347400  -0.0340290
   59   0.0213836  -0.1256001  -0.0529822  -0.0347400   0.1765807   0.0856936
   60   0.0194164  -0.0550022  -0.0553196  -0.0340290   0.0856936   0.0646525
   61  -0.2592804   0.0187524   0.1186974  -0.0059333   0.0080417   0.0090260
   62  -0.0357852  -0.1051084   0.0028364   0.0276229  -0.0164625  -0.0239765
   63   0.0964072  -0.0281592  -0.1277705   0.0168720  -0.0131264  -0.0104621
   64  -0.0125964  -0.0219236  -0.0001266   0.0000433  -0.0000065  -0.0015356
   65   0.0030379   0.0033969  -0.0016434   0.0014078   0.0005371   0.0004968
   66   0.0103001   0.0125646   0.0025407  -0.0009427   0.0012764  -0.0015907
           61          62          63          64          65          66
    1  -0.0126947   0.0067749   0.0117057  -0.0002135  -0.0006005  -0.0023410
    2   0.0234042   0.0032394  -0.0142223   0.0013523   0.0002900   0.0008585
    3   0.0179622  -0.0046248  -0.0080262  -0.0014935   0.0021253  -0.0022224
    4  -0.0005429  -0.0013621   0.0004479   0.0003907  -0.0000376   0.0004166
    5   0.0015218  -0.0015461  -0.0001687  -0.0000831   0.0003439  -0.0000451
    6  -0.0010767   0.0021010   0.0007494  -0.0000448  -0.0001634  -0.0001461
    7   0.0003141   0.0000212  -0.0000760   0.0000021  -0.0000184  -0.0000587
    8   0.0002626   0.0003834  -0.0002180  -0.0000394  -0.0000271  -0.0001403
    9   0.0003180  -0.0001680  -0.0001103  -0.0000693  -0.0000063  -0.0001507
   10  -0.0005216  -0.0001099   0.0000883   0.0000350   0.0000621   0.0001706
   11  -0.0003378  -0.0001432   0.0007037   0.0000442  -0.0000013   0.0002483
   12  -0.0003901  -0.0003075   0.0006422   0.0000371  -0.0002427  -0.0001707
   13  -0.0000546  -0.0000279   0.0000046   0.0000032   0.0000009   0.0000105
   14  -0.0001734  -0.0000491  -0.0000072   0.0000237  -0.0000443  -0.0000004
   15   0.0002295   0.0001736  -0.0000293  -0.0000787   0.0001145  -0.0000274
   16   0.0002884  -0.0001018  -0.0000576  -0.0000692   0.0000259  -0.0000071
   17  -0.0000997   0.0001916  -0.0004211   0.0000309   0.0000032   0.0000062
   18  -0.0000424   0.0001259   0.0000264  -0.0000119  -0.0001015  -0.0001168
   19  -0.0004578  -0.0002065   0.0002003   0.0000385  -0.0001066  -0.0000570
   20   0.0000016  -0.0000255   0.0000220  -0.0000034   0.0000031   0.0000011
   21   0.0002799   0.0001057  -0.0001128  -0.0000319   0.0000713   0.0000228
   22  -0.0001323   0.0000514   0.0002302  -0.0001665   0.0001190  -0.0000157
   23  -0.0009498  -0.0000592   0.0003690  -0.0000295  -0.0001475  -0.0000483
   24  -0.0002081  -0.0001454  -0.0000678  -0.0000167   0.0001877  -0.0000244
   25  -0.0003355  -0.0001951   0.0000317  -0.0000158  -0.0000295  -0.0001348
   26   0.0000223   0.0000562   0.0000463  -0.0000053   0.0000142   0.0000560
   27  -0.0000430  -0.0000394   0.0001437   0.0000030  -0.0000343  -0.0000385
   28   0.0001684  -0.0020836  -0.0015164  -0.0000521   0.0006259  -0.0002076
   29  -0.0004122   0.0000844   0.0004032   0.0001851  -0.0000666  -0.0001440
   30   0.0023713   0.0007511  -0.0026186   0.0001378  -0.0002676   0.0008095
   31  -0.0002655   0.0000945  -0.0011362   0.0000311  -0.0000116   0.0000234
   32   0.0010655   0.0000193  -0.0001136  -0.0000334   0.0000304   0.0000366
   33  -0.0003927  -0.0002099   0.0007284  -0.0000072   0.0000757  -0.0002715
   34  -0.1198391   0.0613329   0.0589218   0.0081583  -0.0151566  -0.0082152
   35   0.0067049  -0.2511727  -0.0795797   0.0081014  -0.0158667  -0.0125236
   36   0.0362360  -0.1104154  -0.1259855   0.0010839   0.0002988   0.0034574
   37   0.0482707  -0.0361587  -0.0363321   0.0014023   0.0011700   0.0029985
   38   0.0086233  -0.0533529  -0.0321407   0.0007125  -0.0012204  -0.0031892
   39  -0.0177542  -0.0054028   0.0194673   0.0027828  -0.0034270   0.0028851
   40  -0.0016228  -0.0013042   0.0023843   0.0002428  -0.0003504  -0.0001829
   41  -0.0059544  -0.0005963   0.0017651   0.0008561  -0.0010546  -0.0009170
   42   0.0006136  -0.0011189   0.0028263   0.0003031  -0.0003108  -0.0001053
   43  -0.0297242   0.0200808   0.0234958  -0.0004547   0.0008006  -0.0001239
   44   0.0198251  -0.0176093  -0.0167971   0.0008744   0.0000342  -0.0000403
   45   0.0225523  -0.0170283  -0.0237558  -0.0000035  -0.0000456  -0.0010295
   46  -0.0003411   0.0010058  -0.0000696   0.0000058  -0.0000589  -0.0000186
   47   0.0008636  -0.0000058  -0.0000022  -0.0000462  -0.0000178   0.0000098
   48  -0.0000439  -0.0000548  -0.0011943  -0.0000125   0.0000179   0.0000248
   49  -0.0349796  -0.0125121   0.0196484  -0.0016760  -0.0001669   0.0037875
   50  -0.0574363   0.0349020   0.0435183   0.0005222   0.0012962  -0.0020145
   51   0.0019712   0.0175037   0.0155238   0.0040772  -0.0014495   0.0022175
   52   0.0017651  -0.0053150  -0.0010335  -0.0009336   0.0004524   0.0008015
   53  -0.0005948  -0.0033694  -0.0025491  -0.0006774   0.0003265   0.0004859
   54   0.0008029   0.0001868   0.0032901   0.0003220  -0.0001803  -0.0001580
   55  -0.2592804  -0.0357852   0.0964072  -0.0125964   0.0030379   0.0103001
   56   0.0187524  -0.1051084  -0.0281592  -0.0219236   0.0033969   0.0125646
   57   0.1186974   0.0028364  -0.1277705  -0.0001266  -0.0016434   0.0025407
   58  -0.0059333   0.0276229   0.0168720   0.0000433   0.0014078  -0.0009427
   59   0.0080417  -0.0164625  -0.0131264  -0.0000065   0.0005371   0.0012764
   60   0.0090260  -0.0239765  -0.0104621  -0.0015356   0.0004968  -0.0015907
   61   0.5708704   0.1188171  -0.1996274  -0.1549514  -0.1419507   0.0085210
   62   0.1188171   0.6466652   0.1435049  -0.1406399  -0.2360429  -0.0037950
   63  -0.1996274   0.1435049   0.2982386   0.0094097  -0.0028299  -0.0415027
   64  -0.1549514  -0.1406399   0.0094097   0.1607762   0.1507851  -0.0147244
   65  -0.1419507  -0.2360429  -0.0028299   0.1507851   0.2482136   0.0073142
   66   0.0085210  -0.0037950  -0.0415027  -0.0147244   0.0073142   0.0355968
 **********************************************************************
 **                                                                  **
 **                       VIBRATIONAL ANALYSIS                       **
 **                       --------------------                       **
 **                                                                  **
 **        VIBRATIONAL FREQUENCIES (CM**-1) AND NORMAL MODES         **
 **     FORCE CONSTANTS (mDYN/ANGSTROM) AND REDUCED MASSES (AMU)     **
 **                  INFRARED INTENSITIES (KM/MOL)                   **
 **                                                                  **
 **********************************************************************


 Mode:                 1                      2                      3
 Frequency:        12.99                  35.30                  37.83
 Force Cnst:      0.0022                 0.0156                 0.0174
 Red. Mass:      21.8498                21.2502                20.6349
 IR Active:          YES                    YES                    YES
 IR Intens:        0.007                  0.039                  0.028
 Raman Active:       YES                    YES                    YES
               X      Y      Z        X      Y      Z        X      Y      Z
 C          0.005 -0.007  0.016   -0.084 -0.175 -0.149   -0.046  0.155 -0.110
 C          0.016  0.119  0.066   -0.041 -0.167 -0.145    0.041  0.136 -0.114
 H          0.028  0.199  0.112   -0.039 -0.222 -0.197    0.085  0.181 -0.164
 C          0.010  0.142  0.056    0.011 -0.053 -0.059    0.076  0.043 -0.062
 Cl         0.025  0.314  0.126    0.070 -0.044 -0.057    0.203  0.030 -0.072
 C         -0.008  0.035 -0.006    0.026  0.078  0.032    0.015 -0.047 -0.012
 Cl        -0.016  0.057 -0.020    0.112  0.306  0.173    0.044 -0.211  0.032
 C         -0.017 -0.088 -0.055   -0.027  0.035  0.014   -0.069 -0.008  0.001
 Cl        -0.036 -0.217 -0.131   -0.014  0.197  0.131   -0.147 -0.110  0.070
 C         -0.009 -0.104 -0.041   -0.086 -0.110 -0.085   -0.095  0.105 -0.045
 Cl        -0.007 -0.225 -0.090   -0.159 -0.188 -0.118   -0.195  0.184 -0.016
 C          0.011 -0.012  0.025   -0.082 -0.131 -0.146   -0.065  0.146 -0.143
 C          0.082 -0.064  0.171   -0.118 -0.096 -0.036    0.025  0.077 -0.074
 Cl         0.150 -0.133  0.329   -0.239 -0.146 -0.008    0.067  0.117 -0.123
 C          0.087 -0.053  0.177   -0.053 -0.026  0.073    0.096 -0.034  0.054
 H          0.143 -0.094  0.291   -0.078 -0.006  0.174    0.183 -0.098  0.135
 C          0.013  0.010  0.030    0.049  0.011  0.065    0.068 -0.069  0.100
 Cl         0.021  0.017  0.044    0.154  0.084  0.249    0.211 -0.250  0.355
 C         -0.066  0.065 -0.128    0.071 -0.010 -0.075   -0.062  0.026 -0.036
 Cl        -0.160  0.149 -0.326    0.191  0.051 -0.125   -0.139  0.005 -0.038
 C         -0.066  0.052 -0.127    0.006 -0.084 -0.175   -0.120  0.129 -0.147
 H         -0.125  0.095 -0.245    0.037 -0.108 -0.266   -0.197  0.186 -0.209
 TransDip   0.001  0.000  0.003   -0.002 -0.005 -0.004    0.000  0.004 -0.004

 Mode:                 4                      5                      6
 Frequency:        75.71                  78.72                  80.74
 Force Cnst:      0.0837                 0.1084                 0.1032
 Red. Mass:      24.7733                29.6974                26.8675
 IR Active:          YES                    YES                    YES
 IR Intens:        0.059                  0.026                  0.031
 Raman Active:       YES                    YES                    YES
               X      Y      Z        X      Y      Z        X      Y      Z
 C         -0.074 -0.162 -0.132    0.053 -0.066  0.111   -0.051  0.129 -0.111
 C         -0.049 -0.136 -0.122    0.034  0.037  0.153    0.016  0.189 -0.087
 H         -0.043 -0.147 -0.143    0.032  0.106  0.216    0.056  0.269 -0.098
 C         -0.001  0.002 -0.045   -0.003  0.022  0.099    0.028  0.075 -0.078
 Cl         0.135  0.404  0.116   -0.046  0.191  0.173    0.113  0.007 -0.111
 C         -0.027 -0.067 -0.051   -0.005 -0.073  0.014   -0.013  0.007 -0.049
 Cl        -0.038 -0.190 -0.071   -0.128 -0.410 -0.186   -0.024 -0.239 -0.071
 C         -0.040 -0.026 -0.035    0.072  0.042  0.061   -0.054  0.084 -0.020
 Cl        -0.040  0.044  0.024    0.198  0.428  0.149   -0.043  0.313  0.152
 C         -0.044  0.010 -0.045    0.075 -0.065  0.070   -0.100  0.028 -0.104
 Cl         0.010  0.419  0.116    0.111 -0.246  0.001   -0.261 -0.273 -0.228
 C         -0.072 -0.174 -0.130    0.042 -0.074  0.092   -0.042  0.117 -0.096
 C         -0.088 -0.160 -0.035   -0.030 -0.021 -0.011    0.052  0.047  0.025
 Cl        -0.127 -0.268  0.131   -0.180  0.072 -0.251    0.250 -0.053  0.306
 C         -0.080 -0.078 -0.020   -0.017 -0.013  0.011    0.036  0.028 -0.004
 H         -0.113 -0.052  0.027   -0.044  0.006 -0.016    0.075 -0.000  0.028
 C         -0.018 -0.042 -0.046    0.010 -0.018  0.035   -0.010  0.033 -0.036
 Cl        -0.022  0.077 -0.056    0.057 -0.027  0.118   -0.069  0.031 -0.141
 C          0.050 -0.096 -0.060   -0.001 -0.011 -0.010   -0.007  0.032  0.019
 Cl         0.237 -0.104  0.041   -0.106  0.094 -0.252    0.102 -0.096  0.308
 C         -0.001 -0.152 -0.131    0.043 -0.061  0.072   -0.056  0.101 -0.074
 H          0.040 -0.183 -0.167    0.058 -0.073  0.079   -0.081  0.119 -0.081
 TransDip  -0.002 -0.005 -0.005    0.001  0.000  0.005   -0.000  0.004 -0.003

 Mode:                 7                      8                      9
 Frequency:       143.91                 163.93                 181.88
 Force Cnst:      0.3181                 0.1594                 0.2694
 Red. Mass:      26.0706                10.0667                13.8245
 IR Active:          YES                    YES                    YES
 IR Intens:        0.058                  0.162                  0.117
 Raman Active:       YES                    YES                    YES
               X      Y      Z        X      Y      Z        X      Y      Z
 C         -0.028 -0.045  0.030   -0.029  0.014 -0.053    0.053  0.185  0.066
 C         -0.112 -0.039  0.063   -0.029  0.009 -0.063    0.095  0.395  0.153
 H         -0.141 -0.060  0.107   -0.021  0.016 -0.072    0.094  0.394  0.156
 C         -0.140 -0.015  0.065   -0.009 -0.000 -0.050    0.086  0.359  0.140
 Cl        -0.340  0.051  0.105    0.098  0.008 -0.057   -0.057 -0.126 -0.057
 C         -0.138 -0.014  0.075   -0.015 -0.002 -0.035    0.071  0.298  0.118
 Cl        -0.169  0.020  0.054    0.008  0.004  0.001   -0.023 -0.069 -0.038
 C         -0.100 -0.028  0.087   -0.028  0.002 -0.037    0.064  0.257  0.105
 Cl        -0.150 -0.032  0.166   -0.052  0.015  0.008   -0.024 -0.079 -0.013
 C         -0.083 -0.034  0.080   -0.033  0.013 -0.058    0.048  0.198  0.077
 Cl        -0.267  0.018  0.106   -0.077  0.042 -0.053   -0.051  0.009  0.001
 C          0.053 -0.057 -0.002    0.049 -0.033  0.087    0.014 -0.039 -0.016
 C          0.124 -0.083 -0.056    0.121 -0.087  0.225    0.015 -0.053 -0.019
 Cl         0.392  0.064 -0.199   -0.068  0.040 -0.095   -0.191 -0.152  0.037
 C          0.134 -0.093 -0.054    0.228 -0.165  0.414    0.030 -0.019 -0.002
 H          0.105 -0.071 -0.037    0.259 -0.187  0.465    0.024 -0.015  0.002
 C          0.168 -0.051 -0.069    0.156 -0.115  0.289    0.012 -0.029 -0.000
 Cl         0.166  0.025 -0.106   -0.090  0.054 -0.144   -0.018 -0.150 -0.057
 C          0.157 -0.041 -0.057    0.112 -0.084  0.210    0.014 -0.030 -0.006
 Cl         0.305  0.048 -0.169   -0.039  0.020 -0.053    0.190  0.055 -0.086
 C          0.138 -0.052 -0.037    0.093 -0.069  0.173   -0.003 -0.060 -0.010
 H          0.169 -0.078 -0.063    0.053 -0.039  0.105    0.002 -0.065 -0.013
 TransDip  -0.003 -0.007  0.003    0.007 -0.004  0.010    0.009  0.006 -0.000

 Mode:                10                     11                     12
 Frequency:       200.88                 210.45                 217.85
 Force Cnst:      0.5649                 0.6353                 0.5572
 Red. Mass:      23.7598                24.3487                19.9284
 IR Active:          YES                    YES                    YES
 IR Intens:        0.115                  0.129                  0.199
 Raman Active:       YES                    YES                    YES
               X      Y      Z        X      Y      Z        X      Y      Z
 C          0.014  0.042  0.014   -0.031 -0.027  0.074   -0.131  0.010  0.007
 C          0.051  0.199  0.079   -0.100 -0.004  0.062   -0.102  0.066  0.002
 H          0.044  0.166  0.065   -0.118 -0.025  0.081   -0.112  0.040 -0.004
 C          0.060  0.237  0.095   -0.085 -0.006  0.103   -0.090  0.100 -0.003
 Cl        -0.021 -0.072 -0.031    0.490 -0.147  0.063    0.117 -0.025 -0.063
 C          0.056  0.220  0.088   -0.120  0.012  0.112   -0.119  0.094  0.033
 Cl        -0.014 -0.051 -0.030   -0.353  0.162 -0.208   -0.027 -0.107  0.236
 C          0.048  0.184  0.075   -0.019  0.003  0.093   -0.148  0.104 -0.006
 Cl        -0.008 -0.054 -0.019    0.135  0.041 -0.204   -0.168  0.058 -0.092
 C          0.028  0.109  0.043   -0.029 -0.011  0.107   -0.106  0.048  0.014
 Cl        -0.020  0.007  0.002   -0.201 -0.011  0.131    0.392 -0.076 -0.033
 C         -0.024 -0.120 -0.046   -0.021 -0.066  0.088   -0.159 -0.045 -0.036
 C         -0.008 -0.150 -0.036   -0.076 -0.021 -0.038   -0.088 -0.091  0.066
 Cl         0.099 -0.116 -0.115    0.136  0.021 -0.013    0.190  0.084 -0.115
 C         -0.030 -0.169 -0.005   -0.136  0.005 -0.122   -0.081 -0.134  0.129
 H         -0.031 -0.170  0.014   -0.178  0.034 -0.199   -0.035 -0.170  0.191
 C          0.019 -0.119 -0.039   -0.094 -0.017 -0.029   -0.150 -0.081  0.070
 Cl         0.138  0.547  0.133   -0.049  0.005  0.079   -0.184  0.041  0.091
 C          0.014 -0.149 -0.078   -0.016 -0.068  0.067   -0.165 -0.061 -0.059
 Cl        -0.250 -0.320  0.018    0.089  0.041 -0.084    0.229  0.039 -0.051
 C         -0.008 -0.104 -0.069    0.027 -0.110  0.158   -0.223 -0.039 -0.140
 H         -0.009 -0.105 -0.089    0.072 -0.145  0.243   -0.282  0.002 -0.213
 TransDip  -0.009  0.002  0.006   -0.001  0.000 -0.011   -0.010 -0.009  0.003

 Mode:                13                     14                     15
 Frequency:       227.42                 231.00                 247.36
 Force Cnst:      0.9117                 0.2170                 0.7237
 Red. Mass:      29.9185                 6.9009                20.0737
 IR Active:          YES                    YES                    YES
 IR Intens:        0.022                  0.081                  0.150
 Raman Active:       YES                    YES                    YES
               X      Y      Z        X      Y      Z        X      Y      Z
 C         -0.007  0.015 -0.015   -0.017  0.017 -0.019   -0.028  0.030  0.018
 C         -0.006  0.020 -0.027   -0.035  0.001 -0.038   -0.135  0.072  0.020
 H          0.000  0.028 -0.033   -0.041 -0.012 -0.037   -0.172  0.097  0.118
 C          0.005  0.005 -0.007   -0.026  0.022 -0.052   -0.175  0.032 -0.013
 Cl         0.135 -0.020 -0.033   -0.008  0.033 -0.066    0.132 -0.018 -0.035
 C          0.041  0.010 -0.045   -0.020  0.034 -0.035   -0.249 -0.017  0.054
 Cl        -0.163  0.193 -0.385    0.068 -0.064  0.105   -0.232 -0.023  0.234
 C          0.014  0.009 -0.039   -0.031  0.051 -0.037   -0.184 -0.023  0.015
 Cl        -0.352 -0.147  0.570   -0.062  0.022 -0.039   -0.145  0.089 -0.100
 C          0.005  0.032 -0.076   -0.012  0.048 -0.036   -0.100 -0.038  0.065
 Cl         0.329 -0.031 -0.110   -0.009  0.020 -0.064    0.166 -0.062  0.080
 C          0.028 -0.013  0.036    0.041 -0.043  0.090    0.062  0.055 -0.011
 C         -0.016  0.018 -0.049   -0.066  0.034 -0.101    0.124  0.018 -0.060
 Cl         0.002 -0.023  0.031    0.052 -0.027  0.062   -0.144 -0.118  0.027
 C         -0.048  0.043 -0.106   -0.128  0.071 -0.203    0.171  0.071 -0.076
 H         -0.083  0.069 -0.166   -0.203  0.125 -0.345    0.115  0.118 -0.027
 C         -0.003  0.013 -0.034   -0.030 -0.003 -0.018    0.264  0.088 -0.126
 Cl         0.028 -0.005  0.013    0.004 -0.001  0.052    0.334 -0.046 -0.204
 C          0.048 -0.025  0.066    0.105 -0.099  0.209    0.175  0.138 -0.058
 Cl        -0.030  0.005 -0.029   -0.035  0.028 -0.094   -0.145 -0.020  0.075
 C          0.084 -0.050  0.132    0.187 -0.155  0.357    0.160  0.125 -0.049
 H          0.123 -0.078  0.197    0.277 -0.222  0.526    0.224  0.077 -0.107
 TransDip  -0.003  0.000  0.004    0.006 -0.004  0.005    0.006  0.011  0.001

 Mode:                16                     17                     18
 Frequency:       267.63                 329.63                 335.11
 Force Cnst:      0.2738                 1.6724                 1.8756
 Red. Mass:       6.4878                26.1234                28.3478
 IR Active:          YES                    YES                    YES
 IR Intens:        0.538                  0.006                  0.022
 Raman Active:       YES                    YES                    YES
               X      Y      Z        X      Y      Z        X      Y      Z
 C          0.007  0.029  0.013   -0.124 -0.032 -0.030    0.078 -0.048  0.066
 C          0.085  0.357  0.146   -0.071  0.011  0.037    0.151 -0.023 -0.009
 H          0.158  0.664  0.267   -0.003  0.036 -0.073    0.087 -0.048  0.089
 C          0.020  0.079  0.032    0.010 -0.007  0.179    0.069  0.074 -0.215
 Cl        -0.009 -0.041 -0.018    0.006 -0.135  0.301   -0.007  0.176 -0.433
 C         -0.049 -0.214 -0.091    0.065  0.024  0.036    0.022  0.016 -0.089
 Cl         0.021  0.053  0.022    0.054 -0.016 -0.015    0.106  0.023 -0.115
 C         -0.076 -0.321 -0.134    0.018  0.003 -0.035   -0.058 -0.010  0.010
 Cl         0.014  0.068  0.023    0.011  0.011 -0.036   -0.064  0.015  0.007
 C         -0.060 -0.263 -0.111   -0.051  0.007 -0.163    0.010 -0.103  0.221
 Cl         0.007  0.071  0.018    0.014  0.119 -0.280   -0.035 -0.181  0.482
 C          0.007 -0.006  0.015   -0.124 -0.121  0.009   -0.042 -0.064 -0.029
 C          0.003 -0.013 -0.001   -0.030 -0.230 -0.087    0.002 -0.136 -0.079
 Cl        -0.001 -0.020 -0.004    0.158 -0.358 -0.232    0.106 -0.259 -0.161
 C         -0.016 -0.013 -0.023   -0.001  0.004 -0.006    0.016  0.007  0.005
 H         -0.016 -0.014 -0.047   -0.143  0.109  0.111   -0.048  0.053  0.067
 C         -0.026 -0.020 -0.008    0.048  0.097  0.017   -0.003  0.047  0.051
 Cl        -0.015  0.020  0.022    0.028 -0.002 -0.017   -0.065  0.014  0.038
 C         -0.014 -0.031  0.001   -0.053  0.210  0.129   -0.053  0.115  0.104
 Cl         0.022 -0.018 -0.023   -0.133  0.406  0.234   -0.086  0.273  0.154
 C         -0.007 -0.024  0.021   -0.085 -0.041  0.042   -0.065 -0.042  0.035
 H         -0.009 -0.023  0.046    0.048 -0.138 -0.071    0.005 -0.092 -0.001
 TransDip   0.009  0.020  0.008   -0.002  0.001  0.000   -0.004  0.002  0.002

 Mode:                19                     20                     21
 Frequency:       354.34                 357.77                 372.99
 Force Cnst:      1.5731                 1.0708                 0.9406
 Red. Mass:      21.2652                14.1984                11.4746
 IR Active:          YES                    YES                    YES
 IR Intens:        0.251                  0.269                  0.686
 Raman Active:       YES                    YES                    YES
               X      Y      Z        X      Y      Z        X      Y      Z
 C          0.128  0.269  0.030    0.081  0.355  0.195   -0.032  0.125 -0.058
 C         -0.071  0.093 -0.062    0.036  0.048  0.079    0.062  0.059 -0.057
 H         -0.113  0.103  0.032    0.059  0.097  0.077    0.110  0.102 -0.114
 C         -0.150 -0.179 -0.172   -0.059 -0.358 -0.091    0.055 -0.088 -0.010
 Cl        -0.013  0.128 -0.207    0.031 -0.008  0.143   -0.040 -0.010  0.074
 C         -0.195 -0.248 -0.015   -0.034 -0.348 -0.194    0.001 -0.130  0.025
 Cl        -0.272  0.022  0.221    0.147  0.056 -0.064   -0.042  0.029 -0.003
 C          0.158 -0.053  0.076   -0.064  0.069 -0.045   -0.020 -0.027  0.070
 Cl         0.330 -0.156  0.193   -0.195  0.081 -0.098    0.071 -0.015 -0.004
 C          0.159  0.269  0.031    0.069  0.398  0.176   -0.050  0.097  0.064
 Cl         0.002  0.030 -0.185   -0.034 -0.064  0.024    0.062 -0.046  0.049
 C          0.108  0.033  0.057    0.058  0.076  0.102   -0.189  0.167 -0.342
 C          0.137 -0.034  0.004    0.129 -0.016  0.016   -0.176  0.150 -0.369
 Cl        -0.011 -0.152 -0.072   -0.050 -0.109 -0.033    0.019 -0.043  0.043
 C          0.078 -0.012 -0.032    0.080 -0.053 -0.040   -0.006  0.010 -0.055
 H          0.127 -0.052 -0.057    0.140 -0.100 -0.066   -0.018  0.018 -0.109
 C         -0.091 -0.015 -0.056   -0.059 -0.057 -0.088    0.206 -0.170  0.372
 Cl        -0.086  0.044  0.080    0.012  0.049  0.027   -0.033  0.033 -0.047
 C         -0.114  0.006 -0.044   -0.112 -0.032 -0.062    0.167 -0.144  0.331
 Cl         0.024  0.037  0.019    0.069 -0.045 -0.039   -0.012  0.009 -0.055
 C         -0.063 -0.001  0.038   -0.074  0.028  0.061   -0.085  0.058 -0.103
 H         -0.107  0.033  0.086   -0.123  0.063  0.125   -0.155  0.109 -0.194
 TransDip   0.013  0.006  0.008    0.008  0.014  0.003   -0.010  0.015 -0.019

 Mode:                22                     23                     24
 Frequency:       450.26                 455.33                 496.95
 Force Cnst:      1.5337                 0.4120                 0.9109
 Red. Mass:      12.8399                 3.3731                 6.2601
 IR Active:          YES                    YES                    YES
 IR Intens:       12.182                  3.358                  1.138
 Raman Active:       YES                    YES                    YES
               X      Y      Z        X      Y      Z        X      Y      Z
 C         -0.184  0.023  0.064   -0.019  0.021 -0.062   -0.002 -0.121 -0.029
 C         -0.079  0.113  0.068    0.035  0.015 -0.055    0.045  0.155  0.084
 H         -0.032  0.215  0.054    0.063  0.039 -0.089    0.089  0.383  0.194
 C         -0.073 -0.060 -0.011    0.048 -0.007 -0.004   -0.031 -0.104 -0.043
 Cl         0.013  0.033 -0.077   -0.017 -0.008  0.027    0.004  0.005 -0.002
 C         -0.032 -0.128 -0.058    0.018 -0.010  0.029   -0.044 -0.167 -0.076
 Cl         0.095  0.013 -0.045   -0.021  0.005 -0.001   -0.001  0.016  0.012
 C         -0.002  0.054  0.046   -0.018 -0.008  0.029    0.051  0.177  0.059
 Cl         0.127 -0.055  0.042    0.009  0.001 -0.007   -0.017 -0.013 -0.008
 C         -0.066  0.148  0.046   -0.041 -0.001  0.000    0.052  0.115  0.050
 Cl         0.011 -0.010 -0.007    0.018 -0.011  0.021   -0.006 -0.002 -0.010
 C         -0.279 -0.118  0.050   -0.058  0.063 -0.141   -0.022 -0.180 -0.056
 C         -0.281 -0.124  0.048   -0.060  0.068 -0.148   -0.146 -0.073  0.037
 Cl        -0.005  0.147  0.067    0.006 -0.013  0.005    0.045  0.026 -0.014
 C         -0.210 -0.230  0.097    0.111 -0.052  0.163   -0.104  0.135  0.115
 H         -0.236 -0.207  0.276    0.317 -0.202  0.514   -0.235  0.237  0.233
 C         -0.033 -0.096 -0.079   -0.070  0.059 -0.124    0.065  0.209  0.057
 Cl         0.285 -0.003 -0.159   -0.017 -0.003  0.019   -0.069 -0.054  0.016
 C         -0.147 -0.039  0.010   -0.061  0.055 -0.131    0.198  0.114 -0.069
 Cl         0.012  0.087  0.032    0.004 -0.010  0.005   -0.044 -0.054  0.004
 C         -0.158 -0.140  0.105    0.109 -0.057  0.162    0.180 -0.075 -0.139
 H         -0.048 -0.226  0.152    0.294 -0.192  0.500    0.322 -0.181 -0.251
 TransDip  -0.096 -0.039  0.041    0.048 -0.008  0.032    0.030  0.015 -0.000

 Mode:                25                     26                     27
 Frequency:       535.05                 550.33                 554.15
 Force Cnst:      1.8746                 1.2377                 1.2542
 Red. Mass:      11.1139                 6.9363                 6.9318
 IR Active:          YES                    YES                    YES
 IR Intens:       20.724                  5.498                  1.771
 Raman Active:       YES                    YES                    YES
               X      Y      Z        X      Y      Z        X      Y      Z
 C          0.188 -0.137 -0.016   -0.132  0.002 -0.206    0.071 -0.142  0.108
 C          0.414 -0.037  0.049    0.003  0.185 -0.144   -0.099  0.046  0.196
 H          0.477  0.126  0.076    0.169  0.595 -0.126   -0.124  0.338  0.501
 C          0.287 -0.134 -0.057    0.009 -0.252 -0.122   -0.240 -0.187 -0.073
 Cl        -0.032  0.020 -0.021   -0.022  0.002  0.050    0.039  0.010 -0.010
 C          0.136 -0.111  0.050    0.035  0.023  0.074   -0.070  0.132 -0.069
 Cl        -0.188  0.020  0.077    0.004  0.003 -0.020    0.048 -0.018  0.000
 C          0.086  0.092  0.081   -0.000  0.256  0.175    0.115  0.258 -0.010
 Cl        -0.145  0.051 -0.072    0.042 -0.031 -0.008   -0.017 -0.024  0.016
 C          0.132 -0.063  0.036   -0.194 -0.158 -0.113    0.085 -0.247 -0.079
 Cl        -0.018  0.037 -0.076    0.034 -0.019  0.070   -0.024  0.030 -0.016
 C          0.082 -0.112 -0.072   -0.003  0.070 -0.025    0.054  0.039  0.040
 C          0.022 -0.046 -0.024    0.172 -0.055  0.202   -0.049  0.127 -0.246
 Cl        -0.031  0.106  0.060   -0.015 -0.008 -0.014   -0.006 -0.009  0.019
 C         -0.007 -0.145 -0.060    0.015  0.002 -0.085    0.090 -0.052 -0.005
 H          0.049 -0.191 -0.135   -0.026  0.030 -0.265    0.220 -0.149  0.072
 C         -0.040 -0.163 -0.025   -0.071  0.003 -0.125    0.060 -0.119  0.103
 Cl         0.035  0.025 -0.011    0.003  0.005  0.017   -0.014  0.020 -0.002
 C         -0.076 -0.112 -0.004    0.023 -0.058  0.106   -0.096  0.006 -0.093
 Cl        -0.030  0.135  0.071    0.004  0.009 -0.009    0.010  0.018  0.013
 C         -0.066 -0.163 -0.033   -0.008  0.036  0.043   -0.033  0.041  0.008
 H         -0.098 -0.139 -0.007   -0.094  0.100 -0.017   -0.022  0.035  0.147
 TransDip   0.113 -0.086 -0.031   -0.017  0.052 -0.051    0.016  0.001  0.040

 Mode:                28                     29                     30
 Frequency:       584.64                 648.76                 659.71
 Force Cnst:      2.2164                 2.6068                 2.0270
 Red. Mass:      11.0056                10.5123                 7.9051
 IR Active:          YES                    YES                    YES
 IR Intens:       43.471                 10.410                  1.855
 Raman Active:       YES                    YES                    YES
               X      Y      Z        X      Y      Z        X      Y      Z
 C          0.067 -0.047 -0.213    0.152  0.340  0.029    0.091 -0.064  0.102
 C         -0.213  0.112 -0.156    0.041  0.102 -0.090    0.029 -0.068  0.145
 H         -0.288  0.016 -0.091    0.016 -0.012 -0.139   -0.058 -0.119  0.281
 C         -0.153  0.221 -0.025   -0.066 -0.302 -0.234   -0.081  0.036 -0.015
 Cl         0.009 -0.060  0.116    0.002 -0.011  0.079    0.019 -0.008  0.008
 C         -0.153 -0.052 -0.196    0.110  0.455  0.029   -0.044  0.041 -0.127
 Cl         0.043 -0.005  0.017   -0.056 -0.027  0.038   -0.011 -0.006  0.025
 C          0.054  0.010 -0.157    0.034 -0.208 -0.248    0.078  0.052 -0.117
 Cl         0.023 -0.020  0.042   -0.007  0.008  0.021   -0.013 -0.004  0.015
 C          0.122  0.174 -0.051    0.103 -0.033 -0.134    0.147 -0.055  0.006
 Cl        -0.005 -0.058  0.121   -0.009 -0.021  0.079   -0.019  0.009 -0.010
 C          0.146 -0.150 -0.162    0.007 -0.129 -0.048   -0.134  0.115 -0.225
 C          0.145 -0.064 -0.070   -0.102 -0.086  0.026    0.023 -0.005  0.084
 Cl        -0.045  0.125  0.073    0.015  0.025  0.003    0.002 -0.012 -0.020
 C          0.115 -0.127 -0.119   -0.098  0.094  0.079    0.031  0.008  0.104
 H          0.219 -0.210 -0.214   -0.214  0.183  0.134    0.206 -0.118  0.432
 C         -0.002 -0.149 -0.104   -0.015  0.101  0.096   -0.224  0.164 -0.316
 Cl        -0.060  0.023  0.047    0.040 -0.013 -0.030    0.032 -0.007  0.001
 C          0.058 -0.124 -0.048   -0.023  0.034 -0.018    0.161 -0.138  0.391
 Cl        -0.051  0.142  0.084   -0.010 -0.016  0.001   -0.003 -0.010 -0.029
 C          0.068 -0.200 -0.117   -0.055 -0.200 -0.038   -0.093  0.040 -0.053
 H          0.069 -0.200 -0.153    0.011 -0.252 -0.054   -0.159  0.089 -0.102
 TransDip   0.078 -0.073 -0.182    0.034  0.027 -0.094   -0.021  0.021  0.032

 Mode:                31                     32                     33
 Frequency:       664.78                 697.04                 734.50
 Force Cnst:      2.6653                 2.2555                 1.8902
 Red. Mass:      10.2363                 7.8791                 5.9464
 IR Active:          YES                    YES                    YES
 IR Intens:       21.627                 11.440                  9.082
 Raman Active:       YES                    YES                    YES
               X      Y      Z        X      Y      Z        X      Y      Z
 C         -0.037  0.110  0.167   -0.012 -0.024 -0.016    0.087  0.385  0.160
 C         -0.059  0.017  0.164    0.070  0.015 -0.015   -0.012 -0.092 -0.035
 H         -0.097 -0.046  0.188    0.106  0.085 -0.028   -0.139 -0.639 -0.255
 C         -0.102 -0.237  0.053    0.029 -0.019 -0.074    0.031  0.118  0.037
 Cl         0.006  0.044 -0.085    0.001 -0.013  0.032    0.001 -0.000  0.004
 C          0.013  0.168  0.286    0.053  0.087 -0.100   -0.040 -0.162 -0.080
 Cl         0.078 -0.004 -0.071   -0.047 -0.005  0.036   -0.002  0.004  0.004
 C         -0.167 -0.229  0.146    0.044 -0.013 -0.151    0.047  0.216  0.072
 Cl         0.013  0.014 -0.018    0.003 -0.004  0.014    0.001 -0.008 -0.000
 C         -0.141  0.004  0.180    0.076  0.072 -0.061   -0.072 -0.301 -0.123
 Cl         0.016  0.038 -0.100   -0.010 -0.016  0.040    0.002  0.011  0.006
 C         -0.039 -0.059 -0.112   -0.058  0.152  0.091   -0.037 -0.028 -0.034
 C          0.079 -0.108 -0.057   -0.154  0.041  0.113   -0.035 -0.083  0.011
 Cl        -0.033  0.070  0.042    0.002 -0.048 -0.021   -0.004  0.021  0.010
 C          0.078 -0.169 -0.082   -0.263 -0.338  0.006   -0.060 -0.064  0.000
 H          0.155 -0.228 -0.020   -0.266 -0.343 -0.013   -0.127 -0.016  0.019
 C          0.074 -0.063 -0.205    0.064 -0.150 -0.086    0.054  0.000 -0.018
 Cl        -0.096  0.004  0.062   -0.039 -0.010  0.018   -0.021 -0.004  0.010
 C          0.237 -0.068 -0.009    0.143 -0.025 -0.101    0.073  0.013 -0.045
 Cl        -0.033  0.070  0.039    0.001  0.040  0.016   -0.009  0.011  0.009
 C          0.177 -0.022 -0.143    0.254  0.354  0.003    0.063 -0.036 -0.044
 H          0.294 -0.111 -0.257    0.250  0.363  0.022    0.170 -0.117 -0.048
 TransDip   0.035 -0.133  0.057    0.051  0.026 -0.092    0.037 -0.068 -0.058

 Mode:                34                     35                     36
 Frequency:       747.23                 797.17                 832.78
 Force Cnst:      1.1312                 3.6860                 4.2398
 Red. Mass:       3.4386                 9.8447                10.3763
 IR Active:          YES                    YES                    YES
 IR Intens:        1.977                 35.996                 45.644
 Raman Active:       YES                    YES                    YES
               X      Y      Z        X      Y      Z        X      Y      Z
 C         -0.007  0.045 -0.043    0.261  0.032 -0.137   -0.131  0.010  0.006
 C         -0.039  0.037 -0.083   -0.221  0.107 -0.123   -0.246  0.039  0.024
 H         -0.000  0.044 -0.159   -0.337 -0.017  0.005   -0.086  0.172 -0.190
 C          0.037 -0.015  0.020   -0.103 -0.013  0.100    0.030 -0.151  0.368
 Cl        -0.007  0.004 -0.004   -0.010  0.014 -0.027   -0.006  0.039 -0.093
 C          0.032 -0.031  0.050   -0.100 -0.090  0.267    0.268 -0.094  0.070
 Cl        -0.003  0.002 -0.003    0.062  0.002 -0.042   -0.046 -0.002  0.033
 C          0.021 -0.010  0.045    0.198 -0.137  0.249    0.391 -0.081 -0.032
 Cl        -0.011  0.006 -0.010   -0.088  0.038 -0.045   -0.084  0.036 -0.041
 C         -0.023 -0.001 -0.050    0.185 -0.086  0.061    0.175  0.090 -0.312
 Cl         0.004 -0.005  0.015    0.005  0.009 -0.025   -0.008 -0.027  0.073
 C          0.149 -0.103  0.253    0.146  0.092 -0.177   -0.181  0.010 -0.008
 C         -0.120  0.077 -0.180   -0.088  0.170  0.182    0.059 -0.148 -0.047
 Cl         0.004 -0.004  0.004    0.023 -0.054 -0.037   -0.014  0.031  0.019
 C          0.010 -0.033  0.064   -0.223 -0.008  0.114    0.100 -0.027 -0.065
 H          0.227 -0.191  0.462   -0.197 -0.035 -0.043   -0.035  0.077 -0.085
 C         -0.065  0.043 -0.106   -0.185 -0.023  0.113    0.140  0.012 -0.068
 Cl         0.002 -0.002 -0.001    0.063 -0.010 -0.039   -0.036  0.005  0.023
 C          0.066 -0.047  0.100   -0.019 -0.144 -0.056   -0.002  0.122  0.061
 Cl        -0.001  0.003  0.001   -0.010  0.033  0.017    0.009 -0.027 -0.018
 C         -0.021  0.022 -0.058    0.063  0.004 -0.040   -0.071  0.051  0.018
 H         -0.304  0.229 -0.554    0.005  0.056  0.317    0.214 -0.161  0.244
 TransDip   0.042 -0.001 -0.015   -0.003 -0.041  0.188    0.203 -0.067  0.030

 Mode:                37                     38                     39
 Frequency:       887.49                 898.34                 907.41
 Force Cnst:      0.7128                 0.6973                 0.7336
 Red. Mass:       1.5361                 1.4665                 1.5123
 IR Active:          YES                    YES                    YES
 IR Intens:        8.809                 10.457                  9.665
 Raman Active:       YES                    YES                    YES
               X      Y      Z        X      Y      Z        X      Y      Z
 C         -0.001 -0.006 -0.002    0.033  0.059  0.017   -0.020 -0.008  0.003
 C         -0.001  0.010  0.011   -0.030 -0.144 -0.077    0.008  0.022  0.006
 H         -0.021 -0.068 -0.016    0.198  0.871  0.345   -0.013 -0.127 -0.081
 C         -0.004 -0.006  0.007    0.007  0.055 -0.007    0.010 -0.010  0.002
 Cl         0.000  0.001 -0.002   -0.001 -0.005  0.004   -0.000  0.001 -0.001
 C          0.001 -0.002 -0.000   -0.020  0.005  0.014    0.017 -0.001 -0.009
 Cl        -0.000 -0.000  0.000    0.004 -0.000 -0.003   -0.003  0.000  0.002
 C          0.010 -0.002 -0.000    0.003 -0.009  0.013   -0.028  0.011 -0.011
 Cl        -0.002  0.001 -0.001   -0.002  0.001 -0.001    0.007 -0.002  0.002
 C          0.008 -0.001 -0.001    0.010 -0.007  0.015   -0.031  0.013 -0.012
 Cl        -0.000 -0.000  0.000    0.000  0.001 -0.003    0.001 -0.001  0.003
 C         -0.020  0.013 -0.033   -0.002 -0.002  0.010    0.046 -0.025  0.059
 C          0.034 -0.024  0.059   -0.004 -0.034 -0.001    0.006  0.021  0.015
 Cl        -0.002  0.002 -0.004   -0.001  0.005  0.002    0.001 -0.004 -0.003
 C         -0.081  0.059 -0.146   -0.020 -0.010 -0.018   -0.019  0.030 -0.033
 H          0.434 -0.314  0.768    0.013 -0.034  0.130    0.178 -0.113  0.245
 C          0.032 -0.022  0.053    0.027  0.007 -0.005   -0.020 -0.009  0.024
 Cl        -0.002  0.001 -0.003   -0.004 -0.000  0.002    0.004  0.000 -0.004
 C         -0.014  0.012 -0.022    0.006  0.018  0.016    0.030 -0.047  0.030
 Cl         0.001 -0.001  0.001    0.000 -0.003 -0.002   -0.004  0.007  0.000
 C          0.027 -0.020  0.054   -0.021  0.002 -0.022   -0.062  0.047 -0.145
 H         -0.124  0.091 -0.217    0.077 -0.069  0.114    0.422 -0.307  0.745
 TransDip   0.042 -0.038  0.077    0.053  0.079  0.041    0.032 -0.056  0.076

 Mode:                40                     41                     42
 Frequency:       914.02                1058.99                1088.73
 Force Cnst:      3.5447                 6.8305                 4.3131
 Red. Mass:       7.2013                10.3376                 6.1758
 IR Active:          YES                    YES                    YES
 IR Intens:        4.503                 50.877                 53.771
 Raman Active:       YES                    YES                    YES
               X      Y      Z        X      Y      Z        X      Y      Z
 C          0.142 -0.075 -0.097    0.163 -0.022 -0.080   -0.107  0.017  0.024
 C          0.056  0.132 -0.110   -0.175  0.061 -0.042    0.158 -0.085  0.115
 H         -0.161 -0.436 -0.179   -0.166  0.059 -0.056    0.119 -0.104  0.199
 C         -0.029  0.069 -0.225    0.026 -0.109  0.256   -0.040  0.045 -0.087
 Cl        -0.005 -0.015  0.045    0.000  0.011 -0.027    0.002 -0.002  0.004
 C         -0.185  0.002  0.103    0.265 -0.001 -0.159   -0.188 -0.004  0.123
 Cl         0.032  0.001 -0.022   -0.029 -0.000  0.018    0.023 -0.000 -0.014
 C          0.075 -0.071  0.131   -0.258  0.115 -0.132    0.112 -0.051  0.063
 Cl        -0.029  0.010 -0.009    0.031 -0.013  0.014   -0.007  0.004 -0.005
 C          0.134 -0.072  0.122   -0.043 -0.079  0.229   -0.055  0.121 -0.272
 Cl         0.000  0.011 -0.028    0.000  0.008 -0.021    0.002 -0.013  0.030
 C         -0.076 -0.016  0.085    0.220  0.037 -0.113    0.037  0.019 -0.007
 C         -0.012 -0.194 -0.073   -0.019  0.246  0.111   -0.024  0.319  0.141
 Cl        -0.012  0.034  0.020    0.004 -0.022 -0.011    0.007 -0.033 -0.017
 C         -0.005 -0.129 -0.062   -0.157 -0.209  0.005   -0.042 -0.092 -0.013
 H         -0.189  0.012  0.218   -0.145 -0.222 -0.014    0.264 -0.320 -0.285
 C          0.229  0.037 -0.113    0.236  0.041 -0.118    0.133  0.003 -0.074
 Cl        -0.038  0.003  0.022   -0.024 -0.002  0.013   -0.015 -0.000  0.009
 C         -0.061  0.264  0.168   -0.034  0.275  0.132    0.031  0.135  0.037
 Cl         0.020 -0.051 -0.034    0.006 -0.029 -0.015   -0.001 -0.008 -0.003
 C         -0.159  0.118  0.057   -0.152 -0.189  0.007   -0.089 -0.204 -0.033
 H          0.117 -0.078  0.337   -0.116 -0.215 -0.004    0.135 -0.387 -0.229
 TransDip   0.058  0.035  0.001    0.125  0.164  0.098    0.009  0.233 -0.025

 Mode:                43                     44                     45
 Frequency:      1134.13                1151.29                1192.52
 Force Cnst:      1.7591                 3.4808                 1.5656
 Red. Mass:       2.3212                 4.4572                 1.8685
 IR Active:          YES                    YES                    YES
 IR Intens:       10.355                 65.490                 43.982
 Raman Active:       YES                    YES                    YES
               X      Y      Z        X      Y      Z        X      Y      Z
 C         -0.052 -0.001  0.059   -0.076 -0.013  0.057   -0.001  0.004 -0.010
 C         -0.070  0.042 -0.072   -0.048  0.030 -0.042   -0.066  0.004  0.029
 H          0.014  0.101 -0.221    0.025  0.061 -0.190   -0.526 -0.187  0.781
 C          0.031  0.024 -0.078    0.022  0.029 -0.085    0.036  0.052 -0.148
 Cl        -0.002 -0.004  0.011   -0.001 -0.004  0.010   -0.000 -0.006  0.014
 C          0.062  0.007 -0.055    0.045  0.006 -0.044    0.172 -0.034 -0.021
 Cl        -0.010 -0.000  0.006   -0.008 -0.000  0.005   -0.016  0.001  0.007
 C          0.070 -0.023  0.016    0.084 -0.030  0.025    0.022 -0.034  0.072
 Cl        -0.011  0.004 -0.003   -0.011  0.004 -0.004   -0.004  0.003 -0.006
 C          0.059 -0.074  0.146    0.039 -0.051  0.105   -0.070  0.028 -0.029
 Cl        -0.002  0.007 -0.018   -0.001  0.005 -0.013    0.002 -0.001  0.001
 C         -0.130 -0.024  0.060   -0.081  0.044  0.060    0.015  0.002 -0.010
 C         -0.023  0.093  0.051   -0.049  0.124  0.078    0.007 -0.007 -0.006
 Cl         0.002 -0.010 -0.005    0.005 -0.016 -0.010   -0.000  0.001  0.001
 C          0.060  0.010 -0.030    0.045  0.112  0.020   -0.008 -0.007  0.001
 H          0.467 -0.300 -0.385   -0.290  0.398  0.325   -0.024  0.003  0.014
 C         -0.071 -0.022  0.032    0.260 -0.019 -0.155   -0.006  0.003  0.005
 Cl         0.006  0.001 -0.003   -0.032  0.000  0.018    0.001 -0.000 -0.001
 C          0.011  0.048  0.013    0.094 -0.237 -0.147   -0.004  0.008  0.005
 Cl         0.000 -0.004 -0.002   -0.009  0.030  0.017    0.000 -0.001 -0.001
 C          0.025 -0.020 -0.022   -0.109 -0.102  0.020    0.003  0.002 -0.000
 H          0.392 -0.303 -0.349   -0.444  0.127  0.303   -0.008  0.011  0.006
 TransDip   0.004  0.046  0.092    0.222 -0.067 -0.115    0.113  0.043 -0.174

 Mode:                46                     47                     48
 Frequency:      1265.36                1266.48                1275.71
 Force Cnst:      1.4713                 3.8172                 4.0651
 Red. Mass:       1.5596                 4.0392                 4.2395
 IR Active:          YES                    YES                    YES
 IR Intens:        3.361                  0.133                  5.643
 Raman Active:       YES                    YES                    YES
               X      Y      Z        X      Y      Z        X      Y      Z
 C          0.025  0.029 -0.058   -0.064  0.082 -0.181    0.213 -0.043 -0.016
 C         -0.017 -0.008  0.025   -0.076 -0.039  0.142    0.047  0.033 -0.108
 H         -0.083 -0.028  0.146   -0.097 -0.051  0.180   -0.260 -0.105  0.410
 C          0.058 -0.024  0.024    0.196 -0.062  0.036   -0.034 -0.019  0.068
 Cl        -0.000  0.001 -0.003    0.001  0.002 -0.005   -0.003  0.003 -0.006
 C         -0.034  0.014 -0.013   -0.114  0.086 -0.145    0.008 -0.074  0.180
 Cl         0.002  0.000 -0.002    0.002  0.000 -0.002    0.007  0.001 -0.007
 C         -0.076  0.007  0.026   -0.151 -0.030  0.164   -0.119  0.090 -0.155
 Cl         0.004 -0.002  0.002    0.004 -0.002  0.002    0.013 -0.006  0.006
 C          0.067 -0.004 -0.032    0.218 -0.030 -0.048   -0.019  0.033 -0.072
 Cl        -0.000 -0.001  0.003    0.000 -0.002  0.004   -0.002 -0.003  0.008
 C         -0.044 -0.058  0.004   -0.023  0.058  0.053   -0.135  0.058  0.086
 C         -0.093 -0.031  0.039    0.002  0.024  0.005   -0.160  0.002  0.094
 Cl         0.002 -0.000 -0.001    0.000 -0.003 -0.001    0.004 -0.006 -0.005
 C          0.033  0.015 -0.012    0.028  0.020 -0.009    0.135  0.078 -0.044
 H          0.498 -0.340 -0.418   -0.285  0.268  0.275    0.086  0.141  0.006
 C          0.035  0.062  0.005    0.007 -0.050 -0.024    0.084 -0.028 -0.060
 Cl        -0.003 -0.001  0.002   -0.001  0.002  0.001   -0.008  0.004  0.006
 C          0.045 -0.006 -0.028   -0.065 -0.045  0.017   -0.120 -0.121  0.020
 Cl        -0.001  0.001  0.001    0.001  0.002  0.001    0.001  0.007  0.002
 C         -0.009  0.011  0.009    0.014 -0.005 -0.015    0.041  0.013 -0.013
 H         -0.400  0.308  0.356    0.451 -0.339 -0.366    0.441 -0.293 -0.391
 TransDip  -0.058  0.005 -0.001   -0.011 -0.003  0.001   -0.063  0.029 -0.032

 Mode:                49                     50                     51
 Frequency:      1286.58                1347.88                1369.99
 Force Cnst:     10.1599                10.6924                 5.8574
 Red. Mass:      10.4176                 9.9890                 5.2968
 IR Active:          YES                    YES                    YES
 IR Intens:        8.459                 59.123                 82.520
 Raman Active:       YES                    YES                    YES
               X      Y      Z        X      Y      Z        X      Y      Z
 C         -0.112 -0.024  0.013   -0.008 -0.129  0.190   -0.044 -0.062  0.252
 C          0.004 -0.006  0.044   -0.153  0.074 -0.071   -0.176  0.023  0.036
 H          0.162  0.007 -0.268   -0.204  0.037 -0.070    0.183  0.217 -0.593
 C         -0.041  0.025 -0.030    0.209  0.003 -0.128    0.114  0.047 -0.187
 Cl         0.002 -0.002  0.003   -0.007 -0.001  0.006   -0.003 -0.003  0.010
 C          0.023  0.028 -0.087   -0.028 -0.098  0.258    0.051 -0.054  0.105
 Cl        -0.005 -0.001  0.005    0.006  0.003 -0.011   -0.003  0.002 -0.004
 C          0.116 -0.048  0.059   -0.235  0.113 -0.138   -0.152  0.025  0.026
 Cl        -0.009  0.004 -0.004    0.016 -0.007  0.008    0.008 -0.002  0.001
 C         -0.051 -0.004  0.064    0.230  0.002 -0.129    0.119  0.026 -0.139
 Cl         0.002  0.002 -0.006   -0.007 -0.002  0.008   -0.004 -0.001  0.006
 C          0.178  0.405  0.068   -0.093  0.260  0.109    0.112 -0.120 -0.157
 C         -0.220 -0.196  0.039    0.245 -0.028 -0.144   -0.097  0.036  0.072
 Cl        -0.005  0.005  0.005   -0.009  0.004  0.006    0.004 -0.002 -0.003
 C          0.138 -0.229 -0.171   -0.126 -0.171  0.004    0.063  0.036 -0.020
 H          0.026 -0.158 -0.074   -0.171 -0.182  0.017   -0.089  0.171  0.117
 C          0.077  0.412  0.123   -0.102  0.214  0.144    0.031 -0.093 -0.056
 Cl        -0.001 -0.002 -0.000    0.007 -0.008 -0.007   -0.001  0.004  0.002
 C         -0.259 -0.158  0.081    0.259 -0.020 -0.153   -0.180  0.050  0.124
 Cl        -0.004  0.002  0.003   -0.009  0.004  0.007    0.005 -0.005 -0.005
 C          0.197 -0.215 -0.195   -0.144 -0.168  0.021    0.142  0.053 -0.052
 H         -0.105  0.013  0.065   -0.107 -0.241 -0.073   -0.133  0.291  0.160
 TransDip   0.077 -0.051 -0.015   -0.210 -0.047 -0.121   -0.052  0.236 -0.163

 Mode:                52                     53                     54
 Frequency:      1428.55                1487.50                1551.77
 Force Cnst:      4.8403                 4.2482                14.7081
 Red. Mass:       4.0256                 3.2587                10.3670
 IR Active:          YES                    YES                    YES
 IR Intens:      151.705                 94.306                 20.639
 Raman Active:       YES                    YES                    YES
               X      Y      Z        X      Y      Z        X      Y      Z
 C          0.221 -0.064 -0.000   -0.084 -0.003  0.030    0.261 -0.202  0.346
 C         -0.015 -0.025  0.075   -0.034  0.002  0.019   -0.092  0.117 -0.234
 H          0.400  0.143 -0.611   -0.037 -0.001  0.008   -0.348  0.027  0.154
 C         -0.186  0.064 -0.047    0.068 -0.007 -0.023    0.353 -0.141  0.138
 Cl         0.004 -0.003  0.004   -0.001  0.000  0.000   -0.004  0.001 -0.001
 C          0.168  0.004 -0.111   -0.036 -0.005  0.035   -0.289  0.189 -0.295
 Cl        -0.008  0.000  0.004    0.001  0.000 -0.001    0.004 -0.002  0.003
 C         -0.127 -0.061  0.230    0.039  0.014 -0.058    0.117 -0.091  0.159
 Cl         0.003  0.001 -0.005   -0.001 -0.000  0.001    0.001 -0.000 -0.000
 C         -0.031  0.068 -0.151   -0.010 -0.009  0.031   -0.307  0.119 -0.114
 Cl         0.003 -0.003  0.006   -0.001  0.000 -0.001    0.003 -0.000 -0.001
 C         -0.047  0.057  0.029    0.170  0.041 -0.079   -0.039 -0.014 -0.028
 C          0.003 -0.048 -0.018    0.003 -0.124 -0.052    0.024  0.022  0.000
 Cl        -0.000  0.002  0.001    0.001  0.006  0.002   -0.001 -0.000 -0.000
 C         -0.036  0.027  0.032   -0.161  0.117  0.138    0.001 -0.025 -0.008
 H          0.161 -0.129 -0.146    0.433 -0.343 -0.383   -0.029 -0.005  0.011
 C          0.027  0.030 -0.004    0.142  0.030 -0.068    0.009  0.041  0.011
 Cl        -0.002 -0.001  0.001   -0.006 -0.002  0.002   -0.000 -0.001 -0.000
 C          0.049 -0.054 -0.048   -0.072 -0.123 -0.009   -0.011 -0.026 -0.001
 Cl        -0.001  0.003  0.002    0.002  0.005  0.001    0.000  0.000  0.000
 C         -0.082  0.019  0.057   -0.081  0.090  0.082   -0.004  0.015  0.015
 H          0.182 -0.192 -0.196    0.399 -0.270 -0.332    0.010  0.004 -0.044
 TransDip   0.230 -0.033 -0.319    0.197 -0.174 -0.166    0.082 -0.064  0.102

 Mode:                55                     56                     57
 Frequency:      1567.21                1598.28                1618.18
 Force Cnst:     14.5360                10.7115                11.1887
 Red. Mass:      10.0449                 7.1170                 7.2523
 IR Active:          YES                    YES                    YES
 IR Intens:        2.558                  0.748                  8.006
 Raman Active:       YES                    YES                    YES
               X      Y      Z        X      Y      Z        X      Y      Z
 C         -0.007  0.047 -0.022    0.206  0.031 -0.192    0.136  0.005 -0.103
 C          0.029 -0.011 -0.005   -0.247 -0.081  0.345   -0.076 -0.027  0.115
 H          0.020  0.012  0.042    0.278  0.152 -0.531    0.099  0.043 -0.182
 C         -0.048  0.008  0.003    0.219  0.006 -0.148    0.060  0.003 -0.042
 Cl         0.001 -0.000 -0.000   -0.001  0.000  0.000   -0.000  0.000  0.000
 C          0.028 -0.011  0.013   -0.064 -0.027  0.107   -0.015 -0.008  0.028
 Cl        -0.000  0.000 -0.000   -0.002  0.001 -0.000   -0.001  0.000  0.000
 C         -0.021  0.002  0.002    0.160  0.035 -0.183    0.045  0.010 -0.050
 Cl         0.000  0.000 -0.000   -0.001 -0.000  0.002   -0.000 -0.000  0.000
 C          0.036 -0.013  0.002   -0.252  0.028  0.078   -0.087  0.011  0.022
 Cl        -0.000  0.000  0.000    0.004 -0.001  0.002    0.002 -0.001  0.000
 C         -0.145 -0.412 -0.078   -0.001 -0.036 -0.011   -0.247  0.057  0.163
 C          0.250  0.265 -0.033   -0.090  0.004  0.052    0.262  0.043 -0.129
 Cl        -0.004 -0.002  0.002    0.001  0.001  0.000   -0.003 -0.003  0.000
 C         -0.033 -0.238 -0.078    0.108 -0.063 -0.086   -0.233  0.118  0.179
 H         -0.247 -0.104  0.099   -0.105  0.105  0.102    0.185 -0.216 -0.193
 C          0.133  0.445  0.105   -0.050  0.038  0.044    0.102 -0.061 -0.082
 Cl        -0.003 -0.005 -0.001    0.000 -0.000 -0.000    0.001  0.000 -0.001
 C         -0.226 -0.291  0.010    0.090 -0.004 -0.053   -0.209  0.004  0.120
 Cl         0.003  0.003 -0.000   -0.001 -0.001  0.000    0.001  0.001 -0.000
 C          0.013  0.222  0.081   -0.101  0.059  0.079    0.265 -0.161 -0.215
 H          0.272  0.045 -0.134    0.103 -0.099 -0.091   -0.316  0.286  0.295
 TransDip   0.043  0.005 -0.027   -0.022  0.014 -0.009    0.073  0.017 -0.051

 Mode:                58                     59                     60
 Frequency:      3203.78                3209.57                3219.44
 Force Cnst:      6.6013                 6.6270                 6.6717
 Red. Mass:       1.0916                 1.0919                 1.0925
 IR Active:          YES                    YES                    YES
 IR Intens:        0.129                  0.401                  1.614
 Raman Active:       YES                    YES                    YES
               X      Y      Z        X      Y      Z        X      Y      Z
 C         -0.000 -0.000  0.000   -0.001 -0.001  0.003    0.000 -0.000 -0.000
 C         -0.001  0.000 -0.001   -0.073  0.031 -0.036   -0.000  0.000 -0.000
 H          0.011 -0.005  0.005    0.835 -0.358  0.409    0.002 -0.001  0.001
 C          0.000  0.000 -0.000    0.003  0.000 -0.003    0.000 -0.000  0.000
 Cl         0.000 -0.000  0.000   -0.000 -0.000  0.000   -0.000  0.000  0.000
 C         -0.000 -0.000 -0.000    0.000 -0.000  0.000    0.000  0.000  0.000
 Cl        -0.000 -0.000  0.000   -0.000 -0.000  0.000    0.000  0.000  0.000
 C         -0.000 -0.000  0.000    0.000 -0.000  0.000   -0.000  0.000 -0.000
 Cl        -0.000 -0.000 -0.000    0.000 -0.000  0.000    0.000  0.000  0.000
 C          0.000  0.000 -0.000    0.001 -0.000  0.000   -0.000 -0.000  0.000
 Cl         0.000 -0.000  0.000   -0.000  0.000 -0.000   -0.000  0.000 -0.000
 C         -0.001  0.002  0.002   -0.000  0.000 -0.000    0.000  0.000 -0.000
 C          0.001  0.001 -0.000    0.000 -0.000 -0.000    0.003 -0.001 -0.002
 Cl        -0.000 -0.000 -0.000   -0.000  0.000  0.000   -0.000  0.000  0.000
 C         -0.002 -0.003  0.000    0.000  0.000  0.000   -0.053 -0.070  0.001
 H          0.028  0.037 -0.001   -0.001 -0.002 -0.000    0.601  0.793 -0.015
 C          0.000  0.001  0.000   -0.000 -0.000 -0.000   -0.001  0.003  0.002
 Cl        -0.000  0.000  0.000   -0.000  0.000 -0.000    0.000 -0.000 -0.000
 C          0.003 -0.001 -0.002   -0.000 -0.000  0.000    0.000  0.000  0.000
 Cl        -0.000  0.000  0.000   -0.000  0.000 -0.000    0.000 -0.000 -0.000
 C         -0.053 -0.069  0.001    0.001  0.001 -0.000    0.003  0.003 -0.000
 H          0.598  0.795 -0.009   -0.008 -0.010 -0.000   -0.028 -0.037  0.000
 TransDip  -0.001  0.011  0.005    0.012 -0.009  0.014    0.025  0.032 -0.002

 STANDARD THERMODYNAMIC QUANTITIES AT   298.15 K  AND     1.00 ATM

   This Molecule has  0 Imaginary Frequencies
   Zero point vibrational energy:       70.766 kcal/mol

   Atom    1 Element C  Has Mass   12.00000
   Atom    2 Element C  Has Mass   12.00000
   Atom    3 Element H  Has Mass    1.00783
   Atom    4 Element C  Has Mass   12.00000
   Atom    5 Element Cl Has Mass   34.96885
   Atom    6 Element C  Has Mass   12.00000
   Atom    7 Element Cl Has Mass   34.96885
   Atom    8 Element C  Has Mass   12.00000
   Atom    9 Element Cl Has Mass   34.96885
   Atom   10 Element C  Has Mass   12.00000
   Atom   11 Element Cl Has Mass   34.96885
   Atom   12 Element C  Has Mass   12.00000
   Atom   13 Element C  Has Mass   12.00000
   Atom   14 Element Cl Has Mass   34.96885
   Atom   15 Element C  Has Mass   12.00000
   Atom   16 Element H  Has Mass    1.00783
   Atom   17 Element C  Has Mass   12.00000
   Atom   18 Element Cl Has Mass   34.96885
   Atom   19 Element C  Has Mass   12.00000
   Atom   20 Element Cl Has Mass   34.96885
   Atom   21 Element C  Has Mass   12.00000
   Atom   22 Element H  Has Mass    1.00783
   Molecular Mass:   391.805440 amu
   Principal axes and moments of inertia in amu*Bohr^2:
                             1           2           3
    Eigenvalues --     5126.32105 17105.01635 18123.02823
          X               0.84967     0.36567     0.37992
          Y              -0.08916    -0.61048     0.78700
          Z              -0.51972     0.70257     0.48610
   Rotational Symmetry Number is   1
   The Molecule is an Asymmetric Top
   Translational Enthalpy:        0.889 kcal/mol
   Rotational Enthalpy:           0.889 kcal/mol
   Vibrational Enthalpy:         80.198 kcal/mol
   gas constant (RT):             0.592 kcal/mol
   Translational Entropy:        43.788  cal/mol.K
   Rotational Entropy:           35.717  cal/mol.K
   Vibrational Entropy:          64.587  cal/mol.K

   Total Enthalpy:               82.568 kcal/mol
   Total Entropy:               144.092  cal/mol.K

 ======================================================================

 STANDARD THERMODYNAMIC QUANTITIES FOR ANHARMONIC VIBRATION -- TOSH

   Zero point vibrational energy: ************ kcal/mol

   Vibrational Enthalpy:       Infinity kcal/mol
   Vibrational Entropy:             NaN  cal/mol.K

   Total Enthalpy:             Infinity kcal/mol
   Total Entropy:                   NaN  cal/mol.K

 ======================================================================

 STANDARD THERMODYNAMIC QUANTITIES FOR ANHARMONIC VIBRATION -- VPT2

   Zero point vibrational energy: ************ kcal/mol

   Vibrational Enthalpy:       Infinity kcal/mol
   Vibrational Entropy:             NaN  cal/mol.K

   Total Enthalpy:             Infinity kcal/mol
   Total Entropy:                   NaN  cal/mol.K

 ======================================================================

Archival summary:
1\1\february\FREQ\ProcedureUnspecified\BasisUnspecified\l7123\taweetha\FriMar618:25:332020FriMar618:25:332020\0\\#,FREQ,ProcedureUnspecified,BasisUnspecified,\\0,1\Cl\C,1,1.74383\C,2,1.4002,1,119.115\C,3,1.39236,2,118.828,1,-179.395,0\H,4,1.08206,3,119.685,2,-179.814,0\C,4,1.3891,3,121.089,2,-0.391848,0\C,6,1.39866,4,120.408,3,0.0871234,0\C,2,1.40162,1,120.257,3,-179.795,0\C,3,1.49244,2,121.905,1,-0.252255,0\C,9,1.39565,3,119.644,2,-95.8755,0\H,10,1.08253,9,119.499,3,1.38327,0\C,10,1.39204,9,121.576,3,-179.221,0\C,12,1.39785,10,119.537,9,0.165528,0\C,13,1.39207,12,119.739,10,0.0974444,0\H,14,1.08113,13,119.803,12,179.719,0\C,14,1.3892,13,119.95,12,-0.141687,0\Cl,7,1.73536,6,120.421,4,-179.879,0\Cl,8,1.73672,2,120.203,1,-0.0453986,0\Cl,13,1.74334,12,121.696,10,179.99,0\Cl,6,1.74466,4,118.306,3,-179.961,0\Cl,12,1.74473,10,118.835,9,-179.988,0\Cl,16,1.75242,14,118.264,13,179.779,0\\\@

 Total job time:  4159.10s(wall), 24172.49s(cpu) 
 Fri Mar  6 18:25:33 2020

        *************************************************************
        *                                                           *
        *  Thank you very much for using Q-Chem.  Have a nice day.  *
        *                                                           *
        *************************************************************
