# Supplementary material for: Quantum Chemical Investigation of Polychlorinated Dibenzodioxins, Dibenzofurans and Biphenyls: Relative Stability and Planarity Analysis
Source: Molecules. 2020 Dec 3;25(23):5697. doi: 10.3390/molecules25235697 (PMC7730433; doi:10.3390/molecules25235697)
Supplement: Supplementary file 1 [file molecules-25-05697-s001.zip › PCB/B3LYP/HClClClClClHClHH.out]

                  Welcome to Q-Chem
     A Quantum Leap Into The Future Of Chemistry


 Q-Chem 5.2 (devel), Q-Chem, Inc., Pleasanton, CA (2019)

 Yihan Shao,  Zhengting Gan,  E. Epifanovsky,  A. T. B. Gilbert,  M. Wormit,  
 J. Kussmann,  A. W. Lange,  A. Behn,  Jia Deng,  Xintian Feng,  D. Ghosh,  
 M. Goldey,  P. R. Horn,  L. D. Jacobson,  I. Kaliman,  T. Kus,  A. Landau,  
 Jie Liu,  E. I. Proynov,  R. M. Richard,  R. P. Steele,  E. J. Sundstrom,  
 H. L. Woodcock III,  P. M. Zimmerman,  D. Zuev,  B. Albrecht,  E. Alguire,  
 S. A. Baeppler,  D. Barton,  Z. Benda,  Y. A. Bernard,  E. J. Berquist,  
 K. B. Bravaya,  H. Burton,  D. Casanova,  Chun-Min Chang,  Yunqing Chen,  
 A. Chien,  K. D. Closser,  M. P. Coons,  S. Coriani,  S. Dasgupta,  
 A. L. Dempwolff,  M. Diedenhofen,  Hainam Do,  R. G. Edgar,  Po-Tung Fang,  
 S. Faraji,  S. Fatehi,  Qingguo Feng,  K. D. Fenk,  J. Fosso-Tande,  
 J. Gayvert,  Qinghui Ge,  A. Ghysels,  G. Gidofalvi,  J. Gomes,  
 J. Gonthier,  A. Gunina,  D. Hait,  M. W. D. Hanson-Heine,  
 P. H. P. Harbach,  A. W. Hauser,  M. F. Herbst,  J. E. Herr,  
 E. G. Hohenstein,  Z. C. Holden,  Kerwin Hui,  B. C. Huynh,  T.-C. Jagau,  
 Hyunjun Ji,  B. Kaduk,  K. Khistyaev,  Jaehoon Kim,  P. Klunzinger,  K. Koh,  
 D. Kosenkov,  L. Koulias,  T. Kowalczyk,  C. M. Krauter,  A. Kunitsa,  
 Ka Un Lao,  A. Laurent,  K. V. Lawler,  Joonho Lee,  D. Lefrancois,  
 S. Lehtola,  D. S. Levine,  Yi-Pei Li,  You-Sheng Lin,  Fenglai Liu,  
 E. Livshits,  A. Luenser,  P. Manohar,  E. Mansoor,  S. F. Manzer,  
 Shan-Ping Mao,  Yuezhi Mao,  N. Mardirossian,  A. V. Marenich,  
 T. Markovich,  L. A. Martinez-Martinez,  S. A. Maurer,  N. J. Mayhall,  
 S. C. McKenzie,  J.-M. Mewes,  P. Morgante,  A. F. Morrison,  
 J. W. Mullinax,  K. Nanda,  T. S. Nguyen-Beck,  R. Olivares-Amaya,  
 J. A. Parkhill,  Zheng Pei,  T. M. Perrine,  F. Plasser,  P. Pokhilko,  
 S. Prager,  A. Prociuk,  E. Ramos,  D. R. Rehn,  F. Rob,  M. Scheurer,  
 M. Schneider,  N. Sergueev,  S. M. Sharada,  S. Sharma,  D. W. Small,  
 T. Stauch,  T. Stein,  Yu-Chuan Su,  A. J. W. Thom,  A. Tkatchenko,  
 T. Tsuchimochi,  N. M. Tubman,  L. Vogt,  M. L. Vidal,  O. Vydrov,  
 M. A. Watson,  J. Wenzel,  M. de Wergifosse,  T. A. Wesolowski,  A. White,  
 J. Witte,  A. Yamada,  Jun Yang,  K. Yao,  S. Yeganeh,  S. R. Yost,  
 Zhi-Qiang You,  A. Zech,  Igor Ying Zhang,  Xing Zhang,  Yan Zhao,  
 Ying Zhu,  B. R. Brooks,  G. K. L. Chan,  C. J. Cramer,  M. S. Gordon,  
 W. J. Hehre,  A. Klamt,  M. W. Schmidt,  C. D. Sherrill,  D. G. Truhlar,  
 A. Aspuru-Guzik,  R. Baer,  A. T. Bell,  N. A. Besley,  Jeng-Da Chai,  
 A. E. DePrince, III,  R. A. DiStasio Jr.,  A. Dreuw,  B. D. Dunietz,  
 T. R. Furlani,  Chao-Ping Hsu,  Yousung Jung,  Jing Kong,  D. S. Lambrecht,  
 WanZhen Liang,  C. Ochsenfeld,  V. A. Rassolov,  L. V. Slipchenko,  
 J. E. Subotnik,  T. Van Voorhis,  J. M. Herbert,  A. I. Krylov,  
 P. M. W. Gill,  M. Head-Gordon

 Contributors to earlier versions of Q-Chem not listed above: 
 R. D. Adamson,  B. Austin,  J. Baker,  G. J. O. Beran,  K. Brandhorst,  
 S. T. Brown,  E. F. C. Byrd,  A. K. Chakraborty,  C.-L. Cheng,  
 Siu Hung Chien,  D. M. Chipman,  D. L. Crittenden,  H. Dachsel,  
 R. J. Doerksen,  A. D. Dutoi,  L. Fusti-Molnar,  W. A. Goddard III,  
 A. Golubeva-Zadorozhnaya,  S. R. Gwaltney,  G. Hawkins,  A. Heyden,  
 S. Hirata,  G. Kedziora,  F. J. Keil,  C. Kelley,  Jihan Kim,  R. A. King,  
 R. Z. Khaliullin,  P. P. Korambath,  W. Kurlancheek,  A. M. Lee,  M. S. Lee,  
 S. V. Levchenko,  Ching Yeh Lin,  D. Liotard,  R. C. Lochan,  I. Lotan,  
 P. E. Maslen,  N. Nair,  D. P. O'Neill,  D. Neuhauser,  E. Neuscamman,  
 C. M. Oana,  R. Olson,  B. Peters,  R. Peverati,  P. A. Pieniazek,  
 Y. M. Rhee,  J. Ritchie,  M. A. Rohrdanz,  E. Rosta,  N. J. Russ,  
 H. F. Schaefer III,  N. E. Schultz,  N. Shenvi,  A. C. Simmonett,  A. Sodt,  
 D. Stuck,  K. S. Thanthiriwatte,  V. Vanovschi,  Tao Wang,  A. Warshel,  
 C. F. Williams,  Q. Wu,  X. Xu,  W. Zhang

 Please cite Q-Chem as follows:
 Y. Shao et al., Mol. Phys. 113, 184-215 (2015)
 DOI: 10.1080/00268976.2014.952696

 Q-Chem 5.2.1 for Intel X86 EM64T Linux

 Parts of Q-Chem use Armadillo 8.300.2 (Tropical Shenanigans).
 http://arma.sourceforge.net/

 Q-Chem begins on Fri Mar  6 18:25:33 2020  

Host: 
0

     Scratch files written to /scratch/taweetham/qchem18985//
NAlpha2: 178
NElect   178
Mult     1

 Q-Chem warning in module libgen/rem_setup.C, line 2168:

 Setting Thresh to 1e-14


Checking the input file for inconsistencies... 	...done.

--------------------------------------------------------------
User input:
--------------------------------------------------------------
$MOLECULE
0 1
C 
C  1 1.394960
H  2 CH 1 119.528007
C  2 1.386606 1 120.846377 3 178.766605 0
Cl  4 CCl 2 119.698148 1 -179.612229 0
C  4 1.387279 2 120.235871 1 -0.083363 0
Cl  6 CCl 4 120.254637 2 -179.958574 0
C  6 1.387279 4 119.490737 2 0.041992 0
Cl  8 CCl 6 120.064298 4 179.568218 0
C  8 1.386606 6 120.235863 4 0.041336 0
Cl  10 CCl 8 119.614146 6 178.681836 0
C  1 1.488550 2 120.827489 3 1.275929 0
C  12 1.394960 1 120.827496 2 -44.635695 0
Cl  13 CCl 12 119.528011 1 1.275194 0
C  13 1.386606 12 120.846392 1 -179.957497 0
H  15 CH 13 119.698155 12 -179.612829 0
C  15 1.387278 13 120.235860 12 -0.083872 0
Cl  17 CCl 15 120.254633 13 -179.958492 0
C  17 1.387279 15 119.490737 13 0.041666 0
H  19 CH 17 120.064293 15 179.568399 0
C  19 1.386606 17 120.235874 15 0.041790 0
H  21 CH 19 119.614152 17 178.681599 0

CH=1.08273
CCl=1.75400
$END

$REM
   JOB_TYPE	OPTIMIZATION
   BASIS	6-311++G**
   METHOD	B3LYP
   SCF_GUESS_ALWAYS     TRUE
   SYM_IGNORE   TRUE
   S2THRESH     15
   THRESH       15
$END

--------------------------------------------------------------
 ----------------------------------------------------------------
             Standard Nuclear Orientation (Angstroms)
    I     Atom           X                Y                Z
 ----------------------------------------------------------------
    1      C       0.0000000000     0.0000000000     0.0000000000
    2      C       0.0000000000     0.0000000000     1.3949600000
    3      H       0.9420994930     0.0000000000     1.9285823367
    4      C      -1.1901880373     0.0256249026     2.1059255403
    5      Cl     -1.1548436435     0.0351778398     3.8595433764
    6      C      -2.4041742747     0.0535064326     1.4351028665
    7      Cl     -3.9099833729     0.0870232313     2.3339530118
    8      C      -2.4180259722     0.0546630380     0.0478935036
    9      Cl     -3.9445745286     0.0782926128    -0.8155919614
   10      C      -1.2274122092     0.0272853135    -0.6622934626
   11      Cl     -1.2645630159    -0.0058824468    -2.4155862839
   12      C       1.2779219872    -0.0284629571    -0.7628147595
   13      C       2.3470698978     0.7895533347    -0.3971844912
   14      Cl      2.1937652685     1.8399754745     0.9991059581
   15      C       3.5373425750     0.7639926356    -1.1080106329
   16      H       4.3574386523     1.4022626844    -0.8041060066
   17      C       3.6820915760    -0.0819840560    -2.1979241218
   18      Cl      5.1878981105    -0.1155057366    -3.0967783802
   19      C       2.6267066856    -0.9012420975    -2.5714505845
   20      H       2.7271154486    -1.5600000441    -3.4248322698
   21      C       1.4361780334    -0.8737960689    -1.8611235872
   22      H       0.6116407652    -1.5017402028    -2.1743786128
 ----------------------------------------------------------------
 Nuclear Repulsion Energy =        2015.38606925 hartrees
 There are       89 alpha and       89 beta electrons
 Requested basis set is 6-311++G(d,p)
 There are 170 shells and 472 basis functions

 Total QAlloc Memory Limit   2000 MB
 Mega-Array Size       188 MB
 MEM_STATIC part       192 MB
 A cutoff of  1.0D-15 yielded  10817 shell pairs
 There are     91458 function pairs (     98273 Cartesian)
 Smallest overlap matrix eigenvalue = 1.91E-07
 Linear dependence detected in AO basis
 Number of orthogonalized atomic orbitals = 466
 Maximum deviation from orthogonality = 2.215E-10

 Scale SEOQF with 1.000000e-02/1.000000e-01/1.000000e-01

 Standard Electronic Orientation quadrupole field applied
 Nucleus-field energy     =    -0.0000000758 hartrees
 Guess from superposition of atomic densities
 Warning:  Energy on first SCF cycle will be non-variational
 SAD guess density has 178.000000 electrons

 -----------------------------------------------------------------------
  General SCF calculation program by
  Eric Jon Sundstrom, Paul Horn, Yuezhi Mao, Dmitri Zuev, Alec White,
  David Stuck, Shaama M.S., Shane Yost, Joonho Lee, David Small,
  Daniel Levine, Susi Lehtola, Hugh Burton, Evgeny Epifanovsky,
  Bang C. Huynh
 -----------------------------------------------------------------------
 Exchange:     0.2000 Hartree-Fock + 0.0800 Slater + 0.7200 B88
 Correlation:  0.1900 VWN1RPA + 0.8100 LYP
 Using SG-1 standard quadrature grid
 using 6 threads for integral computing
 -------------------------------------------------------
 OpenMP Integral computing Module                
 Release: version 2.0, May 2017, Q-Chem Inc. Pleasanton 
 -------------------------------------------------------
 A restricted SCF calculation will be
 performed using DIIS
 SCF converges when DIIS error is below 1.0e-08
 ---------------------------------------
  Cycle       Energy         DIIS error
 ---------------------------------------
    1   -3225.4541730233      2.85e-02  
    2   -3220.9810453548      2.20e-03  
    3   -3220.8793867702      2.80e-03  
    4   -3221.1034265383      6.54e-04  
    5   -3221.1138285249      3.15e-04  
    6   -3221.1164074352      9.89e-05  
    7   -3221.1166366752      3.64e-05  
    8   -3221.1166704231      1.01e-05  
    9   -3221.1166729633      3.19e-06  
   10   -3221.1166732375      1.03e-06  
   11   -3221.1166732651      3.00e-07  
   12   -3221.1166732668      1.35e-07  
   13   -3221.1166732675      4.33e-08  
   14   -3221.1166732675      1.50e-08  
   15   -3221.1166732677      4.42e-09  Convergence criterion met
 ---------------------------------------
 SCF time:   CPU 743.52s  wall 131.00s 
 SCF   energy in the final basis set =    -3221.1166732677
 Total energy in the final basis set =    -3221.1166732677

 --------------------------------------------------------------

                    Orbital Energies (a.u.)
 --------------------------------------------------------------

 Alpha MOs
 -- Occupied --
********-101.5783-101.5782-101.5773-101.5770-101.5750 -10.2802 -10.2791
-10.2766 -10.2742 -10.2695 -10.2662 -10.2371 -10.2285 -10.2208 -10.2165
-10.2134 -10.2103  -9.4944  -9.4927  -9.4926  -9.4926  -9.4914  -9.4894
 -7.2590  -7.2578  -7.2577  -7.2572  -7.2562  -7.2541  -7.2493  -7.2485
 -7.2476  -7.2475  -7.2474  -7.2469  -7.2466  -7.2464  -7.2463  -7.2457
 -7.2442  -7.2438  -0.9650  -0.9371  -0.9160  -0.9017  -0.8916  -0.8651
 -0.8558  -0.8498  -0.7974  -0.7755  -0.7589  -0.7431  -0.6593  -0.6565
 -0.6363  -0.6146  -0.5570  -0.5503  -0.5276  -0.5145  -0.4969  -0.4856
 -0.4715  -0.4681  -0.4654  -0.4635  -0.4401  -0.4352  -0.4241  -0.4109
 -0.4022  -0.4003  -0.3869  -0.3786  -0.3591  -0.3558  -0.3522  -0.3496
 -0.3427  -0.3377  -0.3328  -0.3300  -0.3145  -0.2921  -0.2821  -0.2720
 -0.2592
 -- Virtual --
 -0.0775  -0.0570  -0.0555  -0.0500  -0.0289  -0.0229  -0.0115  -0.0062
  0.0037   0.0062   0.0131   0.0206   0.0226   0.0247   0.0309   0.0368
  0.0452   0.0459   0.0499   0.0585   0.0622   0.0694   0.0726   0.0760
  0.0810   0.0842   0.0865   0.0900   0.0920   0.0946   0.0993   0.1003
  0.1044   0.1076   0.1091   0.1147   0.1168   0.1195   0.1212   0.1240
  0.1286   0.1303   0.1330   0.1366   0.1385   0.1437   0.1448   0.1503
  0.1534   0.1576   0.1605   0.1687   0.1701   0.1786   0.1816   0.1836
  0.1871   0.1892   0.1938   0.2001   0.2007   0.2071   0.2115   0.2135
  0.2167   0.2231   0.2256   0.2321   0.2360   0.2400   0.2454   0.2489
  0.2517   0.2553   0.2583   0.2600   0.2652   0.2730   0.2747   0.2763
  0.2790   0.2832   0.2862   0.2922   0.2984   0.3011   0.3027   0.3079
  0.3117   0.3176   0.3185   0.3346   0.3380   0.3488   0.3662   0.3977
  0.4067   0.4166   0.4231   0.4308   0.4356   0.4447   0.4487   0.4509
  0.4533   0.4560   0.4633   0.4720   0.4817   0.4856   0.4883   0.4915
  0.5018   0.5090   0.5142   0.5199   0.5307   0.5426   0.5453   0.5487
  0.5498   0.5741   0.5758   0.5797   0.5859   0.5863   0.5975   0.6042
  0.6078   0.6181   0.6229   0.6260   0.6302   0.6379   0.6431   0.6573
  0.6638   0.6676   0.6750   0.6801   0.6925   0.7019   0.7163   0.7257
  0.7321   0.7487   0.7754   0.7857   0.8066   0.8069   0.8213   0.8222
  0.8286   0.8321   0.8376   0.8408   0.8442   0.8467   0.8475   0.8504
  0.8517   0.8600   0.8607   0.8630   0.8722   0.8775   0.8823   0.8901
  0.8920   0.8972   0.9044   0.9133   0.9145   0.9202   0.9216   0.9292
  0.9354   0.9368   0.9485   0.9504   0.9615   0.9630   0.9731   0.9779
  0.9899   0.9906   1.0007   1.0126   1.0210   1.0390   1.0484   1.0698
  1.0840   1.1017   1.1081   1.1259   1.1421   1.1744   1.1862   1.1980
  1.2167   1.2227   1.2320   1.2428   1.2444   1.2669   1.2764   1.2789
  1.2855   1.2959   1.3029   1.3125   1.3376   1.3502   1.3760   1.4073
  1.4161   1.4480   1.4870   1.5050   1.5070   1.5253   1.5521   1.5701
  1.5823   1.6062   1.6130   1.6398   1.6445   1.6636   1.6793   1.6929
  1.7131   1.7238   1.7725   1.7805   1.7977   1.8254   1.8380   1.8556
  1.8603   1.8741   1.8871   1.8996   1.9037   1.9116   1.9467   1.9494
  1.9721   1.9799   2.0124   2.0314   2.0575   2.0882   2.0905   2.1052
  2.1388   2.1494   2.2160   2.2264   2.2293   2.2503   2.2625   2.2720
  2.2783   2.2860   2.2898   2.3057   2.3096   2.3178   2.3581   2.3662
  2.3760   2.4065   2.4205   2.4290   2.4356   2.4446   2.4786   2.4932
  2.5175   2.5193   2.5450   2.5503   2.5651   2.5975   2.6077   2.6298
  2.6360   2.6576   2.6694   2.7055   2.7217   2.7301   2.7394   2.7459
  2.7639   2.7775   2.7806   2.8035   2.8283   2.8381   2.8586   2.8979
  2.9078   2.9554   2.9649   3.0566   3.0766   3.0835   3.1163   3.1345
  3.1385   3.1662   3.1829   3.2227   3.2437   3.2624   3.3415   3.3807
  3.4260   3.5076   3.5398   3.6018   3.6751   3.7074   3.8016   3.8395
  3.9124   4.0405   4.0627   4.1288   4.3922   4.8098   4.8297   9.7256
  9.7667   9.7847   9.8044   9.8146   9.8215  23.3150  23.5273  23.8192
 23.8637  23.8716  23.9222  23.9692  23.9976  24.0321  24.0638  24.1007
 24.1479  25.7688  25.8128  25.8138  25.8754  25.9196  25.9481  26.0866
 26.1071  26.1125  26.1806  26.2960  26.3475  26.4631  26.5987  26.6169
 26.7106  26.7864  26.9659 215.7140 215.7585 215.7806 215.8034 215.8178
215.8260
 --------------------------------------------------------------

          Ground-State Mulliken Net Atomic Charges

     Atom                 Charge (a.u.)
  ----------------------------------------
      1 C                    -0.191495
      2 C                    -0.882540
      3 H                     0.203644
      4 C                    -0.262862
      5 Cl                    0.653235
      6 C                    -0.197058
      7 Cl                    0.629159
      8 C                    -0.413962
      9 Cl                    0.600299
     10 C                    -0.853904
     11 Cl                    0.701249
     12 C                     0.364323
     13 C                    -0.463965
     14 Cl                    0.516772
     15 C                    -0.707086
     16 H                     0.225534
     17 C                     0.150046
     18 Cl                    0.470625
     19 C                    -0.419299
     20 H                     0.203070
     21 C                    -0.495925
     22 H                     0.170139
  ----------------------------------------
  Sum of atomic charges =     0.000000

 -----------------------------------------------------------------
                    Cartesian Multipole Moments
 -----------------------------------------------------------------
    Charge (ESU x 10^10)
                -0.0000
    Dipole Moment (Debye)
         X       1.2074      Y      -0.8626      Z      -0.7059
       Tot       1.6432
    Quadrupole Moments (Debye-Ang)
        XX    -149.9742     XY       0.3582     YY    -144.5225
        XZ       2.3845     YZ       3.1208     ZZ    -144.8099
    Octopole Moments (Debye-Ang^2)
       XXX     -40.9530    XXY     -13.9116    XYY      -8.0706
       YYY     -69.6354    XXZ      26.1025    XYZ       2.9882
       YYZ      11.3217    XZZ     -10.5916    YZZ     -32.8640
       ZZZ      40.0574
    Hexadecapole Moments (Debye-Ang^3)
      XXXX   -7099.5576   XXXY     -64.1067   XXYY   -1281.0167
      XYYY    -112.2965   YYYY    -545.7694   XXXZ    1345.4684
      XXYZ     -52.6390   XYYZ     428.9371   YYYZ    -147.1969
      XXZZ   -1859.1665   XYZZ     -59.4867   YYZZ    -733.5303
      XZZZ    1313.2381   YZZZ    -111.3415   ZZZZ   -3844.9606
 -----------------------------------------------------------------
 Calculating analytic gradient of the SCF energy
 Gradient of SCF Energy
            1           2           3           4           5           6
    1  -0.0057110   0.0017635   0.0061251  -0.0058277  -0.0039134   0.0160848
    2   0.0026241   0.0042442   0.0047356   0.0000448   0.0004371  -0.0009591
    3   0.0045043  -0.0044377  -0.0005797  -0.0070306   0.0037019  -0.0105577
            7           8           9          10          11          12
    1  -0.0051004   0.0160719  -0.0040074  -0.0034859   0.0127084   0.0104318
    2   0.0001068   0.0002942  -0.0002432   0.0027790  -0.0077299  -0.0002402
    3   0.0035674   0.0105912  -0.0036475   0.0094959   0.0000893  -0.0103983
           13          14          15          16          17          18
    1  -0.0000633  -0.0137236  -0.0124401   0.0003660   0.0044986   0.0017617
    2   0.0047295  -0.0125182  -0.0086028  -0.0001557  -0.0007311  -0.0006307
    3   0.0009586   0.0048400  -0.0039824   0.0001326  -0.0021965  -0.0016224
           19          20          21          22
    1   0.0003621  -0.0007249  -0.0083117  -0.0068644
    2   0.0073945   0.0002877   0.0023491   0.0017844
    3   0.0081351  -0.0001744   0.0009892  -0.0023785
 Max gradient component =       1.608E-02
 RMS gradient           =       6.220E-03
 Gradient time:  CPU 226.36 s  wall 37.94 s
 Geometry Optimization Parameters
   NAtoms,    NIC,     NZ,  NCons,   NDum,   NFix, NCnnct, MaxDiis
       22     155      22       0       0       0       0       0


** GEOMETRY OPTIMIZATION IN DELOCALIZED INTERNAL COORDINATES **
   Searching for a Minimum

   Optimization Cycle:   1

                       Coordinates (Angstroms)
     ATOM                X               Y               Z
      1  C         0.0000000000    0.0000000000    0.0000000000
      2  C         0.0000000000    0.0000000000    1.3949600000
      3  H         0.9420994930    0.0000000000    1.9285823367
      4  C        -1.1901880373    0.0256249026    2.1059255403
      5  Cl       -1.1548436435    0.0351778398    3.8595433764
      6  C        -2.4041742747    0.0535064326    1.4351028665
      7  Cl       -3.9099833729    0.0870232313    2.3339530118
      8  C        -2.4180259722    0.0546630380    0.0478935036
      9  Cl       -3.9445745286    0.0782926128   -0.8155919614
     10  C        -1.2274122092    0.0272853135   -0.6622934626
     11  Cl       -1.2645630159   -0.0058824468   -2.4155862839
     12  C         1.2779219872   -0.0284629571   -0.7628147595
     13  C         2.3470698978    0.7895533347   -0.3971844912
     14  Cl        2.1937652685    1.8399754745    0.9991059581
     15  C         3.5373425750    0.7639926356   -1.1080106329
     16  H         4.3574386523    1.4022626844   -0.8041060066
     17  C         3.6820915760   -0.0819840560   -2.1979241218
     18  Cl        5.1878981105   -0.1155057366   -3.0967783802
     19  C         2.6267066856   -0.9012420975   -2.5714505845
     20  H         2.7271154486   -1.5600000441   -3.4248322698
     21  C         1.4361780334   -0.8737960689   -1.8611235872
     22  H         0.6116407652   -1.5017402028   -2.1743786128
   Point Group: c1    Number of degrees of freedom:    60


   Energy is  -3221.116673268


 Attempting to generate delocalized internal coordinates
 Initial Hessian constructed with Jon Baker's OPTIMIZE code

 60 Hessian modes will be used to form the next step
  Hessian Eigenvalues:
     0.010693    0.019215    0.019215    0.023207    0.023207    0.023580
     0.023580    0.023679    0.023679    0.023938    0.023938    0.024090
     0.024090    0.024114    0.024114    0.024135    0.024136    0.024142
     0.024143    0.159965    0.159966    0.159995    0.159996    0.223714
     0.234813    0.234895    0.246091    0.249942    0.249943    0.249991
     0.249993    0.250000    0.250000    0.250000    0.250000    0.250000
     0.250000    0.301033    0.301033    0.301033    0.301033    0.301033
     0.301033    0.336089    0.356665    0.356665    0.356665    0.356665
     0.429780    0.430937    0.431272    0.433552    0.467773    0.467824
     0.472158    0.472175    0.478203    0.478204    0.479142    0.479142

 Minimum search - taking simple RFO step
 Searching for Lamda that Minimizes Along All modes
 Value Taken    Lamda =  -0.04492631
 Calculated Step too Large.  Step scaled by  0.440044
 Step Taken.  Stepsize is  0.300000

                             Maximum     Tolerance    Cnvgd?
         Gradient           0.047477      0.000300      NO
         Displacement       0.254353      0.001200      NO
         Energy change     *********      0.000001      NO


 New Cartesian Coordinates Obtained by Inverse Iteration

 Displacement from previous Coordinates is:  1.174338
 ----------------------------------------------------------------
             Standard Nuclear Orientation (Angstroms)
    I     Atom           X                Y                Z
 ----------------------------------------------------------------
    1      C      -0.0213897458     0.0169924324    -0.0213796367
    2      C      -0.0268355806    -0.0631221438     1.3743219949
    3      H       0.9101863013    -0.1245166204     1.9074237249
    4      C      -1.2071750662    -0.0633561034     2.0998354454
    5      Cl     -1.1323832055    -0.1665066289     3.8467539471
    6      C      -2.4320170374     0.0235911831     1.4486562163
    7      Cl     -3.9251415911     0.0302768634     2.3610199587
    8      C      -2.4551373755     0.1070914755     0.0602507840
    9      Cl     -3.9878827897     0.2205623907    -0.7775334788
   10      C      -1.2679286550     0.0992168448    -0.6694952517
   11      Cl     -1.3814962773     0.2222464422    -2.4156305394
   12      C       1.2815253424    -0.0013427636    -0.7637021573
   13      C       2.3484618653     0.8630335316    -0.4535419541
   14      Cl      2.2250603265     2.0673778737     0.8179194735
   15      C       3.5439394797     0.8130033593    -1.1585730961
   16      H       4.3460473780     1.4936130596    -0.9028071277
   17      C       3.7121279385    -0.1058360272    -2.1828456545
   18      Cl      5.2245801411    -0.1667614124    -3.0658701308
   19      C       2.6803295010    -0.9739017560    -2.5054083318
   20      H       2.8038511798    -1.6931926150    -3.3052837764
   21      C       1.4845937417    -0.9150059359    -1.8053801867
   22      H       0.6901875674    -1.5947195597    -2.0757387839
 ----------------------------------------------------------------
 Nuclear Repulsion Energy =        2000.97718611 hartrees
 There are       89 alpha and       89 beta electrons
 Applying Cartesian multipole field
    Component          Value
    ---------          -----
     (2,0,0)        1.00000E-12
     (0,2,0)        2.00000E-11
     (0,0,2)       -3.00000E-11
 Nucleus-field energy     =    -0.0000000728 hartrees
 Requested basis set is 6-311++G(d,p)
 There are 170 shells and 472 basis functions
 A cutoff of  1.0D-15 yielded  10780 shell pairs
 There are     91136 function pairs (     97923 Cartesian)
 Smallest overlap matrix eigenvalue = 2.17E-07
 Linear dependence detected in AO basis
 Number of orthogonalized atomic orbitals = 467
 Maximum deviation from orthogonality = 9.480E-10
 Guess from superposition of atomic densities
 Warning:  Energy on first SCF cycle will be non-variational
 SAD guess density has 178.000000 electrons

 -----------------------------------------------------------------------
  General SCF calculation program by
  Eric Jon Sundstrom, Paul Horn, Yuezhi Mao, Dmitri Zuev, Alec White,
  David Stuck, Shaama M.S., Shane Yost, Joonho Lee, David Small,
  Daniel Levine, Susi Lehtola, Hugh Burton, Evgeny Epifanovsky,
  Bang C. Huynh
 -----------------------------------------------------------------------
 Exchange:     0.2000 Hartree-Fock + 0.0800 Slater + 0.7200 B88
 Correlation:  0.1900 VWN1RPA + 0.8100 LYP
 Using SG-1 standard quadrature grid
 using 6 threads for integral computing
 -------------------------------------------------------
 OpenMP Integral computing Module                
 Release: version 2.0, May 2017, Q-Chem Inc. Pleasanton 
 -------------------------------------------------------
 A restricted SCF calculation will be
 performed using DIIS
 SCF converges when DIIS error is below 1.0e-08
 ---------------------------------------
  Cycle       Energy         DIIS error
 ---------------------------------------
    1   -3225.3550239971      2.82e-02  
    2   -3220.9954472289      2.16e-03  
    3   -3220.9004734015      2.73e-03  
    4   -3221.1146683417      6.33e-04  
    5   -3221.1245969900      3.03e-04  
    6   -3221.1269664996      9.91e-05  
    7   -3221.1271967879      3.71e-05  
    8   -3221.1272327837      1.02e-05  
    9   -3221.1272353845      3.17e-06  
   10   -3221.1272356565      1.03e-06  
   11   -3221.1272356841      3.04e-07  
   12   -3221.1272356863      1.35e-07  
   13   -3221.1272356869      4.17e-08  
   14   -3221.1272356869      1.55e-08  
   15   -3221.1272356869      4.21e-09  Convergence criterion met
 ---------------------------------------
 SCF time:   CPU 738.92s  wall 130.00s 
 SCF   energy in the final basis set =    -3221.1272356869
 Total energy in the final basis set =    -3221.1272356869

 --------------------------------------------------------------

                    Orbital Energies (a.u.)
 --------------------------------------------------------------

 Alpha MOs
 -- Occupied --
********-101.5788-101.5785-101.5776-101.5765-101.5747 -10.2811 -10.2802
-10.2790 -10.2747 -10.2715 -10.2661 -10.2411 -10.2329 -10.2221 -10.2163
-10.2153 -10.2110  -9.4937  -9.4936  -9.4931  -9.4921  -9.4914  -9.4892
 -7.2587  -7.2584  -7.2582  -7.2568  -7.2561  -7.2539  -7.2486  -7.2486
 -7.2480  -7.2478  -7.2475  -7.2469  -7.2469  -7.2463  -7.2461  -7.2457
 -7.2440  -7.2436  -0.9635  -0.9350  -0.9155  -0.9002  -0.8915  -0.8655
 -0.8567  -0.8477  -0.7963  -0.7748  -0.7574  -0.7423  -0.6592  -0.6540
 -0.6352  -0.6147  -0.5569  -0.5486  -0.5259  -0.5159  -0.4970  -0.4846
 -0.4697  -0.4681  -0.4647  -0.4616  -0.4393  -0.4353  -0.4226  -0.4083
 -0.4022  -0.4007  -0.3854  -0.3789  -0.3597  -0.3547  -0.3530  -0.3499
 -0.3424  -0.3371  -0.3340  -0.3317  -0.3146  -0.2908  -0.2823  -0.2720
 -0.2613
 -- Virtual --
 -0.0765  -0.0577  -0.0549  -0.0503  -0.0341  -0.0217  -0.0113  -0.0056
  0.0035   0.0056   0.0133   0.0198   0.0210   0.0246   0.0308   0.0367
  0.0438   0.0454   0.0487   0.0587   0.0625   0.0680   0.0723   0.0752
  0.0816   0.0824   0.0864   0.0888   0.0921   0.0940   0.0979   0.1007
  0.1043   0.1065   0.1084   0.1130   0.1145   0.1182   0.1204   0.1230
  0.1270   0.1280   0.1310   0.1342   0.1361   0.1417   0.1436   0.1483
  0.1527   0.1558   0.1609   0.1640   0.1689   0.1769   0.1790   0.1824
  0.1845   0.1864   0.1909   0.1965   0.2011   0.2025   0.2072   0.2132
  0.2159   0.2181   0.2240   0.2307   0.2380   0.2398   0.2430   0.2491
  0.2509   0.2540   0.2553   0.2592   0.2631   0.2705   0.2733   0.2757
  0.2779   0.2810   0.2828   0.2840   0.2947   0.2984   0.3023   0.3044
  0.3052   0.3142   0.3154   0.3193   0.3351   0.3390   0.3485   0.3646
  0.4035   0.4115   0.4158   0.4208   0.4327   0.4431   0.4459   0.4483
  0.4506   0.4538   0.4601   0.4646   0.4730   0.4815   0.4870   0.4898
  0.4937   0.5001   0.5083   0.5127   0.5145   0.5259   0.5438   0.5468
  0.5541   0.5616   0.5682   0.5764   0.5805   0.5838   0.5903   0.5970
  0.6041   0.6097   0.6202   0.6208   0.6247   0.6349   0.6414   0.6480
  0.6632   0.6682   0.6715   0.6756   0.6917   0.6962   0.7024   0.7140
  0.7238   0.7353   0.7504   0.7892   0.7918   0.8078   0.8181   0.8191
  0.8237   0.8305   0.8340   0.8387   0.8398   0.8442   0.8454   0.8470
  0.8493   0.8514   0.8572   0.8599   0.8664   0.8708   0.8777   0.8829
  0.8845   0.8889   0.8984   0.9019   0.9098   0.9150   0.9187   0.9215
  0.9309   0.9353   0.9363   0.9462   0.9500   0.9590   0.9627   0.9680
  0.9715   0.9738   0.9855   0.9999   1.0056   1.0101   1.0293   1.0457
  1.0557   1.0816   1.0847   1.0969   1.1222   1.1411   1.1755   1.1854
  1.1997   1.2092   1.2218   1.2349   1.2387   1.2462   1.2591   1.2706
  1.2795   1.2842   1.2882   1.2989   1.3069   1.3343   1.3546   1.3718
  1.3978   1.4220   1.4615   1.4858   1.5037   1.5100   1.5234   1.5506
  1.5581   1.5845   1.6038   1.6129   1.6302   1.6427   1.6592   1.6796
  1.6912   1.7110   1.7282   1.7640   1.7794   1.7911   1.8199   1.8335
  1.8494   1.8622   1.8736   1.8843   1.8967   1.9067   1.9085   1.9416
  1.9466   1.9711   1.9718   2.0068   2.0225   2.0563   2.0740   2.0805
  2.1001   2.1299   2.1423   2.2157   2.2253   2.2275   2.2502   2.2613
  2.2657   2.2724   2.2847   2.2943   2.2982   2.3090   2.3171   2.3498
  2.3638   2.3814   2.3968   2.4198   2.4282   2.4329   2.4489   2.4742
  2.4927   2.5124   2.5175   2.5431   2.5482   2.5580   2.5930   2.6003
  2.6272   2.6382   2.6625   2.6692   2.6995   2.7176   2.7284   2.7360
  2.7437   2.7620   2.7768   2.7842   2.7996   2.8266   2.8317   2.8486
  2.8858   2.9001   2.9443   2.9684   3.0454   3.0664   3.0757   3.1061
  3.1236   3.1336   3.1597   3.1731   3.2107   3.2316   3.2513   3.3343
  3.3707   3.4225   3.5046   3.5309   3.6013   3.6635   3.7048   3.8000
  3.8310   3.9061   4.0357   4.0582   4.1231   4.3743   4.7973   4.8233
  9.7214   9.7658   9.7835   9.8004   9.8086   9.8196  23.3177  23.5201
 23.8087  23.8545  23.8608  23.9027  23.9497  23.9793  24.0159  24.0604
 24.0921  24.1417  25.7715  25.8124  25.8151  25.8705  25.9095  25.9414
 26.0780  26.1038  26.1212  26.1793  26.2760  26.2954  26.4519  26.5927
 26.6150  26.7113  26.7556  26.9535 215.7096 215.7574 215.7793 215.7991
215.8085 215.8226
 --------------------------------------------------------------

          Ground-State Mulliken Net Atomic Charges

     Atom                 Charge (a.u.)
  ----------------------------------------
      1 C                    -0.060616
      2 C                    -0.998682
      3 H                     0.203283
      4 C                    -0.180775
      5 Cl                    0.640755
      6 C                    -0.247756
      7 Cl                    0.631339
      8 C                    -0.479118
      9 Cl                    0.612993
     10 C                    -0.898821
     11 Cl                    0.607600
     12 C                     1.208790
     13 C                    -0.743164
     14 Cl                    0.483259
     15 C                    -0.896280
     16 H                     0.223815
     17 C                     0.431344
     18 Cl                    0.450488
     19 C                    -0.492246
     20 H                     0.200261
     21 C                    -0.873532
     22 H                     0.177063
  ----------------------------------------
  Sum of atomic charges =     0.000000

 -----------------------------------------------------------------
                    Cartesian Multipole Moments
 -----------------------------------------------------------------
    Charge (ESU x 10^10)
                 0.0000
    Dipole Moment (Debye)
         X       1.1545      Y      -1.0142      Z      -0.6403
       Tot       1.6648
    Quadrupole Moments (Debye-Ang)
        XX    -149.5328     XY       0.1757     YY    -144.1730
        XZ       2.1725     YZ       3.0708     ZZ    -145.3245
    Octopole Moments (Debye-Ang^2)
       XXX     -39.4831    XXY     -16.6948    XYY      -5.4338
       YYY     -80.0926    XXZ      26.2265    XYZ       3.2029
       YYZ      11.6249    XZZ     -10.2724    YZZ     -35.7275
       ZZZ      46.3737
    Hexadecapole Moments (Debye-Ang^3)
      XXXX   -7232.7314   XXXY     -56.3095   XXYY   -1313.4656
      XYYY    -103.9503   YYYY    -635.5500   XXXZ    1357.3901
      XXYZ     -32.3300   XYYZ     431.3110   YYYZ     -75.3645
      XXZZ   -1867.2708   XYZZ     -59.0019   YYZZ    -735.9715
      XZZZ    1334.0153   YZZZ     -57.9388   ZZZZ   -3796.1141
 -----------------------------------------------------------------
 Calculating analytic gradient of the SCF energy
 Gradient of SCF Energy
            1           2           3           4           5           6
    1  -0.0021207  -0.0017433  -0.0000585  -0.0032573  -0.0021216   0.0114078
    2  -0.0003162   0.0013126   0.0012660   0.0000995   0.0001487  -0.0000650
    3   0.0032915   0.0008691  -0.0004541  -0.0056940   0.0028083  -0.0080964
            7           8           9          10          11          12
    1  -0.0046039   0.0102718  -0.0025514  -0.0053593  -0.0030543   0.0059651
    2   0.0000830  -0.0002609   0.0002809  -0.0002726  -0.0018209  -0.0025708
    3   0.0025539   0.0071132  -0.0035370   0.0058511  -0.0014354  -0.0053678
           13          14          15          16          17          18
    1   0.0040108  -0.0003489  -0.0085266   0.0006093   0.0029499   0.0008269
    2   0.0042012  -0.0021770  -0.0053400   0.0000317  -0.0001814  -0.0004533
    3   0.0022369   0.0007840  -0.0019603   0.0000131  -0.0016524  -0.0008309
           19          20          21          22
    1   0.0004622  -0.0002689  -0.0029684   0.0004793
    2   0.0060842  -0.0000324  -0.0012529   0.0012356
    3   0.0059941  -0.0002451  -0.0015937  -0.0006482
 Max gradient component =       1.141E-02
 RMS gradient           =       3.645E-03
 Gradient time:  CPU 223.47 s  wall 37.46 s
 Geometry Optimization Parameters
   NAtoms,    NIC,     NZ,  NCons,   NDum,   NFix, NCnnct, MaxDiis
       22     155      22       0       0       0       0       0

 Cartesian Hessian Update
 Hessian updated using BFGS update


** GEOMETRY OPTIMIZATION IN DELOCALIZED INTERNAL COORDINATES **
   Searching for a Minimum

   Optimization Cycle:   2

                       Coordinates (Angstroms)
     ATOM                X               Y               Z
      1  C        -0.0213897458    0.0169924324   -0.0213796367
      2  C        -0.0268355806   -0.0631221438    1.3743219949
      3  H         0.9101863013   -0.1245166204    1.9074237249
      4  C        -1.2071750662   -0.0633561034    2.0998354454
      5  Cl       -1.1323832055   -0.1665066289    3.8467539471
      6  C        -2.4320170374    0.0235911831    1.4486562163
      7  Cl       -3.9251415911    0.0302768634    2.3610199587
      8  C        -2.4551373755    0.1070914755    0.0602507840
      9  Cl       -3.9878827897    0.2205623907   -0.7775334788
     10  C        -1.2679286550    0.0992168448   -0.6694952517
     11  Cl       -1.3814962773    0.2222464422   -2.4156305394
     12  C         1.2815253424   -0.0013427636   -0.7637021573
     13  C         2.3484618653    0.8630335316   -0.4535419541
     14  Cl        2.2250603265    2.0673778737    0.8179194735
     15  C         3.5439394797    0.8130033593   -1.1585730961
     16  H         4.3460473780    1.4936130596   -0.9028071277
     17  C         3.7121279385   -0.1058360272   -2.1828456545
     18  Cl        5.2245801411   -0.1667614124   -3.0658701308
     19  C         2.6803295010   -0.9739017560   -2.5054083318
     20  H         2.8038511798   -1.6931926150   -3.3052837764
     21  C         1.4845937417   -0.9150059359   -1.8053801867
     22  H         0.6901875674   -1.5947195597   -2.0757387839
   Point Group: c1    Number of degrees of freedom:    60


   Energy is  -3221.127235687

 Hessian updated using BFGS update

 52 Hessian modes will be used to form the next step
  Hessian Eigenvalues:
     0.016507    0.019215    0.019490    0.023206    0.023216    0.023580
     0.023668    0.023679    0.023936    0.023938    0.024090    0.024090
     0.024113    0.024114    0.024135    0.024135    0.024142    0.024142
     0.031185    0.159935    0.159986    0.159995    0.160453    0.222455
     0.230472    0.235616    0.244454    0.246444    0.249959    0.249985
     0.249992    0.249999    0.250000    0.250000    0.297361    0.300845
     0.314288    0.354315    0.356644    0.375356    0.424816    0.430175
     0.432292    0.461440    0.463474    0.467876    0.472045    0.476820
     0.478193    0.478271    0.479142    0.587113

 Minimum search - taking simple RFO step
 Searching for Lamda that Minimizes Along All modes
 Value Taken    Lamda =  -0.00465236
 Calculated Step too Large.  Step scaled by  0.928984
 Step Taken.  Stepsize is  0.300000

                             Maximum     Tolerance    Cnvgd?
         Gradient           0.010442      0.000300      NO
         Displacement       0.258275      0.001200      NO
         Energy change     -0.010562      0.000001      NO


 New Cartesian Coordinates Obtained by Inverse Iteration

 Displacement from previous Coordinates is:  1.119513
 ----------------------------------------------------------------
             Standard Nuclear Orientation (Angstroms)
    I     Atom           X                Y                Z
 ----------------------------------------------------------------
    1      C      -0.0228574341     0.0329850932    -0.0307852573
    2      C      -0.0164608960    -0.1261206433     1.3551283600
    3      H       0.9245250148    -0.2517846925     1.8736317916
    4      C      -1.1923503042    -0.1411984505     2.0880041814
    5      Cl     -1.0903724143    -0.3584778148     3.8190265485
    6      C      -2.4254474831     0.0089080687     1.4489059374
    7      Cl     -3.9040379076    -0.0088646947     2.3694222898
    8      C      -2.4544926023     0.1759541711     0.0584888074
    9      Cl     -3.9902976841     0.3765472708    -0.7445093135
   10      C      -1.2582714504     0.1853104943    -0.6748452697
   11      Cl     -1.2980810926     0.4400830250    -2.4069913504
   12      C       1.2642196596     0.0089338220    -0.7752049387
   13      C       2.2956151880     0.9228894802    -0.5183325230
   14      Cl      2.0856021786     2.2159357622     0.6519153852
   15      C       3.5054394774     0.8668816726    -1.2028523139
   16      H       4.2802546065     1.5920649634    -0.9924683793
   17      C       3.7022309392    -0.1228017982    -2.1580159816
   18      Cl      5.2250504794    -0.1962172533    -3.0191570806
   19      C       2.7023271701    -1.0484769964    -2.4363192992
   20      H       2.8589899077    -1.8200542422    -3.1792329278
   21      C       1.4987884367    -0.9697646529    -1.7489093139
   22      H       0.7231296493    -1.6939886948    -1.9639079136
 ----------------------------------------------------------------
 Nuclear Repulsion Energy =        2003.88388787 hartrees
 There are       89 alpha and       89 beta electrons
 Applying Cartesian multipole field
    Component          Value
    ---------          -----
     (2,0,0)        1.00000E-12
     (0,2,0)        2.00000E-11
     (0,0,2)       -3.00000E-11
 Nucleus-field energy     =    -0.0000000695 hartrees
 Requested basis set is 6-311++G(d,p)
 There are 170 shells and 472 basis functions
 A cutoff of  1.0D-15 yielded  10793 shell pairs
 There are     91219 function pairs (     98011 Cartesian)
 Smallest overlap matrix eigenvalue = 2.25E-07
 Linear dependence detected in AO basis
 Number of orthogonalized atomic orbitals = 467
 Maximum deviation from orthogonality = 3.556E-10
 Guess from superposition of atomic densities
 Warning:  Energy on first SCF cycle will be non-variational
 SAD guess density has 178.000000 electrons

 -----------------------------------------------------------------------
  General SCF calculation program by
  Eric Jon Sundstrom, Paul Horn, Yuezhi Mao, Dmitri Zuev, Alec White,
  David Stuck, Shaama M.S., Shane Yost, Joonho Lee, David Small,
  Daniel Levine, Susi Lehtola, Hugh Burton, Evgeny Epifanovsky,
  Bang C. Huynh
 -----------------------------------------------------------------------
 Exchange:     0.2000 Hartree-Fock + 0.0800 Slater + 0.7200 B88
 Correlation:  0.1900 VWN1RPA + 0.8100 LYP
 Using SG-1 standard quadrature grid
 using 6 threads for integral computing
 -------------------------------------------------------
 OpenMP Integral computing Module                
 Release: version 2.0, May 2017, Q-Chem Inc. Pleasanton 
 -------------------------------------------------------
 A restricted SCF calculation will be
 performed using DIIS
 SCF converges when DIIS error is below 1.0e-08
 ---------------------------------------
  Cycle       Energy         DIIS error
 ---------------------------------------
    1   -3225.3505598502      2.82e-02  
    2   -3220.9972329279      2.16e-03  
    3   -3220.8924318282      2.79e-03  
    4   -3221.1149157692      6.91e-04  
    5   -3221.1270464275      3.13e-04  
    6   -3221.1295740339      1.00e-04  
    7   -3221.1298069850      3.85e-05  
    8   -3221.1298460751      1.05e-05  
    9   -3221.1298487849      3.35e-06  
   10   -3221.1298490867      1.06e-06  
   11   -3221.1298491153      3.22e-07  
   12   -3221.1298491177      1.39e-07  
   13   -3221.1298491183      4.08e-08  
   14   -3221.1298491184      1.55e-08  
   15   -3221.1298491183      4.20e-09  Convergence criterion met
 ---------------------------------------
 SCF time:   CPU 741.04s  wall 131.00s 
 SCF   energy in the final basis set =    -3221.1298491183
 Total energy in the final basis set =    -3221.1298491183

 --------------------------------------------------------------

                    Orbital Energies (a.u.)
 --------------------------------------------------------------

 Alpha MOs
 -- Occupied --
********-101.5797-101.5788-101.5778-101.5751-101.5737 -10.2828 -10.2812
-10.2786 -10.2748 -10.2703 -10.2665 -10.2376 -10.2299 -10.2215 -10.2168
-10.2160 -10.2119  -9.4945  -9.4942  -9.4935  -9.4923  -9.4899  -9.4883
 -7.2595  -7.2593  -7.2583  -7.2571  -7.2546  -7.2529  -7.2494  -7.2490
 -7.2484  -7.2483  -7.2481  -7.2477  -7.2472  -7.2466  -7.2447  -7.2443
 -7.2431  -7.2427  -0.9625  -0.9347  -0.9152  -0.9007  -0.8923  -0.8676
 -0.8564  -0.8464  -0.7956  -0.7745  -0.7561  -0.7406  -0.6588  -0.6529
 -0.6351  -0.6130  -0.5565  -0.5484  -0.5255  -0.5176  -0.4970  -0.4851
 -0.4697  -0.4679  -0.4643  -0.4604  -0.4391  -0.4352  -0.4225  -0.4065
 -0.4036  -0.4005  -0.3843  -0.3797  -0.3578  -0.3546  -0.3543  -0.3488
 -0.3417  -0.3363  -0.3347  -0.3307  -0.3173  -0.2877  -0.2820  -0.2709
 -0.2623
 -- Virtual --
 -0.0732  -0.0593  -0.0529  -0.0494  -0.0377  -0.0207  -0.0113  -0.0042
  0.0036   0.0056   0.0144   0.0186   0.0208   0.0239   0.0309   0.0372
  0.0443   0.0461   0.0480   0.0589   0.0625   0.0667   0.0723   0.0763
  0.0813   0.0817   0.0858   0.0879   0.0919   0.0949   0.0971   0.1011
  0.1045   0.1067   0.1082   0.1102   0.1152   0.1181   0.1197   0.1231
  0.1252   0.1283   0.1298   0.1331   0.1353   0.1402   0.1435   0.1475
  0.1537   0.1538   0.1597   0.1639   0.1689   0.1760   0.1771   0.1826
  0.1843   0.1859   0.1902   0.1937   0.2000   0.2023   0.2061   0.2132
  0.2152   0.2185   0.2241   0.2325   0.2386   0.2431   0.2438   0.2491
  0.2528   0.2540   0.2554   0.2599   0.2641   0.2678   0.2718   0.2737
  0.2780   0.2814   0.2817   0.2848   0.2936   0.2962   0.3011   0.3028
  0.3058   0.3124   0.3150   0.3204   0.3343   0.3389   0.3482   0.3641
  0.4030   0.4103   0.4174   0.4218   0.4334   0.4414   0.4461   0.4482
  0.4499   0.4555   0.4593   0.4678   0.4734   0.4833   0.4855   0.4910
  0.4956   0.4996   0.5025   0.5085   0.5095   0.5301   0.5446   0.5503
  0.5600   0.5622   0.5703   0.5772   0.5814   0.5856   0.5981   0.6027
  0.6042   0.6100   0.6164   0.6181   0.6269   0.6351   0.6457   0.6501
  0.6642   0.6727   0.6757   0.6789   0.6879   0.7004   0.7059   0.7132
  0.7203   0.7332   0.7527   0.7913   0.7959   0.8032   0.8137   0.8206
  0.8269   0.8320   0.8374   0.8391   0.8402   0.8413   0.8437   0.8450
  0.8493   0.8532   0.8557   0.8608   0.8644   0.8733   0.8790   0.8801
  0.8854   0.8896   0.8989   0.9016   0.9092   0.9169   0.9211   0.9242
  0.9264   0.9347   0.9393   0.9460   0.9500   0.9550   0.9653   0.9674
  0.9745   0.9761   0.9866   1.0007   1.0040   1.0126   1.0289   1.0488
  1.0511   1.0780   1.0877   1.1030   1.1314   1.1451   1.1736   1.1830
  1.1997   1.2029   1.2241   1.2357   1.2389   1.2476   1.2627   1.2699
  1.2800   1.2860   1.2901   1.3034   1.3092   1.3300   1.3586   1.3720
  1.4030   1.4262   1.4566   1.4854   1.5049   1.5122   1.5288   1.5513
  1.5619   1.5872   1.6007   1.6148   1.6275   1.6459   1.6615   1.6787
  1.6935   1.7154   1.7336   1.7606   1.7757   1.7901   1.8176   1.8328
  1.8462   1.8606   1.8753   1.8817   1.8934   1.9111   1.9173   1.9409
  1.9469   1.9737   1.9770   2.0058   2.0216   2.0544   2.0665   2.0834
  2.1054   2.1290   2.1391   2.2151   2.2248   2.2269   2.2475   2.2594
  2.2658   2.2732   2.2808   2.2847   2.2985   2.3098   2.3229   2.3468
  2.3662   2.3922   2.3958   2.4196   2.4307   2.4324   2.4452   2.4789
  2.4952   2.5126   2.5150   2.5410   2.5478   2.5546   2.5919   2.5957
  2.6276   2.6474   2.6695   2.6736   2.6977   2.7149   2.7264   2.7402
  2.7442   2.7552   2.7726   2.7793   2.7969   2.8248   2.8292   2.8452
  2.8788   2.9003   2.9556   2.9791   3.0524   3.0656   3.0774   3.1079
  3.1149   3.1358   3.1567   3.1744   3.2073   3.2346   3.2522   3.3320
  3.3726   3.4235   3.5090   3.5294   3.6089   3.6624   3.7085   3.7935
  3.8343   3.9134   4.0311   4.0606   4.1226   4.3559   4.7959   4.8221
  9.7281   9.7669   9.7873   9.8007   9.8077   9.8273  23.3216  23.5290
 23.8019  23.8468  23.8586  23.9104  23.9467  23.9516  24.0212  24.0527
 24.0978  24.1387  25.7709  25.8092  25.8162  25.8680  25.9050  25.9395
 26.0845  26.0954  26.1212  26.1763  26.2605  26.3165  26.4580  26.5833
 26.6070  26.7061  26.7467  26.9520 215.7168 215.7584 215.7829 215.7992
215.8064 215.8319
 --------------------------------------------------------------

          Ground-State Mulliken Net Atomic Charges

     Atom                 Charge (a.u.)
  ----------------------------------------
      1 C                    -0.203093
      2 C                    -0.897227
      3 H                     0.214566
      4 C                    -0.260894
      5 Cl                    0.630581
      6 C                    -0.359374
      7 Cl                    0.633396
      8 C                    -0.231207
      9 Cl                    0.609166
     10 C                    -0.892001
     11 Cl                    0.570474
     12 C                     1.129579
     13 C                    -0.753670
     14 Cl                    0.428894
     15 C                    -0.743117
     16 H                     0.226256
     17 C                     0.405372
     18 Cl                    0.462353
     19 C                    -0.528933
     20 H                     0.201528
     21 C                    -0.833992
     22 H                     0.191342
  ----------------------------------------
  Sum of atomic charges =     0.000000

 -----------------------------------------------------------------
                    Cartesian Multipole Moments
 -----------------------------------------------------------------
    Charge (ESU x 10^10)
                -0.0000
    Dipole Moment (Debye)
         X       1.0932      Y      -1.1444      Z      -0.5580
       Tot       1.6781
    Quadrupole Moments (Debye-Ang)
        XX    -149.2967     XY       0.0572     YY    -143.7358
        XZ       2.0091     YZ       3.0430     ZZ    -145.7880
    Octopole Moments (Debye-Ang^2)
       XXX     -42.6805    XXY     -19.5065    XYY      -4.1312
       YYY     -90.2683    XXZ      28.1578    XYZ       2.8456
       YYZ      11.8151    XZZ     -10.2880    YZZ     -38.3896
       ZZZ      52.6312
    Hexadecapole Moments (Debye-Ang^3)
      XXXX   -7138.4360   XXXY     -27.0553   XXYY   -1307.5946
      XYYY     -74.9313   YYYY    -727.4307   XXXZ    1366.6996
      XXYZ     -12.0040   XYYZ     431.2947   YYYZ      -3.3907
      XXZZ   -1839.4457   XYZZ     -49.9645   YYZZ    -735.1696
      XZZZ    1347.1143   YZZZ      -2.0410   ZZZZ   -3726.9650
 -----------------------------------------------------------------
 Calculating analytic gradient of the SCF energy
 Gradient of SCF Energy
            1           2           3           4           5           6
    1   0.0012242  -0.0008689   0.0002990  -0.0008032  -0.0000839   0.0033114
    2   0.0006425   0.0016973   0.0001648   0.0003982  -0.0001671   0.0000631
    3   0.0000652  -0.0003010   0.0000543  -0.0018117   0.0010621  -0.0025241
            7           8           9          10          11          12
    1  -0.0022374   0.0029070  -0.0032232   0.0004956   0.0025237  -0.0002204
    2   0.0000269  -0.0004087   0.0002365  -0.0013236  -0.0005927  -0.0007575
    3   0.0011168   0.0029554   0.0000992   0.0014530  -0.0016861  -0.0015175
           13          14          15          16          17          18
    1   0.0010864  -0.0010107  -0.0035237   0.0002060   0.0023394  -0.0005119
    2   0.0008975  -0.0009860  -0.0017384   0.0002562  -0.0004847  -0.0000620
    3   0.0017054   0.0003965  -0.0000022   0.0002220  -0.0017128   0.0001464
           19          20          21          22
    1   0.0002564  -0.0003859  -0.0019091   0.0001295
    2   0.0017658  -0.0003616   0.0009532  -0.0002198
    3   0.0015630  -0.0001523  -0.0008608  -0.0002708
 Max gradient component =       3.524E-03
 RMS gradient           =       1.359E-03
 Gradient time:  CPU 223.75 s  wall 37.51 s
 Geometry Optimization Parameters
   NAtoms,    NIC,     NZ,  NCons,   NDum,   NFix, NCnnct, MaxDiis
       22     155      22       0       0       0       0       0

 Cartesian Hessian Update
 Hessian updated using BFGS update


** GEOMETRY OPTIMIZATION IN DELOCALIZED INTERNAL COORDINATES **
   Searching for a Minimum

   Optimization Cycle:   3

                       Coordinates (Angstroms)
     ATOM                X               Y               Z
      1  C        -0.0228574341    0.0329850932   -0.0307852573
      2  C        -0.0164608960   -0.1261206433    1.3551283600
      3  H         0.9245250148   -0.2517846925    1.8736317916
      4  C        -1.1923503042   -0.1411984505    2.0880041814
      5  Cl       -1.0903724143   -0.3584778148    3.8190265485
      6  C        -2.4254474831    0.0089080687    1.4489059374
      7  Cl       -3.9040379076   -0.0088646947    2.3694222898
      8  C        -2.4544926023    0.1759541711    0.0584888074
      9  Cl       -3.9902976841    0.3765472708   -0.7445093135
     10  C        -1.2582714504    0.1853104943   -0.6748452697
     11  Cl       -1.2980810926    0.4400830250   -2.4069913504
     12  C         1.2642196596    0.0089338220   -0.7752049387
     13  C         2.2956151880    0.9228894802   -0.5183325230
     14  Cl        2.0856021786    2.2159357622    0.6519153852
     15  C         3.5054394774    0.8668816726   -1.2028523139
     16  H         4.2802546065    1.5920649634   -0.9924683793
     17  C         3.7022309392   -0.1228017982   -2.1580159816
     18  Cl        5.2250504794   -0.1962172533   -3.0191570806
     19  C         2.7023271701   -1.0484769964   -2.4363192992
     20  H         2.8589899077   -1.8200542422   -3.1792329278
     21  C         1.4987884367   -0.9697646529   -1.7489093139
     22  H         0.7231296493   -1.6939886948   -1.9639079136
   Point Group: c1    Number of degrees of freedom:    60


   Energy is  -3221.129849118

 Hessian updated using BFGS update

 54 Hessian modes will be used to form the next step
  Hessian Eigenvalues:
     0.014989    0.019183    0.019218    0.022940    0.023208    0.023577
     0.023678    0.023684    0.023909    0.023938    0.024088    0.024091
     0.024109    0.024114    0.024129    0.024137    0.024142    0.024152
     0.031192    0.159517    0.159982    0.160060    0.160670    0.205609
     0.225806    0.235677    0.245604    0.246374    0.249961    0.249991
     0.249997    0.250000    0.250000    0.263499    0.290320    0.300936
     0.302530    0.313791    0.355107    0.356582    0.356691    0.377703
     0.426051    0.430274    0.435004    0.457792    0.461873    0.468275
     0.472412    0.476975    0.478266    0.478786    0.481306    0.649096

 Minimum search - taking simple RFO step
 Searching for Lamda that Minimizes Along All modes
 Value Taken    Lamda =  -0.00108253
 Step Taken.  Stepsize is  0.190124

                             Maximum     Tolerance    Cnvgd?
         Gradient           0.005445      0.000300      NO
         Displacement       0.144502      0.001200      NO
         Energy change     -0.002613      0.000001      NO


 New Cartesian Coordinates Obtained by Inverse Iteration

 Displacement from previous Coordinates is:  0.645994
 ----------------------------------------------------------------
             Standard Nuclear Orientation (Angstroms)
    I     Atom           X                Y                Z
 ----------------------------------------------------------------
    1      C      -0.0264645947     0.0527938365    -0.0365102995
    2      C      -0.0118736608    -0.1608706979     1.3413886415
    3      H       0.9326292648    -0.3135488583     1.8480631099
    4      C      -1.1861446339    -0.1918155968     2.0786454238
    5      Cl     -1.0761107150    -0.4730808665     3.7969774420
    6      C      -2.4239195313    -0.0082391023     1.4497635915
    7      Cl     -3.8909292333    -0.0541883800     2.3748956499
    8      C      -2.4555957555     0.2152193469     0.0627419705
    9      Cl     -3.9767507410     0.4550661484    -0.7420223027
   10      C      -1.2600144443     0.2476294652    -0.6698792391
   11      Cl     -1.3015880077     0.5670835434    -2.3867880861
   12      C       1.2572943000     0.0255149138    -0.7834825693
   13      C       2.2716893669     0.9649506500    -0.5669729331
   14      Cl      2.0267745970     2.2982054672     0.5510633513
   15      C       3.4920328472     0.8968582382    -1.2355923098
   16      H       4.2560706467     1.6400282371    -1.0551595216
   17      C       3.7010883080    -0.1369764919    -2.1404090513
   18      Cl      5.2333557710    -0.2310167024    -2.9850011366
   19      C       2.7162128174    -1.0897230148    -2.3888874896
   20      H       2.8918195591    -1.8893956273    -3.0959869705
   21      C       1.5086631599    -0.9943131227    -1.7095504172
   22      H       0.7352641179    -1.7314374956    -1.8943054150
 ----------------------------------------------------------------
 Nuclear Repulsion Energy =        2004.75878042 hartrees
 There are       89 alpha and       89 beta electrons
 Applying Cartesian multipole field
    Component          Value
    ---------          -----
     (2,0,0)        1.00000E-12
     (0,2,0)        2.00000E-11
     (0,0,2)       -3.00000E-11
 Nucleus-field energy     =    -0.0000000671 hartrees
 Requested basis set is 6-311++G(d,p)
 There are 170 shells and 472 basis functions
 A cutoff of  1.0D-15 yielded  10796 shell pairs
 There are     91336 function pairs (     98153 Cartesian)
 Smallest overlap matrix eigenvalue = 2.23E-07
 Linear dependence detected in AO basis
 Number of orthogonalized atomic orbitals = 467
 Maximum deviation from orthogonality = 3.697E-10
 Guess from superposition of atomic densities
 Warning:  Energy on first SCF cycle will be non-variational
 SAD guess density has 178.000000 electrons

 -----------------------------------------------------------------------
  General SCF calculation program by
  Eric Jon Sundstrom, Paul Horn, Yuezhi Mao, Dmitri Zuev, Alec White,
  David Stuck, Shaama M.S., Shane Yost, Joonho Lee, David Small,
  Daniel Levine, Susi Lehtola, Hugh Burton, Evgeny Epifanovsky,
  Bang C. Huynh
 -----------------------------------------------------------------------
 Exchange:     0.2000 Hartree-Fock + 0.0800 Slater + 0.7200 B88
 Correlation:  0.1900 VWN1RPA + 0.8100 LYP
 Using SG-1 standard quadrature grid
 using 6 threads for integral computing
 -------------------------------------------------------
 OpenMP Integral computing Module                
 Release: version 2.0, May 2017, Q-Chem Inc. Pleasanton 
 -------------------------------------------------------
 A restricted SCF calculation will be
 performed using DIIS
 SCF converges when DIIS error is below 1.0e-08
 ---------------------------------------
  Cycle       Energy         DIIS error
 ---------------------------------------
    1   -3225.3571636786      2.82e-02  
    2   -3220.9980414182      2.16e-03  
    3   -3220.8905748511      2.80e-03  
    4   -3221.1147291183      7.11e-04  
    5   -3221.1277420955      3.13e-04  
    6   -3221.1302662116      1.01e-04  
    7   -3221.1305028066      3.90e-05  
    8   -3221.1305428949      1.05e-05  
    9   -3221.1305456477      3.36e-06  
   10   -3221.1305459507      1.06e-06  
   11   -3221.1305459798      3.19e-07  
   12   -3221.1305459819      1.40e-07  
   13   -3221.1305459825      4.05e-08  
   14   -3221.1305459825      1.53e-08  
   15   -3221.1305459827      4.11e-09  Convergence criterion met
 ---------------------------------------
 SCF time:   CPU 740.84s  wall 131.00s 
 SCF   energy in the final basis set =    -3221.1305459827
 Total energy in the final basis set =    -3221.1305459827

 --------------------------------------------------------------

                    Orbital Energies (a.u.)
 --------------------------------------------------------------

 Alpha MOs
 -- Occupied --
********-101.5800-101.5784-101.5779-101.5744-101.5730 -10.2825 -10.2815
-10.2776 -10.2748 -10.2700 -10.2666 -10.2366 -10.2290 -10.2213 -10.2171
-10.2162 -10.2123  -9.4950  -9.4946  -9.4932  -9.4925  -9.4891  -9.4876
 -7.2600  -7.2597  -7.2580  -7.2572  -7.2538  -7.2522  -7.2499  -7.2495
 -7.2489  -7.2485  -7.2481  -7.2474  -7.2473  -7.2467  -7.2439  -7.2435
 -7.2424  -7.2420  -0.9627  -0.9344  -0.9163  -0.9008  -0.8922  -0.8692
 -0.8565  -0.8457  -0.7950  -0.7743  -0.7555  -0.7396  -0.6583  -0.6522
 -0.6352  -0.6123  -0.5567  -0.5479  -0.5255  -0.5186  -0.4970  -0.4855
 -0.4700  -0.4679  -0.4644  -0.4603  -0.4390  -0.4353  -0.4226  -0.4057
 -0.4043  -0.4009  -0.3834  -0.3797  -0.3573  -0.3555  -0.3539  -0.3485
 -0.3412  -0.3357  -0.3346  -0.3305  -0.3181  -0.2862  -0.2813  -0.2704
 -0.2633
 -- Virtual --
 -0.0707  -0.0600  -0.0514  -0.0486  -0.0401  -0.0204  -0.0112  -0.0032
  0.0036   0.0057   0.0148   0.0181   0.0213   0.0243   0.0312   0.0373
  0.0446   0.0468   0.0476   0.0590   0.0626   0.0658   0.0727   0.0769
  0.0811   0.0815   0.0854   0.0874   0.0916   0.0952   0.0970   0.1013
  0.1047   0.1068   0.1079   0.1090   0.1154   0.1180   0.1196   0.1234
  0.1239   0.1281   0.1296   0.1327   0.1349   0.1397   0.1433   0.1476
  0.1521   0.1548   0.1594   0.1641   0.1689   0.1752   0.1774   0.1826
  0.1838   0.1852   0.1913   0.1930   0.1980   0.2026   0.2051   0.2131
  0.2156   0.2186   0.2238   0.2322   0.2385   0.2431   0.2460   0.2481
  0.2524   0.2548   0.2559   0.2597   0.2655   0.2677   0.2713   0.2723
  0.2770   0.2788   0.2819   0.2870   0.2918   0.2938   0.2988   0.3036
  0.3065   0.3113   0.3142   0.3209   0.3350   0.3382   0.3479   0.3637
  0.4032   0.4096   0.4189   0.4226   0.4334   0.4397   0.4457   0.4484
  0.4507   0.4559   0.4591   0.4673   0.4761   0.4844   0.4861   0.4900
  0.4945   0.4977   0.5003   0.5062   0.5077   0.5319   0.5443   0.5515
  0.5589   0.5631   0.5711   0.5769   0.5809   0.5848   0.5971   0.6046
  0.6064   0.6132   0.6168   0.6199   0.6275   0.6366   0.6474   0.6518
  0.6623   0.6745   0.6762   0.6827   0.6861   0.6989   0.7115   0.7136
  0.7222   0.7329   0.7559   0.7921   0.7941   0.8025   0.8114   0.8216
  0.8295   0.8325   0.8364   0.8381   0.8405   0.8419   0.8436   0.8449
  0.8494   0.8534   0.8586   0.8627   0.8675   0.8718   0.8777   0.8796
  0.8869   0.8897   0.8981   0.9036   0.9081   0.9176   0.9191   0.9268
  0.9281   0.9335   0.9428   0.9451   0.9494   0.9541   0.9639   0.9679
  0.9788   0.9810   0.9884   0.9983   1.0064   1.0151   1.0316   1.0473
  1.0487   1.0757   1.0912   1.1071   1.1363   1.1470   1.1733   1.1849
  1.1990   1.2043   1.2254   1.2372   1.2406   1.2488   1.2642   1.2707
  1.2808   1.2858   1.2948   1.3064   1.3117   1.3256   1.3622   1.3726
  1.4021   1.4302   1.4487   1.4832   1.5023   1.5124   1.5309   1.5507
  1.5630   1.5850   1.5988   1.6147   1.6269   1.6494   1.6633   1.6789
  1.6932   1.7184   1.7310   1.7590   1.7748   1.7908   1.8167   1.8327
  1.8443   1.8565   1.8719   1.8836   1.8902   1.9136   1.9216   1.9385
  1.9488   1.9765   1.9848   2.0062   2.0229   2.0525   2.0641   2.0820
  2.1092   2.1303   2.1358   2.2152   2.2255   2.2267   2.2463   2.2575
  2.2661   2.2746   2.2793   2.2816   2.2991   2.3092   2.3262   2.3455
  2.3668   2.3953   2.4016   2.4200   2.4284   2.4380   2.4470   2.4813
  2.4969   2.5110   2.5152   2.5399   2.5481   2.5542   2.5930   2.5956
  2.6266   2.6524   2.6705   2.6793   2.6971   2.7111   2.7236   2.7377
  2.7466   2.7518   2.7711   2.7779   2.7952   2.8260   2.8280   2.8477
  2.8724   2.8999   2.9600   2.9827   3.0541   3.0671   3.0795   3.1077
  3.1152   3.1395   3.1537   3.1756   3.2071   3.2369   3.2527   3.3290
  3.3734   3.4253   3.5103   3.5305   3.6125   3.6641   3.7096   3.7890
  3.8364   3.9166   4.0310   4.0623   4.1230   4.3447   4.7956   4.8202
  9.7317   9.7671   9.7868   9.8023   9.8082   9.8322  23.3246  23.5312
 23.7970  23.8454  23.8579  23.9121  23.9386  23.9497  24.0220  24.0497
 24.0989  24.1395  25.7701  25.8079  25.8170  25.8680  25.9041  25.9366
 26.0825  26.1007  26.1221  26.1772  26.2577  26.3238  26.4615  26.5774
 26.6058  26.7081  26.7499  26.9563 215.7209 215.7584 215.7818 215.8011
215.8068 215.8380
 --------------------------------------------------------------

          Ground-State Mulliken Net Atomic Charges

     Atom                 Charge (a.u.)
  ----------------------------------------
      1 C                    -0.226540
      2 C                    -0.870229
      3 H                     0.217333
      4 C                    -0.307534
      5 Cl                    0.625062
      6 C                    -0.361801
      7 Cl                    0.627373
      8 C                    -0.170139
      9 Cl                    0.610243
     10 C                    -0.902634
     11 Cl                    0.570777
     12 C                     1.044853
     13 C                    -0.767406
     14 Cl                    0.412496
     15 C                    -0.658737
     16 H                     0.227358
     17 C                     0.419848
     18 Cl                    0.466746
     19 C                    -0.538890
     20 H                     0.201380
     21 C                    -0.815133
     22 H                     0.195574
  ----------------------------------------
  Sum of atomic charges =     0.000000

 -----------------------------------------------------------------
                    Cartesian Multipole Moments
 -----------------------------------------------------------------
    Charge (ESU x 10^10)
                -0.0000
    Dipole Moment (Debye)
         X       1.0306      Y      -1.1917      Z      -0.5144
       Tot       1.6573
    Quadrupole Moments (Debye-Ang)
        XX    -149.2096     XY       0.0238     YY    -143.5448
        XZ       2.0625     YZ       2.9674     ZZ    -145.9986
    Octopole Moments (Debye-Ang^2)
       XXX     -43.7427    XXY     -20.5019    XYY      -3.3735
       YYY     -94.5025    XXZ      29.0128    XYZ       2.5843
       YYZ      12.0712    XZZ     -11.1041    YZZ     -39.1012
       ZZZ      56.5306
    Hexadecapole Moments (Debye-Ang^3)
      XXXX   -7114.1607   XXXY     -11.3598   XXYY   -1309.4838
      XYYY     -61.4052   YYYY    -790.3046   XXXZ    1369.7547
      XXYZ      -0.1220   XYYZ     429.8084   YYYZ      40.3002
      XXZZ   -1823.8421   XYZZ     -44.7574   YYZZ    -734.7559
      XZZZ    1351.6511   YZZZ      33.0811   ZZZZ   -3676.7619
 -----------------------------------------------------------------
 Calculating analytic gradient of the SCF energy
 Gradient of SCF Energy
            1           2           3           4           5           6
    1   0.0013188   0.0003301   0.0007597   0.0002537   0.0002150  -0.0010062
    2   0.0006448   0.0009594   0.0001120  -0.0000288   0.0000294  -0.0000855
    3  -0.0008606  -0.0003504   0.0001913   0.0006597  -0.0001758   0.0005311
            7           8           9          10          11          12
    1   0.0005376   0.0001994   0.0003385   0.0000519   0.0008856  -0.0017460
    2  -0.0001493   0.0000277   0.0000115  -0.0003030  -0.0004280  -0.0000978
    3   0.0004623  -0.0009141  -0.0006847   0.0001778   0.0000374   0.0003977
           13          14          15          16          17          18
    1  -0.0004746  -0.0011162   0.0004493  -0.0000465   0.0009520  -0.0007088
    2  -0.0004664  -0.0008468   0.0004011   0.0000382  -0.0001845   0.0001542
    3   0.0002139   0.0004259   0.0003728   0.0000483  -0.0004175   0.0003937
           19          20          21          22
    1  -0.0000142  -0.0002106  -0.0002206  -0.0007479
    2  -0.0006564  -0.0000874   0.0012427  -0.0002869
    3  -0.0006347   0.0000537   0.0002333  -0.0001611
 Max gradient component =       1.746E-03
 RMS gradient           =       5.639E-04
 Gradient time:  CPU 224.27 s  wall 37.60 s
 Geometry Optimization Parameters
   NAtoms,    NIC,     NZ,  NCons,   NDum,   NFix, NCnnct, MaxDiis
       22     155      22       0       0       0       0       0

 Cartesian Hessian Update
 Hessian updated using BFGS update


** GEOMETRY OPTIMIZATION IN DELOCALIZED INTERNAL COORDINATES **
   Searching for a Minimum

   Optimization Cycle:   4

                       Coordinates (Angstroms)
     ATOM                X               Y               Z
      1  C        -0.0264645947    0.0527938365   -0.0365102995
      2  C        -0.0118736608   -0.1608706979    1.3413886415
      3  H         0.9326292648   -0.3135488583    1.8480631099
      4  C        -1.1861446339   -0.1918155968    2.0786454238
      5  Cl       -1.0761107150   -0.4730808665    3.7969774420
      6  C        -2.4239195313   -0.0082391023    1.4497635915
      7  Cl       -3.8909292333   -0.0541883800    2.3748956499
      8  C        -2.4555957555    0.2152193469    0.0627419705
      9  Cl       -3.9767507410    0.4550661484   -0.7420223027
     10  C        -1.2600144443    0.2476294652   -0.6698792391
     11  Cl       -1.3015880077    0.5670835434   -2.3867880861
     12  C         1.2572943000    0.0255149138   -0.7834825693
     13  C         2.2716893669    0.9649506500   -0.5669729331
     14  Cl        2.0267745970    2.2982054672    0.5510633513
     15  C         3.4920328472    0.8968582382   -1.2355923098
     16  H         4.2560706467    1.6400282371   -1.0551595216
     17  C         3.7010883080   -0.1369764919   -2.1404090513
     18  Cl        5.2333557710   -0.2310167024   -2.9850011366
     19  C         2.7162128174   -1.0897230148   -2.3888874896
     20  H         2.8918195591   -1.8893956273   -3.0959869705
     21  C         1.5086631599   -0.9943131227   -1.7095504172
     22  H         0.7352641179   -1.7314374956   -1.8943054150
   Point Group: c1    Number of degrees of freedom:    60


   Energy is  -3221.130545983

 Hessian updated using BFGS update

 57 Hessian modes will be used to form the next step
  Hessian Eigenvalues:
     0.009899    0.019182    0.019472    0.023197    0.023319    0.023603
     0.023678    0.023698    0.023935    0.024024    0.024084    0.024096
     0.024113    0.024120    0.024135    0.024142    0.024148    0.024222
     0.029318    0.158906    0.159997    0.160031    0.160856    0.201096
     0.225518    0.235660    0.245337    0.246350    0.249961    0.249994
     0.249997    0.250000    0.250000    0.252049    0.272142    0.300156
     0.300962    0.301571    0.310184    0.337416    0.354744    0.356526
     0.356665    0.356844    0.369578    0.425671    0.430353    0.435680
     0.457305    0.466409    0.468766    0.472296    0.477242    0.478298
     0.478843    0.507777    0.595389

 Minimum search - taking simple RFO step
 Searching for Lamda that Minimizes Along All modes
 Value Taken    Lamda =  -0.00053475
 Step Taken.  Stepsize is  0.184847

                             Maximum     Tolerance    Cnvgd?
         Gradient           0.005819      0.000300      NO
         Displacement       0.156393      0.001200      NO
         Energy change     -0.000697      0.000001      NO


 New Cartesian Coordinates Obtained by Inverse Iteration

 Displacement from previous Coordinates is:  0.646831
 ----------------------------------------------------------------
             Standard Nuclear Orientation (Angstroms)
    I     Atom           X                Y                Z
 ----------------------------------------------------------------
    1      C      -0.0249313821     0.0571008701    -0.0295292638
    2      C      -0.0157222496    -0.2094133376     1.3391393304
    3      H       0.9256816630    -0.3932541031     1.8407853560
    4      C      -1.1933034394    -0.2458195018     2.0724549019
    5      Cl     -1.0968879109    -0.5883192743     3.7794550770
    6      C      -2.4257823646    -0.0166008496     1.4474144561
    7      Cl     -3.8973921904    -0.0679241398     2.3593897586
    8      C      -2.4505646844     0.2581249667     0.0699320006
    9      Cl     -3.9652474718     0.5503785805    -0.7222535215
   10      C      -1.2518680655     0.2973577698    -0.6581718431
   11      Cl     -1.2765514305     0.6719126456    -2.3620296463
   12      C       1.2613788696     0.0302138591    -0.7790865325
   13      C       2.2547542303     1.0002987124    -0.6118502519
   14      Cl      1.9840707681     2.3734198005     0.4515776954
   15      C       3.4742485372     0.9301287287    -1.2831198255
   16      H       4.2233114646     1.6958571739    -1.1411780443
   17      C       3.6989307532    -0.1395670770    -2.1399266204
   18      Cl      5.2330630700    -0.2418832462    -2.9858511159
   19      C       2.7346915365    -1.1234588791    -2.3428862836
   20      H       2.9279880097    -1.9468427528    -3.0168032577
   21      C       1.5284933237    -1.0237900236    -1.6620296568
   22      H       0.7651424020    -1.7791760322    -1.8124412734
 ----------------------------------------------------------------
 Nuclear Repulsion Energy =        2004.66081934 hartrees
 There are       89 alpha and       89 beta electrons
 Applying Cartesian multipole field
    Component          Value
    ---------          -----
     (2,0,0)        1.00000E-12
     (0,2,0)        2.00000E-11
     (0,0,2)       -3.00000E-11
 Nucleus-field energy     =    -0.0000000650 hartrees
 Requested basis set is 6-311++G(d,p)
 There are 170 shells and 472 basis functions
 A cutoff of  1.0D-15 yielded  10788 shell pairs
 There are     91288 function pairs (     98096 Cartesian)
 Smallest overlap matrix eigenvalue = 2.15E-07
 Linear dependence detected in AO basis
 Number of orthogonalized atomic orbitals = 467
 Maximum deviation from orthogonality = 6.736E-10
 Guess from superposition of atomic densities
 Warning:  Energy on first SCF cycle will be non-variational
 SAD guess density has 178.000000 electrons

 -----------------------------------------------------------------------
  General SCF calculation program by
  Eric Jon Sundstrom, Paul Horn, Yuezhi Mao, Dmitri Zuev, Alec White,
  David Stuck, Shaama M.S., Shane Yost, Joonho Lee, David Small,
  Daniel Levine, Susi Lehtola, Hugh Burton, Evgeny Epifanovsky,
  Bang C. Huynh
 -----------------------------------------------------------------------
 Exchange:     0.2000 Hartree-Fock + 0.0800 Slater + 0.7200 B88
 Correlation:  0.1900 VWN1RPA + 0.8100 LYP
 Using SG-1 standard quadrature grid
 using 6 threads for integral computing
 -------------------------------------------------------
 OpenMP Integral computing Module                
 Release: version 2.0, May 2017, Q-Chem Inc. Pleasanton 
 -------------------------------------------------------
 A restricted SCF calculation will be
 performed using DIIS
 SCF converges when DIIS error is below 1.0e-08
 ---------------------------------------
  Cycle       Energy         DIIS error
 ---------------------------------------
    1   -3225.3578845030      2.82e-02  
    2   -3220.9987094867      2.16e-03  
    3   -3220.8917143602      2.79e-03  
    4   -3221.1149106041      7.15e-04  
    5   -3221.1281417813      3.11e-04  
    6   -3221.1306324807      1.01e-04  
    7   -3221.1308712188      3.91e-05  
    8   -3221.1309116141      1.06e-05  
    9   -3221.1309144204      3.37e-06  
   10   -3221.1309147250      1.05e-06  
   11   -3221.1309147533      3.16e-07  
   12   -3221.1309147558      1.40e-07  
   13   -3221.1309147564      4.04e-08  
   14   -3221.1309147563      1.53e-08  
   15   -3221.1309147563      4.03e-09  Convergence criterion met
 ---------------------------------------
 SCF time:   CPU 740.87s  wall 131.00s 
 SCF   energy in the final basis set =    -3221.1309147563
 Total energy in the final basis set =    -3221.1309147563

 --------------------------------------------------------------

                    Orbital Energies (a.u.)
 --------------------------------------------------------------

 Alpha MOs
 -- Occupied --
********-101.5801-101.5783-101.5780-101.5740-101.5726 -10.2822 -10.2812
-10.2773 -10.2749 -10.2699 -10.2665 -10.2365 -10.2289 -10.2215 -10.2171
-10.2163 -10.2123  -9.4951  -9.4948  -9.4931  -9.4926  -9.4887  -9.4871
 -7.2601  -7.2599  -7.2578  -7.2574  -7.2534  -7.2518  -7.2500  -7.2497
 -7.2490  -7.2487  -7.2480  -7.2475  -7.2473  -7.2469  -7.2435  -7.2430
 -7.2419  -7.2416  -0.9631  -0.9341  -0.9165  -0.9008  -0.8921  -0.8697
 -0.8565  -0.8453  -0.7947  -0.7743  -0.7553  -0.7394  -0.6582  -0.6514
 -0.6359  -0.6120  -0.5565  -0.5477  -0.5257  -0.5193  -0.4967  -0.4858
 -0.4702  -0.4678  -0.4644  -0.4605  -0.4389  -0.4355  -0.4224  -0.4050
 -0.4044  -0.4008  -0.3828  -0.3798  -0.3573  -0.3558  -0.3535  -0.3475
 -0.3409  -0.3356  -0.3346  -0.3307  -0.3181  -0.2854  -0.2804  -0.2703
 -0.2649
 -- Virtual --
 -0.0680  -0.0608  -0.0503  -0.0484  -0.0427  -0.0206  -0.0113  -0.0028
  0.0036   0.0057   0.0148   0.0175   0.0213   0.0248   0.0312   0.0374
  0.0448   0.0472   0.0478   0.0585   0.0626   0.0651   0.0732   0.0775
  0.0804   0.0816   0.0850   0.0871   0.0910   0.0954   0.0970   0.1014
  0.1048   0.1067   0.1072   0.1091   0.1153   0.1175   0.1196   0.1228
  0.1236   0.1276   0.1293   0.1326   0.1347   0.1395   0.1429   0.1476
  0.1505   0.1557   0.1593   0.1648   0.1686   0.1744   0.1776   0.1826
  0.1838   0.1850   0.1918   0.1939   0.1963   0.2028   0.2038   0.2127
  0.2154   0.2192   0.2239   0.2319   0.2377   0.2426   0.2477   0.2478
  0.2512   0.2543   0.2559   0.2605   0.2659   0.2684   0.2705   0.2724
  0.2764   0.2766   0.2828   0.2880   0.2906   0.2925   0.2965   0.3041
  0.3077   0.3110   0.3151   0.3212   0.3334   0.3399   0.3481   0.3643
  0.4036   0.4088   0.4197   0.4236   0.4334   0.4393   0.4459   0.4491
  0.4513   0.4554   0.4594   0.4670   0.4781   0.4831   0.4879   0.4895
  0.4935   0.4958   0.4997   0.5050   0.5097   0.5327   0.5430   0.5519
  0.5582   0.5641   0.5708   0.5756   0.5810   0.5831   0.5954   0.6054
  0.6086   0.6140   0.6174   0.6237   0.6281   0.6382   0.6480   0.6528
  0.6608   0.6716   0.6781   0.6842   0.6851   0.6973   0.7127   0.7157
  0.7229   0.7329   0.7587   0.7897   0.7925   0.8031   0.8101   0.8228
  0.8301   0.8332   0.8353   0.8382   0.8420   0.8426   0.8433   0.8472
  0.8498   0.8530   0.8589   0.8646   0.8687   0.8705   0.8761   0.8814
  0.8881   0.8916   0.8971   0.9035   0.9070   0.9163   0.9185   0.9278
  0.9325   0.9358   0.9432   0.9449   0.9496   0.9540   0.9624   0.9695
  0.9826   0.9856   0.9908   0.9949   1.0080   1.0168   1.0352   1.0463
  1.0488   1.0744   1.0936   1.1110   1.1449   1.1475   1.1731   1.1854
  1.1980   1.2069   1.2271   1.2361   1.2415   1.2493   1.2652   1.2706
  1.2814   1.2862   1.2979   1.3083   1.3144   1.3228   1.3651   1.3747
  1.4009   1.4325   1.4403   1.4790   1.4973   1.5148   1.5336   1.5511
  1.5631   1.5825   1.5984   1.6137   1.6257   1.6512   1.6662   1.6799
  1.6920   1.7183   1.7285   1.7578   1.7743   1.7929   1.8153   1.8325
  1.8415   1.8508   1.8685   1.8840   1.8890   1.9155   1.9243   1.9363
  1.9511   1.9780   1.9917   2.0085   2.0236   2.0513   2.0630   2.0812
  2.1126   2.1317   2.1334   2.2149   2.2257   2.2275   2.2447   2.2536
  2.2664   2.2750   2.2791   2.2806   2.2993   2.3093   2.3303   2.3461
  2.3682   2.3972   2.4049   2.4207   2.4266   2.4430   2.4471   2.4819
  2.4977   2.5087   2.5153   2.5386   2.5479   2.5557   2.5941   2.5954
  2.6247   2.6559   2.6707   2.6843   2.6960   2.7055   2.7195   2.7362
  2.7473   2.7527   2.7701   2.7782   2.7978   2.8278   2.8293   2.8530
  2.8643   2.8995   2.9628   2.9843   3.0545   3.0702   3.0823   3.1074
  3.1169   3.1418   3.1504   3.1763   3.2065   3.2388   3.2527   3.3262
  3.3741   3.4279   3.5102   3.5326   3.6153   3.6649   3.7117   3.7880
  3.8379   3.9183   4.0314   4.0627   4.1231   4.3342   4.7968   4.8191
  9.7337   9.7668   9.7868   9.8038   9.8093   9.8325  23.3267  23.5306
 23.7970  23.8443  23.8577  23.9122  23.9381  23.9484  24.0232  24.0499
 24.1006  24.1417  25.7697  25.8054  25.8173  25.8669  25.9042  25.9357
 26.0881  26.1003  26.1218  26.1769  26.2618  26.3255  26.4646  26.5753
 26.6033  26.7105  26.7562  26.9609 215.7232 215.7581 215.7816 215.8031
215.8082 215.8390
 --------------------------------------------------------------

          Ground-State Mulliken Net Atomic Charges

     Atom                 Charge (a.u.)
  ----------------------------------------
      1 C                    -0.246186
      2 C                    -0.849017
      3 H                     0.219694
      4 C                    -0.349184
      5 Cl                    0.617640
      6 C                    -0.399702
      7 Cl                    0.625570
      8 C                    -0.082023
      9 Cl                    0.612707
     10 C                    -0.876125
     11 Cl                    0.582915
     12 C                     0.862265
     13 C                    -0.804924
     14 Cl                    0.407980
     15 C                    -0.555918
     16 H                     0.228354
     17 C                     0.443622
     18 Cl                    0.469221
     19 C                    -0.569676
     20 H                     0.200899
     21 C                    -0.737728
     22 H                     0.199614
  ----------------------------------------
  Sum of atomic charges =     0.000000

 -----------------------------------------------------------------
                    Cartesian Multipole Moments
 -----------------------------------------------------------------
    Charge (ESU x 10^10)
                -0.0000
    Dipole Moment (Debye)
         X       0.9935      Y      -1.2410      Z      -0.4655
       Tot       1.6564
    Quadrupole Moments (Debye-Ang)
        XX    -149.1828     XY      -0.0474     YY    -143.3164
        XZ       2.0718     YZ       2.8550     ZZ    -146.2999
    Octopole Moments (Debye-Ang^2)
       XXX     -44.6913    XXY     -21.9430    XYY      -2.3361
       YYY     -99.6591    XXZ      29.9511    XYZ       2.1672
       YYZ      12.6129    XZZ     -11.1475    YZZ     -40.0400
       ZZZ      60.9135
    Hexadecapole Moments (Debye-Ang^3)
      XXXX   -7099.4218   XXXY       0.6747   XXYY   -1313.9330
      XYYY     -48.5652   YYYY    -855.2789   XXXZ    1388.0842
      XXYZ      11.8608   XYYZ     434.3526   YYYZ      82.6269
      XXZZ   -1814.5183   XYZZ     -39.4792   YYZZ    -737.4054
      XZZZ    1373.2903   YZZZ      67.7959   ZZZZ   -3640.8540
 -----------------------------------------------------------------
 Calculating analytic gradient of the SCF energy
 Gradient of SCF Energy
            1           2           3           4           5           6
    1  -0.0001158   0.0006593   0.0005337   0.0004336  -0.0000078  -0.0021621
    2   0.0005482   0.0000988   0.0001466  -0.0002909   0.0001789  -0.0000319
    3  -0.0010126  -0.0001198   0.0000894   0.0010013  -0.0005253   0.0009592
            7           8           9          10          11          12
    1   0.0012977  -0.0012796   0.0011526   0.0002922   0.0009944  -0.0009227
    2   0.0000470   0.0002026  -0.0004166   0.0000085  -0.0004915   0.0004121
    3  -0.0010380  -0.0009802   0.0007862  -0.0002529   0.0006616   0.0006688
           13          14          15          16          17          18
    1  -0.0003541  -0.0006887   0.0015504  -0.0001836  -0.0005911   0.0000166
    2  -0.0010116  -0.0001795   0.0008958  -0.0001895   0.0001037   0.0000731
    3  -0.0003657   0.0002526   0.0000990  -0.0001401   0.0005378   0.0000684
           19          20          21          22
    1  -0.0001711   0.0000878   0.0004043  -0.0009459
    2  -0.0010833   0.0002522   0.0007224   0.0000048
    3  -0.0007604   0.0001623   0.0000211  -0.0001128
 Max gradient component =       2.162E-03
 RMS gradient           =       6.673E-04
 Gradient time:  CPU 223.69 s  wall 37.50 s
 Geometry Optimization Parameters
   NAtoms,    NIC,     NZ,  NCons,   NDum,   NFix, NCnnct, MaxDiis
       22     155      22       0       0       0       0       0

 Cartesian Hessian Update
 Hessian updated using BFGS update


** GEOMETRY OPTIMIZATION IN DELOCALIZED INTERNAL COORDINATES **
   Searching for a Minimum

   Optimization Cycle:   5

                       Coordinates (Angstroms)
     ATOM                X               Y               Z
      1  C        -0.0249313821    0.0571008701   -0.0295292638
      2  C        -0.0157222496   -0.2094133376    1.3391393304
      3  H         0.9256816630   -0.3932541031    1.8407853560
      4  C        -1.1933034394   -0.2458195018    2.0724549019
      5  Cl       -1.0968879109   -0.5883192743    3.7794550770
      6  C        -2.4257823646   -0.0166008496    1.4474144561
      7  Cl       -3.8973921904   -0.0679241398    2.3593897586
      8  C        -2.4505646844    0.2581249667    0.0699320006
      9  Cl       -3.9652474718    0.5503785805   -0.7222535215
     10  C        -1.2518680655    0.2973577698   -0.6581718431
     11  Cl       -1.2765514305    0.6719126456   -2.3620296463
     12  C         1.2613788696    0.0302138591   -0.7790865325
     13  C         2.2547542303    1.0002987124   -0.6118502519
     14  Cl        1.9840707681    2.3734198005    0.4515776954
     15  C         3.4742485372    0.9301287287   -1.2831198255
     16  H         4.2233114646    1.6958571739   -1.1411780443
     17  C         3.6989307532   -0.1395670770   -2.1399266204
     18  Cl        5.2330630700   -0.2418832462   -2.9858511159
     19  C         2.7346915365   -1.1234588791   -2.3428862836
     20  H         2.9279880097   -1.9468427528   -3.0168032577
     21  C         1.5284933237   -1.0237900236   -1.6620296568
     22  H         0.7651424020   -1.7791760322   -1.8124412734
   Point Group: c1    Number of degrees of freedom:    60


   Energy is  -3221.130914756

 Hessian updated using BFGS update

 59 Hessian modes will be used to form the next step
  Hessian Eigenvalues:
     0.005721    0.019442    0.019602    0.023245    0.023585    0.023603
     0.023682    0.023904    0.023988    0.024035    0.024092    0.024107
     0.024115    0.024128    0.024135    0.024143    0.024158    0.024749
     0.028373    0.159675    0.159978    0.160116    0.161906    0.215283
     0.226854    0.235873    0.245230    0.246329    0.249961    0.249993
     0.249994    0.249999    0.250000    0.250000    0.256587    0.281834
     0.300372    0.300916    0.301000    0.301523    0.315205    0.342468
     0.354459    0.356658    0.356835    0.357100    0.362082    0.425025
     0.430306    0.437678    0.455884    0.465414    0.468707    0.472287
     0.476965    0.478705    0.480192    0.504366    0.537279

 Minimum search - taking simple RFO step
 Searching for Lamda that Minimizes Along All modes
 Value Taken    Lamda =  -0.00035376
 Step Taken.  Stepsize is  0.207143

                             Maximum     Tolerance    Cnvgd?
         Gradient           0.003054      0.000300      NO
         Displacement       0.178988      0.001200      NO
         Energy change     -0.000369      0.000001      NO


 New Cartesian Coordinates Obtained by Inverse Iteration

 Displacement from previous Coordinates is:  0.730246
 ----------------------------------------------------------------
             Standard Nuclear Orientation (Angstroms)
    I     Atom           X                Y                Z
 ----------------------------------------------------------------
    1      C      -0.0245971222     0.0417257503    -0.0262685999
    2      C      -0.0232670935    -0.2708133911     1.3319626215
    3      H       0.9125353600    -0.4937632270     1.8272501828
    4      C      -1.2023638234    -0.2987615571     2.0631679571
    5      Cl     -1.1207439659    -0.7020681024     3.7581146511
    6      C      -2.4257996945    -0.0108620739     1.4470464682
    7      Cl     -3.8993556626    -0.0463430951     2.3598864776
    8      C      -2.4422386429     0.3126221007     0.0799961259
    9      Cl     -3.9456911698     0.6852871122    -0.7017055829
   10      C      -1.2427433022     0.3395133726    -0.6468997536
   11      Cl     -1.2546518678     0.7734693141    -2.3365902082
   12      C       1.2647499604     0.0174895171    -0.7770094708
   13      C       2.2251031131     1.0250869783    -0.6579885172
   14      Cl      1.9169438034     2.4239828630     0.3605793517
   15      C       3.4414537788     0.9662622361    -1.3352739305
   16      H       4.1663567606     1.7608929123    -1.2298159654
   17      C       3.6968638579    -0.1312443787    -2.1460955496
   18      Cl      5.2307331687    -0.2216300911    -2.9978592429
   19      C       2.7668961661    -1.1561028488    -2.2953164442
   20      H       2.9862153230    -2.0018479512    -2.9330342097
   21      C       1.5618746746    -1.0683434264    -1.6108218512
   22      H       0.8252298170    -1.8558081238    -1.7203330709
 ----------------------------------------------------------------
 Nuclear Repulsion Energy =        2005.06959320 hartrees
 There are       89 alpha and       89 beta electrons
 Applying Cartesian multipole field
    Component          Value
    ---------          -----
     (2,0,0)        1.00000E-12
     (0,2,0)        2.00000E-11
     (0,0,2)       -3.00000E-11
 Nucleus-field energy     =    -0.0000000632 hartrees
 Requested basis set is 6-311++G(d,p)
 There are 170 shells and 472 basis functions
 A cutoff of  1.0D-15 yielded  10787 shell pairs
 There are     91143 function pairs (     97918 Cartesian)
 Smallest overlap matrix eigenvalue = 2.04E-07
 Linear dependence detected in AO basis
 Number of orthogonalized atomic orbitals = 467
 Maximum deviation from orthogonality = 3.756E-10
 Guess from superposition of atomic densities
 Warning:  Energy on first SCF cycle will be non-variational
 SAD guess density has 178.000000 electrons

 -----------------------------------------------------------------------
  General SCF calculation program by
  Eric Jon Sundstrom, Paul Horn, Yuezhi Mao, Dmitri Zuev, Alec White,
  David Stuck, Shaama M.S., Shane Yost, Joonho Lee, David Small,
  Daniel Levine, Susi Lehtola, Hugh Burton, Evgeny Epifanovsky,
  Bang C. Huynh
 -----------------------------------------------------------------------
 Exchange:     0.2000 Hartree-Fock + 0.0800 Slater + 0.7200 B88
 Correlation:  0.1900 VWN1RPA + 0.8100 LYP
 Using SG-1 standard quadrature grid
 using 6 threads for integral computing
 -------------------------------------------------------
 OpenMP Integral computing Module                
 Release: version 2.0, May 2017, Q-Chem Inc. Pleasanton 
 -------------------------------------------------------
 A restricted SCF calculation will be
 performed using DIIS
 SCF converges when DIIS error is below 1.0e-08
 ---------------------------------------
  Cycle       Energy         DIIS error
 ---------------------------------------
    1   -3225.3527207044      2.82e-02  
    2   -3220.9991076635      2.16e-03  
    3   -3220.8924263418      2.79e-03  
    4   -3221.1149979320      7.18e-04  
    5   -3221.1284115597      3.10e-04  
    6   -3221.1308787831      1.01e-04  
    7   -3221.1311186380      3.92e-05  
    8   -3221.1311591949      1.08e-05  
    9   -3221.1311620745      3.40e-06  
   10   -3221.1311623846      1.05e-06  
   11   -3221.1311624132      3.14e-07  
   12   -3221.1311624154      1.40e-07  
   13   -3221.1311624160      4.04e-08  
   14   -3221.1311624159      1.53e-08  
   15   -3221.1311624161      3.98e-09  Convergence criterion met
 ---------------------------------------
 SCF time:   CPU 740.44s  wall 130.00s 
 SCF   energy in the final basis set =    -3221.1311624161
 Total energy in the final basis set =    -3221.1311624161

 --------------------------------------------------------------

                    Orbital Energies (a.u.)
 --------------------------------------------------------------

 Alpha MOs
 -- Occupied --
********-101.5801-101.5781-101.5781-101.5738-101.5725 -10.2823 -10.2813
-10.2772 -10.2750 -10.2697 -10.2665 -10.2364 -10.2289 -10.2216 -10.2171
-10.2164 -10.2124  -9.4950  -9.4948  -9.4929  -9.4927  -9.4885  -9.4870
 -7.2600  -7.2598  -7.2576  -7.2575  -7.2532  -7.2517  -7.2499  -7.2496
 -7.2489  -7.2487  -7.2477  -7.2475  -7.2470  -7.2470  -7.2433  -7.2428
 -7.2418  -7.2415  -0.9630  -0.9340  -0.9163  -0.9004  -0.8917  -0.8693
 -0.8566  -0.8452  -0.7946  -0.7743  -0.7554  -0.7396  -0.6585  -0.6504
 -0.6366  -0.6119  -0.5564  -0.5475  -0.5258  -0.5200  -0.4963  -0.4858
 -0.4702  -0.4675  -0.4642  -0.4605  -0.4387  -0.4358  -0.4222  -0.4053
 -0.4036  -0.4007  -0.3824  -0.3795  -0.3572  -0.3556  -0.3532  -0.3467
 -0.3408  -0.3355  -0.3346  -0.3310  -0.3181  -0.2850  -0.2795  -0.2706
 -0.2667
 -- Virtual --
 -0.0656  -0.0611  -0.0495  -0.0491  -0.0454  -0.0210  -0.0114  -0.0029
  0.0036   0.0056   0.0146   0.0170   0.0212   0.0247   0.0310   0.0373
  0.0449   0.0470   0.0492   0.0577   0.0623   0.0644   0.0738   0.0780
  0.0797   0.0817   0.0848   0.0868   0.0904   0.0953   0.0968   0.1011
  0.1044   0.1066   0.1072   0.1097   0.1150   0.1167   0.1198   0.1221
  0.1239   0.1270   0.1287   0.1328   0.1344   0.1393   0.1425   0.1477
  0.1492   0.1560   0.1596   0.1658   0.1687   0.1737   0.1777   0.1829
  0.1832   0.1851   0.1914   0.1952   0.1959   0.2025   0.2037   0.2119
  0.2156   0.2195   0.2237   0.2310   0.2370   0.2420   0.2479   0.2484
  0.2506   0.2526   0.2561   0.2612   0.2670   0.2672   0.2705   0.2723
  0.2758   0.2771   0.2832   0.2872   0.2906   0.2916   0.2941   0.3043
  0.3079   0.3112   0.3167   0.3233   0.3325   0.3442   0.3487   0.3662
  0.4038   0.4092   0.4206   0.4258   0.4335   0.4394   0.4460   0.4496
  0.4517   0.4549   0.4589   0.4663   0.4795   0.4812   0.4892   0.4909
  0.4926   0.4938   0.5019   0.5048   0.5120   0.5331   0.5421   0.5522
  0.5590   0.5650   0.5708   0.5745   0.5806   0.5827   0.5931   0.6062
  0.6095   0.6132   0.6180   0.6265   0.6302   0.6399   0.6488   0.6534
  0.6593   0.6680   0.6785   0.6837   0.6866   0.6970   0.7141   0.7151
  0.7210   0.7334   0.7597   0.7882   0.7920   0.8046   0.8095   0.8238
  0.8303   0.8335   0.8361   0.8386   0.8412   0.8431   0.8453   0.8489
  0.8500   0.8527   0.8592   0.8639   0.8670   0.8715   0.8754   0.8839
  0.8885   0.8921   0.8961   0.9040   0.9074   0.9157   0.9189   0.9279
  0.9348   0.9405   0.9426   0.9465   0.9504   0.9529   0.9619   0.9683
  0.9839   0.9890   0.9916   0.9935   1.0116   1.0171   1.0365   1.0450
  1.0545   1.0746   1.0940   1.1129   1.1470   1.1586   1.1745   1.1859
  1.1964   1.2097   1.2291   1.2352   1.2411   1.2504   1.2666   1.2693
  1.2815   1.2862   1.3002   1.3111   1.3153   1.3225   1.3669   1.3786
  1.3988   1.4331   1.4338   1.4747   1.4926   1.5179   1.5376   1.5525
  1.5625   1.5811   1.5986   1.6126   1.6260   1.6508   1.6707   1.6802
  1.6916   1.7171   1.7260   1.7588   1.7737   1.7943   1.8131   1.8304
  1.8386   1.8452   1.8653   1.8835   1.8898   1.9186   1.9247   1.9348
  1.9532   1.9786   1.9945   2.0143   2.0256   2.0494   2.0628   2.0814
  2.1163   2.1313   2.1333   2.2136   2.2255   2.2277   2.2436   2.2498
  2.2662   2.2730   2.2809   2.2826   2.2995   2.3104   2.3331   2.3472
  2.3695   2.3970   2.4070   2.4209   2.4246   2.4417   2.4495   2.4801
  2.4978   2.5061   2.5152   2.5373   2.5485   2.5578   2.5903   2.5979
  2.6232   2.6594   2.6709   2.6863   2.6939   2.7018   2.7164   2.7361
  2.7479   2.7542   2.7658   2.7775   2.8091   2.8292   2.8315   2.8528
  2.8624   2.8986   2.9656   2.9847   3.0560   3.0741   3.0861   3.1080
  3.1191   3.1432   3.1461   3.1756   3.2076   3.2407   3.2566   3.3238
  3.3747   3.4298   3.5098   3.5355   3.6180   3.6652   3.7146   3.7890
  3.8396   3.9201   4.0316   4.0622   4.1230   4.3250   4.7992   4.8173
  9.7366   9.7670   9.7862   9.8078   9.8091   9.8315  23.3284  23.5304
 23.7965  23.8456  23.8584  23.9131  23.9392  23.9477  24.0261  24.0506
 24.1034  24.1448  25.7685  25.8027  25.8172  25.8641  25.9038  25.9380
 26.0891  26.1019  26.1210  26.1752  26.2725  26.3160  26.4690  26.5766
 26.6002  26.7109  26.7646  26.9673 215.7264 215.7586 215.7810 215.8072
215.8084 215.8387
 --------------------------------------------------------------

          Ground-State Mulliken Net Atomic Charges

     Atom                 Charge (a.u.)
  ----------------------------------------
      1 C                    -0.309331
      2 C                    -0.814991
      3 H                     0.221817
      4 C                    -0.415848
      5 Cl                    0.615337
      6 C                    -0.412150
      7 Cl                    0.623741
      8 C                     0.035358
      9 Cl                    0.617593
     10 C                    -0.828901
     11 Cl                    0.590560
     12 C                     0.648288
     13 C                    -0.861094
     14 Cl                    0.413267
     15 C                    -0.419687
     16 H                     0.229351
     17 C                     0.475289
     18 Cl                    0.470943
     19 C                    -0.619524
     20 H                     0.200431
     21 C                    -0.663019
     22 H                     0.202569
  ----------------------------------------
  Sum of atomic charges =     0.000000

 -----------------------------------------------------------------
                    Cartesian Multipole Moments
 -----------------------------------------------------------------
    Charge (ESU x 10^10)
                -0.0000
    Dipole Moment (Debye)
         X       1.0158      Y      -1.3058      Z      -0.4225
       Tot       1.7075
    Quadrupole Moments (Debye-Ang)
        XX    -149.2607     XY      -0.2044     YY    -142.9701
        XZ       2.0566     YZ       2.7278     ZZ    -146.6140
    Octopole Moments (Debye-Ang^2)
       XXX     -43.6012    XXY     -24.4685    XYY      -0.7187
       YYY    -107.2065    XXZ      30.3665    XYZ       1.9535
       YYZ      13.0166    XZZ     -10.8060    YZZ     -41.5897
       ZZZ      65.1231
    Hexadecapole Moments (Debye-Ang^3)
      XXXX   -7073.3706   XXXY      20.1421   XXYY   -1314.8272
      XYYY     -25.2030   YYYY    -920.6213   XXXZ    1410.4209
      XXYZ      24.6831   XYYZ     440.4871   YYYZ     124.9040
      XXZZ   -1802.5383   XYZZ     -30.9497   YYZZ    -741.9179
      XZZZ    1398.7624   YZZZ     102.9197   ZZZZ   -3615.7502
 -----------------------------------------------------------------
 Calculating analytic gradient of the SCF energy
 Gradient of SCF Energy
            1           2           3           4           5           6
    1  -0.0010569   0.0004037   0.0001834   0.0004453  -0.0003185  -0.0009135
    2   0.0000207   0.0001320   0.0001958  -0.0001562   0.0001450  -0.0002023
    3  -0.0002901   0.0000868  -0.0000234   0.0002939  -0.0003375   0.0009272
            7           8           9          10          11          12
    1   0.0008298  -0.0008997   0.0008696   0.0003355   0.0002231   0.0007456
    2   0.0000423   0.0001258  -0.0002316  -0.0001898  -0.0000174   0.0016239
    3  -0.0004796  -0.0007897   0.0003540  -0.0002715   0.0005241   0.0002213
           13          14          15          16          17          18
    1  -0.0004148  -0.0004823   0.0008291  -0.0001346  -0.0012621   0.0007361
    2  -0.0012331  -0.0000188   0.0001606  -0.0001176   0.0002853  -0.0000968
    3  -0.0004660   0.0004195  -0.0002232  -0.0001099   0.0007943  -0.0002753
           19          20          21          22
    1  -0.0003679   0.0002429   0.0004490  -0.0004429
    2  -0.0004879   0.0002736  -0.0003890   0.0001355
    3  -0.0001188   0.0000632  -0.0002773  -0.0000221
 Max gradient component =       1.624E-03
 RMS gradient           =       5.232E-04
 Gradient time:  CPU 223.25 s  wall 37.43 s
 Geometry Optimization Parameters
   NAtoms,    NIC,     NZ,  NCons,   NDum,   NFix, NCnnct, MaxDiis
       22     155      22       0       0       0       0       0

 Cartesian Hessian Update
 Hessian updated using BFGS update


** GEOMETRY OPTIMIZATION IN DELOCALIZED INTERNAL COORDINATES **
   Searching for a Minimum

   Optimization Cycle:   6

                       Coordinates (Angstroms)
     ATOM                X               Y               Z
      1  C        -0.0245971222    0.0417257503   -0.0262685999
      2  C        -0.0232670935   -0.2708133911    1.3319626215
      3  H         0.9125353600   -0.4937632270    1.8272501828
      4  C        -1.2023638234   -0.2987615571    2.0631679571
      5  Cl       -1.1207439659   -0.7020681024    3.7581146511
      6  C        -2.4257996945   -0.0108620739    1.4470464682
      7  Cl       -3.8993556626   -0.0463430951    2.3598864776
      8  C        -2.4422386429    0.3126221007    0.0799961259
      9  Cl       -3.9456911698    0.6852871122   -0.7017055829
     10  C        -1.2427433022    0.3395133726   -0.6468997536
     11  Cl       -1.2546518678    0.7734693141   -2.3365902082
     12  C         1.2647499604    0.0174895171   -0.7770094708
     13  C         2.2251031131    1.0250869783   -0.6579885172
     14  Cl        1.9169438034    2.4239828630    0.3605793517
     15  C         3.4414537788    0.9662622361   -1.3352739305
     16  H         4.1663567606    1.7608929123   -1.2298159654
     17  C         3.6968638579   -0.1312443787   -2.1460955496
     18  Cl        5.2307331687   -0.2216300911   -2.9978592429
     19  C         2.7668961661   -1.1561028488   -2.2953164442
     20  H         2.9862153230   -2.0018479512   -2.9330342097
     21  C         1.5618746746   -1.0683434264   -1.6108218512
     22  H         0.8252298170   -1.8558081238   -1.7203330709
   Point Group: c1    Number of degrees of freedom:    60


   Energy is  -3221.131162416

 Hessian updated using BFGS update

 60 Hessian modes will be used to form the next step
  Hessian Eigenvalues:
     0.003449    0.019498    0.019791    0.023293    0.023332    0.023618
     0.023724    0.023937    0.023987    0.024074    0.024094    0.024113
     0.024118    0.024132    0.024137    0.024142    0.024198    0.025548
     0.028599    0.159814    0.160088    0.160225    0.160723    0.214938
     0.226652    0.235733    0.244889    0.246451    0.249724    0.249964
     0.249998    0.250000    0.250000    0.252583    0.253512    0.280849
     0.298836    0.300976    0.301031    0.301360    0.303646    0.304869
     0.343975    0.356088    0.356658    0.356769    0.357102    0.363655
     0.423000    0.430943    0.435134    0.455924    0.468528    0.471602
     0.474175    0.476103    0.478446    0.481466    0.497400    0.530633

 Minimum search - taking simple RFO step
 Searching for Lamda that Minimizes Along All modes
 Value Taken    Lamda =  -0.00019814
 Step Taken.  Stepsize is  0.203187

                             Maximum     Tolerance    Cnvgd?
         Gradient           0.001383      0.000300      NO
         Displacement       0.169520      0.001200      NO
         Energy change     -0.000248      0.000001      NO


 New Cartesian Coordinates Obtained by Inverse Iteration

 Displacement from previous Coordinates is:  0.706294
 ----------------------------------------------------------------
             Standard Nuclear Orientation (Angstroms)
    I     Atom           X                Y                Z
 ----------------------------------------------------------------
    1      C      -0.0194012866     0.0245820144    -0.0150457469
    2      C      -0.0345290434    -0.3329095338     1.3312565782
    3      H       0.8912405987    -0.6004544659     1.8229522112
    4      C      -1.2178501438    -0.3465563997     2.0565250523
    5      Cl     -1.1552391079    -0.8106226757     3.7375962128
    6      C      -2.4274335778     0.0029655242     1.4458459412
    7      Cl     -3.9085187386    -0.0162026196     2.3515381574
    8      C      -2.4274289933     0.3694379492     0.0899840254
    9      Cl     -3.9157478101     0.8134842747    -0.6875318552
   10      C      -1.2247647550     0.3781514967    -0.6315787948
   11      Cl     -1.2154010455     0.8448865020    -2.3129313754
   12      C       1.2727813393    -0.0005308512    -0.7634340643
   13      C       2.1994803985     1.0432276246    -0.6955766237
   14      Cl      1.8562002110     2.4685020428     0.2724416467
   15      C       3.4087805623     0.9981903688    -1.3856582782
   16      H       4.1074867923     1.8205570966    -1.3193676406
   17      C       3.6921203212    -0.1199937097    -2.1581625061
   18      Cl      5.2134869490    -0.1881811712    -3.0329560292
   19      C       2.7968161981    -1.1813830058    -2.2522484683
   20      H       3.0355298103    -2.0440912743    -2.8603570174
   21      C       1.5972690229    -1.1088003661    -1.5553550276
   22      H       0.8886257369    -1.9255149308    -1.6249449586
 ----------------------------------------------------------------
 Nuclear Repulsion Energy =        2005.91279145 hartrees
 There are       89 alpha and       89 beta electrons
 Applying Cartesian multipole field
    Component          Value
    ---------          -----
     (2,0,0)        1.00000E-12
     (0,2,0)        2.00000E-11
     (0,0,2)       -3.00000E-11
 Nucleus-field energy     =    -0.0000000617 hartrees
 Requested basis set is 6-311++G(d,p)
 There are 170 shells and 472 basis functions
 A cutoff of  1.0D-15 yielded  10794 shell pairs
 There are     91213 function pairs (     97994 Cartesian)
 Smallest overlap matrix eigenvalue = 1.91E-07
 Linear dependence detected in AO basis
 Number of orthogonalized atomic orbitals = 467
 Maximum deviation from orthogonality = 2.377E-10
 Guess from superposition of atomic densities
 Warning:  Energy on first SCF cycle will be non-variational
 SAD guess density has 178.000000 electrons

 -----------------------------------------------------------------------
  General SCF calculation program by
  Eric Jon Sundstrom, Paul Horn, Yuezhi Mao, Dmitri Zuev, Alec White,
  David Stuck, Shaama M.S., Shane Yost, Joonho Lee, David Small,
  Daniel Levine, Susi Lehtola, Hugh Burton, Evgeny Epifanovsky,
  Bang C. Huynh
 -----------------------------------------------------------------------
 Exchange:     0.2000 Hartree-Fock + 0.0800 Slater + 0.7200 B88
 Correlation:  0.1900 VWN1RPA + 0.8100 LYP
 Using SG-1 standard quadrature grid
 using 6 threads for integral computing
 -------------------------------------------------------
 OpenMP Integral computing Module                
 Release: version 2.0, May 2017, Q-Chem Inc. Pleasanton 
 -------------------------------------------------------
 A restricted SCF calculation will be
 performed using DIIS
 SCF converges when DIIS error is below 1.0e-08
 ---------------------------------------
  Cycle       Energy         DIIS error
 ---------------------------------------
    1   -3225.3467294951      2.82e-02  
    2   -3220.9992531275      2.16e-03  
    3   -3220.8923044560      2.79e-03  
    4   -3221.1150034592      7.20e-04  
    5   -3221.1285578467      3.10e-04  
    6   -3221.1310142404      1.02e-04  
    7   -3221.1312545336      3.93e-05  
    8   -3221.1312954344      1.09e-05  
    9   -3221.1312983810      3.42e-06  
   10   -3221.1312986950      1.05e-06  
   11   -3221.1312987237      3.12e-07  
   12   -3221.1312987260      1.39e-07  
   13   -3221.1312987264      4.04e-08  
   14   -3221.1312987264      1.53e-08  
   15   -3221.1312987266      3.98e-09  Convergence criterion met
 ---------------------------------------
 SCF time:   CPU 740.07s  wall 131.00s 
 SCF   energy in the final basis set =    -3221.1312987266
 Total energy in the final basis set =    -3221.1312987266

 --------------------------------------------------------------

                    Orbital Energies (a.u.)
 --------------------------------------------------------------

 Alpha MOs
 -- Occupied --
********-101.5800-101.5783-101.5779-101.5736-101.5725 -10.2824 -10.2815
-10.2772 -10.2752 -10.2694 -10.2663 -10.2364 -10.2287 -10.2217 -10.2170
-10.2163 -10.2124  -9.4949  -9.4947  -9.4929  -9.4927  -9.4883  -9.4870
 -7.2599  -7.2597  -7.2576  -7.2574  -7.2530  -7.2517  -7.2498  -7.2495
 -7.2487  -7.2485  -7.2477  -7.2475  -7.2471  -7.2468  -7.2431  -7.2427
 -7.2418  -7.2415  -0.9628  -0.9339  -0.9160  -0.9002  -0.8915  -0.8689
 -0.8567  -0.8451  -0.7945  -0.7742  -0.7556  -0.7396  -0.6588  -0.6493
 -0.6372  -0.6119  -0.5562  -0.5473  -0.5258  -0.5203  -0.4961  -0.4856
 -0.4700  -0.4673  -0.4640  -0.4604  -0.4385  -0.4361  -0.4218  -0.4057
 -0.4028  -0.4006  -0.3822  -0.3791  -0.3571  -0.3554  -0.3528  -0.3458
 -0.3408  -0.3355  -0.3347  -0.3313  -0.3180  -0.2846  -0.2786  -0.2708
 -0.2680
 -- Virtual --
 -0.0643  -0.0604  -0.0502  -0.0492  -0.0474  -0.0209  -0.0115  -0.0031
  0.0037   0.0057   0.0144   0.0167   0.0210   0.0245   0.0308   0.0372
  0.0450   0.0469   0.0505   0.0568   0.0620   0.0641   0.0740   0.0784
  0.0794   0.0816   0.0848   0.0867   0.0901   0.0950   0.0964   0.1007
  0.1040   0.1069   0.1075   0.1106   0.1148   0.1160   0.1200   0.1219
  0.1241   0.1262   0.1283   0.1333   0.1342   0.1394   0.1422   0.1479
  0.1484   0.1554   0.1602   0.1665   0.1688   0.1734   0.1778   0.1820
  0.1837   0.1855   0.1910   0.1949   0.1972   0.2021   0.2045   0.2115
  0.2156   0.2200   0.2236   0.2303   0.2363   0.2415   0.2466   0.2481
  0.2499   0.2521   0.2565   0.2615   0.2651   0.2682   0.2708   0.2719
  0.2758   0.2785   0.2842   0.2858   0.2875   0.2925   0.2931   0.3045
  0.3084   0.3118   0.3154   0.3270   0.3341   0.3476   0.3502   0.3695
  0.4036   0.4097   0.4211   0.4292   0.4338   0.4403   0.4459   0.4498
  0.4523   0.4551   0.4582   0.4655   0.4794   0.4804   0.4889   0.4918
  0.4924   0.4936   0.5033   0.5060   0.5143   0.5328   0.5432   0.5523
  0.5609   0.5664   0.5719   0.5746   0.5798   0.5830   0.5916   0.6071
  0.6096   0.6128   0.6191   0.6274   0.6328   0.6415   0.6499   0.6539
  0.6546   0.6670   0.6781   0.6841   0.6885   0.6972   0.7109   0.7156
  0.7220   0.7356   0.7602   0.7881   0.7928   0.8065   0.8091   0.8218
  0.8302   0.8340   0.8374   0.8387   0.8400   0.8431   0.8466   0.8488
  0.8498   0.8556   0.8587   0.8614   0.8655   0.8716   0.8766   0.8853
  0.8879   0.8913   0.8991   0.9040   0.9078   0.9158   0.9215   0.9280
  0.9362   0.9423   0.9433   0.9477   0.9504   0.9521   0.9615   0.9656
  0.9826   0.9881   0.9917   0.9962   1.0164   1.0183   1.0356   1.0439
  1.0617   1.0753   1.0922   1.1143   1.1465   1.1642   1.1836   1.1875
  1.1953   1.2116   1.2320   1.2342   1.2412   1.2520   1.2678   1.2704
  1.2810   1.2870   1.3003   1.3141   1.3162   1.3250   1.3673   1.3826
  1.3991   1.4298   1.4353   1.4722   1.4889   1.5202   1.5416   1.5535
  1.5592   1.5830   1.5991   1.6123   1.6278   1.6495   1.6750   1.6811
  1.6903   1.7161   1.7262   1.7619   1.7737   1.7953   1.8109   1.8280
  1.8370   1.8409   1.8642   1.8823   1.8903   1.9201   1.9253   1.9345
  1.9543   1.9773   1.9948   2.0208   2.0292   2.0485   2.0633   2.0823
  2.1195   2.1307   2.1340   2.2120   2.2253   2.2275   2.2428   2.2470
  2.2656   2.2708   2.2819   2.2839   2.2987   2.3117   2.3355   2.3483
  2.3697   2.3947   2.4092   2.4201   2.4235   2.4367   2.4541   2.4802
  2.4964   2.5039   2.5159   2.5374   2.5483   2.5590   2.5860   2.6000
  2.6243   2.6618   2.6717   2.6844   2.6965   2.6993   2.7153   2.7364
  2.7480   2.7536   2.7567   2.7758   2.8183   2.8303   2.8325   2.8420
  2.8724   2.8975   2.9684   2.9840   3.0573   3.0767   3.0894   3.1093
  3.1223   3.1408   3.1447   3.1753   3.2088   3.2411   3.2668   3.3220
  3.3743   3.4301   3.5097   3.5386   3.6210   3.6652   3.7173   3.7903
  3.8399   3.9217   4.0324   4.0617   4.1234   4.3194   4.8016   4.8139
  9.7395   9.7683   9.7862   9.8076   9.8168   9.8308  23.3308  23.5308
 23.7965  23.8464  23.8594  23.9121  23.9406  23.9474  24.0271  24.0504
 24.1046  24.1468  25.7675  25.8006  25.8172  25.8588  25.9008  25.9428
 26.0886  26.1010  26.1211  26.1736  26.2745  26.3171  26.4729  26.5799
 26.5970  26.7057  26.7761  26.9757 215.7295 215.7602 215.7811 215.8064
215.8177 215.8382
 --------------------------------------------------------------

          Ground-State Mulliken Net Atomic Charges

     Atom                 Charge (a.u.)
  ----------------------------------------
      1 C                    -0.357833
      2 C                    -0.789849
      3 H                     0.223392
      4 C                    -0.485674
      5 Cl                    0.614009
      6 C                    -0.399587
      7 Cl                    0.622241
      8 C                     0.123772
      9 Cl                    0.622824
     10 C                    -0.769857
     11 Cl                    0.591488
     12 C                     0.503173
     13 C                    -0.958513
     14 Cl                    0.406303
     15 C                    -0.306470
     16 H                     0.230071
     17 C                     0.500954
     18 Cl                    0.472465
     19 C                    -0.656891
     20 H                     0.200519
     21 C                    -0.589263
     22 H                     0.202727
  ----------------------------------------
  Sum of atomic charges =     0.000000

 -----------------------------------------------------------------
                    Cartesian Multipole Moments
 -----------------------------------------------------------------
    Charge (ESU x 10^10)
                -0.0000
    Dipole Moment (Debye)
         X       1.0483      Y      -1.3667      Z      -0.3806
       Tot       1.7639
    Quadrupole Moments (Debye-Ang)
        XX    -149.2860     XY      -0.3753     YY    -142.6499
        XZ       2.0335     YZ       2.5737     ZZ    -146.8855
    Octopole Moments (Debye-Ang^2)
       XXX     -42.2870    XXY     -26.9948    XYY       0.7779
       YYY    -114.1639    XXZ      30.8475    XYZ       1.6655
       YYZ      13.8698    XZZ     -10.2637    YZZ     -43.1121
       ZZZ      69.6467
    Hexadecapole Moments (Debye-Ang^3)
      XXXX   -7030.9377   XXXY      34.6808   XXYY   -1313.5572
      XYYY      -6.9019   YYYY    -983.6728   XXXZ    1435.4340
      XXYZ      36.5465   XYYZ     448.1260   YYYZ     163.3062
      XXZZ   -1790.0199   XYZZ     -23.6298   YYZZ    -748.6381
      XZZZ    1427.4562   YZZZ     135.7348   ZZZZ   -3601.8575
 -----------------------------------------------------------------
 Calculating analytic gradient of the SCF energy
 Gradient of SCF Energy
            1           2           3           4           5           6
    1  -0.0012669   0.0001220   0.0000347   0.0003322  -0.0000682   0.0001181
    2  -0.0001558   0.0000044   0.0001279   0.0000345  -0.0000549   0.0000051
    3   0.0000529   0.0001343  -0.0000309  -0.0000715  -0.0000408   0.0001675
            7           8           9          10          11          12
    1  -0.0001361  -0.0002640   0.0001314   0.0004316   0.0000597   0.0012916
    2  -0.0000284  -0.0000476   0.0000122  -0.0000698  -0.0000912   0.0011776
    3  -0.0000613  -0.0000594  -0.0000585   0.0000014   0.0000996   0.0000844
           13          14          15          16          17          18
    1  -0.0003835  -0.0001080   0.0003220  -0.0000176  -0.0007531   0.0005562
    2  -0.0006725   0.0000670  -0.0002849   0.0000751   0.0003563  -0.0000579
    3  -0.0001722   0.0002483  -0.0003496  -0.0000498   0.0007186  -0.0003094
           19          20          21          22
    1  -0.0003586   0.0001534  -0.0001494  -0.0000478
    2   0.0000070   0.0000614  -0.0006202   0.0001548
    3   0.0001825  -0.0000668  -0.0004432   0.0000238
 Max gradient component =       1.292E-03
 RMS gradient           =       3.633E-04
 Gradient time:  CPU 223.49 s  wall 37.47 s
 Geometry Optimization Parameters
   NAtoms,    NIC,     NZ,  NCons,   NDum,   NFix, NCnnct, MaxDiis
       22     155      22       0       0       0       0       0

 Cartesian Hessian Update
 Hessian updated using BFGS update


** GEOMETRY OPTIMIZATION IN DELOCALIZED INTERNAL COORDINATES **
   Searching for a Minimum

   Optimization Cycle:   7

                       Coordinates (Angstroms)
     ATOM                X               Y               Z
      1  C        -0.0194012866    0.0245820144   -0.0150457469
      2  C        -0.0345290434   -0.3329095338    1.3312565782
      3  H         0.8912405987   -0.6004544659    1.8229522112
      4  C        -1.2178501438   -0.3465563997    2.0565250523
      5  Cl       -1.1552391079   -0.8106226757    3.7375962128
      6  C        -2.4274335778    0.0029655242    1.4458459412
      7  Cl       -3.9085187386   -0.0162026196    2.3515381574
      8  C        -2.4274289933    0.3694379492    0.0899840254
      9  Cl       -3.9157478101    0.8134842747   -0.6875318552
     10  C        -1.2247647550    0.3781514967   -0.6315787948
     11  Cl       -1.2154010455    0.8448865020   -2.3129313754
     12  C         1.2727813393   -0.0005308512   -0.7634340643
     13  C         2.1994803985    1.0432276246   -0.6955766237
     14  Cl        1.8562002110    2.4685020428    0.2724416467
     15  C         3.4087805623    0.9981903688   -1.3856582782
     16  H         4.1074867923    1.8205570966   -1.3193676406
     17  C         3.6921203212   -0.1199937097   -2.1581625061
     18  Cl        5.2134869490   -0.1881811712   -3.0329560292
     19  C         2.7968161981   -1.1813830058   -2.2522484683
     20  H         3.0355298103   -2.0440912743   -2.8603570174
     21  C         1.5972690229   -1.1088003661   -1.5553550276
     22  H         0.8886257369   -1.9255149308   -1.6249449586
   Point Group: c1    Number of degrees of freedom:    60


   Energy is  -3221.131298727

 Hessian updated using BFGS update

 60 Hessian modes will be used to form the next step
  Hessian Eigenvalues:
     0.001966    0.019553    0.020091    0.023044    0.023374    0.023613
     0.023746    0.023913    0.024008    0.024062    0.024095    0.024107
     0.024123    0.024133    0.024136    0.024144    0.024826    0.025710
     0.029168    0.159253    0.159938    0.160164    0.160277    0.215440
     0.225677    0.234890    0.242679    0.245775    0.247557    0.249968
     0.249999    0.250000    0.250045    0.250420    0.258608    0.280656
     0.298282    0.301007    0.301109    0.301200    0.301596    0.309558
     0.346341    0.356141    0.356660    0.357079    0.357385    0.366439
     0.421805    0.430302    0.434282    0.455828    0.468174    0.469757
     0.472306    0.475482    0.477758    0.480984    0.498247    0.530108

 Minimum search - taking simple RFO step
 Searching for Lamda that Minimizes Along All modes
 Value Taken    Lamda =  -0.00009749
 Step Taken.  Stepsize is  0.200811

                             Maximum     Tolerance    Cnvgd?
         Gradient           0.000694      0.000300      NO
         Displacement       0.170494      0.001200      NO
         Energy change     -0.000136      0.000001      NO


 New Cartesian Coordinates Obtained by Inverse Iteration

 Displacement from previous Coordinates is:  0.702844
 ----------------------------------------------------------------
             Standard Nuclear Orientation (Angstroms)
    I     Atom           X                Y                Z
 ----------------------------------------------------------------
    1      C      -0.0171444633     0.0079949187    -0.0110174020
    2      C      -0.0458382321    -0.3951883705     1.3214980960
    3      H       0.8705819357    -0.7060883990     1.8052070922
    4      C      -1.2308145457    -0.3953880992     2.0452604460
    5      Cl     -1.1840210494    -0.9124358019     3.7117548683
    6      C      -2.4266190415     0.0140196820     1.4461894887
    7      Cl     -3.9080627790     0.0161312879     2.3527958057
    8      C      -2.4134803495     0.4241074250     0.1032578919
    9      Cl     -3.8869929685     0.9395528349    -0.6597083518
   10      C      -1.2105443374     0.4171107710    -0.6173758273
   11      Cl     -1.1825009512     0.9268821544    -2.2859356225
   12      C       1.2755386670    -0.0166493055    -0.7581336548
   13      C       2.1675911197     1.0594469596    -0.7382683264
   14      Cl      1.7808703299     2.5074675574     0.1762403245
   15      C       3.3739978313     1.0261987078    -1.4333060967
   16      H       4.0464499656     1.8722292557    -1.4020217516
   17      C       3.6897134788    -0.1112919477    -2.1651155445
   18      Cl      5.2040095549    -0.1617553230    -3.0506740494
   19      C       2.8307827166    -1.2053393432    -2.2073273887
   20      H       3.0926639218    -2.0843181719    -2.7819020591
   21      C       1.6336552308    -1.1453535967    -1.5034599200
   22      H       0.9536674042    -1.9885893058    -1.5349665795
 ----------------------------------------------------------------
 Nuclear Repulsion Energy =        2007.75839173 hartrees
 There are       89 alpha and       89 beta electrons
 Applying Cartesian multipole field
    Component          Value
    ---------          -----
     (2,0,0)        1.00000E-12
     (0,2,0)        2.00000E-11
     (0,0,2)       -3.00000E-11
 Nucleus-field energy     =    -0.0000000599 hartrees
 Requested basis set is 6-311++G(d,p)
 There are 170 shells and 472 basis functions
 A cutoff of  1.0D-15 yielded  10808 shell pairs
 There are     91340 function pairs (     98140 Cartesian)
 Smallest overlap matrix eigenvalue = 1.81E-07
 Linear dependence detected in AO basis
 Number of orthogonalized atomic orbitals = 467
 Maximum deviation from orthogonality = 4.556E-10
 Guess from superposition of atomic densities
 Warning:  Energy on first SCF cycle will be non-variational
 SAD guess density has 178.000000 electrons

 -----------------------------------------------------------------------
  General SCF calculation program by
  Eric Jon Sundstrom, Paul Horn, Yuezhi Mao, Dmitri Zuev, Alec White,
  David Stuck, Shaama M.S., Shane Yost, Joonho Lee, David Small,
  Daniel Levine, Susi Lehtola, Hugh Burton, Evgeny Epifanovsky,
  Bang C. Huynh
 -----------------------------------------------------------------------
 Exchange:     0.2000 Hartree-Fock + 0.0800 Slater + 0.7200 B88
 Correlation:  0.1900 VWN1RPA + 0.8100 LYP
 Using SG-1 standard quadrature grid
 using 6 threads for integral computing
 -------------------------------------------------------
 OpenMP Integral computing Module                
 Release: version 2.0, May 2017, Q-Chem Inc. Pleasanton 
 -------------------------------------------------------
 A restricted SCF calculation will be
 performed using DIIS
 SCF converges when DIIS error is below 1.0e-08
 ---------------------------------------
  Cycle       Energy         DIIS error
 ---------------------------------------
    1   -3225.3473220531      2.82e-02  
    2   -3220.9992922485      2.16e-03  
    3   -3220.8918710864      2.80e-03  
    4   -3221.1149750186      7.22e-04  
    5   -3221.1286461476      3.09e-04  
    6   -3221.1310923471      1.02e-04  
    7   -3221.1313332617      3.94e-05  
    8   -3221.1313744932      1.10e-05  
    9   -3221.1313775137      3.45e-06  
   10   -3221.1313778314      1.05e-06  
   11   -3221.1313778600      3.12e-07  
   12   -3221.1313778620      1.39e-07  
   13   -3221.1313778628      4.06e-08  
   14   -3221.1313778625      1.53e-08  
   15   -3221.1313778626      4.00e-09  Convergence criterion met
 ---------------------------------------
 SCF time:   CPU 739.90s  wall 131.00s 
 SCF   energy in the final basis set =    -3221.1313778626
 Total energy in the final basis set =    -3221.1313778626

 --------------------------------------------------------------

                    Orbital Energies (a.u.)
 --------------------------------------------------------------

 Alpha MOs
 -- Occupied --
********-101.5799-101.5784-101.5777-101.5734-101.5725 -10.2824 -10.2815
-10.2770 -10.2753 -10.2691 -10.2663 -10.2362 -10.2285 -10.2218 -10.2169
-10.2163 -10.2124  -9.4947  -9.4945  -9.4929  -9.4924  -9.4881  -9.4871
 -7.2598  -7.2596  -7.2577  -7.2572  -7.2528  -7.2517  -7.2496  -7.2494
 -7.2486  -7.2484  -7.2477  -7.2472  -7.2472  -7.2466  -7.2429  -7.2424
 -7.2418  -7.2415  -0.9627  -0.9339  -0.9158  -0.9002  -0.8914  -0.8686
 -0.8568  -0.8449  -0.7945  -0.7740  -0.7555  -0.7395  -0.6592  -0.6482
 -0.6377  -0.6118  -0.5561  -0.5473  -0.5259  -0.5203  -0.4961  -0.4855
 -0.4699  -0.4672  -0.4637  -0.4604  -0.4384  -0.4363  -0.4216  -0.4060
 -0.4021  -0.4007  -0.3822  -0.3789  -0.3570  -0.3553  -0.3523  -0.3450
 -0.3406  -0.3355  -0.3348  -0.3315  -0.3180  -0.2844  -0.2779  -0.2711
 -0.2684
 -- Virtual --
 -0.0639  -0.0590  -0.0516  -0.0494  -0.0476  -0.0207  -0.0115  -0.0031
  0.0037   0.0059   0.0142   0.0167   0.0209   0.0246   0.0307   0.0373
  0.0450   0.0470   0.0518   0.0559   0.0617   0.0639   0.0741   0.0783
  0.0796   0.0814   0.0850   0.0866   0.0901   0.0948   0.0962   0.1004
  0.1041   0.1071   0.1080   0.1112   0.1146   0.1156   0.1204   0.1217
  0.1243   0.1258   0.1280   0.1340   0.1341   0.1398   0.1419   0.1478
  0.1489   0.1544   0.1610   0.1667   0.1693   0.1735   0.1780   0.1812
  0.1844   0.1864   0.1905   0.1947   0.1975   0.2025   0.2053   0.2115
  0.2156   0.2205   0.2236   0.2294   0.2358   0.2408   0.2451   0.2470
  0.2510   0.2524   0.2571   0.2624   0.2631   0.2684   0.2704   0.2725
  0.2765   0.2798   0.2835   0.2847   0.2857   0.2919   0.2941   0.3048
  0.3088   0.3124   0.3132   0.3293   0.3366   0.3484   0.3530   0.3721
  0.4035   0.4103   0.4220   0.4315   0.4346   0.4413   0.4463   0.4505
  0.4530   0.4557   0.4578   0.4649   0.4778   0.4811   0.4879   0.4914
  0.4925   0.4966   0.5040   0.5073   0.5155   0.5329   0.5456   0.5526
  0.5619   0.5666   0.5738   0.5747   0.5796   0.5830   0.5919   0.6081
  0.6101   0.6124   0.6208   0.6287   0.6340   0.6424   0.6482   0.6530
  0.6543   0.6680   0.6773   0.6854   0.6905   0.6981   0.7062   0.7160
  0.7240   0.7365   0.7624   0.7885   0.7942   0.8076   0.8091   0.8177
  0.8297   0.8348   0.8372   0.8387   0.8402   0.8432   0.8459   0.8489
  0.8497   0.8566   0.8587   0.8603   0.8644   0.8713   0.8778   0.8839
  0.8863   0.8920   0.9010   0.9043   0.9102   0.9157   0.9257   0.9277
  0.9370   0.9425   0.9449   0.9484   0.9495   0.9526   0.9604   0.9656
  0.9812   0.9864   0.9911   0.9974   1.0178   1.0222   1.0347   1.0442
  1.0679   1.0756   1.0905   1.1148   1.1462   1.1638   1.1873   1.1911
  1.1982   1.2136   1.2321   1.2357   1.2416   1.2532   1.2684   1.2729
  1.2808   1.2874   1.3005   1.3156   1.3175   1.3321   1.3677   1.3844
  1.3984   1.4295   1.4396   1.4718   1.4864   1.5214   1.5449   1.5537
  1.5547   1.5856   1.5997   1.6121   1.6300   1.6492   1.6783   1.6819
  1.6892   1.7178   1.7272   1.7639   1.7774   1.7967   1.8082   1.8265
  1.8359   1.8394   1.8634   1.8824   1.8909   1.9215   1.9257   1.9342
  1.9557   1.9749   1.9947   2.0258   2.0347   2.0482   2.0632   2.0832
  2.1219   2.1316   2.1343   2.2106   2.2253   2.2273   2.2425   2.2454
  2.2645   2.2686   2.2830   2.2851   2.2975   2.3133   2.3382   2.3492
  2.3661   2.3932   2.4112   2.4189   2.4233   2.4339   2.4591   2.4830
  2.4930   2.5033   2.5171   2.5388   2.5480   2.5602   2.5839   2.6027
  2.6262   2.6641   2.6723   2.6829   2.6957   2.7014   2.7138   2.7364
  2.7413   2.7492   2.7559   2.7744   2.8227   2.8299   2.8322   2.8351
  2.8810   2.8969   2.9711   2.9831   3.0584   3.0782   3.0920   3.1112
  3.1251   3.1370   3.1463   3.1759   3.2111   3.2406   3.2793   3.3212
  3.3736   3.4296   3.5102   3.5416   3.6239   3.6663   3.7196   3.7913
  3.8399   3.9234   4.0334   4.0617   4.1237   4.3170   4.8043   4.8102
  9.7416   9.7696   9.7866   9.8075   9.8266   9.8307  23.3333  23.5317
 23.7966  23.8479  23.8603  23.9115  23.9423  23.9474  24.0276  24.0497
 24.1046  24.1483  25.7674  25.7996  25.8172  25.8519  25.8971  25.9519
 26.0873  26.1010  26.1216  26.1741  26.2603  26.3372  26.4764  26.5833
 26.5951  26.6990  26.7886  26.9856 215.7316 215.7617 215.7818 215.8063
215.8309 215.8357
 --------------------------------------------------------------

          Ground-State Mulliken Net Atomic Charges

     Atom                 Charge (a.u.)
  ----------------------------------------
      1 C                    -0.385208
      2 C                    -0.761911
      3 H                     0.223810
      4 C                    -0.546704
      5 Cl                    0.613042
      6 C                    -0.374001
      7 Cl                    0.620450
      8 C                     0.182226
      9 Cl                    0.628921
     10 C                    -0.731593
     11 Cl                    0.576723
     12 C                     0.431276
     13 C                    -1.048698
     14 Cl                    0.396452
     15 C                    -0.225036
     16 H                     0.230198
     17 C                     0.514778
     18 Cl                    0.473313
     19 C                    -0.681885
     20 H                     0.201028
     21 C                    -0.538383
     22 H                     0.201207
  ----------------------------------------
  Sum of atomic charges =     0.000000

 -----------------------------------------------------------------
                    Cartesian Multipole Moments
 -----------------------------------------------------------------
    Charge (ESU x 10^10)
                -0.0000
    Dipole Moment (Debye)
         X       1.0826      Y      -1.4225      Z      -0.3440
       Tot       1.8204
    Quadrupole Moments (Debye-Ang)
        XX    -149.2462     XY      -0.5624     YY    -142.3422
        XZ       1.9734     YZ       2.4163     ZZ    -147.1259
    Octopole Moments (Debye-Ang^2)
       XXX     -40.7422    XXY     -29.6482    XYY       2.2584
       YYY    -121.1885    XXZ      31.1557    XYZ       1.3881
       YYZ      14.5311    XZZ      -9.7109    YZZ     -44.5360
       ZZZ      73.3589
    Hexadecapole Moments (Debye-Ang^3)
      XXXX   -6985.6048   XXXY      52.9167   XXYY   -1312.4890
      XYYY      15.1279   YYYY   -1050.8426   XXXZ    1458.0513
      XXYZ      48.7792   XYYZ     455.2548   YYYZ     200.2245
      XXZZ   -1775.3047   XYZZ     -14.6350   YYZZ    -754.5181
      XZZZ    1453.3731   YZZZ     168.0372   ZZZZ   -3577.3140
 -----------------------------------------------------------------
 Calculating analytic gradient of the SCF energy
 Gradient of SCF Energy
            1           2           3           4           5           6
    1  -0.0007412   0.0000545   0.0000519  -0.0001478  -0.0000222   0.0005405
    2  -0.0001490   0.0000848   0.0001351   0.0000496  -0.0000417  -0.0000280
    3   0.0002320   0.0000167  -0.0000623  -0.0001708   0.0001001  -0.0003856
            7           8           9          10          11          12
    1  -0.0002645  -0.0000520  -0.0001745   0.0003394   0.0002111   0.0011269
    2   0.0000108  -0.0001615   0.0001589  -0.0000448  -0.0001075   0.0006306
    3   0.0001515   0.0004644  -0.0000495  -0.0000511  -0.0001000  -0.0000693
           13          14          15          16          17          18
    1  -0.0005583  -0.0001544   0.0002324   0.0000084  -0.0001778   0.0001311
    2  -0.0002936  -0.0001574  -0.0003707   0.0000806   0.0003261  -0.0000240
    3  -0.0000623   0.0002353  -0.0002816   0.0000338   0.0001644  -0.0001134
           19          20          21          22
    1  -0.0001193   0.0000259  -0.0002846  -0.0000255
    2   0.0001068  -0.0000541  -0.0002078   0.0000566
    3   0.0001332  -0.0000562  -0.0001550   0.0000257
 Max gradient component =       1.127E-03
 RMS gradient           =       2.641E-04
 Gradient time:  CPU 223.44 s  wall 37.46 s
 Geometry Optimization Parameters
   NAtoms,    NIC,     NZ,  NCons,   NDum,   NFix, NCnnct, MaxDiis
       22     155      22       0       0       0       0       0

 Cartesian Hessian Update
 Hessian updated using BFGS update


** GEOMETRY OPTIMIZATION IN DELOCALIZED INTERNAL COORDINATES **
   Searching for a Minimum

   Optimization Cycle:   8

                       Coordinates (Angstroms)
     ATOM                X               Y               Z
      1  C        -0.0171444633    0.0079949187   -0.0110174020
      2  C        -0.0458382321   -0.3951883705    1.3214980960
      3  H         0.8705819357   -0.7060883990    1.8052070922
      4  C        -1.2308145457   -0.3953880992    2.0452604460
      5  Cl       -1.1840210494   -0.9124358019    3.7117548683
      6  C        -2.4266190415    0.0140196820    1.4461894887
      7  Cl       -3.9080627790    0.0161312879    2.3527958057
      8  C        -2.4134803495    0.4241074250    0.1032578919
      9  Cl       -3.8869929685    0.9395528349   -0.6597083518
     10  C        -1.2105443374    0.4171107710   -0.6173758273
     11  Cl       -1.1825009512    0.9268821544   -2.2859356225
     12  C         1.2755386670   -0.0166493055   -0.7581336548
     13  C         2.1675911197    1.0594469596   -0.7382683264
     14  Cl        1.7808703299    2.5074675574    0.1762403245
     15  C         3.3739978313    1.0261987078   -1.4333060967
     16  H         4.0464499656    1.8722292557   -1.4020217516
     17  C         3.6897134788   -0.1112919477   -2.1651155445
     18  Cl        5.2040095549   -0.1617553230   -3.0506740494
     19  C         2.8307827166   -1.2053393432   -2.2073273887
     20  H         3.0926639218   -2.0843181719   -2.7819020591
     21  C         1.6336552308   -1.1453535967   -1.5034599200
     22  H         0.9536674042   -1.9885893058   -1.5349665795
   Point Group: c1    Number of degrees of freedom:    60


   Energy is  -3221.131377863

 Hessian updated using BFGS update

 60 Hessian modes will be used to form the next step
  Hessian Eigenvalues:
     0.000676    0.019851    0.020177    0.023149    0.023568    0.023654
     0.023751    0.023960    0.024030    0.024075    0.024088    0.024114
     0.024123    0.024133    0.024138    0.024473    0.025139    0.027278
     0.029302    0.158679    0.159944    0.160243    0.160750    0.217125
     0.228108    0.232819    0.238141    0.247345    0.248978    0.249981
     0.250000    0.250005    0.250374    0.252105    0.257755    0.285209
     0.300687    0.300925    0.301038    0.301133    0.307379    0.310319
     0.343727    0.356269    0.356659    0.357071    0.358145    0.370487
     0.420049    0.431135    0.436650    0.457712    0.464123    0.468916
     0.472074    0.475848    0.478298    0.482017    0.498522    0.542397

 Minimum search - taking simple RFO step
 Searching for Lamda that Minimizes Along All modes
 Value Taken    Lamda =  -0.00014429
 Calculated Step too Large.  Step scaled by  0.761368
 Step Taken.  Stepsize is  0.300000

                             Maximum     Tolerance    Cnvgd?
         Gradient           0.000880      0.000300      NO
         Displacement       0.257505      0.001200      NO
         Energy change     -0.000079      0.000001      NO


 New Cartesian Coordinates Obtained by Inverse Iteration

 Displacement from previous Coordinates is:  1.050314
 ----------------------------------------------------------------
             Standard Nuclear Orientation (Angstroms)
    I     Atom           X                Y                Z
 ----------------------------------------------------------------
    1      C      -0.0158157410    -0.0040945592    -0.0082306892
    2      C      -0.0637566544    -0.4802797762     1.2986722524
    3      H       0.8376286494    -0.8563858765     1.7642332718
    4      C      -1.2490512580    -0.4681919466     2.0231788478
    5      Cl     -1.2238763266    -1.0751138464     3.6598018403
    6      C      -2.4247988055     0.0250408304     1.4489161768
    7      Cl     -3.9054692689     0.0412667238     2.3571174107
    8      C      -2.3933010644     0.5039142575     0.1288742399
    9      Cl     -3.8452812058     1.1120301182    -0.6070876052
   10      C      -1.1912484664     0.4842088901    -0.5922302353
   11      Cl     -1.1399916239     1.0623457304    -2.2372726455
   12      C       1.2768070567    -0.0292500232    -0.7545666329
   13      C       2.1207130114     1.0854555499    -0.8091284323
   14      Cl      1.6719026495     2.5685546359     0.0137601143
   15      C       3.3248179366     1.0608291922    -1.5070128090
   16      H       3.9604231610     1.9350359888    -1.5312967405
   17      C       3.6886070043    -0.1061049148    -2.1685597406
   18      Cl      5.1970223126    -0.1433575974    -3.0620622841
   19      C       2.8805744254    -1.2380105172    -2.1326606096
   20      H       3.1776641114    -2.1403692462    -2.6512425099
   21      C       1.6846655350    -1.1869613677    -1.4238989764
   22      H       1.0452680004    -2.0618183556    -1.3963128046
 ----------------------------------------------------------------
 Nuclear Repulsion Energy =        2010.67518666 hartrees
 There are       89 alpha and       89 beta electrons
 Applying Cartesian multipole field
    Component          Value
    ---------          -----
     (2,0,0)        1.00000E-12
     (0,2,0)        2.00000E-11
     (0,0,2)       -3.00000E-11
 Nucleus-field energy     =    -0.0000000567 hartrees
 Requested basis set is 6-311++G(d,p)
 There are 170 shells and 472 basis functions
 A cutoff of  1.0D-15 yielded  10811 shell pairs
 There are     91420 function pairs (     98234 Cartesian)
 Smallest overlap matrix eigenvalue = 1.84E-07
 Linear dependence detected in AO basis
 Number of orthogonalized atomic orbitals = 467
 Maximum deviation from orthogonality = 4.322E-10
 Guess from superposition of atomic densities
 Warning:  Energy on first SCF cycle will be non-variational
 SAD guess density has 178.000000 electrons

 -----------------------------------------------------------------------
  General SCF calculation program by
  Eric Jon Sundstrom, Paul Horn, Yuezhi Mao, Dmitri Zuev, Alec White,
  David Stuck, Shaama M.S., Shane Yost, Joonho Lee, David Small,
  Daniel Levine, Susi Lehtola, Hugh Burton, Evgeny Epifanovsky,
  Bang C. Huynh
 -----------------------------------------------------------------------
 Exchange:     0.2000 Hartree-Fock + 0.0800 Slater + 0.7200 B88
 Correlation:  0.1900 VWN1RPA + 0.8100 LYP
 Using SG-1 standard quadrature grid
 using 6 threads for integral computing
 -------------------------------------------------------
 OpenMP Integral computing Module                
 Release: version 2.0, May 2017, Q-Chem Inc. Pleasanton 
 -------------------------------------------------------
 A restricted SCF calculation will be
 performed using DIIS
 SCF converges when DIIS error is below 1.0e-08
 ---------------------------------------
  Cycle       Energy         DIIS error
 ---------------------------------------
    1   -3225.3493297739      2.82e-02  
    2   -3220.9993617730      2.16e-03  
    3   -3220.8913108887      2.80e-03  
    4   -3221.1149071292      7.23e-04  
    5   -3221.1286859619      3.08e-04  
    6   -3221.1311061008      1.02e-04  
    7   -3221.1313475100      3.96e-05  
    8   -3221.1313891226      1.12e-05  
    9   -3221.1313922544      3.48e-06  
   10   -3221.1313925786      1.05e-06  
   11   -3221.1313926071      3.14e-07  
   12   -3221.1313926092      1.38e-07  
   13   -3221.1313926096      4.10e-08  
   14   -3221.1313926100      1.54e-08  
   15   -3221.1313926098      4.04e-09  Convergence criterion met
 ---------------------------------------
 SCF time:   CPU 740.64s  wall 131.00s 
 SCF   energy in the final basis set =    -3221.1313926098
 Total energy in the final basis set =    -3221.1313926098

 --------------------------------------------------------------

                    Orbital Energies (a.u.)
 --------------------------------------------------------------

 Alpha MOs
 -- Occupied --
********-101.5797-101.5785-101.5772-101.5730-101.5725 -10.2823 -10.2814
-10.2768 -10.2754 -10.2688 -10.2662 -10.2361 -10.2284 -10.2219 -10.2167
-10.2164 -10.2124  -9.4947  -9.4944  -9.4930  -9.4920  -9.4877  -9.4871
 -7.2597  -7.2595  -7.2579  -7.2568  -7.2524  -7.2517  -7.2496  -7.2492
 -7.2486  -7.2483  -7.2478  -7.2473  -7.2468  -7.2461  -7.2426  -7.2421
 -7.2419  -7.2416  -0.9625  -0.9339  -0.9156  -0.9003  -0.8911  -0.8684
 -0.8571  -0.8446  -0.7944  -0.7737  -0.7554  -0.7394  -0.6599  -0.6467
 -0.6382  -0.6118  -0.5560  -0.5473  -0.5259  -0.5200  -0.4961  -0.4854
 -0.4699  -0.4671  -0.4635  -0.4603  -0.4383  -0.4365  -0.4214  -0.4064
 -0.4019  -0.4005  -0.3823  -0.3789  -0.3569  -0.3554  -0.3515  -0.3440
 -0.3401  -0.3355  -0.3349  -0.3319  -0.3180  -0.2844  -0.2782  -0.2712
 -0.2677
 -- Virtual --
 -0.0637  -0.0601  -0.0507  -0.0495  -0.0473  -0.0203  -0.0113  -0.0031
  0.0039   0.0063   0.0140   0.0170   0.0209   0.0247   0.0308   0.0375
  0.0444   0.0476   0.0527   0.0554   0.0615   0.0639   0.0737   0.0783
  0.0802   0.0809   0.0855   0.0866   0.0905   0.0947   0.0962   0.1003
  0.1045   0.1068   0.1088   0.1116   0.1141   0.1160   0.1209   0.1213
  0.1245   0.1257   0.1278   0.1340   0.1354   0.1407   0.1422   0.1478
  0.1501   0.1530   0.1612   0.1663   0.1697   0.1738   0.1778   0.1808
  0.1857   0.1873   0.1911   0.1941   0.1976   0.2043   0.2055   0.2130
  0.2156   0.2214   0.2244   0.2291   0.2355   0.2399   0.2434   0.2465
  0.2507   0.2548   0.2581   0.2610   0.2640   0.2662   0.2705   0.2738
  0.2773   0.2808   0.2825   0.2843   0.2850   0.2903   0.2956   0.3043
  0.3100   0.3105   0.3129   0.3297   0.3372   0.3480   0.3525   0.3717
  0.4034   0.4109   0.4231   0.4317   0.4364   0.4412   0.4472   0.4502
  0.4533   0.4549   0.4601   0.4640   0.4755   0.4820   0.4856   0.4909
  0.4936   0.5032   0.5043   0.5099   0.5141   0.5335   0.5469   0.5533
  0.5604   0.5636   0.5745   0.5761   0.5798   0.5839   0.5948   0.6082
  0.6111   0.6120   0.6224   0.6301   0.6333   0.6400   0.6460   0.6525
  0.6555   0.6704   0.6761   0.6860   0.6922   0.6977   0.7014   0.7149
  0.7231   0.7339   0.7633   0.7882   0.7979   0.8050   0.8067   0.8130
  0.8293   0.8344   0.8357   0.8385   0.8419   0.8428   0.8464   0.8490
  0.8501   0.8553   0.8562   0.8622   0.8630   0.8703   0.8758   0.8840
  0.8870   0.8931   0.8998   0.9073   0.9110   0.9161   0.9226   0.9315
  0.9358   0.9411   0.9463   0.9491   0.9519   0.9533   0.9620   0.9694
  0.9812   0.9852   0.9898   0.9960   1.0157   1.0240   1.0344   1.0459
  1.0668   1.0737   1.0953   1.1143   1.1433   1.1639   1.1856   1.1894
  1.1986   1.2134   1.2300   1.2383   1.2419   1.2509   1.2672   1.2755
  1.2799   1.2869   1.3005   1.3151   1.3179   1.3316   1.3673   1.3838
  1.3978   1.4288   1.4483   1.4731   1.4877   1.5220   1.5452   1.5519
  1.5527   1.5826   1.5995   1.6139   1.6283   1.6488   1.6788   1.6817
  1.6862   1.7216   1.7257   1.7613   1.7784   1.7973   1.8079   1.8271
  1.8332   1.8409   1.8622   1.8829   1.8898   1.9219   1.9259   1.9343
  1.9572   1.9704   1.9943   2.0239   2.0403   2.0490   2.0596   2.0830
  2.1223   2.1293   2.1379   2.2087   2.2252   2.2272   2.2438   2.2459
  2.2646   2.2696   2.2840   2.2855   2.2972   2.3155   2.3409   2.3477
  2.3566   2.3930   2.4131   2.4183   2.4230   2.4364   2.4617   2.4867
  2.4927   2.5012   2.5182   2.5412   2.5479   2.5606   2.5839   2.6079
  2.6269   2.6648   2.6728   2.6839   2.6931   2.7006   2.7123   2.7303
  2.7359   2.7508   2.7562   2.7745   2.8236   2.8265   2.8348   2.8398
  2.8803   2.8977   2.9722   2.9826   3.0578   3.0773   3.0915   3.1113
  3.1236   3.1378   3.1474   3.1776   3.2137   3.2390   3.2762   3.3219
  3.3724   3.4271   3.5089   3.5431   3.6222   3.6665   3.7185   3.7917
  3.8389   3.9222   4.0327   4.0616   4.1236   4.3186   4.8028   4.8111
  9.7418   9.7702   9.7868   9.8073   9.8149   9.8397  23.3325  23.5317
 23.7962  23.8488  23.8609  23.9102  23.9433  23.9473  24.0264  24.0491
 24.1038  24.1479  25.7684  25.8025  25.8169  25.8539  25.8964  25.9680
 26.0851  26.1011  26.1224  26.1773  26.2445  26.3628  26.4781  26.5855
 26.5953  26.6969  26.7956  26.9866 215.7317 215.7624 215.7821 215.8062
215.8188 215.8439
 --------------------------------------------------------------

          Ground-State Mulliken Net Atomic Charges

     Atom                 Charge (a.u.)
  ----------------------------------------
      1 C                    -0.388833
      2 C                    -0.723709
      3 H                     0.222879
      4 C                    -0.560505
      5 Cl                    0.609588
      6 C                    -0.339674
      7 Cl                    0.617154
      8 C                     0.172962
      9 Cl                    0.634182
     10 C                    -0.755657
     11 Cl                    0.567419
     12 C                     0.486662
     13 C                    -1.161431
     14 Cl                    0.391987
     15 C                    -0.203670
     16 H                     0.228069
     17 C                     0.503227
     18 Cl                    0.470412
     19 C                    -0.683491
     20 H                     0.202011
     21 C                    -0.487864
     22 H                     0.198282
  ----------------------------------------
  Sum of atomic charges =     0.000000

 -----------------------------------------------------------------
                    Cartesian Multipole Moments
 -----------------------------------------------------------------
    Charge (ESU x 10^10)
                 0.0000
    Dipole Moment (Debye)
         X       1.1261      Y      -1.4897      Z      -0.2936
       Tot       1.8904
    Quadrupole Moments (Debye-Ang)
        XX    -149.1874     XY      -0.8371     YY    -141.9442
        XZ       1.8884     YZ       2.1273     ZZ    -147.4684
    Octopole Moments (Debye-Ang^2)
       XXX     -38.7754    XXY     -33.2773    XYY       4.2967
       YYY    -130.1891    XXZ      31.6872    XYZ       0.8407
       YYZ      15.6756    XZZ      -9.0479    YZZ     -46.0172
       ZZZ      78.5471
    Hexadecapole Moments (Debye-Ang^3)
      XXXX   -6927.2544   XXXY      78.5051   XXYY   -1315.1527
      XYYY      44.7806   YYYY   -1163.5162   XXXZ    1489.5056
      XXYZ      67.5959   XYYZ     465.4171   YYYZ     256.3826
      XXZZ   -1752.7967   XYZZ      -0.6378   YYZZ    -762.8425
      XZZZ    1489.6719   YZZZ     218.5921   ZZZZ   -3524.9778
 -----------------------------------------------------------------
 Calculating analytic gradient of the SCF energy
 Gradient of SCF Energy
            1           2           3           4           5           6
    1  -0.0005097   0.0001330   0.0000535  -0.0004251   0.0001373   0.0005695
    2  -0.0001025   0.0001619  -0.0000315   0.0000099   0.0000089   0.0000958
    3   0.0006806  -0.0001963  -0.0001231  -0.0000697   0.0001950  -0.0006253
            7           8           9          10          11          12
    1  -0.0002937  -0.0001406  -0.0002406   0.0003199   0.0005709   0.0008722
    2  -0.0000577  -0.0000310   0.0001483   0.0002382  -0.0001515  -0.0003519
    3   0.0002682   0.0006837  -0.0000827  -0.0001689  -0.0001604  -0.0003726
           13          14          15          16          17          18
    1  -0.0003716  -0.0005598   0.0001504   0.0000365   0.0003654  -0.0003394
    2   0.0000966  -0.0002894  -0.0001960   0.0000486   0.0001862   0.0000218
    3   0.0001823  -0.0000397  -0.0001554   0.0001338  -0.0002976   0.0000870
           19          20          21          22
    1   0.0001983  -0.0001047  -0.0004620   0.0000404
    2   0.0001542  -0.0001721   0.0003835  -0.0001704
    3  -0.0000914  -0.0000424   0.0001316   0.0000633
 Max gradient component =       8.722E-04
 RMS gradient           =       2.943E-04
 Gradient time:  CPU 223.41 s  wall 37.46 s
 Geometry Optimization Parameters
   NAtoms,    NIC,     NZ,  NCons,   NDum,   NFix, NCnnct, MaxDiis
       22     155      22       0       0       0       0       0

 Cartesian Hessian Update
 Hessian updated using BFGS update


** GEOMETRY OPTIMIZATION IN DELOCALIZED INTERNAL COORDINATES **
   Searching for a Minimum

   Optimization Cycle:   9

                       Coordinates (Angstroms)
     ATOM                X               Y               Z
      1  C        -0.0158157410   -0.0040945592   -0.0082306892
      2  C        -0.0637566544   -0.4802797762    1.2986722524
      3  H         0.8376286494   -0.8563858765    1.7642332718
      4  C        -1.2490512580   -0.4681919466    2.0231788478
      5  Cl       -1.2238763266   -1.0751138464    3.6598018403
      6  C        -2.4247988055    0.0250408304    1.4489161768
      7  Cl       -3.9054692689    0.0412667238    2.3571174107
      8  C        -2.3933010644    0.5039142575    0.1288742399
      9  Cl       -3.8452812058    1.1120301182   -0.6070876052
     10  C        -1.1912484664    0.4842088901   -0.5922302353
     11  Cl       -1.1399916239    1.0623457304   -2.2372726455
     12  C         1.2768070567   -0.0292500232   -0.7545666329
     13  C         2.1207130114    1.0854555499   -0.8091284323
     14  Cl        1.6719026495    2.5685546359    0.0137601143
     15  C         3.3248179366    1.0608291922   -1.5070128090
     16  H         3.9604231610    1.9350359888   -1.5312967405
     17  C         3.6886070043   -0.1061049148   -2.1685597406
     18  Cl        5.1970223126   -0.1433575974   -3.0620622841
     19  C         2.8805744254   -1.2380105172   -2.1326606096
     20  H         3.1776641114   -2.1403692462   -2.6512425099
     21  C         1.6846655350   -1.1869613677   -1.4238989764
     22  H         1.0452680004   -2.0618183556   -1.3963128046
   Point Group: c1    Number of degrees of freedom:    60


   Energy is  -3221.131392610

 Hessian updated using BFGS update

 60 Hessian modes will be used to form the next step
  Hessian Eigenvalues:
     0.002137    0.019867    0.020128    0.023175    0.023584    0.023684
     0.023782    0.023990    0.024031    0.024066    0.024088    0.024117
     0.024131    0.024138    0.024150    0.024720    0.026035    0.027002
     0.029196    0.158177    0.159958    0.160255    0.160756    0.211911
     0.228258    0.231433    0.237226    0.247303    0.249649    0.249981
     0.249999    0.250093    0.250540    0.253044    0.257855    0.288217
     0.300697    0.300842    0.301043    0.301154    0.309811    0.312973
     0.342139    0.356244    0.356660    0.357064    0.357831    0.372757
     0.418049    0.431143    0.436661    0.456430    0.462748    0.469125
     0.472105    0.476012    0.478129    0.482120    0.500894    0.545132

 Minimum search - taking simple RFO step
 Searching for Lamda that Minimizes Along All modes
 Value Taken    Lamda =  -0.00009146
 Step Taken.  Stepsize is  0.125811

                             Maximum     Tolerance    Cnvgd?
         Gradient           0.002504      0.000300      NO
         Displacement       0.107107      0.001200      NO
         Energy change     -0.000015      0.000001      NO


 New Cartesian Coordinates Obtained by Inverse Iteration

 Displacement from previous Coordinates is:  0.449340
 ----------------------------------------------------------------
             Standard Nuclear Orientation (Angstroms)
    I     Atom           X                Y                Z
 ----------------------------------------------------------------
    1      C      -0.0183682981     0.0096937834    -0.0134864244
    2      C      -0.0550265188    -0.4410813835     1.3033283407
    3      H       0.8541450596    -0.7907153012     1.7743393363
    4      C      -1.2385480045    -0.4396968382     2.0301915678
    5      Cl     -1.1982494448    -1.0162473516     3.6771121085
    6      C      -2.4260874183     0.0162795654     1.4488989358
    7      Cl     -3.9049857729     0.0187058656     2.3588264399
    8      C      -2.4065067081     0.4695171907     0.1194176237
    9      Cl     -3.8725305122     1.0319878035    -0.6240794390
   10      C      -1.2053261772     0.4621141138    -0.6038938760
   11      Cl     -1.1724146241     1.0151495501    -2.2581481793
   12      C       1.2728653396    -0.0159545824    -0.7611947085
   13      C       2.1422388932     1.0807351187    -0.7841160549
   14      Cl      1.7282716130     2.5543424354     0.0743145347
   15      C       3.3494790643     1.0460368870    -1.4764236428
   16      H       4.0041818144     1.9063028780    -1.4769147207
   17      C       3.6921809182    -0.1129453946    -2.1624780524
   18      Cl      5.2072883179    -0.1634707824    -3.0444801694
   19      C       2.8589895910    -1.2270145112    -2.1594777205
   20      H       3.1405009112    -2.1231355922    -2.6969216967
   21      C       1.6600459712    -1.1655590552    -1.4575114051
   22      H       1.0013594241    -2.0263005092    -1.4543113589
 ----------------------------------------------------------------
 Nuclear Repulsion Energy =        2008.39013535 hartrees
 There are       89 alpha and       89 beta electrons
 Applying Cartesian multipole field
    Component          Value
    ---------          -----
     (2,0,0)        1.00000E-12
     (0,2,0)        2.00000E-11
     (0,0,2)       -3.00000E-11
 Nucleus-field energy     =    -0.0000000577 hartrees
 Requested basis set is 6-311++G(d,p)
 There are 170 shells and 472 basis functions
 A cutoff of  1.0D-15 yielded  10809 shell pairs
 There are     91372 function pairs (     98177 Cartesian)
 Smallest overlap matrix eigenvalue = 1.80E-07
 Linear dependence detected in AO basis
 Number of orthogonalized atomic orbitals = 467
 Maximum deviation from orthogonality = 8.709E-10
 Guess from superposition of atomic densities
 Warning:  Energy on first SCF cycle will be non-variational
 SAD guess density has 178.000000 electrons

 -----------------------------------------------------------------------
  General SCF calculation program by
  Eric Jon Sundstrom, Paul Horn, Yuezhi Mao, Dmitri Zuev, Alec White,
  David Stuck, Shaama M.S., Shane Yost, Joonho Lee, David Small,
  Daniel Levine, Susi Lehtola, Hugh Burton, Evgeny Epifanovsky,
  Bang C. Huynh
 -----------------------------------------------------------------------
 Exchange:     0.2000 Hartree-Fock + 0.0800 Slater + 0.7200 B88
 Correlation:  0.1900 VWN1RPA + 0.8100 LYP
 Using SG-1 standard quadrature grid
 using 6 threads for integral computing
 -------------------------------------------------------
 OpenMP Integral computing Module                
 Release: version 2.0, May 2017, Q-Chem Inc. Pleasanton 
 -------------------------------------------------------
 A restricted SCF calculation will be
 performed using DIIS
 SCF converges when DIIS error is below 1.0e-08
 ---------------------------------------
  Cycle       Energy         DIIS error
 ---------------------------------------
    1   -3225.3471176067      2.82e-02  
    2   -3220.9993786877      2.16e-03  
    3   -3220.8913893948      2.80e-03  
    4   -3221.1149899079      7.22e-04  
    5   -3221.1287132860      3.08e-04  
    6   -3221.1311452243      1.02e-04  
    7   -3221.1313868400      3.97e-05  
    8   -3221.1314286774      1.11e-05  
    9   -3221.1314317529      3.47e-06  
   10   -3221.1314320752      1.05e-06  
   11   -3221.1314321036      3.14e-07  
   12   -3221.1314321060      1.38e-07  
   13   -3221.1314321063      4.08e-08  
   14   -3221.1314321064      1.54e-08  
   15   -3221.1314321063      4.01e-09  Convergence criterion met
 ---------------------------------------
 SCF time:   CPU 739.13s  wall 130.00s 
 SCF   energy in the final basis set =    -3221.1314321063
 Total energy in the final basis set =    -3221.1314321063

 --------------------------------------------------------------

                    Orbital Energies (a.u.)
 --------------------------------------------------------------

 Alpha MOs
 -- Occupied --
********-101.5798-101.5785-101.5775-101.5732-101.5725 -10.2823 -10.2815
-10.2770 -10.2753 -10.2690 -10.2662 -10.2363 -10.2286 -10.2219 -10.2167
-10.2164 -10.2124  -9.4948  -9.4945  -9.4930  -9.4922  -9.4879  -9.4871
 -7.2598  -7.2595  -7.2579  -7.2570  -7.2526  -7.2517  -7.2497  -7.2493
 -7.2487  -7.2484  -7.2478  -7.2473  -7.2470  -7.2464  -7.2427  -7.2422
 -7.2419  -7.2416  -0.9626  -0.9338  -0.9157  -0.9003  -0.8913  -0.8686
 -0.8571  -0.8447  -0.7945  -0.7738  -0.7554  -0.7394  -0.6596  -0.6472
 -0.6380  -0.6118  -0.5560  -0.5472  -0.5259  -0.5202  -0.4962  -0.4855
 -0.4699  -0.4672  -0.4636  -0.4603  -0.4383  -0.4364  -0.4215  -0.4062
 -0.4020  -0.4007  -0.3822  -0.3789  -0.3570  -0.3554  -0.3519  -0.3444
 -0.3403  -0.3355  -0.3349  -0.3318  -0.3180  -0.2843  -0.2779  -0.2713
 -0.2681
 -- Virtual --
 -0.0638  -0.0592  -0.0518  -0.0494  -0.0474  -0.0204  -0.0114  -0.0030
  0.0038   0.0061   0.0141   0.0168   0.0209   0.0247   0.0308   0.0373
  0.0446   0.0473   0.0526   0.0553   0.0616   0.0639   0.0739   0.0783
  0.0800   0.0811   0.0852   0.0866   0.0902   0.0946   0.0962   0.1003
  0.1042   0.1069   0.1083   0.1116   0.1145   0.1157   0.1206   0.1214
  0.1244   0.1258   0.1278   0.1341   0.1347   0.1404   0.1418   0.1478
  0.1495   0.1536   0.1614   0.1662   0.1696   0.1737   0.1778   0.1809
  0.1849   0.1872   0.1904   0.1945   0.1976   0.2036   0.2056   0.2120
  0.2155   0.2208   0.2239   0.2288   0.2357   0.2404   0.2442   0.2465
  0.2510   0.2538   0.2578   0.2616   0.2635   0.2673   0.2707   0.2730
  0.2773   0.2799   0.2827   0.2844   0.2856   0.2906   0.2951   0.3048
  0.3092   0.3114   0.3129   0.3302   0.3375   0.3482   0.3535   0.3722
  0.4035   0.4106   0.4226   0.4319   0.4358   0.4419   0.4469   0.4507
  0.4527   0.4556   0.4583   0.4643   0.4762   0.4815   0.4865   0.4908
  0.4930   0.5010   0.5039   0.5081   0.5153   0.5331   0.5470   0.5526
  0.5628   0.5639   0.5743   0.5757   0.5796   0.5829   0.5932   0.6080
  0.6105   0.6119   0.6213   0.6293   0.6338   0.6411   0.6463   0.6526
  0.6546   0.6701   0.6764   0.6859   0.6913   0.6988   0.7016   0.7161
  0.7248   0.7352   0.7640   0.7878   0.7958   0.8070   0.8085   0.8141
  0.8293   0.8351   0.8365   0.8380   0.8412   0.8429   0.8462   0.8487
  0.8499   0.8559   0.8570   0.8615   0.8634   0.8710   0.8767   0.8836
  0.8861   0.8929   0.9008   0.9059   0.9118   0.9155   0.9235   0.9303
  0.9368   0.9412   0.9461   0.9487   0.9513   0.9529   0.9607   0.9673
  0.9814   0.9854   0.9905   0.9962   1.0163   1.0232   1.0342   1.0451
  1.0690   1.0746   1.0920   1.1140   1.1459   1.1629   1.1872   1.1900
  1.1995   1.2145   1.2315   1.2371   1.2414   1.2528   1.2683   1.2747
  1.2804   1.2872   1.3004   1.3152   1.3172   1.3336   1.3675   1.3843
  1.3980   1.4292   1.4452   1.4720   1.4864   1.5216   1.5462   1.5516
  1.5531   1.5846   1.5996   1.6130   1.6294   1.6491   1.6789   1.6820
  1.6876   1.7207   1.7267   1.7621   1.7793   1.7976   1.8060   1.8264
  1.8346   1.8399   1.8617   1.8831   1.8899   1.9216   1.9262   1.9335
  1.9571   1.9721   1.9943   2.0262   2.0392   2.0489   2.0615   2.0834
  2.1226   2.1307   2.1358   2.2097   2.2253   2.2270   2.2427   2.2451
  2.2638   2.2686   2.2835   2.2853   2.2970   2.3144   2.3403   2.3485
  2.3598   2.3927   2.4125   2.4180   2.4231   2.4348   2.4614   2.4859
  2.4910   2.5024   2.5178   2.5403   2.5473   2.5603   2.5834   2.6051
  2.6261   2.6645   2.6725   2.6830   2.6936   2.7019   2.7123   2.7330
  2.7364   2.7491   2.7560   2.7741   2.8234   2.8270   2.8341   2.8359
  2.8823   2.8972   2.9721   2.9823   3.0583   3.0778   3.0921   3.1110
  3.1248   3.1360   3.1470   3.1767   3.2126   3.2392   3.2809   3.3208
  3.3724   3.4288   3.5101   3.5426   3.6239   3.6664   3.7194   3.7917
  3.8391   3.9233   4.0332   4.0617   4.1234   4.3177   4.8039   4.8088
  9.7420   9.7701   9.7869   9.8076   9.8211   9.8367  23.3339  23.5321
 23.7954  23.8487  23.8606  23.9097  23.9425  23.9465  24.0262  24.0493
 24.1037  24.1475  25.7679  25.8001  25.8171  25.8502  25.8953  25.9607
 26.0858  26.1012  26.1225  26.1760  26.2476  26.3525  26.4772  26.5850
 26.5948  26.6953  26.7941  26.9877 215.7319 215.7623 215.7821 215.8064
215.8266 215.8399
 --------------------------------------------------------------

          Ground-State Mulliken Net Atomic Charges

     Atom                 Charge (a.u.)
  ----------------------------------------
      1 C                    -0.391716
      2 C                    -0.746028
      3 H                     0.223193
      4 C                    -0.564142
      5 Cl                    0.611144
      6 C                    -0.353591
      7 Cl                    0.618397
      8 C                     0.188538
      9 Cl                    0.633255
     10 C                    -0.730053
     11 Cl                    0.567216
     12 C                     0.444427
     13 C                    -1.094104
     14 Cl                    0.391399
     15 C                    -0.210831
     16 H                     0.229601
     17 C                     0.512449
     18 Cl                    0.472323
     19 C                    -0.681006
     20 H                     0.201725
     21 C                    -0.521635
     22 H                     0.199439
  ----------------------------------------
  Sum of atomic charges =     0.000000

 -----------------------------------------------------------------
                    Cartesian Multipole Moments
 -----------------------------------------------------------------
    Charge (ESU x 10^10)
                -0.0000
    Dipole Moment (Debye)
         X       1.1011      Y      -1.4613      Z      -0.3133
       Tot       1.8564
    Quadrupole Moments (Debye-Ang)
        XX    -149.1911     XY      -0.7094     YY    -142.1310
        XZ       1.9106     YZ       2.2537     ZZ    -147.3342
    Octopole Moments (Debye-Ang^2)
       XXX     -39.7074    XXY     -31.5747    XYY       3.4344
       YYY    -126.0386    XXZ      31.4247    XYZ       1.0535
       YYZ      15.1787    XZZ      -9.4151    YZZ     -45.2179
       ZZZ      76.2775
    Hexadecapole Moments (Debye-Ang^3)
      XXXX   -6966.6021   XXXY      67.3611   XXYY   -1317.7167
      XYYY      31.3542   YYYY   -1121.2163   XXXZ    1472.8270
      XXYZ      60.2775   XYYZ     460.1457   YYYZ     235.5131
      XXZZ   -1763.1182   XYZZ      -6.7162   YYZZ    -758.4402
      XZZZ    1471.6841   YZZZ     199.1884   ZZZZ   -3537.2528
 -----------------------------------------------------------------
 Calculating analytic gradient of the SCF energy
 Gradient of SCF Energy
            1           2           3           4           5           6
    1   0.0002788   0.0000097   0.0000113  -0.0001371   0.0000919   0.0001759
    2  -0.0000498  -0.0000239  -0.0000143   0.0000403  -0.0000355   0.0000555
    3   0.0002892  -0.0000943  -0.0000235   0.0000483   0.0000283  -0.0002386
            7           8           9          10          11          12
    1  -0.0001188  -0.0001574  -0.0001474   0.0000345   0.0000572  -0.0001261
    2  -0.0000373   0.0000314   0.0000311   0.0001400  -0.0000967  -0.0004152
    3   0.0000996   0.0002254   0.0000570  -0.0003027  -0.0001483  -0.0000696
           13          14          15          16          17          18
    1  -0.0001420   0.0001144   0.0000879   0.0000073   0.0002005  -0.0002377
    2   0.0003111  -0.0000848   0.0001048   0.0000090   0.0000293   0.0000096
    3   0.0000615   0.0000667  -0.0000270   0.0000749  -0.0001816   0.0000995
           19          20          21          22
    1   0.0001203  -0.0000471  -0.0001230   0.0000470
    2  -0.0000673  -0.0000525   0.0001906  -0.0000752
    3  -0.0000927  -0.0000068   0.0001085   0.0000262
 Max gradient component =       4.152E-04
 RMS gradient           =       1.338E-04
 Gradient time:  CPU 223.88 s  wall 37.54 s
 Geometry Optimization Parameters
   NAtoms,    NIC,     NZ,  NCons,   NDum,   NFix, NCnnct, MaxDiis
       22     155      22       0       0       0       0       0

 Cartesian Hessian Update
 Hessian updated using BFGS update


** GEOMETRY OPTIMIZATION IN DELOCALIZED INTERNAL COORDINATES **
   Searching for a Minimum

   Optimization Cycle:  10

                       Coordinates (Angstroms)
     ATOM                X               Y               Z
      1  C        -0.0183682981    0.0096937834   -0.0134864244
      2  C        -0.0550265188   -0.4410813835    1.3033283407
      3  H         0.8541450596   -0.7907153012    1.7743393363
      4  C        -1.2385480045   -0.4396968382    2.0301915678
      5  Cl       -1.1982494448   -1.0162473516    3.6771121085
      6  C        -2.4260874183    0.0162795654    1.4488989358
      7  Cl       -3.9049857729    0.0187058656    2.3588264399
      8  C        -2.4065067081    0.4695171907    0.1194176237
      9  Cl       -3.8725305122    1.0319878035   -0.6240794390
     10  C        -1.2053261772    0.4621141138   -0.6038938760
     11  Cl       -1.1724146241    1.0151495501   -2.2581481793
     12  C         1.2728653396   -0.0159545824   -0.7611947085
     13  C         2.1422388932    1.0807351187   -0.7841160549
     14  Cl        1.7282716130    2.5543424354    0.0743145347
     15  C         3.3494790643    1.0460368870   -1.4764236428
     16  H         4.0041818144    1.9063028780   -1.4769147207
     17  C         3.6921809182   -0.1129453946   -2.1624780524
     18  Cl        5.2072883179   -0.1634707824   -3.0444801694
     19  C         2.8589895910   -1.2270145112   -2.1594777205
     20  H         3.1405009112   -2.1231355922   -2.6969216967
     21  C         1.6600459712   -1.1655590552   -1.4575114051
     22  H         1.0013594241   -2.0263005092   -1.4543113589
   Point Group: c1    Number of degrees of freedom:    60


   Energy is  -3221.131432106

 Hessian updated using BFGS update

 60 Hessian modes will be used to form the next step
  Hessian Eigenvalues:
     0.002573    0.019890    0.019971    0.023138    0.023373    0.023607
     0.023752    0.023940    0.024022    0.024050    0.024085    0.024112
     0.024126    0.024133    0.024145    0.024612    0.025223    0.027016
     0.031421    0.158425    0.159911    0.160223    0.160581    0.213606
     0.228587    0.231757    0.237993    0.247121    0.248744    0.249850
     0.249982    0.250078    0.250707    0.252037    0.257375    0.282813
     0.300634    0.300808    0.301046    0.301108    0.303798    0.310694
     0.341701    0.356165    0.356657    0.357006    0.357352    0.368783
     0.423421    0.431159    0.437073    0.453757    0.462894    0.468794
     0.471879    0.475651    0.478109    0.481354    0.499506    0.525401

 Minimum search - taking simple RFO step
 Searching for Lamda that Minimizes Along All modes
 Value Taken    Lamda =  -0.00000903
 Step Taken.  Stepsize is  0.028432

                             Maximum     Tolerance    Cnvgd?
         Gradient           0.000325      0.000300      NO
         Displacement       0.024842      0.001200      NO
         Energy change     -0.000039      0.000001      NO


 New Cartesian Coordinates Obtained by Inverse Iteration

 Displacement from previous Coordinates is:  0.105454
 ----------------------------------------------------------------
             Standard Nuclear Orientation (Angstroms)
    I     Atom           X                Y                Z
 ----------------------------------------------------------------
    1      C      -0.0182834498     0.0115098458    -0.0134679125
    2      C      -0.0558210266    -0.4469808849     1.3007624291
    3      H       0.8526209644    -0.8011429565     1.7698725810
    4      C      -1.2394626590    -0.4478640833     2.0275775295
    5      Cl     -1.2009481645    -1.0343063503     3.6709947892
    6      C      -2.4261064255     0.0137317893     1.4490316335
    7      Cl     -3.9047892102     0.0148786118     2.3588774509
    8      C      -2.4052318912     0.4748554178     0.1222055680
    9      Cl     -3.8694939525     1.0449805424    -0.6186335842
   10      C      -1.2041947085     0.4698900727    -0.6006543928
   11      Cl     -1.1699836795     1.0346832091    -2.2506796325
   12      C       1.2725369306    -0.0141301404    -0.7617508609
   13      C       2.1386948347     1.0847216338    -0.7924049964
   14      Cl      1.7188988548     2.5637274112     0.0537842325
   15      C       3.3461895810     1.0484009958    -1.4839341961
   16      H       3.9981615444     1.9106912937    -1.4912206787
   17      C       3.6930571020    -0.1147416381    -2.1607839031
   18      Cl      5.2094192325    -0.1673735331    -3.0410764000
   19      C       2.8626112250    -1.2306622402    -2.1508248324
   20      H       3.1468818859    -2.1295882525    -2.6820061757
   21      C       1.6629309689    -1.1673192302    -1.4503388220
   22      H       1.0058154816    -2.0292176238    -1.4423383874
 ----------------------------------------------------------------
 Nuclear Repulsion Energy =        2008.62154560 hartrees
 There are       89 alpha and       89 beta electrons
 Applying Cartesian multipole field
    Component          Value
    ---------          -----
     (2,0,0)        1.00000E-12
     (0,2,0)        2.00000E-11
     (0,0,2)       -3.00000E-11
 Nucleus-field energy     =    -0.0000000573 hartrees
 Requested basis set is 6-311++G(d,p)
 There are 170 shells and 472 basis functions
 A cutoff of  1.0D-15 yielded  10807 shell pairs
 There are     91354 function pairs (     98159 Cartesian)
 Smallest overlap matrix eigenvalue = 1.80E-07
 Linear dependence detected in AO basis
 Number of orthogonalized atomic orbitals = 467
 Maximum deviation from orthogonality = 8.383E-10
 Guess from superposition of atomic densities
 Warning:  Energy on first SCF cycle will be non-variational
 SAD guess density has 178.000000 electrons

 -----------------------------------------------------------------------
  General SCF calculation program by
  Eric Jon Sundstrom, Paul Horn, Yuezhi Mao, Dmitri Zuev, Alec White,
  David Stuck, Shaama M.S., Shane Yost, Joonho Lee, David Small,
  Daniel Levine, Susi Lehtola, Hugh Burton, Evgeny Epifanovsky,
  Bang C. Huynh
 -----------------------------------------------------------------------
 Exchange:     0.2000 Hartree-Fock + 0.0800 Slater + 0.7200 B88
 Correlation:  0.1900 VWN1RPA + 0.8100 LYP
 Using SG-1 standard quadrature grid
 using 6 threads for integral computing
 -------------------------------------------------------
 OpenMP Integral computing Module                
 Release: version 2.0, May 2017, Q-Chem Inc. Pleasanton 
 -------------------------------------------------------
 A restricted SCF calculation will be
 performed using DIIS
 SCF converges when DIIS error is below 1.0e-08
 ---------------------------------------
  Cycle       Energy         DIIS error
 ---------------------------------------
    1   -3225.3488404133      2.82e-02  
    2   -3220.9993951444      2.16e-03  
    3   -3220.8914194557      2.80e-03  
    4   -3221.1149880522      7.22e-04  
    5   -3221.1287219797      3.08e-04  
    6   -3221.1311513642      1.02e-04  
    7   -3221.1313932170      3.97e-05  
    8   -3221.1314350243      1.11e-05  
    9   -3221.1314381086      3.47e-06  
   10   -3221.1314384306      1.05e-06  
   11   -3221.1314384592      3.14e-07  
   12   -3221.1314384613      1.38e-07  
   13   -3221.1314384619      4.08e-08  
   14   -3221.1314384619      1.54e-08  
   15   -3221.1314384619      4.01e-09  Convergence criterion met
 ---------------------------------------
 SCF time:   CPU 739.89s  wall 130.00s 
 SCF   energy in the final basis set =    -3221.1314384619
 Total energy in the final basis set =    -3221.1314384619

 --------------------------------------------------------------

                    Orbital Energies (a.u.)
 --------------------------------------------------------------

 Alpha MOs
 -- Occupied --
********-101.5798-101.5785-101.5774-101.5731-101.5725 -10.2823 -10.2814
-10.2769 -10.2753 -10.2690 -10.2662 -10.2362 -10.2286 -10.2219 -10.2167
-10.2164 -10.2124  -9.4948  -9.4944  -9.4930  -9.4921  -9.4878  -9.4871
 -7.2598  -7.2595  -7.2579  -7.2569  -7.2525  -7.2517  -7.2497  -7.2493
 -7.2487  -7.2483  -7.2478  -7.2473  -7.2469  -7.2463  -7.2427  -7.2422
 -7.2419  -7.2416  -0.9626  -0.9338  -0.9158  -0.9003  -0.8913  -0.8686
 -0.8572  -0.8447  -0.7945  -0.7738  -0.7554  -0.7394  -0.6597  -0.6471
 -0.6380  -0.6118  -0.5561  -0.5472  -0.5259  -0.5202  -0.4962  -0.4855
 -0.4699  -0.4672  -0.4636  -0.4604  -0.4383  -0.4365  -0.4215  -0.4063
 -0.4020  -0.4007  -0.3822  -0.3789  -0.3570  -0.3554  -0.3518  -0.3443
 -0.3402  -0.3355  -0.3349  -0.3319  -0.3180  -0.2843  -0.2779  -0.2713
 -0.2681
 -- Virtual --
 -0.0638  -0.0594  -0.0516  -0.0493  -0.0473  -0.0204  -0.0113  -0.0030
  0.0038   0.0062   0.0141   0.0168   0.0209   0.0247   0.0309   0.0374
  0.0445   0.0474   0.0527   0.0553   0.0616   0.0639   0.0739   0.0783
  0.0801   0.0811   0.0852   0.0867   0.0902   0.0947   0.0962   0.1003
  0.1043   0.1069   0.1084   0.1117   0.1144   0.1157   0.1207   0.1214
  0.1244   0.1258   0.1278   0.1341   0.1349   0.1406   0.1418   0.1479
  0.1497   0.1535   0.1614   0.1662   0.1697   0.1738   0.1777   0.1809
  0.1850   0.1873   0.1904   0.1944   0.1977   0.2038   0.2056   0.2122
  0.2156   0.2208   0.2240   0.2288   0.2357   0.2404   0.2440   0.2465
  0.2509   0.2541   0.2579   0.2614   0.2637   0.2670   0.2707   0.2733
  0.2774   0.2799   0.2828   0.2843   0.2856   0.2904   0.2952   0.3047
  0.3093   0.3112   0.3129   0.3303   0.3375   0.3482   0.3535   0.3720
  0.4035   0.4106   0.4226   0.4318   0.4360   0.4418   0.4470   0.4507
  0.4527   0.4554   0.4585   0.4643   0.4760   0.4815   0.4862   0.4908
  0.4931   0.5019   0.5038   0.5083   0.5152   0.5333   0.5471   0.5526
  0.5629   0.5632   0.5743   0.5758   0.5795   0.5830   0.5935   0.6080
  0.6106   0.6118   0.6214   0.6293   0.6337   0.6407   0.6462   0.6526
  0.6547   0.6704   0.6763   0.6859   0.6914   0.6990   0.7011   0.7161
  0.7246   0.7350   0.7641   0.7875   0.7960   0.8067   0.8081   0.8137
  0.8294   0.8349   0.8366   0.8379   0.8413   0.8428   0.8462   0.8488
  0.8500   0.8557   0.8570   0.8616   0.8631   0.8708   0.8767   0.8837
  0.8861   0.8930   0.9009   0.9061   0.9118   0.9155   0.9230   0.9308
  0.9367   0.9411   0.9461   0.9488   0.9517   0.9529   0.9608   0.9678
  0.9814   0.9853   0.9903   0.9961   1.0159   1.0233   1.0343   1.0454
  1.0685   1.0744   1.0929   1.1137   1.1458   1.1630   1.1871   1.1896
  1.1997   1.2144   1.2314   1.2372   1.2413   1.2526   1.2683   1.2748
  1.2803   1.2873   1.3004   1.3150   1.3173   1.3332   1.3674   1.3842
  1.3978   1.4289   1.4462   1.4721   1.4866   1.5217   1.5463   1.5514
  1.5530   1.5843   1.5996   1.6132   1.6291   1.6492   1.6789   1.6821
  1.6871   1.7210   1.7263   1.7617   1.7793   1.7977   1.8062   1.8266
  1.8345   1.8401   1.8616   1.8833   1.8897   1.9216   1.9263   1.9336
  1.9573   1.9716   1.9943   2.0257   2.0397   2.0491   2.0611   2.0834
  2.1228   2.1306   2.1361   2.2098   2.2253   2.2271   2.2429   2.2453
  2.2639   2.2688   2.2836   2.2854   2.2972   2.3146   2.3407   2.3484
  2.3587   2.3930   2.4128   2.4180   2.4232   2.4354   2.4615   2.4863
  2.4913   2.5022   2.5178   2.5407   2.5473   2.5604   2.5837   2.6054
  2.6260   2.6644   2.6727   2.6831   2.6934   2.7014   2.7123   2.7322
  2.7363   2.7493   2.7559   2.7742   2.8235   2.8268   2.8345   2.8365
  2.8822   2.8973   2.9722   2.9823   3.0583   3.0778   3.0920   3.1110
  3.1244   3.1364   3.1471   3.1770   3.2130   3.2393   3.2802   3.3210
  3.3723   3.4288   3.5099   3.5427   3.6237   3.6666   3.7193   3.7918
  3.8392   3.9232   4.0331   4.0618   4.1233   4.3180   4.8038   4.8093
  9.7419   9.7700   9.7869   9.8076   9.8197   9.8375  23.3337  23.5320
 23.7954  23.8492  23.8607  23.9102  23.9426  23.9472  24.0263  24.0494
 24.1037  24.1476  25.7680  25.8005  25.8170  25.8507  25.8953  25.9625
 26.0855  26.1015  26.1226  26.1765  26.2459  26.3553  26.4771  26.5849
 26.5952  26.6952  26.7946  26.9878 215.7319 215.7622 215.7822 215.8064
215.8249 215.8409
 --------------------------------------------------------------

          Ground-State Mulliken Net Atomic Charges

     Atom                 Charge (a.u.)
  ----------------------------------------
      1 C                    -0.390602
      2 C                    -0.744639
      3 H                     0.223018
      4 C                    -0.564513
      5 Cl                    0.610540
      6 C                    -0.350453
      7 Cl                    0.617936
      8 C                     0.187528
      9 Cl                    0.633409
     10 C                    -0.736340
     11 Cl                    0.567567
     12 C                     0.446036
     13 C                    -1.090918
     14 Cl                    0.391537
     15 C                    -0.213651
     16 H                     0.229311
     17 C                     0.513581
     18 Cl                    0.472012
     19 C                    -0.679541
     20 H                     0.201823
     21 C                    -0.522727
     22 H                     0.199085
  ----------------------------------------
  Sum of atomic charges =     0.000000

 -----------------------------------------------------------------
                    Cartesian Multipole Moments
 -----------------------------------------------------------------
    Charge (ESU x 10^10)
                 0.0000
    Dipole Moment (Debye)
         X       1.1008      Y      -1.4648      Z      -0.3086
       Tot       1.8581
    Quadrupole Moments (Debye-Ang)
        XX    -149.1934     XY      -0.7250     YY    -142.1084
        XZ       1.9022     YZ       2.2242     ZZ    -147.3591
    Octopole Moments (Debye-Ang^2)
       XXX     -39.6788    XXY     -31.8079    XYY       3.5511
       YYY    -126.6275    XXZ      31.4948    XYZ       0.9685
       YYZ      15.2635    XZZ      -9.4077    YZZ     -45.2413
       ZZZ      76.7438
    Hexadecapole Moments (Debye-Ang^3)
      XXXX   -6964.6628   XXXY      69.4823   XXYY   -1319.0692
      XYYY      33.5618   YYYY   -1134.3265   XXXZ    1475.1940
      XXYZ      62.2822   XYYZ     460.9286   YYYZ     241.9776
      XXZZ   -1760.8254   XYZZ      -5.4323   YYZZ    -758.8728
      XZZZ    1474.5248   YZZZ     205.0506   ZZZZ   -3528.2041
 -----------------------------------------------------------------
 Calculating analytic gradient of the SCF energy
 Gradient of SCF Energy
            1           2           3           4           5           6
    1   0.0001473   0.0000059   0.0000215  -0.0001304   0.0000371   0.0001144
    2   0.0000289   0.0000357  -0.0000171   0.0000100  -0.0000134  -0.0000112
    3   0.0001034  -0.0000787  -0.0000039   0.0000467   0.0000120  -0.0001089
            7           8           9          10          11          12
    1  -0.0000416   0.0000039  -0.0000256  -0.0000005   0.0000323  -0.0001152
    2  -0.0000109  -0.0000084   0.0000314   0.0000389  -0.0000554  -0.0002918
    3   0.0000717   0.0000609   0.0000168  -0.0001039  -0.0000122  -0.0000563
           13          14          15          16          17          18
    1  -0.0000449   0.0000194  -0.0000328   0.0000035   0.0001494  -0.0001207
    2   0.0001578  -0.0000541   0.0000464  -0.0000030  -0.0000501   0.0000149
    3   0.0000573   0.0000193  -0.0000092   0.0000319  -0.0001023   0.0000315
           19          20          21          22
    1   0.0000896  -0.0000296  -0.0000906   0.0000077
    2   0.0000024  -0.0000120   0.0001989  -0.0000380
    3  -0.0000359   0.0000021   0.0000515   0.0000061
 Max gradient component =       2.918E-04
 RMS gradient           =       7.487E-05
 Gradient time:  CPU 223.97 s  wall 37.55 s
 Geometry Optimization Parameters
   NAtoms,    NIC,     NZ,  NCons,   NDum,   NFix, NCnnct, MaxDiis
       22     155      22       0       0       0       0       0

 Cartesian Hessian Update
 Hessian updated using BFGS update


** GEOMETRY OPTIMIZATION IN DELOCALIZED INTERNAL COORDINATES **
   Searching for a Minimum

   Optimization Cycle:  11

                       Coordinates (Angstroms)
     ATOM                X               Y               Z
      1  C        -0.0182834498    0.0115098458   -0.0134679125
      2  C        -0.0558210266   -0.4469808849    1.3007624291
      3  H         0.8526209644   -0.8011429565    1.7698725810
      4  C        -1.2394626590   -0.4478640833    2.0275775295
      5  Cl       -1.2009481645   -1.0343063503    3.6709947892
      6  C        -2.4261064255    0.0137317893    1.4490316335
      7  Cl       -3.9047892102    0.0148786118    2.3588774509
      8  C        -2.4052318912    0.4748554178    0.1222055680
      9  Cl       -3.8694939525    1.0449805424   -0.6186335842
     10  C        -1.2041947085    0.4698900727   -0.6006543928
     11  Cl       -1.1699836795    1.0346832091   -2.2506796325
     12  C         1.2725369306   -0.0141301404   -0.7617508609
     13  C         2.1386948347    1.0847216338   -0.7924049964
     14  Cl        1.7188988548    2.5637274112    0.0537842325
     15  C         3.3461895810    1.0484009958   -1.4839341961
     16  H         3.9981615444    1.9106912937   -1.4912206787
     17  C         3.6930571020   -0.1147416381   -2.1607839031
     18  Cl        5.2094192325   -0.1673735331   -3.0410764000
     19  C         2.8626112250   -1.2306622402   -2.1508248324
     20  H         3.1468818859   -2.1295882525   -2.6820061757
     21  C         1.6629309689   -1.1673192302   -1.4503388220
     22  H         1.0058154816   -2.0292176238   -1.4423383874
   Point Group: c1    Number of degrees of freedom:    60


   Energy is  -3221.131438462

 Hessian updated using BFGS update

 60 Hessian modes will be used to form the next step
  Hessian Eigenvalues:
     0.001959    0.018584    0.019934    0.020814    0.023288    0.023598
     0.023750    0.023874    0.024013    0.024045    0.024087    0.024110
     0.024132    0.024141    0.024214    0.024571    0.025310    0.026849
     0.030331    0.157984    0.159630    0.160070    0.160436    0.214611
     0.227639    0.230772    0.236017    0.239392    0.248276    0.249939
     0.250046    0.250229    0.250520    0.253848    0.257889    0.280088
     0.298030    0.300708    0.301060    0.301479    0.301781    0.311198
     0.343807    0.355891    0.356664    0.357099    0.357250    0.364794
     0.426547    0.431292    0.439362    0.453078    0.462443    0.470558
     0.471777    0.476145    0.478417    0.480278    0.502789    0.520648

 Minimum search - taking simple RFO step
 Searching for Lamda that Minimizes Along All modes
 Value Taken    Lamda =  -0.00000451
 Step Taken.  Stepsize is  0.034838

                             Maximum     Tolerance    Cnvgd?
         Gradient           0.000264      0.000300     YES
         Displacement       0.029367      0.001200      NO
         Energy change     -0.000006      0.000001      NO


 New Cartesian Coordinates Obtained by Inverse Iteration

 Displacement from previous Coordinates is:  0.126035
 ----------------------------------------------------------------
             Standard Nuclear Orientation (Angstroms)
    I     Atom           X                Y                Z
 ----------------------------------------------------------------
    1      C      -0.0185218462     0.0144177661    -0.0138578601
    2      C      -0.0569915878    -0.4538002955     1.2970025254
    3      H       0.8505492289    -0.8137486502     1.7634143394
    4      C      -1.2404759224    -0.4571501358     2.0240791705
    5      Cl     -1.2033625142    -1.0565033745     3.6628184161
    6      C      -2.4262927936     0.0113786614     1.4493259605
    7      Cl     -3.9049160250     0.0089019596     2.3587791025
    8      C      -2.4044380370     0.4821492468     0.1258003744
    9      Cl     -3.8678332525     1.0591992553    -0.6112347487
   10      C      -1.2034781968     0.4802858568    -0.5970329564
   11      Cl     -1.1684290826     1.0576143590    -2.2426309468
   12      C       1.2721959566    -0.0113683102    -0.7625939064
   13      C       2.1348559310     1.0898919994    -0.8026864837
   14      Cl      1.7101394939     2.5748838279     0.0304199151
   15      C       3.3428204683     1.0512699654    -1.4930810600
   16      H       3.9920163503     1.9155548765    -1.5080003970
   17      C       3.6938276562    -0.1167263875    -2.1593054931
   18      Cl      5.2118615736    -0.1725555861    -3.0369819546
   19      C       2.8668475696    -1.2350297803    -2.1404080232
   20      H       3.1544134624    -2.1375203580    -2.6637055631
   21      C       1.6667485291    -1.1694273090    -1.4409201643
   22      H       1.0119664763    -2.0329736973    -1.4262088076
 ----------------------------------------------------------------
 Nuclear Repulsion Energy =        2008.68048005 hartrees
 There are       89 alpha and       89 beta electrons
 Applying Cartesian multipole field
    Component          Value
    ---------          -----
     (2,0,0)        1.00000E-12
     (0,2,0)        2.00000E-11
     (0,0,2)       -3.00000E-11
 Nucleus-field energy     =    -0.0000000567 hartrees
 Requested basis set is 6-311++G(d,p)
 There are 170 shells and 472 basis functions
 A cutoff of  1.0D-15 yielded  10802 shell pairs
 There are     91335 function pairs (     98140 Cartesian)
 Smallest overlap matrix eigenvalue = 1.80E-07
 Linear dependence detected in AO basis
 Number of orthogonalized atomic orbitals = 467
 Maximum deviation from orthogonality = 1.817E-10
 Guess from superposition of atomic densities
 Warning:  Energy on first SCF cycle will be non-variational
 SAD guess density has 178.000000 electrons

 -----------------------------------------------------------------------
  General SCF calculation program by
  Eric Jon Sundstrom, Paul Horn, Yuezhi Mao, Dmitri Zuev, Alec White,
  David Stuck, Shaama M.S., Shane Yost, Joonho Lee, David Small,
  Daniel Levine, Susi Lehtola, Hugh Burton, Evgeny Epifanovsky,
  Bang C. Huynh
 -----------------------------------------------------------------------
 Exchange:     0.2000 Hartree-Fock + 0.0800 Slater + 0.7200 B88
 Correlation:  0.1900 VWN1RPA + 0.8100 LYP
 Using SG-1 standard quadrature grid
 using 6 threads for integral computing
 -------------------------------------------------------
 OpenMP Integral computing Module                
 Release: version 2.0, May 2017, Q-Chem Inc. Pleasanton 
 -------------------------------------------------------
 A restricted SCF calculation will be
 performed using DIIS
 SCF converges when DIIS error is below 1.0e-08
 ---------------------------------------
  Cycle       Energy         DIIS error
 ---------------------------------------
    1   -3225.3489491402      2.82e-02  
    2   -3220.9994519887      2.16e-03  
    3   -3220.8914940756      2.80e-03  
    4   -3221.1149835415      7.23e-04  
    5   -3221.1287294467      3.08e-04  
    6   -3221.1311534809      1.02e-04  
    7   -3221.1313954188      3.97e-05  
    8   -3221.1314372352      1.11e-05  
    9   -3221.1314403308      3.47e-06  
   10   -3221.1314406535      1.05e-06  
   11   -3221.1314406820      3.14e-07  
   12   -3221.1314406844      1.38e-07  
   13   -3221.1314406848      4.09e-08  
   14   -3221.1314406849      1.54e-08  
   15   -3221.1314406849      4.00e-09  Convergence criterion met
 ---------------------------------------
 SCF time:   CPU 739.36s  wall 130.00s 
 SCF   energy in the final basis set =    -3221.1314406849
 Total energy in the final basis set =    -3221.1314406849

 --------------------------------------------------------------

                    Orbital Energies (a.u.)
 --------------------------------------------------------------

 Alpha MOs
 -- Occupied --
********-101.5798-101.5785-101.5773-101.5731-101.5725 -10.2823 -10.2814
-10.2769 -10.2753 -10.2690 -10.2662 -10.2363 -10.2286 -10.2219 -10.2167
-10.2164 -10.2124  -9.4948  -9.4944  -9.4931  -9.4920  -9.4878  -9.4871
 -7.2599  -7.2595  -7.2579  -7.2569  -7.2525  -7.2517  -7.2497  -7.2493
 -7.2487  -7.2483  -7.2478  -7.2473  -7.2469  -7.2462  -7.2426  -7.2421
 -7.2418  -7.2416  -0.9627  -0.9338  -0.9158  -0.9002  -0.8912  -0.8686
 -0.8572  -0.8446  -0.7945  -0.7738  -0.7554  -0.7394  -0.6598  -0.6471
 -0.6381  -0.6118  -0.5561  -0.5473  -0.5259  -0.5202  -0.4962  -0.4855
 -0.4699  -0.4673  -0.4636  -0.4604  -0.4384  -0.4365  -0.4214  -0.4063
 -0.4021  -0.4006  -0.3822  -0.3790  -0.3570  -0.3554  -0.3517  -0.3442
 -0.3401  -0.3355  -0.3350  -0.3319  -0.3180  -0.2843  -0.2780  -0.2714
 -0.2680
 -- Virtual --
 -0.0637  -0.0596  -0.0514  -0.0493  -0.0473  -0.0204  -0.0113  -0.0030
  0.0038   0.0062   0.0140   0.0168   0.0209   0.0247   0.0309   0.0374
  0.0444   0.0474   0.0527   0.0553   0.0616   0.0639   0.0739   0.0783
  0.0801   0.0810   0.0853   0.0867   0.0902   0.0947   0.0962   0.1003
  0.1043   0.1068   0.1084   0.1118   0.1144   0.1157   0.1207   0.1213
  0.1244   0.1258   0.1277   0.1341   0.1350   0.1407   0.1419   0.1479
  0.1498   0.1535   0.1614   0.1660   0.1697   0.1739   0.1777   0.1809
  0.1850   0.1873   0.1906   0.1943   0.1977   0.2040   0.2055   0.2124
  0.2156   0.2209   0.2240   0.2287   0.2358   0.2404   0.2440   0.2464
  0.2507   0.2544   0.2580   0.2611   0.2640   0.2667   0.2706   0.2737
  0.2773   0.2800   0.2828   0.2843   0.2857   0.2902   0.2953   0.3047
  0.3095   0.3110   0.3128   0.3302   0.3375   0.3481   0.3532   0.3717
  0.4035   0.4106   0.4227   0.4317   0.4362   0.4418   0.4470   0.4505
  0.4527   0.4552   0.4588   0.4642   0.4757   0.4816   0.4859   0.4907
  0.4932   0.5029   0.5036   0.5086   0.5151   0.5333   0.5471   0.5526
  0.5622   0.5632   0.5743   0.5760   0.5795   0.5832   0.5938   0.6080
  0.6106   0.6117   0.6213   0.6293   0.6334   0.6403   0.6460   0.6525
  0.6548   0.6706   0.6763   0.6856   0.6915   0.6990   0.7005   0.7160
  0.7242   0.7346   0.7640   0.7871   0.7964   0.8062   0.8076   0.8133
  0.8295   0.8346   0.8367   0.8378   0.8415   0.8427   0.8464   0.8488
  0.8501   0.8555   0.8570   0.8617   0.8628   0.8707   0.8766   0.8840
  0.8861   0.8931   0.9009   0.9066   0.9117   0.9155   0.9224   0.9313
  0.9364   0.9408   0.9460   0.9489   0.9523   0.9528   0.9609   0.9684
  0.9814   0.9854   0.9900   0.9959   1.0154   1.0232   1.0344   1.0456
  1.0677   1.0741   1.0939   1.1132   1.1455   1.1630   1.1867   1.1892
  1.1997   1.2143   1.2311   1.2373   1.2413   1.2523   1.2682   1.2750
  1.2802   1.2872   1.3004   1.3146   1.3173   1.3322   1.3672   1.3841
  1.3977   1.4287   1.4475   1.4721   1.4870   1.5216   1.5461   1.5513
  1.5527   1.5836   1.5994   1.6136   1.6284   1.6492   1.6789   1.6822
  1.6866   1.7211   1.7258   1.7611   1.7791   1.7975   1.8064   1.8268
  1.8342   1.8403   1.8614   1.8835   1.8894   1.9216   1.9263   1.9335
  1.9575   1.9709   1.9943   2.0248   2.0402   2.0494   2.0604   2.0833
  2.1228   2.1304   2.1363   2.2097   2.2253   2.2272   2.2432   2.2455
  2.2640   2.2691   2.2837   2.2853   2.2973   2.3149   2.3410   2.3482
  2.3574   2.3931   2.4129   2.4180   2.4231   2.4360   2.4615   2.4864
  2.4917   2.5018   2.5178   2.5410   2.5471   2.5603   2.5838   2.6059
  2.6257   2.6641   2.6727   2.6832   2.6931   2.7007   2.7125   2.7314
  2.7361   2.7496   2.7557   2.7743   2.8235   2.8266   2.8349   2.8373
  2.8817   2.8975   2.9720   2.9821   3.0581   3.0776   3.0917   3.1108
  3.1236   3.1368   3.1472   3.1772   3.2132   3.2391   3.2787   3.3211
  3.3722   3.4288   3.5096   3.5426   3.6233   3.6666   3.7189   3.7917
  3.8391   3.9229   4.0329   4.0617   4.1232   4.3184   4.8033   4.8098
  9.7418   9.7699   9.7869   9.8076   9.8180   9.8379  23.3334  23.5319
 23.7952  23.8492  23.8606  23.9103  23.9425  23.9473  24.0261  24.0496
 24.1036  24.1473  25.7681  25.8009  25.8170  25.8516  25.8953  25.9642
 26.0852  26.1016  26.1227  26.1771  26.2439  26.3578  26.4768  26.5847
 26.5956  26.6951  26.7947  26.9872 215.7317 215.7621 215.7822 215.8065
215.8228 215.8414
 --------------------------------------------------------------

          Ground-State Mulliken Net Atomic Charges

     Atom                 Charge (a.u.)
  ----------------------------------------
      1 C                    -0.389841
      2 C                    -0.742590
      3 H                     0.222846
      4 C                    -0.562367
      5 Cl                    0.609953
      6 C                    -0.346997
      7 Cl                    0.617513
      8 C                     0.183368
      9 Cl                    0.633571
     10 C                    -0.742843
     11 Cl                    0.568347
     12 C                     0.450681
     13 C                    -1.090409
     14 Cl                    0.392104
     15 C                    -0.218915
     16 H                     0.228995
     17 C                     0.513326
     18 Cl                    0.471638
     19 C                    -0.676429
     20 H                     0.201963
     21 C                    -0.522637
     22 H                     0.198722
  ----------------------------------------
  Sum of atomic charges =     0.000000

 -----------------------------------------------------------------
                    Cartesian Multipole Moments
 -----------------------------------------------------------------
    Charge (ESU x 10^10)
                 0.0000
    Dipole Moment (Debye)
         X       1.1010      Y      -1.4692      Z      -0.3023
       Tot       1.8607
    Quadrupole Moments (Debye-Ang)
        XX    -149.1906     XY      -0.7435     YY    -142.0833
        XZ       1.8924     YZ       2.1888     ZZ    -147.3981
    Octopole Moments (Debye-Ang^2)
       XXX     -39.6325    XXY     -32.0689    XYY       3.7249
       YYY    -127.2809    XXZ      31.5916    XYZ       0.8676
       YYZ      15.3909    XZZ      -9.3890    YZZ     -45.2452
       ZZZ      77.3153
    Hexadecapole Moments (Debye-Ang^3)
      XXXX   -6964.2541   XXXY      71.7780   XXYY   -1321.1230
      XYYY      35.8655   YYYY   -1150.1231   XXXZ    1477.7782
      XXYZ      64.6534   XYYZ     461.7622   YYYZ     249.6640
      XXZZ   -1758.5636   XYZZ      -3.9684   YYZZ    -759.3680
      XZZZ    1477.7684   YZZZ     211.9932   ZZZZ   -3517.2141
 -----------------------------------------------------------------
 Calculating analytic gradient of the SCF energy
 Gradient of SCF Energy
            1           2           3           4           5           6
    1   0.0000536   0.0000236   0.0000026  -0.0000233   0.0000173  -0.0000151
    2   0.0000026   0.0000234  -0.0000140  -0.0000122  -0.0000013  -0.0000090
    3   0.0000375  -0.0000316   0.0000031   0.0000357  -0.0000162   0.0000301
            7           8           9          10          11          12
    1   0.0000161   0.0000002  -0.0000015  -0.0000363   0.0000148  -0.0000685
    2  -0.0000039   0.0000179  -0.0000070   0.0000196  -0.0000091  -0.0001372
    3  -0.0000069  -0.0000270   0.0000228  -0.0000069   0.0000171  -0.0000315
           13          14          15          16          17          18
    1   0.0000608  -0.0000142  -0.0000441   0.0000043   0.0000255  -0.0000281
    2   0.0000565  -0.0000127   0.0000346   0.0000003  -0.0000509   0.0000124
    3  -0.0000073  -0.0000154   0.0000521  -0.0000036  -0.0000609   0.0000128
           19          20          21          22
    1   0.0000366  -0.0000114  -0.0000072  -0.0000058
    2   0.0000225  -0.0000027   0.0000755  -0.0000052
    3  -0.0000314  -0.0000039   0.0000460  -0.0000146
 Max gradient component =       1.372E-04
 RMS gradient           =       3.297E-05
 Gradient time:  CPU 222.94 s  wall 37.38 s
 Geometry Optimization Parameters
   NAtoms,    NIC,     NZ,  NCons,   NDum,   NFix, NCnnct, MaxDiis
       22     155      22       0       0       0       0       0

 Cartesian Hessian Update
 Hessian updated using BFGS update


** GEOMETRY OPTIMIZATION IN DELOCALIZED INTERNAL COORDINATES **
   Searching for a Minimum

   Optimization Cycle:  12

                       Coordinates (Angstroms)
     ATOM                X               Y               Z
      1  C        -0.0185218462    0.0144177661   -0.0138578601
      2  C        -0.0569915878   -0.4538002955    1.2970025254
      3  H         0.8505492289   -0.8137486502    1.7634143394
      4  C        -1.2404759224   -0.4571501358    2.0240791705
      5  Cl       -1.2033625142   -1.0565033745    3.6628184161
      6  C        -2.4262927936    0.0113786614    1.4493259605
      7  Cl       -3.9049160250    0.0089019596    2.3587791025
      8  C        -2.4044380370    0.4821492468    0.1258003744
      9  Cl       -3.8678332525    1.0591992553   -0.6112347487
     10  C        -1.2034781968    0.4802858568   -0.5970329564
     11  Cl       -1.1684290826    1.0576143590   -2.2426309468
     12  C         1.2721959566   -0.0113683102   -0.7625939064
     13  C         2.1348559310    1.0898919994   -0.8026864837
     14  Cl        1.7101394939    2.5748838279    0.0304199151
     15  C         3.3428204683    1.0512699654   -1.4930810600
     16  H         3.9920163503    1.9155548765   -1.5080003970
     17  C         3.6938276562   -0.1167263875   -2.1593054931
     18  Cl        5.2118615736   -0.1725555861   -3.0369819546
     19  C         2.8668475696   -1.2350297803   -2.1404080232
     20  H         3.1544134624   -2.1375203580   -2.6637055631
     21  C         1.6667485291   -1.1694273090   -1.4409201643
     22  H         1.0119664763   -2.0329736973   -1.4262088076
   Point Group: c1    Number of degrees of freedom:    60


   Energy is  -3221.131440685

 Hessian updated using BFGS update

 60 Hessian modes will be used to form the next step
  Hessian Eigenvalues:
     0.002046    0.018059    0.019990    0.020872    0.023360    0.023607
     0.023749    0.023860    0.024027    0.024062    0.024085    0.024117
     0.024140    0.024145    0.024209    0.024823    0.025276    0.027084
     0.030626    0.157221    0.159679    0.160114    0.160426    0.214358
     0.219294    0.230826    0.235139    0.239518    0.248296    0.249953
     0.250049    0.250230    0.251544    0.253727    0.257797    0.277314
     0.297661    0.300710    0.301088    0.301435    0.301715    0.311794
     0.343864    0.355537    0.356664    0.357084    0.357169    0.362509
     0.425448    0.431162    0.438921    0.453015    0.460415    0.470558
     0.471712    0.476389    0.478537    0.480307    0.500217    0.520243

 Minimum search - taking simple RFO step
 Searching for Lamda that Minimizes Along All modes
 Value Taken    Lamda =   0.00000000
 Step Taken.  Stepsize is  0.001592

                             Maximum     Tolerance    Cnvgd?
         Gradient           0.000073      0.000300     YES
         Displacement       0.000534      0.001200     YES
         Energy change     -0.000002      0.000001      NO

 Final energy is   -3221.1314406849078     


 ******************************
 **  OPTIMIZATION CONVERGED  **
 ******************************

                       Coordinates (Angstroms)
     ATOM                X               Y               Z
      1  C        -0.0185218462    0.0144177661   -0.0138578601
      2  C        -0.0569915878   -0.4538002955    1.2970025254
      3  H         0.8505492289   -0.8137486502    1.7634143394
      4  C        -1.2404759224   -0.4571501358    2.0240791705
      5  Cl       -1.2033625142   -1.0565033745    3.6628184161
      6  C        -2.4262927936    0.0113786614    1.4493259605
      7  Cl       -3.9049160250    0.0089019596    2.3587791025
      8  C        -2.4044380370    0.4821492468    0.1258003744
      9  Cl       -3.8678332525    1.0591992553   -0.6112347487
     10  C        -1.2034781968    0.4802858568   -0.5970329564
     11  Cl       -1.1684290826    1.0576143590   -2.2426309468
     12  C         1.2721959566   -0.0113683102   -0.7625939064
     13  C         2.1348559310    1.0898919994   -0.8026864837
     14  Cl        1.7101394939    2.5748838279    0.0304199151
     15  C         3.3428204683    1.0512699654   -1.4930810600
     16  H         3.9920163503    1.9155548765   -1.5080003970
     17  C         3.6938276562   -0.1167263875   -2.1593054931
     18  Cl        5.2118615736   -0.1725555861   -3.0369819546
     19  C         2.8668475696   -1.2350297803   -2.1404080232
     20  H         3.1544134624   -2.1375203580   -2.6637055631
     21  C         1.6667485291   -1.1694273090   -1.4409201643
     22  H         1.0119664763   -2.0329736973   -1.4262088076

Z-matrix Print:
$molecule
0 1
Cl
C  1 1.744285
C  2 1.400446 1 119.075593
C  3 1.392502 2 118.717041 1 -179.539782 0
H  4 1.082004 3 119.635135 2 -179.773355 0
C  4 1.388988 3 121.139106 2 -0.325800 0
C  6 1.398579 4 120.431160 3 0.089880 0
C  2 1.401712 1 120.217188 3 -179.858659 0
C  3 1.492388 2 121.912021 1 -0.430264 0
C  9 1.398892 3 120.100194 2 -93.669535 0
H  10 1.083821 9 118.856179 3 1.119664 0
C  10 1.390620 9 121.760261 3 -179.484316 0
H  12 1.082138 10 120.791533 9 -179.702850 0
C  12 1.390991 10 118.814794 9 0.158853 0
C  14 1.389704 12 121.266845 10 0.173797 0
H  15 1.081049 14 120.906993 12 179.727421 0
C  15 1.391875 14 118.706055 12 -0.278568 0
Cl 7 1.735926 6 120.425769 4 -179.926288 0
Cl 8 1.737162 2 120.225773 1 0.008085 0
Cl 6 1.745299 4 118.307775 3 -179.836233 0
Cl 14 1.754383 12 119.712235 10 -179.885830 0
Cl 17 1.754893 15 117.969206 14 -179.942446 0
$end


 --------------------------------------------------------------

                    Orbital Energies (a.u.)
 --------------------------------------------------------------

 Alpha MOs
 -- Occupied --
********-101.5798-101.5785-101.5773-101.5731-101.5725 -10.2823 -10.2814
-10.2769 -10.2753 -10.2690 -10.2662 -10.2363 -10.2286 -10.2219 -10.2167
-10.2164 -10.2124  -9.4948  -9.4944  -9.4931  -9.4920  -9.4878  -9.4871
 -7.2599  -7.2595  -7.2579  -7.2569  -7.2525  -7.2517  -7.2497  -7.2493
 -7.2487  -7.2483  -7.2478  -7.2473  -7.2469  -7.2462  -7.2426  -7.2421
 -7.2418  -7.2416  -0.9627  -0.9338  -0.9158  -0.9002  -0.8912  -0.8686
 -0.8572  -0.8446  -0.7945  -0.7738  -0.7554  -0.7394  -0.6598  -0.6471
 -0.6381  -0.6118  -0.5561  -0.5473  -0.5259  -0.5202  -0.4962  -0.4855
 -0.4699  -0.4673  -0.4636  -0.4604  -0.4384  -0.4365  -0.4214  -0.4063
 -0.4021  -0.4006  -0.3822  -0.3790  -0.3570  -0.3554  -0.3517  -0.3442
 -0.3401  -0.3355  -0.3350  -0.3319  -0.3180  -0.2843  -0.2780  -0.2714
 -0.2680
 -- Virtual --
 -0.0637  -0.0596  -0.0514  -0.0493  -0.0473  -0.0204  -0.0113  -0.0030
  0.0038   0.0062   0.0140   0.0168   0.0209   0.0247   0.0309   0.0374
  0.0444   0.0474   0.0527   0.0553   0.0616   0.0639   0.0739   0.0783
  0.0801   0.0810   0.0853   0.0867   0.0902   0.0947   0.0962   0.1003
  0.1043   0.1068   0.1084   0.1118   0.1144   0.1157   0.1207   0.1213
  0.1244   0.1258   0.1277   0.1341   0.1350   0.1407   0.1419   0.1479
  0.1498   0.1535   0.1614   0.1660   0.1697   0.1739   0.1777   0.1809
  0.1850   0.1873   0.1906   0.1943   0.1977   0.2040   0.2055   0.2124
  0.2156   0.2209   0.2240   0.2287   0.2358   0.2404   0.2440   0.2464
  0.2507   0.2544   0.2580   0.2611   0.2640   0.2667   0.2706   0.2737
  0.2773   0.2800   0.2828   0.2843   0.2857   0.2902   0.2953   0.3047
  0.3095   0.3110   0.3128   0.3302   0.3375   0.3481   0.3532   0.3717
  0.4035   0.4106   0.4227   0.4317   0.4362   0.4418   0.4470   0.4505
  0.4527   0.4552   0.4588   0.4642   0.4757   0.4816   0.4859   0.4907
  0.4932   0.5029   0.5036   0.5086   0.5151   0.5333   0.5471   0.5526
  0.5622   0.5632   0.5743   0.5760   0.5795   0.5832   0.5938   0.6080
  0.6106   0.6117   0.6213   0.6293   0.6334   0.6403   0.6460   0.6525
  0.6548   0.6706   0.6763   0.6856   0.6915   0.6990   0.7005   0.7160
  0.7242   0.7346   0.7640   0.7871   0.7964   0.8062   0.8076   0.8133
  0.8295   0.8346   0.8367   0.8378   0.8415   0.8427   0.8464   0.8488
  0.8501   0.8555   0.8570   0.8617   0.8628   0.8707   0.8766   0.8840
  0.8861   0.8931   0.9009   0.9066   0.9117   0.9155   0.9224   0.9313
  0.9364   0.9408   0.9460   0.9489   0.9523   0.9528   0.9609   0.9684
  0.9814   0.9854   0.9900   0.9959   1.0154   1.0232   1.0344   1.0456
  1.0677   1.0741   1.0939   1.1132   1.1455   1.1630   1.1867   1.1892
  1.1997   1.2143   1.2311   1.2373   1.2413   1.2523   1.2682   1.2750
  1.2802   1.2872   1.3004   1.3146   1.3173   1.3322   1.3672   1.3841
  1.3977   1.4287   1.4475   1.4721   1.4870   1.5216   1.5461   1.5513
  1.5527   1.5836   1.5994   1.6136   1.6284   1.6492   1.6789   1.6822
  1.6866   1.7211   1.7258   1.7611   1.7791   1.7975   1.8064   1.8268
  1.8342   1.8403   1.8614   1.8835   1.8894   1.9216   1.9263   1.9335
  1.9575   1.9709   1.9943   2.0248   2.0402   2.0494   2.0604   2.0833
  2.1228   2.1304   2.1363   2.2097   2.2253   2.2272   2.2432   2.2455
  2.2640   2.2691   2.2837   2.2853   2.2973   2.3149   2.3410   2.3482
  2.3574   2.3931   2.4129   2.4180   2.4231   2.4360   2.4615   2.4864
  2.4917   2.5018   2.5178   2.5410   2.5471   2.5603   2.5838   2.6059
  2.6257   2.6641   2.6727   2.6832   2.6931   2.7007   2.7125   2.7314
  2.7361   2.7496   2.7557   2.7743   2.8235   2.8266   2.8349   2.8373
  2.8817   2.8975   2.9720   2.9821   3.0581   3.0776   3.0917   3.1108
  3.1236   3.1368   3.1472   3.1772   3.2132   3.2391   3.2787   3.3211
  3.3722   3.4288   3.5096   3.5426   3.6233   3.6666   3.7189   3.7917
  3.8391   3.9229   4.0329   4.0617   4.1232   4.3184   4.8033   4.8098
  9.7418   9.7699   9.7869   9.8076   9.8180   9.8379  23.3334  23.5319
 23.7952  23.8492  23.8606  23.9103  23.9425  23.9473  24.0261  24.0496
 24.1036  24.1473  25.7681  25.8009  25.8170  25.8516  25.8953  25.9642
 26.0852  26.1016  26.1227  26.1771  26.2439  26.3578  26.4768  26.5847
 26.5956  26.6951  26.7947  26.9872 215.7317 215.7621 215.7822 215.8065
215.8228 215.8414
 --------------------------------------------------------------

          Ground-State Mulliken Net Atomic Charges

     Atom                 Charge (a.u.)
  ----------------------------------------
      1 C                    -0.389841
      2 C                    -0.742590
      3 H                     0.222846
      4 C                    -0.562367
      5 Cl                    0.609953
      6 C                    -0.346997
      7 Cl                    0.617513
      8 C                     0.183368
      9 Cl                    0.633571
     10 C                    -0.742843
     11 Cl                    0.568347
     12 C                     0.450681
     13 C                    -1.090409
     14 Cl                    0.392104
     15 C                    -0.218915
     16 H                     0.228995
     17 C                     0.513326
     18 Cl                    0.471638
     19 C                    -0.676429
     20 H                     0.201963
     21 C                    -0.522637
     22 H                     0.198722
  ----------------------------------------
  Sum of atomic charges =     0.000000

 -----------------------------------------------------------------
                    Cartesian Multipole Moments
 -----------------------------------------------------------------
    Charge (ESU x 10^10)
                 0.0000
    Dipole Moment (Debye)
         X       1.1010      Y      -1.4692      Z      -0.3023
       Tot       1.8607
    Quadrupole Moments (Debye-Ang)
        XX    -149.1906     XY      -0.7435     YY    -142.0833
        XZ       1.8924     YZ       2.1888     ZZ    -147.3981
    Octopole Moments (Debye-Ang^2)
       XXX     -39.6325    XXY     -32.0689    XYY       3.7249
       YYY    -127.2809    XXZ      31.5916    XYZ       0.8676
       YYZ      15.3909    XZZ      -9.3890    YZZ     -45.2452
       ZZZ      77.3153
    Hexadecapole Moments (Debye-Ang^3)
      XXXX   -6964.2541   XXXY      71.7780   XXYY   -1321.1230
      XYYY      35.8655   YYYY   -1150.1231   XXXZ    1477.7782
      XXYZ      64.6534   XYYZ     461.7622   YYYZ     249.6640
      XXZZ   -1758.5636   XYZZ      -3.9684   YYZZ    -759.3680
      XZZZ    1477.7684   YZZZ     211.9932   ZZZZ   -3517.2141
 -----------------------------------------------------------------
Archival summary:
1\1\february\OPT\ProcedureUnspecified\BasisUnspecified\l6124\taweetha\FriMar618:59:212020FriMar618:59:212020\0\\#,OPT,ProcedureUnspecified,BasisUnspecified,\\0,1\Cl\C,1,1.74428\C,2,1.40045,1,119.076\C,3,1.3925,2,118.717,1,-179.54,0\H,4,1.082,3,119.635,2,-179.773,0\C,4,1.38899,3,121.139,2,-0.3258,0\C,6,1.39858,4,120.431,3,0.0898799,0\C,2,1.40171,1,120.217,3,-179.859,0\C,3,1.49239,2,121.912,1,-0.430264,0\C,9,1.39889,3,120.1,2,-93.6695,0\H,10,1.08382,9,118.856,3,1.11966,0\C,10,1.39062,9,121.76,3,-179.484,0\H,12,1.08214,10,120.792,9,-179.703,0\C,12,1.39099,10,118.815,9,0.158853,0\C,14,1.3897,12,121.267,10,0.173797,0\H,15,1.08105,14,120.907,12,179.727,0\C,15,1.39187,14,118.706,12,-0.278568,0\Cl,7,1.73593,6,120.426,4,-179.926,0\Cl,8,1.73716,2,120.226,1,0.00808461,0\Cl,6,1.7453,4,118.308,3,-179.836,0\Cl,14,1.75438,12,119.712,10,-179.886,0\Cl,17,1.75489,15,117.969,14,-179.942,0\\\@

 Total job time:  2028.16s(wall), 11585.05s(cpu) 
 Fri Mar  6 18:59:21 2020

        *************************************************************
        *                                                           *
        *  Thank you very much for using Q-Chem.  Have a nice day.  *
        *                                                           *
        *************************************************************


 
User input: 2 of 2 
 
                  Welcome to Q-Chem
     A Quantum Leap Into The Future Of Chemistry


 Q-Chem 5.2 (devel), Q-Chem, Inc., Pleasanton, CA (2019)

 Yihan Shao,  Zhengting Gan,  E. Epifanovsky,  A. T. B. Gilbert,  M. Wormit,  
 J. Kussmann,  A. W. Lange,  A. Behn,  Jia Deng,  Xintian Feng,  D. Ghosh,  
 M. Goldey,  P. R. Horn,  L. D. Jacobson,  I. Kaliman,  T. Kus,  A. Landau,  
 Jie Liu,  E. I. Proynov,  R. M. Richard,  R. P. Steele,  E. J. Sundstrom,  
 H. L. Woodcock III,  P. M. Zimmerman,  D. Zuev,  B. Albrecht,  E. Alguire,  
 S. A. Baeppler,  D. Barton,  Z. Benda,  Y. A. Bernard,  E. J. Berquist,  
 K. B. Bravaya,  H. Burton,  D. Casanova,  Chun-Min Chang,  Yunqing Chen,  
 A. Chien,  K. D. Closser,  M. P. Coons,  S. Coriani,  S. Dasgupta,  
 A. L. Dempwolff,  M. Diedenhofen,  Hainam Do,  R. G. Edgar,  Po-Tung Fang,  
 S. Faraji,  S. Fatehi,  Qingguo Feng,  K. D. Fenk,  J. Fosso-Tande,  
 J. Gayvert,  Qinghui Ge,  A. Ghysels,  G. Gidofalvi,  J. Gomes,  
 J. Gonthier,  A. Gunina,  D. Hait,  M. W. D. Hanson-Heine,  
 P. H. P. Harbach,  A. W. Hauser,  M. F. Herbst,  J. E. Herr,  
 E. G. Hohenstein,  Z. C. Holden,  Kerwin Hui,  B. C. Huynh,  T.-C. Jagau,  
 Hyunjun Ji,  B. Kaduk,  K. Khistyaev,  Jaehoon Kim,  P. Klunzinger,  K. Koh,  
 D. Kosenkov,  L. Koulias,  T. Kowalczyk,  C. M. Krauter,  A. Kunitsa,  
 Ka Un Lao,  A. Laurent,  K. V. Lawler,  Joonho Lee,  D. Lefrancois,  
 S. Lehtola,  D. S. Levine,  Yi-Pei Li,  You-Sheng Lin,  Fenglai Liu,  
 E. Livshits,  A. Luenser,  P. Manohar,  E. Mansoor,  S. F. Manzer,  
 Shan-Ping Mao,  Yuezhi Mao,  N. Mardirossian,  A. V. Marenich,  
 T. Markovich,  L. A. Martinez-Martinez,  S. A. Maurer,  N. J. Mayhall,  
 S. C. McKenzie,  J.-M. Mewes,  P. Morgante,  A. F. Morrison,  
 J. W. Mullinax,  K. Nanda,  T. S. Nguyen-Beck,  R. Olivares-Amaya,  
 J. A. Parkhill,  Zheng Pei,  T. M. Perrine,  F. Plasser,  P. Pokhilko,  
 S. Prager,  A. Prociuk,  E. Ramos,  D. R. Rehn,  F. Rob,  M. Scheurer,  
 M. Schneider,  N. Sergueev,  S. M. Sharada,  S. Sharma,  D. W. Small,  
 T. Stauch,  T. Stein,  Yu-Chuan Su,  A. J. W. Thom,  A. Tkatchenko,  
 T. Tsuchimochi,  N. M. Tubman,  L. Vogt,  M. L. Vidal,  O. Vydrov,  
 M. A. Watson,  J. Wenzel,  M. de Wergifosse,  T. A. Wesolowski,  A. White,  
 J. Witte,  A. Yamada,  Jun Yang,  K. Yao,  S. Yeganeh,  S. R. Yost,  
 Zhi-Qiang You,  A. Zech,  Igor Ying Zhang,  Xing Zhang,  Yan Zhao,  
 Ying Zhu,  B. R. Brooks,  G. K. L. Chan,  C. J. Cramer,  M. S. Gordon,  
 W. J. Hehre,  A. Klamt,  M. W. Schmidt,  C. D. Sherrill,  D. G. Truhlar,  
 A. Aspuru-Guzik,  R. Baer,  A. T. Bell,  N. A. Besley,  Jeng-Da Chai,  
 A. E. DePrince, III,  R. A. DiStasio Jr.,  A. Dreuw,  B. D. Dunietz,  
 T. R. Furlani,  Chao-Ping Hsu,  Yousung Jung,  Jing Kong,  D. S. Lambrecht,  
 WanZhen Liang,  C. Ochsenfeld,  V. A. Rassolov,  L. V. Slipchenko,  
 J. E. Subotnik,  T. Van Voorhis,  J. M. Herbert,  A. I. Krylov,  
 P. M. W. Gill,  M. Head-Gordon

 Contributors to earlier versions of Q-Chem not listed above: 
 R. D. Adamson,  B. Austin,  J. Baker,  G. J. O. Beran,  K. Brandhorst,  
 S. T. Brown,  E. F. C. Byrd,  A. K. Chakraborty,  C.-L. Cheng,  
 Siu Hung Chien,  D. M. Chipman,  D. L. Crittenden,  H. Dachsel,  
 R. J. Doerksen,  A. D. Dutoi,  L. Fusti-Molnar,  W. A. Goddard III,  
 A. Golubeva-Zadorozhnaya,  S. R. Gwaltney,  G. Hawkins,  A. Heyden,  
 S. Hirata,  G. Kedziora,  F. J. Keil,  C. Kelley,  Jihan Kim,  R. A. King,  
 R. Z. Khaliullin,  P. P. Korambath,  W. Kurlancheek,  A. M. Lee,  M. S. Lee,  
 S. V. Levchenko,  Ching Yeh Lin,  D. Liotard,  R. C. Lochan,  I. Lotan,  
 P. E. Maslen,  N. Nair,  D. P. O'Neill,  D. Neuhauser,  E. Neuscamman,  
 C. M. Oana,  R. Olson,  B. Peters,  R. Peverati,  P. A. Pieniazek,  
 Y. M. Rhee,  J. Ritchie,  M. A. Rohrdanz,  E. Rosta,  N. J. Russ,  
 H. F. Schaefer III,  N. E. Schultz,  N. Shenvi,  A. C. Simmonett,  A. Sodt,  
 D. Stuck,  K. S. Thanthiriwatte,  V. Vanovschi,  Tao Wang,  A. Warshel,  
 C. F. Williams,  Q. Wu,  X. Xu,  W. Zhang

 Please cite Q-Chem as follows:
 Y. Shao et al., Mol. Phys. 113, 184-215 (2015)
 DOI: 10.1080/00268976.2014.952696

 Q-Chem 5.2.1 for Intel X86 EM64T Linux

 Parts of Q-Chem use Armadillo 8.300.2 (Tropical Shenanigans).
 http://arma.sourceforge.net/

 Q-Chem begins on Fri Mar  6 18:59:21 2020  

Host: 
0

     Scratch files written to /scratch/taweetham/qchem18985//
NAlpha2: 178
NElect   178
Mult     1
The previous job contains 0 fragments, simply inherited here

 Q-Chem warning in module libgen/rem_setup.C, line 2168:

 Setting Thresh to 1e-14


Checking the input file for inconsistencies... 	...done.

--------------------------------------------------------------
User input:
--------------------------------------------------------------

$MOLECULE
READ
$END

$REM
   JOB_TYPE 	FREQUENCY
   BASIS 	6-311++G**
   METHOD	B3LYP
   SCF_GUESS_ALWAYS     TRUE
   SYM_IGNORE   TRUE
   S2THRESH     15
   THRESH       15
   MEM_TOTAL    10000
$END

--------------------------------------------------------------
 ----------------------------------------------------------------
             Standard Nuclear Orientation (Angstroms)
    I     Atom           X                Y                Z
 ----------------------------------------------------------------
    1      C      -0.0185218462     0.0144177661    -0.0138578601
    2      C      -0.0569915878    -0.4538002955     1.2970025254
    3      H       0.8505492289    -0.8137486502     1.7634143394
    4      C      -1.2404759224    -0.4571501358     2.0240791705
    5      Cl     -1.2033625142    -1.0565033745     3.6628184161
    6      C      -2.4262927936     0.0113786614     1.4493259605
    7      Cl     -3.9049160250     0.0089019596     2.3587791025
    8      C      -2.4044380370     0.4821492468     0.1258003744
    9      Cl     -3.8678332525     1.0591992553    -0.6112347487
   10      C      -1.2034781968     0.4802858568    -0.5970329564
   11      Cl     -1.1684290826     1.0576143590    -2.2426309468
   12      C       1.2721959566    -0.0113683102    -0.7625939064
   13      C       2.1348559310     1.0898919994    -0.8026864837
   14      Cl      1.7101394939     2.5748838279     0.0304199151
   15      C       3.3428204683     1.0512699654    -1.4930810600
   16      H       3.9920163503     1.9155548765    -1.5080003970
   17      C       3.6938276562    -0.1167263875    -2.1593054931
   18      Cl      5.2118615736    -0.1725555861    -3.0369819546
   19      C       2.8668475696    -1.2350297803    -2.1404080232
   20      H       3.1544134624    -2.1375203580    -2.6637055631
   21      C       1.6667485291    -1.1694273090    -1.4409201643
   22      H       1.0119664763    -2.0329736973    -1.4262088076
 ----------------------------------------------------------------
 Nuclear Repulsion Energy =        2008.68048005 hartrees
 There are       89 alpha and       89 beta electrons
 Requested basis set is 6-311++G(d,p)
 There are 170 shells and 472 basis functions

 Total QAlloc Memory Limit  10000 MB
 Mega-Array Size       188 MB
 MEM_STATIC part       192 MB
 A cutoff of  1.0D-15 yielded  10802 shell pairs
 There are     91335 function pairs (     98140 Cartesian)
 Smallest overlap matrix eigenvalue = 1.80E-07
 Linear dependence detected in AO basis
 Number of orthogonalized atomic orbitals = 467
 Maximum deviation from orthogonality = 2.144E-10
 Guess from superposition of atomic densities
 Warning:  Energy on first SCF cycle will be non-variational
 SAD guess density has 178.000000 electrons

 -----------------------------------------------------------------------
  General SCF calculation program by
  Eric Jon Sundstrom, Paul Horn, Yuezhi Mao, Dmitri Zuev, Alec White,
  David Stuck, Shaama M.S., Shane Yost, Joonho Lee, David Small,
  Daniel Levine, Susi Lehtola, Hugh Burton, Evgeny Epifanovsky,
  Bang C. Huynh
 -----------------------------------------------------------------------
 Exchange:     0.2000 Hartree-Fock + 0.0800 Slater + 0.7200 B88
 Correlation:  0.1900 VWN1RPA + 0.8100 LYP
 Using SG-1 standard quadrature grid
 using 6 threads for integral computing
 -------------------------------------------------------
 OpenMP Integral computing Module                
 Release: version 2.0, May 2017, Q-Chem Inc. Pleasanton 
 -------------------------------------------------------
 A restricted SCF calculation will be
 performed using DIIS
 SCF converges when DIIS error is below 1.0e-08
 ---------------------------------------
  Cycle       Energy         DIIS error
 ---------------------------------------
    1   -3225.3489491412      2.82e-02  
    2   -3220.9994519899      2.16e-03  
    3   -3220.8914940775      2.80e-03  
    4   -3221.1149835426      7.23e-04  
    5   -3221.1287294479      3.08e-04  
    6   -3221.1311534821      1.02e-04  
    7   -3221.1313954199      3.97e-05  
    8   -3221.1314372363      1.11e-05  
    9   -3221.1314403320      3.47e-06  
   10   -3221.1314406546      1.05e-06  
   11   -3221.1314406829      3.14e-07  
   12   -3221.1314406853      1.38e-07  
   13   -3221.1314406858      4.09e-08  
   14   -3221.1314406861      1.54e-08  
   15   -3221.1314406862      4.00e-09  Convergence criterion met
 ---------------------------------------
 SCF time:   CPU 739.40s  wall 130.00s 
 SCF   energy in the final basis set =    -3221.1314406862
 Total energy in the final basis set =    -3221.1314406862

 --------------------------------------------------------------

                    Orbital Energies (a.u.)
 --------------------------------------------------------------

 Alpha MOs
 -- Occupied --
********-101.5798-101.5785-101.5773-101.5731-101.5725 -10.2823 -10.2814
-10.2769 -10.2753 -10.2690 -10.2662 -10.2363 -10.2286 -10.2219 -10.2167
-10.2164 -10.2124  -9.4948  -9.4944  -9.4931  -9.4920  -9.4878  -9.4871
 -7.2599  -7.2595  -7.2579  -7.2569  -7.2525  -7.2517  -7.2497  -7.2493
 -7.2487  -7.2483  -7.2478  -7.2473  -7.2469  -7.2462  -7.2426  -7.2421
 -7.2418  -7.2416  -0.9627  -0.9338  -0.9158  -0.9002  -0.8912  -0.8686
 -0.8572  -0.8446  -0.7945  -0.7738  -0.7554  -0.7394  -0.6598  -0.6471
 -0.6381  -0.6118  -0.5561  -0.5473  -0.5259  -0.5202  -0.4962  -0.4855
 -0.4699  -0.4673  -0.4636  -0.4604  -0.4384  -0.4365  -0.4214  -0.4063
 -0.4021  -0.4006  -0.3822  -0.3790  -0.3570  -0.3554  -0.3517  -0.3442
 -0.3401  -0.3355  -0.3350  -0.3319  -0.3180  -0.2843  -0.2780  -0.2714
 -0.2680
 -- Virtual --
 -0.0637  -0.0596  -0.0514  -0.0493  -0.0473  -0.0204  -0.0113  -0.0030
  0.0038   0.0062   0.0140   0.0168   0.0209   0.0247   0.0309   0.0374
  0.0444   0.0474   0.0527   0.0553   0.0616   0.0639   0.0739   0.0783
  0.0801   0.0810   0.0853   0.0867   0.0902   0.0947   0.0962   0.1003
  0.1043   0.1068   0.1084   0.1118   0.1144   0.1157   0.1207   0.1213
  0.1244   0.1258   0.1277   0.1341   0.1350   0.1407   0.1419   0.1479
  0.1498   0.1535   0.1614   0.1660   0.1697   0.1739   0.1777   0.1809
  0.1850   0.1873   0.1906   0.1943   0.1977   0.2040   0.2055   0.2124
  0.2156   0.2209   0.2240   0.2287   0.2358   0.2404   0.2440   0.2464
  0.2507   0.2544   0.2580   0.2611   0.2640   0.2667   0.2706   0.2737
  0.2773   0.2800   0.2828   0.2843   0.2857   0.2902   0.2953   0.3047
  0.3095   0.3110   0.3128   0.3302   0.3375   0.3481   0.3532   0.3717
  0.4035   0.4106   0.4227   0.4317   0.4362   0.4418   0.4470   0.4505
  0.4527   0.4552   0.4588   0.4642   0.4757   0.4816   0.4859   0.4907
  0.4932   0.5029   0.5036   0.5086   0.5151   0.5333   0.5471   0.5526
  0.5622   0.5632   0.5743   0.5760   0.5795   0.5832   0.5938   0.6080
  0.6106   0.6117   0.6213   0.6293   0.6334   0.6403   0.6460   0.6525
  0.6548   0.6706   0.6763   0.6856   0.6915   0.6990   0.7005   0.7160
  0.7242   0.7346   0.7640   0.7871   0.7964   0.8062   0.8076   0.8133
  0.8295   0.8346   0.8367   0.8378   0.8415   0.8427   0.8464   0.8488
  0.8501   0.8555   0.8570   0.8617   0.8628   0.8707   0.8766   0.8840
  0.8861   0.8931   0.9009   0.9066   0.9117   0.9155   0.9224   0.9313
  0.9364   0.9408   0.9460   0.9489   0.9523   0.9528   0.9609   0.9684
  0.9814   0.9854   0.9900   0.9959   1.0154   1.0232   1.0344   1.0456
  1.0677   1.0741   1.0939   1.1132   1.1455   1.1630   1.1867   1.1892
  1.1997   1.2143   1.2311   1.2373   1.2413   1.2523   1.2682   1.2750
  1.2802   1.2872   1.3004   1.3146   1.3173   1.3322   1.3672   1.3841
  1.3977   1.4287   1.4475   1.4721   1.4870   1.5216   1.5461   1.5513
  1.5527   1.5836   1.5994   1.6136   1.6284   1.6492   1.6789   1.6822
  1.6866   1.7211   1.7258   1.7611   1.7791   1.7975   1.8064   1.8268
  1.8342   1.8403   1.8614   1.8835   1.8894   1.9216   1.9263   1.9335
  1.9575   1.9709   1.9943   2.0248   2.0402   2.0494   2.0604   2.0833
  2.1228   2.1304   2.1363   2.2097   2.2253   2.2272   2.2432   2.2455
  2.2640   2.2691   2.2837   2.2853   2.2973   2.3149   2.3410   2.3482
  2.3574   2.3931   2.4129   2.4180   2.4231   2.4360   2.4615   2.4864
  2.4917   2.5018   2.5178   2.5410   2.5471   2.5603   2.5838   2.6059
  2.6257   2.6641   2.6727   2.6832   2.6931   2.7007   2.7125   2.7314
  2.7361   2.7496   2.7557   2.7743   2.8235   2.8266   2.8349   2.8373
  2.8817   2.8975   2.9720   2.9821   3.0581   3.0776   3.0917   3.1108
  3.1236   3.1368   3.1472   3.1772   3.2132   3.2391   3.2787   3.3211
  3.3722   3.4288   3.5096   3.5426   3.6233   3.6666   3.7189   3.7917
  3.8391   3.9229   4.0329   4.0617   4.1232   4.3184   4.8033   4.8098
  9.7418   9.7699   9.7869   9.8076   9.8180   9.8379  23.3334  23.5319
 23.7952  23.8492  23.8606  23.9103  23.9425  23.9473  24.0261  24.0496
 24.1036  24.1473  25.7681  25.8009  25.8170  25.8516  25.8953  25.9642
 26.0852  26.1016  26.1227  26.1771  26.2439  26.3578  26.4768  26.5847
 26.5956  26.6951  26.7947  26.9872 215.7317 215.7621 215.7822 215.8065
215.8228 215.8414
 --------------------------------------------------------------

          Ground-State Mulliken Net Atomic Charges

     Atom                 Charge (a.u.)
  ----------------------------------------
      1 C                    -0.389841
      2 C                    -0.742590
      3 H                     0.222846
      4 C                    -0.562367
      5 Cl                    0.609953
      6 C                    -0.346997
      7 Cl                    0.617513
      8 C                     0.183368
      9 Cl                    0.633571
     10 C                    -0.742843
     11 Cl                    0.568347
     12 C                     0.450681
     13 C                    -1.090409
     14 Cl                    0.392104
     15 C                    -0.218915
     16 H                     0.228995
     17 C                     0.513325
     18 Cl                    0.471638
     19 C                    -0.676429
     20 H                     0.201963
     21 C                    -0.522637
     22 H                     0.198722
  ----------------------------------------
  Sum of atomic charges =     0.000000

 -----------------------------------------------------------------
                    Cartesian Multipole Moments
 -----------------------------------------------------------------
    Charge (ESU x 10^10)
                 0.0000
    Dipole Moment (Debye)
         X       1.1010      Y      -1.4692      Z      -0.3023
       Tot       1.8607
    Quadrupole Moments (Debye-Ang)
        XX    -149.1906     XY      -0.7435     YY    -142.0833
        XZ       1.8924     YZ       2.1888     ZZ    -147.3981
    Octopole Moments (Debye-Ang^2)
       XXX     -39.6325    XXY     -32.0689    XYY       3.7249
       YYY    -127.2809    XXZ      31.5916    XYZ       0.8676
       YYZ      15.3909    XZZ      -9.3890    YZZ     -45.2452
       ZZZ      77.3153
    Hexadecapole Moments (Debye-Ang^3)
      XXXX   -6964.2541   XXXY      71.7780   XXYY   -1321.1230
      XYYY      35.8655   YYYY   -1150.1231   XXXZ    1477.7782
      XXYZ      64.6534   XYYZ     461.7622   YYYZ     249.6640
      XXZZ   -1758.5636   XYZZ      -3.9684   YYZZ    -759.3680
      XZZZ    1477.7684   YZZZ     211.9932   ZZZZ   -3517.2141
 -----------------------------------------------------------------
 Calculating MO derivatives via CPSCF
    1     0    69    0.0178994  
    2     0    69    0.0055448  
    3     0    69    0.0005758  
    4     1    68    0.0000401  
    5    64     5    0.0000025  
    6    69     0    0.0000002  Converged
 Time for AOints: 1612.6 s (CPU) 272.2 s (wall)
 ------------------------------------------------------------------------------
                     AOints        : Timing summary (seconds)
 ------------------------------------------------------------------------------
     job step          cpu (% of tot)      sys (% of tot)     wall (% of tot)
 ------------------------------------------------------------------------------
  AOints            0.1613E+04 ( 9.2)   0.3700E-04 ( 5.3)   0.2722E+03 ( 9.2)
 ------------------------------------------------------------------------------
   Grand Totals     0.1745E+05          0.6920E-03          0.2966E+04
 ------------------------------------------------------------------------------
 Polarizability Matrix (a.u.)
            1           2           3
    1-268.3515040  11.2906468  54.6044560
    2  11.2906468-166.4967582  10.4435345
    3  54.6044560  10.4435345-223.9586052
 Calculating analytic Hessian of the SCF energy

 Direct stationary perturbation theory relativistic correction:

 rels  =       4.761658065027
 relv  =     -18.329411650821
 rel2e =       5.023592678964
 E_rel =      -8.544160906830

 Hessian of the SCF Energy
            1           2           3           4           5           6
    1   0.6101593  -0.0826818  -0.0404294  -0.1173137  -0.0001517   0.0374195
    2  -0.0826818   0.2439731  -0.1446212   0.0221242  -0.0925185   0.0773128
    3  -0.0404294  -0.1446212   0.5917410  -0.0248692   0.0905447  -0.2934082
    4  -0.1173137   0.0221242  -0.0248692   0.6968101  -0.1198331  -0.0082571
    5  -0.0001517  -0.0925185   0.0905447  -0.1198331   0.2127362  -0.1761574
    6   0.0374195   0.0773128  -0.2934082  -0.0082571  -0.1761574   0.6173468
    7   0.0043419  -0.0009101   0.0023262  -0.2584336   0.0839622  -0.1020720
    8   0.0087528   0.0005399   0.0042805   0.0841441  -0.0692200   0.0466045
    9  -0.0238591   0.0096759  -0.0090292  -0.1037879   0.0470940  -0.1051891
   10   0.0310815  -0.0318652   0.0722604  -0.2755916   0.0239830   0.0629059
   11  -0.0138571   0.0090125  -0.0028071   0.0024995  -0.0654777   0.0202798
   12   0.0224482   0.0085184  -0.0312325   0.1244651   0.0070066  -0.1530139
   13  -0.0028881   0.0016329  -0.0000553   0.0030015  -0.0087836   0.0250181
   14   0.0001832   0.0042910   0.0002767  -0.0008183   0.0010419   0.0098772
   15   0.0038865  -0.0005994   0.0036851   0.0030790   0.0145107  -0.0382072
   16  -0.0156487   0.0134515  -0.0274872  -0.0527043   0.0027686   0.0283178
   17   0.0127862  -0.0103015   0.0209727   0.0202341   0.0097211  -0.0238475
   18  -0.0263997   0.0206274  -0.0411728  -0.0200051  -0.0126683   0.0544116
   19  -0.0007301  -0.0003268   0.0012727  -0.0002771   0.0029965  -0.0059465
   20  -0.0003326  -0.0007585  -0.0004432   0.0013595   0.0026498   0.0024691
   21   0.0007430  -0.0004119  -0.0006421  -0.0014350   0.0014009   0.0008497
   22  -0.0521752   0.0204824  -0.0233755  -0.0181373  -0.0063112   0.0294749
   23   0.0033355   0.0084930  -0.0127328  -0.0066750  -0.0025874   0.0103361
   24   0.0254074  -0.0237651   0.0547579   0.0289852   0.0101179  -0.0467819
   25   0.0003984  -0.0014418   0.0061606  -0.0015721   0.0007081  -0.0012446
   26   0.0000431   0.0036912   0.0000731   0.0006002  -0.0011280   0.0000476
   27   0.0019900   0.0009971  -0.0002193  -0.0011434   0.0001259  -0.0004019
   28  -0.2466914   0.0506686  -0.0287015   0.0337613   0.0204282  -0.0742476
   29   0.0701333  -0.0862799   0.0308118   0.0031604  -0.0019532   0.0274668
   30  -0.0854083   0.0428541  -0.1278155  -0.0250904   0.0158558  -0.0211254
   31   0.0030694   0.0081160  -0.0219672  -0.0036562   0.0013699   0.0006815
   32   0.0013465  -0.0024430   0.0178707   0.0030767   0.0031911  -0.0000826
   33  -0.0023273   0.0135917  -0.0324677  -0.0038791   0.0011407   0.0031326
   34  -0.1835049   0.0013385   0.0629177  -0.0029926  -0.0023650   0.0113007
   35   0.0025335  -0.0789130  -0.0011917  -0.0099281   0.0051377   0.0058816
   36   0.0617624   0.0001971  -0.1116098   0.0299841   0.0016086  -0.0182363
   37  -0.0205980  -0.0211307   0.0043333  -0.0006160   0.0004086  -0.0020845
   38  -0.0071808   0.0051816   0.0057751   0.0021612  -0.0006554  -0.0022370
   39   0.0120764   0.0122265   0.0013582   0.0018658  -0.0013287  -0.0011148
   40  -0.0017043  -0.0017017  -0.0010158   0.0002400  -0.0007959  -0.0006909
   41   0.0025318  -0.0010929  -0.0011928  -0.0011884  -0.0003207   0.0002951
   42   0.0005428   0.0017720  -0.0018959   0.0001842   0.0006180   0.0003285
   43   0.0015125  -0.0033460   0.0008672  -0.0008833   0.0000325   0.0003748
   44  -0.0031026  -0.0030066  -0.0023229   0.0002179   0.0002237  -0.0001425
   45   0.0014137  -0.0015205   0.0042163  -0.0007210  -0.0000991   0.0001913
   46  -0.0002226  -0.0009357  -0.0001568  -0.0001912   0.0000655   0.0000784
   47   0.0001998   0.0003041  -0.0000917   0.0000372  -0.0000026  -0.0000514
   48   0.0002653   0.0005406   0.0004031   0.0000017   0.0000401   0.0000897
   49  -0.0011012  -0.0002164   0.0003094   0.0004379   0.0001619  -0.0002145
   50  -0.0005884  -0.0016012   0.0001203  -0.0000133   0.0001774   0.0001203
   51  -0.0001337  -0.0002667  -0.0009125  -0.0000580   0.0000390   0.0001199
   52   0.0008382   0.0001817  -0.0006786  -0.0005907   0.0000714   0.0001240
   53   0.0001080   0.0001859   0.0002087  -0.0000034  -0.0000011   0.0000045
   54  -0.0007438   0.0001612  -0.0000667   0.0004100  -0.0000464  -0.0001164
   55   0.0039253   0.0005506   0.0015696  -0.0008535  -0.0001040   0.0001507
   56  -0.0000391  -0.0030110  -0.0032886   0.0002823   0.0001551  -0.0001167
   57   0.0017990  -0.0038901   0.0043104  -0.0005599   0.0002795   0.0004185
   58   0.0000487   0.0009436   0.0003065  -0.0001659  -0.0000298   0.0000462
   59  -0.0000282   0.0001173  -0.0000094   0.0000518  -0.0000165  -0.0000030
   60  -0.0000261  -0.0005592   0.0000116   0.0000019  -0.0000489   0.0000401
   61  -0.0126127   0.0238161   0.0178369  -0.0006565   0.0015023  -0.0010686
   62   0.0066982   0.0037543  -0.0043367  -0.0015018  -0.0014809   0.0021516
   63   0.0119050  -0.0137369  -0.0079099   0.0004392  -0.0000171   0.0008243
   64  -0.0001851   0.0012446  -0.0014261   0.0003855  -0.0000823  -0.0000675
   65  -0.0006906   0.0003783   0.0021057   0.0000134   0.0003312  -0.0002086
   66  -0.0023311   0.0008967  -0.0021002   0.0003906  -0.0000172  -0.0001586
            7           8           9          10          11          12
    1   0.0043419   0.0087528  -0.0238591   0.0310815  -0.0138571   0.0224482
    2  -0.0009101   0.0005399   0.0096759  -0.0318652   0.0090125   0.0085184
    3   0.0023262   0.0042805  -0.0090292   0.0722604  -0.0028071  -0.0312325
    4  -0.2584336   0.0841441  -0.1037879  -0.2755916   0.0024995   0.1244651
    5   0.0839622  -0.0692200   0.0470940   0.0239830  -0.0654777   0.0070066
    6  -0.1020720   0.0466045  -0.1051891   0.0629059   0.0202798  -0.1530139
    7   0.2720847  -0.0910543   0.1074680  -0.0181326   0.0090715  -0.0127577
    8  -0.0910543   0.0626935  -0.0535536  -0.0007838   0.0029344   0.0007084
    9   0.1074680  -0.0535536   0.1108264   0.0156196  -0.0053325   0.0085823
   10  -0.0181326  -0.0007838   0.0156196   0.6102816  -0.0937505  -0.0444954
   11   0.0090715   0.0029344  -0.0053325  -0.0937505   0.1735054  -0.1176390
   12  -0.0127577   0.0007084   0.0085823  -0.0444954  -0.1176390   0.4644604
   13   0.0004602  -0.0010267   0.0008637  -0.0369367   0.0030486   0.0014547
   14  -0.0003823  -0.0021422  -0.0012220   0.0042452  -0.0373132   0.0428223
   15  -0.0007830  -0.0008449   0.0002013  -0.0021785   0.0436716  -0.1407348
   16  -0.0017913   0.0005732   0.0023855  -0.2412679   0.0763320  -0.0972938
   17   0.0003074   0.0044571   0.0015779   0.0552558  -0.0848667   0.0466281
   18   0.0032344   0.0012756  -0.0008251  -0.0391179   0.0338825  -0.1258893
   19  -0.0009824  -0.0001539   0.0012352  -0.0378955   0.0006499   0.0233688
   20   0.0002785   0.0002306  -0.0002400   0.0080745   0.0029762  -0.0039184
   21  -0.0000325   0.0000464   0.0000855   0.0030031   0.0005574  -0.0000454
   22   0.0000451  -0.0004920   0.0005907   0.0334830   0.0019582  -0.0228646
   23  -0.0004493  -0.0007768  -0.0001520   0.0210424  -0.0047912   0.0129165
   24   0.0006482  -0.0000996  -0.0008519  -0.0756244   0.0242972  -0.0174632
   25   0.0000690  -0.0000265  -0.0000643   0.0027046  -0.0002687   0.0010589
   26  -0.0000266  -0.0000601  -0.0000388  -0.0013538   0.0032934   0.0017322
   27  -0.0000174  -0.0000587   0.0000554   0.0040795   0.0010258  -0.0018886
   28   0.0012709   0.0004847   0.0014663  -0.0702609   0.0132097   0.0049658
   29   0.0006292   0.0046463   0.0028069   0.0143912  -0.0040233  -0.0015207
   30   0.0009961   0.0029385  -0.0028119   0.0034577  -0.0008423  -0.0006450
   31   0.0002882   0.0002822  -0.0008102   0.0006948  -0.0002690  -0.0000019
   32  -0.0001907  -0.0000271   0.0006455  -0.0006252  -0.0004273  -0.0002153
   33   0.0004567   0.0004216  -0.0011370   0.0004853  -0.0003210   0.0001055
   34   0.0003739  -0.0004473  -0.0017186   0.0024777   0.0010446  -0.0001660
   35  -0.0011471  -0.0033704  -0.0012744   0.0009540   0.0050247   0.0036226
   36   0.0006488  -0.0018248   0.0004674  -0.0003274   0.0032127  -0.0026531
   37   0.0002449  -0.0006014   0.0002187  -0.0001301   0.0006929   0.0005883
   38  -0.0001224   0.0003072   0.0005272   0.0003070  -0.0001865  -0.0000008
   39   0.0000033   0.0007132   0.0002209  -0.0001390  -0.0006116  -0.0002954
   40  -0.0000012   0.0000807   0.0000522   0.0000496   0.0001536  -0.0002982
   41   0.0000535  -0.0001126  -0.0001257   0.0001220  -0.0000754  -0.0000848
   42   0.0000531  -0.0001445  -0.0001124  -0.0003292   0.0000042   0.0001293
   43  -0.0001400  -0.0001411  -0.0000862  -0.0000707   0.0002827  -0.0000418
   44   0.0000606  -0.0002505   0.0000368   0.0000383   0.0002484  -0.0000469
   45  -0.0000096  -0.0000795  -0.0000120   0.0001435   0.0000474   0.0002145
   46  -0.0000029  -0.0000429  -0.0000069   0.0000156   0.0000687   0.0000222
   47  -0.0000043   0.0000069   0.0000016  -0.0000378  -0.0000347   0.0000045
   48   0.0000007   0.0000400   0.0000072   0.0000634  -0.0000584   0.0000172
   49  -0.0000615  -0.0000527   0.0001110   0.0000643  -0.0001799   0.0004850
   50  -0.0000633   0.0000010  -0.0000613  -0.0000991   0.0000526  -0.0000033
   51  -0.0000058   0.0000042  -0.0001152  -0.0000799   0.0001456  -0.0002800
   52   0.0000097   0.0000532  -0.0001383  -0.0000521   0.0001441  -0.0004059
   53  -0.0000001  -0.0000093   0.0000018   0.0000112  -0.0000129   0.0000079
   54  -0.0000023  -0.0000403   0.0000758   0.0000242  -0.0000629   0.0002179
   55   0.0000254   0.0001742   0.0001288  -0.0000978  -0.0002267  -0.0001235
   56  -0.0000372  -0.0002090  -0.0001871   0.0001695   0.0002416   0.0000921
   57  -0.0000557   0.0000683  -0.0000451  -0.0000307  -0.0002707   0.0000788
   58   0.0000172   0.0000274   0.0000188   0.0000003  -0.0000426  -0.0000673
   59   0.0000043   0.0000066   0.0000075  -0.0000119   0.0000075   0.0000024
   60  -0.0000015  -0.0000423  -0.0000173   0.0000873  -0.0000116   0.0000514
   61   0.0003197   0.0002858   0.0003671  -0.0004757  -0.0006008  -0.0003787
   62   0.0000360   0.0004088  -0.0001742  -0.0001111  -0.0000641  -0.0004016
   63  -0.0000667  -0.0002380  -0.0002035   0.0000305   0.0006206   0.0004617
   64  -0.0000057  -0.0000354  -0.0000542   0.0000561   0.0000428   0.0000367
   65  -0.0000154  -0.0000543  -0.0000135   0.0000444  -0.0000239  -0.0002319
   66  -0.0000314  -0.0001748  -0.0001725   0.0001593   0.0002140  -0.0001791
           13          14          15          16          17          18
    1  -0.0028881   0.0001832   0.0038865  -0.0156487   0.0127862  -0.0263997
    2   0.0016329   0.0042910  -0.0005994   0.0134515  -0.0103015   0.0206274
    3  -0.0000553   0.0002767   0.0036851  -0.0274872   0.0209727  -0.0411728
    4   0.0030015  -0.0008183   0.0030790  -0.0527043   0.0202341  -0.0200051
    5  -0.0087836   0.0010419   0.0145107   0.0027686   0.0097211  -0.0126683
    6   0.0250181   0.0098772  -0.0382072   0.0283178  -0.0238475   0.0544116
    7   0.0004602  -0.0003823  -0.0007830  -0.0017913   0.0003074   0.0032344
    8  -0.0010267  -0.0021422  -0.0008449   0.0005732   0.0044571   0.0012756
    9   0.0008637  -0.0012220   0.0002013   0.0023855   0.0015779  -0.0008251
   10  -0.0369367   0.0042452  -0.0021785  -0.2412679   0.0552558  -0.0391179
   11   0.0030486  -0.0373132   0.0436716   0.0763320  -0.0848667   0.0338825
   12   0.0014547   0.0428223  -0.1407348  -0.0972938   0.0466281  -0.1258893
   13   0.0432551  -0.0071305  -0.0002662  -0.0006567   0.0085620  -0.0214829
   14  -0.0071305   0.0368499  -0.0698761   0.0007766  -0.0030801   0.0162794
   15  -0.0002662  -0.0698761   0.2041913   0.0000306   0.0114496  -0.0289231
   16  -0.0006567   0.0007766   0.0000306   0.5287732  -0.0955731   0.0068626
   17   0.0085620  -0.0030801   0.0114496  -0.0955731   0.1837100  -0.1489520
   18  -0.0214829   0.0162794  -0.0289231   0.0068626  -0.1489520   0.5188246
   19  -0.0040772   0.0008980  -0.0006827  -0.1335345   0.0032786   0.0589091
   20   0.0031668  -0.0015015  -0.0005933   0.0032292  -0.0253974   0.0052028
   21  -0.0069888   0.0007349   0.0010120   0.0590327   0.0052178  -0.0728738
   22  -0.0032966   0.0019737  -0.0012274  -0.0946925   0.0170988  -0.0223561
   23   0.0007617   0.0031603   0.0006761  -0.0036746  -0.0819557   0.0795350
   24   0.0020189  -0.0000624   0.0024731   0.0354532   0.0671137  -0.2621331
   25  -0.0001843   0.0003029  -0.0005910  -0.0164614   0.0079453  -0.0101003
   26   0.0004834  -0.0001229   0.0005305   0.0147544  -0.0029356   0.0091937
   27  -0.0011248   0.0006725  -0.0009584  -0.0291539   0.0132146  -0.0158989
   28   0.0010797   0.0000289  -0.0010970   0.0314426  -0.0317712   0.0718735
   29  -0.0003933  -0.0006704  -0.0000186  -0.0134260   0.0082552  -0.0047940
   30  -0.0000338  -0.0002646  -0.0000562   0.0197009   0.0071067  -0.0282509
   31   0.0001536  -0.0001025   0.0000142  -0.0031008   0.0017509  -0.0008056
   32  -0.0000790  -0.0004400   0.0005635   0.0008115   0.0033534   0.0005645
   33  -0.0000270   0.0005809  -0.0018971   0.0021320  -0.0002546   0.0030096
   34   0.0002804   0.0002438  -0.0008511  -0.0011236   0.0003152  -0.0005624
   35  -0.0003229  -0.0000700   0.0005567   0.0001927  -0.0012946  -0.0000492
   36   0.0005948   0.0000679  -0.0003800   0.0000784   0.0002102  -0.0008470
   37  -0.0000745   0.0000659   0.0000717   0.0001969  -0.0004570  -0.0000656
   38   0.0001792   0.0002043  -0.0006815  -0.0001960   0.0003936   0.0000411
   39   0.0000743   0.0001062  -0.0003671   0.0000624  -0.0002792   0.0003843
   40   0.0000375  -0.0000299   0.0000224   0.0000766   0.0001516   0.0001288
   41  -0.0000776  -0.0000886   0.0002431   0.0000217  -0.0000025   0.0000083
   42  -0.0000168  -0.0000165   0.0000685   0.0000346  -0.0000702   0.0001068
   43  -0.0000300  -0.0000842   0.0001793   0.0001551  -0.0000005  -0.0000133
   44  -0.0000052   0.0000036   0.0000485  -0.0000156  -0.0001156  -0.0000536
   45  -0.0000181   0.0000147   0.0000351  -0.0000995   0.0001057   0.0000346
   46  -0.0000123  -0.0000091   0.0000330   0.0000020  -0.0000067  -0.0000361
   47   0.0000036   0.0000042  -0.0000010   0.0000182  -0.0000063   0.0000180
   48  -0.0000004   0.0000088  -0.0000376  -0.0000407   0.0000361  -0.0000447
   49   0.0000323   0.0001293  -0.0004212  -0.0003202  -0.0000051   0.0002144
   50   0.0000064  -0.0000340  -0.0000159   0.0000318   0.0000128   0.0000532
   51  -0.0000249  -0.0000791   0.0001806   0.0002209  -0.0000323  -0.0000712
   52  -0.0000431  -0.0001265   0.0003849   0.0003008  -0.0000245  -0.0001614
   53   0.0000004   0.0000060  -0.0000105  -0.0000160  -0.0000022  -0.0000045
   54   0.0000275   0.0000742  -0.0002153  -0.0001708   0.0000022   0.0000913
   55  -0.0000350  -0.0000390   0.0002271   0.0001510   0.0000675  -0.0001011
   56   0.0000019   0.0000116   0.0000231  -0.0000129  -0.0000616  -0.0001301
   57  -0.0000144  -0.0000043   0.0000028  -0.0000434   0.0000291   0.0000689
   58  -0.0000099  -0.0000138   0.0000436   0.0000155   0.0000238  -0.0000235
   59   0.0000030   0.0000001  -0.0000039  -0.0000034  -0.0000124   0.0000192
   60  -0.0000006   0.0000228  -0.0000458  -0.0000573   0.0000230  -0.0000335
   61  -0.0000624  -0.0001345   0.0002132   0.0002591   0.0000328   0.0000382
   62  -0.0000348  -0.0000763   0.0002667  -0.0000801   0.0001226   0.0000320
   63  -0.0000095  -0.0000122  -0.0000002   0.0000492  -0.0002580   0.0001505
   64   0.0000064   0.0000229  -0.0000875  -0.0000679   0.0000247  -0.0000257
   65   0.0000034  -0.0000337   0.0001049   0.0000376   0.0000049  -0.0000822
   66   0.0000114  -0.0000014  -0.0000268  -0.0000115   0.0000061  -0.0001151
           19          20          21          22          23          24
    1  -0.0007301  -0.0003326   0.0007430  -0.0521752   0.0033355   0.0254074
    2  -0.0003268  -0.0007585  -0.0004119   0.0204824   0.0084930  -0.0237651
    3   0.0012727  -0.0004432  -0.0006421  -0.0233755  -0.0127328   0.0547579
    4  -0.0002771   0.0013595  -0.0014350  -0.0181373  -0.0066750   0.0289852
    5   0.0029965   0.0026498   0.0014009  -0.0063112  -0.0025874   0.0101179
    6  -0.0059465   0.0024691   0.0008497   0.0294749   0.0103361  -0.0467819
    7  -0.0009824   0.0002785  -0.0000325   0.0000451  -0.0004493   0.0006482
    8  -0.0001539   0.0002306   0.0000464  -0.0004920  -0.0007768  -0.0000996
    9   0.0012352  -0.0002400   0.0000855   0.0005907  -0.0001520  -0.0008519
   10  -0.0378955   0.0080745   0.0030031   0.0334830   0.0210424  -0.0756244
   11   0.0006499   0.0029762   0.0005574   0.0019582  -0.0047912   0.0242972
   12   0.0233688  -0.0039184  -0.0000454  -0.0228646   0.0129165  -0.0174632
   13  -0.0040772   0.0031668  -0.0069888  -0.0032966   0.0007617   0.0020189
   14   0.0008980  -0.0015015   0.0007349   0.0019737   0.0031603  -0.0000624
   15  -0.0006827  -0.0005933   0.0010120  -0.0012274   0.0006761   0.0024731
   16  -0.1335345   0.0032292   0.0590327  -0.0946925  -0.0036746   0.0354532
   17   0.0032786  -0.0253974   0.0052178   0.0170988  -0.0819557   0.0671137
   18   0.0589091   0.0052028  -0.0728738  -0.0223561   0.0795350  -0.2621331
   19   0.1895972  -0.0080120  -0.0868241  -0.0170577  -0.0000502   0.0124320
   20  -0.0080120   0.0179628  -0.0133022  -0.0068924   0.0026546   0.0056082
   21  -0.0868241  -0.0133022   0.1013209   0.0313844   0.0014562  -0.0200784
   22  -0.0170577  -0.0068924   0.0313844   0.5217113  -0.0656155  -0.0660762
   23  -0.0000502   0.0026546   0.0014562  -0.0656155   0.1722484  -0.1356748
   24   0.0124320   0.0056082  -0.0200784  -0.0660762  -0.1356748   0.5278642
   25   0.0029614  -0.0021052   0.0034277  -0.1292182   0.0384947  -0.0446230
   26   0.0004704  -0.0015859   0.0014600   0.0385800  -0.0390543   0.0229235
   27  -0.0037505   0.0030002  -0.0072883  -0.0446913   0.0229810  -0.0600805
   28   0.0024556   0.0016422  -0.0036896  -0.2384780   0.0178136   0.0609129
   29   0.0006572   0.0027510   0.0025928  -0.0034158  -0.0613730   0.0190778
   30  -0.0009860   0.0019834  -0.0010642   0.1184049   0.0057134  -0.1434039
   31  -0.0001832  -0.0003454   0.0011883  -0.0009662  -0.0071084   0.0223556
   32  -0.0001943   0.0001323   0.0002387   0.0003869   0.0000177   0.0079159
   33   0.0007801   0.0003326  -0.0012404   0.0017159   0.0126585  -0.0333931
   34   0.0007766  -0.0000706  -0.0004524  -0.0014918   0.0025132  -0.0019922
   35  -0.0000537  -0.0000568  -0.0000502   0.0019759   0.0041635   0.0022658
   36  -0.0003455  -0.0001264   0.0002420  -0.0016187   0.0023460  -0.0003914
   37  -0.0001861   0.0000396   0.0001525  -0.0000858   0.0007231   0.0003056
   38   0.0005098  -0.0000693  -0.0003282  -0.0000683  -0.0003243   0.0002922
   39   0.0003078   0.0000490  -0.0001267   0.0004169  -0.0001996  -0.0005079
   40  -0.0000814  -0.0000242   0.0000443   0.0004692  -0.0000305  -0.0001699
   41  -0.0002063   0.0000095   0.0001181   0.0000818  -0.0000207  -0.0001908
   42  -0.0000331  -0.0000078   0.0000112  -0.0000861   0.0000014  -0.0002368
   43  -0.0001893  -0.0000107   0.0000947   0.0001926  -0.0000073   0.0000938
   44  -0.0001523   0.0000159   0.0000976   0.0000257   0.0001866   0.0000878
   45   0.0000501  -0.0000212  -0.0000343  -0.0000215  -0.0001270   0.0001082
   46  -0.0000458   0.0000002   0.0000240  -0.0000043   0.0000335   0.0000343
   47   0.0000143  -0.0000001  -0.0000067  -0.0000157  -0.0000073  -0.0000312
   48   0.0000335  -0.0000004  -0.0000245  -0.0000400  -0.0000452   0.0000284
   49   0.0004078   0.0000056  -0.0002554  -0.0003249   0.0001213  -0.0002181
   50   0.0000052  -0.0000038  -0.0000042   0.0000630   0.0000474  -0.0000203
   51  -0.0002320   0.0000046   0.0001334   0.0002196  -0.0000971   0.0000817
   52  -0.0003567   0.0000019   0.0002118   0.0002722  -0.0000730   0.0000661
   53   0.0000079  -0.0000008  -0.0000037  -0.0000094  -0.0000117   0.0000038
   54   0.0002004  -0.0000008  -0.0001240  -0.0001669   0.0000533  -0.0000530
   55  -0.0001584   0.0000016   0.0001118   0.0000633  -0.0000306   0.0001771
   56   0.0000615   0.0000110  -0.0000383  -0.0000529   0.0001453   0.0000407
   57   0.0000902  -0.0000020  -0.0000314   0.0001023   0.0001319   0.0001425
   58  -0.0000636  -0.0000004   0.0000355   0.0000138  -0.0000556   0.0000087
   59   0.0000079  -0.0000005  -0.0000029   0.0000031  -0.0000050  -0.0000193
   60   0.0000416  -0.0000004  -0.0000297  -0.0000256   0.0000293   0.0000504
   61  -0.0004265  -0.0000029   0.0002596  -0.0001548  -0.0010315  -0.0001900
   62  -0.0003122  -0.0000215   0.0001643   0.0001134  -0.0000631  -0.0000446
   63   0.0001390   0.0000041  -0.0000772   0.0002561   0.0002439  -0.0001222
   64   0.0000466  -0.0000030  -0.0000356  -0.0001651  -0.0000373  -0.0000113
   65  -0.0000951   0.0000027   0.0000631   0.0001313  -0.0001460   0.0001652
   66  -0.0000600   0.0000022   0.0000255  -0.0000131  -0.0000509  -0.0000127
           25          26          27          28          29          30
    1   0.0003984   0.0000431   0.0019900  -0.2466914   0.0701333  -0.0854083
    2  -0.0014418   0.0036912   0.0009971   0.0506686  -0.0862799   0.0428541
    3   0.0061606   0.0000731  -0.0002193  -0.0287015   0.0308118  -0.1278155
    4  -0.0015721   0.0006002  -0.0011434   0.0337613   0.0031604  -0.0250904
    5   0.0007081  -0.0011280   0.0001259   0.0204282  -0.0019532   0.0158558
    6  -0.0012446   0.0000476  -0.0004019  -0.0742476   0.0274668  -0.0211254
    7   0.0000690  -0.0000266  -0.0000174   0.0012709   0.0006292   0.0009961
    8  -0.0000265  -0.0000601  -0.0000587   0.0004847   0.0046463   0.0029385
    9  -0.0000643  -0.0000388   0.0000554   0.0014663   0.0028069  -0.0028119
   10   0.0027046  -0.0013538   0.0040795  -0.0702609   0.0143912   0.0034577
   11  -0.0002687   0.0032934   0.0010258   0.0132097  -0.0040233  -0.0008423
   12   0.0010589   0.0017322  -0.0018886   0.0049658  -0.0015207  -0.0006450
   13  -0.0001843   0.0004834  -0.0011248   0.0010797  -0.0003933  -0.0000338
   14   0.0003029  -0.0001229   0.0006725   0.0000289  -0.0006704  -0.0002646
   15  -0.0005910   0.0005305  -0.0009584  -0.0010970  -0.0000186  -0.0000562
   16  -0.0164614   0.0147544  -0.0291539   0.0314426  -0.0134260   0.0197009
   17   0.0079453  -0.0029356   0.0132146  -0.0317712   0.0082552   0.0071067
   18  -0.0101003   0.0091937  -0.0158989   0.0718735  -0.0047940  -0.0282509
   19   0.0029614   0.0004704  -0.0037505   0.0024556   0.0006572  -0.0009860
   20  -0.0021052  -0.0015859   0.0030002   0.0016422   0.0027510   0.0019834
   21   0.0034277   0.0014600  -0.0072883  -0.0036896   0.0025928  -0.0010642
   22  -0.1292182   0.0385800  -0.0446913  -0.2384780  -0.0034158   0.1184049
   23   0.0384947  -0.0390543   0.0229810   0.0178136  -0.0613730   0.0057134
   24  -0.0446230   0.0229235  -0.0600805   0.0609129   0.0190778  -0.1434039
   25   0.1848999  -0.0596224   0.0630831  -0.0375229   0.0150841  -0.0174652
   26  -0.0596224   0.0378977  -0.0397272   0.0080495   0.0000928   0.0040273
   27   0.0630831  -0.0397272   0.0839728   0.0019905   0.0000042   0.0025165
   28  -0.0375229   0.0080495   0.0019905   0.5884694  -0.0917328  -0.0303307
   29   0.0150841   0.0000928   0.0000042  -0.0917328   0.1742433  -0.1169174
   30  -0.0174652   0.0040273   0.0025165  -0.0303307  -0.1169174   0.4564643
   31  -0.0051550  -0.0020267   0.0083916  -0.0373817   0.0031542   0.0014404
   32   0.0004549  -0.0002234  -0.0020656   0.0018690  -0.0373014   0.0424965
   33   0.0014116  -0.0004709  -0.0000434   0.0040610   0.0414310  -0.1407379
   34  -0.0002142  -0.0001684   0.0005059  -0.0286587   0.0047285   0.0098173
   35   0.0003881   0.0001213  -0.0001129   0.0091228   0.0034668  -0.0044259
   36  -0.0014353   0.0003436   0.0000907  -0.0056148  -0.0032928   0.0122407
   37  -0.0000581   0.0000625   0.0000416   0.0005578  -0.0007756   0.0018950
   38   0.0008211  -0.0001429   0.0001118   0.0025389  -0.0014982  -0.0027081
   39   0.0003076  -0.0002024   0.0000092  -0.0005026   0.0024121  -0.0019308
   40  -0.0000383   0.0000170  -0.0000232  -0.0003128  -0.0012610  -0.0004710
   41  -0.0002856   0.0000393  -0.0000621  -0.0006895  -0.0005922   0.0009836
   42  -0.0001270   0.0000397   0.0000348  -0.0008854  -0.0000082   0.0004625
   43  -0.0001076   0.0000073  -0.0000804   0.0000552   0.0000818   0.0005938
   44  -0.0001020   0.0000670  -0.0000206  -0.0000624  -0.0004646   0.0010047
   45   0.0001143  -0.0000079   0.0000385   0.0007879  -0.0002661  -0.0008656
   46  -0.0000423   0.0000196  -0.0000107   0.0000517  -0.0001587   0.0002965
   47   0.0000062  -0.0000050   0.0000050  -0.0000420   0.0000756  -0.0000223
   48   0.0000229  -0.0000016   0.0000028   0.0001639  -0.0001049  -0.0001319
   49   0.0003685  -0.0001167   0.0000924   0.0002213   0.0002104  -0.0001792
   50   0.0000085  -0.0000609  -0.0000167   0.0001004   0.0004407   0.0000132
   51  -0.0002233   0.0000712  -0.0000834  -0.0003096   0.0001534   0.0004778
   52  -0.0003763   0.0001082  -0.0000816  -0.0002596  -0.0001324   0.0005384
   53   0.0000097  -0.0000005   0.0000009   0.0000331  -0.0000241   0.0000013
   54   0.0002085  -0.0000656   0.0000509   0.0000948   0.0001062  -0.0003009
   55  -0.0000871   0.0000825  -0.0000343   0.0000543  -0.0006108   0.0001287
   56  -0.0000795   0.0000383   0.0000138  -0.0001540   0.0002421  -0.0003476
   57   0.0001892  -0.0000586   0.0000211   0.0008294   0.0001082  -0.0011851
   58  -0.0000573   0.0000123  -0.0000200  -0.0000046  -0.0001022   0.0003296
   59   0.0000116   0.0000008   0.0000057  -0.0000736   0.0000009  -0.0000795
   60   0.0000272  -0.0000108   0.0000003   0.0001605   0.0000460  -0.0000899
   61  -0.0003003   0.0000292  -0.0000482   0.0001574  -0.0003878   0.0022771
   62  -0.0002822   0.0000640  -0.0000608  -0.0020797   0.0000165   0.0009103
   63  -0.0000090   0.0000939   0.0001066  -0.0017489   0.0000584  -0.0025437
   64  -0.0000061  -0.0000050   0.0000052  -0.0000096   0.0001658   0.0000905
   65  -0.0000214   0.0000133  -0.0000339   0.0006143  -0.0000487  -0.0002817
   66  -0.0001285   0.0000476  -0.0000370  -0.0001796  -0.0001511   0.0007992
           31          32          33          34          35          36
    1   0.0030694   0.0013465  -0.0023273  -0.1835049   0.0025335   0.0617624
    2   0.0081160  -0.0024430   0.0135917   0.0013385  -0.0789130   0.0001971
    3  -0.0219672   0.0178707  -0.0324677   0.0629177  -0.0011917  -0.1116098
    4  -0.0036562   0.0030767  -0.0038791  -0.0029926  -0.0099281   0.0299841
    5   0.0013699   0.0031911   0.0011407  -0.0023650   0.0051377   0.0016086
    6   0.0006815  -0.0000826   0.0031326   0.0113007   0.0058816  -0.0182363
    7   0.0002882  -0.0001907   0.0004567   0.0003739  -0.0011471   0.0006488
    8   0.0002822  -0.0000271   0.0004216  -0.0004473  -0.0033704  -0.0018248
    9  -0.0008102   0.0006455  -0.0011370  -0.0017186  -0.0012744   0.0004674
   10   0.0006948  -0.0006252   0.0004853   0.0024777   0.0009540  -0.0003274
   11  -0.0002690  -0.0004273  -0.0003210   0.0010446   0.0050247   0.0032127
   12  -0.0000019  -0.0002153   0.0001055  -0.0001660   0.0036226  -0.0026531
   13   0.0001536  -0.0000790  -0.0000270   0.0002804  -0.0003229   0.0005948
   14  -0.0001025  -0.0004400   0.0005809   0.0002438  -0.0000700   0.0000679
   15   0.0000142   0.0005635  -0.0018971  -0.0008511   0.0005567  -0.0003800
   16  -0.0031008   0.0008115   0.0021320  -0.0011236   0.0001927   0.0000784
   17   0.0017509   0.0033534  -0.0002546   0.0003152  -0.0012946   0.0002102
   18  -0.0008056   0.0005645   0.0030096  -0.0005624  -0.0000492  -0.0008470
   19  -0.0001832  -0.0001943   0.0007801   0.0007766  -0.0000537  -0.0003455
   20  -0.0003454   0.0001323   0.0003326  -0.0000706  -0.0000568  -0.0001264
   21   0.0011883   0.0002387  -0.0012404  -0.0004524  -0.0000502   0.0002420
   22  -0.0009662   0.0003869   0.0017159  -0.0014918   0.0019759  -0.0016187
   23  -0.0071084   0.0000177   0.0126585   0.0025132   0.0041635   0.0023460
   24   0.0223556   0.0079159  -0.0333931  -0.0019922   0.0022658  -0.0003914
   25  -0.0051550   0.0004549   0.0014116  -0.0002142   0.0003881  -0.0014353
   26  -0.0020267  -0.0002234  -0.0004709  -0.0001684   0.0001213   0.0003436
   27   0.0083916  -0.0020656  -0.0000434   0.0005059  -0.0001129   0.0000907
   28  -0.0373817   0.0018690   0.0040610  -0.0286587   0.0091228  -0.0056148
   29   0.0031542  -0.0373014   0.0414310   0.0047285   0.0034668  -0.0032928
   30   0.0014404   0.0424965  -0.1407379   0.0098173  -0.0044259   0.0122407
   31   0.0496545  -0.0065619  -0.0052498  -0.0021703   0.0009502  -0.0029109
   32  -0.0065619   0.0366162  -0.0683056  -0.0010120  -0.0022155   0.0008333
   33  -0.0052498  -0.0683056   0.2047717   0.0027441  -0.0010336  -0.0014075
   34  -0.0021703  -0.0010120   0.0027441   0.5445070   0.0641635  -0.1820299
   35   0.0009502  -0.0022155  -0.0010336   0.0641635   0.5736973   0.1201426
   36  -0.0029109   0.0008333  -0.0014075  -0.1820299   0.1201426   0.3251062
   37  -0.0011635  -0.0003063  -0.0012895  -0.1803112  -0.0744085   0.0342999
   38   0.0007185  -0.0004286   0.0006027  -0.1239315  -0.2088041   0.0110310
   39  -0.0012262  -0.0003623   0.0006743   0.0136370  -0.0170674  -0.0791129
   40  -0.0001708  -0.0002980   0.0002054   0.0062162  -0.0096104  -0.0051687
   41   0.0000900   0.0003549  -0.0001627   0.0098105  -0.0337139  -0.0206777
   42   0.0000477  -0.0001399   0.0000482   0.0030342  -0.0095909  -0.0013286
   43   0.0003678   0.0001753  -0.0001341  -0.0321660  -0.0524414   0.0015928
   44  -0.0000896  -0.0000039  -0.0004485  -0.0151147   0.0333326   0.0180314
   45  -0.0002090  -0.0000454  -0.0000732   0.0167097   0.0396701   0.0149601
   46  -0.0000184   0.0000497  -0.0001514  -0.0020383   0.0006980   0.0044524
   47   0.0000041  -0.0000250   0.0000404   0.0003245   0.0016428  -0.0017078
   48  -0.0000262   0.0000597  -0.0000108   0.0043952  -0.0019162   0.0022664
   49   0.0001144  -0.0000177  -0.0000256  -0.0028798  -0.0144365  -0.0070069
   50   0.0000365   0.0001669   0.0001603  -0.0132397  -0.0664657  -0.0169794
   51   0.0002376  -0.0000159   0.0000106  -0.0069057  -0.0163455  -0.0081529
   52  -0.0001312   0.0000540  -0.0000847  -0.0014574   0.0009461   0.0010177
   53   0.0000037   0.0000076  -0.0000179   0.0006765   0.0018798   0.0006927
   54   0.0000599  -0.0000544   0.0000736   0.0006844   0.0004973  -0.0010446
   55   0.0001590  -0.0001766  -0.0002594   0.0006598   0.0671661   0.0307591
   56  -0.0001410  -0.0002896   0.0002032   0.0282577   0.0263176  -0.0080448
   57  -0.0000627   0.0001329   0.0001740   0.0151729  -0.0303552  -0.0126571
   58  -0.0000107   0.0000753  -0.0001388  -0.0023502  -0.0014394   0.0045892
   59   0.0000256  -0.0000201   0.0000416  -0.0014575   0.0024032  -0.0009696
   60  -0.0000371   0.0000054  -0.0000257   0.0045845  -0.0010334   0.0038524
   61  -0.0004276   0.0011570  -0.0004298  -0.1216601   0.0065533   0.0354532
   62   0.0001444   0.0000094  -0.0002840   0.0605069  -0.2456208  -0.1057460
   63  -0.0011516  -0.0000816   0.0007173   0.0574915  -0.0754734  -0.1247842
   64   0.0000340   0.0000053   0.0000044   0.0077335   0.0081518   0.0012215
   65  -0.0000018  -0.0000045   0.0000935  -0.0161152  -0.0166720   0.0006484
   66   0.0000418   0.0000422  -0.0002836  -0.0083214  -0.0127124   0.0033824
           37          38          39          40          41          42
    1  -0.0205980  -0.0071808   0.0120764  -0.0017043   0.0025318   0.0005428
    2  -0.0211307   0.0051816   0.0122265  -0.0017017  -0.0010929   0.0017720
    3   0.0043333   0.0057751   0.0013582  -0.0010158  -0.0011928  -0.0018959
    4  -0.0006160   0.0021612   0.0018658   0.0002400  -0.0011884   0.0001842
    5   0.0004086  -0.0006554  -0.0013287  -0.0007959  -0.0003207   0.0006180
    6  -0.0020845  -0.0022370  -0.0011148  -0.0006909   0.0002951   0.0003285
    7   0.0002449  -0.0001224   0.0000033  -0.0000012   0.0000535   0.0000531
    8  -0.0006014   0.0003072   0.0007132   0.0000807  -0.0001126  -0.0001445
    9   0.0002187   0.0005272   0.0002209   0.0000522  -0.0001257  -0.0001124
   10  -0.0001301   0.0003070  -0.0001390   0.0000496   0.0001220  -0.0003292
   11   0.0006929  -0.0001865  -0.0006116   0.0001536  -0.0000754   0.0000042
   12   0.0005883  -0.0000008  -0.0002954  -0.0002982  -0.0000848   0.0001293
   13  -0.0000745   0.0001792   0.0000743   0.0000375  -0.0000776  -0.0000168
   14   0.0000659   0.0002043   0.0001062  -0.0000299  -0.0000886  -0.0000165
   15   0.0000717  -0.0006815  -0.0003671   0.0000224   0.0002431   0.0000685
   16   0.0001969  -0.0001960   0.0000624   0.0000766   0.0000217   0.0000346
   17  -0.0004570   0.0003936  -0.0002792   0.0001516  -0.0000025  -0.0000702
   18  -0.0000656   0.0000411   0.0003843   0.0001288   0.0000083   0.0001068
   19  -0.0001861   0.0005098   0.0003078  -0.0000814  -0.0002063  -0.0000331
   20   0.0000396  -0.0000693   0.0000490  -0.0000242   0.0000095  -0.0000078
   21   0.0001525  -0.0003282  -0.0001267   0.0000443   0.0001181   0.0000112
   22  -0.0000858  -0.0000683   0.0004169   0.0004692   0.0000818  -0.0000861
   23   0.0007231  -0.0003243  -0.0001996  -0.0000305  -0.0000207   0.0000014
   24   0.0003056   0.0002922  -0.0005079  -0.0001699  -0.0001908  -0.0002368
   25  -0.0000581   0.0008211   0.0003076  -0.0000383  -0.0002856  -0.0001270
   26   0.0000625  -0.0001429  -0.0002024   0.0000170   0.0000393   0.0000397
   27   0.0000416   0.0001118   0.0000092  -0.0000232  -0.0000621   0.0000348
   28   0.0005578   0.0025389  -0.0005026  -0.0003128  -0.0006895  -0.0008854
   29  -0.0007756  -0.0014982   0.0024121  -0.0012610  -0.0005922  -0.0000082
   30   0.0018950  -0.0027081  -0.0019308  -0.0004710   0.0009836   0.0004625
   31  -0.0011635   0.0007185  -0.0012262  -0.0001708   0.0000900   0.0000477
   32  -0.0003063  -0.0004286  -0.0003623  -0.0002980   0.0003549  -0.0001399
   33  -0.0012895   0.0006027   0.0006743   0.0002054  -0.0001627   0.0000482
   34  -0.1803112  -0.1239315   0.0136370   0.0062162   0.0098105   0.0030342
   35  -0.0744085  -0.2088041  -0.0170674  -0.0096104  -0.0337139  -0.0095909
   36   0.0342999   0.0110310  -0.0791129  -0.0051687  -0.0206777  -0.0013286
   37   0.5230857   0.1004801  -0.1800946  -0.0441378   0.0210292   0.0187285
   38   0.1004801   0.4709288   0.0823056   0.0218964  -0.1183793  -0.0493228
   39  -0.1800946   0.0823056   0.2572783   0.0196105  -0.0491008  -0.0535227
   40  -0.0441378   0.0218964   0.0196105   0.0478302  -0.0346410  -0.0326413
   41   0.0210292  -0.1183793  -0.0491008  -0.0346410   0.1697911   0.0817894
   42   0.0187285  -0.0493228  -0.0535227  -0.0326413   0.0817894   0.0628361
   43  -0.2642180   0.0129534   0.1172244  -0.0064091   0.0077848   0.0093875
   44  -0.0407319  -0.1051527   0.0060762   0.0281377  -0.0164575  -0.0242512
   45   0.0968164  -0.0247247  -0.1245797   0.0172990  -0.0127092  -0.0104900
   46  -0.0119663  -0.0215541  -0.0003986   0.0000958   0.0000809  -0.0015549
   47   0.0030056   0.0037237  -0.0012643   0.0013498   0.0005515   0.0005311
   48   0.0094172   0.0123694   0.0025062  -0.0010314   0.0012379  -0.0016143
   49  -0.0007181   0.0278008   0.0151507  -0.0011537  -0.0008989   0.0030381
   50   0.0783333   0.0274415  -0.0364277  -0.0041058   0.0035916   0.0019734
   51   0.0357243  -0.0071152  -0.0165383   0.0017178   0.0000278   0.0039308
   52   0.0037487   0.0003771   0.0007334  -0.0007714   0.0009009   0.0008046
   53  -0.0029354  -0.0024256  -0.0012324   0.0007202  -0.0004018  -0.0005764
   54  -0.0006247  -0.0030996   0.0038870   0.0007364  -0.0006839  -0.0006687
   55  -0.0525474  -0.0272832   0.0163639   0.0009918   0.0011583  -0.0006548
   56  -0.0269539  -0.0140870   0.0115588   0.0015997  -0.0015382  -0.0012844
   57   0.0158492   0.0118325  -0.0094554  -0.0003369  -0.0009828  -0.0008616
   58  -0.0011575  -0.0005238   0.0000162   0.0000159   0.0001527  -0.0002701
   59  -0.0006689   0.0001170   0.0007380   0.0001809  -0.0000059   0.0001230
   60   0.0000093   0.0006782  -0.0005272  -0.0002551   0.0001103  -0.0003790
   61   0.0486420   0.0094410  -0.0182236  -0.0014765  -0.0066741   0.0004602
   62  -0.0370937  -0.0547657  -0.0045525  -0.0014394  -0.0003146  -0.0010826
   63  -0.0372914  -0.0321247   0.0187678   0.0024762   0.0021280   0.0032833
   64   0.0014909   0.0006739   0.0027390   0.0002348   0.0008427   0.0002835
   65   0.0012197  -0.0013725  -0.0035538  -0.0003498  -0.0012209  -0.0003564
   66   0.0029963  -0.0032323   0.0029885  -0.0001906  -0.0009682  -0.0001300
           43          44          45          46          47          48
    1   0.0015125  -0.0031026   0.0014137  -0.0002226   0.0001998   0.0002653
    2  -0.0033460  -0.0030066  -0.0015205  -0.0009357   0.0003041   0.0005406
    3   0.0008672  -0.0023229   0.0042163  -0.0001568  -0.0000917   0.0004031
    4  -0.0008833   0.0002179  -0.0007210  -0.0001912   0.0000372   0.0000017
    5   0.0000325   0.0002237  -0.0000991   0.0000655  -0.0000026   0.0000401
    6   0.0003748  -0.0001425   0.0001913   0.0000784  -0.0000514   0.0000897
    7  -0.0001400   0.0000606  -0.0000096  -0.0000029  -0.0000043   0.0000007
    8  -0.0001411  -0.0002505  -0.0000795  -0.0000429   0.0000069   0.0000400
    9  -0.0000862   0.0000368  -0.0000120  -0.0000069   0.0000016   0.0000072
   10  -0.0000707   0.0000383   0.0001435   0.0000156  -0.0000378   0.0000634
   11   0.0002827   0.0002484   0.0000474   0.0000687  -0.0000347  -0.0000584
   12  -0.0000418  -0.0000469   0.0002145   0.0000222   0.0000045   0.0000172
   13  -0.0000300  -0.0000052  -0.0000181  -0.0000123   0.0000036  -0.0000004
   14  -0.0000842   0.0000036   0.0000147  -0.0000091   0.0000042   0.0000088
   15   0.0001793   0.0000485   0.0000351   0.0000330  -0.0000010  -0.0000376
   16   0.0001551  -0.0000156  -0.0000995   0.0000020   0.0000182  -0.0000407
   17  -0.0000005  -0.0001156   0.0001057  -0.0000067  -0.0000063   0.0000361
   18  -0.0000133  -0.0000536   0.0000346  -0.0000361   0.0000180  -0.0000447
   19  -0.0001893  -0.0001523   0.0000501  -0.0000458   0.0000143   0.0000335
   20  -0.0000107   0.0000159  -0.0000212   0.0000002  -0.0000001  -0.0000004
   21   0.0000947   0.0000976  -0.0000343   0.0000240  -0.0000067  -0.0000245
   22   0.0001926   0.0000257  -0.0000215  -0.0000043  -0.0000157  -0.0000400
   23  -0.0000073   0.0001866  -0.0001270   0.0000335  -0.0000073  -0.0000452
   24   0.0000938   0.0000878   0.0001082   0.0000343  -0.0000312   0.0000284
   25  -0.0001076  -0.0001020   0.0001143  -0.0000423   0.0000062   0.0000229
   26   0.0000073   0.0000670  -0.0000079   0.0000196  -0.0000050  -0.0000016
   27  -0.0000804  -0.0000206   0.0000385  -0.0000107   0.0000050   0.0000028
   28   0.0000552  -0.0000624   0.0007879   0.0000517  -0.0000420   0.0001639
   29   0.0000818  -0.0004646  -0.0002661  -0.0001587   0.0000756  -0.0001049
   30   0.0005938   0.0010047  -0.0008656   0.0002965  -0.0000223  -0.0001319
   31   0.0003678  -0.0000896  -0.0002090  -0.0000184   0.0000041  -0.0000262
   32   0.0001753  -0.0000039  -0.0000454   0.0000497  -0.0000250   0.0000597
   33  -0.0001341  -0.0004485  -0.0000732  -0.0001514   0.0000404  -0.0000108
   34  -0.0321660  -0.0151147   0.0167097  -0.0020383   0.0003245   0.0043952
   35  -0.0524414   0.0333326   0.0396701   0.0006980   0.0016428  -0.0019162
   36   0.0015928   0.0180314   0.0149601   0.0044524  -0.0017078   0.0022664
   37  -0.2642180  -0.0407319   0.0968164  -0.0119663   0.0030056   0.0094172
   38   0.0129534  -0.1051527  -0.0247247  -0.0215541   0.0037237   0.0123694
   39   0.1172244   0.0060762  -0.1245797  -0.0003986  -0.0012643   0.0025062
   40  -0.0064091   0.0281377   0.0172990   0.0000958   0.0013498  -0.0010314
   41   0.0077848  -0.0164575  -0.0127092   0.0000809   0.0005515   0.0012379
   42   0.0093875  -0.0242512  -0.0104900  -0.0015549   0.0005311  -0.0016143
   43   0.5742306   0.1299015  -0.1993674  -0.1550831  -0.1436014   0.0100128
   44   0.1299015   0.6650489   0.1445783  -0.1433674  -0.2392238  -0.0023996
   45  -0.1993674   0.1445783   0.2942417   0.0100114  -0.0023301  -0.0406752
   46  -0.1550831  -0.1433674   0.0100114   0.1604638   0.1529580  -0.0150603
   47  -0.1436014  -0.2392238  -0.0023301   0.1529580   0.2503275   0.0057298
   48   0.0100128  -0.0023996  -0.0406752  -0.0150603   0.0057298   0.0342529
   49  -0.1092157   0.0547663   0.0484881   0.0076358  -0.0163307  -0.0091647
   50   0.0016512  -0.2695073  -0.0844072   0.0082861  -0.0155681  -0.0119989
   51   0.0272005  -0.1140828  -0.1235893   0.0007403   0.0016960   0.0033413
   52  -0.0227679   0.0023432   0.0163126   0.0002114   0.0002451  -0.0015403
   53   0.0232818   0.0019493  -0.0140971   0.0011694   0.0008372   0.0007560
   54   0.0246794  -0.0023518  -0.0103298  -0.0011258   0.0012966  -0.0015331
   55   0.0455368  -0.0308119  -0.0324667   0.0011451   0.0017223   0.0031049
   56   0.0056980  -0.0468256  -0.0255791   0.0013011  -0.0019534  -0.0038345
   57  -0.0179450  -0.0054171   0.0174048   0.0029993  -0.0039994   0.0023148
   58  -0.0010796  -0.0038717   0.0021470   0.0005067  -0.0007816  -0.0004340
   59  -0.0043745  -0.0017242  -0.0004423   0.0004116  -0.0006416  -0.0006042
   60   0.0019666  -0.0006708   0.0041430   0.0000413   0.0000739   0.0002886
   61  -0.0291803   0.0211054   0.0225881  -0.0004270   0.0009256   0.0000183
   62   0.0213565  -0.0183289  -0.0179126   0.0009289   0.0000510   0.0000260
   63   0.0234738  -0.0177139  -0.0239153  -0.0000695  -0.0000137  -0.0012189
   64  -0.0005124   0.0008308   0.0000319  -0.0000734  -0.0000006  -0.0001620
   65   0.0008022  -0.0000090  -0.0000481   0.0000032  -0.0000568   0.0001198
   66  -0.0000734  -0.0000424  -0.0010245  -0.0001623   0.0001225  -0.0002276
           49          50          51          52          53          54
    1  -0.0011012  -0.0005884  -0.0001337   0.0008382   0.0001080  -0.0007438
    2  -0.0002164  -0.0016012  -0.0002667   0.0001817   0.0001859   0.0001612
    3   0.0003094   0.0001203  -0.0009125  -0.0006786   0.0002087  -0.0000667
    4   0.0004379  -0.0000133  -0.0000580  -0.0005907  -0.0000034   0.0004100
    5   0.0001619   0.0001774   0.0000390   0.0000714  -0.0000011  -0.0000464
    6  -0.0002145   0.0001203   0.0001199   0.0001240   0.0000045  -0.0001164
    7  -0.0000615  -0.0000633  -0.0000058   0.0000097  -0.0000001  -0.0000023
    8  -0.0000527   0.0000010   0.0000042   0.0000532  -0.0000093  -0.0000403
    9   0.0001110  -0.0000613  -0.0001152  -0.0001383   0.0000018   0.0000758
   10   0.0000643  -0.0000991  -0.0000799  -0.0000521   0.0000112   0.0000242
   11  -0.0001799   0.0000526   0.0001456   0.0001441  -0.0000129  -0.0000629
   12   0.0004850  -0.0000033  -0.0002800  -0.0004059   0.0000079   0.0002179
   13   0.0000323   0.0000064  -0.0000249  -0.0000431   0.0000004   0.0000275
   14   0.0001293  -0.0000340  -0.0000791  -0.0001265   0.0000060   0.0000742
   15  -0.0004212  -0.0000159   0.0001806   0.0003849  -0.0000105  -0.0002153
   16  -0.0003202   0.0000318   0.0002209   0.0003008  -0.0000160  -0.0001708
   17  -0.0000051   0.0000128  -0.0000323  -0.0000245  -0.0000022   0.0000022
   18   0.0002144   0.0000532  -0.0000712  -0.0001614  -0.0000045   0.0000913
   19   0.0004078   0.0000052  -0.0002320  -0.0003567   0.0000079   0.0002004
   20   0.0000056  -0.0000038   0.0000046   0.0000019  -0.0000008  -0.0000008
   21  -0.0002554  -0.0000042   0.0001334   0.0002118  -0.0000037  -0.0001240
   22  -0.0003249   0.0000630   0.0002196   0.0002722  -0.0000094  -0.0001669
   23   0.0001213   0.0000474  -0.0000971  -0.0000730  -0.0000117   0.0000533
   24  -0.0002181  -0.0000203   0.0000817   0.0000661   0.0000038  -0.0000530
   25   0.0003685   0.0000085  -0.0002233  -0.0003763   0.0000097   0.0002085
   26  -0.0001167  -0.0000609   0.0000712   0.0001082  -0.0000005  -0.0000656
   27   0.0000924  -0.0000167  -0.0000834  -0.0000816   0.0000009   0.0000509
   28   0.0002213   0.0001004  -0.0003096  -0.0002596   0.0000331   0.0000948
   29   0.0002104   0.0004407   0.0001534  -0.0001324  -0.0000241   0.0001062
   30  -0.0001792   0.0000132   0.0004778   0.0005384   0.0000013  -0.0003009
   31   0.0001144   0.0000365   0.0002376  -0.0001312   0.0000037   0.0000599
   32  -0.0000177   0.0001669  -0.0000159   0.0000540   0.0000076  -0.0000544
   33  -0.0000256   0.0001603   0.0000106  -0.0000847  -0.0000179   0.0000736
   34  -0.0028798  -0.0132397  -0.0069057  -0.0014574   0.0006765   0.0006844
   35  -0.0144365  -0.0664657  -0.0163455   0.0009461   0.0018798   0.0004973
   36  -0.0070069  -0.0169794  -0.0081529   0.0010177   0.0006927  -0.0010446
   37  -0.0007181   0.0783333   0.0357243   0.0037487  -0.0029354  -0.0006247
   38   0.0278008   0.0274415  -0.0071152   0.0003771  -0.0024256  -0.0030996
   39   0.0151507  -0.0364277  -0.0165383   0.0007334  -0.0012324   0.0038870
   40  -0.0011537  -0.0041058   0.0017178  -0.0007714   0.0007202   0.0007364
   41  -0.0008989   0.0035916   0.0000278   0.0009009  -0.0004018  -0.0006839
   42   0.0030381   0.0019734   0.0039308   0.0008046  -0.0005764  -0.0006687
   43  -0.1092157   0.0016512   0.0272005  -0.0227679   0.0232818   0.0246794
   44   0.0547663  -0.2695073  -0.1140828   0.0023432   0.0019493  -0.0023518
   45   0.0484881  -0.0844072  -0.1235893   0.0163126  -0.0140971  -0.0103298
   46   0.0076358   0.0082861   0.0007403   0.0002114   0.0011694  -0.0011258
   47  -0.0163307  -0.0155681   0.0016960   0.0002451   0.0008372   0.0012966
   48  -0.0091647  -0.0119989   0.0033413  -0.0015403   0.0007560  -0.0015331
   49   0.4267831   0.0851242  -0.1370419  -0.1225342   0.0003149   0.0561235
   50   0.0851242   0.5937783   0.1402651   0.0000876  -0.0390502  -0.0063154
   51  -0.1370419   0.1402651   0.2578392   0.0560417  -0.0063973  -0.0576659
   52  -0.1225342   0.0000876   0.0560417   0.1742955  -0.0014455  -0.0924040
   53   0.0003149  -0.0390502  -0.0063973  -0.0014455   0.0347767   0.0100434
   54   0.0561235  -0.0063154  -0.0576659  -0.0924040   0.0100434   0.0678139
   55  -0.1642542  -0.0776163   0.0253295  -0.0320154  -0.0210397   0.0122192
   56  -0.1304631  -0.2548930  -0.0029920   0.0008969   0.0045634  -0.0004456
   57   0.0046160  -0.0324292  -0.0797403   0.0209328   0.0118494  -0.0025527
   58   0.0070893  -0.0167224  -0.0093111   0.0002934   0.0000576  -0.0015467
   59   0.0088755  -0.0164016  -0.0125394   0.0009529   0.0006381   0.0007384
   60   0.0008788   0.0018955   0.0026694  -0.0012145   0.0012273  -0.0013689
   61  -0.0392238  -0.0613515   0.0022501   0.0024774  -0.0002860   0.0009474
   62  -0.0146882   0.0356485   0.0193762  -0.0058396  -0.0029906   0.0003334
   63   0.0204540   0.0461073   0.0148732  -0.0012204  -0.0028634   0.0040831
   64  -0.0013672   0.0000642   0.0046444  -0.0010912  -0.0006589   0.0003695
   65  -0.0001055   0.0022280  -0.0018189   0.0002772   0.0000869  -0.0001392
   66   0.0045672  -0.0020281   0.0034913   0.0007616   0.0004056  -0.0002536
           55          56          57          58          59          60
    1   0.0039253  -0.0000391   0.0017990   0.0000487  -0.0000282  -0.0000261
    2   0.0005506  -0.0030110  -0.0038901   0.0009436   0.0001173  -0.0005592
    3   0.0015696  -0.0032886   0.0043104   0.0003065  -0.0000094   0.0000116
    4  -0.0008535   0.0002823  -0.0005599  -0.0001659   0.0000518   0.0000019
    5  -0.0001040   0.0001551   0.0002795  -0.0000298  -0.0000165  -0.0000489
    6   0.0001507  -0.0001167   0.0004185   0.0000462  -0.0000030   0.0000401
    7   0.0000254  -0.0000372  -0.0000557   0.0000172   0.0000043  -0.0000015
    8   0.0001742  -0.0002090   0.0000683   0.0000274   0.0000066  -0.0000423
    9   0.0001288  -0.0001871  -0.0000451   0.0000188   0.0000075  -0.0000173
   10  -0.0000978   0.0001695  -0.0000307   0.0000003  -0.0000119   0.0000873
   11  -0.0002267   0.0002416  -0.0002707  -0.0000426   0.0000075  -0.0000116
   12  -0.0001235   0.0000921   0.0000788  -0.0000673   0.0000024   0.0000514
   13  -0.0000350   0.0000019  -0.0000144  -0.0000099   0.0000030  -0.0000006
   14  -0.0000390   0.0000116  -0.0000043  -0.0000138   0.0000001   0.0000228
   15   0.0002271   0.0000231   0.0000028   0.0000436  -0.0000039  -0.0000458
   16   0.0001510  -0.0000129  -0.0000434   0.0000155  -0.0000034  -0.0000573
   17   0.0000675  -0.0000616   0.0000291   0.0000238  -0.0000124   0.0000230
   18  -0.0001011  -0.0001301   0.0000689  -0.0000235   0.0000192  -0.0000335
   19  -0.0001584   0.0000615   0.0000902  -0.0000636   0.0000079   0.0000416
   20   0.0000016   0.0000110  -0.0000020  -0.0000004  -0.0000005  -0.0000004
   21   0.0001118  -0.0000383  -0.0000314   0.0000355  -0.0000029  -0.0000297
   22   0.0000633  -0.0000529   0.0001023   0.0000138   0.0000031  -0.0000256
   23  -0.0000306   0.0001453   0.0001319  -0.0000556  -0.0000050   0.0000293
   24   0.0001771   0.0000407   0.0001425   0.0000087  -0.0000193   0.0000504
   25  -0.0000871  -0.0000795   0.0001892  -0.0000573   0.0000116   0.0000272
   26   0.0000825   0.0000383  -0.0000586   0.0000123   0.0000008  -0.0000108
   27  -0.0000343   0.0000138   0.0000211  -0.0000200   0.0000057   0.0000003
   28   0.0000543  -0.0001540   0.0008294  -0.0000046  -0.0000736   0.0001605
   29  -0.0006108   0.0002421   0.0001082  -0.0001022   0.0000009   0.0000460
   30   0.0001287  -0.0003476  -0.0011851   0.0003296  -0.0000795  -0.0000899
   31   0.0001590  -0.0001410  -0.0000627  -0.0000107   0.0000256  -0.0000371
   32  -0.0001766  -0.0002896   0.0001329   0.0000753  -0.0000201   0.0000054
   33  -0.0002594   0.0002032   0.0001740  -0.0001388   0.0000416  -0.0000257
   34   0.0006598   0.0282577   0.0151729  -0.0023502  -0.0014575   0.0045845
   35   0.0671661   0.0263176  -0.0303552  -0.0014394   0.0024032  -0.0010334
   36   0.0307591  -0.0080448  -0.0126571   0.0045892  -0.0009696   0.0038524
   37  -0.0525474  -0.0269539   0.0158492  -0.0011575  -0.0006689   0.0000093
   38  -0.0272832  -0.0140870   0.0118325  -0.0005238   0.0001170   0.0006782
   39   0.0163639   0.0115588  -0.0094554   0.0000162   0.0007380  -0.0005272
   40   0.0009918   0.0015997  -0.0003369   0.0000159   0.0001809  -0.0002551
   41   0.0011583  -0.0015382  -0.0009828   0.0001527  -0.0000059   0.0001103
   42  -0.0006548  -0.0012844  -0.0008616  -0.0002701   0.0001230  -0.0003790
   43   0.0455368   0.0056980  -0.0179450  -0.0010796  -0.0043745   0.0019666
   44  -0.0308119  -0.0468256  -0.0054171  -0.0038717  -0.0017242  -0.0006708
   45  -0.0324667  -0.0255791   0.0174048   0.0021470  -0.0004423   0.0041430
   46   0.0011451   0.0013011   0.0029993   0.0005067   0.0004116   0.0000413
   47   0.0017223  -0.0019534  -0.0039994  -0.0007816  -0.0006416   0.0000739
   48   0.0031049  -0.0038345   0.0023148  -0.0004340  -0.0006042   0.0002886
   49  -0.1642542  -0.1304631   0.0046160   0.0070893   0.0088755   0.0008788
   50  -0.0776163  -0.2548930  -0.0324292  -0.0167224  -0.0164016   0.0018955
   51   0.0253295  -0.0029920  -0.0797403  -0.0093111  -0.0125394   0.0026694
   52  -0.0320154   0.0008969   0.0209328   0.0002934   0.0009529  -0.0012145
   53  -0.0210397   0.0045634   0.0118494   0.0000576   0.0006381   0.0012273
   54   0.0122192  -0.0004456  -0.0025527  -0.0015467   0.0007384  -0.0013689
   55   0.5497526   0.0536070  -0.2156334  -0.0713479   0.0585309   0.0443597
   56   0.0536070   0.6607644   0.1827452   0.0605490  -0.2547112  -0.1221519
   57  -0.2156334   0.1827452   0.3222858   0.0451407  -0.1208894  -0.1081298
   58  -0.0713479   0.0605490   0.0451407   0.0711723  -0.0620313  -0.0514053
   59   0.0585309  -0.2547112  -0.1208894  -0.0620313   0.2665486   0.1317334
   60   0.0443597  -0.1221519  -0.1081298  -0.0514053   0.1317334   0.1057374
   61  -0.2692497   0.0277858   0.1272598  -0.0027473  -0.0013715   0.0027550
   62  -0.0278327  -0.1198832  -0.0078165   0.0232342   0.0035656  -0.0127879
   63   0.1045534  -0.0392394  -0.1361258   0.0125794   0.0009543  -0.0036218
   64  -0.0118168  -0.0222761  -0.0002977  -0.0001786   0.0009619  -0.0018904
   65   0.0027121   0.0049697  -0.0010612   0.0005390   0.0001332   0.0014720
   66   0.0100904   0.0130042   0.0035619  -0.0020444   0.0011993  -0.0025760
           61          62          63          64          65          66
    1  -0.0126127   0.0066982   0.0119050  -0.0001851  -0.0006906  -0.0023311
    2   0.0238161   0.0037543  -0.0137369   0.0012446   0.0003783   0.0008967
    3   0.0178369  -0.0043367  -0.0079099  -0.0014261   0.0021057  -0.0021002
    4  -0.0006565  -0.0015018   0.0004392   0.0003855   0.0000134   0.0003906
    5   0.0015023  -0.0014809  -0.0000171  -0.0000823   0.0003312  -0.0000172
    6  -0.0010686   0.0021516   0.0008243  -0.0000675  -0.0002086  -0.0001586
    7   0.0003197   0.0000360  -0.0000667  -0.0000057  -0.0000154  -0.0000314
    8   0.0002858   0.0004088  -0.0002380  -0.0000354  -0.0000543  -0.0001748
    9   0.0003671  -0.0001742  -0.0002035  -0.0000542  -0.0000135  -0.0001725
   10  -0.0004757  -0.0001111   0.0000305   0.0000561   0.0000444   0.0001593
   11  -0.0006008  -0.0000641   0.0006206   0.0000428  -0.0000239   0.0002140
   12  -0.0003787  -0.0004016   0.0004617   0.0000367  -0.0002319  -0.0001791
   13  -0.0000624  -0.0000348  -0.0000095   0.0000064   0.0000034   0.0000114
   14  -0.0001345  -0.0000763  -0.0000122   0.0000229  -0.0000337  -0.0000014
   15   0.0002132   0.0002667  -0.0000002  -0.0000875   0.0001049  -0.0000268
   16   0.0002591  -0.0000801   0.0000492  -0.0000679   0.0000376  -0.0000115
   17   0.0000328   0.0001226  -0.0002580   0.0000247   0.0000049   0.0000061
   18   0.0000382   0.0000320   0.0001505  -0.0000257  -0.0000822  -0.0001151
   19  -0.0004265  -0.0003122   0.0001390   0.0000466  -0.0000951  -0.0000600
   20  -0.0000029  -0.0000215   0.0000041  -0.0000030   0.0000027   0.0000022
   21   0.0002596   0.0001643  -0.0000772  -0.0000356   0.0000631   0.0000255
   22  -0.0001548   0.0001134   0.0002561  -0.0001651   0.0001313  -0.0000131
   23  -0.0010315  -0.0000631   0.0002439  -0.0000373  -0.0001460  -0.0000509
   24  -0.0001900  -0.0000446  -0.0001222  -0.0000113   0.0001652  -0.0000127
   25  -0.0003003  -0.0002822  -0.0000090  -0.0000061  -0.0000214  -0.0001285
   26   0.0000292   0.0000640   0.0000939  -0.0000050   0.0000133   0.0000476
   27  -0.0000482  -0.0000608   0.0001066   0.0000052  -0.0000339  -0.0000370
   28   0.0001574  -0.0020797  -0.0017489  -0.0000096   0.0006143  -0.0001796
   29  -0.0003878   0.0000165   0.0000584   0.0001658  -0.0000487  -0.0001511
   30   0.0022771   0.0009103  -0.0025437   0.0000905  -0.0002817   0.0007992
   31  -0.0004276   0.0001444  -0.0011516   0.0000340  -0.0000018   0.0000418
   32   0.0011570   0.0000094  -0.0000816   0.0000053  -0.0000045   0.0000422
   33  -0.0004298  -0.0002840   0.0007173   0.0000044   0.0000935  -0.0002836
   34  -0.1216601   0.0605069   0.0574915   0.0077335  -0.0161152  -0.0083214
   35   0.0065533  -0.2456208  -0.0754734   0.0081518  -0.0166720  -0.0127124
   36   0.0354532  -0.1057460  -0.1247842   0.0012215   0.0006484   0.0033824
   37   0.0486420  -0.0370937  -0.0372914   0.0014909   0.0012197   0.0029963
   38   0.0094410  -0.0547657  -0.0321247   0.0006739  -0.0013725  -0.0032323
   39  -0.0182236  -0.0045525   0.0187678   0.0027390  -0.0035538   0.0029885
   40  -0.0014765  -0.0014394   0.0024762   0.0002348  -0.0003498  -0.0001906
   41  -0.0066741  -0.0003146   0.0021280   0.0008427  -0.0012209  -0.0009682
   42   0.0004602  -0.0010826   0.0032833   0.0002835  -0.0003564  -0.0001300
   43  -0.0291803   0.0213565   0.0234738  -0.0005124   0.0008022  -0.0000734
   44   0.0211054  -0.0183289  -0.0177139   0.0008308  -0.0000090  -0.0000424
   45   0.0225881  -0.0179126  -0.0239153   0.0000319  -0.0000481  -0.0010245
   46  -0.0004270   0.0009289  -0.0000695  -0.0000734   0.0000032  -0.0001623
   47   0.0009256   0.0000510  -0.0000137  -0.0000006  -0.0000568   0.0001225
   48   0.0000183   0.0000260  -0.0012189  -0.0001620   0.0001198  -0.0002276
   49  -0.0392238  -0.0146882   0.0204540  -0.0013672  -0.0001055   0.0045672
   50  -0.0613515   0.0356485   0.0461073   0.0000642   0.0022280  -0.0020281
   51   0.0022501   0.0193762   0.0148732   0.0046444  -0.0018189   0.0034913
   52   0.0024774  -0.0058396  -0.0012204  -0.0010912   0.0002772   0.0007616
   53  -0.0002860  -0.0029906  -0.0028634  -0.0006589   0.0000869   0.0004056
   54   0.0009474   0.0003334   0.0040831   0.0003695  -0.0001392  -0.0002536
   55  -0.2692497  -0.0278327   0.1045534  -0.0118168   0.0027121   0.0100904
   56   0.0277858  -0.1198832  -0.0392394  -0.0222761   0.0049697   0.0130042
   57   0.1272598  -0.0078165  -0.1361258  -0.0002977  -0.0010612   0.0035619
   58  -0.0027473   0.0232342   0.0125794  -0.0001786   0.0005390  -0.0020444
   59  -0.0013715   0.0035656   0.0009543   0.0009619   0.0001332   0.0011993
   60   0.0027550  -0.0127879  -0.0036218  -0.0018904   0.0014720  -0.0025760
   61   0.5823543   0.1170613  -0.2019608  -0.1551317  -0.1378559   0.0095774
   62   0.1170613   0.6337906   0.1346389  -0.1387858  -0.2338219  -0.0026968
   63  -0.2019608   0.1346389   0.3003215   0.0096799  -0.0030784  -0.0430665
   64  -0.1551317  -0.1387858   0.0096799   0.1606229   0.1488532  -0.0150486
   65  -0.1378559  -0.2338219  -0.0030784   0.1488532   0.2453159   0.0061352
   66   0.0095774  -0.0026968  -0.0430665  -0.0150486   0.0061352   0.0361147
 **********************************************************************
 **                                                                  **
 **                       VIBRATIONAL ANALYSIS                       **
 **                       --------------------                       **
 **                                                                  **
 **        VIBRATIONAL FREQUENCIES (CM**-1) AND NORMAL MODES         **
 **     FORCE CONSTANTS (mDYN/ANGSTROM) AND REDUCED MASSES (AMU)     **
 **                  INFRARED INTENSITIES (KM/MOL)                   **
 **                                                                  **
 **********************************************************************


 Mode:                 1                      2                      3
 Frequency:        17.74                  37.41                  39.36
 Force Cnst:      0.0024                 0.0143                 0.0169
 Red. Mass:      13.1685                17.3644                18.5342
 IR Active:          YES                    YES                    YES
 IR Intens:        0.101                  0.089                  0.063
 Raman Active:       YES                    YES                    YES
               X      Y      Z        X      Y      Z        X      Y      Z
 C         -0.011  0.009 -0.022   -0.078 -0.094 -0.186    0.034 -0.207  0.052
 C          0.005  0.088  0.007   -0.004 -0.092 -0.183   -0.031 -0.192  0.055
 H          0.016  0.140  0.026    0.018 -0.119 -0.247   -0.069 -0.250  0.084
 C          0.007  0.098  0.008    0.054 -0.032 -0.091   -0.047 -0.071  0.032
 Cl         0.029  0.214  0.050    0.159 -0.031 -0.093   -0.143 -0.062  0.038
 C         -0.010  0.023 -0.021    0.039  0.045  0.006    0.013  0.060  0.014
 Cl        -0.010  0.027 -0.021    0.124  0.185  0.144    0.014  0.296  0.017
 C         -0.025 -0.055 -0.048   -0.043  0.018 -0.006    0.072  0.008 -0.002
 Cl        -0.043 -0.143 -0.083   -0.069  0.111  0.117    0.145  0.156 -0.032
 C         -0.024 -0.055 -0.046   -0.103 -0.065 -0.108    0.077 -0.145  0.011
 Cl        -0.033 -0.115 -0.069   -0.210 -0.112 -0.127    0.144 -0.255 -0.027
 C         -0.013  0.011 -0.027   -0.083 -0.048 -0.196    0.054 -0.172  0.087
 C          0.073 -0.051  0.139   -0.074 -0.049 -0.041   -0.058 -0.083  0.048
 Cl         0.176 -0.138  0.350   -0.150 -0.103  0.017   -0.172 -0.129  0.071
 C          0.067 -0.038  0.128    0.004 -0.014  0.095   -0.096  0.049 -0.021
 H          0.134 -0.086  0.256    0.018 -0.022  0.235   -0.195  0.122 -0.068
 C         -0.032  0.039 -0.058    0.073  0.023  0.068   -0.011  0.088 -0.045
 Cl        -0.045  0.056 -0.083    0.213  0.042  0.309   -0.092  0.285 -0.197
 C         -0.121  0.102 -0.230    0.044  0.041 -0.126    0.126 -0.013  0.033
 H         -0.197  0.161 -0.375    0.092  0.074 -0.156    0.199  0.015  0.025
 C         -0.112  0.087 -0.213   -0.035  0.003 -0.254    0.154 -0.142  0.097
 H         -0.181  0.137 -0.344   -0.041  0.006 -0.381    0.248 -0.212  0.132
 TransDip  -0.005  0.004 -0.008   -0.000 -0.001 -0.010    0.005 -0.006  0.003

 Mode:                 4                      5                      6
 Frequency:        78.08                  80.03                 132.00
 Force Cnst:      0.0814                 0.1093                 0.0797
 Red. Mass:      22.6519                28.9616                 7.7600
 IR Active:          YES                    YES                    YES
 IR Intens:        0.062                  0.022                  0.351
 Raman Active:       YES                    YES                    YES
               X      Y      Z        X      Y      Z        X      Y      Z
 C         -0.027 -0.223 -0.081    0.011  0.079  0.029   -0.045  0.027 -0.092
 C         -0.019 -0.183 -0.067    0.036  0.193  0.070   -0.033  0.017 -0.100
 H         -0.020 -0.188 -0.068    0.060  0.302  0.108   -0.022  0.022 -0.119
 C          0.013 -0.030 -0.016    0.011  0.074  0.028   -0.008  0.012 -0.072
 Cl         0.107  0.416  0.145    0.011  0.075  0.029    0.087  0.022 -0.078
 C         -0.000 -0.096 -0.043   -0.013 -0.031 -0.009   -0.021  0.009 -0.041
 Cl        -0.035 -0.246 -0.101   -0.102 -0.436 -0.153    0.008 -0.003  0.005
 C          0.015 -0.037 -0.022    0.015  0.099  0.038   -0.049  0.017 -0.040
 Cl         0.056  0.135  0.032    0.104  0.524  0.192   -0.090  0.011  0.023
 C          0.015 -0.043 -0.021   -0.012 -0.023 -0.007   -0.061  0.033 -0.074
 Cl         0.101  0.315  0.107   -0.105 -0.442 -0.158   -0.148  0.056 -0.073
 C         -0.030 -0.219 -0.080    0.009  0.064  0.024    0.014 -0.009  0.006
 C         -0.098 -0.166 -0.040    0.031  0.048  0.017    0.020 -0.012  0.012
 Cl        -0.244 -0.232 -0.007    0.076  0.068  0.010    0.076 -0.049  0.105
 C         -0.083 -0.068 -0.010    0.027  0.021  0.010    0.026 -0.014  0.021
 H         -0.139 -0.025  0.021    0.045  0.008  0.006   -0.019  0.018 -0.053
 C          0.008 -0.035 -0.022   -0.002  0.015  0.006    0.086 -0.053  0.121
 Cl         0.037  0.098  0.019   -0.009 -0.018 -0.005   -0.044  0.045 -0.112
 C          0.080 -0.090 -0.061   -0.025  0.033  0.010    0.205 -0.137  0.333
 H          0.154 -0.061 -0.070   -0.048  0.027  0.008    0.294 -0.200  0.491
 C          0.053 -0.184 -0.089   -0.017  0.058  0.019    0.155 -0.104  0.247
 H          0.110 -0.228 -0.121   -0.034  0.071  0.025    0.214 -0.147  0.344
 TransDip   0.003 -0.006 -0.004    0.000  0.004  0.002    0.011 -0.006  0.014

 Mode:                 7                      8                      9
 Frequency:       153.74                 173.09                 189.57
 Force Cnst:      0.2941                 0.1196                 0.2808
 Red. Mass:      21.1218                 6.7730                13.2603
 IR Active:          YES                    YES                    YES
 IR Intens:        0.126                  0.005                  0.071
 Raman Active:       YES                    YES                    YES
               X      Y      Z        X      Y      Z        X      Y      Z
 C         -0.012 -0.144 -0.006   -0.011 -0.002 -0.012    0.067  0.138  0.040
 C         -0.096 -0.189  0.007   -0.010  0.004 -0.011    0.098  0.363  0.134
 H         -0.125 -0.219  0.044   -0.008  0.006 -0.013    0.090  0.342  0.136
 C         -0.117 -0.126  0.019   -0.005 -0.002 -0.009    0.090  0.367  0.134
 Cl        -0.307  0.097  0.113    0.025 -0.002 -0.011   -0.146 -0.103 -0.033
 C         -0.106 -0.097  0.033   -0.007 -0.006 -0.007    0.084  0.315  0.115
 Cl        -0.116  0.035  0.040    0.001  0.001  0.007   -0.013 -0.074 -0.046
 C         -0.069 -0.102  0.049   -0.010 -0.008 -0.009    0.079  0.262  0.108
 Cl        -0.091 -0.009  0.154   -0.014  0.007  0.007   -0.024 -0.098  0.036
 C         -0.054 -0.108  0.047   -0.010 -0.008 -0.015    0.059  0.183  0.070
 Cl        -0.197  0.020  0.099   -0.005  0.010 -0.010   -0.097  0.020  0.010
 C          0.057 -0.078 -0.039    0.023 -0.020  0.046    0.039 -0.090 -0.049
 C          0.104 -0.087 -0.082    0.118 -0.089  0.219    0.048 -0.111 -0.054
 Cl         0.359  0.037 -0.198   -0.070  0.057 -0.141   -0.136 -0.212 -0.017
 C          0.105 -0.072 -0.087    0.226 -0.168  0.412    0.063 -0.060 -0.028
 H          0.068 -0.045 -0.050    0.297 -0.218  0.539    0.039 -0.042 -0.003
 C          0.174 -0.015 -0.121    0.104 -0.078  0.193    0.090 -0.043 -0.048
 Cl         0.247  0.192 -0.049   -0.062  0.047 -0.101    0.114  0.052 -0.052
 C          0.157 -0.008 -0.139   -0.023  0.011 -0.035    0.082 -0.047 -0.059
 H          0.131 -0.008 -0.156   -0.132  0.089 -0.230    0.087 -0.040 -0.069
 C          0.144 -0.030 -0.116   -0.035  0.020 -0.057    0.057 -0.083 -0.063
 H          0.183 -0.063 -0.162   -0.121  0.083 -0.211    0.083 -0.103 -0.089
 TransDip  -0.005 -0.010 -0.000   -0.002  0.000  0.000    0.008  0.004  0.001

 Mode:                10                     11                     12
 Frequency:       207.84                 214.54                 227.23
 Force Cnst:      0.5165                 0.6979                 1.0523
 Red. Mass:      20.2928                25.7353                34.5902
 IR Active:          YES                    YES                    YES
 IR Intens:        0.212                  0.270                  0.021
 Raman Active:       YES                    YES                    YES
               X      Y      Z        X      Y      Z        X      Y      Z
 C         -0.071 -0.011  0.052   -0.088  0.033 -0.062   -0.008  0.006 -0.006
 C         -0.076  0.090  0.063   -0.007  0.074 -0.062   -0.005  0.016 -0.014
 H         -0.091  0.047  0.058    0.001  0.057 -0.092    0.002  0.025 -0.019
 C         -0.053  0.129  0.097    0.005  0.116 -0.092    0.004 -0.002  0.014
 Cl         0.360 -0.126  0.012   -0.227  0.076 -0.137    0.165 -0.035 -0.007
 C         -0.084  0.134  0.108    0.015  0.107 -0.073    0.038  0.000 -0.029
 Cl        -0.218  0.033 -0.065    0.268 -0.199  0.330   -0.214  0.208 -0.448
 C         -0.040  0.115  0.076   -0.091  0.122 -0.090    0.018 -0.004 -0.023
 Cl         0.039  0.020 -0.185   -0.243  0.008  0.066   -0.357 -0.140  0.611
 C         -0.044  0.052  0.081   -0.056  0.081 -0.094    0.003  0.013 -0.062
 Cl         0.026 -0.029  0.067    0.422 -0.034 -0.160    0.368 -0.046 -0.084
 C         -0.107 -0.136  0.020   -0.107 -0.050 -0.050    0.010  0.002  0.006
 C         -0.091 -0.157 -0.019   -0.082 -0.077 -0.026    0.007  0.005 -0.005
 Cl         0.239 -0.031 -0.139    0.147 -0.010 -0.064   -0.013 -0.005  0.006
 C         -0.147 -0.191 -0.033   -0.104 -0.124  0.001    0.000  0.019 -0.024
 H         -0.137 -0.202 -0.054   -0.082 -0.143 -0.015   -0.007  0.025 -0.026
 C         -0.141 -0.160 -0.017   -0.104 -0.121  0.040    0.006  0.019 -0.026
 Cl        -0.052  0.310  0.166   -0.085  0.196  0.112    0.020 -0.019 -0.009
 C         -0.126 -0.182 -0.023   -0.076 -0.147  0.058    0.005  0.019 -0.019
 H         -0.140 -0.191 -0.016   -0.059 -0.169  0.106    0.004  0.020 -0.020
 C         -0.127 -0.154  0.012   -0.106 -0.094  0.017    0.012  0.009 -0.005
 H         -0.138 -0.146  0.033   -0.128 -0.078  0.037    0.018  0.005 -0.008
 TransDip  -0.009 -0.009 -0.008   -0.005 -0.011  0.011   -0.004  0.001  0.002

 Mode:                13                     14                     15
 Frequency:       241.62                 267.64                 333.07
 Force Cnst:      0.6655                 0.2741                 1.8318
 Red. Mass:      19.3494                 6.4956                28.0262
 IR Active:          YES                    YES                    YES
 IR Intens:        0.053                  0.508                  0.004
 Raman Active:       YES                    YES                    YES
               X      Y      Z        X      Y      Z        X      Y      Z
 C         -0.064  0.020  0.019    0.007  0.030  0.011    0.136 -0.009  0.068
 C         -0.172  0.063  0.013    0.079  0.363  0.133    0.168 -0.019 -0.032
 H         -0.218  0.062  0.101    0.147  0.675  0.242    0.078 -0.049  0.113
 C         -0.201  0.059 -0.009    0.019  0.080  0.030    0.054  0.053 -0.282
 Cl         0.172 -0.027 -0.042   -0.009 -0.042 -0.014   -0.014  0.203 -0.540
 C         -0.277  0.029  0.072   -0.048 -0.221 -0.081   -0.020 -0.010 -0.086
 Cl        -0.251 -0.043  0.281    0.015  0.056  0.020    0.045  0.027 -0.083
 C         -0.214  0.026  0.025   -0.072 -0.329 -0.120   -0.053 -0.011  0.037
 Cl        -0.177  0.093 -0.143    0.013  0.069  0.021   -0.043  0.000  0.031
 C         -0.124 -0.011  0.077   -0.057 -0.269 -0.099    0.037 -0.075  0.282
 Cl         0.225 -0.073  0.078    0.009  0.069  0.020   -0.032 -0.201  0.566
 C          0.028  0.035 -0.007    0.005 -0.003  0.006    0.025  0.028 -0.056
 C          0.072  0.022 -0.035    0.012 -0.020 -0.010    0.017  0.025 -0.030
 Cl        -0.083 -0.053  0.025   -0.007 -0.041 -0.010   -0.008 -0.008  0.005
 C          0.120  0.095 -0.044   -0.002 -0.022 -0.026    0.018 -0.012  0.003
 H          0.056  0.147  0.010   -0.003 -0.023 -0.044    0.055 -0.040 -0.018
 C          0.201  0.115 -0.080   -0.009 -0.027 -0.015   -0.020 -0.041  0.041
 Cl         0.221 -0.142 -0.177    0.008  0.029  0.010   -0.064  0.022  0.035
 C          0.163  0.141 -0.044   -0.013 -0.028  0.001   -0.010 -0.046  0.024
 H          0.152  0.134 -0.037   -0.019 -0.038  0.015    0.007 -0.051  0.042
 C          0.140  0.086 -0.049   -0.012 -0.014  0.009   -0.024 -0.002 -0.021
 H          0.208  0.033 -0.110   -0.014 -0.013  0.027   -0.056  0.024  0.005
 TransDip   0.003  0.006  0.000    0.008  0.020  0.007   -0.002  0.000  0.001

 Mode:                16                     17                     18
 Frequency:       339.95                 347.83                 354.70
 Force Cnst:      0.5363                 0.6614                 2.0630
 Red. Mass:       7.8763                 9.2785                27.8301
 IR Active:          YES                    YES                    YES
 IR Intens:        0.205                  0.196                  0.070
 Raman Active:       YES                    YES                    YES
               X      Y      Z        X      Y      Z        X      Y      Z
 C          0.078  0.142  0.103    0.033  0.304  0.061    0.064  0.012 -0.133
 C         -0.047  0.001  0.029    0.030  0.034 -0.018   -0.084  0.067 -0.129
 H         -0.078 -0.001  0.086    0.057  0.061 -0.048   -0.134  0.052 -0.044
 C         -0.093 -0.134 -0.086   -0.021 -0.275 -0.068   -0.092  0.075 -0.092
 Cl         0.036  0.046 -0.070   -0.015  0.019  0.083   -0.045  0.107 -0.279
 C         -0.065 -0.123 -0.094   -0.041 -0.280 -0.058   -0.167 -0.000  0.141
 Cl         0.011  0.009  0.043   -0.011  0.049  0.004   -0.394 -0.011  0.265
 C          0.024  0.024 -0.045   -0.006 -0.001  0.039    0.199 -0.097  0.128
 Cl        -0.034 -0.001  0.021    0.032 -0.005 -0.008    0.476 -0.197  0.267
 C          0.090  0.166  0.022    0.026  0.289  0.115    0.097 -0.019 -0.091
 Cl        -0.058  0.011 -0.075    0.030 -0.056  0.004    0.043  0.067 -0.200
 C          0.176 -0.047  0.286   -0.081  0.188 -0.149    0.040  0.017 -0.099
 C          0.153 -0.055  0.132    0.036  0.062 -0.170    0.007  0.039 -0.043
 Cl        -0.045 -0.063 -0.029   -0.049 -0.122 -0.003    0.002  0.011  0.009
 C          0.042 -0.038 -0.049    0.084 -0.075 -0.062    0.008  0.019 -0.005
 H          0.088 -0.073 -0.069    0.142 -0.119 -0.113    0.034 -0.002 -0.043
 C         -0.126  0.015 -0.229    0.078 -0.172  0.103   -0.016 -0.023  0.067
 Cl         0.046  0.028  0.052    0.044  0.087 -0.035   -0.103  0.009  0.047
 C         -0.168  0.036 -0.183   -0.030 -0.113  0.159    0.028 -0.047  0.028
 H         -0.315  0.073 -0.329   -0.079 -0.210  0.299    0.085 -0.040  0.050
 C          0.080 -0.065  0.270   -0.182  0.126 -0.083   -0.014 -0.005 -0.081
 H          0.107 -0.083  0.428   -0.291  0.208 -0.116   -0.063  0.033 -0.096
 TransDip   0.009  0.001  0.011   -0.008  0.011 -0.001    0.008 -0.001  0.002

 Mode:                19                     20                     21
 Frequency:       398.31                 452.53                 459.62
 Force Cnst:      1.0148                 0.4104                 0.8552
 Red. Mass:      10.8560                 3.4015                 6.8711
 IR Active:          YES                    YES                    YES
 IR Intens:        3.904                  1.922                  0.743
 Raman Active:       YES                    YES                    YES
               X      Y      Z        X      Y      Z        X      Y      Z
 C         -0.035 -0.054 -0.011    0.042 -0.021  0.058    0.017  0.017 -0.020
 C         -0.017 -0.041 -0.013   -0.027 -0.031  0.049   -0.020 -0.190 -0.089
 H         -0.019 -0.063 -0.027   -0.062 -0.071  0.085   -0.054 -0.368 -0.159
 C          0.008  0.057  0.017   -0.041  0.015  0.005    0.049  0.123  0.042
 Cl        -0.000  0.003 -0.026    0.016  0.004 -0.020   -0.008 -0.012  0.013
 C          0.019  0.078  0.028   -0.014  0.028 -0.024    0.059  0.238  0.096
 Cl         0.006 -0.011 -0.008    0.010 -0.006  0.006   -0.022 -0.025 -0.005
 C          0.001 -0.018 -0.001    0.019 -0.001 -0.036   -0.032 -0.137 -0.042
 Cl         0.029 -0.008  0.013   -0.026  0.006  0.002   -0.007  0.020 -0.002
 C         -0.026 -0.083 -0.032    0.051 -0.019 -0.006   -0.051 -0.233 -0.082
 Cl         0.003  0.009  0.001   -0.021  0.013 -0.022    0.006  0.012  0.013
 C         -0.024  0.037  0.031    0.094 -0.046  0.144    0.062  0.225  0.033
 C         -0.026  0.062  0.043    0.117 -0.064  0.179    0.179  0.114 -0.071
 Cl        -0.122  0.260  0.171   -0.012  0.001 -0.014   -0.017 -0.138 -0.044
 C         -0.054 -0.268 -0.074   -0.073  0.061 -0.162    0.171  0.007 -0.072
 H          0.073 -0.362 -0.178   -0.258  0.193 -0.519    0.284 -0.078 -0.119
 C         -0.025 -0.316 -0.117    0.046 -0.042  0.083   -0.020 -0.062 -0.033
 Cl         0.229  0.061 -0.105   -0.009  0.005  0.000   -0.013  0.046  0.028
 C         -0.115 -0.285 -0.051    0.052 -0.047  0.099   -0.141  0.022  0.073
 H         -0.307 -0.386  0.012    0.051 -0.052  0.107   -0.285 -0.052  0.123
 C         -0.086 -0.020  0.048   -0.101  0.078 -0.179   -0.078  0.183  0.149
 H         -0.200  0.066  0.147   -0.292  0.218 -0.500   -0.160  0.250  0.266
 TransDip  -0.044 -0.045  0.004   -0.023  0.011 -0.036    0.005  0.026  0.009

 Mode:                22                     23                     24
 Frequency:       464.45                 543.20                 549.73
 Force Cnst:      1.4261                 1.2376                 1.0761
 Red. Mass:      11.2210                 7.1190                 6.0435
 IR Active:          YES                    YES                    YES
 IR Intens:       26.626                  0.936                  2.087
 Raman Active:       YES                    YES                    YES
               X      Y      Z        X      Y      Z        X      Y      Z
 C         -0.230  0.017  0.088   -0.113  0.053 -0.196   -0.023 -0.138 -0.028
 C         -0.165 -0.002  0.043    0.075  0.097 -0.188   -0.043  0.150  0.077
 H         -0.146 -0.012 -0.012    0.203  0.256 -0.316    0.038  0.649  0.304
 C         -0.100  0.026  0.034    0.134 -0.103 -0.052   -0.148 -0.301 -0.112
 Cl         0.021  0.027 -0.090   -0.036 -0.001  0.040    0.015  0.013  0.011
 C         -0.012  0.031 -0.007    0.065 -0.044  0.088   -0.026  0.083 -0.012
 Cl         0.127 -0.008 -0.065   -0.032  0.011 -0.010    0.029 -0.009 -0.007
 C         -0.030 -0.018  0.013   -0.048  0.073  0.129    0.086  0.364  0.096
 Cl         0.148 -0.050  0.056    0.031 -0.009 -0.016    0.004 -0.034  0.003
 C         -0.123  0.003 -0.015   -0.165 -0.008 -0.040   -0.037 -0.271 -0.103
 Cl         0.012  0.001 -0.004    0.035 -0.023  0.054   -0.001  0.017  0.016
 C         -0.275  0.002  0.167   -0.041  0.037 -0.072    0.029  0.049  0.024
 C         -0.191 -0.113  0.097    0.194 -0.134  0.348    0.018  0.063 -0.073
 Cl         0.063 -0.102 -0.078   -0.014  0.007 -0.027   -0.002 -0.022 -0.001
 C         -0.168  0.036  0.088   -0.007  0.004 -0.016    0.047 -0.002 -0.030
 H         -0.357  0.180  0.210   -0.034  0.024 -0.072    0.080 -0.027 -0.065
 C          0.017  0.129  0.038   -0.159  0.110 -0.279    0.034 -0.049  0.044
 Cl         0.210 -0.021 -0.126    0.014 -0.008  0.020   -0.015  0.010  0.006
 C         -0.142  0.212  0.176    0.052 -0.041  0.109   -0.030  0.004 -0.010
 H         -0.216  0.169  0.208    0.221 -0.168  0.421   -0.108  0.002 -0.049
 C         -0.203  0.096  0.136   -0.012  0.014 -0.011    0.001  0.063  0.024
 H         -0.118  0.030  0.024   -0.001  0.006  0.018   -0.029  0.087  0.049
 TransDip  -0.145  0.024  0.075    0.005  0.017 -0.026   -0.001  0.046  0.008

 Mode:                25                     26                     27
 Frequency:       553.57                 612.61                 643.64
 Force Cnst:      1.8181                 0.8208                 2.5639
 Red. Mass:      10.0701                 3.7121                10.5042
 IR Active:          YES                    YES                    YES
 IR Intens:        7.783                 15.625                  3.569
 Raman Active:       YES                    YES                    YES
               X      Y      Z        X      Y      Z        X      Y      Z
 C          0.091 -0.099  0.108   -0.080  0.057 -0.133    0.127  0.394  0.087
 C          0.433 -0.099  0.123    0.005  0.057 -0.163    0.022  0.082 -0.037
 H          0.516  0.046  0.082    0.087  0.096 -0.294   -0.010 -0.058 -0.081
 C          0.323 -0.160 -0.005    0.093 -0.008 -0.014   -0.082 -0.371 -0.190
 Cl        -0.028  0.043 -0.090   -0.021 -0.003  0.019    0.003  0.007  0.045
 C          0.190 -0.072  0.124    0.041 -0.037  0.063    0.106  0.490  0.100
 Cl        -0.165  0.018  0.049   -0.009  0.006 -0.009   -0.030 -0.028  0.014
 C          0.041  0.051  0.123   -0.050 -0.014  0.068   -0.011 -0.256 -0.173
 Cl        -0.114  0.044 -0.076    0.018 -0.001 -0.008   -0.002  0.012  0.013
 C          0.049 -0.109  0.061   -0.115  0.043 -0.034    0.042 -0.077 -0.086
 Cl        -0.013  0.053 -0.126    0.019 -0.017  0.036   -0.004 -0.003  0.043
 C         -0.054 -0.017  0.058    0.066 -0.050  0.120   -0.002 -0.113 -0.049
 C         -0.109 -0.015  0.014   -0.010  0.004 -0.015   -0.062 -0.089 -0.002
 Cl         0.023 -0.024 -0.019    0.004 -0.002  0.008    0.005  0.037  0.013
 C         -0.093  0.021  0.052   -0.053  0.035 -0.092   -0.056  0.051  0.049
 H         -0.167  0.076  0.082   -0.214  0.151 -0.375   -0.125  0.103  0.103
 C         -0.012  0.026  0.085    0.127 -0.089  0.220   -0.030  0.065  0.051
 Cl         0.079 -0.003 -0.050   -0.006  0.002 -0.006    0.030 -0.008 -0.021
 C         -0.112  0.073  0.071   -0.059  0.044 -0.117   -0.001 -0.001 -0.005
 H         -0.158  0.085  0.027   -0.299  0.216 -0.546    0.163  0.079 -0.056
 C         -0.115  0.002  0.069    0.057 -0.040  0.092   -0.064 -0.214 -0.049
 H         -0.114  0.002  0.055   -0.048  0.036 -0.101   -0.011 -0.258 -0.075
 TransDip   0.031 -0.012  0.083   -0.029  0.043 -0.115    0.024 -0.002 -0.056

 Mode:                28                     29                     30
 Frequency:       647.19                 689.38                 732.48
 Force Cnst:      2.8392                 2.2060                 1.9062
 Red. Mass:      11.5051                 7.8784                 6.0301
 IR Active:          YES                    YES                    YES
 IR Intens:       23.754                 10.431                  2.464
 Raman Active:       YES                    YES                    YES
               X      Y      Z        X      Y      Z        X      Y      Z
 C         -0.137  0.112  0.202    0.004 -0.010 -0.021    0.079  0.394  0.144
 C         -0.048 -0.026  0.179    0.076  0.021 -0.026   -0.011 -0.100 -0.037
 H         -0.039 -0.061  0.135    0.107  0.079 -0.045   -0.126 -0.654 -0.239
 C         -0.033 -0.199  0.136    0.031 -0.028 -0.089    0.035  0.130  0.037
 Cl         0.001  0.056 -0.132    0.001 -0.014  0.041    0.000 -0.000  0.004
 C          0.029  0.069  0.334    0.056  0.102 -0.115   -0.036 -0.177 -0.080
 Cl         0.092  0.003 -0.092   -0.054 -0.006  0.042   -0.003  0.004  0.005
 C         -0.211 -0.174  0.264    0.057 -0.023 -0.171    0.048  0.232  0.068
 Cl         0.024  0.013 -0.032    0.001 -0.003  0.016    0.001 -0.008 -0.000
 C         -0.254 -0.026  0.199    0.094  0.071 -0.077   -0.069 -0.317 -0.121
 Cl         0.026  0.046 -0.137   -0.012 -0.017  0.049    0.002  0.011  0.007
 C         -0.050  0.053  0.041   -0.053  0.157  0.090   -0.022 -0.002 -0.005
 C          0.013 -0.009 -0.015   -0.198  0.070  0.145   -0.053 -0.040  0.019
 Cl        -0.016  0.003  0.010    0.017 -0.071 -0.037    0.001  0.005  0.002
 C          0.008 -0.134 -0.052   -0.294 -0.236  0.066   -0.075 -0.041  0.022
 H          0.034 -0.154 -0.058   -0.335 -0.210  0.087   -0.121 -0.008  0.052
 C          0.116 -0.066 -0.099    0.044 -0.073 -0.047    0.019  0.008  0.002
 Cl        -0.094 -0.004  0.051   -0.023 -0.018  0.006   -0.006 -0.006  0.001
 C          0.209 -0.055 -0.133    0.144 -0.036 -0.100    0.058 -0.014 -0.047
 H          0.137 -0.104 -0.090   -0.098 -0.153 -0.025    0.097 -0.002 -0.050
 C          0.228  0.138 -0.080    0.251  0.352  0.004    0.045 -0.027 -0.031
 H          0.294  0.086 -0.117    0.227  0.375  0.031    0.092 -0.064 -0.033
 TransDip  -0.023 -0.068  0.139    0.017  0.078 -0.065    0.010 -0.038 -0.031

 Mode:                31                     32                     33
 Frequency:       754.21                 784.28                 821.18
 Force Cnst:      1.2912                 3.2819                 1.6384
 Red. Mass:       3.8525                 9.0560                 4.1238
 IR Active:          YES                    YES                    YES
 IR Intens:        0.901                 75.574                 81.369
 Raman Active:       YES                    YES                    YES
               X      Y      Z        X      Y      Z        X      Y      Z
 C         -0.003  0.028 -0.054   -0.200  0.001  0.106   -0.004  0.016 -0.037
 C         -0.049  0.040 -0.088    0.151 -0.063  0.085   -0.163  0.048 -0.047
 H         -0.009  0.056 -0.159    0.245 -0.017 -0.063   -0.105  0.082 -0.138
 C          0.034 -0.015  0.028    0.089 -0.004 -0.055    0.005 -0.064  0.184
 Cl        -0.008  0.004 -0.007    0.006 -0.007  0.016   -0.007  0.018 -0.047
 C          0.032 -0.032  0.062    0.104  0.054 -0.204    0.108 -0.061  0.099
 Cl        -0.001  0.002 -0.004   -0.058 -0.002  0.039   -0.011 -0.000  0.008
 C          0.028 -0.017  0.052   -0.089  0.088 -0.202    0.234 -0.066  0.045
 Cl        -0.014  0.007 -0.012    0.055 -0.023  0.031   -0.061  0.024 -0.031
 C         -0.014  0.007 -0.047   -0.105  0.058 -0.095    0.126  0.024 -0.146
 Cl         0.003 -0.005  0.015   -0.006 -0.010  0.032   -0.003 -0.011  0.034
 C          0.163 -0.100  0.265   -0.159 -0.116  0.153   -0.041 -0.024  0.025
 C         -0.123  0.093 -0.179    0.074 -0.246 -0.205    0.009 -0.088 -0.024
 Cl         0.006 -0.009  0.001   -0.033  0.078  0.051   -0.008  0.020  0.012
 C          0.012 -0.024  0.082    0.194 -0.136 -0.144    0.010 -0.068 -0.037
 H          0.228 -0.180  0.463    0.138 -0.091  0.044   -0.067 -0.011 -0.030
 C         -0.092  0.055 -0.119    0.246 -0.014 -0.198    0.111 -0.028  0.001
 Cl         0.008 -0.002 -0.003   -0.082  0.013  0.053   -0.022  0.004  0.009
 C          0.069 -0.062  0.117    0.045  0.202  0.116   -0.054  0.121 -0.042
 H          0.019 -0.017  0.012   -0.176  0.180  0.034    0.197 -0.144  0.555
 C         -0.036  0.030 -0.073   -0.032  0.031  0.028   -0.046  0.055 -0.043
 H         -0.307  0.228 -0.519    0.086 -0.067 -0.402    0.316 -0.209  0.430
 TransDip   0.027  0.013  0.003    0.108 -0.069 -0.247    0.247 -0.129  0.076

 Mode:                34                     35                     36
 Frequency:       839.82                 873.57                 886.89
 Force Cnst:      0.7740                 4.1411                 0.6774
 Red. Mass:       1.8625                 9.2101                 1.4617
 IR Active:          YES                    YES                    YES
 IR Intens:        5.222                  6.422                 13.648
 Raman Active:       YES                    YES                    YES
               X      Y      Z        X      Y      Z        X      Y      Z
 C         -0.019 -0.001  0.009   -0.276  0.020  0.120   -0.003 -0.002  0.000
 C          0.053 -0.016 -0.013   -0.061 -0.065  0.177   -0.000  0.004  0.005
 H          0.067  0.032 -0.003    0.120  0.068 -0.066   -0.005 -0.023 -0.006
 C          0.019  0.022 -0.064    0.058 -0.114  0.298   -0.001 -0.003  0.004
 Cl         0.001 -0.006  0.016    0.005  0.023 -0.067    0.000  0.000 -0.001
 C         -0.018  0.016 -0.032    0.279 -0.015 -0.133    0.003 -0.001 -0.001
 Cl        -0.001  0.001 -0.001   -0.058 -0.002  0.040   -0.000  0.000  0.000
 C         -0.094  0.026 -0.018    0.017  0.065 -0.188    0.002  0.000 -0.002
 Cl         0.024 -0.009  0.011    0.021 -0.007  0.006   -0.000  0.000 -0.000
 C         -0.069  0.008  0.028   -0.118  0.112 -0.239    0.000  0.001 -0.002
 Cl         0.002  0.001 -0.006   -0.004 -0.019  0.055   -0.000 -0.000  0.000
 C          0.070 -0.037  0.110   -0.031  0.056 -0.003   -0.006  0.005 -0.011
 C         -0.014  0.036 -0.019    0.044  0.166  0.048    0.030 -0.018  0.054
 Cl         0.002 -0.006 -0.003    0.011 -0.035 -0.020   -0.002  0.001 -0.004
 C          0.006  0.023  0.013    0.094  0.221  0.045   -0.081  0.061 -0.147
 H          0.044 -0.005  0.031    0.228  0.127 -0.166    0.454 -0.324  0.802
 C          0.000 -0.015  0.060   -0.180  0.015  0.098    0.029 -0.022  0.055
 Cl         0.003  0.001 -0.007    0.029 -0.004 -0.017   -0.002  0.001 -0.004
 C         -0.045  0.004 -0.103    0.072 -0.264 -0.129   -0.006  0.003 -0.012
 H          0.399 -0.275  0.621    0.221 -0.117 -0.317    0.012 -0.008  0.016
 C         -0.044  0.023 -0.093    0.047 -0.077 -0.044    0.009 -0.008  0.017
 H          0.233 -0.178  0.458   -0.084  0.012  0.023   -0.029  0.020 -0.050
 TransDip  -0.028  0.016  0.066   -0.052  0.048  0.041    0.054 -0.040  0.097

 Mode:                37                     38                     39
 Frequency:       898.24                 969.93                1047.02
 Force Cnst:      0.6753                 0.7528                 4.3510
 Red. Mass:       1.4206                 1.3582                 6.7365
 IR Active:          YES                    YES                    YES
 IR Intens:        8.538                  0.045                 18.110
 Raman Active:       YES                    YES                    YES
               X      Y      Z        X      Y      Z        X      Y      Z
 C          0.017  0.066  0.024    0.000 -0.002  0.001    0.107 -0.007 -0.055
 C         -0.033 -0.156 -0.057    0.001  0.004 -0.008   -0.114  0.025 -0.004
 H          0.192  0.905  0.321    0.001 -0.007 -0.017   -0.108  0.032 -0.000
 C          0.008  0.048  0.014    0.003  0.002 -0.007    0.013 -0.078  0.211
 Cl        -0.001 -0.004 -0.001   -0.000 -0.000  0.001    0.001  0.009 -0.024
 C         -0.003  0.004  0.004   -0.000 -0.001  0.003    0.190 -0.002 -0.111
 Cl         0.001 -0.000 -0.001    0.000  0.000 -0.000   -0.021  0.000  0.013
 C          0.002 -0.003  0.001   -0.006  0.001  0.001   -0.202  0.083 -0.108
 Cl        -0.001  0.001 -0.000    0.001 -0.000  0.000    0.027 -0.010  0.012
 C          0.003 -0.001  0.002   -0.006  0.003 -0.002   -0.062 -0.031  0.126
 Cl        -0.000 -0.000 -0.001    0.000 -0.000  0.000    0.001  0.003 -0.010
 C         -0.003  0.006 -0.003    0.013 -0.011  0.026    0.204  0.017 -0.108
 C         -0.004 -0.016  0.001    0.003 -0.004  0.006   -0.000  0.233  0.093
 Cl        -0.000  0.002  0.001   -0.000  0.000 -0.000    0.002 -0.020 -0.009
 C         -0.013 -0.006 -0.001   -0.006  0.007 -0.014   -0.140 -0.242 -0.018
 H         -0.015 -0.004  0.036    0.040 -0.026  0.072    0.085 -0.424 -0.223
 C          0.005  0.005 -0.001   -0.006  0.004 -0.009    0.060 -0.009 -0.038
 Cl        -0.001 -0.001  0.000    0.001 -0.000  0.001   -0.002 -0.000  0.001
 C          0.010 -0.003 -0.001    0.051 -0.038  0.093   -0.024  0.245  0.115
 H          0.011  0.017 -0.036   -0.296  0.202 -0.512    0.170  0.366  0.032
 C          0.000 -0.015 -0.005   -0.060  0.045 -0.109   -0.071 -0.159 -0.028
 H         -0.003 -0.013 -0.020    0.346 -0.250  0.622    0.047 -0.245 -0.097
 TransDip   0.030  0.086  0.020   -0.002 -0.002 -0.006    0.105  0.071  0.050

 Mode:                40                     41                     42
 Frequency:      1080.67                1113.22                1132.09
 Force Cnst:      2.9251                 2.4170                 3.1264
 Red. Mass:       4.2512                 3.3103                 4.1403
 IR Active:          YES                    YES                    YES
 IR Intens:       21.385                 63.203                 10.783
 Raman Active:       YES                    YES                    YES
               X      Y      Z        X      Y      Z        X      Y      Z
 C          0.111 -0.009 -0.032   -0.011 -0.014 -0.003   -0.083 -0.012  0.087
 C         -0.140  0.062 -0.091    0.004  0.002  0.005   -0.115  0.066 -0.118
 H         -0.114  0.079 -0.140    0.004 -0.018 -0.009    0.017  0.135 -0.367
 C          0.032 -0.046  0.111   -0.000  0.003 -0.008    0.050  0.034 -0.123
 Cl        -0.002  0.003 -0.008    0.000 -0.000  0.001   -0.003 -0.006  0.018
 C          0.175  0.001 -0.111   -0.004  0.000  0.001    0.104  0.010 -0.090
 Cl        -0.021  0.000  0.012    0.000 -0.000 -0.000   -0.017  0.000  0.010
 C         -0.129  0.053 -0.070    0.011 -0.003  0.004    0.110 -0.034  0.027
 Cl         0.011 -0.005  0.007   -0.001  0.000 -0.000   -0.018  0.006 -0.006
 C          0.030 -0.089  0.230    0.001  0.003 -0.003    0.098 -0.110  0.245
 Cl        -0.001  0.009 -0.024    0.000 -0.000  0.000   -0.003  0.011 -0.029
 C          0.012 -0.026 -0.023    0.014  0.058  0.015   -0.198  0.012  0.108
 C          0.006 -0.211 -0.086   -0.040  0.118  0.070   -0.048  0.130  0.079
 Cl        -0.003  0.022  0.010    0.005 -0.015 -0.008    0.004 -0.016 -0.008
 C          0.013  0.106  0.034   -0.013  0.056  0.031    0.092  0.035 -0.037
 H         -0.335  0.372  0.342   -0.414  0.382  0.383    0.443 -0.220 -0.336
 C         -0.010  0.010  0.010    0.306  0.022 -0.165    0.016 -0.012 -0.014
 Cl         0.001 -0.000 -0.001   -0.034 -0.001  0.019   -0.005  0.001  0.003
 C         -0.035 -0.105 -0.023    0.040 -0.106 -0.063    0.052 -0.024 -0.038
 H         -0.329 -0.264  0.088   -0.027 -0.162 -0.052    0.185  0.040 -0.089
 C          0.052  0.129  0.024   -0.146 -0.117  0.034   -0.030 -0.057 -0.005
 H         -0.121  0.272  0.170   -0.451  0.099  0.296    0.215 -0.260 -0.226
 TransDip   0.029 -0.135  0.054    0.223  0.078 -0.094    0.079  0.029  0.063

 Mode:                43                     44                     45
 Frequency:      1163.40                1192.23                1262.96
 Force Cnst:      1.1046                 1.5725                 2.0014
 Red. Mass:       1.3852                 1.8777                 2.1296
 IR Active:          YES                    YES                    YES
 IR Intens:        4.066                 46.899                  8.366
 Raman Active:       YES                    YES                    YES
               X      Y      Z        X      Y      Z        X      Y      Z
 C         -0.015 -0.016  0.004   -0.001  0.003 -0.008    0.059  0.036 -0.098
 C         -0.009  0.009 -0.007   -0.067  0.004  0.027   -0.020 -0.010  0.031
 H         -0.002 -0.007 -0.037   -0.528 -0.161  0.784   -0.156 -0.052  0.274
 C          0.004  0.003 -0.011    0.035  0.047 -0.151    0.084 -0.036  0.048
 Cl        -0.000 -0.001  0.002   -0.000 -0.005  0.014   -0.001  0.002 -0.005
 C          0.008  0.001 -0.008    0.174 -0.032 -0.018   -0.052  0.014 -0.007
 Cl        -0.001  0.000  0.001   -0.017  0.001  0.007    0.004  0.000 -0.004
 C          0.011 -0.003  0.004    0.024 -0.031  0.072   -0.127  0.018  0.025
 Cl        -0.002  0.001 -0.001   -0.004  0.003 -0.006    0.007 -0.003  0.004
 C          0.009 -0.007  0.021   -0.071  0.026 -0.030    0.098 -0.002 -0.056
 Cl        -0.000  0.001 -0.003    0.002 -0.001  0.001   -0.000 -0.002  0.006
 C         -0.005  0.048  0.021    0.014  0.000 -0.010   -0.071 -0.054  0.022
 C          0.049 -0.066 -0.053    0.006 -0.003 -0.004   -0.128 -0.035  0.056
 Cl        -0.004  0.007  0.005   -0.000  0.001  0.000    0.003 -0.001 -0.002
 C         -0.027 -0.063 -0.011   -0.007 -0.003  0.003    0.057  0.036 -0.018
 H         -0.070 -0.042  0.022   -0.030  0.014  0.021    0.534 -0.318 -0.425
 C         -0.046  0.016  0.032   -0.002 -0.000  0.001    0.053  0.057 -0.007
 Cl         0.004 -0.002 -0.003    0.000 -0.000 -0.000   -0.005 -0.000  0.003
 C          0.071  0.009 -0.035   -0.004  0.003  0.004    0.021 -0.020 -0.020
 H          0.701  0.338 -0.264   -0.022 -0.006  0.010   -0.013 -0.042 -0.008
 C         -0.061  0.009  0.038    0.004  0.001 -0.001   -0.005  0.021  0.010
 H         -0.365  0.239  0.303   -0.003  0.007 -0.000   -0.303  0.249  0.273
 TransDip  -0.051 -0.032  0.024    0.120  0.035 -0.180   -0.082  0.042  0.010

 Mode:                46                     47                     48
 Frequency:      1267.18                1292.10                1297.23
 Force Cnst:      4.9382                 3.7612                 3.8885
 Red. Mass:       5.2196                 3.8237                 3.9219
 IR Active:          YES                    YES                    YES
 IR Intens:        0.959                  7.764                 20.581
 Raman Active:       YES                    YES                    YES
               X      Y      Z        X      Y      Z        X      Y      Z
 C         -0.167  0.087 -0.175    0.094 -0.049 -0.030   -0.128  0.013  0.017
 C         -0.099 -0.046  0.189    0.013  0.024 -0.050    0.001 -0.020  0.066
 H          0.015 -0.009 -0.006   -0.172 -0.085  0.231    0.224  0.045 -0.319
 C          0.214 -0.048  0.003    0.014 -0.014  0.037   -0.048  0.024 -0.037
 Cl         0.002  0.000 -0.002   -0.002  0.001 -0.003    0.003 -0.002  0.004
 C         -0.116  0.108 -0.228   -0.012 -0.031  0.091    0.027  0.039 -0.125
 Cl        -0.001 -0.000  0.001    0.004  0.001 -0.004   -0.006 -0.001  0.006
 C         -0.094 -0.063  0.232   -0.084  0.047 -0.076    0.136 -0.062  0.094
 Cl        -0.003  0.001 -0.001    0.007 -0.003  0.004   -0.011  0.004 -0.006
 C          0.230 -0.043 -0.009    0.031  0.012 -0.037   -0.068 -0.006  0.067
 Cl         0.001 -0.000 -0.000   -0.001 -0.001  0.004    0.002  0.002 -0.006
 C          0.037  0.061  0.026   -0.055  0.294  0.140    0.176  0.112 -0.043
 C          0.090  0.026 -0.045   -0.093 -0.084  0.018   -0.116 -0.111  0.017
 Cl        -0.002  0.000  0.001   -0.003 -0.000  0.002   -0.001  0.005  0.003
 C         -0.032 -0.027  0.005    0.107 -0.084 -0.093    0.032 -0.098 -0.058
 H         -0.420  0.262  0.346   -0.202  0.149  0.173    0.167 -0.211 -0.175
 C         -0.041 -0.042  0.007    0.010  0.126  0.044    0.044  0.209  0.059
 Cl         0.003  0.000 -0.002    0.001  0.001 -0.000    0.001 -0.001 -0.001
 C         -0.017  0.003  0.009   -0.111 -0.111  0.018   -0.107 -0.029  0.048
 H          0.069  0.047 -0.018    0.304  0.098 -0.135   -0.312 -0.135  0.124
 C         -0.004 -0.020 -0.013    0.041 -0.104 -0.061    0.114 -0.090 -0.100
 H          0.325 -0.275 -0.253    0.387 -0.383 -0.381   -0.381  0.297  0.339
 TransDip   0.014 -0.025  0.011   -0.088 -0.010 -0.007    0.139 -0.042 -0.000

 Mode:                49                     50                     51
 Frequency:      1362.41                1402.56                1428.26
 Force Cnst:      6.5142                 3.5337                 4.7606
 Red. Mass:       5.9565                 3.0489                 3.9610
 IR Active:          YES                    YES                    YES
 IR Intens:       80.599                 24.728                129.770
 Raman Active:       YES                    YES                    YES
               X      Y      Z        X      Y      Z        X      Y      Z
 C         -0.061 -0.099  0.307   -0.030 -0.008 -0.036    0.220 -0.059  0.002
 C         -0.220  0.049  0.000    0.024  0.007 -0.025   -0.015 -0.022  0.076
 H          0.077  0.183 -0.563   -0.112 -0.062  0.189    0.399  0.124 -0.608
 C          0.194  0.036 -0.220    0.022 -0.015  0.031   -0.185  0.059 -0.049
 Cl        -0.005 -0.003  0.012   -0.001  0.001 -0.002    0.004 -0.003  0.005
 C          0.029 -0.079  0.201   -0.035  0.000  0.019    0.166  0.004 -0.114
 Cl        -0.000  0.003 -0.008    0.002 -0.000 -0.001   -0.008  0.000  0.004
 C         -0.222  0.063 -0.042    0.027  0.013 -0.050   -0.124 -0.056  0.233
 Cl         0.013 -0.004  0.005   -0.001 -0.000  0.001    0.002  0.001 -0.005
 C          0.202  0.017 -0.167    0.006 -0.013  0.039   -0.033  0.062 -0.151
 Cl        -0.006 -0.002  0.008   -0.000  0.000 -0.002    0.003 -0.003  0.006
 C          0.070  0.018 -0.091   -0.021  0.101  0.059   -0.047  0.054  0.028
 C          0.053  0.006 -0.022    0.169 -0.044 -0.112    0.006 -0.047 -0.019
 Cl        -0.002  0.001  0.001   -0.004  0.004  0.004   -0.000  0.002  0.001
 C         -0.039 -0.048  0.005   -0.163 -0.034  0.077   -0.041  0.032  0.037
 H         -0.069 -0.037  0.019    0.195 -0.337 -0.245    0.169 -0.130 -0.150
 C         -0.009  0.059  0.028    0.008  0.161  0.060    0.028  0.023 -0.007
 Cl         0.002 -0.001 -0.002    0.000 -0.006 -0.003   -0.002 -0.001  0.000
 C         -0.003  0.025  0.014    0.157 -0.018 -0.096    0.039 -0.039 -0.036
 H         -0.275 -0.111  0.109   -0.556 -0.406  0.153    0.043 -0.046 -0.045
 C          0.043 -0.045 -0.033   -0.116 -0.062  0.039   -0.079  0.022  0.056
 H         -0.214  0.153  0.138    0.039 -0.207 -0.098    0.190 -0.194 -0.198
 TransDip  -0.148  0.105 -0.223   -0.043 -0.151  0.027    0.220  0.005 -0.291

 Mode:                52                     53                     54
 Frequency:      1501.91                1551.19                1587.37
 Force Cnst:      3.8546                14.7135                11.3400
 Red. Mass:       2.9003                10.3786                 7.6385
 IR Active:          YES                    YES                    YES
 IR Intens:       69.364                 20.470                 17.022
 Raman Active:       YES                    YES                    YES
               X      Y      Z        X      Y      Z        X      Y      Z
 C         -0.069 -0.003  0.027    0.259 -0.186  0.355    0.003  0.029 -0.004
 C         -0.035  0.000  0.024   -0.094  0.107 -0.239    0.001 -0.007  0.006
 H         -0.021  0.004 -0.014   -0.351  0.028  0.150    0.014  0.022  0.007
 C          0.062 -0.005 -0.022    0.358 -0.131  0.145   -0.006  0.001 -0.003
 Cl        -0.001  0.000  0.000   -0.005  0.001 -0.001    0.000  0.000 -0.000
 C         -0.031 -0.003  0.028   -0.293  0.174 -0.305    0.004 -0.002  0.006
 Cl         0.001  0.000 -0.001    0.004 -0.002  0.003   -0.000  0.000 -0.000
 C          0.036  0.010 -0.049    0.119 -0.084  0.163   -0.000  0.000 -0.005
 Cl        -0.001 -0.000  0.001    0.001 -0.000 -0.000    0.000 -0.000  0.000
 C         -0.016 -0.005  0.026   -0.308  0.110 -0.119    0.002 -0.004  0.002
 Cl        -0.000  0.000 -0.001    0.003 -0.000 -0.001    0.000  0.000  0.000
 C          0.173  0.050 -0.076   -0.031  0.008 -0.024   -0.072 -0.332 -0.090
 C         -0.057 -0.126 -0.019    0.009  0.007  0.002    0.157  0.193 -0.011
 Cl         0.002  0.004  0.001   -0.000 -0.000 -0.000   -0.003  0.000  0.002
 C         -0.105  0.125  0.109    0.003 -0.011 -0.003   -0.001 -0.215 -0.086
 H          0.375 -0.232 -0.303   -0.015  0.001  0.006   -0.204 -0.088  0.080
 C          0.117 -0.038 -0.082    0.001  0.015  0.005    0.120  0.404  0.094
 Cl        -0.004  0.000  0.002   -0.000 -0.000 -0.000   -0.002 -0.005 -0.001
 C         -0.100 -0.086  0.022    0.000 -0.007 -0.000   -0.206 -0.269  0.009
 H          0.426  0.175 -0.171   -0.003 -0.007 -0.003    0.383  0.013 -0.211
 C         -0.064  0.091  0.072   -0.001  0.000  0.008   -0.032  0.222  0.106
 H          0.384 -0.240 -0.307   -0.010  0.006 -0.031    0.330 -0.036 -0.199
 TransDip   0.199 -0.107 -0.142    0.079 -0.055  0.108    0.035  0.124  0.031

 Mode:                55                     56                     57
 Frequency:      1599.40                1625.50                3184.58
 Force Cnst:     10.7087                10.4714                 6.5100
 Red. Mass:       7.1051                 6.7264                 1.0895
 IR Active:          YES                    YES                    YES
 IR Intens:        2.638                 46.005                  2.268
 Raman Active:       YES                    YES                    YES
               X      Y      Z        X      Y      Z        X      Y      Z
 C          0.224  0.025 -0.203    0.101  0.005 -0.074   -0.000 -0.000  0.000
 C         -0.255 -0.073  0.356   -0.044 -0.015  0.071   -0.000  0.000 -0.000
 H          0.285  0.136 -0.550    0.062  0.023 -0.109    0.003 -0.001  0.001
 C          0.225  0.004 -0.149    0.033  0.001 -0.023    0.000  0.000 -0.000
 Cl        -0.001  0.000  0.000   -0.000  0.000 -0.000    0.000 -0.000  0.000
 C         -0.066 -0.025  0.109   -0.008 -0.004  0.017   -0.000  0.000 -0.000
 Cl        -0.002  0.001 -0.000   -0.001  0.000  0.000   -0.000 -0.000  0.000
 C          0.164  0.032 -0.187    0.025  0.005 -0.029   -0.000 -0.000  0.000
 Cl        -0.001 -0.000  0.002   -0.000 -0.000  0.000   -0.000 -0.000 -0.000
 C         -0.261  0.029  0.077   -0.053  0.007  0.012    0.000  0.000 -0.000
 Cl         0.004 -0.001  0.002    0.001 -0.000  0.000    0.000 -0.000  0.000
 C         -0.031 -0.005  0.018   -0.235  0.021  0.140   -0.001  0.002  0.002
 C         -0.059 -0.002  0.032    0.255  0.058 -0.118    0.001  0.001 -0.000
 Cl         0.000  0.000  0.000   -0.003 -0.003  0.000   -0.000 -0.000 -0.000
 C          0.075 -0.038 -0.057   -0.222  0.105  0.167   -0.001 -0.001 -0.000
 H         -0.075  0.078  0.073    0.179 -0.208 -0.184    0.010  0.014 -0.000
 C         -0.047  0.013  0.032    0.117 -0.045 -0.084   -0.001 -0.000  0.000
 Cl         0.000 -0.000 -0.000    0.001  0.001 -0.001    0.000 -0.000 -0.000
 C          0.089  0.017 -0.044   -0.260 -0.033  0.133   -0.004  0.022  0.011
 H         -0.102 -0.085  0.024    0.232  0.236 -0.037    0.076 -0.252 -0.143
 C         -0.070  0.020  0.046    0.277 -0.127 -0.206   -0.049 -0.066  0.001
 H          0.036 -0.067 -0.039   -0.274  0.306  0.273    0.572  0.758 -0.012
 TransDip  -0.036  0.038  0.006    0.168 -0.056 -0.126   -0.037 -0.029  0.008

 Mode:                58                     59                     60
 Frequency:      3209.46                3209.80                3219.92
 Force Cnst:      6.6422                 6.6276                 6.6758
 Red. Mass:       1.0944                 1.0918                 1.0929
 IR Active:          YES                    YES                    YES
 IR Intens:        0.312                  0.324                  1.187
 Raman Active:       YES                    YES                    YES
               X      Y      Z        X      Y      Z        X      Y      Z
 C         -0.000 -0.000  0.000   -0.001 -0.001  0.003    0.000 -0.000 -0.000
 C         -0.004  0.002 -0.002   -0.073  0.029 -0.037   -0.000  0.000 -0.000
 H          0.046 -0.018  0.024    0.836 -0.330  0.427    0.001 -0.000  0.001
 C          0.000  0.000 -0.000    0.003  0.000 -0.003   -0.000 -0.000  0.000
 Cl        -0.000 -0.000  0.000   -0.000 -0.000  0.000   -0.000  0.000  0.000
 C          0.000 -0.000  0.000    0.000 -0.000  0.000    0.000  0.000  0.000
 Cl         0.000 -0.000 -0.000   -0.000 -0.000  0.000    0.000  0.000  0.000
 C         -0.000 -0.000  0.000    0.000 -0.000  0.000   -0.000  0.000 -0.000
 Cl         0.000 -0.000  0.000    0.000 -0.000  0.000   -0.000  0.000  0.000
 C          0.000 -0.000 -0.000    0.001 -0.000  0.000   -0.000 -0.000  0.000
 Cl         0.000 -0.000  0.000   -0.000  0.000 -0.000   -0.000  0.000 -0.000
 C         -0.001  0.001  0.001   -0.000  0.000 -0.000    0.000  0.000 -0.000
 C          0.000  0.000 -0.000    0.000 -0.000 -0.000    0.003 -0.001 -0.002
 Cl        -0.000  0.000  0.000   -0.000  0.000  0.000   -0.000  0.000  0.000
 C         -0.002 -0.002  0.000    0.000  0.000  0.000   -0.053 -0.070  0.001
 H          0.018  0.023 -0.001   -0.002 -0.002  0.000    0.597  0.797 -0.013
 C          0.003  0.003 -0.001   -0.000 -0.000  0.000   -0.002  0.003  0.002
 Cl        -0.000 -0.000  0.000    0.000  0.000 -0.000    0.000 -0.000 -0.000
 C          0.023 -0.070 -0.041   -0.001  0.004  0.002   -0.000  0.002  0.001
 H         -0.251  0.793  0.458    0.014 -0.043 -0.025    0.006 -0.019 -0.011
 C         -0.018 -0.020  0.002    0.001  0.001 -0.000    0.001  0.002 -0.000
 H          0.180  0.234 -0.006   -0.012 -0.015  0.000   -0.015 -0.020  0.000
 TransDip   0.004 -0.016 -0.006    0.010 -0.006  0.014    0.020  0.029 -0.001

 STANDARD THERMODYNAMIC QUANTITIES AT   298.15 K  AND     1.00 ATM

   This Molecule has  0 Imaginary Frequencies
   Zero point vibrational energy:       76.826 kcal/mol

   Atom    1 Element C  Has Mass   12.00000
   Atom    2 Element C  Has Mass   12.00000
   Atom    3 Element H  Has Mass    1.00783
   Atom    4 Element C  Has Mass   12.00000
   Atom    5 Element Cl Has Mass   34.96885
   Atom    6 Element C  Has Mass   12.00000
   Atom    7 Element Cl Has Mass   34.96885
   Atom    8 Element C  Has Mass   12.00000
   Atom    9 Element Cl Has Mass   34.96885
   Atom   10 Element C  Has Mass   12.00000
   Atom   11 Element Cl Has Mass   34.96885
   Atom   12 Element C  Has Mass   12.00000
   Atom   13 Element C  Has Mass   12.00000
   Atom   14 Element Cl Has Mass   34.96885
   Atom   15 Element C  Has Mass   12.00000
   Atom   16 Element H  Has Mass    1.00783
   Atom   17 Element C  Has Mass   12.00000
   Atom   18 Element Cl Has Mass   34.96885
   Atom   19 Element C  Has Mass   12.00000
   Atom   20 Element H  Has Mass    1.00783
   Atom   21 Element C  Has Mass   12.00000
   Atom   22 Element H  Has Mass    1.00783
   Molecular Mass:   357.844420 amu
   Principal axes and moments of inertia in amu*Bohr^2:
                             1           2           3
    Eigenvalues --     4131.21898 14056.09172 15897.10620
          X               0.86799     0.46431     0.17609
          Y               0.02063    -0.38802     0.92142
          Z              -0.49615     0.79616     0.34637
   Rotational Symmetry Number is   1
   The Molecule is an Asymmetric Top
   Translational Enthalpy:        0.889 kcal/mol
   Rotational Enthalpy:           0.889 kcal/mol
   Vibrational Enthalpy:         85.461 kcal/mol
   gas constant (RT):             0.592 kcal/mol
   Translational Entropy:        43.518  cal/mol.K
   Rotational Entropy:           35.177  cal/mol.K
   Vibrational Entropy:          58.350  cal/mol.K

   Total Enthalpy:               87.831 kcal/mol
   Total Entropy:               137.045  cal/mol.K

 ======================================================================

 STANDARD THERMODYNAMIC QUANTITIES FOR ANHARMONIC VIBRATION -- TOSH

   Zero point vibrational energy: ************ kcal/mol

   Vibrational Enthalpy:       Infinity kcal/mol
   Vibrational Entropy:             NaN  cal/mol.K

   Total Enthalpy:             Infinity kcal/mol
   Total Entropy:                   NaN  cal/mol.K

 ======================================================================

 STANDARD THERMODYNAMIC QUANTITIES FOR ANHARMONIC VIBRATION -- VPT2

   Zero point vibrational energy: ************ kcal/mol

   Vibrational Enthalpy:       Infinity kcal/mol
   Vibrational Entropy:             NaN  cal/mol.K

   Total Enthalpy:             Infinity kcal/mol
   Total Entropy:                   NaN  cal/mol.K

 ======================================================================

Archival summary:
1\1\february\FREQ\ProcedureUnspecified\BasisUnspecified\l6124\taweetha\FriMar620:00:182020FriMar620:00:182020\0\\#,FREQ,ProcedureUnspecified,BasisUnspecified,\\0,1\Cl\C,1,1.74428\C,2,1.40045,1,119.076\C,3,1.3925,2,118.717,1,-179.54,0\H,4,1.082,3,119.635,2,-179.773,0\C,4,1.38899,3,121.139,2,-0.3258,0\C,6,1.39858,4,120.431,3,0.0898799,0\C,2,1.40171,1,120.217,3,-179.859,0\C,3,1.49239,2,121.912,1,-0.430264,0\C,9,1.39889,3,120.1,2,-93.6695,0\H,10,1.08382,9,118.856,3,1.11966,0\C,10,1.39062,9,121.76,3,-179.484,0\H,12,1.08214,10,120.792,9,-179.703,0\C,12,1.39099,10,118.815,9,0.158853,0\C,14,1.3897,12,121.267,10,0.173797,0\H,15,1.08105,14,120.907,12,179.727,0\C,15,1.39187,14,118.706,12,-0.278568,0\Cl,7,1.73593,6,120.426,4,-179.926,0\Cl,8,1.73716,2,120.226,1,0.00808461,0\Cl,6,1.7453,4,118.308,3,-179.836,0\Cl,14,1.75438,12,119.712,10,-179.886,0\Cl,17,1.75489,15,117.969,14,-179.942,0\\\@

 Total job time:  3656.44s(wall), 21264.11s(cpu) 
 Fri Mar  6 20:00:18 2020

        *************************************************************
        *                                                           *
        *  Thank you very much for using Q-Chem.  Have a nice day.  *
        *                                                           *
        *************************************************************
