# Supplementary material for: Quantum Chemical Investigation of Polychlorinated Dibenzodioxins, Dibenzofurans and Biphenyls: Relative Stability and Planarity Analysis
Source: Molecules. 2020 Dec 3;25(23):5697. doi: 10.3390/molecules25235697 (PMC7730433; doi:10.3390/molecules25235697)
Supplement: Supplementary file 1 [file molecules-25-05697-s001.zip › PCB/B3LYP/HClClClClClHHHH.out]

                  Welcome to Q-Chem
     A Quantum Leap Into The Future Of Chemistry


 Q-Chem 5.2 (devel), Q-Chem, Inc., Pleasanton, CA (2019)

 Yihan Shao,  Zhengting Gan,  E. Epifanovsky,  A. T. B. Gilbert,  M. Wormit,  
 J. Kussmann,  A. W. Lange,  A. Behn,  Jia Deng,  Xintian Feng,  D. Ghosh,  
 M. Goldey,  P. R. Horn,  L. D. Jacobson,  I. Kaliman,  T. Kus,  A. Landau,  
 Jie Liu,  E. I. Proynov,  R. M. Richard,  R. P. Steele,  E. J. Sundstrom,  
 H. L. Woodcock III,  P. M. Zimmerman,  D. Zuev,  B. Albrecht,  E. Alguire,  
 S. A. Baeppler,  D. Barton,  Z. Benda,  Y. A. Bernard,  E. J. Berquist,  
 K. B. Bravaya,  H. Burton,  D. Casanova,  Chun-Min Chang,  Yunqing Chen,  
 A. Chien,  K. D. Closser,  M. P. Coons,  S. Coriani,  S. Dasgupta,  
 A. L. Dempwolff,  M. Diedenhofen,  Hainam Do,  R. G. Edgar,  Po-Tung Fang,  
 S. Faraji,  S. Fatehi,  Qingguo Feng,  K. D. Fenk,  J. Fosso-Tande,  
 J. Gayvert,  Qinghui Ge,  A. Ghysels,  G. Gidofalvi,  J. Gomes,  
 J. Gonthier,  A. Gunina,  D. Hait,  M. W. D. Hanson-Heine,  
 P. H. P. Harbach,  A. W. Hauser,  M. F. Herbst,  J. E. Herr,  
 E. G. Hohenstein,  Z. C. Holden,  Kerwin Hui,  B. C. Huynh,  T.-C. Jagau,  
 Hyunjun Ji,  B. Kaduk,  K. Khistyaev,  Jaehoon Kim,  P. Klunzinger,  K. Koh,  
 D. Kosenkov,  L. Koulias,  T. Kowalczyk,  C. M. Krauter,  A. Kunitsa,  
 Ka Un Lao,  A. Laurent,  K. V. Lawler,  Joonho Lee,  D. Lefrancois,  
 S. Lehtola,  D. S. Levine,  Yi-Pei Li,  You-Sheng Lin,  Fenglai Liu,  
 E. Livshits,  A. Luenser,  P. Manohar,  E. Mansoor,  S. F. Manzer,  
 Shan-Ping Mao,  Yuezhi Mao,  N. Mardirossian,  A. V. Marenich,  
 T. Markovich,  L. A. Martinez-Martinez,  S. A. Maurer,  N. J. Mayhall,  
 S. C. McKenzie,  J.-M. Mewes,  P. Morgante,  A. F. Morrison,  
 J. W. Mullinax,  K. Nanda,  T. S. Nguyen-Beck,  R. Olivares-Amaya,  
 J. A. Parkhill,  Zheng Pei,  T. M. Perrine,  F. Plasser,  P. Pokhilko,  
 S. Prager,  A. Prociuk,  E. Ramos,  D. R. Rehn,  F. Rob,  M. Scheurer,  
 M. Schneider,  N. Sergueev,  S. M. Sharada,  S. Sharma,  D. W. Small,  
 T. Stauch,  T. Stein,  Yu-Chuan Su,  A. J. W. Thom,  A. Tkatchenko,  
 T. Tsuchimochi,  N. M. Tubman,  L. Vogt,  M. L. Vidal,  O. Vydrov,  
 M. A. Watson,  J. Wenzel,  M. de Wergifosse,  T. A. Wesolowski,  A. White,  
 J. Witte,  A. Yamada,  Jun Yang,  K. Yao,  S. Yeganeh,  S. R. Yost,  
 Zhi-Qiang You,  A. Zech,  Igor Ying Zhang,  Xing Zhang,  Yan Zhao,  
 Ying Zhu,  B. R. Brooks,  G. K. L. Chan,  C. J. Cramer,  M. S. Gordon,  
 W. J. Hehre,  A. Klamt,  M. W. Schmidt,  C. D. Sherrill,  D. G. Truhlar,  
 A. Aspuru-Guzik,  R. Baer,  A. T. Bell,  N. A. Besley,  Jeng-Da Chai,  
 A. E. DePrince, III,  R. A. DiStasio Jr.,  A. Dreuw,  B. D. Dunietz,  
 T. R. Furlani,  Chao-Ping Hsu,  Yousung Jung,  Jing Kong,  D. S. Lambrecht,  
 WanZhen Liang,  C. Ochsenfeld,  V. A. Rassolov,  L. V. Slipchenko,  
 J. E. Subotnik,  T. Van Voorhis,  J. M. Herbert,  A. I. Krylov,  
 P. M. W. Gill,  M. Head-Gordon

 Contributors to earlier versions of Q-Chem not listed above: 
 R. D. Adamson,  B. Austin,  J. Baker,  G. J. O. Beran,  K. Brandhorst,  
 S. T. Brown,  E. F. C. Byrd,  A. K. Chakraborty,  C.-L. Cheng,  
 Siu Hung Chien,  D. M. Chipman,  D. L. Crittenden,  H. Dachsel,  
 R. J. Doerksen,  A. D. Dutoi,  L. Fusti-Molnar,  W. A. Goddard III,  
 A. Golubeva-Zadorozhnaya,  S. R. Gwaltney,  G. Hawkins,  A. Heyden,  
 S. Hirata,  G. Kedziora,  F. J. Keil,  C. Kelley,  Jihan Kim,  R. A. King,  
 R. Z. Khaliullin,  P. P. Korambath,  W. Kurlancheek,  A. M. Lee,  M. S. Lee,  
 S. V. Levchenko,  Ching Yeh Lin,  D. Liotard,  R. C. Lochan,  I. Lotan,  
 P. E. Maslen,  N. Nair,  D. P. O'Neill,  D. Neuhauser,  E. Neuscamman,  
 C. M. Oana,  R. Olson,  B. Peters,  R. Peverati,  P. A. Pieniazek,  
 Y. M. Rhee,  J. Ritchie,  M. A. Rohrdanz,  E. Rosta,  N. J. Russ,  
 H. F. Schaefer III,  N. E. Schultz,  N. Shenvi,  A. C. Simmonett,  A. Sodt,  
 D. Stuck,  K. S. Thanthiriwatte,  V. Vanovschi,  Tao Wang,  A. Warshel,  
 C. F. Williams,  Q. Wu,  X. Xu,  W. Zhang

 Please cite Q-Chem as follows:
 Y. Shao et al., Mol. Phys. 113, 184-215 (2015)
 DOI: 10.1080/00268976.2014.952696

 Q-Chem 5.2.1 for Intel X86 EM64T Linux

 Parts of Q-Chem use Armadillo 8.300.2 (Tropical Shenanigans).
 http://arma.sourceforge.net/

 Q-Chem begins on Fri Mar  6 21:38:32 2020  

Host: 
0

     Scratch files written to /scratch/taweetham/qchem19377//
NAlpha2: 162
NElect   162
Mult     1

 Q-Chem warning in module libgen/rem_setup.C, line 2168:

 Setting Thresh to 1e-14


Checking the input file for inconsistencies... 	...done.

--------------------------------------------------------------
User input:
--------------------------------------------------------------
$MOLECULE
0 1
C 
C  1 1.394960
H  2 CH 1 119.528007
C  2 1.386606 1 120.846377 3 178.766605 0
Cl  4 CCl 2 119.698148 1 -179.612229 0
C  4 1.387279 2 120.235871 1 -0.083363 0
Cl  6 CCl 4 120.254637 2 -179.958574 0
C  6 1.387279 4 119.490737 2 0.041992 0
Cl  8 CCl 6 120.064298 4 179.568218 0
C  8 1.386606 6 120.235863 4 0.041336 0
Cl  10 CCl 8 119.614146 6 178.681836 0
C  1 1.488550 2 120.827489 3 1.275929 0
C  12 1.394960 1 120.827496 2 -44.635695 0
Cl  13 CCl 12 119.528011 1 1.275194 0
C  13 1.386606 12 120.846392 1 -179.957497 0
H  15 CH 13 119.698155 12 -179.612829 0
C  15 1.387278 13 120.235860 12 -0.083872 0
H  17 CH 15 120.254633 13 -179.958492 0
C  17 1.387279 15 119.490737 13 0.041666 0
H  19 CH 17 120.064293 15 179.568399 0
C  19 1.386606 17 120.235874 15 0.041790 0
H  21 CH 19 119.614152 17 178.681599 0

CH=1.08273
CCl=1.75400
$END

$REM
   JOB_TYPE	OPTIMIZATION
   BASIS	6-311++G**
   METHOD	B3LYP
   SCF_GUESS_ALWAYS     TRUE
   SYM_IGNORE   TRUE
   S2THRESH     15
   THRESH       15
$END

--------------------------------------------------------------
 ----------------------------------------------------------------
             Standard Nuclear Orientation (Angstroms)
    I     Atom           X                Y                Z
 ----------------------------------------------------------------
    1      C       0.0000000000     0.0000000000     0.0000000000
    2      C       0.0000000000     0.0000000000     1.3949600000
    3      H       0.9420994930     0.0000000000     1.9285823367
    4      C      -1.1901880373     0.0256249026     2.1059255403
    5      Cl     -1.1548436435     0.0351778398     3.8595433764
    6      C      -2.4041742747     0.0535064326     1.4351028665
    7      Cl     -3.9099833729     0.0870232313     2.3339530118
    8      C      -2.4180259722     0.0546630380     0.0478935036
    9      Cl     -3.9445745286     0.0782926128    -0.8155919614
   10      C      -1.2274122092     0.0272853135    -0.6622934626
   11      Cl     -1.2645630159    -0.0058824468    -2.4155862839
   12      C       1.2779219872    -0.0284629571    -0.7628147595
   13      C       2.3470698978     0.7895533347    -0.3971844912
   14      Cl      2.1937652685     1.8399754745     0.9991059581
   15      C       3.5373425750     0.7639926356    -1.1080106329
   16      H       4.3574386523     1.4022626844    -0.8041060066
   17      C       3.6820915760    -0.0819840560    -2.1979241218
   18      H       4.6116137590    -0.1026767181    -2.7527795786
   19      C       2.6267066856    -0.9012420975    -2.5714505845
   20      H       2.7271154486    -1.5600000441    -3.4248322698
   21      C       1.4361780334    -0.8737960689    -1.8611235872
   22      H       0.6116407652    -1.5017402028    -2.1743786128
 ----------------------------------------------------------------
 Nuclear Repulsion Energy =        1772.80924599 hartrees
 There are       81 alpha and       81 beta electrons
 Requested basis set is 6-311++G(d,p)
 There are 162 shells and 449 basis functions

 Total QAlloc Memory Limit   2000 MB
 Mega-Array Size       188 MB
 MEM_STATIC part       192 MB
 A cutoff of  1.0D-15 yielded  10219 shell pairs
 There are     84959 function pairs (     91319 Cartesian)
 Smallest overlap matrix eigenvalue = 2.03E-07
 Linear dependence detected in AO basis
 Number of orthogonalized atomic orbitals = 444
 Maximum deviation from orthogonality = 7.407E-10

 Scale SEOQF with 1.000000e-01/1.000000e-01/1.000000e-01

 Standard Electronic Orientation quadrupole field applied
 Nucleus-field energy     =    -0.0000000272 hartrees
 Guess from superposition of atomic densities
 Warning:  Energy on first SCF cycle will be non-variational
 SAD guess density has 162.000000 electrons

 -----------------------------------------------------------------------
  General SCF calculation program by
  Eric Jon Sundstrom, Paul Horn, Yuezhi Mao, Dmitri Zuev, Alec White,
  David Stuck, Shaama M.S., Shane Yost, Joonho Lee, David Small,
  Daniel Levine, Susi Lehtola, Hugh Burton, Evgeny Epifanovsky,
  Bang C. Huynh
 -----------------------------------------------------------------------
 Exchange:     0.2000 Hartree-Fock + 0.0800 Slater + 0.7200 B88
 Correlation:  0.1900 VWN1RPA + 0.8100 LYP
 Using SG-1 standard quadrature grid
 using 6 threads for integral computing
 -------------------------------------------------------
 OpenMP Integral computing Module                
 Release: version 2.0, May 2017, Q-Chem Inc. Pleasanton 
 -------------------------------------------------------
 A restricted SCF calculation will be
 performed using DIIS
 SCF converges when DIIS error is below 1.0e-08
 ---------------------------------------
  Cycle       Energy         DIIS error
 ---------------------------------------
    1   -2765.6235366534      2.95e-02  
    2   -2761.3461601345      2.38e-03  
    3   -2761.2471278688      2.99e-03  
    4   -2761.4868085118      5.77e-04  
    5   -2761.4936620962      3.00e-04  
    6   -2761.4957682203      9.51e-05  
    7   -2761.4959600966      3.60e-05  
    8   -2761.4959917460      1.10e-05  
    9   -2761.4959945005      3.11e-06  
   10   -2761.4959947286      1.03e-06  
   11   -2761.4959947545      3.07e-07  
   12   -2761.4959947563      1.33e-07  
   13   -2761.4959947567      4.56e-08  
   14   -2761.4959947568      1.48e-08  
   15   -2761.4959947570      4.43e-09  Convergence criterion met
 ---------------------------------------
 SCF time:   CPU 660.72s  wall 116.00s 
 SCF   energy in the final basis set =    -2761.4959947570
 Total energy in the final basis set =    -2761.4959947570

 --------------------------------------------------------------

                    Orbital Energies (a.u.)
 --------------------------------------------------------------

 Alpha MOs
 -- Occupied --
********-101.5747-101.5743-101.5735-101.5689 -10.2761 -10.2751 -10.2720
-10.2700 -10.2579 -10.2319 -10.2208 -10.2162 -10.2035 -10.2018 -10.2014
-10.1970  -9.4896  -9.4892  -9.4892  -9.4879  -9.4843  -7.2543  -7.2543
 -7.2542  -7.2527  -7.2488  -7.2445  -7.2441  -7.2441  -7.2437  -7.2431
 -7.2431  -7.2428  -7.2422  -7.2391  -7.2387  -0.9606  -0.9232  -0.9108
 -0.8885  -0.8630  -0.8583  -0.8487  -0.8005  -0.7633  -0.7562  -0.7428
 -0.6601  -0.6467  -0.6273  -0.6096  -0.5510  -0.5438  -0.5271  -0.4963
 -0.4915  -0.4790  -0.4669  -0.4618  -0.4588  -0.4539  -0.4293  -0.4237
 -0.4166  -0.4003  -0.3895  -0.3857  -0.3756  -0.3572  -0.3529  -0.3497
 -0.3478  -0.3386  -0.3308  -0.3259  -0.3123  -0.2935  -0.2719  -0.2674
 -0.2575
 -- Virtual --
 -0.0712  -0.0527  -0.0515  -0.0391  -0.0209  -0.0153  -0.0056  -0.0024
  0.0064   0.0108   0.0210   0.0248   0.0274   0.0296   0.0387   0.0390
  0.0490   0.0547   0.0580   0.0626   0.0698   0.0763   0.0797   0.0834
  0.0879   0.0893   0.0914   0.0937   0.1001   0.1014   0.1062   0.1077
  0.1084   0.1123   0.1170   0.1187   0.1224   0.1249   0.1278   0.1312
  0.1346   0.1380   0.1421   0.1465   0.1482   0.1535   0.1597   0.1625
  0.1635   0.1684   0.1730   0.1765   0.1784   0.1844   0.1944   0.1961
  0.1973   0.2009   0.2050   0.2112   0.2134   0.2184   0.2209   0.2265
  0.2274   0.2362   0.2394   0.2429   0.2468   0.2520   0.2554   0.2610
  0.2643   0.2669   0.2733   0.2764   0.2821   0.2839   0.2851   0.2890
  0.2896   0.2945   0.2991   0.3033   0.3086   0.3147   0.3193   0.3213
  0.3281   0.3362   0.3463   0.3562   0.3726   0.4090   0.4230   0.4284
  0.4410   0.4457   0.4498   0.4544   0.4569   0.4631   0.4648   0.4749
  0.4857   0.4883   0.4952   0.5005   0.5120   0.5213   0.5286   0.5317
  0.5369   0.5475   0.5504   0.5530   0.5598   0.5783   0.5827   0.5864
  0.5887   0.5934   0.5995   0.6099   0.6104   0.6234   0.6245   0.6315
  0.6395   0.6434   0.6533   0.6627   0.6695   0.6787   0.6862   0.6949
  0.7050   0.7132   0.7266   0.7358   0.7482   0.7561   0.7847   0.7975
  0.8089   0.8189   0.8230   0.8319   0.8378   0.8389   0.8427   0.8469
  0.8492   0.8521   0.8541   0.8625   0.8664   0.8717   0.8799   0.8878
  0.8908   0.8948   0.8999   0.9038   0.9106   0.9187   0.9236   0.9312
  0.9332   0.9402   0.9419   0.9545   0.9642   0.9655   0.9714   0.9807
  0.9904   0.9958   1.0030   1.0152   1.0183   1.0306   1.0559   1.0628
  1.0788   1.1037   1.1066   1.1243   1.1443   1.1482   1.1836   1.2022
  1.2253   1.2422   1.2498   1.2612   1.2707   1.2807   1.2872   1.2894
  1.3043   1.3135   1.3331   1.3473   1.3798   1.4028   1.4122   1.4679
  1.4878   1.4938   1.5129   1.5158   1.5436   1.5586   1.5670   1.5914
  1.6160   1.6363   1.6467   1.6498   1.6555   1.6869   1.6978   1.7228
  1.7349   1.7553   1.7954   1.8037   1.8053   1.8404   1.8491   1.8647
  1.8750   1.8795   1.8866   1.9143   1.9226   1.9269   1.9376   1.9520
  1.9681   1.9886   2.0158   2.0315   2.0522   2.0900   2.0985   2.1205
  2.1577   2.1993   2.2313   2.2338   2.2531   2.2611   2.2829   2.2902
  2.2951   2.3089   2.3131   2.3266   2.3364   2.3648   2.3816   2.4050
  2.4261   2.4340   2.4380   2.4454   2.4589   2.4936   2.5054   2.5345
  2.5527   2.5598   2.5746   2.6092   2.6177   2.6375   2.6529   2.6781
  2.6946   2.7034   2.7276   2.7369   2.7434   2.7567   2.7711   2.7859
  2.7904   2.8139   2.8194   2.8358   2.8495   2.8733   2.9035   2.9162
  2.9676   2.9842   3.0808   3.0861   3.0892   3.1344   3.1406   3.1726
  3.1881   3.2280   3.2375   3.2670   3.3538   3.3814   3.4048   3.4927
  3.5283   3.5598   3.6415   3.6841   3.7359   3.8476   3.9133   4.0286
  4.0468   4.0754   4.1426   4.4052   4.8176   4.8392   9.7292   9.7884
  9.8079   9.8188   9.8274  23.3276  23.5755  23.8235  23.8758  23.9132
 23.9428  23.9912  24.0019  24.0489  24.0848  24.1095  24.1821  25.7750
 25.8166  25.8787  25.9274  25.9512  26.0912  26.1127  26.1812  26.2814
 26.3465  26.4668  26.6247  26.7160  26.7850  26.9672 215.7173 215.7845
215.8069 215.8219 215.8321
 --------------------------------------------------------------

          Ground-State Mulliken Net Atomic Charges

     Atom                 Charge (a.u.)
  ----------------------------------------
      1 C                    -0.283471
      2 C                    -0.988252
      3 H                     0.206521
      4 C                    -0.271163
      5 Cl                    0.650658
      6 C                    -0.086124
      7 Cl                    0.627506
      8 C                    -0.375744
      9 Cl                    0.597781
     10 C                    -0.940778
     11 Cl                    0.650790
     12 C                     1.475551
     13 C                    -0.613092
     14 Cl                    0.521974
     15 C                    -0.484261
     16 H                     0.205403
     17 C                    -0.469000
     18 H                     0.161366
     19 C                    -0.289622
     20 H                     0.181233
     21 C                    -0.633461
     22 H                     0.156184
  ----------------------------------------
  Sum of atomic charges =     0.000000

 -----------------------------------------------------------------
                    Cartesian Multipole Moments
 -----------------------------------------------------------------
    Charge (ESU x 10^10)
                 0.0000
    Dipole Moment (Debye)
         X       2.8152      Y      -0.9585      Z      -1.7072
       Tot       3.4291
    Quadrupole Moments (Debye-Ang)
        XX    -128.1833     XY      -0.2001     YY    -133.5236
        XZ      -4.3404     YZ       2.8192     ZZ    -130.1057
    Octopole Moments (Debye-Ang^2)
       XXX     208.0056    XXY     -17.9221    XYY      52.7801
       YYY     -74.2762    XXZ     -49.0828    XYZ       3.0562
       YYZ     -25.4895    XZZ      73.7705    YZZ     -34.1280
       ZZZ     -83.9432
    Hexadecapole Moments (Debye-Ang^3)
      XXXX   -4845.9273   XXXY     -95.9281   XXYY    -953.0593
      XYYY    -136.0100   YYYY    -536.1467   XXXZ     583.6429
      XXYZ     -45.8618   XYYZ     233.4827   YYYZ    -136.5137
      XXZZ   -1310.8737   XYZZ     -68.7106   YYZZ    -615.3535
      XZZZ     667.6411   YZZZ     -99.9484   ZZZZ   -3107.5744
 -----------------------------------------------------------------
 Calculating analytic gradient of the SCF energy
 Gradient of SCF Energy
            1           2           3           4           5           6
    1  -0.0056047   0.0018645   0.0060507  -0.0057898  -0.0038894   0.0158548
    2   0.0026720   0.0042868   0.0046436   0.0000375   0.0004509  -0.0009303
    3   0.0045061  -0.0044549  -0.0004845  -0.0066956   0.0034597  -0.0104145
            7           8           9          10          11          12
    1  -0.0048466   0.0158561  -0.0037691  -0.0035921   0.0129599   0.0088551
    2   0.0000990   0.0002590  -0.0002412   0.0027647  -0.0078751  -0.0003256
    3   0.0034154   0.0103976  -0.0035682   0.0094610   0.0000841  -0.0094514
           13          14          15          16          17          18
    1  -0.0010714  -0.0128847  -0.0085238   0.0004353  -0.0002749  -0.0008992
    2   0.0033320  -0.0134343  -0.0058622  -0.0008050  -0.0005300  -0.0009201
    3  -0.0000350   0.0031151  -0.0029680  -0.0006270   0.0007652  -0.0004324
           19          20          21          22
    1   0.0010026  -0.0000060  -0.0056103  -0.0061171
    2   0.0041631   0.0009949   0.0055639   0.0016567
    3   0.0037975   0.0002649   0.0029887  -0.0031238
 Max gradient component =       1.586E-02
 RMS gradient           =       5.771E-03
 Gradient time:  CPU 197.17 s  wall 33.08 s
 Geometry Optimization Parameters
   NAtoms,    NIC,     NZ,  NCons,   NDum,   NFix, NCnnct, MaxDiis
       22     155      22       0       0       0       0       0


** GEOMETRY OPTIMIZATION IN DELOCALIZED INTERNAL COORDINATES **
   Searching for a Minimum

   Optimization Cycle:   1

                       Coordinates (Angstroms)
     ATOM                X               Y               Z
      1  C         0.0000000000    0.0000000000    0.0000000000
      2  C         0.0000000000    0.0000000000    1.3949600000
      3  H         0.9420994930    0.0000000000    1.9285823367
      4  C        -1.1901880373    0.0256249026    2.1059255403
      5  Cl       -1.1548436435    0.0351778398    3.8595433764
      6  C        -2.4041742747    0.0535064326    1.4351028665
      7  Cl       -3.9099833729    0.0870232313    2.3339530118
      8  C        -2.4180259722    0.0546630380    0.0478935036
      9  Cl       -3.9445745286    0.0782926128   -0.8155919614
     10  C        -1.2274122092    0.0272853135   -0.6622934626
     11  Cl       -1.2645630159   -0.0058824468   -2.4155862839
     12  C         1.2779219872   -0.0284629571   -0.7628147595
     13  C         2.3470698978    0.7895533347   -0.3971844912
     14  Cl        2.1937652685    1.8399754745    0.9991059581
     15  C         3.5373425750    0.7639926356   -1.1080106329
     16  H         4.3574386523    1.4022626844   -0.8041060066
     17  C         3.6820915760   -0.0819840560   -2.1979241218
     18  H         4.6116137590   -0.1026767181   -2.7527795786
     19  C         2.6267066856   -0.9012420975   -2.5714505845
     20  H         2.7271154486   -1.5600000441   -3.4248322698
     21  C         1.4361780334   -0.8737960689   -1.8611235872
     22  H         0.6116407652   -1.5017402028   -2.1743786128
   Point Group: c1    Number of degrees of freedom:    60


   Energy is  -2761.495994757


 Attempting to generate delocalized internal coordinates
 Initial Hessian constructed with Jon Baker's OPTIMIZE code

 60 Hessian modes will be used to form the next step
  Hessian Eigenvalues:
     0.010693    0.019215    0.019215    0.023207    0.023207    0.023580
     0.023580    0.023679    0.023679    0.023938    0.023938    0.024090
     0.024090    0.024114    0.024114    0.024135    0.024136    0.024142
     0.024143    0.159965    0.159966    0.159995    0.159996    0.160000
     0.220001    0.224910    0.234813    0.244818    0.249942    0.249943
     0.249991    0.249993    0.250000    0.250000    0.250000    0.250000
     0.250000    0.301033    0.301033    0.301033    0.301033    0.301033
     0.336089    0.356665    0.356665    0.356665    0.356665    0.356665
     0.428377    0.430916    0.430937    0.433552    0.467773    0.467824
     0.472122    0.472175    0.478203    0.478204    0.479142    0.479142

 Minimum search - taking simple RFO step
 Searching for Lamda that Minimizes Along All modes
 Value Taken    Lamda =  -0.04479285
 Calculated Step too Large.  Step scaled by  0.436325
 Step Taken.  Stepsize is  0.300000

                             Maximum     Tolerance    Cnvgd?
         Gradient           0.048532      0.000300      NO
         Displacement       0.254669      0.001200      NO
         Energy change     *********      0.000001      NO


 New Cartesian Coordinates Obtained by Inverse Iteration

 Displacement from previous Coordinates is:  1.176593
 ----------------------------------------------------------------
             Standard Nuclear Orientation (Angstroms)
    I     Atom           X                Y                Z
 ----------------------------------------------------------------
    1      C      -0.0219436046     0.0164074623    -0.0230621479
    2      C      -0.0267364877    -0.0631888175     1.3726288982
    3      H       0.9107558926    -0.1248533442     1.9049409154
    4      C      -1.2066044142    -0.0624365055     2.0988950227
    5      Cl     -1.1310428270    -0.1652929911     3.8459795062
    6      C      -2.4316925348     0.0252871085     1.4484937703
    7      Cl     -3.9244600739     0.0333344197     2.3618738215
    8      C      -2.4555172375     0.1087394025     0.0601828913
    9      Cl     -3.9889411734     0.2235934208    -0.7765737451
   10      C      -1.2688291586     0.0997415126    -0.6704099192
   11      Cl     -1.3840785572     0.2233811363    -2.4163887246
   12      C       1.2812663572    -0.0031494054    -0.7650584074
   13      C       2.3473922040     0.8615797410    -0.4532785933
   14      Cl      2.2193846824     2.0657698038     0.8196940941
   15      C       3.5435158424     0.8102883817    -1.1576556815
   16      H       4.3437086094     1.4924730562    -0.8987785260
   17      C       3.7172239206    -0.1079962114    -2.1825172908
   18      H       4.6529901547    -0.1453274769    -2.7264986899
   19      C       2.6825505835    -0.9751362889    -2.5028053465
   20      H       2.8047433412    -1.6961031533    -3.3019278929
   21      C       1.4843523969    -0.9180373932    -1.8056361854
   22      H       0.6891811712    -1.5975009494    -2.0751075286
 ----------------------------------------------------------------
 Nuclear Repulsion Energy =        1758.96286026 hartrees
 There are       81 alpha and       81 beta electrons
 Applying Cartesian multipole field
    Component          Value
    ---------          -----
     (2,0,0)        1.00000E-11
     (0,2,0)        2.00000E-11
     (0,0,2)       -3.00000E-11
 Nucleus-field energy     =    -0.0000000238 hartrees
 Requested basis set is 6-311++G(d,p)
 There are 162 shells and 449 basis functions
 A cutoff of  1.0D-15 yielded  10184 shell pairs
 There are     84652 function pairs (     90983 Cartesian)
 Smallest overlap matrix eigenvalue = 2.30E-07
 Linear dependence detected in AO basis
 Number of orthogonalized atomic orbitals = 444
 Maximum deviation from orthogonality = 4.380E-10
 Guess from superposition of atomic densities
 Warning:  Energy on first SCF cycle will be non-variational
 SAD guess density has 162.000000 electrons

 -----------------------------------------------------------------------
  General SCF calculation program by
  Eric Jon Sundstrom, Paul Horn, Yuezhi Mao, Dmitri Zuev, Alec White,
  David Stuck, Shaama M.S., Shane Yost, Joonho Lee, David Small,
  Daniel Levine, Susi Lehtola, Hugh Burton, Evgeny Epifanovsky,
  Bang C. Huynh
 -----------------------------------------------------------------------
 Exchange:     0.2000 Hartree-Fock + 0.0800 Slater + 0.7200 B88
 Correlation:  0.1900 VWN1RPA + 0.8100 LYP
 Using SG-1 standard quadrature grid
 using 6 threads for integral computing
 -------------------------------------------------------
 OpenMP Integral computing Module                
 Release: version 2.0, May 2017, Q-Chem Inc. Pleasanton 
 -------------------------------------------------------
 A restricted SCF calculation will be
 performed using DIIS
 SCF converges when DIIS error is below 1.0e-08
 ---------------------------------------
  Cycle       Energy         DIIS error
 ---------------------------------------
    1   -2765.5169791764      2.93e-02  
    2   -2761.3600788524      2.35e-03  
    3   -2761.2647576824      2.95e-03  
    4   -2761.4972135995      5.73e-04  
    5   -2761.5042293619      2.84e-04  
    6   -2761.5061203561      9.19e-05  
    7   -2761.5062982571      3.39e-05  
    8   -2761.5063258063      1.15e-05  
    9   -2761.5063289068      3.11e-06  
   10   -2761.5063291351      1.07e-06  
   11   -2761.5063291630      3.05e-07  
   12   -2761.5063291649      1.41e-07  
   13   -2761.5063291654      4.32e-08  
   14   -2761.5063291656      1.48e-08  
   15   -2761.5063291655      4.33e-09  Convergence criterion met
 ---------------------------------------
 SCF time:   CPU 654.41s  wall 115.00s 
 SCF   energy in the final basis set =    -2761.5063291655
 Total energy in the final basis set =    -2761.5063291655

 --------------------------------------------------------------

                    Orbital Energies (a.u.)
 --------------------------------------------------------------

 Alpha MOs
 -- Occupied --
********-101.5751-101.5744-101.5742-101.5681 -10.2771 -10.2763 -10.2746
-10.2707 -10.2599 -10.2361 -10.2253 -10.2176 -10.2035 -10.2034 -10.2020
-10.1979  -9.4903  -9.4897  -9.4893  -9.4887  -9.4831  -7.2554  -7.2548
 -7.2540  -7.2534  -7.2477  -7.2453  -7.2446  -7.2442  -7.2442  -7.2435
 -7.2435  -7.2434  -7.2430  -7.2378  -7.2375  -0.9593  -0.9195  -0.9105
 -0.8888  -0.8622  -0.8578  -0.8483  -0.7998  -0.7631  -0.7541  -0.7419
 -0.6600  -0.6441  -0.6262  -0.6100  -0.5512  -0.5426  -0.5252  -0.4972
 -0.4921  -0.4780  -0.4657  -0.4615  -0.4584  -0.4513  -0.4296  -0.4226
 -0.4141  -0.3992  -0.3889  -0.3851  -0.3750  -0.3567  -0.3534  -0.3499
 -0.3488  -0.3384  -0.3312  -0.3275  -0.3122  -0.2925  -0.2727  -0.2675
 -0.2595
 -- Virtual --
 -0.0704  -0.0536  -0.0509  -0.0396  -0.0263  -0.0151  -0.0047  -0.0021
  0.0052   0.0108   0.0209   0.0230   0.0272   0.0286   0.0382   0.0400
  0.0483   0.0536   0.0565   0.0631   0.0698   0.0748   0.0788   0.0839
  0.0863   0.0888   0.0912   0.0952   0.0990   0.1011   0.1036   0.1066
  0.1082   0.1124   0.1161   0.1167   0.1206   0.1238   0.1260   0.1297
  0.1333   0.1379   0.1395   0.1442   0.1458   0.1519   0.1570   0.1613
  0.1640   0.1676   0.1699   0.1723   0.1782   0.1850   0.1916   0.1940
  0.1971   0.2007   0.2022   0.2082   0.2103   0.2152   0.2199   0.2250
  0.2265   0.2348   0.2401   0.2431   0.2461   0.2504   0.2552   0.2613
  0.2641   0.2645   0.2696   0.2736   0.2801   0.2829   0.2855   0.2860
  0.2891   0.2940   0.2974   0.3052   0.3078   0.3118   0.3176   0.3215
  0.3254   0.3315   0.3487   0.3520   0.3703   0.4084   0.4179   0.4309
  0.4391   0.4455   0.4480   0.4530   0.4552   0.4624   0.4663   0.4747
  0.4852   0.4895   0.4939   0.4977   0.5105   0.5151   0.5247   0.5296
  0.5348   0.5500   0.5547   0.5557   0.5609   0.5698   0.5781   0.5839
  0.5899   0.5948   0.6016   0.6085   0.6125   0.6244   0.6264   0.6302
  0.6403   0.6454   0.6531   0.6676   0.6763   0.6793   0.6938   0.6980
  0.7059   0.7110   0.7208   0.7369   0.7470   0.7567   0.7879   0.7991
  0.8093   0.8198   0.8278   0.8322   0.8342   0.8381   0.8420   0.8462
  0.8484   0.8490   0.8552   0.8598   0.8651   0.8684   0.8735   0.8858
  0.8884   0.8907   0.8945   0.9060   0.9110   0.9180   0.9192   0.9253
  0.9339   0.9383   0.9432   0.9499   0.9625   0.9648   0.9704   0.9731
  0.9797   0.9865   0.9973   1.0090   1.0161   1.0194   1.0451   1.0623
  1.0681   1.0899   1.1045   1.1106   1.1383   1.1488   1.1876   1.1953
  1.2144   1.2353   1.2495   1.2563   1.2702   1.2760   1.2826   1.2881
  1.2993   1.3059   1.3297   1.3520   1.3756   1.4003   1.4113   1.4643
  1.4853   1.4916   1.5098   1.5173   1.5432   1.5554   1.5611   1.5927
  1.6142   1.6317   1.6414   1.6468   1.6559   1.6881   1.6942   1.7224
  1.7319   1.7473   1.7860   1.7992   1.8019   1.8388   1.8440   1.8599
  1.8714   1.8768   1.8858   1.9105   1.9157   1.9220   1.9339   1.9519
  1.9641   1.9848   2.0101   2.0212   2.0461   2.0755   2.0881   2.1095
  2.1492   2.1989   2.2294   2.2332   2.2506   2.2539   2.2771   2.2887
  2.2983   2.3049   2.3131   2.3242   2.3257   2.3572   2.3838   2.3988
  2.4242   2.4320   2.4354   2.4406   2.4607   2.4872   2.5010   2.5285
  2.5511   2.5555   2.5716   2.6000   2.6164   2.6413   2.6502   2.6790
  2.6922   2.6957   2.7208   2.7271   2.7401   2.7529   2.7711   2.7850
  2.7901   2.8051   2.8141   2.8330   2.8434   2.8635   2.8906   2.9084
  2.9602   2.9811   3.0663   3.0745   3.0824   3.1283   3.1339   3.1562
  3.1726   3.2169   3.2209   3.2547   3.3441   3.3711   3.3980   3.4927
  3.5238   3.5482   3.6346   3.6745   3.7328   3.8385   3.9062   4.0287
  4.0408   4.0696   4.1357   4.3869   4.8045   4.8323   9.7245   9.7864
  9.8039   9.8125   9.8234  23.3293  23.5688  23.8123  23.8602  23.9012
 23.9193  23.9752  23.9840  24.0334  24.0800  24.0995  24.1762  25.7737
 25.8153  25.8737  25.9165  25.9431  26.0803  26.1061  26.1789  26.2563
 26.2985  26.4543  26.6143  26.7119  26.7557  26.9538 215.7123 215.7821
215.8027 215.8124 215.8263
 --------------------------------------------------------------

          Ground-State Mulliken Net Atomic Charges

     Atom                 Charge (a.u.)
  ----------------------------------------
      1 C                    -0.051560
      2 C                    -1.120783
      3 H                     0.204185
      4 C                    -0.180227
      5 Cl                    0.636524
      6 C                    -0.128210
      7 Cl                    0.628613
      8 C                    -0.522902
      9 Cl                    0.613282
     10 C                    -0.813986
     11 Cl                    0.600189
     12 C                     1.289350
     13 C                    -0.624137
     14 Cl                    0.481338
     15 C                    -0.453102
     16 H                     0.205570
     17 C                    -0.456677
     18 H                     0.162995
     19 C                    -0.296590
     20 H                     0.178914
     21 C                    -0.520480
     22 H                     0.167694
  ----------------------------------------
  Sum of atomic charges =     0.000000

 -----------------------------------------------------------------
                    Cartesian Multipole Moments
 -----------------------------------------------------------------
    Charge (ESU x 10^10)
                -0.0000
    Dipole Moment (Debye)
         X       2.7614      Y      -1.1462      Z      -1.6192
       Tot       3.4001
    Quadrupole Moments (Debye-Ang)
        XX    -127.5401     XY      -0.5499     YY    -133.2977
        XZ      -4.5029     YZ       2.8668     ZZ    -130.6633
    Octopole Moments (Debye-Ang^2)
       XXX     212.6661    XXY     -22.2128    XYY      55.5977
       YYY     -86.9633    XXZ     -48.8535    XYZ       3.6292
       YYZ     -24.7492    XZZ      74.3586    YZZ     -37.7861
       ZZZ     -76.1743
    Hexadecapole Moments (Debye-Ang^3)
      XXXX   -4940.0075   XXXY     -99.3514   XXYY    -981.5686
      XYYY    -135.9228   YYYY    -626.0645   XXXZ     593.2397
      XXYZ     -22.0367   XYYZ     236.4801   YYYZ     -59.8813
      XXZZ   -1315.8994   XYZZ     -71.6190   YYZZ    -619.8942
      XZZZ     691.1183   YZZZ     -40.7731   ZZZZ   -3073.0742
 -----------------------------------------------------------------
 Calculating analytic gradient of the SCF energy
 Gradient of SCF Energy
            1           2           3           4           5           6
    1  -0.0019931  -0.0015853  -0.0000173  -0.0032832  -0.0021258   0.0113064
    2  -0.0002304   0.0014260   0.0012321   0.0001131   0.0001620  -0.0000759
    3   0.0033554   0.0007838  -0.0003946  -0.0054768   0.0026537  -0.0080227
            7           8           9          10          11          12
    1  -0.0044323   0.0101651  -0.0023886  -0.0054547  -0.0030620   0.0048947
    2   0.0000907  -0.0002837   0.0002803  -0.0003030  -0.0018306  -0.0027792
    3   0.0024563   0.0069983  -0.0034910   0.0057261  -0.0014154  -0.0048527
           13          14          15          16          17          18
    1   0.0031583   0.0000330  -0.0056673   0.0006545  -0.0004381  -0.0005889
    2   0.0031629  -0.0029997  -0.0031493  -0.0005292   0.0001185  -0.0006291
    3   0.0016027  -0.0001524  -0.0012665  -0.0005774   0.0004777  -0.0002441
           19          20          21          22
    1   0.0008515   0.0002932  -0.0013809   0.0010609
    2   0.0033781   0.0005527   0.0012309   0.0010626
    3   0.0029981   0.0000585  -0.0001097  -0.0011072
 Max gradient component =       1.131E-02
 RMS gradient           =       3.260E-03
 Gradient time:  CPU 194.94 s  wall 32.71 s
 Geometry Optimization Parameters
   NAtoms,    NIC,     NZ,  NCons,   NDum,   NFix, NCnnct, MaxDiis
       22     155      22       0       0       0       0       0

 Cartesian Hessian Update
 Hessian updated using BFGS update


** GEOMETRY OPTIMIZATION IN DELOCALIZED INTERNAL COORDINATES **
   Searching for a Minimum

   Optimization Cycle:   2

                       Coordinates (Angstroms)
     ATOM                X               Y               Z
      1  C        -0.0219436046    0.0164074623   -0.0230621479
      2  C        -0.0267364877   -0.0631888175    1.3726288982
      3  H         0.9107558926   -0.1248533442    1.9049409154
      4  C        -1.2066044142   -0.0624365055    2.0988950227
      5  Cl       -1.1310428270   -0.1652929911    3.8459795062
      6  C        -2.4316925348    0.0252871085    1.4484937703
      7  Cl       -3.9244600739    0.0333344197    2.3618738215
      8  C        -2.4555172375    0.1087394025    0.0601828913
      9  Cl       -3.9889411734    0.2235934208   -0.7765737451
     10  C        -1.2688291586    0.0997415126   -0.6704099192
     11  Cl       -1.3840785572    0.2233811363   -2.4163887246
     12  C         1.2812663572   -0.0031494054   -0.7650584074
     13  C         2.3473922040    0.8615797410   -0.4532785933
     14  Cl        2.2193846824    2.0657698038    0.8196940941
     15  C         3.5435158424    0.8102883817   -1.1576556815
     16  H         4.3437086094    1.4924730562   -0.8987785260
     17  C         3.7172239206   -0.1079962114   -2.1825172908
     18  H         4.6529901547   -0.1453274769   -2.7264986899
     19  C         2.6825505835   -0.9751362889   -2.5028053465
     20  H         2.8047433412   -1.6961031533   -3.3019278929
     21  C         1.4843523969   -0.9180373932   -1.8056361854
     22  H         0.6891811712   -1.5975009494   -2.0751075286
   Point Group: c1    Number of degrees of freedom:    60


   Energy is  -2761.506329165

 Hessian updated using BFGS update

 53 Hessian modes will be used to form the next step
  Hessian Eigenvalues:
     0.016593    0.019215    0.019506    0.023206    0.023215    0.023580
     0.023668    0.023679    0.023936    0.023938    0.024090    0.024090
     0.024113    0.024114    0.024135    0.024135    0.024142    0.024142
     0.031468    0.159700    0.159978    0.159996    0.159998    0.160430
     0.219477    0.225647    0.235634    0.241912    0.245507    0.249957
     0.249985    0.249992    0.250000    0.250000    0.250000    0.297221
     0.300832    0.314252    0.354265    0.356624    0.374689    0.424521
     0.429781    0.431729    0.460474    0.462734    0.467879    0.472089
     0.476759    0.478197    0.478268    0.479136    0.587196

 Minimum search - taking simple RFO step
 Searching for Lamda that Minimizes Along All modes
 Value Taken    Lamda =  -0.00466322
 Calculated Step too Large.  Step scaled by  0.899151
 Step Taken.  Stepsize is  0.300000

                             Maximum     Tolerance    Cnvgd?
         Gradient           0.010713      0.000300      NO
         Displacement       0.258205      0.001200      NO
         Energy change     -0.010334      0.000001      NO


 New Cartesian Coordinates Obtained by Inverse Iteration

 Displacement from previous Coordinates is:  1.121281
 ----------------------------------------------------------------
             Standard Nuclear Orientation (Angstroms)
    I     Atom           X                Y                Z
 ----------------------------------------------------------------
    1      C      -0.0218865079     0.0333171556    -0.0305229108
    2      C      -0.0169553074    -0.1263479391     1.3553638203
    3      H       0.9237652105    -0.2521643834     1.8741883385
    4      C      -1.1934662754    -0.1410401370     2.0872405888
    5      Cl     -1.0943988309    -0.3591761143     3.8189227999
    6      C      -2.4255306919     0.0104804198     1.4474043242
    7      Cl     -3.9057472034    -0.0068641390     2.3669942013
    8      C      -2.4531673424     0.1783048136     0.0576079854
    9      Cl     -3.9887232613     0.3798990364    -0.7471660258
   10      C      -1.2568259516     0.1867097938    -0.6747701161
   11      Cl     -1.2964785195     0.4400333325    -2.4072601985
   12      C       1.2658372940     0.0075051828    -0.7751171343
   13      C       2.2966023152     0.9222763597    -0.5175721711
   14      Cl      2.0811776363     2.2172662599     0.6539264349
   15      C       3.5054732283     0.8615714117    -1.2038563721
   16      H       4.2763517979     1.5907471647    -0.9882019445
   17      C       3.7124209723    -0.1267419716    -2.1603114451
   18      H       4.6557503043    -0.1719305190    -2.6913127640
   19      C       2.7042192671    -1.0484832236    -2.4306305629
   20      H       2.8540834808    -1.8242283222    -3.1721690264
   21      C       1.4970860551    -0.9739270702    -1.7470118230
   22      H       0.7176314172    -1.6956342024    -1.9587557579
 ----------------------------------------------------------------
 Nuclear Repulsion Energy =        1760.98357337 hartrees
 There are       81 alpha and       81 beta electrons
 Applying Cartesian multipole field
    Component          Value
    ---------          -----
     (2,0,0)        1.00000E-11
     (0,2,0)        2.00000E-11
     (0,0,2)       -3.00000E-11
 Nucleus-field energy     =    -0.0000000216 hartrees
 Requested basis set is 6-311++G(d,p)
 There are 162 shells and 449 basis functions
 A cutoff of  1.0D-15 yielded  10193 shell pairs
 There are     84708 function pairs (     91043 Cartesian)
 Smallest overlap matrix eigenvalue = 2.51E-07
 Linear dependence detected in AO basis
 Number of orthogonalized atomic orbitals = 444
 Maximum deviation from orthogonality = 2.377E-10
 Guess from superposition of atomic densities
 Warning:  Energy on first SCF cycle will be non-variational
 SAD guess density has 162.000000 electrons

 -----------------------------------------------------------------------
  General SCF calculation program by
  Eric Jon Sundstrom, Paul Horn, Yuezhi Mao, Dmitri Zuev, Alec White,
  David Stuck, Shaama M.S., Shane Yost, Joonho Lee, David Small,
  Daniel Levine, Susi Lehtola, Hugh Burton, Evgeny Epifanovsky,
  Bang C. Huynh
 -----------------------------------------------------------------------
 Exchange:     0.2000 Hartree-Fock + 0.0800 Slater + 0.7200 B88
 Correlation:  0.1900 VWN1RPA + 0.8100 LYP
 Using SG-1 standard quadrature grid
 using 6 threads for integral computing
 -------------------------------------------------------
 OpenMP Integral computing Module                
 Release: version 2.0, May 2017, Q-Chem Inc. Pleasanton 
 -------------------------------------------------------
 A restricted SCF calculation will be
 performed using DIIS
 SCF converges when DIIS error is below 1.0e-08
 ---------------------------------------
  Cycle       Energy         DIIS error
 ---------------------------------------
    1   -2765.5049011143      2.92e-02  
    2   -2761.3630819167      2.35e-03  
    3   -2761.2636018822      2.97e-03  
    4   -2761.4983708584      6.15e-04  
    5   -2761.5064760584      3.04e-04  
    6   -2761.5086479069      9.63e-05  
    7   -2761.5088426574      3.86e-05  
    8   -2761.5088796252      1.14e-05  
    9   -2761.5088825806      3.28e-06  
   10   -2761.5088828325      1.10e-06  
   11   -2761.5088828621      3.27e-07  
   12   -2761.5088828641      1.48e-07  
   13   -2761.5088828647      4.11e-08  
   14   -2761.5088828647      1.50e-08  
   15   -2761.5088828647      4.38e-09  Convergence criterion met
 ---------------------------------------
 SCF time:   CPU 656.01s  wall 115.00s 
 SCF   energy in the final basis set =    -2761.5088828647
 Total energy in the final basis set =    -2761.5088828647

 --------------------------------------------------------------

                    Orbital Energies (a.u.)
 --------------------------------------------------------------

 Alpha MOs
 -- Occupied --
********-101.5762-101.5744-101.5744-101.5669 -10.2788 -10.2773 -10.2742
-10.2709 -10.2588 -10.2326 -10.2223 -10.2171 -10.2042 -10.2041 -10.2029
-10.1990  -9.4911  -9.4907  -9.4891  -9.4889  -9.4817  -7.2562  -7.2558
 -7.2539  -7.2537  -7.2463  -7.2461  -7.2456  -7.2450  -7.2446  -7.2440
 -7.2438  -7.2433  -7.2432  -7.2365  -7.2361  -0.9583  -0.9195  -0.9096
 -0.8905  -0.8639  -0.8567  -0.8474  -0.7992  -0.7624  -0.7528  -0.7405
 -0.6597  -0.6428  -0.6264  -0.6085  -0.5506  -0.5428  -0.5245  -0.4979
 -0.4928  -0.4781  -0.4657  -0.4610  -0.4569  -0.4508  -0.4298  -0.4238
 -0.4119  -0.3985  -0.3877  -0.3860  -0.3754  -0.3553  -0.3532  -0.3510
 -0.3473  -0.3377  -0.3325  -0.3264  -0.3148  -0.2893  -0.2725  -0.2665
 -0.2605
 -- Virtual --
 -0.0672  -0.0548  -0.0485  -0.0396  -0.0300  -0.0149  -0.0041  -0.0009
  0.0048   0.0110   0.0204   0.0219   0.0267   0.0283   0.0381   0.0409
  0.0486   0.0535   0.0558   0.0634   0.0698   0.0738   0.0791   0.0835
  0.0857   0.0883   0.0917   0.0970   0.0983   0.1005   0.1015   0.1075
  0.1082   0.1128   0.1140   0.1174   0.1197   0.1233   0.1253   0.1291
  0.1331   0.1353   0.1397   0.1432   0.1448   0.1509   0.1546   0.1598
  0.1642   0.1657   0.1703   0.1712   0.1780   0.1850   0.1883   0.1944
  0.1971   0.1990   0.2033   0.2057   0.2087   0.2141   0.2178   0.2262
  0.2277   0.2357   0.2430   0.2442   0.2489   0.2522   0.2571   0.2592
  0.2640   0.2645   0.2693   0.2714   0.2792   0.2829   0.2839   0.2859
  0.2891   0.2948   0.2955   0.3028   0.3080   0.3101   0.3138   0.3215
  0.3264   0.3322   0.3487   0.3529   0.3710   0.4077   0.4174   0.4326
  0.4351   0.4445   0.4476   0.4544   0.4557   0.4642   0.4671   0.4764
  0.4871   0.4886   0.4946   0.4973   0.5042   0.5113   0.5204   0.5330
  0.5335   0.5507   0.5598   0.5604   0.5650   0.5698   0.5789   0.5829
  0.5898   0.6011   0.6062   0.6112   0.6151   0.6212   0.6242   0.6304
  0.6408   0.6516   0.6556   0.6752   0.6796   0.6842   0.6908   0.7037
  0.7052   0.7128   0.7165   0.7362   0.7454   0.7607   0.7926   0.8033
  0.8102   0.8187   0.8240   0.8314   0.8352   0.8381   0.8406   0.8454
  0.8474   0.8509   0.8559   0.8574   0.8672   0.8683   0.8706   0.8836
  0.8865   0.8918   0.8939   0.9039   0.9125   0.9162   0.9223   0.9273
  0.9311   0.9409   0.9431   0.9491   0.9581   0.9655   0.9733   0.9776
  0.9819   0.9858   0.9991   1.0082   1.0172   1.0240   1.0444   1.0557
  1.0777   1.0855   1.1020   1.1154   1.1429   1.1544   1.1848   1.1944
  1.2083   1.2351   1.2509   1.2597   1.2671   1.2801   1.2827   1.2914
  1.3003   1.3097   1.3279   1.3565   1.3752   1.4060   1.4147   1.4603
  1.4851   1.4926   1.5076   1.5233   1.5477   1.5537   1.5653   1.5964
  1.6178   1.6297   1.6382   1.6490   1.6562   1.6890   1.6953   1.7263
  1.7335   1.7515   1.7769   1.7971   1.8038   1.8378   1.8421   1.8593
  1.8686   1.8722   1.8868   1.9080   1.9153   1.9274   1.9365   1.9530
  1.9679   1.9864   2.0106   2.0211   2.0430   2.0701   2.0880   2.1126
  2.1458   2.1988   2.2287   2.2318   2.2502   2.2536   2.2750   2.2845
  2.2901   2.3031   2.3124   2.3224   2.3343   2.3589   2.3897   2.3973
  2.4226   2.4311   2.4385   2.4457   2.4580   2.4894   2.5032   2.5238
  2.5502   2.5522   2.5682   2.5959   2.6116   2.6481   2.6553   2.6823
  2.6900   2.6952   2.7144   2.7270   2.7399   2.7511   2.7751   2.7836
  2.7853   2.8034   2.8109   2.8334   2.8396   2.8609   2.8839   2.9086
  2.9696   2.9906   3.0684   3.0725   3.0844   3.1183   3.1359   3.1618
  3.1684   3.2131   3.2262   3.2562   3.3411   3.3712   3.3939   3.4972
  3.5233   3.5466   3.6396   3.6717   3.7375   3.8416   3.9133   4.0255
  4.0356   4.0706   4.1341   4.3670   4.8036   4.8310   9.7312   9.7898
  9.8040   9.8107   9.8324  23.3337  23.5768  23.8062  23.8523  23.9027
 23.9253  23.9561  23.9760  24.0340  24.0717  24.1078  24.1663  25.7731
 25.8120  25.8710  25.9099  25.9415  26.0857  26.0973  26.1752  26.2416
 26.3135  26.4600  26.6053  26.7055  26.7474  26.9516 215.7196 215.7852
215.8026 215.8094 215.8371
 --------------------------------------------------------------

          Ground-State Mulliken Net Atomic Charges

     Atom                 Charge (a.u.)
  ----------------------------------------
      1 C                    -0.121482
      2 C                    -0.954448
      3 H                     0.212400
      4 C                    -0.269294
      5 Cl                    0.625846
      6 C                    -0.287905
      7 Cl                    0.631241
      8 C                    -0.278245
      9 Cl                    0.612877
     10 C                    -0.848073
     11 Cl                    0.556827
     12 C                     1.285217
     13 C                    -0.614185
     14 Cl                    0.435241
     15 C                    -0.396295
     16 H                     0.205737
     17 C                    -0.443228
     18 H                     0.165165
     19 C                    -0.313075
     20 H                     0.178305
     21 C                    -0.563563
     22 H                     0.180936
  ----------------------------------------
  Sum of atomic charges =     0.000000

 -----------------------------------------------------------------
                    Cartesian Multipole Moments
 -----------------------------------------------------------------
    Charge (ESU x 10^10)
                 0.0000
    Dipole Moment (Debye)
         X       2.7215      Y      -1.2951      Z      -1.5164
       Tot       3.3740
    Quadrupole Moments (Debye-Ang)
        XX    -127.1219     XY      -0.7368     YY    -132.9844
        XZ      -4.5809     YZ       2.9071     ZZ    -131.1861
    Octopole Moments (Debye-Ang^2)
       XXX     210.6216    XXY     -25.8472    XYY      56.6218
       YYY     -98.2747    XXZ     -46.2794    XYZ       3.4840
       YYZ     -23.7944    XZZ      73.9707    YZZ     -40.7935
       ZZZ     -67.7156
    Hexadecapole Moments (Debye-Ang^3)
      XXXX   -4839.8125   XXXY     -78.4666   XXYY    -976.5478
      XYYY    -113.3621   YYYY    -719.5600   XXXZ     611.0710
      XXYZ       0.6866   XYYZ     240.1123   YYYZ      15.3013
      XXZZ   -1292.0539   XYZZ     -64.8523   YYZZ    -622.7505
      XZZZ     715.2529   YZZZ      18.8304   ZZZZ   -3024.9519
 -----------------------------------------------------------------
 Calculating analytic gradient of the SCF energy
 Gradient of SCF Energy
            1           2           3           4           5           6
    1   0.0011465  -0.0008657   0.0002728  -0.0009597  -0.0001984   0.0036515
    2   0.0006984   0.0017022   0.0001404   0.0004044  -0.0001574   0.0000758
    3   0.0001539  -0.0003283   0.0000549  -0.0018766   0.0010833  -0.0027285
            7           8           9          10          11          12
    1  -0.0022946   0.0032237  -0.0031979   0.0003324   0.0025628  -0.0004399
    2   0.0000204  -0.0004328   0.0002351  -0.0013258  -0.0006947  -0.0010956
    3   0.0011545   0.0031260   0.0000133   0.0016538  -0.0016723  -0.0016896
           13          14          15          16          17          18
    1   0.0007940  -0.0008719  -0.0026360   0.0001778   0.0007521  -0.0002248
    2   0.0006143  -0.0011863  -0.0010749  -0.0000071  -0.0001506  -0.0001732
    3   0.0016060   0.0001537   0.0001739  -0.0000688  -0.0006390  -0.0000886
           19          20          21          22
    1   0.0003805  -0.0001425  -0.0016234   0.0001607
    2   0.0007440  -0.0000583   0.0020541  -0.0003325
    3   0.0006031  -0.0000056  -0.0002427  -0.0004362
 Max gradient component =       3.652E-03
 RMS gradient           =       1.300E-03
 Gradient time:  CPU 195.29 s  wall 32.77 s
 Geometry Optimization Parameters
   NAtoms,    NIC,     NZ,  NCons,   NDum,   NFix, NCnnct, MaxDiis
       22     155      22       0       0       0       0       0

 Cartesian Hessian Update
 Hessian updated using BFGS update


** GEOMETRY OPTIMIZATION IN DELOCALIZED INTERNAL COORDINATES **
   Searching for a Minimum

   Optimization Cycle:   3

                       Coordinates (Angstroms)
     ATOM                X               Y               Z
      1  C        -0.0218865079    0.0333171556   -0.0305229108
      2  C        -0.0169553074   -0.1263479391    1.3553638203
      3  H         0.9237652105   -0.2521643834    1.8741883385
      4  C        -1.1934662754   -0.1410401370    2.0872405888
      5  Cl       -1.0943988309   -0.3591761143    3.8189227999
      6  C        -2.4255306919    0.0104804198    1.4474043242
      7  Cl       -3.9057472034   -0.0068641390    2.3669942013
      8  C        -2.4531673424    0.1783048136    0.0576079854
      9  Cl       -3.9887232613    0.3798990364   -0.7471660258
     10  C        -1.2568259516    0.1867097938   -0.6747701161
     11  Cl       -1.2964785195    0.4400333325   -2.4072601985
     12  C         1.2658372940    0.0075051828   -0.7751171343
     13  C         2.2966023152    0.9222763597   -0.5175721711
     14  Cl        2.0811776363    2.2172662599    0.6539264349
     15  C         3.5054732283    0.8615714117   -1.2038563721
     16  H         4.2763517979    1.5907471647   -0.9882019445
     17  C         3.7124209723   -0.1267419716   -2.1603114451
     18  H         4.6557503043   -0.1719305190   -2.6913127640
     19  C         2.7042192671   -1.0484832236   -2.4306305629
     20  H         2.8540834808   -1.8242283222   -3.1721690264
     21  C         1.4970860551   -0.9739270702   -1.7470118230
     22  H         0.7176314172   -1.6956342024   -1.9587557579
   Point Group: c1    Number of degrees of freedom:    60


   Energy is  -2761.508882865

 Hessian updated using BFGS update

 55 Hessian modes will be used to form the next step
  Hessian Eigenvalues:
     0.015123    0.019140    0.019216    0.022903    0.023214    0.023577
     0.023677    0.023686    0.023910    0.023938    0.024089    0.024090
     0.024109    0.024114    0.024131    0.024137    0.024142    0.024153
     0.031604    0.158344    0.159983    0.159997    0.160063    0.160612
     0.215143    0.225064    0.233454    0.237643    0.245374    0.249961
     0.249991    0.249997    0.250000    0.250000    0.262798    0.288459
     0.300951    0.301997    0.313716    0.354777    0.356626    0.356707
     0.375913    0.424743    0.430185    0.433685    0.454937    0.461816
     0.468485    0.472510    0.477022    0.478263    0.478808    0.480589
     0.653935

 Minimum search - taking simple RFO step
 Searching for Lamda that Minimizes Along All modes
 Value Taken    Lamda =  -0.00111393
 Step Taken.  Stepsize is  0.195214

                             Maximum     Tolerance    Cnvgd?
         Gradient           0.006155      0.000300      NO
         Displacement       0.146458      0.001200      NO
         Energy change     -0.002554      0.000001      NO


 New Cartesian Coordinates Obtained by Inverse Iteration

 Displacement from previous Coordinates is:  0.665354
 ----------------------------------------------------------------
             Standard Nuclear Orientation (Angstroms)
    I     Atom           X                Y                Z
 ----------------------------------------------------------------
    1      C      -0.0265194067     0.0548600809    -0.0390564445
    2      C      -0.0121543869    -0.1600140966     1.3385843311
    3      H       0.9328397530    -0.3120757379     1.8444982837
    4      C      -1.1861495128    -0.1921262931     2.0760054566
    5      Cl     -1.0754783086    -0.4758330250     3.7945077097
    6      C      -2.4240810619    -0.0076315104     1.4479080747
    7      Cl     -3.8916294950    -0.0550730012     2.3735812619
    8      C      -2.4557626722     0.2185648040     0.0615172506
    9      Cl     -3.9778590818     0.4603982044    -0.7423991315
   10      C      -1.2602381327     0.2515945225    -0.6714080096
   11      Cl     -1.3025324573     0.5738395323    -2.3879472255
   12      C       1.2581429434     0.0253553996    -0.7857804267
   13      C       2.2720168377     0.9651554716    -0.5677244436
   14      Cl      2.0192885116     2.3013340705     0.5510024207
   15      C       3.4924279220     0.8888151140    -1.2355770251
   16      H       4.2512877462     1.6371531668    -1.0459883000
   17      C       3.7158745358    -0.1446804224    -2.1403553309
   18      H       4.6658920511    -0.2032247723    -2.6586307523
   19      C       2.7198982439    -1.0915494717    -2.3790885805
   20      H       2.8863392978    -1.8985726954    -3.0826291460
   21      C       1.5068432417    -1.0004671727    -1.7068830868
   22      H       0.7287725190    -1.7342492592    -1.8871466457
 ----------------------------------------------------------------
 Nuclear Repulsion Energy =        1761.55247847 hartrees
 There are       81 alpha and       81 beta electrons
 Applying Cartesian multipole field
    Component          Value
    ---------          -----
     (2,0,0)        1.00000E-11
     (0,2,0)        2.00000E-11
     (0,0,2)       -3.00000E-11
 Nucleus-field energy     =    -0.0000000198 hartrees
 Requested basis set is 6-311++G(d,p)
 There are 162 shells and 449 basis functions
 A cutoff of  1.0D-15 yielded  10196 shell pairs
 There are     84826 function pairs (     91187 Cartesian)
 Smallest overlap matrix eigenvalue = 2.56E-07
 Linear dependence detected in AO basis
 Number of orthogonalized atomic orbitals = 445
 Maximum deviation from orthogonality = 8.016E-10
 Guess from superposition of atomic densities
 Warning:  Energy on first SCF cycle will be non-variational
 SAD guess density has 162.000000 electrons

 -----------------------------------------------------------------------
  General SCF calculation program by
  Eric Jon Sundstrom, Paul Horn, Yuezhi Mao, Dmitri Zuev, Alec White,
  David Stuck, Shaama M.S., Shane Yost, Joonho Lee, David Small,
  Daniel Levine, Susi Lehtola, Hugh Burton, Evgeny Epifanovsky,
  Bang C. Huynh
 -----------------------------------------------------------------------
 Exchange:     0.2000 Hartree-Fock + 0.0800 Slater + 0.7200 B88
 Correlation:  0.1900 VWN1RPA + 0.8100 LYP
 Using SG-1 standard quadrature grid
 using 6 threads for integral computing
 -------------------------------------------------------
 OpenMP Integral computing Module                
 Release: version 2.0, May 2017, Q-Chem Inc. Pleasanton 
 -------------------------------------------------------
 A restricted SCF calculation will be
 performed using DIIS
 SCF converges when DIIS error is below 1.0e-08
 ---------------------------------------
  Cycle       Energy         DIIS error
 ---------------------------------------
    1   -2765.5076228268      2.92e-02  
    2   -2761.3643008318      2.34e-03  
    3   -2761.2635045869      2.96e-03  
    4   -2761.4985387610      6.31e-04  
    5   -2761.5071855111      3.08e-04  
    6   -2761.5094288706      9.78e-05  
    7   -2761.5096315091      3.97e-05  
    8   -2761.5096709576      1.14e-05  
    9   -2761.5096739176      3.31e-06  
   10   -2761.5096741746      1.11e-06  
   11   -2761.5096742038      3.28e-07  
   12   -2761.5096742062      1.49e-07  
   13   -2761.5096742069      4.02e-08  
   14   -2761.5096742067      1.49e-08  
   15   -2761.5096742067      4.38e-09  Convergence criterion met
 ---------------------------------------
 SCF time:   CPU 657.82s  wall 116.00s 
 SCF   energy in the final basis set =    -2761.5096742067
 Total energy in the final basis set =    -2761.5096742067

 --------------------------------------------------------------

                    Orbital Energies (a.u.)
 --------------------------------------------------------------

 Alpha MOs
 -- Occupied --
********-101.5765-101.5745-101.5741-101.5661 -10.2786 -10.2776 -10.2732
-10.2709 -10.2583 -10.2315 -10.2213 -10.2169 -10.2045 -10.2044 -10.2032
-10.1995  -9.4917  -9.4912  -9.4891  -9.4889  -9.4809  -7.2567  -7.2562
 -7.2538  -7.2536  -7.2466  -7.2461  -7.2456  -7.2455  -7.2451  -7.2439
 -7.2438  -7.2433  -7.2430  -7.2357  -7.2353  -0.9585  -0.9193  -0.9105
 -0.8910  -0.8654  -0.8561  -0.8473  -0.7986  -0.7620  -0.7520  -0.7396
 -0.6593  -0.6416  -0.6268  -0.6080  -0.5505  -0.5426  -0.5243  -0.4984
 -0.4930  -0.4782  -0.4660  -0.4609  -0.4565  -0.4507  -0.4300  -0.4243
 -0.4108  -0.3989  -0.3871  -0.3865  -0.3752  -0.3545  -0.3530  -0.3515
 -0.3478  -0.3370  -0.3320  -0.3259  -0.3156  -0.2874  -0.2723  -0.2661
 -0.2613
 -- Virtual --
 -0.0648  -0.0551  -0.0463  -0.0396  -0.0325  -0.0148  -0.0039   0.0002
  0.0045   0.0111   0.0199   0.0221   0.0270   0.0285   0.0380   0.0414
  0.0488   0.0523   0.0555   0.0636   0.0693   0.0733   0.0792   0.0829
  0.0854   0.0885   0.0920   0.0975   0.0978   0.1003   0.1010   0.1075
  0.1077   0.1123   0.1128   0.1173   0.1196   0.1222   0.1250   0.1278
  0.1326   0.1345   0.1394   0.1432   0.1444   0.1504   0.1527   0.1572
  0.1640   0.1653   0.1697   0.1712   0.1773   0.1849   0.1863   0.1947
  0.1954   0.1974   0.2030   0.2042   0.2080   0.2119   0.2170   0.2257
  0.2274   0.2362   0.2429   0.2451   0.2484   0.2503   0.2550   0.2567
  0.2630   0.2651   0.2705   0.2713   0.2770   0.2790   0.2819   0.2835
  0.2864   0.2924   0.2943   0.2991   0.3041   0.3072   0.3109   0.3171
  0.3226   0.3266   0.3357   0.3490   0.3547   0.3714   0.4083   0.4176
  0.4329   0.4344   0.4466   0.4502   0.4556   0.4564   0.4662   0.4674
  0.4790   0.4883   0.4901   0.4952   0.4960   0.5058   0.5105   0.5184
  0.5332   0.5366   0.5491   0.5597   0.5616   0.5667   0.5789   0.5814
  0.5825   0.5906   0.6044   0.6091   0.6134   0.6176   0.6243   0.6288
  0.6311   0.6435   0.6576   0.6659   0.6772   0.6811   0.6866   0.6887
  0.7078   0.7093   0.7187   0.7287   0.7357   0.7459   0.7667   0.7926
  0.8046   0.8106   0.8169   0.8313   0.8364   0.8371   0.8402   0.8448
  0.8452   0.8504   0.8522   0.8577   0.8616   0.8673   0.8709   0.8726
  0.8820   0.8845   0.8933   0.8958   0.9045   0.9109   0.9205   0.9243
  0.9323   0.9366   0.9415   0.9467   0.9497   0.9587   0.9683   0.9735
  0.9839   0.9856   0.9881   1.0006   1.0122   1.0216   1.0291   1.0446
  1.0533   1.0782   1.0860   1.1042   1.1201   1.1446   1.1582   1.1868
  1.1939   1.2099   1.2370   1.2527   1.2627   1.2689   1.2810   1.2849
  1.2952   1.3052   1.3119   1.3243   1.3613   1.3785   1.4049   1.4183
  1.4546   1.4853   1.4924   1.5069   1.5262   1.5475   1.5521   1.5689
  1.5947   1.6195   1.6298   1.6379   1.6520   1.6556   1.6933   1.6965
  1.7280   1.7327   1.7530   1.7720   1.7977   1.8067   1.8380   1.8398
  1.8583   1.8641   1.8698   1.8860   1.9072   1.9180   1.9304   1.9386
  1.9545   1.9710   1.9892   2.0144   2.0252   2.0432   2.0690   2.0849
  2.1176   2.1424   2.2007   2.2284   2.2322   2.2497   2.2555   2.2746
  2.2836   2.2885   2.3036   2.3136   2.3224   2.3395   2.3602   2.3940
  2.4014   2.4248   2.4295   2.4399   2.4519   2.4589   2.4919   2.5053
  2.5256   2.5486   2.5536   2.5691   2.5976   2.6083   2.6499   2.6582
  2.6828   2.6903   2.6983   2.7135   2.7263   2.7402   2.7498   2.7747
  2.7855   2.7886   2.8022   2.8085   2.8354   2.8423   2.8625   2.8782
  2.9083   2.9781   2.9941   3.0700   3.0738   3.0864   3.1180   3.1405
  3.1617   3.1683   3.2131   3.2300   3.2577   3.3383   3.3723   3.3924
  3.5028   3.5233   3.5481   3.6443   3.6733   3.7407   3.8434   3.9166
  4.0238   4.0353   4.0709   4.1338   4.3547   4.8045   4.8299   9.7364
  9.7890   9.8076   9.8118   9.8373  23.3379  23.5787  23.8012  23.8501
 23.9023  23.9256  23.9477  23.9760  24.0352  24.0683  24.1113  24.1636
 25.7722  25.8116  25.8714  25.9088  25.9423  26.0833  26.1055  26.1763
 26.2478  26.3291  26.4631  26.6033  26.7199  26.7522  26.9580 215.7257
215.7837 215.8068 215.8104 215.8432
 --------------------------------------------------------------

          Ground-State Mulliken Net Atomic Charges

     Atom                 Charge (a.u.)
  ----------------------------------------
      1 C                    -0.015469
      2 C                    -1.787055
      3 H                     0.229039
      4 C                    -0.393928
      5 Cl                    0.640844
      6 C                     0.033347
      7 Cl                    0.622519
      8 C                    -0.146498
      9 Cl                    0.605814
     10 C                    -0.275152
     11 Cl                    0.595762
     12 C                     0.834097
     13 C                    -0.513768
     14 Cl                    0.400376
     15 C                    -0.198604
     16 H                     0.203496
     17 C                    -0.383788
     18 H                     0.167432
     19 C                    -0.316734
     20 H                     0.177353
     21 C                    -0.665394
     22 H                     0.186309
  ----------------------------------------
  Sum of atomic charges =     0.000000

 -----------------------------------------------------------------
                    Cartesian Multipole Moments
 -----------------------------------------------------------------
    Charge (ESU x 10^10)
                -0.0000
    Dipole Moment (Debye)
         X       2.6832      Y      -1.3685      Z      -1.4586
       Tot       3.3466
    Quadrupole Moments (Debye-Ang)
        XX    -126.8177     XY      -0.8837     YY    -132.8534
        XZ      -4.4836     YZ       2.9263     ZZ    -131.4816
    Octopole Moments (Debye-Ang^2)
       XXX     211.3395    XXY     -27.9492    XYY      57.3998
       YYY    -104.0740    XXZ     -45.0015    XYZ       3.5444
       YYZ     -23.0075    XZZ      73.0756    YZZ     -42.0707
       ZZZ     -62.1328
    Hexadecapole Moments (Debye-Ang^3)
      XXXX   -4801.4768   XXXY     -71.2653   XXYY    -978.0207
      XYYY    -105.9193   YYYY    -784.0519   XXXZ     617.0933
      XXYZ      15.7523   XYYZ     240.3953   YYYZ      63.8797
      XXZZ   -1278.1245   XYZZ     -62.0921   YYZZ    -624.5160
      XZZZ     725.8836   YZZZ      58.9936   ZZZZ   -2988.3810
 -----------------------------------------------------------------
 Calculating analytic gradient of the SCF energy
 Gradient of SCF Energy
            1           2           3           4           5           6
    1   0.0014227   0.0003260   0.0007856   0.0002621   0.0002293  -0.0009578
    2   0.0004996   0.0009947   0.0001357  -0.0000157   0.0000305  -0.0001227
    3  -0.0006838  -0.0003849   0.0001822   0.0006799  -0.0001761   0.0004860
            7           8           9          10          11          12
    1   0.0004628   0.0001964   0.0002564   0.0000379   0.0009174  -0.0016075
    2  -0.0001430   0.0000224   0.0000132  -0.0002059  -0.0004501  -0.0001126
    3   0.0004730  -0.0008945  -0.0006944   0.0000968   0.0000436   0.0002199
           13          14          15          16          17          18
    1  -0.0004814  -0.0012007   0.0002760  -0.0000309   0.0005828   0.0000075
    2  -0.0003424  -0.0008449   0.0002556   0.0000940  -0.0001344   0.0001527
    3   0.0002751   0.0005220   0.0002167   0.0001087  -0.0001406   0.0000549
           19          20          21          22
    1  -0.0000413  -0.0002282  -0.0003565  -0.0008588
    2  -0.0004949  -0.0001171   0.0010606  -0.0002755
    3  -0.0005226   0.0000127   0.0002675  -0.0001421
 Max gradient component =       1.607E-03
 RMS gradient           =       5.257E-04
 Gradient time:  CPU 195.20 s  wall 32.75 s
 Geometry Optimization Parameters
   NAtoms,    NIC,     NZ,  NCons,   NDum,   NFix, NCnnct, MaxDiis
       22     155      22       0       0       0       0       0

 Cartesian Hessian Update
 Hessian updated using BFGS update


** GEOMETRY OPTIMIZATION IN DELOCALIZED INTERNAL COORDINATES **
   Searching for a Minimum

   Optimization Cycle:   4

                       Coordinates (Angstroms)
     ATOM                X               Y               Z
      1  C        -0.0265194067    0.0548600809   -0.0390564445
      2  C        -0.0121543869   -0.1600140966    1.3385843311
      3  H         0.9328397530   -0.3120757379    1.8444982837
      4  C        -1.1861495128   -0.1921262931    2.0760054566
      5  Cl       -1.0754783086   -0.4758330250    3.7945077097
      6  C        -2.4240810619   -0.0076315104    1.4479080747
      7  Cl       -3.8916294950   -0.0550730012    2.3735812619
      8  C        -2.4557626722    0.2185648040    0.0615172506
      9  Cl       -3.9778590818    0.4603982044   -0.7423991315
     10  C        -1.2602381327    0.2515945225   -0.6714080096
     11  Cl       -1.3025324573    0.5738395323   -2.3879472255
     12  C         1.2581429434    0.0253553996   -0.7857804267
     13  C         2.2720168377    0.9651554716   -0.5677244436
     14  Cl        2.0192885116    2.3013340705    0.5510024207
     15  C         3.4924279220    0.8888151140   -1.2355770251
     16  H         4.2512877462    1.6371531668   -1.0459883000
     17  C         3.7158745358   -0.1446804224   -2.1403553309
     18  H         4.6658920511   -0.2032247723   -2.6586307523
     19  C         2.7198982439   -1.0915494717   -2.3790885805
     20  H         2.8863392978   -1.8985726954   -3.0826291460
     21  C         1.5068432417   -1.0004671727   -1.7068830868
     22  H         0.7287725190   -1.7342492592   -1.8871466457
   Point Group: c1    Number of degrees of freedom:    60


   Energy is  -2761.509674207

 Hessian updated using BFGS update

 58 Hessian modes will be used to form the next step
  Hessian Eigenvalues:
     0.010177    0.019125    0.019513    0.023186    0.023306    0.023623
     0.023684    0.023715    0.023937    0.024038    0.024087    0.024093
     0.024114    0.024126    0.024133    0.024142    0.024152    0.024227
     0.029447    0.158693    0.159983    0.160014    0.160210    0.160786
     0.210715    0.224374    0.229947    0.236747    0.245308    0.249961
     0.249994    0.249997    0.250000    0.250000    0.252155    0.267669
     0.300232    0.300996    0.301065    0.310025    0.337644    0.354415
     0.356649    0.356675    0.356913    0.367202    0.424135    0.430244
     0.433756    0.455332    0.466500    0.469106    0.472553    0.477341
     0.478279    0.478844    0.506587    0.601453

 Minimum search - taking simple RFO step
 Searching for Lamda that Minimizes Along All modes
 Value Taken    Lamda =  -0.00054787
 Step Taken.  Stepsize is  0.182228

                             Maximum     Tolerance    Cnvgd?
         Gradient           0.005773      0.000300      NO
         Displacement       0.154025      0.001200      NO
         Energy change     -0.000791      0.000001      NO


 New Cartesian Coordinates Obtained by Inverse Iteration

 Displacement from previous Coordinates is:  0.644732
 ----------------------------------------------------------------
             Standard Nuclear Orientation (Angstroms)
    I     Atom           X                Y                Z
 ----------------------------------------------------------------
    1      C      -0.0250560613     0.0633972440    -0.0321183745
    2      C      -0.0161690676    -0.2057253917     1.3360477718
    3      H       0.9257589166    -0.3882777763     1.8370839930
    4      C      -1.1935113422    -0.2463080054     2.0691705640
    5      Cl     -1.0956695841    -0.5933493970     3.7757654226
    6      C      -2.4266063859    -0.0179155128     1.4450294538
    7      Cl     -3.8984987070    -0.0753469347     2.3571606121
    8      C      -2.4514316247     0.2601515778     0.0682075632
    9      Cl     -3.9671549430     0.5511447977    -0.7234790122
   10      C      -1.2524969603     0.3026567928    -0.6599182561
   11      Cl     -1.2781522646     0.6799326734    -2.3633657995
   12      C       1.2625470262     0.0333020070    -0.7808755358
   13      C       2.2578091795     1.0015923291    -0.6125582530
   14      Cl      1.9825625636     2.3804232472     0.4488305532
   15      C       3.4772813279     0.9194828563    -1.2825037668
   16      H       4.2220015842     1.6900326661    -1.1315416688
   17      C       3.7146525268    -0.1499992220    -2.1396586312
   18      H       4.6636933023    -0.2148218489    -2.6594110824
   19      C       2.7366702522    -1.1253306713    -2.3317162311
   20      H       2.9178207505    -1.9575174432    -3.0011959755
   21      C       1.5252644865    -1.0277566395    -1.6582619779
   22      H       0.7559041114    -1.7781944400    -1.8037011283
 ----------------------------------------------------------------
 Nuclear Repulsion Energy =        1761.22086759 hartrees
 There are       81 alpha and       81 beta electrons
 Applying Cartesian multipole field
    Component          Value
    ---------          -----
     (2,0,0)        1.00000E-11
     (0,2,0)        2.00000E-11
     (0,0,2)       -3.00000E-11
 Nucleus-field energy     =    -0.0000000178 hartrees
 Requested basis set is 6-311++G(d,p)
 There are 162 shells and 449 basis functions
 A cutoff of  1.0D-15 yielded  10187 shell pairs
 There are     84771 function pairs (     91123 Cartesian)
 Smallest overlap matrix eigenvalue = 2.51E-07
 Linear dependence detected in AO basis
 Number of orthogonalized atomic orbitals = 445
 Maximum deviation from orthogonality = 3.005E-10
 Guess from superposition of atomic densities
 Warning:  Energy on first SCF cycle will be non-variational
 SAD guess density has 162.000000 electrons

 -----------------------------------------------------------------------
  General SCF calculation program by
  Eric Jon Sundstrom, Paul Horn, Yuezhi Mao, Dmitri Zuev, Alec White,
  David Stuck, Shaama M.S., Shane Yost, Joonho Lee, David Small,
  Daniel Levine, Susi Lehtola, Hugh Burton, Evgeny Epifanovsky,
  Bang C. Huynh
 -----------------------------------------------------------------------
 Exchange:     0.2000 Hartree-Fock + 0.0800 Slater + 0.7200 B88
 Correlation:  0.1900 VWN1RPA + 0.8100 LYP
 Using SG-1 standard quadrature grid
 using 6 threads for integral computing
 -------------------------------------------------------
 OpenMP Integral computing Module                
 Release: version 2.0, May 2017, Q-Chem Inc. Pleasanton 
 -------------------------------------------------------
 A restricted SCF calculation will be
 performed using DIIS
 SCF converges when DIIS error is below 1.0e-08
 ---------------------------------------
  Cycle       Energy         DIIS error
 ---------------------------------------
    1   -2765.5103377145      2.92e-02  
    2   -2761.3648106811      2.34e-03  
    3   -2761.2644931325      2.96e-03  
    4   -2761.4987705043      6.34e-04  
    5   -2761.5075752754      3.07e-04  
    6   -2761.5097986037      9.81e-05  
    7   -2761.5100028608      3.96e-05  
    8   -2761.5100421014      1.16e-05  
    9   -2761.5100451396      3.32e-06  
   10   -2761.5100453980      1.11e-06  
   11   -2761.5100454278      3.25e-07  
   12   -2761.5100454296      1.49e-07  
   13   -2761.5100454304      3.96e-08  
   14   -2761.5100454304      1.48e-08  
   15   -2761.5100454305      4.36e-09  Convergence criterion met
 ---------------------------------------
 SCF time:   CPU 656.17s  wall 116.00s 
 SCF   energy in the final basis set =    -2761.5100454305
 Total energy in the final basis set =    -2761.5100454305

 --------------------------------------------------------------

                    Orbital Energies (a.u.)
 --------------------------------------------------------------

 Alpha MOs
 -- Occupied --
********-101.5767-101.5746-101.5739-101.5657 -10.2783 -10.2773 -10.2729
-10.2710 -10.2582 -10.2314 -10.2212 -10.2170 -10.2044 -10.2044 -10.2029
-10.1993  -9.4918  -9.4914  -9.4892  -9.4887  -9.4804  -7.2568  -7.2564
 -7.2539  -7.2534  -7.2467  -7.2463  -7.2457  -7.2453  -7.2450  -7.2440
 -7.2436  -7.2435  -7.2429  -7.2352  -7.2348  -0.9589  -0.9191  -0.9105
 -0.8917  -0.8659  -0.8559  -0.8471  -0.7983  -0.7618  -0.7517  -0.7393
 -0.6590  -0.6406  -0.6277  -0.6077  -0.5503  -0.5427  -0.5244  -0.4987
 -0.4930  -0.4784  -0.4661  -0.4607  -0.4566  -0.4505  -0.4299  -0.4249
 -0.4100  -0.3990  -0.3868  -0.3863  -0.3751  -0.3542  -0.3533  -0.3515
 -0.3475  -0.3361  -0.3322  -0.3259  -0.3156  -0.2858  -0.2722  -0.2662
 -0.2625
 -- Virtual --
 -0.0622  -0.0556  -0.0453  -0.0395  -0.0348  -0.0149  -0.0037   0.0007
  0.0043   0.0112   0.0194   0.0220   0.0275   0.0286   0.0380   0.0416
  0.0490   0.0524   0.0557   0.0636   0.0684   0.0738   0.0794   0.0825
  0.0850   0.0888   0.0923   0.0966   0.0981   0.1000   0.1010   0.1069
  0.1077   0.1119   0.1130   0.1173   0.1196   0.1225   0.1244   0.1276
  0.1320   0.1340   0.1391   0.1432   0.1448   0.1502   0.1511   0.1566
  0.1639   0.1654   0.1696   0.1716   0.1776   0.1853   0.1866   0.1942
  0.1956   0.1966   0.2012   0.2056   0.2075   0.2111   0.2169   0.2254
  0.2274   0.2360   0.2415   0.2440   0.2489   0.2498   0.2548   0.2579
  0.2624   0.2658   0.2700   0.2721   0.2767   0.2785   0.2806   0.2823
  0.2867   0.2915   0.2940   0.2984   0.3033   0.3051   0.3150   0.3178
  0.3228   0.3264   0.3358   0.3486   0.3550   0.3721   0.4087   0.4179
  0.4317   0.4344   0.4457   0.4515   0.4561   0.4574   0.4651   0.4664
  0.4808   0.4887   0.4917   0.4939   0.4965   0.5047   0.5097   0.5175
  0.5331   0.5380   0.5471   0.5579   0.5636   0.5678   0.5792   0.5795
  0.5840   0.5895   0.6051   0.6095   0.6145   0.6180   0.6237   0.6316
  0.6326   0.6446   0.6581   0.6683   0.6743   0.6814   0.6841   0.6891
  0.7082   0.7111   0.7227   0.7289   0.7365   0.7456   0.7714   0.7895
  0.8048   0.8110   0.8160   0.8318   0.8370   0.8387   0.8399   0.8448
  0.8463   0.8512   0.8520   0.8581   0.8628   0.8663   0.8715   0.8755
  0.8805   0.8845   0.8936   0.8993   0.9020   0.9095   0.9207   0.9220
  0.9369   0.9374   0.9443   0.9471   0.9498   0.9593   0.9677   0.9749
  0.9878   0.9889   0.9914   0.9993   1.0137   1.0230   1.0335   1.0434
  1.0515   1.0759   1.0863   1.1058   1.1271   1.1493   1.1596   1.1870
  1.1927   1.2136   1.2371   1.2531   1.2647   1.2693   1.2808   1.2868
  1.2980   1.3083   1.3123   1.3233   1.3645   1.3808   1.4036   1.4204
  1.4445   1.4831   1.4928   1.5043   1.5304   1.5477   1.5515   1.5706
  1.5923   1.6193   1.6288   1.6401   1.6531   1.6558   1.6920   1.6954
  1.7287   1.7313   1.7533   1.7708   1.7973   1.8096   1.8367   1.8388
  1.8533   1.8616   1.8683   1.8836   1.9039   1.9206   1.9316   1.9405
  1.9548   1.9743   1.9925   2.0177   2.0288   2.0424   2.0684   2.0826
  2.1205   2.1397   2.2029   2.2282   2.2314   2.2479   2.2570   2.2736
  2.2830   2.2871   2.3042   2.3134   2.3217   2.3451   2.3608   2.3951
  2.4045   2.4251   2.4285   2.4392   2.4553   2.4606   2.4924   2.5064
  2.5249   2.5468   2.5561   2.5714   2.5984   2.6073   2.6448   2.6608
  2.6808   2.6910   2.7017   2.7108   2.7224   2.7408   2.7498   2.7736
  2.7872   2.7901   2.8049   2.8068   2.8381   2.8445   2.8658   2.8709
  2.9078   2.9804   2.9956   3.0705   3.0770   3.0890   3.1170   3.1433
  3.1588   3.1705   3.2119   3.2327   3.2576   3.3360   3.3749   3.3906
  3.5080   3.5232   3.5504   3.6464   3.6738   3.7438   3.8447   3.9186
  4.0234   4.0358   4.0711   4.1336   4.3443   4.8056   4.8294   9.7381
  9.7890   9.8090   9.8127   9.8375  23.3400  23.5780  23.8012  23.8484
 23.9013  23.9243  23.9470  23.9764  24.0357  24.0685  24.1145  24.1654
 25.7717  25.8092  25.8708  25.9097  25.9409  26.0891  26.1048  26.1773
 26.2473  26.3333  26.4654  26.6008  26.7207  26.7581  26.9641 215.7276
215.7833 215.8085 215.8115 215.8441
 --------------------------------------------------------------

          Ground-State Mulliken Net Atomic Charges

     Atom                 Charge (a.u.)
  ----------------------------------------
      1 C                    -0.036146
      2 C                    -1.701287
      3 H                     0.231019
      4 C                    -0.480273
      5 Cl                    0.637963
      6 C                     0.058583
      7 Cl                    0.618742
      8 C                    -0.062835
      9 Cl                    0.607875
     10 C                    -0.375474
     11 Cl                    0.604997
     12 C                     0.788945
     13 C                    -0.609592
     14 Cl                    0.411407
     15 C                    -0.163780
     16 H                     0.203117
     17 C                    -0.348003
     18 H                     0.168856
     19 C                    -0.324602
     20 H                     0.176292
     21 C                    -0.596071
     22 H                     0.190266
  ----------------------------------------
  Sum of atomic charges =     0.000000

 -----------------------------------------------------------------
                    Cartesian Multipole Moments
 -----------------------------------------------------------------
    Charge (ESU x 10^10)
                -0.0000
    Dipole Moment (Debye)
         X       2.6578      Y      -1.4297      Z      -1.4167
       Tot       3.3339
    Quadrupole Moments (Debye-Ang)
        XX    -126.6608     XY      -1.0037     YY    -132.7045
        XZ      -4.5209     YZ       2.8693     ZZ    -131.7014
    Octopole Moments (Debye-Ang^2)
       XXX     210.9842    XXY     -29.7216    XYY      58.2433
       YYY    -109.5385    XXZ     -44.3606    XYZ       3.2763
       YYZ     -22.3347    XZZ      73.2655    YZZ     -43.1351
       ZZZ     -57.9013
    Hexadecapole Moments (Debye-Ang^3)
      XXXX   -4785.1078   XXXY     -64.5622   XXYY    -983.6025
      XYYY     -98.0085   YYYY    -850.9417   XXXZ     632.3365
      XXYZ      29.1022   XYYZ     244.8794   YYYZ     108.6020
      XXZZ   -1267.3695   XYZZ     -58.5046   YYZZ    -627.0226
      XZZZ     745.6050   YZZZ      96.3125   ZZZZ   -2949.0248
 -----------------------------------------------------------------
 Calculating analytic gradient of the SCF energy
 Gradient of SCF Energy
            1           2           3           4           5           6
    1  -0.0001584   0.0006422   0.0005265   0.0004964   0.0000427  -0.0023049
    2   0.0005897   0.0000217   0.0001634  -0.0003278   0.0001733  -0.0000147
    3  -0.0009328  -0.0001311   0.0000859   0.0010441  -0.0005488   0.0010657
            7           8           9          10          11          12
    1   0.0013254  -0.0014509   0.0011587   0.0003585   0.0010386  -0.0007922
    2   0.0000239   0.0002401  -0.0004300  -0.0000238  -0.0005083   0.0004826
    3  -0.0010408  -0.0010611   0.0008017  -0.0003749   0.0006561   0.0006324
           13          14          15          16          17          18
    1  -0.0001636  -0.0006897   0.0011965  -0.0001604  -0.0003532   0.0001038
    2  -0.0007389  -0.0000432   0.0004806  -0.0000052  -0.0000731   0.0001553
    3  -0.0002636   0.0003109  -0.0000551   0.0000194   0.0003333   0.0000589
           19          20          21          22
    1  -0.0001080  -0.0000251   0.0002948  -0.0009775
    2  -0.0004966   0.0000834   0.0001439   0.0001038
    3  -0.0003528   0.0000730  -0.0002673  -0.0000529
 Max gradient component =       2.305E-03
 RMS gradient           =       6.341E-04
 Gradient time:  CPU 194.90 s  wall 32.70 s
 Geometry Optimization Parameters
   NAtoms,    NIC,     NZ,  NCons,   NDum,   NFix, NCnnct, MaxDiis
       22     155      22       0       0       0       0       0

 Cartesian Hessian Update
 Hessian updated using BFGS update


** GEOMETRY OPTIMIZATION IN DELOCALIZED INTERNAL COORDINATES **
   Searching for a Minimum

   Optimization Cycle:   5

                       Coordinates (Angstroms)
     ATOM                X               Y               Z
      1  C        -0.0250560613    0.0633972440   -0.0321183745
      2  C        -0.0161690676   -0.2057253917    1.3360477718
      3  H         0.9257589166   -0.3882777763    1.8370839930
      4  C        -1.1935113422   -0.2463080054    2.0691705640
      5  Cl       -1.0956695841   -0.5933493970    3.7757654226
      6  C        -2.4266063859   -0.0179155128    1.4450294538
      7  Cl       -3.8984987070   -0.0753469347    2.3571606121
      8  C        -2.4514316247    0.2601515778    0.0682075632
      9  Cl       -3.9671549430    0.5511447977   -0.7234790122
     10  C        -1.2524969603    0.3026567928   -0.6599182561
     11  Cl       -1.2781522646    0.6799326734   -2.3633657995
     12  C         1.2625470262    0.0333020070   -0.7808755358
     13  C         2.2578091795    1.0015923291   -0.6125582530
     14  Cl        1.9825625636    2.3804232472    0.4488305532
     15  C         3.4772813279    0.9194828563   -1.2825037668
     16  H         4.2220015842    1.6900326661   -1.1315416688
     17  C         3.7146525268   -0.1499992220   -2.1396586312
     18  H         4.6636933023   -0.2148218489   -2.6594110824
     19  C         2.7366702522   -1.1253306713   -2.3317162311
     20  H         2.9178207505   -1.9575174432   -3.0011959755
     21  C         1.5252644865   -1.0277566395   -1.6582619779
     22  H         0.7559041114   -1.7781944400   -1.8037011283
   Point Group: c1    Number of degrees of freedom:    60


   Energy is  -2761.510045431

 Hessian updated using BFGS update

 60 Hessian modes will be used to form the next step
  Hessian Eigenvalues:
     0.005998    0.019511    0.019751    0.023264    0.023596    0.023641
     0.023680    0.023932    0.024035    0.024036    0.024090    0.024096
     0.024115    0.024131    0.024140    0.024151    0.024169    0.024789
     0.028341    0.159591    0.159986    0.160030    0.160174    0.161762
     0.219152    0.226260    0.234609    0.236533    0.245336    0.249960
     0.249994    0.249999    0.250000    0.250001    0.255942    0.278326
     0.300211    0.300994    0.301032    0.301346    0.315404    0.341467
     0.354332    0.356645    0.356665    0.356835    0.357373    0.360517
     0.423483    0.430226    0.435887    0.455213    0.465323    0.469035
     0.472584    0.476941    0.478746    0.479136    0.506187    0.540508

 Minimum search - taking simple RFO step
 Searching for Lamda that Minimizes Along All modes
 Value Taken    Lamda =  -0.00034381
 Step Taken.  Stepsize is  0.199064

                             Maximum     Tolerance    Cnvgd?
         Gradient           0.002976      0.000300      NO
         Displacement       0.172752      0.001200      NO
         Energy change     -0.000371      0.000001      NO


 New Cartesian Coordinates Obtained by Inverse Iteration

 Displacement from previous Coordinates is:  0.704193
 ----------------------------------------------------------------
             Standard Nuclear Orientation (Angstroms)
    I     Atom           X                Y                Z
 ----------------------------------------------------------------
    1      C      -0.0244308397     0.0487372553    -0.0284369509
    2      C      -0.0234094640    -0.2644729601     1.3298032978
    3      H       0.9129683734    -0.4847067709     1.8250990953
    4      C      -1.2025739773    -0.2976515413     2.0603483016
    5      Cl     -1.1199869391    -0.7033491165     3.7553272666
    6      C      -2.4268582006    -0.0135911439     1.4443448426
    7      Cl     -3.9011910443    -0.0558431787     2.3564583236
    8      C      -2.4432315565     0.3117178695     0.0779360153
    9      Cl     -3.9482150804     0.6802402741    -0.7037162366
   10      C      -1.2433964508     0.3432680033    -0.6485324743
   11      Cl     -1.2568473274     0.7793046783    -2.3379665744
   12      C       1.2660898150     0.0214809212    -0.7781943928
   13      C       2.2298917655     1.0255783194    -0.6569945097
   14      Cl      1.9189397211     2.4289591318     0.3610296956
   15      C       3.4462110561     0.9549270810    -1.3331982835
   16      H       4.1675912013     1.7535175624    -1.2189062397
   17      C       3.7123876074    -0.1407093749    -2.1469697258
   18      H       4.6595691610    -0.1986574702    -2.6709837753
   19      C       2.7673173533    -1.1557541626    -2.2864835444
   20      H       2.9738909385    -2.0097909935    -2.9202667457
   21      C       1.5577821037    -1.0697782971    -1.6084677108
   22      H       0.8147208710    -1.8518531777    -1.7142394338
 ----------------------------------------------------------------
 Nuclear Repulsion Energy =        1761.74286357 hartrees
 There are       81 alpha and       81 beta electrons
 Applying Cartesian multipole field
    Component          Value
    ---------          -----
     (2,0,0)        1.00000E-11
     (0,2,0)        2.00000E-11
     (0,0,2)       -3.00000E-11
 Nucleus-field energy     =    -0.0000000161 hartrees
 Requested basis set is 6-311++G(d,p)
 There are 162 shells and 449 basis functions
 A cutoff of  1.0D-15 yielded  10184 shell pairs
 There are     84623 function pairs (     90941 Cartesian)
 Smallest overlap matrix eigenvalue = 2.36E-07
 Linear dependence detected in AO basis
 Number of orthogonalized atomic orbitals = 445
 Maximum deviation from orthogonality = 3.148E-10
 Guess from superposition of atomic densities
 Warning:  Energy on first SCF cycle will be non-variational
 SAD guess density has 162.000000 electrons

 -----------------------------------------------------------------------
  General SCF calculation program by
  Eric Jon Sundstrom, Paul Horn, Yuezhi Mao, Dmitri Zuev, Alec White,
  David Stuck, Shaama M.S., Shane Yost, Joonho Lee, David Small,
  Daniel Levine, Susi Lehtola, Hugh Burton, Evgeny Epifanovsky,
  Bang C. Huynh
 -----------------------------------------------------------------------
 Exchange:     0.2000 Hartree-Fock + 0.0800 Slater + 0.7200 B88
 Correlation:  0.1900 VWN1RPA + 0.8100 LYP
 Using SG-1 standard quadrature grid
 using 6 threads for integral computing
 -------------------------------------------------------
 OpenMP Integral computing Module                
 Release: version 2.0, May 2017, Q-Chem Inc. Pleasanton 
 -------------------------------------------------------
 A restricted SCF calculation will be
 performed using DIIS
 SCF converges when DIIS error is below 1.0e-08
 ---------------------------------------
  Cycle       Energy         DIIS error
 ---------------------------------------
    1   -2765.5087533912      2.92e-02  
    2   -2761.3651762788      2.34e-03  
    3   -2761.2657234403      2.95e-03  
    4   -2761.4988906312      6.37e-04  
    5   -2761.5078283610      3.06e-04  
    6   -2761.5100404765      9.80e-05  
    7   -2761.5102449119      3.93e-05  
    8   -2761.5102835057      1.17e-05  
    9   -2761.5102866283      3.35e-06  
   10   -2761.5102868920      1.11e-06  
   11   -2761.5102869218      3.24e-07  
   12   -2761.5102869240      1.48e-07  
   13   -2761.5102869246      3.90e-08  
   14   -2761.5102869246      1.47e-08  
   15   -2761.5102869246      4.34e-09  Convergence criterion met
 ---------------------------------------
 SCF time:   CPU 656.13s  wall 115.00s 
 SCF   energy in the final basis set =    -2761.5102869246
 Total energy in the final basis set =    -2761.5102869246

 --------------------------------------------------------------

                    Orbital Energies (a.u.)
 --------------------------------------------------------------

 Alpha MOs
 -- Occupied --
********-101.5766-101.5747-101.5737-101.5654 -10.2783 -10.2773 -10.2728
-10.2710 -10.2579 -10.2314 -10.2211 -10.2171 -10.2044 -10.2043 -10.2028
-10.1992  -9.4917  -9.4913  -9.4893  -9.4885  -9.4801  -7.2567  -7.2563
 -7.2540  -7.2532  -7.2466  -7.2462  -7.2455  -7.2452  -7.2447  -7.2441
 -7.2436  -7.2434  -7.2427  -7.2349  -7.2345  -0.9588  -0.9190  -0.9103
 -0.8913  -0.8655  -0.8559  -0.8470  -0.7981  -0.7618  -0.7519  -0.7395
 -0.6591  -0.6395  -0.6286  -0.6075  -0.5503  -0.5427  -0.5244  -0.4992
 -0.4927  -0.4783  -0.4661  -0.4605  -0.4565  -0.4505  -0.4298  -0.4253
 -0.4095  -0.3989  -0.3868  -0.3859  -0.3746  -0.3539  -0.3534  -0.3511
 -0.3476  -0.3356  -0.3320  -0.3258  -0.3154  -0.2845  -0.2724  -0.2667
 -0.2637
 -- Virtual --
 -0.0601  -0.0557  -0.0455  -0.0399  -0.0367  -0.0150  -0.0037   0.0008
  0.0041   0.0113   0.0188   0.0219   0.0275   0.0285   0.0380   0.0414
  0.0492   0.0524   0.0564   0.0633   0.0673   0.0744   0.0795   0.0820
  0.0846   0.0892   0.0928   0.0957   0.0982   0.0997   0.1009   0.1061
  0.1077   0.1115   0.1136   0.1172   0.1198   0.1231   0.1239   0.1277
  0.1313   0.1339   0.1388   0.1432   0.1452   0.1494   0.1500   0.1564
  0.1638   0.1655   0.1694   0.1720   0.1779   0.1855   0.1871   0.1937
  0.1960   0.1970   0.1993   0.2066   0.2080   0.2106   0.2169   0.2239
  0.2265   0.2346   0.2396   0.2437   0.2500   0.2513   0.2549   0.2590
  0.2623   0.2668   0.2694   0.2724   0.2763   0.2779   0.2797   0.2815
  0.2872   0.2888   0.2950   0.2974   0.3033   0.3044   0.3172   0.3215
  0.3240   0.3265   0.3359   0.3490   0.3564   0.3738   0.4090   0.4196
  0.4314   0.4348   0.4451   0.4515   0.4564   0.4572   0.4651   0.4660
  0.4820   0.4892   0.4915   0.4953   0.4967   0.5062   0.5101   0.5173
  0.5327   0.5385   0.5472   0.5575   0.5648   0.5693   0.5771   0.5794
  0.5859   0.5885   0.6036   0.6100   0.6146   0.6181   0.6224   0.6327
  0.6356   0.6471   0.6576   0.6668   0.6712   0.6813   0.6838   0.6902
  0.7080   0.7132   0.7231   0.7296   0.7354   0.7472   0.7733   0.7878
  0.8026   0.8117   0.8166   0.8331   0.8373   0.8402   0.8407   0.8450
  0.8480   0.8504   0.8529   0.8574   0.8623   0.8654   0.8717   0.8769
  0.8797   0.8867   0.8937   0.8987   0.9016   0.9091   0.9208   0.9230
  0.9373   0.9400   0.9468   0.9481   0.9523   0.9600   0.9667   0.9735
  0.9888   0.9941   0.9945   0.9983   1.0172   1.0237   1.0376   1.0424
  1.0501   1.0749   1.0872   1.1054   1.1322   1.1575   1.1619   1.1875
  1.1924   1.2173   1.2368   1.2539   1.2668   1.2690   1.2803   1.2886
  1.2991   1.3097   1.3130   1.3250   1.3685   1.3827   1.4011   1.4214
  1.4364   1.4807   1.4934   1.5012   1.5349   1.5492   1.5508   1.5736
  1.5892   1.6186   1.6294   1.6435   1.6529   1.6551   1.6907   1.6950
  1.7290   1.7290   1.7562   1.7705   1.7965   1.8116   1.8328   1.8389
  1.8474   1.8603   1.8680   1.8796   1.9023   1.9232   1.9327   1.9410
  1.9544   1.9770   1.9965   2.0224   2.0318   2.0423   2.0677   2.0812
  2.1231   2.1382   2.2044   2.2276   2.2299   2.2469   2.2567   2.2737
  2.2842   2.2888   2.3042   2.3137   2.3215   2.3490   2.3605   2.3965
  2.4070   2.4248   2.4274   2.4360   2.4565   2.4604   2.4926   2.5072
  2.5251   2.5449   2.5585   2.5746   2.5969   2.6078   2.6384   2.6638
  2.6786   2.6916   2.7047   2.7097   2.7186   2.7425   2.7501   2.7686
  2.7872   2.7899   2.8077   2.8163   2.8406   2.8474   2.8600   2.8743
  2.9068   2.9829   2.9964   3.0711   3.0819   3.0923   3.1171   3.1452
  3.1552   3.1715   3.2124   3.2358   3.2608   3.3345   3.3774   3.3889
  3.5124   3.5230   3.5537   3.6484   3.6741   3.7472   3.8465   3.9209
  4.0233   4.0362   4.0712   4.1338   4.3363   4.8075   4.8280   9.7400
  9.7889   9.8111   9.8136   9.8363  23.3411  23.5782  23.8009  23.8499
 23.9014  23.9249  23.9481  23.9781  24.0385  24.0691  24.1189  24.1677
 25.7707  25.8067  25.8689  25.9104  25.9425  26.0908  26.1065  26.1766
 26.2524  26.3303  26.4696  26.5982  26.7202  26.7649  26.9707 215.7298
215.7834 215.8102 215.8132 215.8435
 --------------------------------------------------------------

          Ground-State Mulliken Net Atomic Charges

     Atom                 Charge (a.u.)
  ----------------------------------------
      1 C                     0.002407
      2 C                    -1.555647
      3 H                     0.231739
      4 C                    -0.571174
      5 Cl                    0.635362
      6 C                     0.081425
      7 Cl                    0.615505
      8 C                     0.048609
      9 Cl                    0.613493
     10 C                    -0.576664
     11 Cl                    0.605611
     12 C                     0.750347
     13 C                    -0.759111
     14 Cl                    0.432427
     15 C                    -0.133298
     16 H                     0.204359
     17 C                    -0.322725
     18 H                     0.169977
     19 C                    -0.325387
     20 H                     0.175175
     21 C                    -0.515284
     22 H                     0.192853
  ----------------------------------------
  Sum of atomic charges =     0.000000

 -----------------------------------------------------------------
                    Cartesian Multipole Moments
 -----------------------------------------------------------------
    Charge (ESU x 10^10)
                -0.0000
    Dipole Moment (Debye)
         X       2.6876      Y      -1.4833      Z      -1.3840
       Tot       3.3673
    Quadrupole Moments (Debye-Ang)
        XX    -126.6771     XY      -1.0807     YY    -132.4369
        XZ      -4.5760     YZ       2.7424     ZZ    -131.9094
    Octopole Moments (Debye-Ang^2)
       XXX     212.2707    XXY     -31.5959    XYY      59.6792
       YYY    -116.1466    XXZ     -44.3547    XYZ       2.9391
       YYZ     -21.9997    XZZ      73.9264    YZZ     -44.3055
       ZZZ     -54.6230
    Hexadecapole Moments (Debye-Ang^3)
      XXXX   -4760.7022   XXXY     -41.1861   XXYY    -985.2303
      XYYY     -72.3742   YYYY    -915.3963   XXXZ     650.8773
      XXYZ      40.3893   XYYZ     250.4849   YYYZ     147.7929
      XXZZ   -1253.8662   XYZZ     -48.8966   YYZZ    -630.6499
      XZZZ     767.1675   YZZZ     128.6907   ZZZZ   -2917.9654
 -----------------------------------------------------------------
 Calculating analytic gradient of the SCF energy
 Gradient of SCF Energy
            1           2           3           4           5           6
    1  -0.0011378   0.0004205   0.0001621   0.0004444  -0.0003045  -0.0010249
    2   0.0000644   0.0001212   0.0001972  -0.0001693   0.0001305  -0.0002257
    3  -0.0003905   0.0001158  -0.0000165   0.0002944  -0.0003405   0.0009555
            7           8           9          10          11          12
    1   0.0008777  -0.0009698   0.0009023   0.0003871   0.0002605   0.0007608
    2   0.0000474   0.0001319  -0.0002571  -0.0002500  -0.0000121   0.0017976
    3  -0.0005399  -0.0007963   0.0004262  -0.0002478   0.0005078   0.0003154
           13          14          15          16          17          18
    1  -0.0003194  -0.0004781   0.0006468  -0.0001433  -0.0006005   0.0001333
    2  -0.0011645   0.0000040  -0.0000313  -0.0000658   0.0000852  -0.0000271
    3  -0.0004257   0.0003725  -0.0002352  -0.0000177   0.0003028   0.0000497
           19          20          21          22
    1  -0.0002700   0.0001596   0.0004812  -0.0003878
    2  -0.0000947   0.0001604  -0.0006469   0.0002046
    3   0.0001122   0.0000547  -0.0004968  -0.0000002
 Max gradient component =       1.798E-03
 RMS gradient           =       5.034E-04
 Gradient time:  CPU 194.46 s  wall 32.63 s
 Geometry Optimization Parameters
   NAtoms,    NIC,     NZ,  NCons,   NDum,   NFix, NCnnct, MaxDiis
       22     155      22       0       0       0       0       0

 Cartesian Hessian Update
 Hessian updated using BFGS update


** GEOMETRY OPTIMIZATION IN DELOCALIZED INTERNAL COORDINATES **
   Searching for a Minimum

   Optimization Cycle:   6

                       Coordinates (Angstroms)
     ATOM                X               Y               Z
      1  C        -0.0244308397    0.0487372553   -0.0284369509
      2  C        -0.0234094640   -0.2644729601    1.3298032978
      3  H         0.9129683734   -0.4847067709    1.8250990953
      4  C        -1.2025739773   -0.2976515413    2.0603483016
      5  Cl       -1.1199869391   -0.7033491165    3.7553272666
      6  C        -2.4268582006   -0.0135911439    1.4443448426
      7  Cl       -3.9011910443   -0.0558431787    2.3564583236
      8  C        -2.4432315565    0.3117178695    0.0779360153
      9  Cl       -3.9482150804    0.6802402741   -0.7037162366
     10  C        -1.2433964508    0.3432680033   -0.6485324743
     11  Cl       -1.2568473274    0.7793046783   -2.3379665744
     12  C         1.2660898150    0.0214809212   -0.7781943928
     13  C         2.2298917655    1.0255783194   -0.6569945097
     14  Cl        1.9189397211    2.4289591318    0.3610296956
     15  C         3.4462110561    0.9549270810   -1.3331982835
     16  H         4.1675912013    1.7535175624   -1.2189062397
     17  C         3.7123876074   -0.1407093749   -2.1469697258
     18  H         4.6595691610   -0.1986574702   -2.6709837753
     19  C         2.7673173533   -1.1557541626   -2.2864835444
     20  H         2.9738909385   -2.0097909935   -2.9202667457
     21  C         1.5577821037   -1.0697782971   -1.6084677108
     22  H         0.8147208710   -1.8518531777   -1.7142394338
   Point Group: c1    Number of degrees of freedom:    60


   Energy is  -2761.510286925

 Hessian updated using BFGS update

 60 Hessian modes will be used to form the next step
  Hessian Eigenvalues:
     0.003514    0.019512    0.019893    0.023307    0.023327    0.023620
     0.023719    0.023935    0.023996    0.024070    0.024094    0.024115
     0.024117    0.024129    0.024140    0.024154    0.024162    0.025734
     0.028735    0.159529    0.159991    0.160063    0.160489    0.160675
     0.218589    0.225919    0.234614    0.236222    0.245392    0.249835
     0.249963    0.249999    0.250000    0.252748    0.253150    0.278362
     0.298138    0.301005    0.301104    0.301347    0.303347    0.342653
     0.355644    0.356589    0.356663    0.356669    0.357374    0.362984
     0.422409    0.430680    0.433759    0.455222    0.468876    0.472275
     0.475540    0.476328    0.478215    0.482642    0.501814    0.532807

 Minimum search - taking simple RFO step
 Searching for Lamda that Minimizes Along All modes
 Value Taken    Lamda =  -0.00019982
 Step Taken.  Stepsize is  0.205152

                             Maximum     Tolerance    Cnvgd?
         Gradient           0.001423      0.000300      NO
         Displacement       0.170845      0.001200      NO
         Energy change     -0.000241      0.000001      NO


 New Cartesian Coordinates Obtained by Inverse Iteration

 Displacement from previous Coordinates is:  0.708924
 ----------------------------------------------------------------
             Standard Nuclear Orientation (Angstroms)
    I     Atom           X                Y                Z
 ----------------------------------------------------------------
    1      C      -0.0193575403     0.0303508218    -0.0174330055
    2      C      -0.0342047925    -0.3278168665     1.3288538091
    3      H       0.8923816098    -0.5932318948     1.8200738200
    4      C      -1.2173289916    -0.3459134579     2.0539627279
    5      Cl     -1.1533182051    -0.8120653182     3.7350932847
    6      C      -2.4280507915     0.0003082538     1.4439646049
    7      Cl     -3.9096675120    -0.0250977944     2.3497334322
    8      C      -2.4285595472     0.3685224639     0.0888079111
    9      Cl     -3.9186229360     0.8093474852    -0.6884832689
   10      C      -1.2258531629     0.3816783108    -0.6326854703
   11      Cl     -1.2192860515     0.8513367395    -2.3135502433
   12      C       1.2735365940     0.0029606069    -0.7653317149
   13      C       2.2028591069     1.0442818043    -0.6959361997
   14      Cl      1.8562652819     2.4725568315     0.2732989285
   15      C       3.4122200780     0.9892069535    -1.3852640917
   16      H       4.1068377475     1.8161844289    -1.3114304622
   17      C       3.7067993109    -0.1269341689    -2.1607334552
   18      H       4.6472348330    -0.1718894261    -2.6976988260
   19      C       2.7968045026    -1.1795496035    -2.2453934963
   20      H       3.0246974677    -2.0501722172    -2.8490364211
   21      C       1.5930840225    -1.1100644587    -1.5540308454
   22      H       0.8787480628    -1.9224265853    -1.6197907775
 ----------------------------------------------------------------
 Nuclear Repulsion Energy =        1762.52302620 hartrees
 There are       81 alpha and       81 beta electrons
 Applying Cartesian multipole field
    Component          Value
    ---------          -----
     (2,0,0)        1.00000E-11
     (0,2,0)        2.00000E-11
     (0,0,2)       -3.00000E-11
 Nucleus-field energy     =    -0.0000000145 hartrees
 Requested basis set is 6-311++G(d,p)
 There are 162 shells and 449 basis functions
 A cutoff of  1.0D-15 yielded  10191 shell pairs
 There are     84681 function pairs (     91005 Cartesian)
 Smallest overlap matrix eigenvalue = 2.17E-07
 Linear dependence detected in AO basis
 Number of orthogonalized atomic orbitals = 445
 Maximum deviation from orthogonality = 6.272E-10
 Guess from superposition of atomic densities
 Warning:  Energy on first SCF cycle will be non-variational
 SAD guess density has 162.000000 electrons

 -----------------------------------------------------------------------
  General SCF calculation program by
  Eric Jon Sundstrom, Paul Horn, Yuezhi Mao, Dmitri Zuev, Alec White,
  David Stuck, Shaama M.S., Shane Yost, Joonho Lee, David Small,
  Daniel Levine, Susi Lehtola, Hugh Burton, Evgeny Epifanovsky,
  Bang C. Huynh
 -----------------------------------------------------------------------
 Exchange:     0.2000 Hartree-Fock + 0.0800 Slater + 0.7200 B88
 Correlation:  0.1900 VWN1RPA + 0.8100 LYP
 Using SG-1 standard quadrature grid
 using 6 threads for integral computing
 -------------------------------------------------------
 OpenMP Integral computing Module                
 Release: version 2.0, May 2017, Q-Chem Inc. Pleasanton 
 -------------------------------------------------------
 A restricted SCF calculation will be
 performed using DIIS
 SCF converges when DIIS error is below 1.0e-08
 ---------------------------------------
  Cycle       Energy         DIIS error
 ---------------------------------------
    1   -2765.5020223184      2.92e-02  
    2   -2761.3654892446      2.34e-03  
    3   -2761.2664202712      2.95e-03  
    4   -2761.4988863857      6.40e-04  
    5   -2761.5079692302      3.06e-04  
    6   -2761.5101803389      9.79e-05  
    7   -2761.5103842693      3.91e-05  
    8   -2761.5104223733      1.19e-05  
    9   -2761.5104255786      3.39e-06  
   10   -2761.5104258479      1.12e-06  
   11   -2761.5104258779      3.23e-07  
   12   -2761.5104258800      1.48e-07  
   13   -2761.5104258807      3.87e-08  
   14   -2761.5104258807      1.47e-08  
   15   -2761.5104258809      4.36e-09  Convergence criterion met
 ---------------------------------------
 SCF time:   CPU 655.62s  wall 115.00s 
 SCF   energy in the final basis set =    -2761.5104258809
 Total energy in the final basis set =    -2761.5104258809

 --------------------------------------------------------------

                    Orbital Energies (a.u.)
 --------------------------------------------------------------

 Alpha MOs
 -- Occupied --
********-101.5765-101.5749-101.5735-101.5652 -10.2785 -10.2776 -10.2728
-10.2713 -10.2576 -10.2314 -10.2210 -10.2173 -10.2043 -10.2042 -10.2027
-10.1993  -9.4915  -9.4912  -9.4894  -9.4883  -9.4799  -7.2565  -7.2562
 -7.2542  -7.2530  -7.2464  -7.2461  -7.2454  -7.2451  -7.2446  -7.2443
 -7.2437  -7.2432  -7.2425  -7.2347  -7.2343  -0.9585  -0.9189  -0.9099
 -0.8910  -0.8651  -0.8559  -0.8469  -0.7981  -0.7617  -0.7520  -0.7395
 -0.6593  -0.6384  -0.6295  -0.6075  -0.5501  -0.5428  -0.5244  -0.4994
 -0.4925  -0.4782  -0.4660  -0.4603  -0.4563  -0.4504  -0.4296  -0.4255
 -0.4090  -0.3988  -0.3869  -0.3855  -0.3742  -0.3537  -0.3534  -0.3506
 -0.3475  -0.3350  -0.3319  -0.3259  -0.3154  -0.2834  -0.2730  -0.2670
 -0.2644
 -- Virtual --
 -0.0589  -0.0552  -0.0460  -0.0413  -0.0374  -0.0151  -0.0037   0.0007
  0.0041   0.0114   0.0182   0.0217   0.0272   0.0283   0.0380   0.0413
  0.0492   0.0525   0.0572   0.0629   0.0662   0.0749   0.0794   0.0815
  0.0844   0.0896   0.0932   0.0950   0.0980   0.0995   0.1006   0.1056
  0.1078   0.1113   0.1141   0.1171   0.1199   0.1237   0.1239   0.1276
  0.1307   0.1333   0.1386   0.1431   0.1457   0.1478   0.1499   0.1565
  0.1638   0.1653   0.1690   0.1724   0.1781   0.1855   0.1874   0.1933
  0.1959   0.1974   0.1985   0.2063   0.2097   0.2102   0.2167   0.2215
  0.2255   0.2334   0.2390   0.2441   0.2503   0.2530   0.2553   0.2588
  0.2630   0.2672   0.2683   0.2724   0.2750   0.2767   0.2800   0.2827
  0.2864   0.2882   0.2956   0.2973   0.3030   0.3044   0.3177   0.3212
  0.3265   0.3307   0.3365   0.3491   0.3584   0.3769   0.4089   0.4226
  0.4323   0.4358   0.4447   0.4506   0.4558   0.4576   0.4655   0.4660
  0.4820   0.4892   0.4904   0.4973   0.4976   0.5079   0.5111   0.5177
  0.5321   0.5377   0.5496   0.5586   0.5670   0.5709   0.5758   0.5794
  0.5866   0.5889   0.6006   0.6111   0.6142   0.6181   0.6222   0.6337
  0.6378   0.6496   0.6559   0.6617   0.6719   0.6805   0.6856   0.6917
  0.7070   0.7148   0.7190   0.7319   0.7363   0.7508   0.7736   0.7871
  0.8006   0.8121   0.8179   0.8347   0.8376   0.8409   0.8414   0.8443
  0.8479   0.8494   0.8546   0.8566   0.8601   0.8643   0.8710   0.8775
  0.8817   0.8879   0.8943   0.8953   0.9030   0.9087   0.9209   0.9261
  0.9376   0.9424   0.9473   0.9487   0.9542   0.9593   0.9670   0.9702
  0.9880   0.9948   0.9972   1.0009   1.0209   1.0250   1.0393   1.0417
  1.0501   1.0755   1.0879   1.1037   1.1352   1.1589   1.1704   1.1894
  1.1951   1.2199   1.2371   1.2551   1.2691   1.2703   1.2794   1.2901
  1.2988   1.3106   1.3144   1.3289   1.3707   1.3855   1.3998   1.4229
  1.4328   1.4794   1.4933   1.4982   1.5375   1.5493   1.5515   1.5738
  1.5891   1.6179   1.6315   1.6471   1.6529   1.6550   1.6885   1.6944
  1.7275   1.7294   1.7612   1.7716   1.7951   1.8132   1.8295   1.8378
  1.8435   1.8579   1.8682   1.8767   1.9006   1.9250   1.9329   1.9409
  1.9540   1.9769   2.0007   2.0281   2.0336   2.0421   2.0686   2.0803
  2.1249   2.1382   2.2051   2.2258   2.2287   2.2461   2.2552   2.2741
  2.2855   2.2898   2.3021   2.3127   2.3233   2.3526   2.3590   2.3973
  2.4085   2.4233   2.4268   2.4309   2.4542   2.4635   2.4939   2.5065
  2.5257   2.5435   2.5584   2.5780   2.5942   2.6093   2.6341   2.6661
  2.6774   2.6922   2.7074   2.7089   2.7168   2.7447   2.7474   2.7592
  2.7853   2.7889   2.8081   2.8270   2.8425   2.8481   2.8511   2.8827
  2.9056   2.9851   2.9964   3.0715   3.0856   3.0950   3.1177   3.1469
  3.1507   3.1722   3.2126   3.2380   3.2701   3.3329   3.3781   3.3874
  3.5147   3.5233   3.5574   3.6498   3.6736   3.7498   3.8467   3.9230
  4.0233   4.0370   4.0713   4.1342   4.3314   4.8090   4.8249   9.7424
  9.7895   9.8105   9.8213   9.8349  23.3428  23.5792  23.8011  23.8509
 23.9022  23.9240  23.9492  23.9789  24.0391  24.0684  24.1217  24.1683
 25.7696  25.8045  25.8642  25.9073  25.9471  26.0913  26.1059  26.1761
 26.2534  26.3325  26.4739  26.5959  26.7120  26.7757  26.9798 215.7324
215.7844 215.8093 215.8220 215.8423
 --------------------------------------------------------------

          Ground-State Mulliken Net Atomic Charges

     Atom                 Charge (a.u.)
  ----------------------------------------
      1 C                     0.109107
      2 C                    -1.407802
      3 H                     0.231987
      4 C                    -0.654017
      5 Cl                    0.632048
      6 C                     0.116346
      7 Cl                    0.612928
      8 C                     0.138377
      9 Cl                    0.620520
     10 C                    -0.794344
     11 Cl                    0.595478
     12 C                     0.722780
     13 C                    -0.927992
     14 Cl                    0.436549
     15 C                    -0.120124
     16 H                     0.205852
     17 C                    -0.304785
     18 H                     0.170479
     19 C                    -0.320725
     20 H                     0.174760
     21 C                    -0.429980
     22 H                     0.192558
  ----------------------------------------
  Sum of atomic charges =     0.000000

 -----------------------------------------------------------------
                    Cartesian Multipole Moments
 -----------------------------------------------------------------
    Charge (ESU x 10^10)
                -0.0000
    Dipole Moment (Debye)
         X       2.7118      Y      -1.5256      Z      -1.3595
       Tot       3.3955
    Quadrupole Moments (Debye-Ang)
        XX    -126.7967     XY      -1.1214     YY    -132.1741
        XZ      -4.6428     YZ       2.5638     ZZ    -132.0332
    Octopole Moments (Debye-Ang^2)
       XXX     212.4261    XXY     -33.1648    XYY      60.9201
       YYY    -122.0024    XXZ     -44.4487    XYZ       2.4189
       YYZ     -21.5102    XZZ      74.7732    YZZ     -45.3317
       ZZZ     -51.9593
    Hexadecapole Moments (Debye-Ang^3)
      XXXX   -4733.8068   XXXY     -17.3160   XXYY    -986.2866
      XYYY     -47.0222   YYYY    -980.1187   XXXZ     671.6124
      XXYZ      50.1500   XYYZ     256.9413   YYYZ     183.0181
      XXZZ   -1239.4038   XYZZ     -38.7990   YYZZ    -635.1698
      XZZZ     789.8074   YZZZ     158.3776   ZZZZ   -2887.9055
 -----------------------------------------------------------------
 Calculating analytic gradient of the SCF energy
 Gradient of SCF Energy
            1           2           3           4           5           6
    1  -0.0012652   0.0001271   0.0000217   0.0003541  -0.0000779   0.0001007
    2  -0.0001662   0.0000225   0.0001252   0.0000250  -0.0000666   0.0000018
    3  -0.0000602   0.0001823  -0.0000218  -0.0001170  -0.0000312   0.0001665
            7           8           9          10          11          12
    1  -0.0001252  -0.0002400   0.0001454   0.0004157   0.0000060   0.0012366
    2  -0.0000398  -0.0000711   0.0000121  -0.0001154  -0.0000582   0.0012854
    3  -0.0000612  -0.0000749  -0.0000835   0.0000832   0.0000748   0.0002163
           13          14          15          16          17          18
    1  -0.0003479  -0.0001050   0.0002209  -0.0000205  -0.0000248   0.0000342
    2  -0.0007363   0.0000483  -0.0002154   0.0000483   0.0003222  -0.0000436
    3  -0.0002054   0.0002309  -0.0002038  -0.0000477   0.0001972   0.0000049
           19          20          21          22
    1  -0.0004707   0.0001412  -0.0001202  -0.0000063
    2   0.0000347   0.0000498  -0.0005998   0.0001372
    3   0.0002497  -0.0000348  -0.0004834   0.0000192
 Max gradient component =       1.285E-03
 RMS gradient           =       3.356E-04
 Gradient time:  CPU 194.26 s  wall 32.59 s
 Geometry Optimization Parameters
   NAtoms,    NIC,     NZ,  NCons,   NDum,   NFix, NCnnct, MaxDiis
       22     155      22       0       0       0       0       0

 Cartesian Hessian Update
 Hessian updated using BFGS update


** GEOMETRY OPTIMIZATION IN DELOCALIZED INTERNAL COORDINATES **
   Searching for a Minimum

   Optimization Cycle:   7

                       Coordinates (Angstroms)
     ATOM                X               Y               Z
      1  C        -0.0193575403    0.0303508218   -0.0174330055
      2  C        -0.0342047925   -0.3278168665    1.3288538091
      3  H         0.8923816098   -0.5932318948    1.8200738200
      4  C        -1.2173289916   -0.3459134579    2.0539627279
      5  Cl       -1.1533182051   -0.8120653182    3.7350932847
      6  C        -2.4280507915    0.0003082538    1.4439646049
      7  Cl       -3.9096675120   -0.0250977944    2.3497334322
      8  C        -2.4285595472    0.3685224639    0.0888079111
      9  Cl       -3.9186229360    0.8093474852   -0.6884832689
     10  C        -1.2258531629    0.3816783108   -0.6326854703
     11  Cl       -1.2192860515    0.8513367395   -2.3135502433
     12  C         1.2735365940    0.0029606069   -0.7653317149
     13  C         2.2028591069    1.0442818043   -0.6959361997
     14  Cl        1.8562652819    2.4725568315    0.2732989285
     15  C         3.4122200780    0.9892069535   -1.3852640917
     16  H         4.1068377475    1.8161844289   -1.3114304622
     17  C         3.7067993109   -0.1269341689   -2.1607334552
     18  H         4.6472348330   -0.1718894261   -2.6976988260
     19  C         2.7968045026   -1.1795496035   -2.2453934963
     20  H         3.0246974677   -2.0501722172   -2.8490364211
     21  C         1.5930840225   -1.1100644587   -1.5540308454
     22  H         0.8787480628   -1.9224265853   -1.6197907775
   Point Group: c1    Number of degrees of freedom:    60


   Energy is  -2761.510425881

 Hessian updated using BFGS update

 59 Hessian modes will be used to form the next step
  Hessian Eigenvalues:
     0.001870    0.019611    0.020149    0.023051    0.023436    0.023620
     0.023773    0.023924    0.024013    0.024063    0.024088    0.024109
     0.024123    0.024125    0.024139    0.024158    0.024939    0.025743
     0.029340    0.159457    0.159798    0.159991    0.160074    0.160944
     0.219206    0.225058    0.234396    0.235263    0.244063    0.246294
     0.249970    0.250033    0.250223    0.258502    0.278612    0.299488
     0.300985    0.301129    0.301352    0.309599    0.344263    0.355669
     0.356655    0.356667    0.356923    0.357367    0.366379    0.420724
     0.429513    0.433208    0.455188    0.468227    0.470547    0.472622
     0.476460    0.477940    0.481808    0.502200    0.533604

 Minimum search - taking simple RFO step
 Searching for Lamda that Minimizes Along All modes
 Value Taken    Lamda =  -0.00011095
 Step Taken.  Stepsize is  0.223298

                             Maximum     Tolerance    Cnvgd?
         Gradient           0.000668      0.000300      NO
         Displacement       0.189324      0.001200      NO
         Energy change     -0.000139      0.000001      NO


 New Cartesian Coordinates Obtained by Inverse Iteration

 Displacement from previous Coordinates is:  0.779876
 ----------------------------------------------------------------
             Standard Nuclear Orientation (Angstroms)
    I     Atom           X                Y                Z
 ----------------------------------------------------------------
    1      C      -0.0167455646     0.0110316835    -0.0126975679
    2      C      -0.0464782748    -0.3977259830     1.3181475117
    3      H       0.8698401793    -0.7114955253     1.8001210306
    4      C      -1.2313206198    -0.4001549318     2.0418408170
    5      Cl     -1.1848983814    -0.9249886052     3.7066463883
    6      C      -2.4267649738     0.0127568753     1.4448850205
    7      Cl     -3.9090314275     0.0111377654     2.3515666560
    8      C      -2.4127998183     0.4290565707     0.1041225398
    9      Cl     -3.8864865493     0.9492286663    -0.6568730611
   10      C      -1.2097901976     0.4244326287    -0.6164225938
   11      Cl     -1.1821553020     0.9411401952    -2.2830870461
   12      C       1.2765373230    -0.0152789979    -0.7596018225
   13      C       2.1664499270     1.0626558468    -0.7437991355
   14      Cl      1.7709846573     2.5151491728     0.1670917972
   15      C       3.3725643199     1.0218634992    -1.4389252700
   16      H       4.0371246761     1.8758055927    -1.4053046185
   17      C       3.7033586548    -0.1155354118    -2.1684196413
   18      H       4.6399316687    -0.1483935541    -2.7127274439
   19      C       2.8340983760    -1.2047054479    -2.1968169469
   20      H       3.0890342129    -2.0923158257    -2.7639321576
   21      C       1.6332854020    -1.1502773821    -1.4972989281
   22      H       0.9504807993    -1.9918139231    -1.5215252874
 ----------------------------------------------------------------
 Nuclear Repulsion Energy =        1764.54283683 hartrees
 There are       81 alpha and       81 beta electrons
 Applying Cartesian multipole field
    Component          Value
    ---------          -----
     (2,0,0)        1.00000E-11
     (0,2,0)        2.00000E-11
     (0,0,2)       -3.00000E-11
 Nucleus-field energy     =    -0.0000000127 hartrees
 Requested basis set is 6-311++G(d,p)
 There are 162 shells and 449 basis functions
 A cutoff of  1.0D-15 yielded  10200 shell pairs
 There are     84782 function pairs (     91122 Cartesian)
 Smallest overlap matrix eigenvalue = 2.03E-07
 Linear dependence detected in AO basis
 Number of orthogonalized atomic orbitals = 445
 Maximum deviation from orthogonality = 3.921E-10
 Guess from superposition of atomic densities
 Warning:  Energy on first SCF cycle will be non-variational
 SAD guess density has 162.000000 electrons

 -----------------------------------------------------------------------
  General SCF calculation program by
  Eric Jon Sundstrom, Paul Horn, Yuezhi Mao, Dmitri Zuev, Alec White,
  David Stuck, Shaama M.S., Shane Yost, Joonho Lee, David Small,
  Daniel Levine, Susi Lehtola, Hugh Burton, Evgeny Epifanovsky,
  Bang C. Huynh
 -----------------------------------------------------------------------
 Exchange:     0.2000 Hartree-Fock + 0.0800 Slater + 0.7200 B88
 Correlation:  0.1900 VWN1RPA + 0.8100 LYP
 Using SG-1 standard quadrature grid
 using 6 threads for integral computing
 -------------------------------------------------------
 OpenMP Integral computing Module                
 Release: version 2.0, May 2017, Q-Chem Inc. Pleasanton 
 -------------------------------------------------------
 A restricted SCF calculation will be
 performed using DIIS
 SCF converges when DIIS error is below 1.0e-08
 ---------------------------------------
  Cycle       Energy         DIIS error
 ---------------------------------------
    1   -2765.5015785318      2.92e-02  
    2   -2761.3656975981      2.34e-03  
    3   -2761.2666972211      2.95e-03  
    4   -2761.4988423563      6.43e-04  
    5   -2761.5080645625      3.05e-04  
    6   -2761.5102747668      9.77e-05  
    7   -2761.5104781399      3.88e-05  
    8   -2761.5105154443      1.20e-05  
    9   -2761.5105187573      3.42e-06  
   10   -2761.5105190312      1.12e-06  
   11   -2761.5105190621      3.23e-07  
   12   -2761.5105190640      1.48e-07  
   13   -2761.5105190647      3.88e-08  
   14   -2761.5105190648      1.47e-08  
   15   -2761.5105190648      4.39e-09  Convergence criterion met
 ---------------------------------------
 SCF time:   CPU 655.68s  wall 115.00s 
 SCF   energy in the final basis set =    -2761.5105190648
 Total energy in the final basis set =    -2761.5105190648

 --------------------------------------------------------------

                    Orbital Energies (a.u.)
 --------------------------------------------------------------

 Alpha MOs
 -- Occupied --
********-101.5764-101.5750-101.5733-101.5650 -10.2784 -10.2775 -10.2726
-10.2714 -10.2573 -10.2312 -10.2207 -10.2173 -10.2044 -10.2041 -10.2027
-10.1994  -9.4914  -9.4911  -9.4895  -9.4880  -9.4797  -7.2564  -7.2561
 -7.2543  -7.2528  -7.2463  -7.2459  -7.2453  -7.2450  -7.2443  -7.2443
 -7.2438  -7.2429  -7.2422  -7.2345  -7.2341  -0.9584  -0.9189  -0.9096
 -0.8907  -0.8648  -0.8559  -0.8468  -0.7981  -0.7616  -0.7520  -0.7394
 -0.6595  -0.6371  -0.6304  -0.6074  -0.5500  -0.5428  -0.5243  -0.4994
 -0.4925  -0.4781  -0.4659  -0.4601  -0.4562  -0.4503  -0.4295  -0.4258
 -0.4085  -0.3988  -0.3871  -0.3852  -0.3739  -0.3536  -0.3534  -0.3500
 -0.3475  -0.3343  -0.3319  -0.3259  -0.3153  -0.2826  -0.2736  -0.2672
 -0.2644
 -- Virtual --
 -0.0584  -0.0542  -0.0461  -0.0427  -0.0374  -0.0151  -0.0035   0.0008
  0.0041   0.0116   0.0179   0.0217   0.0272   0.0283   0.0380   0.0413
  0.0492   0.0527   0.0582   0.0623   0.0656   0.0753   0.0793   0.0813
  0.0842   0.0897   0.0935   0.0947   0.0979   0.0996   0.1005   0.1054
  0.1079   0.1114   0.1144   0.1174   0.1199   0.1241   0.1247   0.1274
  0.1300   0.1328   0.1389   0.1432   0.1462   0.1469   0.1501   0.1570
  0.1637   0.1652   0.1687   0.1728   0.1787   0.1856   0.1878   0.1932
  0.1954   0.1964   0.1996   0.2064   0.2097   0.2110   0.2163   0.2204
  0.2251   0.2330   0.2388   0.2451   0.2507   0.2536   0.2560   0.2584
  0.2643   0.2667   0.2682   0.2698   0.2743   0.2759   0.2805   0.2851
  0.2855   0.2893   0.2953   0.2985   0.3015   0.3046   0.3173   0.3212
  0.3269   0.3350   0.3383   0.3492   0.3602   0.3795   0.4087   0.4255
  0.4336   0.4389   0.4447   0.4497   0.4553   0.4574   0.4656   0.4674
  0.4808   0.4889   0.4899   0.4975   0.5020   0.5094   0.5126   0.5187
  0.5319   0.5376   0.5526   0.5602   0.5696   0.5716   0.5750   0.5794
  0.5852   0.5897   0.5991   0.6128   0.6140   0.6182   0.6228   0.6353
  0.6392   0.6499   0.6540   0.6589   0.6726   0.6812   0.6871   0.6930
  0.7054   0.7156   0.7163   0.7309   0.7398   0.7536   0.7758   0.7873
  0.7994   0.8119   0.8197   0.8357   0.8390   0.8399   0.8415   0.8439
  0.8465   0.8492   0.8541   0.8562   0.8584   0.8624   0.8707   0.8781
  0.8843   0.8880   0.8899   0.8953   0.9052   0.9082   0.9211   0.9306
  0.9370   0.9463   0.9467   0.9499   0.9542   0.9583   0.9685   0.9703
  0.9864   0.9953   0.9970   1.0022   1.0207   1.0303   1.0381   1.0409
  1.0535   1.0760   1.0886   1.1030   1.1363   1.1602   1.1719   1.1907
  1.2027   1.2211   1.2385   1.2559   1.2712   1.2720   1.2801   1.2908
  1.2985   1.3120   1.3151   1.3383   1.3716   1.3884   1.3966   1.4249
  1.4360   1.4795   1.4924   1.4966   1.5381   1.5480   1.5531   1.5713
  1.5911   1.6172   1.6341   1.6485   1.6543   1.6578   1.6868   1.6950
  1.7261   1.7298   1.7688   1.7742   1.7948   1.8142   1.8273   1.8349
  1.8437   1.8557   1.8688   1.8749   1.9003   1.9260   1.9334   1.9402
  1.9541   1.9751   2.0059   2.0327   2.0356   2.0431   2.0702   2.0792
  2.1262   2.1405   2.2042   2.2238   2.2286   2.2460   2.2541   2.2725
  2.2875   2.2901   2.2985   2.3122   2.3259   2.3540   2.3590   2.3961
  2.4100   2.4219   2.4264   2.4278   2.4525   2.4699   2.4965   2.5040
  2.5276   2.5438   2.5573   2.5814   2.5938   2.6116   2.6323   2.6683
  2.6771   2.6928   2.7072   2.7114   2.7150   2.7376   2.7471   2.7533
  2.7835   2.7881   2.8089   2.8328   2.8397   2.8449   2.8508   2.8910
  2.9051   2.9866   2.9964   3.0723   3.0886   3.0974   3.1188   3.1472
  3.1489   3.1735   3.2142   3.2388   3.2833   3.3325   3.3779   3.3867
  3.5160   3.5240   3.5618   3.6508   3.6744   3.7520   3.8468   3.9251
  4.0233   4.0382   4.0718   4.1347   4.3292   4.8104   4.8221   9.7444
  9.7904   9.8104   9.8309   9.8367  23.3449  23.5808  23.8013  23.8526
 23.9034  23.9239  23.9505  23.9797  24.0394  24.0673  24.1235  24.1686
 25.7694  25.8034  25.8566  25.9020  25.9576  26.0906  26.1053  26.1770
 26.2442  26.3507  26.4788  26.5957  26.7018  26.7890  26.9910 215.7346
215.7857 215.8092 215.8375 215.8393
 --------------------------------------------------------------

          Ground-State Mulliken Net Atomic Charges

     Atom                 Charge (a.u.)
  ----------------------------------------
      1 C                     0.223160
      2 C                    -1.272042
      3 H                     0.231170
      4 C                    -0.706603
      5 Cl                    0.629376
      6 C                     0.144513
      7 Cl                    0.611321
      8 C                     0.181304
      9 Cl                    0.629277
     10 C                    -0.965741
     11 Cl                    0.562865
     12 C                     0.701535
     13 C                    -1.040392
     14 Cl                    0.426728
     15 C                    -0.141894
     16 H                     0.207060
     17 C                    -0.286553
     18 H                     0.170315
     19 C                    -0.321001
     20 H                     0.175034
     21 C                    -0.350020
     22 H                     0.190587
  ----------------------------------------
  Sum of atomic charges =     0.000000

 -----------------------------------------------------------------
                    Cartesian Multipole Moments
 -----------------------------------------------------------------
    Charge (ESU x 10^10)
                 0.0000
    Dipole Moment (Debye)
         X       2.7410      Y      -1.5683      Z      -1.3269
       Tot       3.4254
    Quadrupole Moments (Debye-Ang)
        XX    -126.8312     XY      -1.1949     YY    -131.8887
        XZ      -4.7031     YZ       2.3762     ZZ    -132.2023
    Octopole Moments (Debye-Ang^2)
       XXX     213.1811    XXY     -35.1793    XYY      62.3710
       YYY    -128.7090    XXZ     -44.2804    XYZ       1.9009
       YYZ     -20.9486    XZZ      75.5037    YZZ     -46.4649
       ZZZ     -48.9538
    Hexadecapole Moments (Debye-Ang^3)
      XXXX   -4693.2201   XXXY      11.0355   XXYY    -986.5043
      XYYY     -16.5932   YYYY   -1056.0798   XXXZ     695.3343
      XXYZ      61.7173   XYYZ     264.4088   YYYZ     220.8365
      XXZZ   -1222.3496   XYZZ     -26.4262   YYZZ    -640.4750
      XZZZ     815.4731   YZZZ     191.1685   ZZZZ   -2851.3011
 -----------------------------------------------------------------
 Calculating analytic gradient of the SCF energy
 Gradient of SCF Energy
            1           2           3           4           5           6
    1  -0.0007775   0.0000364   0.0000573  -0.0001470  -0.0000248   0.0006134
    2  -0.0001760   0.0001061   0.0001451   0.0000419  -0.0000536  -0.0000121
    3   0.0001823   0.0000421  -0.0000709  -0.0002244   0.0001264  -0.0004444
            7           8           9          10          11          12
    1  -0.0003147  -0.0000137  -0.0002174   0.0003689   0.0002267   0.0011612
    2  -0.0000045  -0.0002080   0.0001805  -0.0000544  -0.0001101   0.0006597
    3   0.0001777   0.0005203  -0.0000798   0.0000232  -0.0001316  -0.0000262
           13          14          15          16          17          18
    1  -0.0005207  -0.0001875   0.0001256   0.0000173   0.0001613  -0.0000490
    2  -0.0003884  -0.0001578  -0.0002850   0.0000705   0.0003573  -0.0000426
    3  -0.0001436   0.0002726  -0.0001625   0.0000022  -0.0000171  -0.0000221
           19          20          21          22
    1  -0.0002669   0.0000537  -0.0002957  -0.0000067
    2   0.0000247  -0.0000247  -0.0000962   0.0000276
    3   0.0001793  -0.0000650  -0.0001420   0.0000036
 Max gradient component =       1.161E-03
 RMS gradient           =       2.755E-04
 Gradient time:  CPU 193.74 s  wall 32.51 s
 Geometry Optimization Parameters
   NAtoms,    NIC,     NZ,  NCons,   NDum,   NFix, NCnnct, MaxDiis
       22     155      22       0       0       0       0       0

 Cartesian Hessian Update
 Hessian updated using BFGS update


** GEOMETRY OPTIMIZATION IN DELOCALIZED INTERNAL COORDINATES **
   Searching for a Minimum

   Optimization Cycle:   8

                       Coordinates (Angstroms)
     ATOM                X               Y               Z
      1  C        -0.0167455646    0.0110316835   -0.0126975679
      2  C        -0.0464782748   -0.3977259830    1.3181475117
      3  H         0.8698401793   -0.7114955253    1.8001210306
      4  C        -1.2313206198   -0.4001549318    2.0418408170
      5  Cl       -1.1848983814   -0.9249886052    3.7066463883
      6  C        -2.4267649738    0.0127568753    1.4448850205
      7  Cl       -3.9090314275    0.0111377654    2.3515666560
      8  C        -2.4127998183    0.4290565707    0.1041225398
      9  Cl       -3.8864865493    0.9492286663   -0.6568730611
     10  C        -1.2097901976    0.4244326287   -0.6164225938
     11  Cl       -1.1821553020    0.9411401952   -2.2830870461
     12  C         1.2765373230   -0.0152789979   -0.7596018225
     13  C         2.1664499270    1.0626558468   -0.7437991355
     14  Cl        1.7709846573    2.5151491728    0.1670917972
     15  C         3.3725643199    1.0218634992   -1.4389252700
     16  H         4.0371246761    1.8758055927   -1.4053046185
     17  C         3.7033586548   -0.1155354118   -2.1684196413
     18  H         4.6399316687   -0.1483935541   -2.7127274439
     19  C         2.8340983760   -1.2047054479   -2.1968169469
     20  H         3.0890342129   -2.0923158257   -2.7639321576
     21  C         1.6332854020   -1.1502773821   -1.4972989281
     22  H         0.9504807993   -1.9918139231   -1.5215252874
   Point Group: c1    Number of degrees of freedom:    60


   Energy is  -2761.510519065

 Hessian updated using BFGS update

 60 Hessian modes will be used to form the next step
  Hessian Eigenvalues:
     0.000594    0.019952    0.020388    0.023148    0.023574    0.023680
     0.023771    0.023961    0.024027    0.024070    0.024091    0.024115
     0.024123    0.024133    0.024142    0.024568    0.025131    0.027134
     0.029756    0.159056    0.159764    0.159992    0.160394    0.160943
     0.220155    0.223446    0.231835    0.237881    0.245310    0.248239
     0.249990    0.250006    0.250187    0.251894    0.257922    0.293390
     0.299809    0.300916    0.301044    0.301604    0.312763    0.342676
     0.355991    0.356666    0.356667    0.357244    0.357721    0.371530
     0.418249    0.430629    0.435697    0.458306    0.464294    0.469572
     0.472585    0.477240    0.478335    0.482001    0.502287    0.553943

 Minimum search - taking simple RFO step
 Searching for Lamda that Minimizes Along All modes
 Value Taken    Lamda =  -0.00017378
 Calculated Step too Large.  Step scaled by  0.665182
 Step Taken.  Stepsize is  0.300000

                             Maximum     Tolerance    Cnvgd?
         Gradient           0.001022      0.000300      NO
         Displacement       0.256997      0.001200      NO
         Energy change     -0.000093      0.000001      NO


 New Cartesian Coordinates Obtained by Inverse Iteration

 Displacement from previous Coordinates is:  1.049174
 ----------------------------------------------------------------
             Standard Nuclear Orientation (Angstroms)
    I     Atom           X                Y                Z
 ----------------------------------------------------------------
    1      C      -0.0153182931    -0.0024421815    -0.0097631391
    2      C      -0.0644883705    -0.4836542350     1.2952628872
    3      H       0.8366451860    -0.8627898745     1.7587800878
    4      C      -1.2495327667    -0.4726447484     2.0199268778
    5      Cl     -1.2251121173    -1.0864413030     3.6547397346
    6      C      -2.4245861811     0.0242404408     1.4479089471
    7      Cl     -3.9060593257     0.0382486770     2.3564236158
    8      C      -2.3920990738     0.5085617408     0.1301285788
    9      Cl     -3.8438575296     1.1220967548    -0.6035065949
   10      C      -1.1900200275     0.4903336436    -0.5910183538
   11      Cl     -1.1387010406     1.0744757221    -2.2341010879
   12      C       1.2779337531    -0.0286747250    -0.7559754056
   13      C       2.1184879370     1.0882452078    -0.8148043905
   14      Cl      1.6604570231     2.5741401020     0.0061027396
   15      C       3.3223028822     1.0572764434    -1.5131056663
   16      H       3.9488258630     1.9398393330    -1.5360504017
   17      C       3.7014507535    -0.1085902299    -2.1720421416
   18      H       4.6354343159    -0.1330018715    -2.7211230070
   19      C       2.8836813809    -1.2357480590    -2.1235586160
   20      H       3.1751095749    -2.1456405397    -2.6350557881
   21      C       1.6845162915    -1.1917424691    -1.4182984958
   22      H       1.0421488520    -2.0645149204    -1.3838801399
 ----------------------------------------------------------------
 Nuclear Repulsion Energy =        1767.50356629 hartrees
 There are       81 alpha and       81 beta electrons
 Applying Cartesian multipole field
    Component          Value
    ---------          -----
     (2,0,0)        1.00000E-11
     (0,2,0)        2.00000E-11
     (0,0,2)       -3.00000E-11
 Nucleus-field energy     =    -0.0000000098 hartrees
 Requested basis set is 6-311++G(d,p)
 There are 162 shells and 449 basis functions
 A cutoff of  1.0D-15 yielded  10199 shell pairs
 There are     84833 function pairs (     91190 Cartesian)
 Smallest overlap matrix eigenvalue = 2.06E-07
 Linear dependence detected in AO basis
 Number of orthogonalized atomic orbitals = 445
 Maximum deviation from orthogonality = 3.525E-10
 Guess from superposition of atomic densities
 Warning:  Energy on first SCF cycle will be non-variational
 SAD guess density has 162.000000 electrons

 -----------------------------------------------------------------------
  General SCF calculation program by
  Eric Jon Sundstrom, Paul Horn, Yuezhi Mao, Dmitri Zuev, Alec White,
  David Stuck, Shaama M.S., Shane Yost, Joonho Lee, David Small,
  Daniel Levine, Susi Lehtola, Hugh Burton, Evgeny Epifanovsky,
  Bang C. Huynh
 -----------------------------------------------------------------------
 Exchange:     0.2000 Hartree-Fock + 0.0800 Slater + 0.7200 B88
 Correlation:  0.1900 VWN1RPA + 0.8100 LYP
 Using SG-1 standard quadrature grid
 using 6 threads for integral computing
 -------------------------------------------------------
 OpenMP Integral computing Module                
 Release: version 2.0, May 2017, Q-Chem Inc. Pleasanton 
 -------------------------------------------------------
 A restricted SCF calculation will be
 performed using DIIS
 SCF converges when DIIS error is below 1.0e-08
 ---------------------------------------
  Cycle       Energy         DIIS error
 ---------------------------------------
    1   -2765.5025191723      2.92e-02  
    2   -2761.3658465120      2.34e-03  
    3   -2761.2663276917      2.95e-03  
    4   -2761.4986997283      6.46e-04  
    5   -2761.5080900628      3.04e-04  
    6   -2761.5102951449      9.72e-05  
    7   -2761.5104969071      3.82e-05  
    8   -2761.5105326426      1.23e-05  
    9   -2761.5105361179      3.45e-06  
   10   -2761.5105363971      1.14e-06  
   11   -2761.5105364283      3.26e-07  
   12   -2761.5105364304      1.48e-07  
   13   -2761.5105364314      3.92e-08  
   14   -2761.5105364312      1.48e-08  
   15   -2761.5105364313      4.48e-09  Convergence criterion met
 ---------------------------------------
 SCF time:   CPU 656.51s  wall 116.00s 
 SCF   energy in the final basis set =    -2761.5105364313
 Total energy in the final basis set =    -2761.5105364313

 --------------------------------------------------------------

                    Orbital Energies (a.u.)
 --------------------------------------------------------------

 Alpha MOs
 -- Occupied --
********-101.5763-101.5751-101.5728-101.5646 -10.2784 -10.2775 -10.2724
-10.2714 -10.2570 -10.2310 -10.2207 -10.2174 -10.2045 -10.2040 -10.2026
-10.1995  -9.4913  -9.4909  -9.4897  -9.4876  -9.4793  -7.2563  -7.2560
 -7.2545  -7.2524  -7.2462  -7.2457  -7.2452  -7.2448  -7.2444  -7.2439
 -7.2439  -7.2424  -7.2418  -7.2342  -7.2337  -0.9583  -0.9191  -0.9093
 -0.8905  -0.8646  -0.8562  -0.8465  -0.7980  -0.7614  -0.7519  -0.7392
 -0.6598  -0.6356  -0.6313  -0.6073  -0.5499  -0.5429  -0.5242  -0.4992
 -0.4925  -0.4781  -0.4658  -0.4601  -0.4560  -0.4503  -0.4292  -0.4262
 -0.4083  -0.3989  -0.3871  -0.3850  -0.3739  -0.3538  -0.3533  -0.3493
 -0.3473  -0.3332  -0.3317  -0.3262  -0.3152  -0.2831  -0.2739  -0.2669
 -0.2638
 -- Virtual --
 -0.0582  -0.0552  -0.0461  -0.0417  -0.0374  -0.0152  -0.0033   0.0009
  0.0044   0.0118   0.0177   0.0217   0.0272   0.0285   0.0382   0.0414
  0.0488   0.0529   0.0589   0.0619   0.0656   0.0751   0.0791   0.0814
  0.0842   0.0894   0.0936   0.0951   0.0979   0.1006   0.1009   0.1055
  0.1079   0.1117   0.1145   0.1181   0.1197   0.1247   0.1254   0.1269
  0.1290   0.1326   0.1396   0.1433   0.1459   0.1476   0.1508   0.1582
  0.1627   0.1654   0.1679   0.1729   0.1798   0.1844   0.1891   0.1926
  0.1943   0.1971   0.2003   0.2069   0.2099   0.2104   0.2177   0.2218
  0.2256   0.2341   0.2386   0.2464   0.2507   0.2531   0.2567   0.2587
  0.2624   0.2658   0.2686   0.2703   0.2726   0.2765   0.2812   0.2855
  0.2871   0.2921   0.2939   0.2976   0.3001   0.3055   0.3164   0.3205
  0.3267   0.3333   0.3401   0.3494   0.3599   0.3788   0.4083   0.4271
  0.4333   0.4435   0.4451   0.4503   0.4538   0.4558   0.4654   0.4691
  0.4789   0.4879   0.4905   0.4967   0.5061   0.5113   0.5145   0.5215
  0.5320   0.5385   0.5535   0.5602   0.5657   0.5732   0.5741   0.5792
  0.5842   0.5910   0.6023   0.6130   0.6145   0.6187   0.6239   0.6368
  0.6397   0.6449   0.6530   0.6586   0.6729   0.6812   0.6881   0.6938
  0.7039   0.7126   0.7140   0.7287   0.7384   0.7548   0.7742   0.7891
  0.8004   0.8114   0.8214   0.8297   0.8368   0.8395   0.8425   0.8456
  0.8476   0.8487   0.8515   0.8562   0.8586   0.8616   0.8678   0.8798
  0.8820   0.8869   0.8913   0.8967   0.9051   0.9103   0.9210   0.9298
  0.9372   0.9436   0.9478   0.9503   0.9576   0.9608   0.9729   0.9745
  0.9863   0.9935   0.9959   1.0006   1.0177   1.0319   1.0371   1.0380
  1.0577   1.0735   1.0870   1.1065   1.1367   1.1565   1.1715   1.1911
  1.2006   1.2197   1.2404   1.2514   1.2693   1.2747   1.2801   1.2895
  1.2993   1.3115   1.3159   1.3363   1.3716   1.3905   1.3930   1.4239
  1.4456   1.4792   1.4935   1.4983   1.5360   1.5464   1.5544   1.5702
  1.5878   1.6182   1.6328   1.6472   1.6552   1.6585   1.6848   1.6963
  1.7237   1.7302   1.7655   1.7757   1.7967   1.8143   1.8279   1.8345
  1.8452   1.8519   1.8683   1.8751   1.9001   1.9247   1.9332   1.9395
  1.9548   1.9715   2.0075   2.0333   2.0338   2.0469   2.0662   2.0772
  2.1262   2.1443   2.2020   2.2224   2.2289   2.2477   2.2550   2.2742
  2.2874   2.2893   2.2950   2.3147   2.3262   2.3517   2.3593   2.3914
  2.4128   2.4207   2.4271   2.4296   2.4523   2.4769   2.4963   2.5032
  2.5286   2.5467   2.5562   2.5811   2.5984   2.6141   2.6325   2.6685
  2.6787   2.6934   2.7063   2.7093   2.7166   2.7280   2.7461   2.7548
  2.7837   2.7874   2.8088   2.8356   2.8401   2.8445   2.8529   2.8895
  2.9062   2.9854   2.9970   3.0721   3.0887   3.0968   3.1186   3.1463
  3.1503   3.1751   3.2168   3.2364   3.2784   3.3334   3.3769   3.3863
  3.5144   3.5219   3.5620   3.6486   3.6747   3.7511   3.8459   3.9233
  4.0232   4.0374   4.0716   4.1348   4.3313   4.8093   4.8226   9.7445
  9.7908   9.8103   9.8192   9.8465  23.3438  23.5809  23.8011  23.8535
 23.9043  23.9232  23.9513  23.9792  24.0385  24.0658  24.1231  24.1680
 25.7704  25.8065  25.8586  25.9012  25.9730  26.0888  26.1041  26.1797
 26.2336  26.3774  26.4812  26.5988  26.6977  26.7945  26.9933 215.7346
215.7862 215.8091 215.8230 215.8511
 --------------------------------------------------------------

          Ground-State Mulliken Net Atomic Charges

     Atom                 Charge (a.u.)
  ----------------------------------------
      1 C                     0.156774
      2 C                    -1.163785
      3 H                     0.228780
      4 C                    -0.705255
      5 Cl                    0.627268
      6 C                     0.143294
      7 Cl                    0.611648
      8 C                     0.135196
      9 Cl                    0.636296
     10 C                    -0.970022
     11 Cl                    0.543048
     12 C                     0.715408
     13 C                    -1.000478
     14 Cl                    0.413913
     15 C                    -0.244328
     16 H                     0.205935
     17 C                    -0.279857
     18 H                     0.169234
     19 C                    -0.321563
     20 H                     0.176025
     21 C                    -0.265865
     22 H                     0.188335
  ----------------------------------------
  Sum of atomic charges =     0.000000

 -----------------------------------------------------------------
                    Cartesian Multipole Moments
 -----------------------------------------------------------------
    Charge (ESU x 10^10)
                 0.0000
    Dipole Moment (Debye)
         X       2.7791      Y      -1.6223      Z      -1.2789
       Tot       3.4628
    Quadrupole Moments (Debye-Ang)
        XX    -126.8286     XY      -1.3570     YY    -131.5551
        XZ      -4.7594     YZ       2.1145     ZZ    -132.4616
    Octopole Moments (Debye-Ang^2)
       XXX     214.4630    XXY     -38.1270    XYY      64.2609
       YYY    -137.0258    XXZ     -43.7583    XYZ       1.2588
       YYZ     -19.8667    XZZ      76.2104    YZZ     -47.6988
       ZZZ     -44.4915
    Hexadecapole Moments (Debye-Ang^3)
      XXXX   -4640.8144   XXXY      42.4238   XXYY    -989.9714
      XYYY      17.3122   YYYY   -1169.7309   XXXZ     726.7120
      XXYZ      79.1949   XYYZ     274.5807   YYYZ     274.5946
      XXZZ   -1199.6501   XYZZ     -10.8765   YYZZ    -648.0915
      XZZZ     850.1125   YZZZ     239.5510   ZZZZ   -2793.5502
 -----------------------------------------------------------------
 Calculating analytic gradient of the SCF energy
 Gradient of SCF Energy
            1           2           3           4           5           6
    1  -0.0006185   0.0001082   0.0000693  -0.0004339   0.0001327   0.0006950
    2  -0.0001704   0.0001795  -0.0000102   0.0000212   0.0000067   0.0000831
    3   0.0006900  -0.0001835  -0.0001358  -0.0001155   0.0002273  -0.0007173
            7           8           9          10          11          12
    1  -0.0003699  -0.0001259  -0.0002954   0.0003991   0.0006480   0.0010649
    2  -0.0000672  -0.0000798   0.0001894   0.0002650  -0.0001691  -0.0003237
    3   0.0003125   0.0007839  -0.0001201  -0.0001201  -0.0001808  -0.0003912
           13          14          15          16          17          18
    1  -0.0004004  -0.0006486   0.0001214   0.0000314   0.0001878  -0.0000937
    2  -0.0000169  -0.0002785  -0.0001727   0.0000731   0.0003124  -0.0000274
    3   0.0000870   0.0000338  -0.0001079   0.0000742  -0.0001642  -0.0000429
           19          20          21          22
    1   0.0001023  -0.0000521  -0.0005413   0.0000195
    2   0.0000224  -0.0000971   0.0004501  -0.0001902
    3  -0.0000450  -0.0000884   0.0001646   0.0000396
 Max gradient component =       1.065E-03
 RMS gradient           =       3.232E-04
 Gradient time:  CPU 194.89 s  wall 32.70 s
 Geometry Optimization Parameters
   NAtoms,    NIC,     NZ,  NCons,   NDum,   NFix, NCnnct, MaxDiis
       22     155      22       0       0       0       0       0

 Cartesian Hessian Update
 Hessian updated using BFGS update


** GEOMETRY OPTIMIZATION IN DELOCALIZED INTERNAL COORDINATES **
   Searching for a Minimum

   Optimization Cycle:   9

                       Coordinates (Angstroms)
     ATOM                X               Y               Z
      1  C        -0.0153182931   -0.0024421815   -0.0097631391
      2  C        -0.0644883705   -0.4836542350    1.2952628872
      3  H         0.8366451860   -0.8627898745    1.7587800878
      4  C        -1.2495327667   -0.4726447484    2.0199268778
      5  Cl       -1.2251121173   -1.0864413030    3.6547397346
      6  C        -2.4245861811    0.0242404408    1.4479089471
      7  Cl       -3.9060593257    0.0382486770    2.3564236158
      8  C        -2.3920990738    0.5085617408    0.1301285788
      9  Cl       -3.8438575296    1.1220967548   -0.6035065949
     10  C        -1.1900200275    0.4903336436   -0.5910183538
     11  Cl       -1.1387010406    1.0744757221   -2.2341010879
     12  C         1.2779337531   -0.0286747250   -0.7559754056
     13  C         2.1184879370    1.0882452078   -0.8148043905
     14  Cl        1.6604570231    2.5741401020    0.0061027396
     15  C         3.3223028822    1.0572764434   -1.5131056663
     16  H         3.9488258630    1.9398393330   -1.5360504017
     17  C         3.7014507535   -0.1085902299   -2.1720421416
     18  H         4.6354343159   -0.1330018715   -2.7211230070
     19  C         2.8836813809   -1.2357480590   -2.1235586160
     20  H         3.1751095749   -2.1456405397   -2.6350557881
     21  C         1.6845162915   -1.1917424691   -1.4182984958
     22  H         1.0421488520   -2.0645149204   -1.3838801399
   Point Group: c1    Number of degrees of freedom:    60


   Energy is  -2761.510536431

 Hessian updated using BFGS update

 60 Hessian modes will be used to form the next step
  Hessian Eigenvalues:
     0.002248    0.019938    0.020536    0.023158    0.023588    0.023731
     0.023798    0.023985    0.024027    0.024067    0.024086    0.024120
     0.024126    0.024138    0.024157    0.024797    0.025943    0.026844
     0.029712    0.158581    0.159769    0.159994    0.160390    0.160975
     0.218234    0.222006    0.229583    0.237119    0.245260    0.249381
     0.249990    0.250001    0.250345    0.252810    0.258154    0.299566
     0.300550    0.300860    0.301034    0.305362    0.311999    0.341132
     0.355966    0.356665    0.356668    0.357215    0.357507    0.373587
     0.415642    0.430627    0.435653    0.456648    0.462963    0.469690
     0.472665    0.477264    0.478023    0.482114    0.504337    0.559104

 Minimum search - taking simple RFO step
 Searching for Lamda that Minimizes Along All modes
 Value Taken    Lamda =  -0.00010240
 Step Taken.  Stepsize is  0.121652

                             Maximum     Tolerance    Cnvgd?
         Gradient           0.002974      0.000300      NO
         Displacement       0.103290      0.001200      NO
         Energy change     -0.000017      0.000001      NO


 New Cartesian Coordinates Obtained by Inverse Iteration

 Displacement from previous Coordinates is:  0.434404
 ----------------------------------------------------------------
             Standard Nuclear Orientation (Angstroms)
    I     Atom           X                Y                Z
 ----------------------------------------------------------------
    1      C      -0.0179682122     0.0122984363    -0.0152585610
    2      C      -0.0561175838    -0.4451784831     1.2991981015
    3      H       0.8525900001    -0.7990947276     1.7678466082
    4      C      -1.2394039911    -0.4452324642     2.0262225821
    5      Cl     -1.1998511456    -1.0308982171     3.6706526354
    6      C      -2.4261179063     0.0156788266     1.4476270001
    7      Cl     -3.9056667648     0.0153617686     2.3579117307
    8      C      -2.4054346029     0.4756950383     0.1206764654
    9      Cl     -3.8713233410     1.0441589262    -0.6200974053
   10      C      -1.2042332995     0.4700158642    -0.6027422598
   11      Cl     -1.1713278288     1.0299822791    -2.2548114177
   12      C       1.2738866150    -0.0150035513    -0.7627115676
   13      C       2.1401147769     1.0841307732    -0.7906736878
   14      Cl      1.7167418315     2.5621290880     0.0633173522
   15      C       3.3473100506     1.0420360790    -1.4828352777
   16      H       3.9932123390     1.9107421105    -1.4819692861
   17      C       3.7058048289    -0.1169089115    -2.1650185461
   18      H       4.6435888870    -0.1494871545    -2.7072751604
   19      C       2.8630913214    -1.2264008199    -2.1478522151
   20      H       3.1386102686    -2.1311899212    -2.6767436400
   21      C       1.6605124783    -1.1711270055    -1.4499375681
   22      H       0.9992003659    -2.0301350254    -1.4385356423
 ----------------------------------------------------------------
 Nuclear Repulsion Energy =        1765.23370405 hartrees
 There are       81 alpha and       81 beta electrons
 Applying Cartesian multipole field
    Component          Value
    ---------          -----
     (2,0,0)        1.00000E-11
     (0,2,0)        2.00000E-11
     (0,0,2)       -3.00000E-11
 Nucleus-field energy     =    -0.0000000107 hartrees
 Requested basis set is 6-311++G(d,p)
 There are 162 shells and 449 basis functions
 A cutoff of  1.0D-15 yielded  10203 shell pairs
 There are     84820 function pairs (     91168 Cartesian)
 Smallest overlap matrix eigenvalue = 2.01E-07
 Linear dependence detected in AO basis
 Number of orthogonalized atomic orbitals = 445
 Maximum deviation from orthogonality = 3.960E-10
 Guess from superposition of atomic densities
 Warning:  Energy on first SCF cycle will be non-variational
 SAD guess density has 162.000000 electrons

 -----------------------------------------------------------------------
  General SCF calculation program by
  Eric Jon Sundstrom, Paul Horn, Yuezhi Mao, Dmitri Zuev, Alec White,
  David Stuck, Shaama M.S., Shane Yost, Joonho Lee, David Small,
  Daniel Levine, Susi Lehtola, Hugh Burton, Evgeny Epifanovsky,
  Bang C. Huynh
 -----------------------------------------------------------------------
 Exchange:     0.2000 Hartree-Fock + 0.0800 Slater + 0.7200 B88
 Correlation:  0.1900 VWN1RPA + 0.8100 LYP
 Using SG-1 standard quadrature grid
 using 6 threads for integral computing
 -------------------------------------------------------
 OpenMP Integral computing Module                
 Release: version 2.0, May 2017, Q-Chem Inc. Pleasanton 
 -------------------------------------------------------
 A restricted SCF calculation will be
 performed using DIIS
 SCF converges when DIIS error is below 1.0e-08
 ---------------------------------------
  Cycle       Energy         DIIS error
 ---------------------------------------
    1   -2765.5001846355      2.92e-02  
    2   -2761.3658416188      2.34e-03  
    3   -2761.2662582297      2.95e-03  
    4   -2761.4988044543      6.45e-04  
    5   -2761.5081365885      3.04e-04  
    6   -2761.5103395192      9.74e-05  
    7   -2761.5105418664      3.85e-05  
    8   -2761.5105784082      1.22e-05  
    9   -2761.5105818252      3.44e-06  
   10   -2761.5105821032      1.13e-06  
   11   -2761.5105821342      3.26e-07  
   12   -2761.5105821364      1.48e-07  
   13   -2761.5105821370      3.90e-08  
   14   -2761.5105821371      1.48e-08  
   15   -2761.5105821371      4.44e-09  Convergence criterion met
 ---------------------------------------
 SCF time:   CPU 655.91s  wall 115.00s 
 SCF   energy in the final basis set =    -2761.5105821371
 Total energy in the final basis set =    -2761.5105821371

 --------------------------------------------------------------

                    Orbital Energies (a.u.)
 --------------------------------------------------------------

 Alpha MOs
 -- Occupied --
********-101.5763-101.5751-101.5731-101.5648 -10.2784 -10.2775 -10.2726
-10.2714 -10.2573 -10.2312 -10.2209 -10.2174 -10.2045 -10.2040 -10.2026
-10.1994  -9.4914  -9.4910  -9.4896  -9.4878  -9.4795  -7.2565  -7.2560
 -7.2545  -7.2526  -7.2463  -7.2458  -7.2453  -7.2449  -7.2444  -7.2441
 -7.2439  -7.2427  -7.2420  -7.2344  -7.2339  -0.9584  -0.9189  -0.9095
 -0.8907  -0.8648  -0.8561  -0.8466  -0.7981  -0.7614  -0.7519  -0.7393
 -0.6597  -0.6360  -0.6310  -0.6074  -0.5499  -0.5428  -0.5243  -0.4993
 -0.4926  -0.4781  -0.4659  -0.4602  -0.4561  -0.4503  -0.4294  -0.4260
 -0.4083  -0.3989  -0.3872  -0.3851  -0.3739  -0.3537  -0.3534  -0.3496
 -0.3475  -0.3336  -0.3318  -0.3262  -0.3152  -0.2827  -0.2738  -0.2670
 -0.2641
 -- Virtual --
 -0.0583  -0.0546  -0.0460  -0.0427  -0.0374  -0.0151  -0.0033   0.0009
  0.0043   0.0118   0.0177   0.0217   0.0273   0.0284   0.0381   0.0414
  0.0489   0.0528   0.0587   0.0620   0.0655   0.0752   0.0792   0.0812
  0.0842   0.0896   0.0937   0.0948   0.0979   0.1001   0.1007   0.1053
  0.1079   0.1115   0.1144   0.1177   0.1198   0.1243   0.1252   0.1270
  0.1294   0.1328   0.1394   0.1432   0.1459   0.1471   0.1504   0.1578
  0.1630   0.1653   0.1681   0.1728   0.1795   0.1852   0.1885   0.1930
  0.1943   0.1967   0.2002   0.2068   0.2095   0.2105   0.2169   0.2211
  0.2254   0.2336   0.2387   0.2459   0.2507   0.2531   0.2565   0.2585
  0.2637   0.2660   0.2687   0.2693   0.2728   0.2761   0.2806   0.2855
  0.2870   0.2911   0.2942   0.2989   0.2995   0.3051   0.3166   0.3205
  0.3269   0.3349   0.3396   0.3491   0.3605   0.3796   0.4086   0.4267
  0.4337   0.4416   0.4447   0.4499   0.4543   0.4562   0.4656   0.4689
  0.4796   0.4883   0.4900   0.4968   0.5060   0.5095   0.5128   0.5204
  0.5319   0.5377   0.5531   0.5612   0.5692   0.5721   0.5731   0.5793
  0.5842   0.5902   0.6003   0.6130   0.6138   0.6180   0.6230   0.6359
  0.6397   0.6466   0.6537   0.6573   0.6733   0.6819   0.6876   0.6930
  0.7037   0.7138   0.7158   0.7297   0.7408   0.7537   0.7760   0.7881
  0.7995   0.8116   0.8211   0.8341   0.8371   0.8400   0.8426   0.8454
  0.8457   0.8491   0.8511   0.8561   0.8585   0.8622   0.8691   0.8791
  0.8833   0.8866   0.8899   0.8965   0.9063   0.9088   0.9210   0.9307
  0.9364   0.9442   0.9477   0.9501   0.9562   0.9599   0.9709   0.9729
  0.9864   0.9945   0.9968   1.0009   1.0184   1.0308   1.0371   1.0391
  1.0565   1.0746   1.0879   1.1046   1.1361   1.1598   1.1705   1.1910
  1.2027   1.2212   1.2396   1.2539   1.2710   1.2738   1.2803   1.2900
  1.2986   1.3112   1.3154   1.3392   1.3717   1.3896   1.3942   1.4244
  1.4421   1.4792   1.4926   1.4969   1.5371   1.5472   1.5537   1.5698
  1.5894   1.6179   1.6340   1.6478   1.6551   1.6585   1.6853   1.6960
  1.7247   1.7299   1.7685   1.7749   1.7962   1.8137   1.8271   1.8338
  1.8444   1.8532   1.8677   1.8740   1.9005   1.9255   1.9330   1.9399
  1.9539   1.9731   2.0071   2.0336   2.0346   2.0464   2.0688   2.0783
  2.1267   2.1428   2.2026   2.2231   2.2288   2.2465   2.2541   2.2725
  2.2882   2.2892   2.2957   2.3132   2.3258   2.3528   2.3590   2.3927
  2.4115   2.4208   2.4267   2.4281   2.4523   2.4744   2.4971   2.5026
  2.5276   2.5454   2.5565   2.5818   2.5959   2.6122   2.6314   2.6685
  2.6777   2.6930   2.7064   2.7102   2.7155   2.7300   2.7467   2.7532
  2.7830   2.7877   2.8088   2.8345   2.8390   2.8447   2.8509   2.8917
  2.9056   2.9860   2.9967   3.0724   3.0887   3.0973   3.1181   3.1455
  3.1498   3.1744   3.2151   3.2377   3.2832   3.3326   3.3771   3.3863
  3.5160   3.5229   3.5623   3.6496   3.6746   3.7518   3.8459   3.9245
  4.0233   4.0379   4.0716   4.1345   4.3302   4.8095   4.8211   9.7447
  9.7909   9.8105   9.8247   9.8435  23.3452  23.5812  23.8001  23.8533
 23.9031  23.9226  23.9500  23.9792  24.0383  24.0661  24.1226  24.1678
 25.7699  25.8042  25.8548  25.8998  25.9664  26.0893  26.1043  26.1781
 26.2343  26.3670  26.4800  26.5969  26.6969  26.7938  26.9932 215.7348
215.7863 215.8093 215.8301 215.8469
 --------------------------------------------------------------

          Ground-State Mulliken Net Atomic Charges

     Atom                 Charge (a.u.)
  ----------------------------------------
      1 C                     0.215785
      2 C                    -1.206209
      3 H                     0.229976
      4 C                    -0.703850
      5 Cl                    0.628607
      6 C                     0.135328
      7 Cl                    0.611544
      8 C                     0.158607
      9 Cl                    0.634935
     10 C                    -0.987793
     11 Cl                    0.543408
     12 C                     0.724103
     13 C                    -1.034728
     14 Cl                    0.420069
     15 C                    -0.210249
     16 H                     0.207040
     17 C                    -0.280800
     18 H                     0.169706
     19 C                    -0.322589
     20 H                     0.175701
     21 C                    -0.297788
     22 H                     0.189196
  ----------------------------------------
  Sum of atomic charges =     0.000000

 -----------------------------------------------------------------
                    Cartesian Multipole Moments
 -----------------------------------------------------------------
    Charge (ESU x 10^10)
                 0.0000
    Dipole Moment (Debye)
         X       2.7588      Y      -1.6077      Z      -1.2880
       Tot       3.4431
    Quadrupole Moments (Debye-Ang)
        XX    -126.7729     XY      -1.3228     YY    -131.7108
        XZ      -4.7191     YZ       2.2497     ZZ    -132.4129
    Octopole Moments (Debye-Ang^2)
       XXX     214.3513    XXY     -37.0960    XYY      63.5717
       YYY    -133.7494    XXZ     -43.7437    XYZ       1.6128
       YYZ     -20.1458    XZZ      75.7144    YZZ     -47.2230
       ZZZ     -45.6884
    Hexadecapole Moments (Debye-Ang^3)
      XXXX   -4670.6517   XXXY      26.0850   XXYY    -991.4770
      XYYY       0.0864   YYYY   -1128.7407   XXXZ     712.0401
      XXYZ      73.6089   XYYZ     269.9241   YYYZ     256.8980
      XXZZ   -1210.4442   XYZZ     -18.4143   YYZZ    -644.9541
      XZZZ     835.4442   YZZZ     223.2281   ZZZZ   -2812.9269
 -----------------------------------------------------------------
 Calculating analytic gradient of the SCF energy
 Gradient of SCF Energy
            1           2           3           4           5           6
    1   0.0002766  -0.0000065   0.0000225  -0.0001580   0.0000998   0.0002405
    2  -0.0000586  -0.0000208  -0.0000160   0.0000366  -0.0000383   0.0000575
    3   0.0003352  -0.0001074  -0.0000369   0.0000333   0.0000486  -0.0002948
            7           8           9          10          11          12
    1  -0.0001611  -0.0001664  -0.0001937   0.0000757   0.0001066  -0.0000591
    2  -0.0000546   0.0000181   0.0000461   0.0001561  -0.0001199  -0.0004643
    3   0.0001336   0.0002893   0.0000433  -0.0003259  -0.0001740  -0.0001279
           13          14          15          16          17          18
    1  -0.0001439   0.0000579   0.0000454   0.0000100   0.0001236  -0.0000436
    2   0.0002925  -0.0000415   0.0000990   0.0000352   0.0000888  -0.0000021
    3   0.0000340   0.0001265  -0.0000072   0.0000633  -0.0000852  -0.0000222
           19          20          21          22
    1   0.0000654  -0.0000263  -0.0001871   0.0000218
    2  -0.0000974  -0.0000422   0.0002236  -0.0000977
    3  -0.0000757  -0.0000367   0.0001594   0.0000273
 Max gradient component =       4.643E-04
 RMS gradient           =       1.428E-04
 Gradient time:  CPU 194.44 s  wall 32.63 s
 Geometry Optimization Parameters
   NAtoms,    NIC,     NZ,  NCons,   NDum,   NFix, NCnnct, MaxDiis
       22     155      22       0       0       0       0       0

 Cartesian Hessian Update
 Hessian updated using BFGS update


** GEOMETRY OPTIMIZATION IN DELOCALIZED INTERNAL COORDINATES **
   Searching for a Minimum

   Optimization Cycle:  10

                       Coordinates (Angstroms)
     ATOM                X               Y               Z
      1  C        -0.0179682122    0.0122984363   -0.0152585610
      2  C        -0.0561175838   -0.4451784831    1.2991981015
      3  H         0.8525900001   -0.7990947276    1.7678466082
      4  C        -1.2394039911   -0.4452324642    2.0262225821
      5  Cl       -1.1998511456   -1.0308982171    3.6706526354
      6  C        -2.4261179063    0.0156788266    1.4476270001
      7  Cl       -3.9056667648    0.0153617686    2.3579117307
      8  C        -2.4054346029    0.4756950383    0.1206764654
      9  Cl       -3.8713233410    1.0441589262   -0.6200974053
     10  C        -1.2042332995    0.4700158642   -0.6027422598
     11  Cl       -1.1713278288    1.0299822791   -2.2548114177
     12  C         1.2738866150   -0.0150035513   -0.7627115676
     13  C         2.1401147769    1.0841307732   -0.7906736878
     14  Cl        1.7167418315    2.5621290880    0.0633173522
     15  C         3.3473100506    1.0420360790   -1.4828352777
     16  H         3.9932123390    1.9107421105   -1.4819692861
     17  C         3.7058048289   -0.1169089115   -2.1650185461
     18  H         4.6435888870   -0.1494871545   -2.7072751604
     19  C         2.8630913214   -1.2264008199   -2.1478522151
     20  H         3.1386102686   -2.1311899212   -2.6767436400
     21  C         1.6605124783   -1.1711270055   -1.4499375681
     22  H         0.9992003659   -2.0301350254   -1.4385356423
   Point Group: c1    Number of degrees of freedom:    60


   Energy is  -2761.510582137

 Hessian updated using BFGS update

 60 Hessian modes will be used to form the next step
  Hessian Eigenvalues:
     0.002712    0.019974    0.020265    0.023146    0.023418    0.023611
     0.023778    0.023934    0.024024    0.024038    0.024090    0.024114
     0.024125    0.024129    0.024142    0.024607    0.025246    0.026831
     0.032024    0.158598    0.159771    0.159994    0.160164    0.160919
     0.218178    0.221908    0.230440    0.237848    0.245152    0.248349
     0.249868    0.249992    0.250544    0.251764    0.257485    0.285994
     0.299780    0.300818    0.301050    0.301546    0.312275    0.340223
     0.355886    0.356661    0.356667    0.356991    0.357328    0.369550
     0.421465    0.430980    0.435761    0.453587    0.463229    0.469677
     0.472538    0.477179    0.477911    0.481676    0.502550    0.529504

 Minimum search - taking simple RFO step
 Searching for Lamda that Minimizes Along All modes
 Value Taken    Lamda =  -0.00001099
 Step Taken.  Stepsize is  0.029305

                             Maximum     Tolerance    Cnvgd?
         Gradient           0.000481      0.000300      NO
         Displacement       0.025146      0.001200      NO
         Energy change     -0.000046      0.000001      NO


 New Cartesian Coordinates Obtained by Inverse Iteration

 Displacement from previous Coordinates is:  0.109829
 ----------------------------------------------------------------
             Standard Nuclear Orientation (Angstroms)
    I     Atom           X                Y                Z
 ----------------------------------------------------------------
    1      C      -0.0179908262     0.0151971797    -0.0154444982
    2      C      -0.0568770641    -0.4505052117     1.2962344992
    3      H       0.8511561545    -0.8089689745     1.7628089414
    4      C      -1.2402580757    -0.4536264016     2.0232696730
    5      Cl     -1.2022136009    -1.0502900282     3.6636867259
    6      C      -2.4263161794     0.0125755699     1.4476903116
    7      Cl     -3.9055914777     0.0100239185     2.3578017785
    8      C      -2.4045147271     0.4808848340     0.1235528286
    9      Cl     -3.8689367175     1.0562491869    -0.6143257081
   10      C      -1.2034977528     0.4785406375    -0.5994280892
   11      Cl     -1.1699722338     1.0509052289    -2.2469628734
   12      C       1.2734112772    -0.0122651317    -0.7634937949
   13      C       2.1370013437     1.0885929708    -0.7994552159
   14      Cl      1.7087977892     2.5725180393     0.0414682166
   15      C       3.3446414347     1.0440013198    -1.4904581764
   16      H       3.9882531515     1.9143438760    -1.4964703061
   17      C       3.7069409846    -0.1194532970    -2.1628209087
   18      H       4.6455019875    -0.1538051576    -2.7036804924
   19      C       2.8666169839    -1.2303547608    -2.1384776053
   20      H       3.1446717674    -2.1384197974    -2.6602474206
   21      C       1.6631786211    -1.1723297662    -1.4423840914
   22      H       1.0032162470    -2.0322413257    -1.4258735534
 ----------------------------------------------------------------
 Nuclear Repulsion Energy =        1765.42123621 hartrees
 There are       81 alpha and       81 beta electrons
 Applying Cartesian multipole field
    Component          Value
    ---------          -----
     (2,0,0)        1.00000E-11
     (0,2,0)        2.00000E-11
     (0,0,2)       -3.00000E-11
 Nucleus-field energy     =    -0.0000000102 hartrees
 Requested basis set is 6-311++G(d,p)
 There are 162 shells and 449 basis functions
 A cutoff of  1.0D-15 yielded  10199 shell pairs
 There are     84805 function pairs (     91153 Cartesian)
 Smallest overlap matrix eigenvalue = 2.01E-07
 Linear dependence detected in AO basis
 Number of orthogonalized atomic orbitals = 445
 Maximum deviation from orthogonality = 8.273E-10
 Guess from superposition of atomic densities
 Warning:  Energy on first SCF cycle will be non-variational
 SAD guess density has 162.000000 electrons

 -----------------------------------------------------------------------
  General SCF calculation program by
  Eric Jon Sundstrom, Paul Horn, Yuezhi Mao, Dmitri Zuev, Alec White,
  David Stuck, Shaama M.S., Shane Yost, Joonho Lee, David Small,
  Daniel Levine, Susi Lehtola, Hugh Burton, Evgeny Epifanovsky,
  Bang C. Huynh
 -----------------------------------------------------------------------
 Exchange:     0.2000 Hartree-Fock + 0.0800 Slater + 0.7200 B88
 Correlation:  0.1900 VWN1RPA + 0.8100 LYP
 Using SG-1 standard quadrature grid
 using 6 threads for integral computing
 -------------------------------------------------------
 OpenMP Integral computing Module                
 Release: version 2.0, May 2017, Q-Chem Inc. Pleasanton 
 -------------------------------------------------------
 A restricted SCF calculation will be
 performed using DIIS
 SCF converges when DIIS error is below 1.0e-08
 ---------------------------------------
  Cycle       Energy         DIIS error
 ---------------------------------------
    1   -2765.5025337998      2.92e-02  
    2   -2761.3658326746      2.34e-03  
    3   -2761.2662241083      2.95e-03  
    4   -2761.4988074180      6.45e-04  
    5   -2761.5081468826      3.04e-04  
    6   -2761.5103481861      9.74e-05  
    7   -2761.5105506556      3.85e-05  
    8   -2761.5105870866      1.22e-05  
    9   -2761.5105905161      3.44e-06  
   10   -2761.5105907934      1.13e-06  
   11   -2761.5105908244      3.26e-07  
   12   -2761.5105908267      1.48e-07  
   13   -2761.5105908273      3.90e-08  
   14   -2761.5105908272      1.48e-08  
   15   -2761.5105908274      4.44e-09  Convergence criterion met
 ---------------------------------------
 SCF time:   CPU 655.82s  wall 115.00s 
 SCF   energy in the final basis set =    -2761.5105908274
 Total energy in the final basis set =    -2761.5105908274

 --------------------------------------------------------------

                    Orbital Energies (a.u.)
 --------------------------------------------------------------

 Alpha MOs
 -- Occupied --
********-101.5763-101.5751-101.5730-101.5648 -10.2783 -10.2775 -10.2725
-10.2714 -10.2572 -10.2312 -10.2209 -10.2174 -10.2045 -10.2040 -10.2026
-10.1994  -9.4915  -9.4910  -9.4897  -9.4877  -9.4795  -7.2565  -7.2560
 -7.2545  -7.2526  -7.2464  -7.2458  -7.2454  -7.2449  -7.2444  -7.2441
 -7.2439  -7.2426  -7.2419  -7.2343  -7.2339  -0.9584  -0.9190  -0.9095
 -0.8907  -0.8648  -0.8561  -0.8466  -0.7981  -0.7614  -0.7519  -0.7393
 -0.6598  -0.6359  -0.6311  -0.6074  -0.5500  -0.5428  -0.5243  -0.4993
 -0.4926  -0.4781  -0.4659  -0.4602  -0.4561  -0.4503  -0.4295  -0.4260
 -0.4083  -0.3990  -0.3871  -0.3852  -0.3739  -0.3537  -0.3534  -0.3496
 -0.3475  -0.3335  -0.3318  -0.3263  -0.3152  -0.2828  -0.2739  -0.2670
 -0.2640
 -- Virtual --
 -0.0582  -0.0547  -0.0459  -0.0425  -0.0373  -0.0151  -0.0033   0.0009
  0.0043   0.0118   0.0177   0.0217   0.0273   0.0285   0.0382   0.0414
  0.0489   0.0529   0.0588   0.0620   0.0655   0.0752   0.0792   0.0812
  0.0842   0.0895   0.0937   0.0948   0.0980   0.1002   0.1007   0.1053
  0.1079   0.1115   0.1144   0.1177   0.1197   0.1243   0.1253   0.1269
  0.1293   0.1328   0.1395   0.1433   0.1458   0.1472   0.1504   0.1579
  0.1629   0.1653   0.1680   0.1728   0.1797   0.1851   0.1886   0.1930
  0.1942   0.1968   0.2003   0.2069   0.2095   0.2104   0.2171   0.2214
  0.2255   0.2338   0.2388   0.2461   0.2507   0.2529   0.2565   0.2587
  0.2633   0.2659   0.2688   0.2696   0.2727   0.2763   0.2807   0.2855
  0.2871   0.2915   0.2940   0.2986   0.2995   0.3053   0.3164   0.3203
  0.3268   0.3346   0.3397   0.3492   0.3604   0.3794   0.4086   0.4267
  0.4335   0.4420   0.4447   0.4500   0.4540   0.4561   0.4656   0.4692
  0.4794   0.4882   0.4901   0.4966   0.5064   0.5097   0.5128   0.5208
  0.5320   0.5378   0.5530   0.5614   0.5684   0.5725   0.5731   0.5792
  0.5841   0.5903   0.6007   0.6130   0.6138   0.6181   0.6231   0.6358
  0.6397   0.6461   0.6534   0.6572   0.6734   0.6818   0.6877   0.6929
  0.7034   0.7136   0.7155   0.7296   0.7403   0.7540   0.7757   0.7882
  0.7995   0.8116   0.8213   0.8336   0.8370   0.8399   0.8424   0.8453
  0.8463   0.8493   0.8508   0.8560   0.8589   0.8623   0.8687   0.8793
  0.8832   0.8865   0.8900   0.8966   0.9063   0.9093   0.9208   0.9301
  0.9367   0.9440   0.9477   0.9501   0.9568   0.9600   0.9715   0.9734
  0.9864   0.9942   0.9968   1.0007   1.0178   1.0306   1.0371   1.0388
  1.0571   1.0742   1.0878   1.1054   1.1359   1.1595   1.1705   1.1910
  1.2027   1.2211   1.2400   1.2534   1.2709   1.2739   1.2804   1.2900
  1.2986   1.3111   1.3155   1.3384   1.3718   1.3897   1.3938   1.4241
  1.4431   1.4791   1.4928   1.4970   1.5370   1.5471   1.5539   1.5698
  1.5889   1.6181   1.6337   1.6478   1.6553   1.6583   1.6850   1.6963
  1.7243   1.7299   1.7678   1.7750   1.7966   1.8137   1.8272   1.8340
  1.8446   1.8529   1.8675   1.8741   1.9006   1.9253   1.9330   1.9399
  1.9539   1.9731   2.0071   2.0337   2.0342   2.0470   2.0685   2.0781
  2.1269   2.1433   2.2024   2.2232   2.2288   2.2467   2.2544   2.2728
  2.2881   2.2891   2.2954   2.3136   2.3258   2.3526   2.3592   2.3924
  2.4119   2.4207   2.4268   2.4286   2.4526   2.4749   2.4972   2.5027
  2.5276   2.5459   2.5565   2.5822   2.5964   2.6121   2.6314   2.6683
  2.6780   2.6931   2.7064   2.7095   2.7159   2.7295   2.7464   2.7534
  2.7832   2.7878   2.8089   2.8350   2.8392   2.8445   2.8511   2.8914
  2.9057   2.9859   2.9968   3.0726   3.0887   3.0972   3.1181   3.1454
  3.1501   3.1748   3.2155   3.2377   3.2822   3.3328   3.3771   3.3865
  3.5159   3.5229   3.5622   3.6494   3.6749   3.7517   3.8460   3.9244
  4.0234   4.0378   4.0717   4.1344   4.3307   4.8094   4.8214   9.7446
  9.7910   9.8106   9.8235   9.8442  23.3450  23.5811  23.8000  23.8538
 23.9032  23.9229  23.9505  23.9794  24.0384  24.0662  24.1225  24.1680
 25.7701  25.8046  25.8554  25.8998  25.9679  26.0890  26.1046  26.1786
 26.2330  26.3700  26.4797  26.5977  26.6969  26.7941  26.9932 215.7347
215.7865 215.8094 215.8285 215.8477
 --------------------------------------------------------------

          Ground-State Mulliken Net Atomic Charges

     Atom                 Charge (a.u.)
  ----------------------------------------
      1 C                     0.201217
      2 C                    -1.195586
      3 H                     0.229581
      4 C                    -0.700024
      5 Cl                    0.628176
      6 C                     0.128241
      7 Cl                    0.611535
      8 C                     0.154077
      9 Cl                    0.635315
     10 C                    -0.987237
     11 Cl                    0.543090
     12 C                     0.733346
     13 C                    -1.020654
     14 Cl                    0.419896
     15 C                    -0.226507
     16 H                     0.206857
     17 C                    -0.279268
     18 H                     0.169580
     19 C                    -0.324735
     20 H                     0.175788
     21 C                    -0.291660
     22 H                     0.188970
  ----------------------------------------
  Sum of atomic charges =     0.000000

 -----------------------------------------------------------------
                    Cartesian Multipole Moments
 -----------------------------------------------------------------
    Charge (ESU x 10^10)
                -0.0000
    Dipole Moment (Debye)
         X       2.7602      Y      -1.6138      Z      -1.2801
       Tot       3.4441
    Quadrupole Moments (Debye-Ang)
        XX    -126.7513     XY      -1.3516     YY    -131.6970
        XZ      -4.7182     YZ       2.2363     ZZ    -132.4465
    Octopole Moments (Debye-Ang^2)
       XXX     214.5951    XXY     -37.4380    XYY      63.7132
       YYY    -134.4797    XXZ     -43.5924    XYZ       1.5783
       YYZ     -19.9843    XZZ      75.6939    YZZ     -47.3079
       ZZZ     -44.9916
    Hexadecapole Moments (Debye-Ang^3)
      XXXX   -4667.4286   XXXY      26.7472   XXYY    -992.9036
      XYYY       1.0222   YYYY   -1142.6527   XXXZ     714.6366
      XXYZ      76.1117   XYYZ     270.8384   YYYZ     264.3408
      XXZZ   -1208.3282   XYZZ     -17.6166   YYZZ    -645.5887
      XZZZ     838.7712   YZZZ     230.0618   ZZZZ   -2804.6109
 -----------------------------------------------------------------
 Calculating analytic gradient of the SCF energy
 Gradient of SCF Energy
            1           2           3           4           5           6
    1   0.0001798   0.0000002   0.0000265  -0.0001439   0.0000489   0.0001289
    2   0.0000282   0.0000324  -0.0000220   0.0000047  -0.0000184  -0.0000090
    3   0.0001367  -0.0000924  -0.0000078   0.0000570   0.0000128  -0.0001337
            7           8           9          10          11          12
    1  -0.0000577  -0.0000061  -0.0000408   0.0000028   0.0000457  -0.0001233
    2  -0.0000243  -0.0000094   0.0000289   0.0000552  -0.0000754  -0.0003605
    3   0.0000803   0.0000786   0.0000158  -0.0001302  -0.0000215  -0.0000824
           13          14          15          16          17          18
    1  -0.0000357   0.0000088  -0.0000297  -0.0000008   0.0000472  -0.0000239
    2   0.0001708  -0.0000351   0.0000616   0.0000123  -0.0000294   0.0000131
    3   0.0000522   0.0000402  -0.0000039   0.0000276  -0.0000244  -0.0000270
           19          20          21          22
    1   0.0001040  -0.0000198  -0.0001128   0.0000017
    2  -0.0000082  -0.0000051   0.0002333  -0.0000436
    3  -0.0000506  -0.0000109   0.0000782   0.0000053
 Max gradient component =       3.605E-04
 RMS gradient           =       8.346E-05
 Gradient time:  CPU 194.48 s  wall 32.63 s
 Geometry Optimization Parameters
   NAtoms,    NIC,     NZ,  NCons,   NDum,   NFix, NCnnct, MaxDiis
       22     155      22       0       0       0       0       0

 Cartesian Hessian Update
 Hessian updated using BFGS update


** GEOMETRY OPTIMIZATION IN DELOCALIZED INTERNAL COORDINATES **
   Searching for a Minimum

   Optimization Cycle:  11

                       Coordinates (Angstroms)
     ATOM                X               Y               Z
      1  C        -0.0179908262    0.0151971797   -0.0154444982
      2  C        -0.0568770641   -0.4505052117    1.2962344992
      3  H         0.8511561545   -0.8089689745    1.7628089414
      4  C        -1.2402580757   -0.4536264016    2.0232696730
      5  Cl       -1.2022136009   -1.0502900282    3.6636867259
      6  C        -2.4263161794    0.0125755699    1.4476903116
      7  Cl       -3.9055914777    0.0100239185    2.3578017785
      8  C        -2.4045147271    0.4808848340    0.1235528286
      9  Cl       -3.8689367175    1.0562491869   -0.6143257081
     10  C        -1.2034977528    0.4785406375   -0.5994280892
     11  Cl       -1.1699722338    1.0509052289   -2.2469628734
     12  C         1.2734112772   -0.0122651317   -0.7634937949
     13  C         2.1370013437    1.0885929708   -0.7994552159
     14  Cl        1.7087977892    2.5725180393    0.0414682166
     15  C         3.3446414347    1.0440013198   -1.4904581764
     16  H         3.9882531515    1.9143438760   -1.4964703061
     17  C         3.7069409846   -0.1194532970   -2.1628209087
     18  H         4.6455019875   -0.1538051576   -2.7036804924
     19  C         2.8666169839   -1.2303547608   -2.1384776053
     20  H         3.1446717674   -2.1384197974   -2.6602474206
     21  C         1.6631786211   -1.1723297662   -1.4423840914
     22  H         1.0032162470   -2.0322413257   -1.4258735534
   Point Group: c1    Number of degrees of freedom:    60


   Energy is  -2761.510590827

 Hessian updated using BFGS update

 60 Hessian modes will be used to form the next step
  Hessian Eigenvalues:
     0.002033    0.018482    0.020027    0.021109    0.023340    0.023601
     0.023780    0.023873    0.024011    0.024040    0.024095    0.024110
     0.024126    0.024141    0.024203    0.024545    0.025322    0.026736
     0.030245    0.158603    0.159435    0.159851    0.160005    0.160905
     0.218086    0.222133    0.228473    0.230693    0.238561    0.247142
     0.249978    0.250133    0.250447    0.252912    0.257621    0.277485
     0.299730    0.300883    0.301162    0.301483    0.312893    0.343615
     0.355668    0.356664    0.356667    0.357103    0.357517    0.365379
     0.424631    0.429049    0.438006    0.452063    0.462795    0.470717
     0.472485    0.477415    0.478447    0.481879    0.501270    0.522004

 Minimum search - taking simple RFO step
 Searching for Lamda that Minimizes Along All modes
 Value Taken    Lamda =  -0.00000663
 Step Taken.  Stepsize is  0.041915

                             Maximum     Tolerance    Cnvgd?
         Gradient           0.000332      0.000300      NO
         Displacement       0.035253      0.001200      NO
         Energy change     -0.000009      0.000001      NO


 New Cartesian Coordinates Obtained by Inverse Iteration

 Displacement from previous Coordinates is:  0.152637
 ----------------------------------------------------------------
             Standard Nuclear Orientation (Angstroms)
    I     Atom           X                Y                Z
 ----------------------------------------------------------------
    1      C      -0.0182662154     0.0191473636    -0.0159154360
    2      C      -0.0583261590    -0.4582972289     1.2916191173
    3      H       0.8486203831    -0.8235883690     1.7549596756
    4      C      -1.2416058206    -0.4647978148     2.0188293414
    5      Cl     -1.2054218013    -1.0773670148     3.6533527758
    6      C      -2.4266955093     0.0094548274     1.4477943701
    7      Cl     -3.9059309946     0.0023141135     2.3573014820
    8      C      -2.4036585761     0.4894427333     0.1277337419
    9      Cl     -3.8670671355     1.0729535130    -0.6055097958
   10      C      -1.2026804657     0.4912197219    -0.5950788133
   11      Cl     -1.1682215899     1.0790863468    -2.2370277924
   12      C       1.2730523792    -0.0086072420    -0.7644062306
   13      C       2.1327274819     1.0948162323    -0.8118913129
   14      Cl      1.6993294664     2.5859357341     0.0132628775
   15      C       3.3409693029     1.0469900983    -1.5014790008
   16      H       3.9815044161     1.9194780649    -1.5166354060
   17      C       3.7080451981    -0.1223218399    -2.1609136554
   18      H       4.6474885222    -0.1590663148    -2.7001146420
   19      C       2.8716518335    -1.2357825113    -2.1254600677
   20      H       3.1534400942    -2.1483799884    -2.6371766067
   21      C       1.6677398167    -1.1746523095    -1.4305862076
   22      H       1.0105244603    -2.0364052074    -1.4056681737
 ----------------------------------------------------------------
 Nuclear Repulsion Energy =        1765.50730611 hartrees
 There are       81 alpha and       81 beta electrons
 Applying Cartesian multipole field
    Component          Value
    ---------          -----
     (2,0,0)        1.00000E-11
     (0,2,0)        2.00000E-11
     (0,0,2)       -3.00000E-11
 Nucleus-field energy     =    -0.0000000096 hartrees
 Requested basis set is 6-311++G(d,p)
 There are 162 shells and 449 basis functions
 A cutoff of  1.0D-15 yielded  10196 shell pairs
 There are     84792 function pairs (     91140 Cartesian)
 Smallest overlap matrix eigenvalue = 2.02E-07
 Linear dependence detected in AO basis
 Number of orthogonalized atomic orbitals = 445
 Maximum deviation from orthogonality = 4.569E-10
 Guess from superposition of atomic densities
 Warning:  Energy on first SCF cycle will be non-variational
 SAD guess density has 162.000000 electrons

 -----------------------------------------------------------------------
  General SCF calculation program by
  Eric Jon Sundstrom, Paul Horn, Yuezhi Mao, Dmitri Zuev, Alec White,
  David Stuck, Shaama M.S., Shane Yost, Joonho Lee, David Small,
  Daniel Levine, Susi Lehtola, Hugh Burton, Evgeny Epifanovsky,
  Bang C. Huynh
 -----------------------------------------------------------------------
 Exchange:     0.2000 Hartree-Fock + 0.0800 Slater + 0.7200 B88
 Correlation:  0.1900 VWN1RPA + 0.8100 LYP
 Using SG-1 standard quadrature grid
 using 6 threads for integral computing
 -------------------------------------------------------
 OpenMP Integral computing Module                
 Release: version 2.0, May 2017, Q-Chem Inc. Pleasanton 
 -------------------------------------------------------
 A restricted SCF calculation will be
 performed using DIIS
 SCF converges when DIIS error is below 1.0e-08
 ---------------------------------------
  Cycle       Energy         DIIS error
 ---------------------------------------
    1   -2765.5031636137      2.92e-02  
    2   -2761.3658670812      2.34e-03  
    3   -2761.2661668596      2.95e-03  
    4   -2761.4987909023      6.46e-04  
    5   -2761.5081539092      3.04e-04  
    6   -2761.5103527954      9.73e-05  
    7   -2761.5105550538      3.84e-05  
    8   -2761.5105912536      1.22e-05  
    9   -2761.5105947052      3.44e-06  
   10   -2761.5105949827      1.13e-06  
   11   -2761.5105950138      3.26e-07  
   12   -2761.5105950158      1.48e-07  
   13   -2761.5105950164      3.90e-08  
   14   -2761.5105950165      1.48e-08  
   15   -2761.5105950166      4.44e-09  Convergence criterion met
 ---------------------------------------
 SCF time:   CPU 655.70s  wall 115.00s 
 SCF   energy in the final basis set =    -2761.5105950166
 Total energy in the final basis set =    -2761.5105950166

 --------------------------------------------------------------

                    Orbital Energies (a.u.)
 --------------------------------------------------------------

 Alpha MOs
 -- Occupied --
********-101.5763-101.5751-101.5729-101.5647 -10.2783 -10.2775 -10.2725
-10.2714 -10.2572 -10.2313 -10.2209 -10.2174 -10.2045 -10.2040 -10.2026
-10.1994  -9.4915  -9.4909  -9.4897  -9.4877  -9.4794  -7.2565  -7.2560
 -7.2545  -7.2525  -7.2464  -7.2458  -7.2454  -7.2448  -7.2444  -7.2440
 -7.2440  -7.2425  -7.2418  -7.2343  -7.2338  -0.9584  -0.9190  -0.9095
 -0.8907  -0.8648  -0.8562  -0.8466  -0.7981  -0.7613  -0.7519  -0.7393
 -0.6598  -0.6357  -0.6313  -0.6074  -0.5500  -0.5428  -0.5243  -0.4993
 -0.4926  -0.4781  -0.4658  -0.4602  -0.4561  -0.4503  -0.4295  -0.4260
 -0.4083  -0.3990  -0.3871  -0.3852  -0.3739  -0.3538  -0.3533  -0.3495
 -0.3475  -0.3333  -0.3317  -0.3264  -0.3152  -0.2829  -0.2739  -0.2670
 -0.2640
 -- Virtual --
 -0.0582  -0.0550  -0.0459  -0.0423  -0.0373  -0.0152  -0.0033   0.0010
  0.0043   0.0118   0.0177   0.0217   0.0273   0.0286   0.0382   0.0414
  0.0488   0.0529   0.0589   0.0620   0.0656   0.0751   0.0792   0.0812
  0.0842   0.0895   0.0937   0.0949   0.0980   0.1004   0.1008   0.1054
  0.1078   0.1116   0.1144   0.1178   0.1197   0.1244   0.1254   0.1268
  0.1292   0.1329   0.1397   0.1434   0.1457   0.1473   0.1505   0.1582
  0.1627   0.1653   0.1679   0.1727   0.1799   0.1849   0.1887   0.1930
  0.1941   0.1969   0.2004   0.2070   0.2096   0.2102   0.2174   0.2218
  0.2256   0.2340   0.2388   0.2463   0.2507   0.2526   0.2563   0.2590
  0.2628   0.2656   0.2688   0.2700   0.2726   0.2764   0.2808   0.2856
  0.2873   0.2920   0.2937   0.2981   0.2997   0.3056   0.3162   0.3201
  0.3267   0.3340   0.3399   0.3492   0.3602   0.3790   0.4086   0.4266
  0.4332   0.4425   0.4448   0.4501   0.4536   0.4560   0.4656   0.4695
  0.4793   0.4881   0.4902   0.4963   0.5064   0.5103   0.5130   0.5213
  0.5321   0.5378   0.5528   0.5614   0.5674   0.5731   0.5732   0.5790
  0.5840   0.5905   0.6012   0.6128   0.6139   0.6180   0.6230   0.6357
  0.6396   0.6454   0.6529   0.6573   0.6734   0.6817   0.6878   0.6929
  0.7030   0.7133   0.7149   0.7294   0.7396   0.7547   0.7750   0.7883
  0.7997   0.8116   0.8214   0.8327   0.8368   0.8394   0.8422   0.8452
  0.8470   0.8494   0.8507   0.8558   0.8592   0.8626   0.8682   0.8795
  0.8832   0.8866   0.8901   0.8968   0.9062   0.9099   0.9206   0.9293
  0.9371   0.9433   0.9476   0.9499   0.9576   0.9601   0.9723   0.9740
  0.9862   0.9937   0.9970   1.0004   1.0170   1.0303   1.0371   1.0384
  1.0575   1.0735   1.0875   1.1063   1.1355   1.1586   1.1707   1.1909
  1.2022   1.2209   1.2403   1.2525   1.2706   1.2743   1.2803   1.2898
  1.2987   1.3108   1.3156   1.3368   1.3717   1.3899   1.3933   1.4237
  1.4447   1.4790   1.4931   1.4974   1.5367   1.5468   1.5541   1.5697
  1.5880   1.6185   1.6329   1.6477   1.6555   1.6580   1.6846   1.6967
  1.7238   1.7299   1.7663   1.7751   1.7971   1.8136   1.8274   1.8341
  1.8448   1.8524   1.8673   1.8742   1.9008   1.9249   1.9329   1.9400
  1.9539   1.9727   2.0068   2.0334   2.0338   2.0477   2.0678   2.0777
  2.1270   2.1437   2.2021   2.2233   2.2288   2.2471   2.2547   2.2734
  2.2879   2.2890   2.2951   2.3141   2.3256   2.3520   2.3593   2.3918
  2.4123   2.4206   2.4269   2.4291   2.4529   2.4755   2.4969   2.5030
  2.5273   2.5464   2.5565   2.5823   2.5970   2.6119   2.6312   2.6679
  2.6782   2.6932   2.7063   2.7086   2.7166   2.7290   2.7461   2.7538
  2.7834   2.7878   2.8087   2.8355   2.8396   2.8443   2.8513   2.8908
  2.9060   2.9854   2.9968   3.0725   3.0885   3.0968   3.1178   3.1450
  3.1505   3.1750   3.2157   3.2374   3.2801   3.3330   3.3771   3.3865
  3.5154   3.5227   3.5618   3.6489   3.6750   3.7513   3.8459   3.9239
  4.0233   4.0376   4.0716   4.1342   4.3312   4.8091   4.8218   9.7444
  9.7911   9.8107   9.8217   9.8445  23.3447  23.5808  23.7998  23.8539
 23.9031  23.9229  23.9506  23.9794  24.0383  24.0662  24.1221  24.1679
 25.7702  25.8052  25.8566  25.8999  25.9696  26.0888  26.1046  26.1791
 26.2313  26.3735  26.4792  26.5984  26.6968  26.7939  26.9924 215.7345
215.7866 215.8095 215.8261 215.8482
 --------------------------------------------------------------

          Ground-State Mulliken Net Atomic Charges

     Atom                 Charge (a.u.)
  ----------------------------------------
      1 C                     0.180323
      2 C                    -1.183591
      3 H                     0.229099
      4 C                    -0.690974
      5 Cl                    0.627643
      6 C                     0.119680
      7 Cl                    0.611742
      8 C                     0.143724
      9 Cl                    0.635603
     10 C                    -0.980594
     11 Cl                    0.543602
     12 C                     0.741518
     13 C                    -1.003194
     14 Cl                    0.419794
     15 C                    -0.246287
     16 H                     0.206500
     17 C                    -0.278683
     18 H                     0.169460
     19 C                    -0.325871
     20 H                     0.175946
     21 C                    -0.284142
     22 H                     0.188703
  ----------------------------------------
  Sum of atomic charges =     0.000000

 -----------------------------------------------------------------
                    Cartesian Multipole Moments
 -----------------------------------------------------------------
    Charge (ESU x 10^10)
                 0.0000
    Dipole Moment (Debye)
         X       2.7631      Y      -1.6227      Z      -1.2693
       Tot       3.4466
    Quadrupole Moments (Debye-Ang)
        XX    -126.7222     XY      -1.3911     YY    -131.6773
        XZ      -4.7197     YZ       2.2152     ZZ    -132.5002
    Octopole Moments (Debye-Ang^2)
       XXX     214.9105    XXY     -37.9050    XYY      63.9441
       YYY    -135.4884    XXZ     -43.3980    XYZ       1.5242
       YYZ     -19.7454    XZZ      75.7014    YZZ     -47.4115
       ZZZ     -44.0592
    Hexadecapole Moments (Debye-Ang^3)
      XXXX   -4664.4751   XXXY      27.7517   XXYY    -995.1703
      XYYY       2.3305   YYYY   -1161.9334   XXXZ     718.1585
      XXYZ      79.4849   XYYZ     272.0705   YYYZ     274.4379
      XXZZ   -1205.7097   XYZZ     -16.4540   YYZZ    -646.4723
      XZZZ     843.3101   YZZZ     239.3291   ZZZZ   -2793.0590
 -----------------------------------------------------------------
 Calculating analytic gradient of the SCF energy
 Gradient of SCF Energy
            1           2           3           4           5           6
    1   0.0000672   0.0000315   0.0000017  -0.0000300   0.0000175  -0.0000290
    2  -0.0000005   0.0000271  -0.0000150  -0.0000169  -0.0000046  -0.0000181
    3   0.0000493  -0.0000432   0.0000058   0.0000467  -0.0000264   0.0000434
            7           8           9          10          11          12
    1   0.0000257  -0.0000036   0.0000003  -0.0000487   0.0000167  -0.0000840
    2  -0.0000108   0.0000185  -0.0000201   0.0000208  -0.0000147  -0.0001645
    3  -0.0000183  -0.0000423   0.0000311  -0.0000132   0.0000230  -0.0000383
           13          14          15          16          17          18
    1   0.0000603  -0.0000159  -0.0000316  -0.0000019  -0.0000197   0.0000013
    2   0.0000774  -0.0000142   0.0000456   0.0000065  -0.0000628   0.0000231
    3  -0.0000055  -0.0000169   0.0000484  -0.0000015  -0.0000228  -0.0000016
           19          20          21          22
    1   0.0000681  -0.0000107  -0.0000076  -0.0000075
    2   0.0000371   0.0000048   0.0000818  -0.0000003
    3  -0.0000496  -0.0000012   0.0000513  -0.0000181
 Max gradient component =       1.645E-04
 RMS gradient           =       3.933E-05
 Gradient time:  CPU 194.15 s  wall 32.57 s
 Geometry Optimization Parameters
   NAtoms,    NIC,     NZ,  NCons,   NDum,   NFix, NCnnct, MaxDiis
       22     155      22       0       0       0       0       0

 Cartesian Hessian Update
 Hessian updated using BFGS update


** GEOMETRY OPTIMIZATION IN DELOCALIZED INTERNAL COORDINATES **
   Searching for a Minimum

   Optimization Cycle:  12

                       Coordinates (Angstroms)
     ATOM                X               Y               Z
      1  C        -0.0182662154    0.0191473636   -0.0159154360
      2  C        -0.0583261590   -0.4582972289    1.2916191173
      3  H         0.8486203831   -0.8235883690    1.7549596756
      4  C        -1.2416058206   -0.4647978148    2.0188293414
      5  Cl       -1.2054218013   -1.0773670148    3.6533527758
      6  C        -2.4266955093    0.0094548274    1.4477943701
      7  Cl       -3.9059309946    0.0023141135    2.3573014820
      8  C        -2.4036585761    0.4894427333    0.1277337419
      9  Cl       -3.8670671355    1.0729535130   -0.6055097958
     10  C        -1.2026804657    0.4912197219   -0.5950788133
     11  Cl       -1.1682215899    1.0790863468   -2.2370277924
     12  C         1.2730523792   -0.0086072420   -0.7644062306
     13  C         2.1327274819    1.0948162323   -0.8118913129
     14  Cl        1.6993294664    2.5859357341    0.0132628775
     15  C         3.3409693029    1.0469900983   -1.5014790008
     16  H         3.9815044161    1.9194780649   -1.5166354060
     17  C         3.7080451981   -0.1223218399   -2.1609136554
     18  H         4.6474885222   -0.1590663148   -2.7001146420
     19  C         2.8716518335   -1.2357825113   -2.1254600677
     20  H         3.1534400942   -2.1483799884   -2.6371766067
     21  C         1.6677398167   -1.1746523095   -1.4305862076
     22  H         1.0105244603   -2.0364052074   -1.4056681737
   Point Group: c1    Number of degrees of freedom:    60


   Energy is  -2761.510595017

 Hessian updated using BFGS update

 60 Hessian modes will be used to form the next step
  Hessian Eigenvalues:
     0.001966    0.018239    0.020130    0.021286    0.023478    0.023607
     0.023780    0.023859    0.024026    0.024075    0.024093    0.024118
     0.024126    0.024142    0.024213    0.024642    0.025278    0.026941
     0.030553    0.158445    0.159499    0.159946    0.160004    0.160911
     0.218009    0.218725    0.223240    0.230997    0.238804    0.247121
     0.249989    0.250166    0.251264    0.252924    0.257653    0.275375
     0.299719    0.300827    0.301248    0.301459    0.314112    0.343717
     0.355395    0.356664    0.356669    0.357112    0.357529    0.363068
     0.423828    0.428655    0.437652    0.451950    0.460467    0.470717
     0.472460    0.477782    0.478343    0.482233    0.499530    0.521520

 Minimum search - taking simple RFO step
 Searching for Lamda that Minimizes Along All modes
 Value Taken    Lamda =   0.00000000
 Step Taken.  Stepsize is  0.003813

                             Maximum     Tolerance    Cnvgd?
         Gradient           0.000096      0.000300     YES
         Displacement       0.002853      0.001200      NO
         Energy change     -0.000004      0.000001      NO


 New Cartesian Coordinates Obtained by Inverse Iteration

 Displacement from previous Coordinates is:  0.013444
 ----------------------------------------------------------------
             Standard Nuclear Orientation (Angstroms)
    I     Atom           X                Y                Z
 ----------------------------------------------------------------
    1      C      -0.0181834279     0.0197005116    -0.0157857817
    2      C      -0.0584506272    -0.4588906447     1.2913594715
    3      H       0.8484694832    -0.8244674292     1.7545138784
    4      C      -1.2418060792    -0.4658914583     2.0183849868
    5      Cl     -1.2060266013    -1.0796982796     3.6524990210
    6      C      -2.4267906581     0.0088803363     1.4475683884
    7      Cl     -3.9061279535     0.0011781968     2.3569561944
    8      C      -2.4035271076     0.4898888170     0.1278988551
    9      Cl     -3.8667006091     1.0741383072    -0.6052600713
   10      C      -1.2024430237     0.4922578507    -0.5947233496
   11      Cl     -1.1678369922     1.0816143194    -2.2361628865
   12      C       1.2732167749    -0.0079748244    -0.7641731184
   13      C       2.1326307082     1.0954801520    -0.8127566518
   14      Cl      1.6994715404     2.5870756734     0.0117258243
   15      C       3.3406570718     1.0473050940    -1.5027656997
   16      H       3.9809876354     1.9199243594    -1.5188902047
   17      C       3.7078533883    -0.1225352559    -2.1610996197
   18      H       4.6471658648    -0.1596450819    -2.7005027889
   19      C       2.8717966393    -1.2362475670    -2.1242249588
   20      H       3.1538248428    -2.1492628133    -2.6350664943
   21      C       1.6680110708    -1.1746875688    -1.4292852502
   22      H       1.0110271471    -2.0365697862    -1.4032195036
 ----------------------------------------------------------------
 Nuclear Repulsion Energy =        1765.49424159 hartrees
 There are       81 alpha and       81 beta electrons
 Applying Cartesian multipole field
    Component          Value
    ---------          -----
     (2,0,0)        1.00000E-11
     (0,2,0)        2.00000E-11
     (0,0,2)       -3.00000E-11
 Nucleus-field energy     =    -0.0000000096 hartrees
 Requested basis set is 6-311++G(d,p)
 There are 162 shells and 449 basis functions
 A cutoff of  1.0D-15 yielded  10196 shell pairs
 There are     84792 function pairs (     91140 Cartesian)
 Smallest overlap matrix eigenvalue = 2.02E-07
 Linear dependence detected in AO basis
 Number of orthogonalized atomic orbitals = 445
 Maximum deviation from orthogonality = 2.947E-10
 Guess from superposition of atomic densities
 Warning:  Energy on first SCF cycle will be non-variational
 SAD guess density has 162.000000 electrons

 -----------------------------------------------------------------------
  General SCF calculation program by
  Eric Jon Sundstrom, Paul Horn, Yuezhi Mao, Dmitri Zuev, Alec White,
  David Stuck, Shaama M.S., Shane Yost, Joonho Lee, David Small,
  Daniel Levine, Susi Lehtola, Hugh Burton, Evgeny Epifanovsky,
  Bang C. Huynh
 -----------------------------------------------------------------------
 Exchange:     0.2000 Hartree-Fock + 0.0800 Slater + 0.7200 B88
 Correlation:  0.1900 VWN1RPA + 0.8100 LYP
 Using SG-1 standard quadrature grid
 using 6 threads for integral computing
 -------------------------------------------------------
 OpenMP Integral computing Module                
 Release: version 2.0, May 2017, Q-Chem Inc. Pleasanton 
 -------------------------------------------------------
 A restricted SCF calculation will be
 performed using DIIS
 SCF converges when DIIS error is below 1.0e-08
 ---------------------------------------
  Cycle       Energy         DIIS error
 ---------------------------------------
    1   -2765.5031769304      2.92e-02  
    2   -2761.3658686936      2.34e-03  
    3   -2761.2661530680      2.95e-03  
    4   -2761.4987858522      6.46e-04  
    5   -2761.5081538444      3.04e-04  
    6   -2761.5103529967      9.73e-05  
    7   -2761.5105552462      3.83e-05  
    8   -2761.5105914350      1.22e-05  
    9   -2761.5105948878      3.44e-06  
   10   -2761.5105951652      1.13e-06  
   11   -2761.5105951964      3.26e-07  
   12   -2761.5105951986      1.48e-07  
   13   -2761.5105951989      3.90e-08  
   14   -2761.5105951990      1.48e-08  
   15   -2761.5105951991      4.44e-09  Convergence criterion met
 ---------------------------------------
 SCF time:   CPU 655.87s  wall 115.00s 
 SCF   energy in the final basis set =    -2761.5105951991
 Total energy in the final basis set =    -2761.5105951991

 --------------------------------------------------------------

                    Orbital Energies (a.u.)
 --------------------------------------------------------------

 Alpha MOs
 -- Occupied --
********-101.5763-101.5752-101.5729-101.5647 -10.2783 -10.2775 -10.2725
-10.2714 -10.2572 -10.2313 -10.2209 -10.2174 -10.2045 -10.2040 -10.2026
-10.1994  -9.4915  -9.4909  -9.4897  -9.4877  -9.4794  -7.2565  -7.2560
 -7.2545  -7.2525  -7.2464  -7.2458  -7.2454  -7.2448  -7.2444  -7.2440
 -7.2440  -7.2425  -7.2418  -7.2343  -7.2338  -0.9584  -0.9190  -0.9095
 -0.8907  -0.8648  -0.8562  -0.8466  -0.7981  -0.7613  -0.7519  -0.7393
 -0.6598  -0.6357  -0.6313  -0.6074  -0.5500  -0.5428  -0.5243  -0.4993
 -0.4926  -0.4781  -0.4658  -0.4602  -0.4561  -0.4503  -0.4295  -0.4260
 -0.4083  -0.3990  -0.3871  -0.3852  -0.3739  -0.3538  -0.3533  -0.3495
 -0.3475  -0.3333  -0.3317  -0.3264  -0.3151  -0.2829  -0.2739  -0.2670
 -0.2640
 -- Virtual --
 -0.0582  -0.0550  -0.0459  -0.0423  -0.0373  -0.0152  -0.0033   0.0009
  0.0043   0.0118   0.0177   0.0217   0.0273   0.0286   0.0382   0.0414
  0.0487   0.0529   0.0589   0.0620   0.0656   0.0751   0.0792   0.0812
  0.0842   0.0895   0.0937   0.0949   0.0980   0.1004   0.1008   0.1054
  0.1078   0.1116   0.1144   0.1178   0.1197   0.1244   0.1254   0.1268
  0.1292   0.1329   0.1397   0.1434   0.1457   0.1473   0.1505   0.1582
  0.1627   0.1653   0.1679   0.1727   0.1799   0.1849   0.1887   0.1930
  0.1941   0.1969   0.2005   0.2070   0.2096   0.2101   0.2174   0.2218
  0.2256   0.2340   0.2388   0.2463   0.2506   0.2526   0.2563   0.2590
  0.2627   0.2656   0.2688   0.2700   0.2726   0.2764   0.2808   0.2856
  0.2873   0.2920   0.2937   0.2980   0.2997   0.3056   0.3162   0.3201
  0.3267   0.3339   0.3400   0.3492   0.3602   0.3790   0.4086   0.4266
  0.4332   0.4425   0.4448   0.4501   0.4535   0.4559   0.4656   0.4695
  0.4792   0.4881   0.4902   0.4963   0.5064   0.5104   0.5130   0.5213
  0.5321   0.5378   0.5528   0.5614   0.5673   0.5731   0.5732   0.5790
  0.5840   0.5905   0.6013   0.6127   0.6139   0.6180   0.6230   0.6357
  0.6396   0.6454   0.6528   0.6573   0.6734   0.6816   0.6878   0.6929
  0.7029   0.7133   0.7149   0.7293   0.7395   0.7547   0.7750   0.7883
  0.7997   0.8116   0.8214   0.8326   0.8368   0.8393   0.8421   0.8452
  0.8470   0.8494   0.8507   0.8558   0.8592   0.8626   0.8681   0.8795
  0.8832   0.8866   0.8901   0.8968   0.9062   0.9100   0.9206   0.9292
  0.9372   0.9433   0.9476   0.9498   0.9577   0.9602   0.9724   0.9740
  0.9862   0.9936   0.9970   1.0003   1.0169   1.0303   1.0371   1.0384
  1.0576   1.0734   1.0875   1.1064   1.1356   1.1585   1.1707   1.1909
  1.2021   1.2209   1.2402   1.2524   1.2705   1.2743   1.2803   1.2898
  1.2987   1.3107   1.3156   1.3366   1.3717   1.3899   1.3932   1.4237
  1.4448   1.4789   1.4932   1.4974   1.5366   1.5468   1.5541   1.5697
  1.5880   1.6186   1.6328   1.6477   1.6555   1.6580   1.6846   1.6967
  1.7238   1.7299   1.7662   1.7751   1.7972   1.8136   1.8274   1.8341
  1.8448   1.8523   1.8672   1.8743   1.9008   1.9249   1.9328   1.9400
  1.9539   1.9727   2.0067   2.0333   2.0338   2.0478   2.0678   2.0777
  2.1270   2.1438   2.2021   2.2232   2.2288   2.2471   2.2548   2.2734
  2.2879   2.2890   2.2951   2.3141   2.3255   2.3519   2.3594   2.3918
  2.4124   2.4206   2.4269   2.4292   2.4530   2.4755   2.4968   2.5030
  2.5273   2.5464   2.5564   2.5823   2.5970   2.6120   2.6312   2.6679
  2.6782   2.6932   2.7062   2.7086   2.7166   2.7290   2.7460   2.7538
  2.7834   2.7878   2.8087   2.8355   2.8396   2.8442   2.8513   2.8908
  2.9060   2.9853   2.9968   3.0725   3.0885   3.0968   3.1178   3.1449
  3.1506   3.1750   3.2157   3.2374   3.2799   3.3330   3.3772   3.3866
  3.5153   3.5227   3.5618   3.6488   3.6750   3.7513   3.8460   3.9239
  4.0233   4.0375   4.0716   4.1342   4.3312   4.8091   4.8218   9.7444
  9.7911   9.8106   9.8215   9.8444  23.3447  23.5808  23.7999  23.8539
 23.9031  23.9230  23.9507  23.9794  24.0383  24.0662  24.1221  24.1679
 25.7702  25.8052  25.8566  25.9000  25.9697  26.0887  26.1046  26.1791
 26.2311  26.3737  26.4791  26.5984  26.6968  26.7938  26.9923 215.7345
215.7866 215.8095 215.8259 215.8482
 --------------------------------------------------------------

          Ground-State Mulliken Net Atomic Charges

     Atom                 Charge (a.u.)
  ----------------------------------------
      1 C                     0.178869
      2 C                    -1.182532
      3 H                     0.229059
      4 C                    -0.689811
      5 Cl                    0.627573
      6 C                     0.118970
      7 Cl                    0.611756
      8 C                     0.143094
      9 Cl                    0.635564
     10 C                    -0.981787
     11 Cl                    0.543851
     12 C                     0.741937
     13 C                    -1.000323
     14 Cl                    0.419825
     15 C                    -0.247764
     16 H                     0.206446
     17 C                    -0.278458
     18 H                     0.169452
     19 C                    -0.326098
     20 H                     0.175958
     21 C                    -0.284278
     22 H                     0.188696
  ----------------------------------------
  Sum of atomic charges =     0.000000

 -----------------------------------------------------------------
                    Cartesian Multipole Moments
 -----------------------------------------------------------------
    Charge (ESU x 10^10)
                -0.0000
    Dipole Moment (Debye)
         X       2.7634      Y      -1.6234      Z      -1.2688
       Tot       3.4470
    Quadrupole Moments (Debye-Ang)
        XX    -126.7244     XY      -1.3953     YY    -131.6763
        XZ      -4.7208     YZ       2.2123     ZZ    -132.5027
    Octopole Moments (Debye-Ang^2)
       XXX     214.8992    XXY     -37.9429    XYY      63.9530
       YYY    -135.5561    XXZ     -43.3919    XYZ       1.5186
       YYZ     -19.7277    XZZ      75.6993    YZZ     -47.4068
       ZZZ     -43.9894
    Hexadecapole Moments (Debye-Ang^3)
      XXXX   -4664.5329   XXXY      27.5393   XXYY    -995.3914
      XYYY       2.1514   YYYY   -1163.5773   XXXZ     718.3647
      XXYZ      79.7603   XYYZ     272.1443   YYYZ     275.3235
      XXZZ   -1205.4558   XYZZ     -16.4410   YYZZ    -646.5366
      XZZZ     843.5548   YZZZ     240.1407   ZZZZ   -2792.0048
 -----------------------------------------------------------------
 Calculating analytic gradient of the SCF energy
 Gradient of SCF Energy
            1           2           3           4           5           6
    1   0.0000116   0.0000201   0.0000034  -0.0000137   0.0000052  -0.0000111
    2   0.0000061   0.0000045  -0.0000062  -0.0000119  -0.0000056  -0.0000196
    3   0.0000177  -0.0000273   0.0000022   0.0000164  -0.0000087   0.0000423
            7           8           9          10          11          12
    1   0.0000207   0.0000100   0.0000101  -0.0000281   0.0000023  -0.0000267
    2  -0.0000142   0.0000023  -0.0000113  -0.0000026  -0.0000022  -0.0000624
    3  -0.0000013  -0.0000345   0.0000089   0.0000087   0.0000140  -0.0000199
           13          14          15          16          17          18
    1   0.0000348  -0.0000117  -0.0000259  -0.0000035  -0.0000160   0.0000007
    2   0.0000322  -0.0000017   0.0000271   0.0000058  -0.0000314   0.0000167
    3  -0.0000038  -0.0000029   0.0000200  -0.0000018  -0.0000155  -0.0000013
           19          20          21          22
    1   0.0000372  -0.0000048  -0.0000131  -0.0000013
    2   0.0000270   0.0000084   0.0000381   0.0000008
    3  -0.0000148  -0.0000055   0.0000169  -0.0000097
 Max gradient component =       6.243E-05
 RMS gradient           =       1.889E-05
 Gradient time:  CPU 194.51 s  wall 32.64 s
 Geometry Optimization Parameters
   NAtoms,    NIC,     NZ,  NCons,   NDum,   NFix, NCnnct, MaxDiis
       22     155      22       0       0       0       0       0

 Cartesian Hessian Update
 Hessian updated using BFGS update


** GEOMETRY OPTIMIZATION IN DELOCALIZED INTERNAL COORDINATES **
   Searching for a Minimum

   Optimization Cycle:  13

                       Coordinates (Angstroms)
     ATOM                X               Y               Z
      1  C        -0.0181834279    0.0197005116   -0.0157857817
      2  C        -0.0584506272   -0.4588906447    1.2913594715
      3  H         0.8484694832   -0.8244674292    1.7545138784
      4  C        -1.2418060792   -0.4658914583    2.0183849868
      5  Cl       -1.2060266013   -1.0796982796    3.6524990210
      6  C        -2.4267906581    0.0088803363    1.4475683884
      7  Cl       -3.9061279535    0.0011781968    2.3569561944
      8  C        -2.4035271076    0.4898888170    0.1278988551
      9  Cl       -3.8667006091    1.0741383072   -0.6052600713
     10  C        -1.2024430237    0.4922578507   -0.5947233496
     11  Cl       -1.1678369922    1.0816143194   -2.2361628865
     12  C         1.2732167749   -0.0079748244   -0.7641731184
     13  C         2.1326307082    1.0954801520   -0.8127566518
     14  Cl        1.6994715404    2.5870756734    0.0117258243
     15  C         3.3406570718    1.0473050940   -1.5027656997
     16  H         3.9809876354    1.9199243594   -1.5188902047
     17  C         3.7078533883   -0.1225352559   -2.1610996197
     18  H         4.6471658648   -0.1596450819   -2.7005027889
     19  C         2.8717966393   -1.2362475670   -2.1242249588
     20  H         3.1538248428   -2.1492628133   -2.6350664943
     21  C         1.6680110708   -1.1746875688   -1.4292852502
     22  H         1.0110271471   -2.0365697862   -1.4032195036
   Point Group: c1    Number of degrees of freedom:    60


   Energy is  -2761.510595199

 Hessian updated using BFGS update

 60 Hessian modes will be used to form the next step
  Hessian Eigenvalues:
     0.001864    0.018650    0.019456    0.021275    0.022139    0.023634
     0.023789    0.023880    0.023953    0.024044    0.024099    0.024104
     0.024140    0.024193    0.024435    0.024704    0.025124    0.026897
     0.030349    0.152351    0.159474    0.159821    0.160004    0.160904
     0.203909    0.218665    0.223006    0.231393    0.238966    0.247197
     0.248240    0.250011    0.251805    0.255418    0.257909    0.270331
     0.298877    0.299829    0.301079    0.301461    0.306251    0.344266
     0.354851    0.356661    0.356672    0.357068    0.357797    0.358220
     0.414619    0.428441    0.438150    0.445430    0.452436    0.471615
     0.473415    0.476867    0.478242    0.483794    0.497816    0.532050

 Minimum search - taking simple RFO step
 Searching for Lamda that Minimizes Along All modes
 Value Taken    Lamda =   0.00000000
 Step Taken.  Stepsize is  0.002043

                             Maximum     Tolerance    Cnvgd?
         Gradient           0.000054      0.000300     YES
         Displacement       0.001407      0.001200      NO
         Energy change     -0.000000      0.000001     YES

 Final energy is   -2761.5105951991045     


 ******************************
 **  OPTIMIZATION CONVERGED  **
 ******************************

                       Coordinates (Angstroms)
     ATOM                X               Y               Z
      1  C        -0.0181834279    0.0197005116   -0.0157857817
      2  C        -0.0584506272   -0.4588906447    1.2913594715
      3  H         0.8484694832   -0.8244674292    1.7545138784
      4  C        -1.2418060792   -0.4658914583    2.0183849868
      5  Cl       -1.2060266013   -1.0796982796    3.6524990210
      6  C        -2.4267906581    0.0088803363    1.4475683884
      7  Cl       -3.9061279535    0.0011781968    2.3569561944
      8  C        -2.4035271076    0.4898888170    0.1278988551
      9  Cl       -3.8667006091    1.0741383072   -0.6052600713
     10  C        -1.2024430237    0.4922578507   -0.5947233496
     11  Cl       -1.1678369922    1.0816143194   -2.2361628865
     12  C         1.2732167749   -0.0079748244   -0.7641731184
     13  C         2.1326307082    1.0954801520   -0.8127566518
     14  Cl        1.6994715404    2.5870756734    0.0117258243
     15  C         3.3406570718    1.0473050940   -1.5027656997
     16  H         3.9809876354    1.9199243594   -1.5188902047
     17  C         3.7078533883   -0.1225352559   -2.1610996197
     18  H         4.6471658648   -0.1596450819   -2.7005027889
     19  C         2.8717966393   -1.2362475670   -2.1242249588
     20  H         3.1538248428   -2.1492628133   -2.6350664943
     21  C         1.6680110708   -1.1746875688   -1.4292852502
     22  H         1.0110271471   -2.0365697862   -1.4032195036

Z-matrix Print:
$molecule
0 1
Cl
C  1 1.744380
C  2 1.400339 1 119.095439
C  3 1.392587 2 118.658109 1 -179.479106 0
H  4 1.081972 3 119.582981 2 -179.793457 0
C  4 1.388865 3 121.179389 2 -0.332847 0
C  6 1.398366 4 120.439230 3 0.117757 0
C  2 1.401710 1 120.177221 3 -179.771390 0
C  3 1.492838 2 122.044502 1 -0.590785 0
C  9 1.399488 3 122.277133 2 86.445506 0
C  10 1.392035 9 121.522794 3 179.247885 0
H  11 1.082473 10 119.527101 9 -179.976963 0
C  11 1.391676 10 119.508253 9 -0.019490 0
H  13 1.083808 11 119.530746 10 179.848343 0
C  13 1.393092 11 120.075994 10 -0.187401 0
H  15 1.083557 13 120.327516 11 -179.979057 0
C  15 1.391341 13 119.807854 11 0.104738 0
H  17 1.084043 15 120.078454 13 179.593891 0
Cl 7 1.736515 6 120.439613 4 -179.956375 0
Cl 8 1.737742 2 120.225920 1 -0.015764 0
Cl 6 1.745958 4 118.310304 3 -179.872652 0
Cl 10 1.758481 9 120.083455 3 -0.630236 0
$end


 --------------------------------------------------------------

                    Orbital Energies (a.u.)
 --------------------------------------------------------------

 Alpha MOs
 -- Occupied --
********-101.5763-101.5752-101.5729-101.5647 -10.2783 -10.2775 -10.2725
-10.2714 -10.2572 -10.2313 -10.2209 -10.2174 -10.2045 -10.2040 -10.2026
-10.1994  -9.4915  -9.4909  -9.4897  -9.4877  -9.4794  -7.2565  -7.2560
 -7.2545  -7.2525  -7.2464  -7.2458  -7.2454  -7.2448  -7.2444  -7.2440
 -7.2440  -7.2425  -7.2418  -7.2343  -7.2338  -0.9584  -0.9190  -0.9095
 -0.8907  -0.8648  -0.8562  -0.8466  -0.7981  -0.7613  -0.7519  -0.7393
 -0.6598  -0.6357  -0.6313  -0.6074  -0.5500  -0.5428  -0.5243  -0.4993
 -0.4926  -0.4781  -0.4658  -0.4602  -0.4561  -0.4503  -0.4295  -0.4260
 -0.4083  -0.3990  -0.3871  -0.3852  -0.3739  -0.3538  -0.3533  -0.3495
 -0.3475  -0.3333  -0.3317  -0.3264  -0.3151  -0.2829  -0.2739  -0.2670
 -0.2640
 -- Virtual --
 -0.0582  -0.0550  -0.0459  -0.0423  -0.0373  -0.0152  -0.0033   0.0009
  0.0043   0.0118   0.0177   0.0217   0.0273   0.0286   0.0382   0.0414
  0.0487   0.0529   0.0589   0.0620   0.0656   0.0751   0.0792   0.0812
  0.0842   0.0895   0.0937   0.0949   0.0980   0.1004   0.1008   0.1054
  0.1078   0.1116   0.1144   0.1178   0.1197   0.1244   0.1254   0.1268
  0.1292   0.1329   0.1397   0.1434   0.1457   0.1473   0.1505   0.1582
  0.1627   0.1653   0.1679   0.1727   0.1799   0.1849   0.1887   0.1930
  0.1941   0.1969   0.2005   0.2070   0.2096   0.2101   0.2174   0.2218
  0.2256   0.2340   0.2388   0.2463   0.2506   0.2526   0.2563   0.2590
  0.2627   0.2656   0.2688   0.2700   0.2726   0.2764   0.2808   0.2856
  0.2873   0.2920   0.2937   0.2980   0.2997   0.3056   0.3162   0.3201
  0.3267   0.3339   0.3400   0.3492   0.3602   0.3790   0.4086   0.4266
  0.4332   0.4425   0.4448   0.4501   0.4535   0.4559   0.4656   0.4695
  0.4792   0.4881   0.4902   0.4963   0.5064   0.5104   0.5130   0.5213
  0.5321   0.5378   0.5528   0.5614   0.5673   0.5731   0.5732   0.5790
  0.5840   0.5905   0.6013   0.6127   0.6139   0.6180   0.6230   0.6357
  0.6396   0.6454   0.6528   0.6573   0.6734   0.6816   0.6878   0.6929
  0.7029   0.7133   0.7149   0.7293   0.7395   0.7547   0.7750   0.7883
  0.7997   0.8116   0.8214   0.8326   0.8368   0.8393   0.8421   0.8452
  0.8470   0.8494   0.8507   0.8558   0.8592   0.8626   0.8681   0.8795
  0.8832   0.8866   0.8901   0.8968   0.9062   0.9100   0.9206   0.9292
  0.9372   0.9433   0.9476   0.9498   0.9577   0.9602   0.9724   0.9740
  0.9862   0.9936   0.9970   1.0003   1.0169   1.0303   1.0371   1.0384
  1.0576   1.0734   1.0875   1.1064   1.1356   1.1585   1.1707   1.1909
  1.2021   1.2209   1.2402   1.2524   1.2705   1.2743   1.2803   1.2898
  1.2987   1.3107   1.3156   1.3366   1.3717   1.3899   1.3932   1.4237
  1.4448   1.4789   1.4932   1.4974   1.5366   1.5468   1.5541   1.5697
  1.5880   1.6186   1.6328   1.6477   1.6555   1.6580   1.6846   1.6967
  1.7238   1.7299   1.7662   1.7751   1.7972   1.8136   1.8274   1.8341
  1.8448   1.8523   1.8672   1.8743   1.9008   1.9249   1.9328   1.9400
  1.9539   1.9727   2.0067   2.0333   2.0338   2.0478   2.0678   2.0777
  2.1270   2.1438   2.2021   2.2232   2.2288   2.2471   2.2548   2.2734
  2.2879   2.2890   2.2951   2.3141   2.3255   2.3519   2.3594   2.3918
  2.4124   2.4206   2.4269   2.4292   2.4530   2.4755   2.4968   2.5030
  2.5273   2.5464   2.5564   2.5823   2.5970   2.6120   2.6312   2.6679
  2.6782   2.6932   2.7062   2.7086   2.7166   2.7290   2.7460   2.7538
  2.7834   2.7878   2.8087   2.8355   2.8396   2.8442   2.8513   2.8908
  2.9060   2.9853   2.9968   3.0725   3.0885   3.0968   3.1178   3.1449
  3.1506   3.1750   3.2157   3.2374   3.2799   3.3330   3.3772   3.3866
  3.5153   3.5227   3.5618   3.6488   3.6750   3.7513   3.8460   3.9239
  4.0233   4.0375   4.0716   4.1342   4.3312   4.8091   4.8218   9.7444
  9.7911   9.8106   9.8215   9.8444  23.3447  23.5808  23.7999  23.8539
 23.9031  23.9230  23.9507  23.9794  24.0383  24.0662  24.1221  24.1679
 25.7702  25.8052  25.8566  25.9000  25.9697  26.0887  26.1046  26.1791
 26.2311  26.3737  26.4791  26.5984  26.6968  26.7938  26.9923 215.7345
215.7866 215.8095 215.8259 215.8482
 --------------------------------------------------------------

          Ground-State Mulliken Net Atomic Charges

     Atom                 Charge (a.u.)
  ----------------------------------------
      1 C                     0.178869
      2 C                    -1.182532
      3 H                     0.229059
      4 C                    -0.689811
      5 Cl                    0.627573
      6 C                     0.118970
      7 Cl                    0.611756
      8 C                     0.143094
      9 Cl                    0.635564
     10 C                    -0.981787
     11 Cl                    0.543851
     12 C                     0.741937
     13 C                    -1.000323
     14 Cl                    0.419825
     15 C                    -0.247764
     16 H                     0.206446
     17 C                    -0.278458
     18 H                     0.169452
     19 C                    -0.326098
     20 H                     0.175958
     21 C                    -0.284278
     22 H                     0.188696
  ----------------------------------------
  Sum of atomic charges =     0.000000

 -----------------------------------------------------------------
                    Cartesian Multipole Moments
 -----------------------------------------------------------------
    Charge (ESU x 10^10)
                -0.0000
    Dipole Moment (Debye)
         X       2.7634      Y      -1.6234      Z      -1.2688
       Tot       3.4470
    Quadrupole Moments (Debye-Ang)
        XX    -126.7244     XY      -1.3953     YY    -131.6763
        XZ      -4.7208     YZ       2.2123     ZZ    -132.5027
    Octopole Moments (Debye-Ang^2)
       XXX     214.8992    XXY     -37.9429    XYY      63.9530
       YYY    -135.5561    XXZ     -43.3919    XYZ       1.5186
       YYZ     -19.7277    XZZ      75.6993    YZZ     -47.4068
       ZZZ     -43.9894
    Hexadecapole Moments (Debye-Ang^3)
      XXXX   -4664.5329   XXXY      27.5393   XXYY    -995.3914
      XYYY       2.1514   YYYY   -1163.5773   XXXZ     718.3647
      XXYZ      79.7603   XYYZ     272.1443   YYYZ     275.3235
      XXZZ   -1205.4558   XYZZ     -16.4410   YYZZ    -646.5366
      XZZZ     843.5548   YZZZ     240.1407   ZZZZ   -2792.0048
 -----------------------------------------------------------------
Archival summary:
1\1\february\OPT\ProcedureUnspecified\BasisUnspecified\l5125\taweetha\FriMar622:10:512020FriMar622:10:512020\0\\#,OPT,ProcedureUnspecified,BasisUnspecified,\\0,1\Cl\C,1,1.74438\C,2,1.40034,1,119.095\C,3,1.39259,2,118.658,1,-179.479,0\H,4,1.08197,3,119.583,2,-179.793,0\C,4,1.38886,3,121.179,2,-0.332847,0\C,6,1.39837,4,120.439,3,0.117757,0\C,2,1.40171,1,120.177,3,-179.771,0\C,3,1.49284,2,122.045,1,-0.590785,0\C,9,1.39949,3,122.277,2,86.4455,0\C,10,1.39203,9,121.523,3,179.248,0\H,11,1.08247,10,119.527,9,-179.977,0\C,11,1.39168,10,119.508,9,-0.0194898,0\H,13,1.08381,11,119.531,10,179.848,0\C,13,1.39309,11,120.076,10,-0.187401,0\H,15,1.08356,13,120.328,11,-179.979,0\C,15,1.39134,13,119.808,11,0.104738,0\H,17,1.08404,15,120.078,13,179.594,0\Cl,7,1.73651,6,120.44,4,-179.956,0\Cl,8,1.73774,2,120.226,1,-0.0157644,0\Cl,6,1.74596,4,118.31,3,-179.873,0\Cl,10,1.75848,9,120.083,3,-0.630236,0\\\@

 Total job time:  1938.85s(wall), 11078.96s(cpu) 
 Fri Mar  6 22:10:51 2020

        *************************************************************
        *                                                           *
        *  Thank you very much for using Q-Chem.  Have a nice day.  *
        *                                                           *
        *************************************************************


 
User input: 2 of 2 
 
                  Welcome to Q-Chem
     A Quantum Leap Into The Future Of Chemistry


 Q-Chem 5.2 (devel), Q-Chem, Inc., Pleasanton, CA (2019)

 Yihan Shao,  Zhengting Gan,  E. Epifanovsky,  A. T. B. Gilbert,  M. Wormit,  
 J. Kussmann,  A. W. Lange,  A. Behn,  Jia Deng,  Xintian Feng,  D. Ghosh,  
 M. Goldey,  P. R. Horn,  L. D. Jacobson,  I. Kaliman,  T. Kus,  A. Landau,  
 Jie Liu,  E. I. Proynov,  R. M. Richard,  R. P. Steele,  E. J. Sundstrom,  
 H. L. Woodcock III,  P. M. Zimmerman,  D. Zuev,  B. Albrecht,  E. Alguire,  
 S. A. Baeppler,  D. Barton,  Z. Benda,  Y. A. Bernard,  E. J. Berquist,  
 K. B. Bravaya,  H. Burton,  D. Casanova,  Chun-Min Chang,  Yunqing Chen,  
 A. Chien,  K. D. Closser,  M. P. Coons,  S. Coriani,  S. Dasgupta,  
 A. L. Dempwolff,  M. Diedenhofen,  Hainam Do,  R. G. Edgar,  Po-Tung Fang,  
 S. Faraji,  S. Fatehi,  Qingguo Feng,  K. D. Fenk,  J. Fosso-Tande,  
 J. Gayvert,  Qinghui Ge,  A. Ghysels,  G. Gidofalvi,  J. Gomes,  
 J. Gonthier,  A. Gunina,  D. Hait,  M. W. D. Hanson-Heine,  
 P. H. P. Harbach,  A. W. Hauser,  M. F. Herbst,  J. E. Herr,  
 E. G. Hohenstein,  Z. C. Holden,  Kerwin Hui,  B. C. Huynh,  T.-C. Jagau,  
 Hyunjun Ji,  B. Kaduk,  K. Khistyaev,  Jaehoon Kim,  P. Klunzinger,  K. Koh,  
 D. Kosenkov,  L. Koulias,  T. Kowalczyk,  C. M. Krauter,  A. Kunitsa,  
 Ka Un Lao,  A. Laurent,  K. V. Lawler,  Joonho Lee,  D. Lefrancois,  
 S. Lehtola,  D. S. Levine,  Yi-Pei Li,  You-Sheng Lin,  Fenglai Liu,  
 E. Livshits,  A. Luenser,  P. Manohar,  E. Mansoor,  S. F. Manzer,  
 Shan-Ping Mao,  Yuezhi Mao,  N. Mardirossian,  A. V. Marenich,  
 T. Markovich,  L. A. Martinez-Martinez,  S. A. Maurer,  N. J. Mayhall,  
 S. C. McKenzie,  J.-M. Mewes,  P. Morgante,  A. F. Morrison,  
 J. W. Mullinax,  K. Nanda,  T. S. Nguyen-Beck,  R. Olivares-Amaya,  
 J. A. Parkhill,  Zheng Pei,  T. M. Perrine,  F. Plasser,  P. Pokhilko,  
 S. Prager,  A. Prociuk,  E. Ramos,  D. R. Rehn,  F. Rob,  M. Scheurer,  
 M. Schneider,  N. Sergueev,  S. M. Sharada,  S. Sharma,  D. W. Small,  
 T. Stauch,  T. Stein,  Yu-Chuan Su,  A. J. W. Thom,  A. Tkatchenko,  
 T. Tsuchimochi,  N. M. Tubman,  L. Vogt,  M. L. Vidal,  O. Vydrov,  
 M. A. Watson,  J. Wenzel,  M. de Wergifosse,  T. A. Wesolowski,  A. White,  
 J. Witte,  A. Yamada,  Jun Yang,  K. Yao,  S. Yeganeh,  S. R. Yost,  
 Zhi-Qiang You,  A. Zech,  Igor Ying Zhang,  Xing Zhang,  Yan Zhao,  
 Ying Zhu,  B. R. Brooks,  G. K. L. Chan,  C. J. Cramer,  M. S. Gordon,  
 W. J. Hehre,  A. Klamt,  M. W. Schmidt,  C. D. Sherrill,  D. G. Truhlar,  
 A. Aspuru-Guzik,  R. Baer,  A. T. Bell,  N. A. Besley,  Jeng-Da Chai,  
 A. E. DePrince, III,  R. A. DiStasio Jr.,  A. Dreuw,  B. D. Dunietz,  
 T. R. Furlani,  Chao-Ping Hsu,  Yousung Jung,  Jing Kong,  D. S. Lambrecht,  
 WanZhen Liang,  C. Ochsenfeld,  V. A. Rassolov,  L. V. Slipchenko,  
 J. E. Subotnik,  T. Van Voorhis,  J. M. Herbert,  A. I. Krylov,  
 P. M. W. Gill,  M. Head-Gordon

 Contributors to earlier versions of Q-Chem not listed above: 
 R. D. Adamson,  B. Austin,  J. Baker,  G. J. O. Beran,  K. Brandhorst,  
 S. T. Brown,  E. F. C. Byrd,  A. K. Chakraborty,  C.-L. Cheng,  
 Siu Hung Chien,  D. M. Chipman,  D. L. Crittenden,  H. Dachsel,  
 R. J. Doerksen,  A. D. Dutoi,  L. Fusti-Molnar,  W. A. Goddard III,  
 A. Golubeva-Zadorozhnaya,  S. R. Gwaltney,  G. Hawkins,  A. Heyden,  
 S. Hirata,  G. Kedziora,  F. J. Keil,  C. Kelley,  Jihan Kim,  R. A. King,  
 R. Z. Khaliullin,  P. P. Korambath,  W. Kurlancheek,  A. M. Lee,  M. S. Lee,  
 S. V. Levchenko,  Ching Yeh Lin,  D. Liotard,  R. C. Lochan,  I. Lotan,  
 P. E. Maslen,  N. Nair,  D. P. O'Neill,  D. Neuhauser,  E. Neuscamman,  
 C. M. Oana,  R. Olson,  B. Peters,  R. Peverati,  P. A. Pieniazek,  
 Y. M. Rhee,  J. Ritchie,  M. A. Rohrdanz,  E. Rosta,  N. J. Russ,  
 H. F. Schaefer III,  N. E. Schultz,  N. Shenvi,  A. C. Simmonett,  A. Sodt,  
 D. Stuck,  K. S. Thanthiriwatte,  V. Vanovschi,  Tao Wang,  A. Warshel,  
 C. F. Williams,  Q. Wu,  X. Xu,  W. Zhang

 Please cite Q-Chem as follows:
 Y. Shao et al., Mol. Phys. 113, 184-215 (2015)
 DOI: 10.1080/00268976.2014.952696

 Q-Chem 5.2.1 for Intel X86 EM64T Linux

 Parts of Q-Chem use Armadillo 8.300.2 (Tropical Shenanigans).
 http://arma.sourceforge.net/

 Q-Chem begins on Fri Mar  6 22:10:51 2020  

Host: 
0

     Scratch files written to /scratch/taweetham/qchem19377//
NAlpha2: 162
NElect   162
Mult     1
The previous job contains 0 fragments, simply inherited here

 Q-Chem warning in module libgen/rem_setup.C, line 2168:

 Setting Thresh to 1e-14


Checking the input file for inconsistencies... 	...done.

--------------------------------------------------------------
User input:
--------------------------------------------------------------

$MOLECULE
READ
$END

$REM
   JOB_TYPE 	FREQUENCY
   BASIS 	6-311++G**
   METHOD	B3LYP
   SCF_GUESS_ALWAYS     TRUE
   SYM_IGNORE   TRUE
   S2THRESH     15
   THRESH       15
   MEM_TOTAL    10000
$END

--------------------------------------------------------------
 ----------------------------------------------------------------
             Standard Nuclear Orientation (Angstroms)
    I     Atom           X                Y                Z
 ----------------------------------------------------------------
    1      C      -0.0181834279     0.0197005116    -0.0157857817
    2      C      -0.0584506272    -0.4588906447     1.2913594715
    3      H       0.8484694832    -0.8244674292     1.7545138784
    4      C      -1.2418060792    -0.4658914583     2.0183849868
    5      Cl     -1.2060266013    -1.0796982796     3.6524990210
    6      C      -2.4267906581     0.0088803363     1.4475683884
    7      Cl     -3.9061279535     0.0011781968     2.3569561944
    8      C      -2.4035271076     0.4898888170     0.1278988551
    9      Cl     -3.8667006091     1.0741383072    -0.6052600713
   10      C      -1.2024430237     0.4922578507    -0.5947233496
   11      Cl     -1.1678369922     1.0816143194    -2.2361628865
   12      C       1.2732167749    -0.0079748244    -0.7641731184
   13      C       2.1326307082     1.0954801520    -0.8127566518
   14      Cl      1.6994715404     2.5870756734     0.0117258243
   15      C       3.3406570718     1.0473050940    -1.5027656997
   16      H       3.9809876354     1.9199243594    -1.5188902047
   17      C       3.7078533883    -0.1225352559    -2.1610996197
   18      H       4.6471658648    -0.1596450819    -2.7005027889
   19      C       2.8717966393    -1.2362475670    -2.1242249588
   20      H       3.1538248428    -2.1492628133    -2.6350664943
   21      C       1.6680110708    -1.1746875688    -1.4292852502
   22      H       1.0110271471    -2.0365697862    -1.4032195036
 ----------------------------------------------------------------
 Nuclear Repulsion Energy =        1765.49424159 hartrees
 There are       81 alpha and       81 beta electrons
 Requested basis set is 6-311++G(d,p)
 There are 162 shells and 449 basis functions

 Total QAlloc Memory Limit  10000 MB
 Mega-Array Size       188 MB
 MEM_STATIC part       192 MB
 A cutoff of  1.0D-15 yielded  10196 shell pairs
 There are     84792 function pairs (     91140 Cartesian)
 Smallest overlap matrix eigenvalue = 2.02E-07
 Linear dependence detected in AO basis
 Number of orthogonalized atomic orbitals = 445
 Maximum deviation from orthogonality = 2.382E-10
 Guess from superposition of atomic densities
 Warning:  Energy on first SCF cycle will be non-variational
 SAD guess density has 162.000000 electrons

 -----------------------------------------------------------------------
  General SCF calculation program by
  Eric Jon Sundstrom, Paul Horn, Yuezhi Mao, Dmitri Zuev, Alec White,
  David Stuck, Shaama M.S., Shane Yost, Joonho Lee, David Small,
  Daniel Levine, Susi Lehtola, Hugh Burton, Evgeny Epifanovsky,
  Bang C. Huynh
 -----------------------------------------------------------------------
 Exchange:     0.2000 Hartree-Fock + 0.0800 Slater + 0.7200 B88
 Correlation:  0.1900 VWN1RPA + 0.8100 LYP
 Using SG-1 standard quadrature grid
 using 6 threads for integral computing
 -------------------------------------------------------
 OpenMP Integral computing Module                
 Release: version 2.0, May 2017, Q-Chem Inc. Pleasanton 
 -------------------------------------------------------
 A restricted SCF calculation will be
 performed using DIIS
 SCF converges when DIIS error is below 1.0e-08
 ---------------------------------------
  Cycle       Energy         DIIS error
 ---------------------------------------
    1   -2765.5031769304      2.92e-02  
    2   -2761.3658686935      2.34e-03  
    3   -2761.2661530674      2.95e-03  
    4   -2761.4987858521      6.46e-04  
    5   -2761.5081538444      3.04e-04  
    6   -2761.5103529966      9.73e-05  
    7   -2761.5105552460      3.83e-05  
    8   -2761.5105914349      1.22e-05  
    9   -2761.5105948880      3.44e-06  
   10   -2761.5105951652      1.13e-06  
   11   -2761.5105951964      3.26e-07  
   12   -2761.5105951988      1.48e-07  
   13   -2761.5105951991      3.90e-08  
   14   -2761.5105951994      1.48e-08  
   15   -2761.5105951994      4.44e-09  Convergence criterion met
 ---------------------------------------
 SCF time:   CPU 656.30s  wall 115.00s 
 SCF   energy in the final basis set =    -2761.5105951994
 Total energy in the final basis set =    -2761.5105951994

 --------------------------------------------------------------

                    Orbital Energies (a.u.)
 --------------------------------------------------------------

 Alpha MOs
 -- Occupied --
********-101.5763-101.5752-101.5729-101.5647 -10.2783 -10.2775 -10.2725
-10.2714 -10.2572 -10.2313 -10.2209 -10.2174 -10.2045 -10.2040 -10.2026
-10.1994  -9.4915  -9.4909  -9.4897  -9.4877  -9.4794  -7.2565  -7.2560
 -7.2545  -7.2525  -7.2464  -7.2458  -7.2454  -7.2448  -7.2444  -7.2440
 -7.2440  -7.2425  -7.2418  -7.2343  -7.2338  -0.9584  -0.9190  -0.9095
 -0.8907  -0.8648  -0.8562  -0.8466  -0.7981  -0.7613  -0.7519  -0.7393
 -0.6598  -0.6357  -0.6313  -0.6074  -0.5500  -0.5428  -0.5243  -0.4993
 -0.4926  -0.4781  -0.4658  -0.4602  -0.4561  -0.4503  -0.4295  -0.4260
 -0.4083  -0.3990  -0.3871  -0.3852  -0.3739  -0.3538  -0.3533  -0.3495
 -0.3475  -0.3333  -0.3317  -0.3264  -0.3151  -0.2829  -0.2739  -0.2670
 -0.2640
 -- Virtual --
 -0.0582  -0.0550  -0.0459  -0.0423  -0.0373  -0.0152  -0.0033   0.0009
  0.0043   0.0118   0.0177   0.0217   0.0273   0.0286   0.0382   0.0414
  0.0487   0.0529   0.0589   0.0620   0.0656   0.0751   0.0792   0.0812
  0.0842   0.0895   0.0937   0.0949   0.0980   0.1004   0.1008   0.1054
  0.1078   0.1116   0.1144   0.1178   0.1197   0.1244   0.1254   0.1268
  0.1292   0.1329   0.1397   0.1434   0.1457   0.1473   0.1505   0.1582
  0.1627   0.1653   0.1679   0.1727   0.1799   0.1849   0.1887   0.1930
  0.1941   0.1969   0.2005   0.2070   0.2096   0.2101   0.2174   0.2218
  0.2256   0.2340   0.2388   0.2463   0.2506   0.2526   0.2563   0.2590
  0.2627   0.2656   0.2688   0.2700   0.2726   0.2764   0.2808   0.2856
  0.2873   0.2920   0.2937   0.2980   0.2997   0.3056   0.3162   0.3201
  0.3267   0.3339   0.3400   0.3492   0.3602   0.3790   0.4086   0.4266
  0.4332   0.4425   0.4448   0.4501   0.4535   0.4559   0.4656   0.4695
  0.4792   0.4881   0.4902   0.4963   0.5064   0.5104   0.5130   0.5213
  0.5321   0.5378   0.5528   0.5614   0.5673   0.5731   0.5732   0.5790
  0.5840   0.5905   0.6013   0.6127   0.6139   0.6180   0.6230   0.6357
  0.6396   0.6454   0.6528   0.6573   0.6734   0.6816   0.6878   0.6929
  0.7029   0.7133   0.7149   0.7293   0.7395   0.7547   0.7750   0.7883
  0.7997   0.8116   0.8214   0.8326   0.8368   0.8393   0.8421   0.8452
  0.8470   0.8494   0.8507   0.8558   0.8592   0.8626   0.8681   0.8795
  0.8832   0.8866   0.8901   0.8968   0.9062   0.9100   0.9206   0.9292
  0.9372   0.9433   0.9476   0.9498   0.9577   0.9602   0.9724   0.9740
  0.9862   0.9936   0.9970   1.0003   1.0169   1.0303   1.0371   1.0384
  1.0576   1.0734   1.0875   1.1064   1.1356   1.1585   1.1707   1.1909
  1.2021   1.2209   1.2402   1.2524   1.2705   1.2743   1.2803   1.2898
  1.2987   1.3107   1.3156   1.3366   1.3717   1.3899   1.3932   1.4237
  1.4448   1.4789   1.4932   1.4974   1.5366   1.5468   1.5541   1.5697
  1.5880   1.6186   1.6328   1.6477   1.6555   1.6580   1.6846   1.6967
  1.7238   1.7299   1.7662   1.7751   1.7972   1.8136   1.8274   1.8341
  1.8448   1.8523   1.8672   1.8743   1.9008   1.9249   1.9328   1.9400
  1.9539   1.9727   2.0067   2.0333   2.0338   2.0478   2.0678   2.0777
  2.1270   2.1438   2.2021   2.2232   2.2288   2.2471   2.2548   2.2734
  2.2879   2.2890   2.2951   2.3141   2.3255   2.3519   2.3594   2.3918
  2.4124   2.4206   2.4269   2.4292   2.4530   2.4755   2.4968   2.5030
  2.5273   2.5464   2.5564   2.5823   2.5970   2.6120   2.6312   2.6679
  2.6782   2.6932   2.7062   2.7086   2.7166   2.7290   2.7460   2.7538
  2.7834   2.7878   2.8087   2.8355   2.8396   2.8442   2.8513   2.8908
  2.9060   2.9853   2.9968   3.0725   3.0885   3.0968   3.1178   3.1449
  3.1506   3.1750   3.2157   3.2374   3.2799   3.3330   3.3772   3.3866
  3.5153   3.5227   3.5618   3.6488   3.6750   3.7513   3.8460   3.9239
  4.0233   4.0375   4.0716   4.1342   4.3312   4.8091   4.8218   9.7444
  9.7911   9.8106   9.8215   9.8444  23.3447  23.5808  23.7999  23.8539
 23.9031  23.9230  23.9507  23.9794  24.0383  24.0662  24.1221  24.1679
 25.7702  25.8052  25.8566  25.9000  25.9697  26.0887  26.1046  26.1791
 26.2311  26.3737  26.4791  26.5984  26.6968  26.7938  26.9923 215.7345
215.7866 215.8095 215.8259 215.8482
 --------------------------------------------------------------

          Ground-State Mulliken Net Atomic Charges

     Atom                 Charge (a.u.)
  ----------------------------------------
      1 C                     0.178869
      2 C                    -1.182532
      3 H                     0.229059
      4 C                    -0.689811
      5 Cl                    0.627573
      6 C                     0.118970
      7 Cl                    0.611756
      8 C                     0.143094
      9 Cl                    0.635564
     10 C                    -0.981787
     11 Cl                    0.543851
     12 C                     0.741937
     13 C                    -1.000323
     14 Cl                    0.419825
     15 C                    -0.247764
     16 H                     0.206446
     17 C                    -0.278458
     18 H                     0.169452
     19 C                    -0.326098
     20 H                     0.175958
     21 C                    -0.284278
     22 H                     0.188696
  ----------------------------------------
  Sum of atomic charges =     0.000000

 -----------------------------------------------------------------
                    Cartesian Multipole Moments
 -----------------------------------------------------------------
    Charge (ESU x 10^10)
                -0.0000
    Dipole Moment (Debye)
         X       2.7634      Y      -1.6234      Z      -1.2688
       Tot       3.4470
    Quadrupole Moments (Debye-Ang)
        XX    -126.7244     XY      -1.3953     YY    -131.6763
        XZ      -4.7208     YZ       2.2123     ZZ    -132.5027
    Octopole Moments (Debye-Ang^2)
       XXX     214.8992    XXY     -37.9429    XYY      63.9530
       YYY    -135.5561    XXZ     -43.3919    XYZ       1.5186
       YYZ     -19.7277    XZZ      75.6993    YZZ     -47.4068
       ZZZ     -43.9894
    Hexadecapole Moments (Debye-Ang^3)
      XXXX   -4664.5329   XXXY      27.5393   XXYY    -995.3914
      XYYY       2.1514   YYYY   -1163.5773   XXXZ     718.3647
      XXYZ      79.7603   XYYZ     272.1443   YYYZ     275.3235
      XXZZ   -1205.4558   XYZZ     -16.4410   YYZZ    -646.5366
      XZZZ     843.5548   YZZZ     240.1407   ZZZZ   -2792.0048
 -----------------------------------------------------------------
 Calculating MO derivatives via CPSCF
    1     0    69    0.0184112  
    2     0    69    0.0056757  
    3     0    69    0.0005468  
    4     6    63    0.0000406  
    5    60     9    0.0000025  
    6    69     0    0.0000001  Converged
 Time for AOints: 1394.6 s (CPU) 235.7 s (wall)
 ------------------------------------------------------------------------------
                     AOints        : Timing summary (seconds)
 ------------------------------------------------------------------------------
     job step          cpu (% of tot)      sys (% of tot)     wall (% of tot)
 ------------------------------------------------------------------------------
  AOints            0.1395E+04 ( 9.0)   0.3300E-04 ( 5.0)   0.2357E+03 ( 9.0)
 ------------------------------------------------------------------------------
   Grand Totals     0.1546E+05          0.6550E-03          0.2627E+04
 ------------------------------------------------------------------------------
 Polarizability Matrix (a.u.)
            1           2           3
    1-238.4598235   9.4319893  40.2426416
    2   9.4319893-162.5784974  12.3050891
    3  40.2426416  12.3050891-209.5823176
 Calculating analytic Hessian of the SCF energy

 Direct stationary perturbation theory relativistic correction:

 rels  =       3.985287899079
 relv  =     -15.348175036465
 rel2e =       4.214141148086
 E_rel =      -7.148745989299

 Hessian of the SCF Energy
            1           2           3           4           5           6
    1   0.6091822  -0.0838006  -0.0413740  -0.1173102  -0.0002974   0.0376957
    2  -0.0838006   0.2477253  -0.1468787   0.0223688  -0.0939519   0.0786454
    3  -0.0413740  -0.1468787   0.5884561  -0.0243030   0.0919427  -0.2918805
    4  -0.1173102   0.0223688  -0.0243030   0.6965268  -0.1208057  -0.0098100
    5  -0.0002974  -0.0939519   0.0919427  -0.1208057   0.2157512  -0.1791865
    6   0.0376957   0.0786454  -0.2918805  -0.0098100  -0.1791865   0.6141797
    7   0.0043366  -0.0009197   0.0022638  -0.2581603   0.0851909  -0.1012883
    8   0.0089291   0.0004234   0.0044229   0.0853930  -0.0703170   0.0470297
    9  -0.0237535   0.0098428  -0.0089199  -0.1029895   0.0475364  -0.1043038
   10   0.0311258  -0.0325815   0.0720201  -0.2757001   0.0240179   0.0631587
   11  -0.0141881   0.0087365  -0.0026916   0.0019087  -0.0654818   0.0209049
   12   0.0223082   0.0086220  -0.0312717   0.1246512   0.0074912  -0.1526653
   13  -0.0028759   0.0016609  -0.0000037   0.0029932  -0.0090075   0.0249347
   14   0.0001424   0.0043899   0.0002805  -0.0008165   0.0008053   0.0101707
   15   0.0039969  -0.0006316   0.0037265   0.0029984   0.0148630  -0.0380320
   16  -0.0156239   0.0136979  -0.0273644  -0.0527310   0.0026119   0.0283480
   17   0.0130347  -0.0106166   0.0212777   0.0205324   0.0099121  -0.0242638
   18  -0.0263045   0.0209957  -0.0409229  -0.0199855  -0.0129745   0.0541006
   19  -0.0006717  -0.0003455   0.0012268  -0.0003271   0.0030475  -0.0058855
   20  -0.0003374  -0.0007308  -0.0004383   0.0013725   0.0026054   0.0024822
   21   0.0007067  -0.0004008  -0.0006153  -0.0013727   0.0014097   0.0008512
   22  -0.0521767   0.0207829  -0.0233515  -0.0182399  -0.0064474   0.0293141
   23   0.0032948   0.0087478  -0.0130355  -0.0069163  -0.0027183   0.0106795
   24   0.0253218  -0.0241221   0.0546658   0.0291332   0.0103748  -0.0466139
   25   0.0003673  -0.0015297   0.0062531  -0.0015092   0.0007363  -0.0012663
   26   0.0000452   0.0036817   0.0000611   0.0005827  -0.0011371   0.0000548
   27   0.0019914   0.0009754  -0.0001611  -0.0011054   0.0001295  -0.0004294
   28  -0.2466166   0.0513359  -0.0282189   0.0339106   0.0208089  -0.0738784
   29   0.0709023  -0.0872610   0.0311706   0.0032760  -0.0023381   0.0276986
   30  -0.0844588   0.0432954  -0.1271342  -0.0251088   0.0160330  -0.0208056
   31   0.0030874   0.0082297  -0.0218811  -0.0036382   0.0014029   0.0006744
   32   0.0013643  -0.0027251   0.0181217   0.0031473   0.0032020  -0.0001026
   33  -0.0023695   0.0138198  -0.0323132  -0.0039005   0.0011341   0.0032328
   34  -0.1827228   0.0013906   0.0624184  -0.0028281  -0.0025817   0.0112480
   35   0.0025504  -0.0796112  -0.0009719  -0.0101816   0.0052124   0.0060258
   36   0.0611240   0.0004916  -0.1114811   0.0298995   0.0018344  -0.0182048
   37  -0.0202368  -0.0211350   0.0045338  -0.0008178   0.0004984  -0.0019615
   38  -0.0069497   0.0054708   0.0057086   0.0022025  -0.0006358  -0.0023069
   39   0.0123187   0.0121375   0.0013743   0.0018722  -0.0013216  -0.0011286
   40  -0.0017229  -0.0016931  -0.0009662   0.0002900  -0.0007645  -0.0007307
   41   0.0025608  -0.0010791  -0.0011945  -0.0011766  -0.0002895   0.0003066
   42   0.0004870   0.0017670  -0.0019464   0.0001633   0.0006007   0.0003432
   43   0.0014521  -0.0034369   0.0011193  -0.0007399  -0.0000029   0.0003642
   44  -0.0031539  -0.0031750  -0.0023979   0.0001301   0.0002630  -0.0000943
   45   0.0016292  -0.0014936   0.0044279  -0.0008662  -0.0000911   0.0002001
   46  -0.0002390  -0.0010098  -0.0001887  -0.0002136   0.0000728   0.0000927
   47   0.0002318   0.0002664  -0.0001253   0.0000084   0.0000002  -0.0000416
   48   0.0002734   0.0005653   0.0003839   0.0000073   0.0000403   0.0000912
   49  -0.0000193  -0.0000852  -0.0003635  -0.0003437   0.0002704  -0.0000319
   50  -0.0005161  -0.0013096   0.0002925   0.0000119   0.0001589   0.0001256
   51  -0.0008730  -0.0001564  -0.0007726   0.0003899  -0.0000395   0.0000108
   52  -0.0001851   0.0001677  -0.0003213   0.0000326   0.0000002  -0.0000316
   53   0.0001377   0.0000285   0.0002455  -0.0000371   0.0000165   0.0000188
   54  -0.0003204   0.0002205  -0.0005499   0.0000981   0.0000015  -0.0000390
   55   0.0038694   0.0004826   0.0017931  -0.0006668  -0.0001714   0.0000880
   56  -0.0000755  -0.0032867  -0.0034095   0.0003358   0.0001899  -0.0001313
   57   0.0020593  -0.0039438   0.0046256  -0.0006559   0.0002903   0.0004366
   58   0.0000396   0.0010363   0.0003083  -0.0001746  -0.0000332   0.0000507
   59  -0.0000788   0.0000579   0.0000223   0.0000806  -0.0000197  -0.0000111
   60  -0.0000499  -0.0006148  -0.0000117   0.0000166  -0.0000391   0.0000352
   61  -0.0128832   0.0240563   0.0178017  -0.0007506   0.0015427  -0.0010113
   62   0.0069740   0.0038546  -0.0044904  -0.0014295  -0.0015830   0.0022038
   63   0.0119262  -0.0139064  -0.0075120   0.0004947  -0.0000199   0.0007292
   64  -0.0001711   0.0013221  -0.0014060   0.0003984  -0.0000783  -0.0000744
   65  -0.0007779   0.0003618   0.0020949   0.0000220   0.0003513  -0.0002033
   66  -0.0023365   0.0007796  -0.0021740   0.0003711  -0.0000005  -0.0001169
            7           8           9          10          11          12
    1   0.0043366   0.0089291  -0.0237535   0.0311258  -0.0141881   0.0223082
    2  -0.0009197   0.0004234   0.0098428  -0.0325815   0.0087365   0.0086220
    3   0.0022638   0.0044229  -0.0089199   0.0720201  -0.0026916  -0.0312717
    4  -0.2581603   0.0853930  -0.1029895  -0.2757001   0.0019087   0.1246512
    5   0.0851909  -0.0703170   0.0475364   0.0240179  -0.0654818   0.0074912
    6  -0.1012883   0.0470297  -0.1043038   0.0631587   0.0209049  -0.1526653
    7   0.2718207  -0.0923803   0.1066306  -0.0181211   0.0092071  -0.0126698
    8  -0.0923803   0.0639195  -0.0541604  -0.0008788   0.0029463   0.0007099
    9   0.1066306  -0.0541604   0.1098333   0.0156217  -0.0054028   0.0084988
   10  -0.0181211  -0.0008788   0.0156217   0.6104067  -0.0944012  -0.0451734
   11   0.0092071   0.0029463  -0.0054028  -0.0944012   0.1756324  -0.1197822
   12  -0.0126698   0.0007099   0.0084988  -0.0451734  -0.1197822   0.4619831
   13   0.0004563  -0.0010412   0.0008527  -0.0369108   0.0031137   0.0015209
   14  -0.0003811  -0.0021274  -0.0012537   0.0043278  -0.0379993   0.0435054
   15  -0.0007866  -0.0008742   0.0001935  -0.0021017   0.0443799  -0.1394224
   16  -0.0017726   0.0005635   0.0023825  -0.2414001   0.0775886  -0.0969307
   17   0.0002962   0.0044134   0.0016108   0.0559771  -0.0855226   0.0472558
   18   0.0032501   0.0012997  -0.0007941  -0.0387716   0.0343324  -0.1252280
   19  -0.0009853  -0.0001584   0.0012438  -0.0377463   0.0004645   0.0233984
   20   0.0002814   0.0002476  -0.0002341   0.0080776   0.0029094  -0.0039441
   21  -0.0000280   0.0000526   0.0000826   0.0029974   0.0005869  -0.0000932
   22   0.0000534  -0.0005032   0.0005955   0.0334416   0.0020137  -0.0227173
   23  -0.0004634  -0.0007752  -0.0001492   0.0215798  -0.0054014   0.0129021
   24   0.0006339  -0.0001026  -0.0008688  -0.0755640   0.0244509  -0.0172868
   25   0.0000671  -0.0000247  -0.0000686   0.0026415  -0.0002549   0.0010499
   26  -0.0000259  -0.0000608  -0.0000398  -0.0013541   0.0032877   0.0017843
   27  -0.0000188  -0.0000612   0.0000536   0.0040374   0.0011022  -0.0018492
   28   0.0012617   0.0004985   0.0014500  -0.0701798   0.0134021   0.0049752
   29   0.0006413   0.0046038   0.0028613   0.0145568  -0.0037828  -0.0013740
   30   0.0010092   0.0030023  -0.0027753   0.0036271  -0.0008065  -0.0006539
   31   0.0002850   0.0002824  -0.0008152   0.0006667  -0.0002568   0.0000007
   32  -0.0001935  -0.0000455   0.0006574  -0.0006707  -0.0004155  -0.0002134
   33   0.0004536   0.0004301  -0.0011324   0.0005657  -0.0003215   0.0000827
   34   0.0003580  -0.0003965  -0.0017464   0.0023914   0.0010796  -0.0001741
   35  -0.0011632  -0.0033183  -0.0012447   0.0009159   0.0049293   0.0037353
   36   0.0006733  -0.0018387   0.0004197  -0.0002725   0.0033265  -0.0025522
   37   0.0002425  -0.0006216   0.0001910  -0.0000771   0.0006850   0.0005357
   38  -0.0001176   0.0002867   0.0005132   0.0002602  -0.0001983   0.0000126
   39  -0.0000075   0.0006876   0.0002406  -0.0001458  -0.0006405  -0.0003031
   40  -0.0000064   0.0000675   0.0000513   0.0000129   0.0001561  -0.0002861
   41   0.0000563  -0.0000823  -0.0001350   0.0001072  -0.0000657  -0.0001268
   42   0.0000543  -0.0001537  -0.0001180  -0.0003287   0.0000211   0.0001218
   43  -0.0001496  -0.0001546  -0.0000551  -0.0000739   0.0002439   0.0000825
   44   0.0000635  -0.0002506   0.0000191   0.0000649   0.0002677  -0.0000773
   45  -0.0000034  -0.0000843  -0.0000342   0.0001298   0.0000513   0.0001621
   46  -0.0000028  -0.0000429  -0.0000108   0.0000168   0.0000734   0.0000081
   47  -0.0000033   0.0000043  -0.0000059  -0.0000378  -0.0000227  -0.0000125
   48  -0.0000017   0.0000419   0.0000090   0.0000660  -0.0000593   0.0000128
   49  -0.0000452   0.0000391  -0.0000752  -0.0000195  -0.0000081  -0.0000476
   50  -0.0000611   0.0000040  -0.0000585  -0.0000978   0.0000380   0.0000079
   51  -0.0000140  -0.0000241  -0.0000049  -0.0000653   0.0000357   0.0000092
   52   0.0000010  -0.0000057  -0.0000147   0.0000034   0.0000389  -0.0000521
   53  -0.0000060  -0.0000074  -0.0000059   0.0000057   0.0000053  -0.0000073
   54   0.0000075  -0.0000141  -0.0000066   0.0000034   0.0000154   0.0000291
   55   0.0000184   0.0001344   0.0001933  -0.0000548  -0.0002477   0.0000221
   56  -0.0000421  -0.0002172  -0.0001917   0.0001830   0.0002640   0.0001230
   57  -0.0000604   0.0000788  -0.0000553  -0.0000634  -0.0002441   0.0000203
   58   0.0000187   0.0000295   0.0000194   0.0000053  -0.0000477  -0.0000843
   59   0.0000017  -0.0000013   0.0000134  -0.0000105  -0.0000058   0.0000297
   60  -0.0000029  -0.0000451  -0.0000160   0.0000953  -0.0000201   0.0000642
   61   0.0003334   0.0003145   0.0003569  -0.0004845  -0.0006056  -0.0004503
   62   0.0000392   0.0004150  -0.0001546  -0.0001151  -0.0001074  -0.0004078
   63  -0.0000604  -0.0002392  -0.0001577  -0.0000157   0.0005390   0.0005199
   64  -0.0000096  -0.0000437  -0.0000597   0.0000566   0.0000317   0.0000353
   65  -0.0000206  -0.0000612  -0.0000180   0.0000725  -0.0000116  -0.0002355
   66  -0.0000344  -0.0001583  -0.0001440   0.0001713   0.0002210  -0.0001791
           13          14          15          16          17          18
    1  -0.0028759   0.0001424   0.0039969  -0.0156239   0.0130347  -0.0263045
    2   0.0016609   0.0043899  -0.0006316   0.0136979  -0.0106166   0.0209957
    3  -0.0000037   0.0002805   0.0037265  -0.0273644   0.0212777  -0.0409229
    4   0.0029932  -0.0008165   0.0029984  -0.0527310   0.0205324  -0.0199855
    5  -0.0090075   0.0008053   0.0148630   0.0026119   0.0099121  -0.0129745
    6   0.0249347   0.0101707  -0.0380320   0.0283480  -0.0242638   0.0541006
    7   0.0004563  -0.0003811  -0.0007866  -0.0017726   0.0002962   0.0032501
    8  -0.0010412  -0.0021274  -0.0008742   0.0005635   0.0044134   0.0012997
    9   0.0008527  -0.0012537   0.0001935   0.0023825   0.0016108  -0.0007941
   10  -0.0369108   0.0043278  -0.0021017  -0.2414001   0.0559771  -0.0387716
   11   0.0031137  -0.0379993   0.0443799   0.0775886  -0.0855226   0.0343324
   12   0.0015209   0.0435054  -0.1394224  -0.0969307   0.0472558  -0.1252280
   13   0.0431798  -0.0071808  -0.0004363  -0.0006295   0.0087006  -0.0213467
   14  -0.0071808   0.0379867  -0.0710811   0.0007229  -0.0033306   0.0165139
   15  -0.0004363  -0.0710811   0.2024107   0.0001722   0.0115965  -0.0286390
   16  -0.0006295   0.0007229   0.0001722   0.5284391  -0.0963885   0.0060766
   17   0.0087006  -0.0033306   0.0115965  -0.0963885   0.1856387  -0.1518947
   18  -0.0213467   0.0165139  -0.0286390   0.0060766  -0.1518947   0.5164658
   19  -0.0040619   0.0009114  -0.0006973  -0.1331996   0.0029993   0.0587514
   20   0.0032249  -0.0015058  -0.0006009   0.0029727  -0.0252698   0.0055408
   21  -0.0069471   0.0007188   0.0010025   0.0588659   0.0055557  -0.0725787
   22  -0.0032703   0.0019863  -0.0011932  -0.0945448   0.0173651  -0.0220569
   23   0.0007753   0.0031790   0.0007211  -0.0039425  -0.0826032   0.0812407
   24   0.0020186  -0.0000144   0.0024148   0.0357567   0.0687331  -0.2612291
   25  -0.0001850   0.0003128  -0.0006045  -0.0164373   0.0079723  -0.0099697
   26   0.0004907  -0.0001282   0.0005448   0.0149712  -0.0032189   0.0092363
   27  -0.0011179   0.0006820  -0.0009564  -0.0290222   0.0132472  -0.0156991
   28   0.0010477   0.0000394  -0.0011631   0.0313417  -0.0323749   0.0716911
   29  -0.0004138  -0.0007427  -0.0000292  -0.0136024   0.0082375  -0.0047480
   30  -0.0000534  -0.0002901  -0.0000419   0.0195707   0.0073966  -0.0281809
   31   0.0001554  -0.0001024   0.0000023  -0.0030820   0.0017428  -0.0007768
   32  -0.0000767  -0.0004472   0.0005732   0.0007978   0.0032954   0.0005688
   33  -0.0000271   0.0005858  -0.0018809   0.0021020  -0.0002579   0.0029625
   34   0.0002955   0.0002682  -0.0009232  -0.0011176   0.0003813  -0.0005037
   35  -0.0003187  -0.0000808   0.0005786   0.0002096  -0.0013171  -0.0000558
   36   0.0005625   0.0000291  -0.0003648   0.0001224   0.0002712  -0.0008229
   37  -0.0000964   0.0000436   0.0001486   0.0002212  -0.0004885  -0.0001001
   38   0.0001821   0.0002126  -0.0006718  -0.0001547   0.0003940   0.0000369
   39   0.0000786   0.0001442  -0.0003944   0.0000274  -0.0003618   0.0004085
   40   0.0000438  -0.0000226   0.0000188   0.0000875   0.0001639   0.0001627
   41  -0.0000814  -0.0000968   0.0002533   0.0000392   0.0000075   0.0000304
   42  -0.0000141  -0.0000287   0.0000817   0.0000390  -0.0000816   0.0000824
   43  -0.0000227  -0.0000518   0.0000714   0.0000716  -0.0000035   0.0000538
   44  -0.0000153  -0.0000172   0.0000954  -0.0000017  -0.0001012  -0.0000588
   45  -0.0000286  -0.0000055   0.0001172  -0.0000285   0.0001299  -0.0000012
   46  -0.0000129  -0.0000142   0.0000469   0.0000103   0.0000008  -0.0000387
   47   0.0000017   0.0000007   0.0000129   0.0000282  -0.0000124   0.0000068
   48  -0.0000009   0.0000059  -0.0000392  -0.0000416   0.0000473  -0.0000418
   49  -0.0000153  -0.0000415   0.0000977   0.0000805  -0.0000438  -0.0000255
   50   0.0000045  -0.0000201  -0.0000459   0.0000145   0.0000040   0.0000665
   51   0.0000193   0.0000111  -0.0000740  -0.0000108  -0.0000254   0.0000502
   52  -0.0000006  -0.0000089   0.0000194   0.0000267  -0.0000054  -0.0000180
   53  -0.0000029  -0.0000073   0.0000133  -0.0000002  -0.0000041  -0.0000058
   54   0.0000029   0.0000116  -0.0000393  -0.0000201  -0.0000091   0.0000047
   55  -0.0000238   0.0000081   0.0000960   0.0000411   0.0000580  -0.0000549
   56   0.0000092   0.0000122  -0.0000046  -0.0000256  -0.0000669  -0.0001516
   57  -0.0000286  -0.0000168   0.0000527   0.0000204  -0.0000048   0.0000555
   58  -0.0000097  -0.0000172   0.0000531   0.0000163   0.0000260  -0.0000280
   59   0.0000054   0.0000102  -0.0000250  -0.0000187  -0.0000094   0.0000301
   60   0.0000017   0.0000250  -0.0000562  -0.0000678   0.0000287  -0.0000324
   61  -0.0000636  -0.0001556   0.0002760   0.0002739   0.0000293   0.0000162
   62  -0.0000357  -0.0000601   0.0002337  -0.0001150   0.0001611   0.0000874
   63   0.0000020   0.0000047  -0.0000360   0.0000287  -0.0002466   0.0001724
   64   0.0000066   0.0000297  -0.0000918  -0.0000699   0.0000244  -0.0000242
   65   0.0000050  -0.0000335   0.0000986   0.0000279   0.0000072  -0.0000958
   66   0.0000106   0.0000016  -0.0000224  -0.0000186  -0.0000068  -0.0001268
           19          20          21          22          23          24
    1  -0.0006717  -0.0003374   0.0007067  -0.0521767   0.0032948   0.0253218
    2  -0.0003455  -0.0007308  -0.0004008   0.0207829   0.0087478  -0.0241221
    3   0.0012268  -0.0004383  -0.0006153  -0.0233515  -0.0130355   0.0546658
    4  -0.0003271   0.0013725  -0.0013727  -0.0182399  -0.0069163   0.0291332
    5   0.0030475   0.0026054   0.0014097  -0.0064474  -0.0027183   0.0103748
    6  -0.0058855   0.0024822   0.0008512   0.0293141   0.0106795  -0.0466139
    7  -0.0009853   0.0002814  -0.0000280   0.0000534  -0.0004634   0.0006339
    8  -0.0001584   0.0002476   0.0000526  -0.0005032  -0.0007752  -0.0001026
    9   0.0012438  -0.0002341   0.0000826   0.0005955  -0.0001492  -0.0008688
   10  -0.0377463   0.0080776   0.0029974   0.0334416   0.0215798  -0.0755640
   11   0.0004645   0.0029094   0.0005869   0.0020137  -0.0054014   0.0244509
   12   0.0233984  -0.0039441  -0.0000932  -0.0227173   0.0129021  -0.0172868
   13  -0.0040619   0.0032249  -0.0069471  -0.0032703   0.0007753   0.0020186
   14   0.0009114  -0.0015058   0.0007188   0.0019863   0.0031790  -0.0000144
   15  -0.0006973  -0.0006009   0.0010025  -0.0011932   0.0007211   0.0024148
   16  -0.1331996   0.0029727   0.0588659  -0.0945448  -0.0039425   0.0357567
   17   0.0029993  -0.0252698   0.0055557   0.0173651  -0.0826032   0.0687331
   18   0.0587514   0.0055408  -0.0725787  -0.0220569   0.0812407  -0.2612291
   19   0.1891844  -0.0075815  -0.0866600  -0.0170583  -0.0000915   0.0123058
   20  -0.0075815   0.0181308  -0.0138214  -0.0071346   0.0024853   0.0057140
   21  -0.0866600  -0.0138214   0.1008434   0.0312768   0.0015234  -0.0198998
   22  -0.0170583  -0.0071346   0.0312768   0.5209129  -0.0653103  -0.0670443
   23  -0.0000915   0.0024853   0.0015234  -0.0653103   0.1739927  -0.1385778
   24   0.0123058   0.0057140  -0.0198998  -0.0670443  -0.1385778   0.5258345
   25   0.0029614  -0.0021266   0.0034065  -0.1286166   0.0387500  -0.0440761
   26   0.0004917  -0.0016011   0.0015144   0.0388318  -0.0392808   0.0231232
   27  -0.0037319   0.0030550  -0.0072701  -0.0441501   0.0232055  -0.0595924
   28   0.0023886   0.0016769  -0.0036400  -0.2384666   0.0174618   0.0611007
   29   0.0006812   0.0027003   0.0025988  -0.0042482  -0.0613604   0.0197393
   30  -0.0009617   0.0020022  -0.0010289   0.1185577   0.0062433  -0.1431653
   31  -0.0001815  -0.0003518   0.0011863  -0.0009938  -0.0072695   0.0222506
   32  -0.0002038   0.0001432   0.0002587   0.0003632  -0.0001855   0.0081479
   33   0.0007919   0.0003490  -0.0012430   0.0017409   0.0129077  -0.0333251
   34   0.0007732  -0.0000977  -0.0004585  -0.0013975   0.0024979  -0.0019106
   35  -0.0000538  -0.0000454  -0.0000447   0.0020182   0.0041698   0.0023148
   36  -0.0003327  -0.0001675   0.0002246  -0.0016137   0.0023439  -0.0004694
   37  -0.0002329   0.0000588   0.0001758  -0.0000386   0.0007509   0.0003459
   38   0.0005173  -0.0000792  -0.0003377  -0.0000924  -0.0003384   0.0002546
   39   0.0003266   0.0000810  -0.0001396   0.0004128  -0.0001324  -0.0004869
   40  -0.0000733  -0.0000271   0.0000424   0.0004864  -0.0000523  -0.0002185
   41  -0.0002319   0.0000106   0.0001315   0.0001323  -0.0000301  -0.0002051
   42  -0.0000447  -0.0000087   0.0000194  -0.0000811   0.0000053  -0.0002240
   43  -0.0000852  -0.0000120   0.0000346   0.0001299   0.0000011   0.0000479
   44  -0.0001851   0.0000196   0.0001157   0.0000346   0.0001847   0.0000809
   45  -0.0000077  -0.0000341   0.0000053   0.0000294  -0.0001965   0.0001076
   46  -0.0000601  -0.0000012   0.0000324   0.0000051   0.0000268   0.0000371
   47  -0.0000015   0.0000001   0.0000036  -0.0000016  -0.0000075  -0.0000227
   48   0.0000334  -0.0000020  -0.0000242  -0.0000441  -0.0000532   0.0000294
   49  -0.0000679   0.0000072   0.0000343   0.0000514   0.0000577  -0.0000957
   50   0.0000230  -0.0000039  -0.0000152   0.0000518   0.0000173  -0.0000430
   51   0.0000249   0.0000066  -0.0000241   0.0000033   0.0000027   0.0000204
   52  -0.0000339   0.0000011   0.0000184   0.0000309  -0.0000149   0.0000018
   53  -0.0000089  -0.0000014   0.0000056   0.0000044  -0.0000153   0.0000111
   54   0.0000199   0.0000024  -0.0000136  -0.0000263   0.0000109  -0.0000318
   55  -0.0000393  -0.0000012   0.0000399  -0.0000325  -0.0000223   0.0001685
   56   0.0000799   0.0000130  -0.0000451  -0.0000692   0.0001676   0.0000765
   57   0.0000279  -0.0000010  -0.0000001   0.0001695   0.0001021   0.0001644
   58  -0.0000723  -0.0000013   0.0000411   0.0000212  -0.0000560   0.0000123
   59   0.0000309  -0.0000007  -0.0000179  -0.0000140   0.0000040  -0.0000263
   60   0.0000540  -0.0000009  -0.0000361  -0.0000383   0.0000361   0.0000536
   61  -0.0004637   0.0000014   0.0002877  -0.0001319  -0.0010224  -0.0002185
   62  -0.0002935  -0.0000298   0.0001466   0.0001125  -0.0000808  -0.0000744
   63   0.0001764   0.0000158  -0.0000882   0.0002324   0.0002661  -0.0001006
   64   0.0000527  -0.0000023  -0.0000399  -0.0001675  -0.0000308  -0.0000091
   65  -0.0000913   0.0000024   0.0000611   0.0001242  -0.0001538   0.0001685
   66  -0.0000601   0.0000039   0.0000261  -0.0000172  -0.0000439  -0.0000026
           25          26          27          28          29          30
    1   0.0003673   0.0000452   0.0019914  -0.2466166   0.0709023  -0.0844588
    2  -0.0015297   0.0036817   0.0009754   0.0513359  -0.0872610   0.0432954
    3   0.0062531   0.0000611  -0.0001611  -0.0282189   0.0311706  -0.1271342
    4  -0.0015092   0.0005827  -0.0011054   0.0339106   0.0032760  -0.0251088
    5   0.0007363  -0.0011371   0.0001295   0.0208089  -0.0023381   0.0160330
    6  -0.0012663   0.0000548  -0.0004294  -0.0738784   0.0276986  -0.0208056
    7   0.0000671  -0.0000259  -0.0000188   0.0012617   0.0006413   0.0010092
    8  -0.0000247  -0.0000608  -0.0000612   0.0004985   0.0046038   0.0030023
    9  -0.0000686  -0.0000398   0.0000536   0.0014500   0.0028613  -0.0027753
   10   0.0026415  -0.0013541   0.0040374  -0.0701798   0.0145568   0.0036271
   11  -0.0002549   0.0032877   0.0011022   0.0134021  -0.0037828  -0.0008065
   12   0.0010499   0.0017843  -0.0018492   0.0049752  -0.0013740  -0.0006539
   13  -0.0001850   0.0004907  -0.0011179   0.0010477  -0.0004138  -0.0000534
   14   0.0003128  -0.0001282   0.0006820   0.0000394  -0.0007427  -0.0002901
   15  -0.0006045   0.0005448  -0.0009564  -0.0011631  -0.0000292  -0.0000419
   16  -0.0164373   0.0149712  -0.0290222   0.0313417  -0.0136024   0.0195707
   17   0.0079723  -0.0032189   0.0132472  -0.0323749   0.0082375   0.0073966
   18  -0.0099697   0.0092363  -0.0156991   0.0716911  -0.0047480  -0.0281809
   19   0.0029614   0.0004917  -0.0037319   0.0023886   0.0006812  -0.0009617
   20  -0.0021266  -0.0016011   0.0030550   0.0016769   0.0027003   0.0020022
   21   0.0034065   0.0015144  -0.0072701  -0.0036400   0.0025988  -0.0010289
   22  -0.1286166   0.0388318  -0.0441501  -0.2384666  -0.0042482   0.1185577
   23   0.0387500  -0.0392808   0.0232055   0.0174618  -0.0613604   0.0062433
   24  -0.0440761   0.0231232  -0.0595924   0.0611007   0.0197393  -0.1431653
   25   0.1842158  -0.0600327   0.0623551  -0.0374159   0.0152551  -0.0174307
   26  -0.0600327   0.0384995  -0.0401025   0.0080411   0.0000128   0.0040371
   27   0.0623551  -0.0401025   0.0832477   0.0020317   0.0000057   0.0024948
   28  -0.0374159   0.0080411   0.0020317   0.5879424  -0.0920936  -0.0312936
   29   0.0152551   0.0000128   0.0000057  -0.0920936   0.1759290  -0.1190631
   30  -0.0174307   0.0040371   0.0024948  -0.0312936  -0.1190631   0.4541336
   31  -0.0051814  -0.0020821   0.0083987  -0.0372546   0.0031079   0.0015901
   32   0.0004573  -0.0001933  -0.0020716   0.0018151  -0.0376366   0.0431601
   33   0.0014266  -0.0004627  -0.0000715   0.0041801   0.0420718  -0.1396657
   34  -0.0001607  -0.0001758   0.0005119  -0.0284269   0.0049806   0.0095886
   35   0.0004097   0.0001136  -0.0001154   0.0093819   0.0035501  -0.0044699
   36  -0.0015095   0.0003825   0.0000996  -0.0057876  -0.0034750   0.0123417
   37  -0.0001341   0.0000740   0.0000180   0.0005559  -0.0008847   0.0018942
   38   0.0008182  -0.0001413   0.0001157   0.0025123  -0.0014946  -0.0027798
   39   0.0003569  -0.0002339   0.0000015  -0.0005045   0.0024522  -0.0020311
   40  -0.0000252   0.0000125  -0.0000185  -0.0003738  -0.0012576  -0.0005308
   41  -0.0003127   0.0000522  -0.0000684  -0.0007875  -0.0006750   0.0010370
   42  -0.0001425   0.0000394   0.0000325  -0.0008821   0.0000157   0.0004767
   43  -0.0000014  -0.0000214  -0.0000612   0.0000769   0.0001803   0.0004610
   44  -0.0001501   0.0000725  -0.0000262  -0.0000892  -0.0004917   0.0010893
   45   0.0000397   0.0000280   0.0000169   0.0008093  -0.0002388  -0.0007987
   46  -0.0000547   0.0000255  -0.0000121   0.0000445  -0.0001686   0.0003240
   47  -0.0000087   0.0000001   0.0000017  -0.0000441   0.0000641   0.0000060
   48   0.0000270  -0.0000005   0.0000070   0.0001575  -0.0001235  -0.0001394
   49  -0.0001195   0.0000166  -0.0000108  -0.0000471   0.0000219   0.0004137
   50   0.0000262  -0.0000516  -0.0000202   0.0000794   0.0004234   0.0000612
   51   0.0000652  -0.0000377  -0.0000003  -0.0001697   0.0002728   0.0000429
   52  -0.0000396   0.0000124  -0.0000135  -0.0000220  -0.0000175   0.0001082
   53   0.0000005  -0.0000012  -0.0000011   0.0000379   0.0000108  -0.0000103
   54  -0.0000069   0.0000006   0.0000013  -0.0000786   0.0000100   0.0000798
   55   0.0000462   0.0000517  -0.0000052   0.0001486  -0.0005066  -0.0000962
   56  -0.0000549   0.0000232   0.0000194  -0.0000642   0.0003008  -0.0003955
   57   0.0001352  -0.0000262  -0.0000077   0.0008469   0.0000915  -0.0011288
   58  -0.0000649   0.0000139  -0.0000207  -0.0000213  -0.0001266   0.0003386
   59   0.0000314  -0.0000038   0.0000093  -0.0000612   0.0000085  -0.0001161
   60   0.0000401  -0.0000158   0.0000045   0.0001641   0.0000504  -0.0001089
   61  -0.0003530   0.0000369  -0.0000608   0.0000899  -0.0004427   0.0023879
   62  -0.0002570   0.0000610  -0.0000477  -0.0022130  -0.0000093   0.0008069
   63   0.0000547   0.0000659   0.0001183  -0.0016171   0.0001087  -0.0027037
   64  -0.0000012  -0.0000058   0.0000053   0.0000088   0.0001483   0.0000680
   65  -0.0000180   0.0000138  -0.0000342   0.0006344  -0.0000456  -0.0002504
   66  -0.0001349   0.0000464  -0.0000401  -0.0001718  -0.0001103   0.0008059
           31          32          33          34          35          36
    1   0.0030874   0.0013643  -0.0023695  -0.1827228   0.0025504   0.0611240
    2   0.0082297  -0.0027251   0.0138198   0.0013906  -0.0796112   0.0004916
    3  -0.0218811   0.0181217  -0.0323132   0.0624184  -0.0009719  -0.1114811
    4  -0.0036382   0.0031473  -0.0039005  -0.0028281  -0.0101816   0.0298995
    5   0.0014029   0.0032020   0.0011341  -0.0025817   0.0052124   0.0018344
    6   0.0006744  -0.0001026   0.0032328   0.0112480   0.0060258  -0.0182048
    7   0.0002850  -0.0001935   0.0004536   0.0003580  -0.0011632   0.0006733
    8   0.0002824  -0.0000455   0.0004301  -0.0003965  -0.0033183  -0.0018387
    9  -0.0008152   0.0006574  -0.0011324  -0.0017464  -0.0012447   0.0004197
   10   0.0006667  -0.0006707   0.0005657   0.0023914   0.0009159  -0.0002725
   11  -0.0002568  -0.0004155  -0.0003215   0.0010796   0.0049293   0.0033265
   12   0.0000007  -0.0002134   0.0000827  -0.0001741   0.0037353  -0.0025522
   13   0.0001554  -0.0000767  -0.0000271   0.0002955  -0.0003187   0.0005625
   14  -0.0001024  -0.0004472   0.0005858   0.0002682  -0.0000808   0.0000291
   15   0.0000023   0.0005732  -0.0018809  -0.0009232   0.0005786  -0.0003648
   16  -0.0030820   0.0007978   0.0021020  -0.0011176   0.0002096   0.0001224
   17   0.0017428   0.0032954  -0.0002579   0.0003813  -0.0013171   0.0002712
   18  -0.0007768   0.0005688   0.0029625  -0.0005037  -0.0000558  -0.0008229
   19  -0.0001815  -0.0002038   0.0007919   0.0007732  -0.0000538  -0.0003327
   20  -0.0003518   0.0001432   0.0003490  -0.0000977  -0.0000454  -0.0001675
   21   0.0011863   0.0002587  -0.0012430  -0.0004585  -0.0000447   0.0002246
   22  -0.0009938   0.0003632   0.0017409  -0.0013975   0.0020182  -0.0016137
   23  -0.0072695  -0.0001855   0.0129077   0.0024979   0.0041698   0.0023439
   24   0.0222506   0.0081479  -0.0333251  -0.0019106   0.0023148  -0.0004694
   25  -0.0051814   0.0004573   0.0014266  -0.0001607   0.0004097  -0.0015095
   26  -0.0020821  -0.0001933  -0.0004627  -0.0001758   0.0001136   0.0003825
   27   0.0083987  -0.0020716  -0.0000715   0.0005119  -0.0001154   0.0000996
   28  -0.0372546   0.0018151   0.0041801  -0.0284269   0.0093819  -0.0057876
   29   0.0031079  -0.0376366   0.0420718   0.0049806   0.0035501  -0.0034750
   30   0.0015901   0.0431601  -0.1396657   0.0095886  -0.0044699   0.0123417
   31   0.0495392  -0.0063926  -0.0054495  -0.0021106   0.0009507  -0.0028769
   32  -0.0063926   0.0374297  -0.0693934  -0.0010773  -0.0022787   0.0008580
   33  -0.0054495  -0.0693934   0.2033548   0.0027696  -0.0010909  -0.0013845
   34  -0.0021106  -0.0010773   0.0027696   0.5424971   0.0636533  -0.1809423
   35   0.0009507  -0.0022787  -0.0010909   0.0636533   0.5777235   0.1157712
   36  -0.0028769   0.0008580  -0.0013845  -0.1809423   0.1157712   0.3217302
   37  -0.0012433  -0.0002085  -0.0012949  -0.1800964  -0.0741563   0.0352537
   38   0.0006745  -0.0004455   0.0006427  -0.1243986  -0.2102463   0.0122342
   39  -0.0012174  -0.0003793   0.0007512   0.0147665  -0.0161504  -0.0786837
   40  -0.0002228  -0.0003568   0.0001994   0.0060205  -0.0095288  -0.0050510
   41   0.0001118   0.0003754  -0.0001744   0.0101826  -0.0338713  -0.0204499
   42   0.0000164  -0.0001767   0.0000288   0.0030172  -0.0092277  -0.0013921
   43   0.0004507   0.0001288  -0.0001143  -0.0325364  -0.0543115   0.0011961
   44  -0.0001212   0.0000403  -0.0004847  -0.0158891   0.0332195   0.0183136
   45  -0.0002557  -0.0000333  -0.0000992   0.0163028   0.0403617   0.0144932
   46  -0.0000192   0.0000570  -0.0001612  -0.0023032   0.0006958   0.0046222
   47  -0.0000031  -0.0000216   0.0000332   0.0001880   0.0017915  -0.0015500
   48  -0.0000281   0.0000660  -0.0000075   0.0045258  -0.0018075   0.0023530
   49  -0.0000793   0.0000295  -0.0000983  -0.0032554  -0.0129239  -0.0054903
   50   0.0000833   0.0001437   0.0001339  -0.0122744  -0.0621401  -0.0152760
   51   0.0003277  -0.0001175   0.0001055  -0.0058070  -0.0149429  -0.0076529
   52  -0.0000153   0.0000125  -0.0000225   0.0002507  -0.0001004  -0.0006715
   53   0.0000097   0.0000078  -0.0000008  -0.0000195  -0.0012292  -0.0000865
   54  -0.0000132   0.0000108  -0.0000100  -0.0006618  -0.0001308  -0.0006014
   55   0.0001752  -0.0001878  -0.0002256   0.0008984   0.0685686   0.0297558
   56  -0.0001582  -0.0002844   0.0002136   0.0292593   0.0250412  -0.0089935
   57  -0.0000306   0.0001333   0.0001738   0.0145620  -0.0312814  -0.0129855
   58  -0.0000132   0.0000838  -0.0001423  -0.0025408  -0.0012589   0.0047779
   59   0.0000313  -0.0000271   0.0000474  -0.0011806   0.0024688  -0.0010589
   60  -0.0000386   0.0000039  -0.0000224   0.0048092  -0.0010721   0.0037615
   61  -0.0003662   0.0011267  -0.0004325  -0.1214360   0.0064273   0.0354128
   62   0.0001174   0.0000508  -0.0002643   0.0605332  -0.2468158  -0.1038196
   63  -0.0010974  -0.0001027   0.0007542   0.0568021  -0.0735975  -0.1221169
   64   0.0000404  -0.0000157   0.0000085   0.0074466   0.0082182   0.0011446
   65  -0.0000052   0.0000173   0.0000808  -0.0163176  -0.0172624   0.0008597
   66   0.0000327   0.0000308  -0.0002911  -0.0082030  -0.0125892   0.0032930
           37          38          39          40          41          42
    1  -0.0202368  -0.0069497   0.0123187  -0.0017229   0.0025608   0.0004870
    2  -0.0211350   0.0054708   0.0121375  -0.0016931  -0.0010791   0.0017670
    3   0.0045338   0.0057086   0.0013743  -0.0009662  -0.0011945  -0.0019464
    4  -0.0008178   0.0022025   0.0018722   0.0002900  -0.0011766   0.0001633
    5   0.0004984  -0.0006358  -0.0013216  -0.0007645  -0.0002895   0.0006007
    6  -0.0019615  -0.0023069  -0.0011286  -0.0007307   0.0003066   0.0003432
    7   0.0002425  -0.0001176  -0.0000075  -0.0000064   0.0000563   0.0000543
    8  -0.0006216   0.0002867   0.0006876   0.0000675  -0.0000823  -0.0001537
    9   0.0001910   0.0005132   0.0002406   0.0000513  -0.0001350  -0.0001180
   10  -0.0000771   0.0002602  -0.0001458   0.0000129   0.0001072  -0.0003287
   11   0.0006850  -0.0001983  -0.0006405   0.0001561  -0.0000657   0.0000211
   12   0.0005357   0.0000126  -0.0003031  -0.0002861  -0.0001268   0.0001218
   13  -0.0000964   0.0001821   0.0000786   0.0000438  -0.0000814  -0.0000141
   14   0.0000436   0.0002126   0.0001442  -0.0000226  -0.0000968  -0.0000287
   15   0.0001486  -0.0006718  -0.0003944   0.0000188   0.0002533   0.0000817
   16   0.0002212  -0.0001547   0.0000274   0.0000875   0.0000392   0.0000390
   17  -0.0004885   0.0003940  -0.0003618   0.0001639   0.0000075  -0.0000816
   18  -0.0001001   0.0000369   0.0004085   0.0001627   0.0000304   0.0000824
   19  -0.0002329   0.0005173   0.0003266  -0.0000733  -0.0002319  -0.0000447
   20   0.0000588  -0.0000792   0.0000810  -0.0000271   0.0000106  -0.0000087
   21   0.0001758  -0.0003377  -0.0001396   0.0000424   0.0001315   0.0000194
   22  -0.0000386  -0.0000924   0.0004128   0.0004864   0.0001323  -0.0000811
   23   0.0007509  -0.0003384  -0.0001324  -0.0000523  -0.0000301   0.0000053
   24   0.0003459   0.0002546  -0.0004869  -0.0002185  -0.0002051  -0.0002240
   25  -0.0001341   0.0008182   0.0003569  -0.0000252  -0.0003127  -0.0001425
   26   0.0000740  -0.0001413  -0.0002339   0.0000125   0.0000522   0.0000394
   27   0.0000180   0.0001157   0.0000015  -0.0000185  -0.0000684   0.0000325
   28   0.0005559   0.0025123  -0.0005045  -0.0003738  -0.0007875  -0.0008821
   29  -0.0008847  -0.0014946   0.0024522  -0.0012576  -0.0006750   0.0000157
   30   0.0018942  -0.0027798  -0.0020311  -0.0005308   0.0010370   0.0004767
   31  -0.0012433   0.0006745  -0.0012174  -0.0002228   0.0001118   0.0000164
   32  -0.0002085  -0.0004455  -0.0003793  -0.0003568   0.0003754  -0.0001767
   33  -0.0012949   0.0006427   0.0007512   0.0001994  -0.0001744   0.0000288
   34  -0.1800964  -0.1243986   0.0147665   0.0060205   0.0101826   0.0030172
   35  -0.0741563  -0.2102463  -0.0161504  -0.0095288  -0.0338713  -0.0092277
   36   0.0352537   0.0122342  -0.0786837  -0.0050510  -0.0204499  -0.0013921
   37   0.5230579   0.0995965  -0.1810333  -0.0440276   0.0207592   0.0185870
   38   0.0995965   0.4715316   0.0791586   0.0213917  -0.1163891  -0.0473420
   39  -0.1810333   0.0791586   0.2545138   0.0193093  -0.0472720  -0.0517619
   40  -0.0440276   0.0213917   0.0193093   0.0477218  -0.0347029  -0.0321524
   41   0.0207592  -0.1163891  -0.0472720  -0.0347029   0.1684103   0.0796402
   42   0.0185870  -0.0473420  -0.0517619  -0.0321524   0.0796402   0.0607603
   43  -0.2628345   0.0153258   0.1156639  -0.0058600   0.0070681   0.0085282
   44  -0.0392331  -0.1054743   0.0061954   0.0288044  -0.0172970  -0.0245471
   45   0.0955088  -0.0248471  -0.1250602   0.0167935  -0.0123026  -0.0101174
   46  -0.0125820  -0.0228090  -0.0003487   0.0001702   0.0001075  -0.0015252
   47   0.0031344   0.0026254  -0.0017496   0.0012540   0.0008083   0.0006109
   48   0.0096938   0.0125502   0.0022776  -0.0010731   0.0012623  -0.0015058
   49   0.0005982   0.0277715   0.0142206  -0.0022748   0.0009636   0.0044078
   50   0.0744467   0.0259041  -0.0348655  -0.0044483   0.0042634   0.0023821
   51   0.0326663  -0.0079371  -0.0145856   0.0022810  -0.0008087   0.0033509
   52   0.0029436   0.0001047   0.0025103  -0.0001924   0.0000800   0.0001697
   53  -0.0001732  -0.0023420  -0.0036835   0.0009874  -0.0007871  -0.0008761
   54   0.0023822  -0.0037725   0.0045266   0.0005198  -0.0003765  -0.0003856
   55  -0.0546463  -0.0262766   0.0171158   0.0011209   0.0006825  -0.0009024
   56  -0.0264960  -0.0133720   0.0121842   0.0015458  -0.0016927  -0.0012917
   57   0.0163448   0.0121256  -0.0113626  -0.0004327  -0.0007242  -0.0006933
   58  -0.0012127  -0.0006948   0.0000973   0.0000015   0.0001693  -0.0003845
   59  -0.0007191   0.0001873   0.0007266   0.0002449  -0.0000786   0.0001377
   60   0.0001317   0.0007278  -0.0004030  -0.0003507   0.0001517  -0.0005383
   61   0.0490678   0.0094437  -0.0187175  -0.0014220  -0.0065597   0.0006971
   62  -0.0372232  -0.0542670  -0.0033947  -0.0014195  -0.0002090  -0.0011050
   63  -0.0371491  -0.0308601   0.0189158   0.0025940   0.0020106   0.0034723
   64   0.0015962   0.0006916   0.0029049   0.0002456   0.0008323   0.0002911
   65   0.0012903  -0.0011843  -0.0035848  -0.0003543  -0.0012840  -0.0003801
   66   0.0031371  -0.0032324   0.0033357  -0.0001608  -0.0009855  -0.0000881
           43          44          45          46          47          48
    1   0.0014521  -0.0031539   0.0016292  -0.0002390   0.0002318   0.0002734
    2  -0.0034369  -0.0031750  -0.0014936  -0.0010098   0.0002664   0.0005653
    3   0.0011193  -0.0023979   0.0044279  -0.0001887  -0.0001253   0.0003839
    4  -0.0007399   0.0001301  -0.0008662  -0.0002136   0.0000084   0.0000073
    5  -0.0000029   0.0002630  -0.0000911   0.0000728   0.0000002   0.0000403
    6   0.0003642  -0.0000943   0.0002001   0.0000927  -0.0000416   0.0000912
    7  -0.0001496   0.0000635  -0.0000034  -0.0000028  -0.0000033  -0.0000017
    8  -0.0001546  -0.0002506  -0.0000843  -0.0000429   0.0000043   0.0000419
    9  -0.0000551   0.0000191  -0.0000342  -0.0000108  -0.0000059   0.0000090
   10  -0.0000739   0.0000649   0.0001298   0.0000168  -0.0000378   0.0000660
   11   0.0002439   0.0002677   0.0000513   0.0000734  -0.0000227  -0.0000593
   12   0.0000825  -0.0000773   0.0001621   0.0000081  -0.0000125   0.0000128
   13  -0.0000227  -0.0000153  -0.0000286  -0.0000129   0.0000017  -0.0000009
   14  -0.0000518  -0.0000172  -0.0000055  -0.0000142   0.0000007   0.0000059
   15   0.0000714   0.0000954   0.0001172   0.0000469   0.0000129  -0.0000392
   16   0.0000716  -0.0000017  -0.0000285   0.0000103   0.0000282  -0.0000416
   17  -0.0000035  -0.0001012   0.0001299   0.0000008  -0.0000124   0.0000473
   18   0.0000538  -0.0000588  -0.0000012  -0.0000387   0.0000068  -0.0000418
   19  -0.0000852  -0.0001851  -0.0000077  -0.0000601  -0.0000015   0.0000334
   20  -0.0000120   0.0000196  -0.0000341  -0.0000012   0.0000001  -0.0000020
   21   0.0000346   0.0001157   0.0000053   0.0000324   0.0000036  -0.0000242
   22   0.0001299   0.0000346   0.0000294   0.0000051  -0.0000016  -0.0000441
   23   0.0000011   0.0001847  -0.0001965   0.0000268  -0.0000075  -0.0000532
   24   0.0000479   0.0000809   0.0001076   0.0000371  -0.0000227   0.0000294
   25  -0.0000014  -0.0001501   0.0000397  -0.0000547  -0.0000087   0.0000270
   26  -0.0000214   0.0000725   0.0000280   0.0000255   0.0000001  -0.0000005
   27  -0.0000612  -0.0000262   0.0000169  -0.0000121   0.0000017   0.0000070
   28   0.0000769  -0.0000892   0.0008093   0.0000445  -0.0000441   0.0001575
   29   0.0001803  -0.0004917  -0.0002388  -0.0001686   0.0000641  -0.0001235
   30   0.0004610   0.0010893  -0.0007987   0.0003240   0.0000060  -0.0001394
   31   0.0004507  -0.0001212  -0.0002557  -0.0000192  -0.0000031  -0.0000281
   32   0.0001288   0.0000403  -0.0000333   0.0000570  -0.0000216   0.0000660
   33  -0.0001143  -0.0004847  -0.0000992  -0.0001612   0.0000332  -0.0000075
   34  -0.0325364  -0.0158891   0.0163028  -0.0023032   0.0001880   0.0045258
   35  -0.0543115   0.0332195   0.0403617   0.0006958   0.0017915  -0.0018075
   36   0.0011961   0.0183136   0.0144932   0.0046222  -0.0015500   0.0023530
   37  -0.2628345  -0.0392331   0.0955088  -0.0125820   0.0031344   0.0096938
   38   0.0153258  -0.1054743  -0.0248471  -0.0228090   0.0026254   0.0125502
   39   0.1156639   0.0061954  -0.1250602  -0.0003487  -0.0017496   0.0022776
   40  -0.0058600   0.0288044   0.0167935   0.0001702   0.0012540  -0.0010731
   41   0.0070681  -0.0172970  -0.0123026   0.0001075   0.0008083   0.0012623
   42   0.0085282  -0.0245471  -0.0101174  -0.0015252   0.0006109  -0.0015058
   43   0.5683916   0.1196027  -0.1972281  -0.1527811  -0.1409246   0.0104386
   44   0.1196027   0.6683000   0.1426301  -0.1383861  -0.2385678  -0.0022138
   45  -0.1972281   0.1426301   0.2951544   0.0112989  -0.0008096  -0.0423082
   46  -0.1527811  -0.1383861   0.0112989   0.1575180   0.1498780  -0.0155061
   47  -0.1409246  -0.2385678  -0.0008096   0.1498780   0.2507528   0.0047576
   48   0.0104386  -0.0022138  -0.0423082  -0.0155061   0.0047576   0.0351125
   49  -0.1284517   0.0634168   0.0617866   0.0092867  -0.0163087  -0.0094931
   50   0.0079703  -0.2690061  -0.0847960   0.0085120  -0.0152944  -0.0119929
   51   0.0402728  -0.1156335  -0.1294831   0.0001726   0.0017231   0.0043589
   52  -0.0033187  -0.0016179   0.0032406  -0.0003293   0.0009196  -0.0018463
   53   0.0240362   0.0026335  -0.0137970   0.0003416   0.0003985   0.0016247
   54   0.0130799   0.0005462  -0.0035398  -0.0020097   0.0012882  -0.0025972
   55   0.0483884  -0.0320389  -0.0345339   0.0017894   0.0015894   0.0034633
   56   0.0057469  -0.0510368  -0.0261332   0.0011476  -0.0018947  -0.0041845
   57  -0.0199561  -0.0053220   0.0176177   0.0033653  -0.0043688   0.0034968
   58  -0.0004387  -0.0041543   0.0024401   0.0003206  -0.0008045  -0.0004005
   59  -0.0046635  -0.0017007  -0.0007229   0.0004568  -0.0007719  -0.0006176
   60   0.0022755  -0.0009432   0.0051996   0.0000834   0.0000998   0.0001443
   61  -0.0312247   0.0220103   0.0228836  -0.0004326   0.0008743   0.0000496
   62   0.0224367  -0.0178626  -0.0175090   0.0009971  -0.0000279  -0.0001145
   63   0.0237773  -0.0171376  -0.0250894   0.0000111  -0.0000733  -0.0011662
   64  -0.0004408   0.0009099   0.0000604  -0.0001312   0.0000300  -0.0003004
   65   0.0008385  -0.0000180  -0.0001103   0.0000391  -0.0000913   0.0002079
   66  -0.0000464  -0.0001487  -0.0009722  -0.0002933   0.0002156  -0.0004468
           49          50          51          52          53          54
    1  -0.0000193  -0.0005161  -0.0008730  -0.0001851   0.0001377  -0.0003204
    2  -0.0000852  -0.0013096  -0.0001564   0.0001677   0.0000285   0.0002205
    3  -0.0003635   0.0002925  -0.0007726  -0.0003213   0.0002455  -0.0005499
    4  -0.0003437   0.0000119   0.0003899   0.0000326  -0.0000371   0.0000981
    5   0.0002704   0.0001589  -0.0000395   0.0000002   0.0000165   0.0000015
    6  -0.0000319   0.0001256   0.0000108  -0.0000316   0.0000188  -0.0000390
    7  -0.0000452  -0.0000611  -0.0000140   0.0000010  -0.0000060   0.0000075
    8   0.0000391   0.0000040  -0.0000241  -0.0000057  -0.0000074  -0.0000141
    9  -0.0000752  -0.0000585  -0.0000049  -0.0000147  -0.0000059  -0.0000066
   10  -0.0000195  -0.0000978  -0.0000653   0.0000034   0.0000057   0.0000034
   11  -0.0000081   0.0000380   0.0000357   0.0000389   0.0000053   0.0000154
   12  -0.0000476   0.0000079   0.0000092  -0.0000521  -0.0000073   0.0000291
   13  -0.0000153   0.0000045   0.0000193  -0.0000006  -0.0000029   0.0000029
   14  -0.0000415  -0.0000201   0.0000111  -0.0000089  -0.0000073   0.0000116
   15   0.0000977  -0.0000459  -0.0000740   0.0000194   0.0000133  -0.0000393
   16   0.0000805   0.0000145  -0.0000108   0.0000267  -0.0000002  -0.0000201
   17  -0.0000438   0.0000040  -0.0000254  -0.0000054  -0.0000041  -0.0000091
   18  -0.0000255   0.0000665   0.0000502  -0.0000180  -0.0000058   0.0000047
   19  -0.0000679   0.0000230   0.0000249  -0.0000339  -0.0000089   0.0000199
   20   0.0000072  -0.0000039   0.0000066   0.0000011  -0.0000014   0.0000024
   21   0.0000343  -0.0000152  -0.0000241   0.0000184   0.0000056  -0.0000136
   22   0.0000514   0.0000518   0.0000033   0.0000309   0.0000044  -0.0000263
   23   0.0000577   0.0000173   0.0000027  -0.0000149  -0.0000153   0.0000109
   24  -0.0000957  -0.0000430   0.0000204   0.0000018   0.0000111  -0.0000318
   25  -0.0001195   0.0000262   0.0000652  -0.0000396   0.0000005  -0.0000069
   26   0.0000166  -0.0000516  -0.0000377   0.0000124  -0.0000012   0.0000006
   27  -0.0000108  -0.0000202  -0.0000003  -0.0000135  -0.0000011   0.0000013
   28  -0.0000471   0.0000794  -0.0001697  -0.0000220   0.0000379  -0.0000786
   29   0.0000219   0.0004234   0.0002728  -0.0000175   0.0000108   0.0000100
   30   0.0004137   0.0000612   0.0000429   0.0001082  -0.0000103   0.0000798
   31  -0.0000793   0.0000833   0.0003277  -0.0000153   0.0000097  -0.0000132
   32   0.0000295   0.0001437  -0.0001175   0.0000125   0.0000078   0.0000108
   33  -0.0000983   0.0001339   0.0001055  -0.0000225  -0.0000008  -0.0000100
   34  -0.0032554  -0.0122744  -0.0058070   0.0002507  -0.0000195  -0.0006618
   35  -0.0129239  -0.0621401  -0.0149429  -0.0001004  -0.0012292  -0.0001308
   36  -0.0054903  -0.0152760  -0.0076529  -0.0006715  -0.0000865  -0.0006014
   37   0.0005982   0.0744467   0.0326663   0.0029436  -0.0001732   0.0023822
   38   0.0277715   0.0259041  -0.0079371   0.0001047  -0.0023420  -0.0037725
   39   0.0142206  -0.0348655  -0.0145856   0.0025103  -0.0036835   0.0045266
   40  -0.0022748  -0.0044483   0.0022810  -0.0001924   0.0009874   0.0005198
   41   0.0009636   0.0042634  -0.0008087   0.0000800  -0.0007871  -0.0003765
   42   0.0044078   0.0023821   0.0033509   0.0001697  -0.0008761  -0.0003856
   43  -0.1284517   0.0079703   0.0402728  -0.0033187   0.0240362   0.0130799
   44   0.0634168  -0.2690061  -0.1156335  -0.0016179   0.0026335   0.0005462
   45   0.0617866  -0.0847960  -0.1294831   0.0032406  -0.0137970  -0.0035398
   46   0.0092867   0.0085120   0.0001726  -0.0003293   0.0003416  -0.0020097
   47  -0.0163087  -0.0152944   0.0017231   0.0009196   0.0003985   0.0012882
   48  -0.0094931  -0.0119929   0.0043589  -0.0018463   0.0016247  -0.0025972
   49   0.6076017   0.0761651  -0.2349856  -0.2640122   0.0046372   0.1285336
   50   0.0761651   0.6052322   0.1393032   0.0047767  -0.0570042  -0.0104208
   51  -0.2349856   0.1393032   0.3208299   0.1285967  -0.0102147  -0.1131464
   52  -0.2640122   0.0047767   0.1285967   0.2762287  -0.0039116  -0.1415292
   53   0.0046372  -0.0570042  -0.0102147  -0.0039116   0.0552210   0.0136079
   54   0.1285336  -0.0104208  -0.1131464  -0.1415292   0.0136079   0.1101177
   55  -0.1886741  -0.0815895   0.0382159  -0.0113045  -0.0222316  -0.0002167
   56  -0.1340392  -0.2523058   0.0018720   0.0032344   0.0056388  -0.0009031
   57   0.0183339  -0.0271391  -0.0847737   0.0095126   0.0132261   0.0032776
   58   0.0088422  -0.0168202  -0.0097204  -0.0002035   0.0011722  -0.0016224
   59   0.0087567  -0.0160535  -0.0122939   0.0005552   0.0004275   0.0013785
   60   0.0001334   0.0020254   0.0037883  -0.0018563   0.0010213  -0.0024525
   61  -0.0366059  -0.0567441   0.0032770   0.0007601  -0.0038788   0.0018810
   62  -0.0185546   0.0348308   0.0207652  -0.0044229  -0.0031052  -0.0013719
   63   0.0176156   0.0424116   0.0147992   0.0017239  -0.0017155   0.0053317
   64  -0.0024312   0.0003866   0.0053343  -0.0006207  -0.0011007  -0.0000231
   65  -0.0001472   0.0021678  -0.0017610   0.0002018   0.0001162  -0.0001059
   66   0.0051390  -0.0021354   0.0031521   0.0004753   0.0006301   0.0000445
           55          56          57          58          59          60
    1   0.0038694  -0.0000755   0.0020593   0.0000396  -0.0000788  -0.0000499
    2   0.0004826  -0.0032867  -0.0039438   0.0010363   0.0000579  -0.0006148
    3   0.0017931  -0.0034095   0.0046256   0.0003083   0.0000223  -0.0000117
    4  -0.0006668   0.0003358  -0.0006559  -0.0001746   0.0000806   0.0000166
    5  -0.0001714   0.0001899   0.0002903  -0.0000332  -0.0000197  -0.0000391
    6   0.0000880  -0.0001313   0.0004366   0.0000507  -0.0000111   0.0000352
    7   0.0000184  -0.0000421  -0.0000604   0.0000187   0.0000017  -0.0000029
    8   0.0001344  -0.0002172   0.0000788   0.0000295  -0.0000013  -0.0000451
    9   0.0001933  -0.0001917  -0.0000553   0.0000194   0.0000134  -0.0000160
   10  -0.0000548   0.0001830  -0.0000634   0.0000053  -0.0000105   0.0000953
   11  -0.0002477   0.0002640  -0.0002441  -0.0000477  -0.0000058  -0.0000201
   12   0.0000221   0.0001230   0.0000203  -0.0000843   0.0000297   0.0000642
   13  -0.0000238   0.0000092  -0.0000286  -0.0000097   0.0000054   0.0000017
   14   0.0000081   0.0000122  -0.0000168  -0.0000172   0.0000102   0.0000250
   15   0.0000960  -0.0000046   0.0000527   0.0000531  -0.0000250  -0.0000562
   16   0.0000411  -0.0000256   0.0000204   0.0000163  -0.0000187  -0.0000678
   17   0.0000580  -0.0000669  -0.0000048   0.0000260  -0.0000094   0.0000287
   18  -0.0000549  -0.0001516   0.0000555  -0.0000280   0.0000301  -0.0000324
   19  -0.0000393   0.0000799   0.0000279  -0.0000723   0.0000309   0.0000540
   20  -0.0000012   0.0000130  -0.0000010  -0.0000013  -0.0000007  -0.0000009
   21   0.0000399  -0.0000451  -0.0000001   0.0000411  -0.0000179  -0.0000361
   22  -0.0000325  -0.0000692   0.0001695   0.0000212  -0.0000140  -0.0000383
   23  -0.0000223   0.0001676   0.0001021  -0.0000560   0.0000040   0.0000361
   24   0.0001685   0.0000765   0.0001644   0.0000123  -0.0000263   0.0000536
   25   0.0000462  -0.0000549   0.0001352  -0.0000649   0.0000314   0.0000401
   26   0.0000517   0.0000232  -0.0000262   0.0000139  -0.0000038  -0.0000158
   27  -0.0000052   0.0000194  -0.0000077  -0.0000207   0.0000093   0.0000045
   28   0.0001486  -0.0000642   0.0008469  -0.0000213  -0.0000612   0.0001641
   29  -0.0005066   0.0003008   0.0000915  -0.0001266   0.0000085   0.0000504
   30  -0.0000962  -0.0003955  -0.0011288   0.0003386  -0.0001161  -0.0001089
   31   0.0001752  -0.0001582  -0.0000306  -0.0000132   0.0000313  -0.0000386
   32  -0.0001878  -0.0002844   0.0001333   0.0000838  -0.0000271   0.0000039
   33  -0.0002256   0.0002136   0.0001738  -0.0001423   0.0000474  -0.0000224
   34   0.0008984   0.0292593   0.0145620  -0.0025408  -0.0011806   0.0048092
   35   0.0685686   0.0250412  -0.0312814  -0.0012589   0.0024688  -0.0010721
   36   0.0297558  -0.0089935  -0.0129855   0.0047779  -0.0010589   0.0037615
   37  -0.0546463  -0.0264960   0.0163448  -0.0012127  -0.0007191   0.0001317
   38  -0.0262766  -0.0133720   0.0121256  -0.0006948   0.0001873   0.0007278
   39   0.0171158   0.0121842  -0.0113626   0.0000973   0.0007266  -0.0004030
   40   0.0011209   0.0015458  -0.0004327   0.0000015   0.0002449  -0.0003507
   41   0.0006825  -0.0016927  -0.0007242   0.0001693  -0.0000786   0.0001517
   42  -0.0009024  -0.0012917  -0.0006933  -0.0003845   0.0001377  -0.0005383
   43   0.0483884   0.0057469  -0.0199561  -0.0004387  -0.0046635   0.0022755
   44  -0.0320389  -0.0510368  -0.0053220  -0.0041543  -0.0017007  -0.0009432
   45  -0.0345339  -0.0261332   0.0176177   0.0024401  -0.0007229   0.0051996
   46   0.0017894   0.0011476   0.0033653   0.0003206   0.0004568   0.0000834
   47   0.0015894  -0.0018947  -0.0043688  -0.0008045  -0.0007719   0.0000998
   48   0.0034633  -0.0041845   0.0034968  -0.0004005  -0.0006176   0.0001443
   49  -0.1886741  -0.1340392   0.0183339   0.0088422   0.0087567   0.0001334
   50  -0.0815895  -0.2523058  -0.0271391  -0.0168202  -0.0160535   0.0020254
   51   0.0382159   0.0018720  -0.0847737  -0.0097204  -0.0122939   0.0037883
   52  -0.0113045   0.0032344   0.0095126  -0.0002035   0.0005552  -0.0018563
   53  -0.0222316   0.0056388   0.0132261   0.0011722   0.0004275   0.0010213
   54  -0.0002167  -0.0009031   0.0032776  -0.0016224   0.0013785  -0.0024525
   55   0.5525735   0.0586157  -0.2112324  -0.0728445   0.0582372   0.0432272
   56   0.0586157   0.6633269   0.1717756   0.0580470  -0.2549015  -0.1169219
   57  -0.2112324   0.1717756   0.3180491   0.0431963  -0.1169239  -0.1052274
   58  -0.0728445   0.0580470   0.0431963   0.0714265  -0.0611160  -0.0495993
   59   0.0582372  -0.2549015  -0.1169239  -0.0611160   0.2676631   0.1276762
   60   0.0432272  -0.1169219  -0.1052274  -0.0495993   0.1276762   0.1021317
   61  -0.2696828   0.0254516   0.1245834  -0.0029354  -0.0015523   0.0027683
   62  -0.0278950  -0.1209820  -0.0068675   0.0241347   0.0025363  -0.0136104
   63   0.1035710  -0.0367315  -0.1354212   0.0126665   0.0006508  -0.0037825
   64  -0.0111002  -0.0226322  -0.0006958  -0.0001604   0.0009826  -0.0017969
   65   0.0027395   0.0050640  -0.0009595   0.0004181   0.0002103   0.0014371
   66   0.0095184   0.0132249   0.0036851  -0.0019992   0.0010916  -0.0024955
           61          62          63          64          65          66
    1  -0.0128832   0.0069740   0.0119262  -0.0001711  -0.0007779  -0.0023365
    2   0.0240563   0.0038546  -0.0139064   0.0013221   0.0003618   0.0007796
    3   0.0178017  -0.0044904  -0.0075120  -0.0014060   0.0020949  -0.0021740
    4  -0.0007506  -0.0014295   0.0004947   0.0003984   0.0000220   0.0003711
    5   0.0015427  -0.0015830  -0.0000199  -0.0000783   0.0003513  -0.0000005
    6  -0.0010113   0.0022038   0.0007292  -0.0000744  -0.0002033  -0.0001169
    7   0.0003334   0.0000392  -0.0000604  -0.0000096  -0.0000206  -0.0000344
    8   0.0003145   0.0004150  -0.0002392  -0.0000437  -0.0000612  -0.0001583
    9   0.0003569  -0.0001546  -0.0001577  -0.0000597  -0.0000180  -0.0001440
   10  -0.0004845  -0.0001151  -0.0000157   0.0000566   0.0000725   0.0001713
   11  -0.0006056  -0.0001074   0.0005390   0.0000317  -0.0000116   0.0002210
   12  -0.0004503  -0.0004078   0.0005199   0.0000353  -0.0002355  -0.0001791
   13  -0.0000636  -0.0000357   0.0000020   0.0000066   0.0000050   0.0000106
   14  -0.0001556  -0.0000601   0.0000047   0.0000297  -0.0000335   0.0000016
   15   0.0002760   0.0002337  -0.0000360  -0.0000918   0.0000986  -0.0000224
   16   0.0002739  -0.0001150   0.0000287  -0.0000699   0.0000279  -0.0000186
   17   0.0000293   0.0001611  -0.0002466   0.0000244   0.0000072  -0.0000068
   18   0.0000162   0.0000874   0.0001724  -0.0000242  -0.0000958  -0.0001268
   19  -0.0004637  -0.0002935   0.0001764   0.0000527  -0.0000913  -0.0000601
   20   0.0000014  -0.0000298   0.0000158  -0.0000023   0.0000024   0.0000039
   21   0.0002877   0.0001466  -0.0000882  -0.0000399   0.0000611   0.0000261
   22  -0.0001319   0.0001125   0.0002324  -0.0001675   0.0001242  -0.0000172
   23  -0.0010224  -0.0000808   0.0002661  -0.0000308  -0.0001538  -0.0000439
   24  -0.0002185  -0.0000744  -0.0001006  -0.0000091   0.0001685  -0.0000026
   25  -0.0003530  -0.0002570   0.0000547  -0.0000012  -0.0000180  -0.0001349
   26   0.0000369   0.0000610   0.0000659  -0.0000058   0.0000138   0.0000464
   27  -0.0000608  -0.0000477   0.0001183   0.0000053  -0.0000342  -0.0000401
   28   0.0000899  -0.0022130  -0.0016171   0.0000088   0.0006344  -0.0001718
   29  -0.0004427  -0.0000093   0.0001087   0.0001483  -0.0000456  -0.0001103
   30   0.0023879   0.0008069  -0.0027037   0.0000680  -0.0002504   0.0008059
   31  -0.0003662   0.0001174  -0.0010974   0.0000404  -0.0000052   0.0000327
   32   0.0011267   0.0000508  -0.0001027  -0.0000157   0.0000173   0.0000308
   33  -0.0004325  -0.0002643   0.0007542   0.0000085   0.0000808  -0.0002911
   34  -0.1214360   0.0605332   0.0568021   0.0074466  -0.0163176  -0.0082030
   35   0.0064273  -0.2468158  -0.0735975   0.0082182  -0.0172624  -0.0125892
   36   0.0354128  -0.1038196  -0.1221169   0.0011446   0.0008597   0.0032930
   37   0.0490678  -0.0372232  -0.0371491   0.0015962   0.0012903   0.0031371
   38   0.0094437  -0.0542670  -0.0308601   0.0006916  -0.0011843  -0.0032324
   39  -0.0187175  -0.0033947   0.0189158   0.0029049  -0.0035848   0.0033357
   40  -0.0014220  -0.0014195   0.0025940   0.0002456  -0.0003543  -0.0001608
   41  -0.0065597  -0.0002090   0.0020106   0.0008323  -0.0012840  -0.0009855
   42   0.0006971  -0.0011050   0.0034723   0.0002911  -0.0003801  -0.0000881
   43  -0.0312247   0.0224367   0.0237773  -0.0004408   0.0008385  -0.0000464
   44   0.0220103  -0.0178626  -0.0171376   0.0009099  -0.0000180  -0.0001487
   45   0.0228836  -0.0175090  -0.0250894   0.0000604  -0.0001103  -0.0009722
   46  -0.0004326   0.0009971   0.0000111  -0.0001312   0.0000391  -0.0002933
   47   0.0008743  -0.0000279  -0.0000733   0.0000300  -0.0000913   0.0002156
   48   0.0000496  -0.0001145  -0.0011662  -0.0003004   0.0002079  -0.0004468
   49  -0.0366059  -0.0185546   0.0176156  -0.0024312  -0.0001472   0.0051390
   50  -0.0567441   0.0348308   0.0424116   0.0003866   0.0021678  -0.0021354
   51   0.0032770   0.0207652   0.0147992   0.0053343  -0.0017610   0.0031521
   52   0.0007601  -0.0044229   0.0017239  -0.0006207   0.0002018   0.0004753
   53  -0.0038788  -0.0031052  -0.0017155  -0.0011007   0.0001162   0.0006301
   54   0.0018810  -0.0013719   0.0053317  -0.0000231  -0.0001059   0.0000445
   55  -0.2696828  -0.0278950   0.1035710  -0.0111002   0.0027395   0.0095184
   56   0.0254516  -0.1209820  -0.0367315  -0.0226322   0.0050640   0.0132249
   57   0.1245834  -0.0068675  -0.1354212  -0.0006958  -0.0009595   0.0036851
   58  -0.0029354   0.0241347   0.0126665  -0.0001604   0.0004181  -0.0019992
   59  -0.0015523   0.0025363   0.0006508   0.0009826   0.0002103   0.0010916
   60   0.0027683  -0.0136104  -0.0037825  -0.0017969   0.0014371  -0.0024955
   61   0.5841932   0.1167596  -0.2033651  -0.1554851  -0.1371118   0.0115748
   62   0.1167596   0.6356527   0.1293614  -0.1381283  -0.2324254  -0.0003657
   63  -0.2033651   0.1293614   0.2964630   0.0116231  -0.0008010  -0.0431075
   64  -0.1554851  -0.1381283   0.0116231   0.1609372   0.1484306  -0.0169542
   65  -0.1371118  -0.2324254  -0.0008010   0.1484306   0.2442590   0.0035312
   66   0.0115748  -0.0003657  -0.0431075  -0.0169542   0.0035312   0.0358647
 **********************************************************************
 **                                                                  **
 **                       VIBRATIONAL ANALYSIS                       **
 **                       --------------------                       **
 **                                                                  **
 **        VIBRATIONAL FREQUENCIES (CM**-1) AND NORMAL MODES         **
 **     FORCE CONSTANTS (mDYN/ANGSTROM) AND REDUCED MASSES (AMU)     **
 **                  INFRARED INTENSITIES (KM/MOL)                   **
 **                                                                  **
 **********************************************************************


 Mode:                 1                      2                      3
 Frequency:        17.64                  42.51                  63.60
 Force Cnst:      0.0021                 0.0145                 0.0165
 Red. Mass:      11.3162                13.6504                 6.9295
 IR Active:          YES                    YES                    YES
 IR Intens:        0.187                  0.098                  0.313
 Raman Active:       YES                    YES                    YES
               X      Y      Z        X      Y      Z        X      Y      Z
 C         -0.018  0.014 -0.040   -0.014 -0.164 -0.083   -0.057  0.043 -0.116
 C          0.010  0.084 -0.013   -0.010 -0.164 -0.084   -0.004  0.036 -0.117
 H          0.026  0.136 -0.003   -0.018 -0.208 -0.103    0.019  0.046 -0.156
 C          0.018  0.089 -0.002    0.013 -0.072 -0.047    0.029  0.017 -0.068
 Cl         0.055  0.194  0.037    0.015 -0.087 -0.053    0.122  0.016 -0.072
 C         -0.003  0.018 -0.018    0.040  0.054  0.002    0.001  0.000 -0.021
 Cl         0.004  0.017 -0.006    0.093  0.283  0.091    0.038 -0.036  0.040
 C         -0.030 -0.050 -0.043    0.025  0.007 -0.015   -0.055  0.012 -0.018
 Cl        -0.054 -0.132 -0.061    0.053  0.148  0.042   -0.097 -0.002  0.051
 C         -0.035 -0.047 -0.052   -0.007 -0.127 -0.067   -0.081  0.038 -0.068
 Cl        -0.058 -0.096 -0.071   -0.033 -0.233 -0.107   -0.152  0.072 -0.058
 C         -0.024  0.023 -0.053    0.004 -0.079 -0.052   -0.042  0.030 -0.091
 C          0.056 -0.033  0.111   -0.084 -0.004  0.045    0.032 -0.022  0.032
 Cl         0.150 -0.119  0.319   -0.253 -0.085  0.104    0.004  0.005 -0.033
 C          0.051 -0.016  0.101   -0.043  0.133  0.109    0.143 -0.104  0.231
 H          0.114 -0.060  0.230   -0.116  0.188  0.186    0.205 -0.148  0.338
 C         -0.040  0.059 -0.082    0.089  0.194  0.074    0.175 -0.131  0.296
 H         -0.045  0.071 -0.091    0.121  0.295  0.124    0.266 -0.199  0.460
 C         -0.126  0.117 -0.254    0.179  0.123 -0.023    0.084 -0.067  0.142
 H         -0.198  0.176 -0.401    0.285  0.171 -0.050    0.103 -0.085  0.184
 C         -0.118  0.098 -0.240    0.134 -0.014 -0.086   -0.023  0.011 -0.048
 H         -0.183  0.144 -0.372    0.206 -0.071 -0.162   -0.076  0.050 -0.141
 TransDip  -0.006  0.005 -0.011    0.008  0.006 -0.000    0.008 -0.006  0.014

 Mode:                 4                      5                      6
 Frequency:        79.48                  79.97                 146.29
 Force Cnst:      0.0940                 0.0873                 0.0690
 Red. Mass:      25.2422                23.1664                 5.4739
 IR Active:          YES                    YES                    YES
 IR Intens:        0.031                  0.025                  0.039
 Raman Active:       YES                    YES                    YES
               X      Y      Z        X      Y      Z        X      Y      Z
 C         -0.016 -0.193 -0.074   -0.017 -0.168 -0.063   -0.020  0.012 -0.048
 C          0.002 -0.114 -0.046   -0.034 -0.246 -0.093   -0.020  0.002 -0.055
 H          0.010 -0.075 -0.031   -0.054 -0.336 -0.125   -0.016  0.003 -0.063
 C          0.023 -0.012 -0.012    0.000 -0.082 -0.036   -0.007  0.003 -0.042
 Cl         0.116  0.416  0.146    0.042  0.112  0.036    0.047  0.018 -0.043
 C          0.004 -0.107 -0.052    0.016 -0.019 -0.016   -0.012  0.004 -0.026
 Cl        -0.061 -0.390 -0.161    0.075  0.256  0.082    0.001  0.002 -0.005
 C          0.029 -0.002 -0.013    0.001 -0.100 -0.046   -0.024  0.010 -0.025
 Cl         0.109  0.346  0.106   -0.051 -0.360 -0.148   -0.047  0.006  0.008
 C          0.017 -0.064 -0.032    0.021 -0.009 -0.009   -0.028  0.020 -0.041
 Cl         0.065  0.108  0.031    0.136  0.482  0.171   -0.090  0.029 -0.043
 C         -0.016 -0.171 -0.067   -0.013 -0.137 -0.053    0.009 -0.003  0.001
 C         -0.095 -0.108 -0.015   -0.076 -0.089 -0.021   -0.042  0.034 -0.095
 Cl        -0.262 -0.185  0.032   -0.203 -0.148  0.013    0.092 -0.060  0.147
 C         -0.076  0.007  0.016   -0.063 -0.004  0.001   -0.115  0.086 -0.225
 H         -0.140  0.055  0.056   -0.113  0.034  0.024   -0.195  0.142 -0.368
 C          0.024  0.049 -0.004    0.016  0.024 -0.006   -0.033  0.031 -0.082
 H          0.040  0.130  0.018    0.027  0.084  0.009   -0.074  0.060 -0.154
 C          0.105 -0.014 -0.054    0.082 -0.027 -0.034    0.134 -0.084  0.216
 H          0.189  0.021 -0.071    0.147 -0.003 -0.039    0.242 -0.159  0.409
 C          0.079 -0.127 -0.085    0.061 -0.109 -0.057    0.133 -0.085  0.217
 H          0.143 -0.177 -0.125    0.111 -0.147 -0.082    0.226 -0.151  0.380
 TransDip   0.005  0.002 -0.002    0.003 -0.002 -0.004    0.005 -0.002  0.003

 Mode:                 7                      8                      9
 Frequency:       168.53                 196.96                 213.13
 Force Cnst:      0.2161                 0.3151                 0.7430
 Red. Mass:      12.9122                13.7861                27.7628
 IR Active:          YES                    YES                    YES
 IR Intens:        0.028                  0.216                  0.257
 Raman Active:       YES                    YES                    YES
               X      Y      Z        X      Y      Z        X      Y      Z
 C          0.000 -0.180 -0.050   -0.104 -0.071 -0.000   -0.062  0.043 -0.072
 C         -0.075 -0.302 -0.071   -0.122 -0.247 -0.094    0.018 -0.008 -0.097
 H         -0.093 -0.318 -0.046   -0.111 -0.223 -0.098    0.036  0.012 -0.121
 C         -0.086 -0.241 -0.055   -0.108 -0.278 -0.099    0.014 -0.010 -0.150
 Cl        -0.211  0.129  0.091    0.303  0.035  0.013   -0.350  0.140 -0.125
 C         -0.070 -0.194 -0.037   -0.120 -0.245 -0.081    0.035 -0.024 -0.138
 Cl        -0.040  0.053  0.027   -0.049  0.066  0.054    0.356 -0.195  0.356
 C         -0.045 -0.183 -0.017   -0.109 -0.194 -0.090   -0.085  0.012 -0.138
 Cl        -0.037  0.021  0.129    0.016  0.110 -0.121   -0.234  0.019  0.123
 C         -0.033 -0.164 -0.014   -0.083 -0.123 -0.042   -0.044  0.029 -0.129
 Cl        -0.135  0.018  0.056    0.167 -0.040 -0.007    0.421 -0.028 -0.178
 C          0.075 -0.011 -0.030   -0.095  0.081  0.086   -0.073  0.065 -0.053
 C          0.082  0.012 -0.022   -0.084  0.077  0.085   -0.065  0.054 -0.041
 Cl         0.242  0.104 -0.107    0.083  0.186  0.025   -0.002  0.032  0.053
 C          0.100  0.055 -0.009   -0.106 -0.013  0.056   -0.067  0.006 -0.036
 H          0.057  0.088  0.039   -0.058 -0.049  0.018   -0.042 -0.012 -0.066
 C          0.170  0.110 -0.048   -0.168 -0.039  0.065   -0.064 -0.045  0.049
 H          0.180  0.162 -0.034   -0.180 -0.071  0.047   -0.045 -0.086  0.085
 C          0.187  0.100 -0.093   -0.191 -0.018  0.090   -0.061 -0.045  0.095
 H          0.200  0.120 -0.122   -0.232 -0.034  0.098   -0.037 -0.084  0.178
 C          0.175  0.044 -0.097   -0.158  0.053  0.113   -0.089  0.022  0.027
 H          0.220  0.008 -0.153   -0.211  0.095  0.154   -0.115  0.043  0.059
 TransDip  -0.002 -0.005  0.000   -0.013 -0.006 -0.002   -0.002 -0.007  0.015

 Mode:                10                     11                     12
 Frequency:       227.14                 244.51                 266.59
 Force Cnst:      1.0445                 0.4558                 0.2773
 Red. Mass:      34.3609                12.9395                 6.6213
 IR Active:          YES                    YES                    YES
 IR Intens:        0.017                  0.053                  0.683
 Raman Active:       YES                    YES                    YES
               X      Y      Z        X      Y      Z        X      Y      Z
 C         -0.009  0.005 -0.011    0.056  0.052  0.013    0.014  0.031  0.010
 C         -0.004  0.025 -0.015    0.142 -0.029 -0.001    0.056  0.359  0.129
 H          0.002  0.030 -0.022    0.203  0.071 -0.041    0.111  0.659  0.258
 C          0.007  0.012  0.013    0.137 -0.164 -0.033   -0.010  0.087  0.019
 Cl         0.159 -0.035 -0.016   -0.127  0.039  0.044    0.007 -0.038 -0.032
 C          0.042  0.016 -0.029    0.185 -0.206 -0.126   -0.084 -0.207 -0.077
 Cl        -0.205  0.205 -0.441    0.220  0.077 -0.207   -0.019  0.048  0.057
 C          0.019  0.008 -0.024    0.134 -0.184 -0.082   -0.091 -0.313 -0.120
 Cl        -0.365 -0.147  0.612    0.154 -0.035  0.119   -0.017  0.077  0.014
 C          0.004  0.020 -0.067    0.081 -0.059 -0.089   -0.061 -0.261 -0.093
 Cl         0.364 -0.041 -0.092   -0.170  0.065 -0.064    0.014  0.065  0.025
 C          0.016 -0.014  0.014   -0.011  0.094  0.055    0.049 -0.010  0.031
 C          0.018 -0.016  0.017   -0.022  0.082  0.048    0.066 -0.030  0.021
 Cl        -0.003 -0.009 -0.012   -0.093  0.078  0.081   -0.027 -0.055 -0.018
 C          0.013 -0.001  0.006   -0.048 -0.044  0.017    0.056 -0.008 -0.005
 H          0.006  0.004  0.010    0.043 -0.112 -0.059    0.045  0.001 -0.012
 C          0.004  0.015 -0.026   -0.174 -0.120  0.056    0.026  0.013 -0.057
 H         -0.009  0.030 -0.050   -0.188 -0.197  0.036   -0.004  0.025 -0.112
 C          0.010  0.011 -0.023   -0.219 -0.086  0.087    0.028  0.011 -0.028
 H          0.002  0.020 -0.044   -0.275 -0.111  0.101    0.006  0.018 -0.054
 C          0.022 -0.008  0.004   -0.174  0.029  0.113    0.054 -0.011  0.027
 H          0.028 -0.013 -0.002   -0.269  0.105  0.200    0.071 -0.024  0.041
 TransDip  -0.004  0.001  0.002   -0.006 -0.002  0.003    0.013  0.023  0.003

 Mode:                13                     14                     15
 Frequency:       279.62                 322.78                 336.12
 Force Cnst:      0.2582                 0.6822                 1.4533
 Red. Mass:       5.6049                11.1134                21.8334
 IR Active:          YES                    YES                    YES
 IR Intens:        0.270                  0.292                  0.293
 Raman Active:       YES                    YES                    YES
               X      Y      Z        X      Y      Z        X      Y      Z
 C          0.012  0.006  0.010   -0.143 -0.255 -0.083    0.014 -0.232  0.015
 C         -0.050 -0.054 -0.027   -0.019  0.052  0.053    0.142 -0.022  0.011
 H         -0.072 -0.104 -0.025    0.034  0.093 -0.018    0.089 -0.041  0.091
 C         -0.039 -0.013 -0.043    0.073  0.230  0.189    0.109  0.237 -0.129
 Cl         0.027  0.026 -0.054   -0.001 -0.112  0.153   -0.005  0.119 -0.412
 C         -0.011  0.040 -0.033    0.110  0.211  0.071    0.079  0.185 -0.037
 Cl         0.032 -0.024  0.028    0.081 -0.040 -0.054    0.140 -0.008 -0.143
 C          0.009  0.067 -0.028    0.009 -0.001 -0.036   -0.061 -0.001 -0.005
 Cl        -0.054 -0.001  0.005    0.000  0.010 -0.028   -0.082  0.023 -0.009
 C          0.028  0.064 -0.029   -0.082 -0.217 -0.177   -0.036 -0.265  0.140
 Cl        -0.059  0.025 -0.070    0.006  0.104 -0.143   -0.036 -0.127  0.464
 C          0.125 -0.077  0.214   -0.126 -0.184  0.010   -0.059 -0.113  0.005
 C          0.143 -0.091  0.244   -0.210 -0.099  0.116   -0.134 -0.043  0.097
 Cl        -0.035  0.014 -0.044    0.138  0.117 -0.034    0.063  0.121  0.009
 C          0.096 -0.065  0.158   -0.219  0.006  0.137   -0.147 -0.019  0.105
 H          0.105 -0.072  0.162   -0.307  0.069  0.200   -0.167 -0.005  0.130
 C         -0.098  0.060 -0.174   -0.091  0.114  0.061   -0.107  0.036  0.044
 H         -0.256  0.165 -0.456   -0.085  0.265  0.064   -0.110  0.132  0.033
 C         -0.060  0.034 -0.099    0.037  0.019 -0.011   -0.018 -0.029 -0.005
 H         -0.179  0.112 -0.305    0.146  0.079 -0.057    0.045  0.011 -0.042
 C          0.124 -0.086  0.229    0.018 -0.133 -0.030   -0.004 -0.105  0.008
 H          0.158 -0.110  0.306    0.098 -0.196 -0.085    0.027 -0.128  0.020
 TransDip  -0.006  0.002 -0.015   -0.017 -0.003  0.004   -0.016 -0.006  0.004

 Mode:                16                     17                     18
 Frequency:       356.65                 405.58                 449.08
 Force Cnst:      1.9881                 0.8531                 0.9766
 Red. Mass:      26.5279                 8.8025                 8.2193
 IR Active:          YES                    YES                    YES
 IR Intens:        0.185                  3.827                  2.989
 Raman Active:       YES                    YES                    YES
               X      Y      Z        X      Y      Z        X      Y      Z
 C          0.019 -0.120 -0.142    0.046 -0.130 -0.080    0.067 -0.004  0.035
 C         -0.085  0.033 -0.116    0.007 -0.130 -0.058    0.044  0.161  0.097
 H         -0.138  0.004 -0.038   -0.020 -0.216 -0.070    0.051  0.300  0.194
 C         -0.063  0.190 -0.065    0.050  0.136  0.060   -0.046 -0.119 -0.047
 Cl        -0.038  0.109 -0.330   -0.008 -0.040  0.068    0.010  0.006  0.004
 C         -0.119  0.125  0.155    0.043  0.218  0.086   -0.063 -0.220 -0.103
 Cl        -0.337 -0.031  0.222   -0.040 -0.027  0.007   -0.005  0.023  0.024
 C          0.189 -0.100  0.107   -0.027 -0.043 -0.028    0.042  0.121  0.014
 Cl         0.459 -0.192  0.260   -0.086  0.040 -0.036   -0.046 -0.001 -0.012
 C          0.065 -0.155 -0.127   -0.026 -0.238 -0.079    0.104  0.219  0.083
 Cl         0.030  0.077 -0.160    0.002  0.017  0.019   -0.019 -0.006 -0.023
 C          0.011 -0.043 -0.027    0.146  0.102 -0.039    0.061 -0.210 -0.002
 C         -0.063  0.025  0.045    0.178  0.130 -0.036   -0.070 -0.078  0.088
 Cl        -0.005  0.134  0.055   -0.129  0.171  0.137   -0.037  0.210  0.095
 C         -0.084 -0.030  0.025    0.173 -0.110 -0.141   -0.147 -0.092 -0.052
 H         -0.052 -0.055 -0.014    0.315 -0.212 -0.273   -0.205 -0.052 -0.182
 C         -0.090 -0.047  0.031    0.068 -0.219 -0.125    0.034 -0.094  0.002
 H         -0.084 -0.013  0.039    0.054 -0.278 -0.150    0.079  0.070  0.068
 C         -0.040 -0.083 -0.004    0.018 -0.172 -0.071    0.153 -0.187 -0.130
 H         -0.011 -0.071 -0.009   -0.105 -0.235 -0.026    0.229 -0.147 -0.164
 C         -0.029 -0.062 -0.017    0.068  0.056 -0.018    0.085 -0.177 -0.207
 H         -0.071 -0.029  0.004   -0.042  0.142  0.065    0.040 -0.150 -0.344
 TransDip  -0.006 -0.010  0.007    0.035 -0.037 -0.037    0.027 -0.037 -0.032

 Mode:                19                     20                     21
 Frequency:       450.44                 503.33                 537.85
 Force Cnst:      0.4469                 0.7047                 1.7946
 Red. Mass:       3.7383                 4.7213                10.5291
 IR Active:          YES                    YES                    YES
 IR Intens:        1.589                  4.700                 11.262
 Raman Active:       YES                    YES                    YES
               X      Y      Z        X      Y      Z        X      Y      Z
 C          0.035 -0.030  0.076   -0.080  0.059 -0.132    0.208 -0.026  0.033
 C         -0.046 -0.057  0.055    0.039  0.055 -0.129    0.450 -0.139  0.015
 H         -0.090 -0.119  0.091    0.107  0.092 -0.233    0.476 -0.213 -0.082
 C         -0.052  0.034  0.013    0.087 -0.029 -0.019    0.373 -0.023 -0.003
 Cl         0.021  0.006 -0.032   -0.028 -0.007  0.037   -0.040  0.019 -0.036
 C         -0.011  0.063 -0.019    0.032 -0.046  0.049    0.179 -0.079  0.095
 Cl         0.020 -0.011  0.002   -0.017  0.010 -0.010   -0.210  0.018  0.077
 C          0.018 -0.015 -0.048   -0.043  0.004  0.072    0.040 -0.092  0.035
 Cl        -0.020  0.005  0.007    0.035 -0.007 -0.007   -0.149  0.067 -0.079
 C          0.047 -0.051 -0.019   -0.105  0.041 -0.003    0.131 -0.010  0.067
 Cl        -0.025  0.018 -0.028    0.030 -0.025  0.047   -0.017  0.034 -0.092
 C          0.095 -0.036  0.189   -0.073  0.047 -0.131    0.074 -0.032 -0.037
 C          0.116 -0.061  0.177    0.138 -0.100  0.253   -0.012  0.014  0.035
 Cl        -0.001 -0.033 -0.033   -0.014  0.013 -0.020    0.025 -0.027 -0.026
 C         -0.075  0.087 -0.168    0.020 -0.020  0.037   -0.049  0.090  0.057
 H         -0.263  0.219 -0.502   -0.061  0.037 -0.109   -0.044  0.084  0.024
 C          0.037 -0.013  0.084   -0.089  0.062 -0.169   -0.135  0.059  0.103
 H          0.032 -0.043  0.076   -0.252  0.180 -0.460   -0.142  0.045  0.095
 C          0.014  0.003  0.100    0.114 -0.079  0.189   -0.073  0.001  0.044
 H          0.004 -0.003  0.106    0.221 -0.153  0.381    0.035  0.059  0.002
 C         -0.113  0.096 -0.138   -0.049  0.034 -0.100   -0.068 -0.082  0.006
 H         -0.294  0.225 -0.456   -0.107  0.075 -0.215   -0.111 -0.046  0.036
 TransDip  -0.033  0.016 -0.016   -0.026  0.021 -0.061    0.106 -0.011  0.017

 Mode:                22                     23                     24
 Frequency:       548.39                 609.86                 613.10
 Force Cnst:      1.0476                 1.0040                 2.0197
 Red. Mass:       5.9127                 4.5816                 9.1195
 IR Active:          YES                    YES                    YES
 IR Intens:        2.291                  3.623                 41.460
 Raman Active:       YES                    YES                    YES
               X      Y      Z        X      Y      Z        X      Y      Z
 C         -0.016 -0.150 -0.046    0.137 -0.068  0.118   -0.131 -0.073  0.252
 C          0.073  0.138  0.064   -0.029 -0.050  0.158    0.075 -0.116  0.264
 H          0.190  0.664  0.250   -0.140 -0.100  0.339    0.085 -0.110  0.252
 C         -0.040 -0.329 -0.119   -0.138  0.026 -0.013    0.047 -0.054  0.151
 Cl         0.001  0.020  0.000    0.026 -0.008  0.007    0.007  0.051 -0.143
 C          0.027  0.043  0.026   -0.066  0.065 -0.120    0.041 -0.079  0.157
 Cl        -0.018 -0.001  0.005    0.005 -0.010  0.023    0.037  0.010 -0.048
 C          0.085  0.368  0.141    0.092  0.031 -0.129   -0.102 -0.040  0.176
 Cl        -0.019 -0.023 -0.017   -0.025 -0.001  0.017    0.003  0.010 -0.029
 C         -0.046 -0.269 -0.091    0.183 -0.053  0.007   -0.122 -0.022  0.169
 Cl         0.002  0.022 -0.002   -0.026  0.011 -0.014    0.005  0.052 -0.149
 C          0.016  0.034  0.019   -0.035  0.041 -0.163   -0.200  0.089  0.053
 C          0.027  0.029 -0.003   -0.007  0.037 -0.054   -0.075 -0.048 -0.006
 Cl         0.003 -0.022 -0.010    0.002 -0.002 -0.007   -0.019  0.008  0.010
 C          0.024  0.024 -0.017    0.083  0.003  0.129   -0.013 -0.211  0.006
 H          0.031  0.019 -0.045    0.228 -0.100  0.336   -0.030 -0.194  0.173
 C         -0.007 -0.005  0.017   -0.140  0.080 -0.125    0.164 -0.048 -0.218
 H         -0.009 -0.054  0.017   -0.181  0.075 -0.195    0.165  0.047 -0.224
 C         -0.042  0.024  0.023    0.045 -0.056  0.144    0.125  0.019  0.027
 H         -0.069  0.015  0.026    0.270 -0.147  0.432   -0.031 -0.158  0.256
 C         -0.021  0.045  0.030   -0.084 -0.002 -0.107    0.064  0.224 -0.021
 H         -0.039  0.061  0.053   -0.027 -0.040  0.050    0.181  0.134 -0.022
 TransDip   0.018  0.040  0.021    0.040 -0.014  0.044   -0.071 -0.071  0.180

 Mode:                25                     26                     27
 Frequency:       641.26                 678.41                 728.41
 Force Cnst:      2.6242                 2.0233                 2.2326
 Red. Mass:      10.8313                 7.4615                 7.1421
 IR Active:          YES                    YES                    YES
 IR Intens:        0.348                 14.654                 15.179
 Raman Active:       YES                    YES                    YES
               X      Y      Z        X      Y      Z        X      Y      Z
 C          0.081  0.414  0.151    0.030 -0.002 -0.038    0.125  0.254  0.052
 C          0.012  0.070  0.020    0.075  0.005 -0.055   -0.112 -0.041 -0.050
 H         -0.012 -0.061 -0.034    0.097  0.035 -0.074   -0.229 -0.404 -0.105
 C         -0.089 -0.427 -0.152    0.040  0.029 -0.092   -0.035  0.086  0.088
 Cl         0.004  0.024  0.005    0.001 -0.021  0.055   -0.003  0.010 -0.023
 C          0.117  0.502  0.199    0.041  0.053 -0.162   -0.095 -0.167  0.103
 Cl        -0.004 -0.026 -0.013   -0.063 -0.005  0.051    0.054  0.006 -0.039
 C         -0.072 -0.296 -0.095    0.092  0.040 -0.180   -0.000  0.107  0.217
 Cl         0.005  0.015  0.004   -0.004 -0.006  0.018   -0.016  0.005 -0.020
 C         -0.034 -0.085 -0.028    0.115  0.030 -0.110   -0.078 -0.240  0.014
 Cl         0.004  0.011  0.001   -0.014 -0.021  0.063    0.012  0.019 -0.035
 C         -0.019 -0.049 -0.022   -0.038  0.169  0.087    0.165  0.079 -0.030
 C         -0.065 -0.067  0.011   -0.175  0.080  0.133   -0.033  0.180  0.052
 Cl         0.000  0.022  0.008    0.015 -0.071 -0.036    0.019 -0.058 -0.032
 C         -0.085 -0.043  0.034   -0.280 -0.240  0.059   -0.111  0.033  0.091
 H         -0.117 -0.021  0.079   -0.293 -0.234  0.063    0.059 -0.096  0.019
 C          0.004  0.018 -0.002    0.031 -0.083 -0.045   -0.208  0.004  0.093
 H          0.034  0.137  0.042    0.093  0.238  0.045   -0.149  0.239  0.183
 C          0.078 -0.053 -0.061    0.092 -0.066 -0.080    0.086 -0.220 -0.115
 H          0.165 -0.029 -0.060   -0.170 -0.193  0.008    0.227 -0.168 -0.131
 C          0.033 -0.103 -0.064    0.179  0.325  0.028    0.116  0.003 -0.084
 H          0.083 -0.144 -0.068    0.117  0.378  0.083   -0.039  0.124  0.038
 TransDip   0.015 -0.011 -0.002    0.004  0.101 -0.070   -0.011  0.023  0.122

 Mode:                28                     29                     30
 Frequency:       730.98                 754.64                 770.96
 Force Cnst:      2.0818                 0.8234                 0.5600
 Red. Mass:       6.6128                 2.4540                 1.5990
 IR Active:          YES                    YES                    YES
 IR Intens:       18.024                 20.002                 45.704
 Raman Active:       YES                    YES                    YES
               X      Y      Z        X      Y      Z        X      Y      Z
 C          0.017  0.334  0.153    0.014 -0.019  0.020   -0.013  0.006 -0.027
 C          0.057 -0.103 -0.017    0.014 -0.017  0.040   -0.025  0.020 -0.046
 H         -0.011 -0.560 -0.245   -0.013 -0.022  0.091    0.007  0.051 -0.089
 C          0.068  0.107 -0.008   -0.026  0.009 -0.010    0.023 -0.010  0.018
 Cl         0.003 -0.006  0.020    0.004 -0.002  0.002   -0.004  0.002 -0.004
 C          0.017 -0.116 -0.168   -0.027  0.012 -0.015    0.028 -0.015  0.026
 Cl        -0.039  0.001  0.030    0.006 -0.000 -0.002   -0.005  0.001  0.001
 C          0.060  0.226 -0.050   -0.016  0.002 -0.010    0.022 -0.011  0.015
 Cl         0.012 -0.014  0.012    0.005 -0.003  0.004   -0.008  0.004 -0.006
 C         -0.043 -0.248 -0.168    0.008 -0.004  0.037   -0.004  0.017 -0.036
 Cl        -0.005  0.001  0.031   -0.001  0.004 -0.012    0.001 -0.004  0.011
 C         -0.136 -0.071  0.011   -0.074  0.069 -0.164    0.064 -0.054  0.134
 C         -0.014 -0.189 -0.029    0.103 -0.050  0.184   -0.015 -0.003 -0.024
 Cl        -0.015  0.054  0.029   -0.002 -0.002 -0.009   -0.002  0.003  0.000
 C          0.015 -0.057 -0.049   -0.052  0.045 -0.089   -0.012  0.001 -0.024
 H         -0.134  0.053  0.064   -0.001  0.009 -0.042    0.231 -0.169  0.444
 C          0.164  0.015 -0.071    0.004 -0.016  0.050   -0.035  0.033 -0.093
 H          0.164 -0.072 -0.066    0.217 -0.152  0.431    0.260 -0.181  0.436
 C         -0.013  0.130  0.033   -0.066  0.030 -0.132   -0.013  0.020 -0.011
 H         -0.029  0.098  0.078    0.191 -0.133  0.302    0.261 -0.179  0.497
 C         -0.072 -0.077  0.023    0.026 -0.010  0.025   -0.039  0.024 -0.056
 H          0.100 -0.212 -0.037    0.303 -0.205  0.569    0.067 -0.051  0.113
 TransDip   0.019 -0.073 -0.113    0.032 -0.038  0.135    0.140 -0.074  0.148

 Mode:                31                     32                     33
 Frequency:       821.15                 868.51                 881.03
 Force Cnst:      3.3449                 3.6401                 0.6695
 Red. Mass:       8.4196                 8.1904                 1.4640
 IR Active:          YES                    YES                    YES
 IR Intens:       36.142                  4.422                  1.244
 Raman Active:       YES                    YES                    YES
               X      Y      Z        X      Y      Z        X      Y      Z
 C          0.080  0.020 -0.084   -0.283  0.021  0.122   -0.013 -0.005  0.005
 C         -0.275  0.091 -0.073   -0.062 -0.065  0.167   -0.008  0.011  0.029
 H         -0.252  0.072 -0.138    0.130  0.087 -0.083   -0.027 -0.094 -0.015
 C         -0.038 -0.093  0.274    0.064 -0.115  0.294   -0.006 -0.016  0.030
 Cl        -0.010  0.028 -0.070    0.005  0.023 -0.067    0.001  0.003 -0.007
 C          0.106 -0.099  0.198    0.284 -0.016 -0.131    0.017 -0.002 -0.006
 Cl         0.002 -0.001  0.001   -0.060 -0.002  0.041   -0.003 -0.000  0.003
 C          0.398 -0.129  0.123    0.025  0.065 -0.188    0.021 -0.000 -0.010
 Cl        -0.110  0.044 -0.054    0.020 -0.006  0.005   -0.003  0.001 -0.001
 C          0.256  0.001 -0.169   -0.116  0.118 -0.248    0.010  0.002 -0.014
 Cl        -0.004 -0.012  0.037   -0.004 -0.020  0.057   -0.001 -0.001  0.003
 C         -0.087  0.029 -0.120   -0.040  0.032  0.031   -0.036  0.025 -0.061
 C         -0.016 -0.081  0.032    0.064  0.104 -0.010    0.030 -0.012  0.048
 Cl        -0.004  0.014  0.007    0.005 -0.020 -0.009   -0.001 -0.000 -0.003
 C         -0.034 -0.078  0.007    0.129  0.146  0.029   -0.048  0.046 -0.097
 H         -0.278  0.094 -0.213    0.163  0.121 -0.327    0.308 -0.204  0.519
 C          0.103 -0.022  0.007   -0.117 -0.003  0.089   -0.022  0.011 -0.026
 H         -0.042  0.042 -0.247   -0.171  0.092 -0.019    0.124 -0.090  0.236
 C         -0.043  0.102  0.037    0.066 -0.186 -0.130    0.027 -0.025  0.039
 H         -0.167  0.082  0.007    0.284 -0.141 -0.099   -0.176  0.121 -0.335
 C         -0.029  0.030  0.035    0.044 -0.033 -0.077    0.050 -0.033  0.084
 H          0.120 -0.076  0.196    0.104 -0.081  0.180   -0.251  0.179 -0.458
 TransDip   0.144 -0.087  0.093    0.059  0.014 -0.030    0.018 -0.020  0.024

 Mode:                34                     35                     36
 Frequency:       897.69                 964.73                1000.90
 Force Cnst:      0.6742                 0.7527                 0.7767
 Red. Mass:       1.4199                 1.3726                 1.3160
 IR Active:          YES                    YES                    YES
 IR Intens:        8.590                  0.297                  0.043
 Raman Active:       YES                    YES                    YES
               X      Y      Z        X      Y      Z        X      Y      Z
 C          0.017  0.065  0.024    0.000 -0.002  0.001   -0.000 -0.000  0.000
 C         -0.034 -0.155 -0.057    0.001  0.004 -0.008    0.000  0.000 -0.001
 H          0.192  0.898  0.329    0.002 -0.005 -0.016   -0.000 -0.001 -0.002
 C          0.008  0.047  0.016    0.003  0.002 -0.007    0.000  0.001 -0.001
 Cl        -0.001 -0.004 -0.001   -0.000 -0.000  0.001   -0.000 -0.000  0.000
 C         -0.002  0.004  0.004   -0.000 -0.001  0.002   -0.001 -0.000  0.001
 Cl         0.001 -0.000 -0.000    0.000  0.000 -0.000    0.000  0.000 -0.000
 C          0.003 -0.004  0.001   -0.007  0.001  0.001    0.001 -0.000  0.001
 Cl        -0.001  0.001 -0.000    0.001 -0.000  0.000   -0.000  0.000 -0.000
 C          0.003 -0.001  0.002   -0.006  0.003 -0.002    0.000  0.000 -0.001
 Cl        -0.000 -0.000 -0.000    0.000 -0.000  0.000    0.000 -0.000  0.000
 C         -0.005  0.008 -0.007    0.015 -0.011  0.029   -0.003  0.001 -0.002
 C         -0.001 -0.016  0.003    0.008 -0.006  0.014    0.001 -0.004  0.001
 Cl        -0.000  0.002  0.000   -0.001  0.001 -0.001    0.000  0.000  0.001
 C         -0.014 -0.003 -0.008   -0.041  0.030 -0.075    0.027 -0.017  0.047
 H          0.007 -0.018  0.066    0.232 -0.161  0.417   -0.163  0.116 -0.288
 C          0.005  0.006 -0.003    0.031 -0.021  0.055   -0.053  0.036 -0.092
 H          0.018  0.020  0.019   -0.178  0.121 -0.318    0.301 -0.210  0.542
 C          0.009 -0.006  0.001    0.034 -0.024  0.062    0.046 -0.033  0.083
 H         -0.002  0.019 -0.051   -0.191  0.127 -0.334   -0.272  0.180 -0.474
 C         -0.001 -0.020  0.003   -0.053  0.037 -0.096   -0.020  0.017 -0.039
 H         -0.028 -0.001 -0.049    0.289 -0.204  0.526    0.139 -0.095  0.248
 TransDip   0.026  0.086  0.026    0.009 -0.008  0.013   -0.004 -0.002 -0.005

 Mode:                37                     38                     39
 Frequency:      1048.18                1053.73                1080.88
 Force Cnst:      4.9676                 2.3001                 2.7033
 Red. Mass:       7.6740                 3.5159                 3.9272
 IR Active:          YES                    YES                    YES
 IR Intens:       18.384                 17.839                 20.958
 Raman Active:       YES                    YES                    YES
               X      Y      Z        X      Y      Z        X      Y      Z
 C          0.118 -0.010 -0.061   -0.024 -0.018  0.001    0.103 -0.011 -0.030
 C         -0.125  0.031 -0.010    0.018  0.002  0.003   -0.131  0.061 -0.088
 H         -0.119  0.036 -0.010    0.015 -0.028 -0.015   -0.106  0.075 -0.137
 C          0.015 -0.084  0.223   -0.001  0.013 -0.034    0.030 -0.043  0.100
 Cl         0.001  0.009 -0.025   -0.000 -0.001  0.004   -0.002  0.003 -0.007
 C          0.206 -0.002 -0.121   -0.028  0.000  0.015    0.163  0.002 -0.104
 Cl        -0.022 -0.000  0.014    0.003 -0.000 -0.002   -0.019  0.000  0.011
 C         -0.215  0.089 -0.114    0.037 -0.014  0.017   -0.118  0.049 -0.064
 Cl         0.028 -0.010  0.012   -0.005  0.002 -0.002    0.009 -0.004  0.006
 C         -0.059 -0.039  0.145    0.013  0.006 -0.016    0.031 -0.087  0.218
 Cl         0.001  0.004 -0.012   -0.000 -0.001  0.001   -0.001  0.009 -0.023
 C          0.214  0.024 -0.112   -0.013  0.053  0.028    0.008 -0.020 -0.017
 C         -0.018  0.274  0.116   -0.060  0.147  0.090    0.005 -0.201 -0.079
 Cl         0.004 -0.024 -0.011    0.008 -0.021 -0.012   -0.003  0.020  0.009
 C         -0.147 -0.233 -0.005   -0.000  0.108  0.043    0.014  0.111  0.034
 H          0.032 -0.373 -0.178   -0.242  0.310  0.250   -0.339  0.376  0.341
 C          0.110 -0.003 -0.067    0.251  0.041 -0.126    0.010  0.016  0.001
 H          0.122  0.026 -0.035    0.317  0.266 -0.069    0.018  0.047  0.001
 C         -0.032  0.229  0.112    0.014 -0.171 -0.072   -0.027 -0.119 -0.032
 H          0.127  0.331  0.026   -0.113 -0.255 -0.039   -0.307 -0.270  0.078
 C         -0.109 -0.192 -0.019   -0.183 -0.135  0.049    0.032  0.118  0.029
 H         -0.022 -0.258 -0.057   -0.463  0.064  0.286   -0.176  0.287  0.201
 TransDip   0.062  0.088  0.085   -0.034  0.120  0.051    0.020 -0.133  0.059

 Mode:                40                     41                     42
 Frequency:      1131.01                1149.80                1185.86
 Force Cnst:      2.7666                 1.3022                 0.9204
 Red. Mass:       3.6707                 1.6718                 1.1109
 IR Active:          YES                    YES                    YES
 IR Intens:       10.090                  4.405                  0.262
 Raman Active:       YES                    YES                    YES
               X      Y      Z        X      Y      Z        X      Y      Z
 C         -0.070 -0.002  0.081   -0.031 -0.024  0.014    0.005  0.000 -0.004
 C         -0.103  0.058 -0.107   -0.023  0.018 -0.019    0.002 -0.001  0.002
 H          0.018  0.134 -0.325    0.000  0.004 -0.086   -0.006 -0.004  0.015
 C          0.045  0.031 -0.109    0.010  0.009 -0.030   -0.000 -0.001  0.003
 Cl        -0.002 -0.005  0.016   -0.000 -0.001  0.004    0.000  0.000 -0.000
 C          0.093  0.009 -0.080    0.021  0.002 -0.020   -0.001 -0.000  0.002
 Cl        -0.015 -0.000  0.009   -0.004  0.000  0.002    0.000  0.000 -0.000
 C          0.097 -0.030  0.023    0.029 -0.009  0.009   -0.004  0.001 -0.001
 Cl        -0.016  0.005 -0.005   -0.004  0.001 -0.001    0.001 -0.000  0.000
 C          0.087 -0.101  0.218    0.021 -0.021  0.052   -0.001  0.002 -0.005
 Cl        -0.002  0.010 -0.026   -0.001  0.002 -0.006    0.000 -0.000  0.001
 C         -0.182 -0.008  0.092   -0.031  0.056  0.037    0.001 -0.007 -0.003
 C         -0.071  0.137  0.092    0.072 -0.066 -0.065    0.000 -0.006 -0.003
 Cl         0.005 -0.017 -0.009   -0.006  0.007  0.006   -0.000  0.001  0.001
 C          0.091  0.063 -0.026   -0.008 -0.095 -0.033    0.021 -0.012 -0.016
 H          0.384 -0.142 -0.269    0.149 -0.226 -0.169    0.233 -0.172 -0.196
 C         -0.010 -0.040 -0.010   -0.027  0.063  0.040    0.012  0.060  0.017
 H         -0.053 -0.277 -0.076    0.066  0.553  0.178    0.118  0.598  0.165
 C          0.029 -0.011 -0.020    0.063 -0.007 -0.037   -0.052 -0.026  0.018
 H          0.080  0.013 -0.040    0.477  0.205 -0.192   -0.525 -0.270  0.193
 C          0.019 -0.039 -0.025   -0.085 -0.013  0.042    0.017 -0.013 -0.014
 H          0.343 -0.303 -0.309   -0.316  0.160  0.239    0.187 -0.146 -0.162
 TransDip   0.070  0.032  0.066    0.050 -0.042 -0.017    0.014  0.005 -0.008

 Mode:                43                     44                     45
 Frequency:      1191.92                1265.16                1269.05
 Force Cnst:      1.5654                 4.2672                 2.6625
 Red. Mass:       1.8702                 4.5248                 2.8060
 IR Active:          YES                    YES                    YES
 IR Intens:       45.125                  8.820                 11.838
 Raman Active:       YES                    YES                    YES
               X      Y      Z        X      Y      Z        X      Y      Z
 C         -0.001  0.003 -0.008    0.013  0.087 -0.207    0.157 -0.036  0.054
 C         -0.067  0.004  0.027   -0.069 -0.033  0.120    0.052  0.027 -0.111
 H         -0.529 -0.168  0.783   -0.210 -0.077  0.375   -0.123 -0.029  0.197
 C          0.035  0.048 -0.150    0.207 -0.071  0.067   -0.085  0.007  0.030
 Cl        -0.000 -0.005  0.014   -0.000  0.003 -0.008   -0.002  0.001 -0.002
 C          0.174 -0.032 -0.018   -0.122  0.065 -0.101    0.042 -0.066  0.155
 Cl        -0.017  0.001  0.007    0.005  0.001 -0.005    0.004  0.000 -0.004
 C          0.023 -0.031  0.072   -0.217 -0.001  0.129   -0.028  0.059 -0.144
 Cl        -0.004  0.003 -0.006    0.009 -0.004  0.005    0.007 -0.003  0.003
 C         -0.071  0.026 -0.029    0.236 -0.022 -0.082   -0.084  0.028 -0.034
 Cl         0.002 -0.001  0.001    0.000 -0.003  0.007   -0.001 -0.001  0.004
 C          0.014  0.000 -0.010   -0.091 -0.050  0.045   -0.084 -0.084  0.002
 C          0.005 -0.002 -0.003   -0.122 -0.021  0.056   -0.130 -0.021  0.067
 Cl        -0.000  0.000  0.000    0.003 -0.002 -0.002    0.004 -0.002 -0.003
 C         -0.007 -0.002  0.003    0.062  0.046 -0.018    0.059  0.053 -0.011
 H         -0.035  0.018  0.026    0.445 -0.232 -0.334    0.523 -0.286 -0.406
 C          0.001 -0.001 -0.001    0.020  0.018 -0.004    0.025  0.018 -0.008
 H         -0.001 -0.006 -0.002   -0.002 -0.116 -0.043    0.003 -0.127 -0.050
 C         -0.004  0.003  0.003    0.021 -0.015 -0.018    0.026 -0.002 -0.014
 H         -0.021 -0.006  0.009    0.126  0.035 -0.055    0.071  0.022 -0.034
 C          0.003  0.000 -0.001   -0.005  0.030  0.010    0.003  0.041  0.019
 H         -0.006  0.008  0.003   -0.175  0.163  0.183   -0.304  0.282  0.255
 TransDip   0.117  0.037 -0.177   -0.087  0.030  0.024   -0.094  0.056  0.010

 Mode:                46                     47                     48
 Frequency:      1295.27                1310.93                1362.76
 Force Cnst:      2.6315                 5.0075                 6.3573
 Red. Mass:       2.6622                 4.9455                 5.8101
 IR Active:          YES                    YES                    YES
 IR Intens:       10.277                  8.108                 80.702
 Raman Active:       YES                    YES                    YES
               X      Y      Z        X      Y      Z        X      Y      Z
 C          0.095 -0.043 -0.027    0.077 -0.012  0.009   -0.060 -0.097  0.304
 C          0.010  0.023 -0.051   -0.016  0.018 -0.051   -0.219  0.047  0.005
 H         -0.175 -0.078  0.236   -0.160 -0.015  0.199    0.089  0.191 -0.571
 C          0.019 -0.016  0.035    0.056 -0.017  0.011    0.189  0.039 -0.219
 Cl        -0.002  0.002 -0.003   -0.003  0.001 -0.002   -0.005 -0.003  0.012
 C         -0.015 -0.032  0.094   -0.024 -0.032  0.101    0.032 -0.078  0.193
 Cl         0.005  0.001 -0.004    0.005  0.001 -0.005   -0.000  0.003 -0.008
 C         -0.089  0.049 -0.077   -0.108  0.049 -0.071   -0.218  0.060 -0.034
 Cl         0.008 -0.003  0.004    0.008 -0.003  0.005    0.012 -0.004  0.004
 C          0.038  0.010 -0.039    0.071  0.000 -0.053    0.197  0.019 -0.167
 Cl        -0.001 -0.001  0.004   -0.002 -0.001  0.005   -0.006 -0.002  0.008
 C         -0.078  0.225  0.122   -0.155 -0.174  0.009    0.078  0.013 -0.097
 C         -0.030 -0.044  0.001    0.243  0.134 -0.079    0.010  0.007  0.001
 Cl        -0.003 -0.001  0.001   -0.001 -0.002 -0.001   -0.001  0.001  0.000
 C          0.069 -0.050 -0.057   -0.120  0.088  0.101   -0.008 -0.044 -0.010
 H         -0.259  0.196  0.220   -0.109  0.079  0.087   -0.098  0.019  0.058
 C         -0.005  0.052  0.023   -0.052 -0.195 -0.047    0.001  0.042  0.015
 H         -0.010  0.024  0.014    0.064  0.383  0.115   -0.028 -0.081 -0.018
 C         -0.059 -0.081  0.002    0.163  0.042 -0.074   -0.031  0.027  0.030
 H          0.324  0.111 -0.142   -0.013 -0.051 -0.014   -0.187 -0.045  0.084
 C          0.003 -0.070 -0.026   -0.170  0.108  0.136    0.069 -0.043 -0.046
 H          0.402 -0.394 -0.384    0.386 -0.338 -0.347   -0.242  0.204  0.170
 TransDip  -0.100 -0.016 -0.019   -0.085  0.023 -0.023   -0.139  0.119 -0.222

 Mode:                49                     50                     51
 Frequency:      1426.85                1463.70                1505.31
 Force Cnst:      4.5724                 2.7088                 3.7078
 Red. Mass:       3.8118                 2.1460                 2.7773
 IR Active:          YES                    YES                    YES
 IR Intens:      109.673                 27.343                 16.654
 Raman Active:       YES                    YES                    YES
               X      Y      Z        X      Y      Z        X      Y      Z
 C          0.218 -0.053  0.008   -0.022  0.022  0.014   -0.066 -0.004  0.026
 C         -0.019 -0.024  0.079   -0.005 -0.001 -0.003   -0.035 -0.000  0.024
 H          0.406  0.138 -0.619   -0.023  0.008  0.037   -0.017  0.005 -0.019
 C         -0.182  0.060 -0.053    0.023 -0.006 -0.001    0.059 -0.004 -0.022
 Cl         0.004 -0.003  0.005   -0.000  0.000 -0.000   -0.001  0.000  0.000
 C          0.167  0.005 -0.114   -0.017  0.001  0.008   -0.029 -0.004  0.027
 Cl        -0.008  0.000  0.004    0.001 -0.000 -0.000    0.001  0.000 -0.001
 C         -0.123 -0.059  0.233    0.015  0.003 -0.019    0.035  0.010 -0.046
 Cl         0.002  0.001 -0.005   -0.000 -0.000  0.000   -0.001 -0.000  0.001
 C         -0.035  0.063 -0.151   -0.004 -0.005  0.011   -0.016 -0.004  0.024
 Cl         0.003 -0.003  0.006   -0.000  0.000 -0.000   -0.000  0.000 -0.001
 C         -0.042  0.008  0.006    0.011 -0.127 -0.054    0.176  0.055 -0.077
 C         -0.041 -0.024  0.016   -0.074  0.063  0.065   -0.065 -0.131 -0.015
 Cl         0.001  0.000 -0.001    0.002 -0.002 -0.002    0.002  0.005  0.001
 C          0.017  0.035  0.005    0.123 -0.006 -0.071   -0.100  0.120  0.102
 H          0.082 -0.006 -0.051   -0.207  0.266  0.220    0.380 -0.237 -0.304
 C          0.013 -0.034 -0.021   -0.013 -0.111 -0.036    0.091 -0.031 -0.063
 H          0.049  0.117  0.017    0.134  0.621  0.165    0.110 -0.033 -0.073
 C         -0.017 -0.034 -0.002   -0.137 -0.011  0.072   -0.085 -0.083  0.015
 H          0.234  0.093 -0.098    0.429  0.292 -0.128    0.406  0.158 -0.168
 C         -0.042  0.048  0.045    0.061  0.075 -0.005   -0.075  0.092  0.077
 H          0.185 -0.130 -0.168    0.041  0.114  0.021    0.385 -0.255 -0.309
 TransDip   0.199  0.057 -0.264   -0.022  0.141  0.088    0.065 -0.094 -0.063

 Mode:                52                     53                     54
 Frequency:      1551.36                1599.64                1603.79
 Force Cnst:     14.6744                10.7756                 8.5401
 Red. Mass:      10.3487                 7.1474                 5.6353
 IR Active:          YES                    YES                    YES
 IR Intens:       20.346                  1.525                  5.090
 Raman Active:       YES                    YES                    YES
               X      Y      Z        X      Y      Z        X      Y      Z
 C          0.257 -0.190  0.353    0.233  0.025 -0.208    0.002  0.021 -0.002
 C         -0.092  0.109 -0.240   -0.259 -0.076  0.359    0.001 -0.005  0.004
 H         -0.352  0.025  0.154    0.286  0.141 -0.554    0.010  0.016  0.005
 C          0.356 -0.133  0.145    0.230  0.004 -0.150   -0.003  0.000 -0.002
 Cl        -0.004  0.001 -0.001   -0.001  0.000  0.000    0.000  0.000 -0.000
 C         -0.292  0.177 -0.304   -0.067 -0.025  0.109    0.002 -0.001  0.004
 Cl         0.004 -0.002  0.003   -0.002  0.001 -0.000   -0.000  0.000 -0.000
 C          0.118 -0.086  0.163    0.166  0.033 -0.189    0.000 -0.000 -0.004
 Cl         0.001 -0.000 -0.000   -0.001 -0.000  0.002    0.000  0.000  0.000
 C         -0.306  0.111 -0.118   -0.266  0.029  0.078    0.000 -0.003  0.002
 Cl         0.003 -0.000 -0.001    0.004 -0.002  0.002    0.000  0.000  0.000
 C         -0.031  0.015 -0.022   -0.051 -0.001  0.031   -0.048 -0.248 -0.067
 C          0.010  0.004  0.001   -0.039  0.003  0.023    0.125  0.145 -0.013
 Cl        -0.000  0.000 -0.000   -0.000  0.000  0.000   -0.003  0.001  0.002
 C         -0.001 -0.008  0.000    0.059 -0.030 -0.045   -0.016 -0.185 -0.063
 H         -0.008 -0.004  0.001   -0.068  0.066  0.063   -0.149 -0.111  0.041
 C          0.001  0.014  0.004   -0.037  0.007  0.024    0.097  0.384  0.094
 H         -0.009 -0.029 -0.010   -0.046 -0.010  0.023   -0.082 -0.550 -0.168
 C          0.004 -0.005 -0.001    0.074  0.019 -0.034   -0.137 -0.225 -0.010
 H         -0.012 -0.012  0.000   -0.098 -0.071  0.028    0.256 -0.046 -0.161
 C         -0.001 -0.003  0.006   -0.048  0.007  0.028   -0.041  0.178  0.091
 H         -0.014  0.004 -0.029    0.007 -0.041 -0.012    0.277 -0.059 -0.176
 TransDip   0.080 -0.059  0.105    0.013  0.030 -0.023   -0.002  0.066  0.029

 Mode:                55                     56                     57
 Frequency:      1633.91                3174.33                3183.45
 Force Cnst:      9.9619                 6.4492                 6.5102
 Red. Mass:       6.3334                 1.0863                 1.0903
 IR Active:          YES                    YES                    YES
 IR Intens:        2.385                  0.209                  7.048
 Raman Active:       YES                    YES                    YES
               X      Y      Z        X      Y      Z        X      Y      Z
 C         -0.077 -0.005  0.056    0.000  0.000 -0.000   -0.000 -0.000  0.000
 C          0.028  0.010 -0.046    0.000 -0.000  0.000   -0.000  0.000 -0.000
 H         -0.042 -0.015  0.072   -0.001  0.001 -0.001    0.002 -0.001  0.001
 C         -0.019 -0.001  0.015   -0.000 -0.000  0.000    0.000  0.000 -0.000
 Cl         0.000 -0.000 -0.000   -0.000  0.000 -0.000    0.000  0.000  0.000
 C          0.004  0.003 -0.010   -0.000  0.000  0.000   -0.000  0.000 -0.000
 Cl         0.000 -0.000 -0.000    0.000  0.000 -0.000   -0.000 -0.000  0.000
 C         -0.015 -0.003  0.018    0.000  0.000 -0.000   -0.000 -0.000  0.000
 Cl         0.000  0.000 -0.000    0.000 -0.000  0.000    0.000 -0.000 -0.000
 C          0.034 -0.004 -0.009   -0.000 -0.000  0.000    0.000  0.000 -0.000
 Cl        -0.001  0.000 -0.000    0.000  0.000 -0.000    0.000 -0.000  0.000
 C          0.212 -0.008 -0.122    0.001 -0.001 -0.001   -0.001  0.001  0.001
 C         -0.247 -0.054  0.116   -0.000 -0.000  0.000    0.000  0.001  0.000
 Cl         0.002  0.003 -0.000   -0.000  0.000  0.000   -0.000 -0.000 -0.000
 C          0.226 -0.108 -0.168    0.007  0.009 -0.001    0.013  0.015 -0.001
 H         -0.199  0.221  0.198   -0.084 -0.113  0.003   -0.148 -0.197  0.005
 C         -0.128  0.033  0.084   -0.036  0.002  0.021   -0.053  0.002  0.030
 H         -0.161 -0.050  0.071    0.423 -0.017 -0.243    0.608 -0.023 -0.349
 C          0.280  0.054 -0.136    0.013 -0.044 -0.024    0.004 -0.000 -0.002
 H         -0.289 -0.251  0.066   -0.161  0.522  0.291   -0.011  0.021  0.014
 C         -0.265  0.108  0.189    0.030  0.041 -0.000   -0.035 -0.046  0.001
 H          0.230 -0.294 -0.239   -0.358 -0.473  0.013    0.400  0.528 -0.015
 TransDip  -0.005  0.040  0.029    0.010 -0.008 -0.007   -0.075 -0.022  0.033

 Mode:                58                     59                     60
 Frequency:      3195.80                3206.14                3210.12
 Force Cnst:      6.5890                 6.6357                 6.6287
 Red. Mass:       1.0950                 1.0956                 1.0918
 IR Active:          YES                    YES                    YES
 IR Intens:        9.232                  3.986                  0.296
 Raman Active:       YES                    YES                    YES
               X      Y      Z        X      Y      Z        X      Y      Z
 C          0.000 -0.000 -0.000    0.000  0.000 -0.000   -0.001 -0.001  0.003
 C         -0.000  0.000 -0.000    0.000 -0.000  0.000   -0.073  0.029 -0.037
 H          0.001 -0.001  0.001   -0.003  0.001 -0.001    0.837 -0.335  0.424
 C          0.000  0.000  0.000   -0.000  0.000  0.000    0.003  0.000 -0.003
 Cl         0.000  0.000 -0.000   -0.000 -0.000  0.000   -0.000 -0.000  0.000
 C         -0.000  0.000 -0.000    0.000  0.000 -0.000    0.000 -0.000  0.000
 Cl         0.000 -0.000 -0.000   -0.000  0.000  0.000   -0.000 -0.000  0.000
 C         -0.000 -0.000  0.000    0.000  0.000 -0.000    0.000 -0.000  0.000
 Cl         0.000 -0.000 -0.000   -0.000  0.000  0.000    0.000 -0.000  0.000
 C          0.000  0.000 -0.000   -0.000 -0.000  0.000    0.001 -0.000  0.000
 Cl         0.000 -0.000  0.000   -0.000  0.000 -0.000   -0.000  0.000 -0.000
 C         -0.001  0.002  0.001    0.000  0.000 -0.000   -0.000  0.000 -0.000
 C          0.001 -0.000 -0.001    0.003 -0.001 -0.002    0.000 -0.000 -0.000
 Cl        -0.000  0.000  0.000   -0.000  0.000  0.000   -0.000  0.000  0.000
 C         -0.021 -0.026  0.001   -0.045 -0.063  0.001   -0.000 -0.000  0.000
 H          0.230  0.310 -0.007    0.518  0.705 -0.013    0.002  0.002 -0.000
 C          0.025  0.002 -0.013   -0.032  0.003  0.019   -0.000 -0.000  0.000
 H         -0.266  0.006  0.151    0.355 -0.016 -0.204    0.001 -0.000 -0.000
 C          0.018 -0.056 -0.032   -0.004  0.018  0.009   -0.000  0.000  0.000
 H         -0.196  0.630  0.352    0.056 -0.188 -0.104    0.000 -0.001 -0.001
 C         -0.025 -0.030  0.002    0.006  0.007 -0.001    0.000  0.000 -0.000
 H          0.266  0.345 -0.012   -0.062 -0.080  0.003   -0.003 -0.003 -0.000
 TransDip   0.029 -0.080 -0.047   -0.056  0.006  0.031    0.011 -0.007  0.012

 STANDARD THERMODYNAMIC QUANTITIES AT   298.15 K  AND     1.00 ATM

   This Molecule has  0 Imaginary Frequencies
   Zero point vibrational energy:       82.911 kcal/mol

   Atom    1 Element C  Has Mass   12.00000
   Atom    2 Element C  Has Mass   12.00000
   Atom    3 Element H  Has Mass    1.00783
   Atom    4 Element C  Has Mass   12.00000
   Atom    5 Element Cl Has Mass   34.96885
   Atom    6 Element C  Has Mass   12.00000
   Atom    7 Element Cl Has Mass   34.96885
   Atom    8 Element C  Has Mass   12.00000
   Atom    9 Element Cl Has Mass   34.96885
   Atom   10 Element C  Has Mass   12.00000
   Atom   11 Element Cl Has Mass   34.96885
   Atom   12 Element C  Has Mass   12.00000
   Atom   13 Element C  Has Mass   12.00000
   Atom   14 Element Cl Has Mass   34.96885
   Atom   15 Element C  Has Mass   12.00000
   Atom   16 Element H  Has Mass    1.00783
   Atom   17 Element C  Has Mass   12.00000
   Atom   18 Element H  Has Mass    1.00783
   Atom   19 Element C  Has Mass   12.00000
   Atom   20 Element H  Has Mass    1.00783
   Atom   21 Element C  Has Mass   12.00000
   Atom   22 Element H  Has Mass    1.00783
   Molecular Mass:   323.883400 amu
   Principal axes and moments of inertia in amu*Bohr^2:
                             1           2           3
    Eigenvalues --     4040.30616  9218.24125 11099.34981
          X               0.85252     0.50863     0.12044
          Y               0.09748    -0.38110     0.91938
          Z              -0.51353     0.77205     0.37448
   Rotational Symmetry Number is   1
   The Molecule is an Asymmetric Top
   Translational Enthalpy:        0.889 kcal/mol
   Rotational Enthalpy:           0.889 kcal/mol
   Vibrational Enthalpy:         90.750 kcal/mol
   gas constant (RT):             0.592 kcal/mol
   Translational Entropy:        43.221  cal/mol.K
   Rotational Entropy:           34.379  cal/mol.K
   Vibrational Entropy:          52.366  cal/mol.K

   Total Enthalpy:               93.120 kcal/mol
   Total Entropy:               129.966  cal/mol.K

 ======================================================================

 STANDARD THERMODYNAMIC QUANTITIES FOR ANHARMONIC VIBRATION -- TOSH

   Zero point vibrational energy: ************ kcal/mol

   Vibrational Enthalpy:       Infinity kcal/mol
   Vibrational Entropy:             NaN  cal/mol.K

   Total Enthalpy:             Infinity kcal/mol
   Total Entropy:                   NaN  cal/mol.K

 ======================================================================

 STANDARD THERMODYNAMIC QUANTITIES FOR ANHARMONIC VIBRATION -- VPT2

   Zero point vibrational energy: ************ kcal/mol

   Vibrational Enthalpy:       Infinity kcal/mol
   Vibrational Entropy:             NaN  cal/mol.K

   Total Enthalpy:             Infinity kcal/mol
   Total Entropy:                   NaN  cal/mol.K

 ======================================================================

Archival summary:
1\1\february\FREQ\ProcedureUnspecified\BasisUnspecified\l5125\taweetha\FriMar623:04:432020FriMar623:04:432020\0\\#,FREQ,ProcedureUnspecified,BasisUnspecified,\\0,1\Cl\C,1,1.74438\C,2,1.40034,1,119.095\C,3,1.39259,2,118.658,1,-179.479,0\H,4,1.08197,3,119.583,2,-179.793,0\C,4,1.38886,3,121.179,2,-0.332847,0\C,6,1.39837,4,120.439,3,0.117757,0\C,2,1.40171,1,120.177,3,-179.771,0\C,3,1.49284,2,122.045,1,-0.590785,0\C,9,1.39949,3,122.277,2,86.4455,0\C,10,1.39203,9,121.523,3,179.248,0\H,11,1.08247,10,119.527,9,-179.977,0\C,11,1.39168,10,119.508,9,-0.0194898,0\H,13,1.08381,11,119.531,10,179.848,0\C,13,1.39309,11,120.076,10,-0.187401,0\H,15,1.08356,13,120.328,11,-179.979,0\C,15,1.39134,13,119.808,11,0.104738,0\H,17,1.08404,15,120.078,13,179.594,0\Cl,7,1.73651,6,120.44,4,-179.956,0\Cl,8,1.73774,2,120.226,1,-0.0157644,0\Cl,6,1.74596,4,118.31,3,-179.873,0\Cl,10,1.75848,9,120.083,3,-0.630236,0\\\@

 Total job time:  3232.11s(wall), 18807.36s(cpu) 
 Fri Mar  6 23:04:43 2020

        *************************************************************
        *                                                           *
        *  Thank you very much for using Q-Chem.  Have a nice day.  *
        *                                                           *
        *************************************************************
