# Supplementary material for: Quantum Chemical Investigation of Polychlorinated Dibenzodioxins, Dibenzofurans and Biphenyls: Relative Stability and Planarity Analysis
Source: Molecules. 2020 Dec 3;25(23):5697. doi: 10.3390/molecules25235697 (PMC7730433; doi:10.3390/molecules25235697)
Supplement: Supplementary file 1 [file molecules-25-05697-s001.zip › PCB/B3LYP/HClClClClHClHHH.out]

                  Welcome to Q-Chem
     A Quantum Leap Into The Future Of Chemistry


 Q-Chem 5.2 (devel), Q-Chem, Inc., Pleasanton, CA (2019)

 Yihan Shao,  Zhengting Gan,  E. Epifanovsky,  A. T. B. Gilbert,  M. Wormit,  
 J. Kussmann,  A. W. Lange,  A. Behn,  Jia Deng,  Xintian Feng,  D. Ghosh,  
 M. Goldey,  P. R. Horn,  L. D. Jacobson,  I. Kaliman,  T. Kus,  A. Landau,  
 Jie Liu,  E. I. Proynov,  R. M. Richard,  R. P. Steele,  E. J. Sundstrom,  
 H. L. Woodcock III,  P. M. Zimmerman,  D. Zuev,  B. Albrecht,  E. Alguire,  
 S. A. Baeppler,  D. Barton,  Z. Benda,  Y. A. Bernard,  E. J. Berquist,  
 K. B. Bravaya,  H. Burton,  D. Casanova,  Chun-Min Chang,  Yunqing Chen,  
 A. Chien,  K. D. Closser,  M. P. Coons,  S. Coriani,  S. Dasgupta,  
 A. L. Dempwolff,  M. Diedenhofen,  Hainam Do,  R. G. Edgar,  Po-Tung Fang,  
 S. Faraji,  S. Fatehi,  Qingguo Feng,  K. D. Fenk,  J. Fosso-Tande,  
 J. Gayvert,  Qinghui Ge,  A. Ghysels,  G. Gidofalvi,  J. Gomes,  
 J. Gonthier,  A. Gunina,  D. Hait,  M. W. D. Hanson-Heine,  
 P. H. P. Harbach,  A. W. Hauser,  M. F. Herbst,  J. E. Herr,  
 E. G. Hohenstein,  Z. C. Holden,  Kerwin Hui,  B. C. Huynh,  T.-C. Jagau,  
 Hyunjun Ji,  B. Kaduk,  K. Khistyaev,  Jaehoon Kim,  P. Klunzinger,  K. Koh,  
 D. Kosenkov,  L. Koulias,  T. Kowalczyk,  C. M. Krauter,  A. Kunitsa,  
 Ka Un Lao,  A. Laurent,  K. V. Lawler,  Joonho Lee,  D. Lefrancois,  
 S. Lehtola,  D. S. Levine,  Yi-Pei Li,  You-Sheng Lin,  Fenglai Liu,  
 E. Livshits,  A. Luenser,  P. Manohar,  E. Mansoor,  S. F. Manzer,  
 Shan-Ping Mao,  Yuezhi Mao,  N. Mardirossian,  A. V. Marenich,  
 T. Markovich,  L. A. Martinez-Martinez,  S. A. Maurer,  N. J. Mayhall,  
 S. C. McKenzie,  J.-M. Mewes,  P. Morgante,  A. F. Morrison,  
 J. W. Mullinax,  K. Nanda,  T. S. Nguyen-Beck,  R. Olivares-Amaya,  
 J. A. Parkhill,  Zheng Pei,  T. M. Perrine,  F. Plasser,  P. Pokhilko,  
 S. Prager,  A. Prociuk,  E. Ramos,  D. R. Rehn,  F. Rob,  M. Scheurer,  
 M. Schneider,  N. Sergueev,  S. M. Sharada,  S. Sharma,  D. W. Small,  
 T. Stauch,  T. Stein,  Yu-Chuan Su,  A. J. W. Thom,  A. Tkatchenko,  
 T. Tsuchimochi,  N. M. Tubman,  L. Vogt,  M. L. Vidal,  O. Vydrov,  
 M. A. Watson,  J. Wenzel,  M. de Wergifosse,  T. A. Wesolowski,  A. White,  
 J. Witte,  A. Yamada,  Jun Yang,  K. Yao,  S. Yeganeh,  S. R. Yost,  
 Zhi-Qiang You,  A. Zech,  Igor Ying Zhang,  Xing Zhang,  Yan Zhao,  
 Ying Zhu,  B. R. Brooks,  G. K. L. Chan,  C. J. Cramer,  M. S. Gordon,  
 W. J. Hehre,  A. Klamt,  M. W. Schmidt,  C. D. Sherrill,  D. G. Truhlar,  
 A. Aspuru-Guzik,  R. Baer,  A. T. Bell,  N. A. Besley,  Jeng-Da Chai,  
 A. E. DePrince, III,  R. A. DiStasio Jr.,  A. Dreuw,  B. D. Dunietz,  
 T. R. Furlani,  Chao-Ping Hsu,  Yousung Jung,  Jing Kong,  D. S. Lambrecht,  
 WanZhen Liang,  C. Ochsenfeld,  V. A. Rassolov,  L. V. Slipchenko,  
 J. E. Subotnik,  T. Van Voorhis,  J. M. Herbert,  A. I. Krylov,  
 P. M. W. Gill,  M. Head-Gordon

 Contributors to earlier versions of Q-Chem not listed above: 
 R. D. Adamson,  B. Austin,  J. Baker,  G. J. O. Beran,  K. Brandhorst,  
 S. T. Brown,  E. F. C. Byrd,  A. K. Chakraborty,  C.-L. Cheng,  
 Siu Hung Chien,  D. M. Chipman,  D. L. Crittenden,  H. Dachsel,  
 R. J. Doerksen,  A. D. Dutoi,  L. Fusti-Molnar,  W. A. Goddard III,  
 A. Golubeva-Zadorozhnaya,  S. R. Gwaltney,  G. Hawkins,  A. Heyden,  
 S. Hirata,  G. Kedziora,  F. J. Keil,  C. Kelley,  Jihan Kim,  R. A. King,  
 R. Z. Khaliullin,  P. P. Korambath,  W. Kurlancheek,  A. M. Lee,  M. S. Lee,  
 S. V. Levchenko,  Ching Yeh Lin,  D. Liotard,  R. C. Lochan,  I. Lotan,  
 P. E. Maslen,  N. Nair,  D. P. O'Neill,  D. Neuhauser,  E. Neuscamman,  
 C. M. Oana,  R. Olson,  B. Peters,  R. Peverati,  P. A. Pieniazek,  
 Y. M. Rhee,  J. Ritchie,  M. A. Rohrdanz,  E. Rosta,  N. J. Russ,  
 H. F. Schaefer III,  N. E. Schultz,  N. Shenvi,  A. C. Simmonett,  A. Sodt,  
 D. Stuck,  K. S. Thanthiriwatte,  V. Vanovschi,  Tao Wang,  A. Warshel,  
 C. F. Williams,  Q. Wu,  X. Xu,  W. Zhang

 Please cite Q-Chem as follows:
 Y. Shao et al., Mol. Phys. 113, 184-215 (2015)
 DOI: 10.1080/00268976.2014.952696

 Q-Chem 5.2.1 for Intel X86 EM64T Linux

 Parts of Q-Chem use Armadillo 8.300.2 (Tropical Shenanigans).
 http://arma.sourceforge.net/

 Q-Chem begins on Sat Mar  7 00:26:22 2020  

Host: 
0

     Scratch files written to /scratch/taweetham/qchem19765//
NAlpha2: 162
NElect   162
Mult     1

 Q-Chem warning in module libgen/rem_setup.C, line 2168:

 Setting Thresh to 1e-14


Checking the input file for inconsistencies... 	...done.

--------------------------------------------------------------
User input:
--------------------------------------------------------------
$MOLECULE
0 1
C 
C  1 1.394960
H  2 CH 1 119.528007
C  2 1.386606 1 120.846377 3 178.766605 0
Cl  4 CCl 2 119.698148 1 -179.612229 0
C  4 1.387279 2 120.235871 1 -0.083363 0
Cl  6 CCl 4 120.254637 2 -179.958574 0
C  6 1.387279 4 119.490737 2 0.041992 0
Cl  8 CCl 6 120.064298 4 179.568218 0
C  8 1.386606 6 120.235863 4 0.041336 0
Cl  10 CCl 8 119.614146 6 178.681836 0
C  1 1.488550 2 120.827489 3 1.275929 0
C  12 1.394960 1 120.827496 2 -44.635695 0
H  13 CH 12 119.528011 1 1.275194 0
C  13 1.386606 12 120.846392 1 -179.957497 0
Cl  15 CCl 13 119.698155 12 -179.612829 0
C  15 1.387278 13 120.235860 12 -0.083872 0
H  17 CH 15 120.254633 13 -179.958492 0
C  17 1.387279 15 119.490737 13 0.041666 0
H  19 CH 17 120.064293 15 179.568399 0
C  19 1.386606 17 120.235874 15 0.041790 0
H  21 CH 19 119.614152 17 178.681599 0

CH=1.08273
CCl=1.75400
$END

$REM
   JOB_TYPE	OPTIMIZATION
   BASIS	6-311++G**
   METHOD	B3LYP
   SCF_GUESS_ALWAYS     TRUE
   SYM_IGNORE   TRUE
   S2THRESH     15
   THRESH       15
$END

--------------------------------------------------------------
 ----------------------------------------------------------------
             Standard Nuclear Orientation (Angstroms)
    I     Atom           X                Y                Z
 ----------------------------------------------------------------
    1      C       0.0000000000     0.0000000000     0.0000000000
    2      C       0.0000000000     0.0000000000     1.3949600000
    3      H       0.9420994930     0.0000000000     1.9285823367
    4      C      -1.1901880373     0.0256249026     2.1059255403
    5      Cl     -1.1548436435     0.0351778398     3.8595433764
    6      C      -2.4041742747     0.0535064326     1.4351028665
    7      Cl     -3.9099833729     0.0870232313     2.3339530118
    8      C      -2.4180259722     0.0546630380     0.0478935036
    9      Cl     -3.9445745286     0.0782926128    -0.8155919614
   10      C      -1.2274122092     0.0272853135    -0.6622934626
   11      Cl     -1.2645630159    -0.0058824468    -2.4155862839
   12      C       1.2779219872    -0.0284629571    -0.7628147595
   13      C       2.3470698978     0.7895533347    -0.3971844912
   14      H       2.2524361913     1.4379704176     0.4647342991
   15      C       3.5373425750     0.7639926356    -1.1080106329
   16      Cl      4.8658811021     1.7979767919    -0.6156914816
   17      C       3.6820915760    -0.0819840560    -2.1979241218
   18      H       4.6116137590    -0.1026767181    -2.7527795786
   19      C       2.6267066856    -0.9012420975    -2.5714505845
   20      H       2.7271154486    -1.5600000441    -3.4248322698
   21      C       1.4361780334    -0.8737960689    -1.8611235872
   22      H       0.6116407652    -1.5017402028    -2.1743786128
 ----------------------------------------------------------------
 Nuclear Repulsion Energy =        1709.81420622 hartrees
 There are       81 alpha and       81 beta electrons
 Requested basis set is 6-311++G(d,p)
 There are 162 shells and 449 basis functions

 Total QAlloc Memory Limit   2000 MB
 Mega-Array Size       188 MB
 MEM_STATIC part       192 MB
 A cutoff of  1.0D-15 yielded  10072 shell pairs
 There are     83797 function pairs (     89992 Cartesian)
 Smallest overlap matrix eigenvalue = 2.36E-07
 Linear dependence detected in AO basis
 Number of orthogonalized atomic orbitals = 444
 Maximum deviation from orthogonality = 3.987E-10

 Scale SEOQF with 1.000000e-02/1.000000e-01/1.000000e-01

 Standard Electronic Orientation quadrupole field applied
 Nucleus-field energy     =    -0.0000000587 hartrees
 Guess from superposition of atomic densities
 Warning:  Energy on first SCF cycle will be non-variational
 SAD guess density has 162.000000 electrons

 -----------------------------------------------------------------------
  General SCF calculation program by
  Eric Jon Sundstrom, Paul Horn, Yuezhi Mao, Dmitri Zuev, Alec White,
  David Stuck, Shaama M.S., Shane Yost, Joonho Lee, David Small,
  Daniel Levine, Susi Lehtola, Hugh Burton, Evgeny Epifanovsky,
  Bang C. Huynh
 -----------------------------------------------------------------------
 Exchange:     0.2000 Hartree-Fock + 0.0800 Slater + 0.7200 B88
 Correlation:  0.1900 VWN1RPA + 0.8100 LYP
 Using SG-1 standard quadrature grid
 using 6 threads for integral computing
 -------------------------------------------------------
 OpenMP Integral computing Module                
 Release: version 2.0, May 2017, Q-Chem Inc. Pleasanton 
 -------------------------------------------------------
 A restricted SCF calculation will be
 performed using DIIS
 SCF converges when DIIS error is below 1.0e-08
 ---------------------------------------
  Cycle       Energy         DIIS error
 ---------------------------------------
    1   -2765.5939156358      2.95e-02  
    2   -2761.3574011212      2.37e-03  
    3   -2761.2561159184      2.99e-03  
    4   -2761.4914694933      6.85e-04  
    5   -2761.5018250204      3.37e-04  
    6   -2761.5045714976      9.37e-05  
    7   -2761.5047596975      3.25e-05  
    8   -2761.5047838067      1.21e-05  
    9   -2761.5047873014      3.01e-06  
   10   -2761.5047875108      1.15e-06  
   11   -2761.5047875432      3.00e-07  
   12   -2761.5047875451      1.44e-07  
   13   -2761.5047875455      4.51e-08  
   14   -2761.5047875455      1.47e-08  
   15   -2761.5047875456      5.05e-09  Convergence criterion met
 ---------------------------------------
 SCF time:   CPU 640.19s  wall 113.00s 
 SCF   energy in the final basis set =    -2761.5047875456
 Total energy in the final basis set =    -2761.5047875456

 --------------------------------------------------------------

                    Orbital Energies (a.u.)
 --------------------------------------------------------------

 Alpha MOs
 -- Occupied --
********-101.5785-101.5784-101.5766-101.5661 -10.2811 -10.2794 -10.2760
-10.2756 -10.2546 -10.2362 -10.2229 -10.2191 -10.2064 -10.2033 -10.2010
-10.1979  -9.4930  -9.4929  -9.4928  -9.4919  -9.4807  -7.2581  -7.2580
 -7.2576  -7.2566  -7.2479  -7.2478  -7.2477  -7.2471  -7.2469  -7.2468
 -7.2468  -7.2460  -7.2454  -7.2355  -7.2351  -0.9643  -0.9197  -0.9122
 -0.8950  -0.8664  -0.8608  -0.8491  -0.8006  -0.7636  -0.7590  -0.7469
 -0.6671  -0.6442  -0.6298  -0.6104  -0.5519  -0.5480  -0.5293  -0.4971
 -0.4953  -0.4791  -0.4702  -0.4646  -0.4626  -0.4523  -0.4303  -0.4262
 -0.4157  -0.4038  -0.3922  -0.3861  -0.3795  -0.3581  -0.3571  -0.3517
 -0.3490  -0.3386  -0.3311  -0.3294  -0.3144  -0.2972  -0.2755  -0.2711
 -0.2580
 -- Virtual --
 -0.0733  -0.0590  -0.0559  -0.0390  -0.0242  -0.0148  -0.0065  -0.0011
  0.0058   0.0093   0.0182   0.0217   0.0239   0.0292   0.0330   0.0409
  0.0460   0.0551   0.0568   0.0617   0.0698   0.0740   0.0769   0.0808
  0.0825   0.0874   0.0884   0.0918   0.0961   0.1005   0.1030   0.1057
  0.1099   0.1117   0.1152   0.1181   0.1226   0.1228   0.1289   0.1312
  0.1315   0.1352   0.1429   0.1433   0.1463   0.1467   0.1500   0.1541
  0.1618   0.1634   0.1688   0.1722   0.1812   0.1828   0.1861   0.1890
  0.1952   0.1996   0.2028   0.2068   0.2107   0.2122   0.2190   0.2207
  0.2271   0.2343   0.2390   0.2443   0.2452   0.2463   0.2516   0.2582
  0.2634   0.2681   0.2693   0.2740   0.2756   0.2788   0.2810   0.2844
  0.2905   0.2918   0.2931   0.3047   0.3072   0.3104   0.3205   0.3298
  0.3325   0.3395   0.3463   0.3544   0.3619   0.4062   0.4201   0.4306
  0.4379   0.4406   0.4488   0.4506   0.4544   0.4587   0.4602   0.4665
  0.4776   0.4816   0.4898   0.4957   0.4972   0.5014   0.5219   0.5261
  0.5384   0.5457   0.5540   0.5596   0.5660   0.5697   0.5790   0.5807
  0.5892   0.5975   0.5994   0.6090   0.6120   0.6180   0.6221   0.6344
  0.6382   0.6446   0.6545   0.6623   0.6746   0.6801   0.6872   0.6989
  0.7063   0.7119   0.7216   0.7316   0.7531   0.7576   0.7840   0.7922
  0.8084   0.8200   0.8241   0.8308   0.8346   0.8375   0.8421   0.8444
  0.8454   0.8472   0.8497   0.8554   0.8590   0.8633   0.8695   0.8731
  0.8809   0.8889   0.9022   0.9025   0.9032   0.9091   0.9124   0.9165
  0.9331   0.9337   0.9422   0.9517   0.9567   0.9591   0.9631   0.9731
  0.9826   0.9924   0.9991   1.0045   1.0157   1.0207   1.0363   1.0579
  1.0762   1.0930   1.1017   1.1279   1.1366   1.1434   1.1819   1.1960
  1.2016   1.2282   1.2329   1.2481   1.2638   1.2767   1.2791   1.2843
  1.2878   1.3064   1.3221   1.3421   1.3685   1.4001   1.4067   1.4505
  1.4776   1.4993   1.5079   1.5176   1.5467   1.5650   1.5788   1.5866
  1.6049   1.6162   1.6296   1.6411   1.6681   1.6775   1.6844   1.7244
  1.7411   1.7458   1.7805   1.7951   1.8105   1.8312   1.8479   1.8624
  1.8740   1.8867   1.9071   1.9130   1.9228   1.9270   1.9401   1.9635
  1.9884   1.9960   2.0020   2.0298   2.0516   2.0686   2.0986   2.1320
  2.1387   2.1853   2.2255   2.2297   2.2395   2.2499   2.2736   2.2824
  2.2890   2.3021   2.3077   2.3146   2.3258   2.3600   2.3863   2.4049
  2.4212   2.4324   2.4375   2.4413   2.4529   2.4827   2.4984   2.5196
  2.5436   2.5469   2.5581   2.6006   2.6292   2.6447   2.6534   2.6729
  2.6868   2.7054   2.7197   2.7365   2.7507   2.7609   2.7641   2.7829
  2.7905   2.7969   2.8265   2.8419   2.8488   2.8706   2.8886   2.9224
  2.9686   2.9854   3.0664   3.0803   3.0886   3.1263   3.1333   3.1589
  3.1843   3.2091   3.2244   3.2618   3.3530   3.3743   3.3922   3.4885
  3.5202   3.5848   3.6475   3.6768   3.7563   3.7892   3.9062   4.0097
  4.0378   4.1139   4.1391   4.4063   4.8104   4.8371   9.7258   9.7770
  9.7842   9.8054   9.8217  23.3243  23.5855  23.8188  23.8711  23.9109
 23.9432  23.9898  23.9962  24.0606  24.0708  24.1042  24.1778  25.7719
 25.8092  25.8300  25.8755  25.9428  26.0827  26.1061  26.1399  26.1754
 26.3339  26.4582  26.6048  26.6218  26.7430  26.9388 215.7141 215.7697
215.7794 215.8043 215.8258
 --------------------------------------------------------------

          Ground-State Mulliken Net Atomic Charges

     Atom                 Charge (a.u.)
  ----------------------------------------
      1 C                    -0.572966
      2 C                    -0.760821
      3 H                     0.209502
      4 C                    -0.387814
      5 Cl                    0.628070
      6 C                    -0.062228
      7 Cl                    0.622401
      8 C                    -0.293554
      9 Cl                    0.599669
     10 C                    -0.782840
     11 Cl                    0.681230
     12 C                     0.912374
     13 C                    -0.928769
     14 H                     0.200967
     15 C                     0.694799
     16 Cl                    0.435840
     17 C                    -0.554753
     18 H                     0.175001
     19 C                    -0.486282
     20 H                     0.185590
     21 C                    -0.664763
     22 H                     0.149348
  ----------------------------------------
  Sum of atomic charges =     0.000000

 -----------------------------------------------------------------
                    Cartesian Multipole Moments
 -----------------------------------------------------------------
    Charge (ESU x 10^10)
                 0.0000
    Dipole Moment (Debye)
         X       1.1349      Y      -1.1100      Z      -1.0031
       Tot       1.8778
    Quadrupole Moments (Debye-Ang)
        XX    -138.3843     XY      -3.2617     YY    -133.5039
        XZ      -1.9843     YZ       4.4934     ZZ    -129.0497
    Octopole Moments (Debye-Ang^2)
       XXX      46.2720    XXY     -37.1342    XYY      16.6972
       YYY     -73.0827    XXZ     -17.9638    XYZ      10.5482
       YYZ      -3.8174    XZZ      42.3966    YZZ     -36.0216
       ZZZ     -28.1953
    Hexadecapole Moments (Debye-Ang^3)
      XXXX   -6520.3620   XXXY    -363.8942   XXYY   -1199.1898
      XYYY    -313.0869   YYYY    -525.6472   XXXZ     828.7119
      XXYZ      23.6035   XYYZ     306.8124   YYYZ     -26.5259
      XXZZ   -1525.3488   XYZZ    -133.4506   YYZZ    -611.1769
      XZZZ     842.0378   YZZZ       4.0340   ZZZZ   -3044.8618
 -----------------------------------------------------------------
 Calculating analytic gradient of the SCF energy
 Gradient of SCF Energy
            1           2           3           4           5           6
    1  -0.0091353  -0.0024213   0.0009716  -0.0047686  -0.0038182   0.0156849
    2   0.0002327  -0.0029262   0.0019433  -0.0010241   0.0003627  -0.0004674
    3   0.0028091  -0.0013460  -0.0003597  -0.0082830   0.0037293  -0.0114288
            7           8           9          10          11          12
    1  -0.0050447   0.0155169  -0.0042249  -0.0024390   0.0131094  -0.0012309
    2   0.0002386   0.0002577  -0.0002988   0.0033992  -0.0080383   0.0008796
    3   0.0034508   0.0112873  -0.0038934   0.0101813  -0.0003549  -0.0010359
           13          14          15          16          17          18
    1   0.0009385  -0.0003713   0.0022916  -0.0006057  -0.0090933  -0.0005041
    2  -0.0045132  -0.0021676   0.0031233  -0.0005890  -0.0013293  -0.0008255
    3  -0.0107077   0.0008365   0.0007575  -0.0000852   0.0046834  -0.0003179
           19          20          21          22
    1   0.0021440  -0.0010110   0.0006710  -0.0066597
    2   0.0009071   0.0005021   0.0080617   0.0022716
    3  -0.0008574   0.0001500   0.0029626  -0.0021783
 Max gradient component =       1.568E-02
 RMS gradient           =       5.239E-03
 Gradient time:  CPU 190.30 s  wall 31.93 s
 Geometry Optimization Parameters
   NAtoms,    NIC,     NZ,  NCons,   NDum,   NFix, NCnnct, MaxDiis
       22     155      22       0       0       0       0       0


** GEOMETRY OPTIMIZATION IN DELOCALIZED INTERNAL COORDINATES **
   Searching for a Minimum

   Optimization Cycle:   1

                       Coordinates (Angstroms)
     ATOM                X               Y               Z
      1  C         0.0000000000    0.0000000000    0.0000000000
      2  C         0.0000000000    0.0000000000    1.3949600000
      3  H         0.9420994930    0.0000000000    1.9285823367
      4  C        -1.1901880373    0.0256249026    2.1059255403
      5  Cl       -1.1548436435    0.0351778398    3.8595433764
      6  C        -2.4041742747    0.0535064326    1.4351028665
      7  Cl       -3.9099833729    0.0870232313    2.3339530118
      8  C        -2.4180259722    0.0546630380    0.0478935036
      9  Cl       -3.9445745286    0.0782926128   -0.8155919614
     10  C        -1.2274122092    0.0272853135   -0.6622934626
     11  Cl       -1.2645630159   -0.0058824468   -2.4155862839
     12  C         1.2779219872   -0.0284629571   -0.7628147595
     13  C         2.3470698978    0.7895533347   -0.3971844912
     14  H         2.2524361913    1.4379704176    0.4647342991
     15  C         3.5373425750    0.7639926356   -1.1080106329
     16  Cl        4.8658811021    1.7979767919   -0.6156914816
     17  C         3.6820915760   -0.0819840560   -2.1979241218
     18  H         4.6116137590   -0.1026767181   -2.7527795786
     19  C         2.6267066856   -0.9012420975   -2.5714505845
     20  H         2.7271154486   -1.5600000441   -3.4248322698
     21  C         1.4361780334   -0.8737960689   -1.8611235872
     22  H         0.6116407652   -1.5017402028   -2.1743786128
   Point Group: c1    Number of degrees of freedom:    60


   Energy is  -2761.504787546


 Attempting to generate delocalized internal coordinates
 Initial Hessian constructed with Jon Baker's OPTIMIZE code

 60 Hessian modes will be used to form the next step
  Hessian Eigenvalues:
     0.010693    0.019215    0.019215    0.023207    0.023207    0.023578
     0.023580    0.023676    0.023679    0.023938    0.023938    0.024090
     0.024090    0.024114    0.024114    0.024135    0.024136    0.024143
     0.024143    0.159962    0.159966    0.159969    0.159995    0.160000
     0.220002    0.234684    0.234813    0.234917    0.249942    0.249991
     0.249992    0.249993    0.250000    0.250000    0.250000    0.250000
     0.250000    0.301033    0.301033    0.301033    0.301033    0.301033
     0.336089    0.356665    0.356665    0.356665    0.356665    0.356665
     0.428409    0.430937    0.430976    0.433552    0.467773    0.467824
     0.472123    0.472175    0.478203    0.478204    0.479142    0.479142

 Minimum search - taking simple RFO step
 Searching for Lamda that Minimizes Along All modes
 Value Taken    Lamda =  -0.03055837
 Calculated Step too Large.  Step scaled by  0.537015
 Step Taken.  Stepsize is  0.300000

                             Maximum     Tolerance    Cnvgd?
         Gradient           0.058662      0.000300      NO
         Displacement       0.223885      0.001200      NO
         Energy change     *********      0.000001      NO


 New Cartesian Coordinates Obtained by Inverse Iteration

 Displacement from previous Coordinates is:  1.432693
 ----------------------------------------------------------------
             Standard Nuclear Orientation (Angstroms)
    I     Atom           X                Y                Z
 ----------------------------------------------------------------
    1      C      -0.0528015283    -0.0143893489    -0.0990796038
    2      C      -0.0001132608    -0.0506492474     1.2962104505
    3      H       0.9635791385    -0.1025023515     1.7859507652
    4      C      -1.1467884544    -0.0178149427     2.0732550784
    5      Cl     -0.9926051974    -0.0737910695     3.8164205254
    6      C      -2.3980750179     0.0654147004     1.4718349911
    7      Cl     -3.8501005673     0.1147882222     2.4451679465
    8      C      -2.4788440741     0.1218343175     0.0818773223
    9      Cl     -4.0441708402     0.2524950371    -0.6878137643
   10      C      -1.3245059156     0.0817429047    -0.7013270946
   11      Cl     -1.5252180001     0.2100419894    -2.4388804396
   12      C       1.2463794240    -0.0533571902    -0.8383161606
   13      C       2.2704548851     0.8163940965    -0.4503917677
   14      H       2.1067705567     1.5088326158     0.3663065646
   15      C       3.5003508744     0.7992909994    -1.0943353795
   16      Cl      4.7584793642     1.9106224472    -0.5833842259
   17      C       3.7452892340    -0.0924678647    -2.1294051027
   18      H       4.7077082728    -0.1032196545    -2.6257335519
   19      C       2.7422495666    -0.9761722154    -2.5094568842
   20      H       2.9238036501    -1.6836350037    -3.3092436669
   21      C       1.5069843413    -0.9595413747    -1.8737775081
   22      H       0.7455060083    -1.6586351079    -2.1848453878
 ----------------------------------------------------------------
 Nuclear Repulsion Energy =        1701.85535483 hartrees
 There are       81 alpha and       81 beta electrons
 Applying Cartesian multipole field
    Component          Value
    ---------          -----
     (2,0,0)        1.00000E-12
     (0,2,0)        2.00000E-11
     (0,0,2)       -3.00000E-11
 Nucleus-field energy     =    -0.0000000573 hartrees
 Requested basis set is 6-311++G(d,p)
 There are 162 shells and 449 basis functions
 A cutoff of  1.0D-15 yielded  10049 shell pairs
 There are     83511 function pairs (     89668 Cartesian)
 Smallest overlap matrix eigenvalue = 2.61E-07
 Linear dependence detected in AO basis
 Number of orthogonalized atomic orbitals = 445
 Maximum deviation from orthogonality = 9.906E-10
 Guess from superposition of atomic densities
 Warning:  Energy on first SCF cycle will be non-variational
 SAD guess density has 162.000000 electrons

 -----------------------------------------------------------------------
  General SCF calculation program by
  Eric Jon Sundstrom, Paul Horn, Yuezhi Mao, Dmitri Zuev, Alec White,
  David Stuck, Shaama M.S., Shane Yost, Joonho Lee, David Small,
  Daniel Levine, Susi Lehtola, Hugh Burton, Evgeny Epifanovsky,
  Bang C. Huynh
 -----------------------------------------------------------------------
 Exchange:     0.2000 Hartree-Fock + 0.0800 Slater + 0.7200 B88
 Correlation:  0.1900 VWN1RPA + 0.8100 LYP
 Using SG-1 standard quadrature grid
 using 6 threads for integral computing
 -------------------------------------------------------
 OpenMP Integral computing Module                
 Release: version 2.0, May 2017, Q-Chem Inc. Pleasanton 
 -------------------------------------------------------
 A restricted SCF calculation will be
 performed using DIIS
 SCF converges when DIIS error is below 1.0e-08
 ---------------------------------------
  Cycle       Energy         DIIS error
 ---------------------------------------
    1   -2765.5120228633      2.92e-02  
    2   -2761.3673406143      2.33e-03  
    3   -2761.2704483158      2.93e-03  
    4   -2761.4973965164      6.80e-04  
    5   -2761.5078098846      3.29e-04  
    6   -2761.5104384519      9.33e-05  
    7   -2761.5106248772      3.32e-05  
    8   -2761.5106505730      1.21e-05  
    9   -2761.5106541104      3.09e-06  
   10   -2761.5106543325      1.16e-06  
   11   -2761.5106543651      3.04e-07  
   12   -2761.5106543669      1.47e-07  
   13   -2761.5106543673      4.30e-08  
   14   -2761.5106543674      1.52e-08  
   15   -2761.5106543676      5.02e-09  Convergence criterion met
 ---------------------------------------
 SCF time:   CPU 638.48s  wall 113.00s 
 SCF   energy in the final basis set =    -2761.5106543676
 Total energy in the final basis set =    -2761.5106543676

 --------------------------------------------------------------

                    Orbital Energies (a.u.)
 --------------------------------------------------------------

 Alpha MOs
 -- Occupied --
********-101.5782-101.5779-101.5771-101.5666 -10.2809 -10.2796 -10.2781
-10.2749 -10.2560 -10.2386 -10.2226 -10.2212 -10.2073 -10.2048 -10.2034
-10.2016  -9.4932  -9.4926  -9.4925  -9.4918  -9.4812  -7.2583  -7.2576
 -7.2574  -7.2566  -7.2481  -7.2475  -7.2474  -7.2471  -7.2469  -7.2467
 -7.2464  -7.2460  -7.2459  -7.2360  -7.2356  -0.9619  -0.9174  -0.9129
 -0.8940  -0.8668  -0.8615  -0.8472  -0.8003  -0.7626  -0.7575  -0.7452
 -0.6653  -0.6434  -0.6302  -0.6089  -0.5521  -0.5455  -0.5279  -0.4987
 -0.4957  -0.4784  -0.4690  -0.4631  -0.4618  -0.4517  -0.4312  -0.4246
 -0.4158  -0.4021  -0.3904  -0.3865  -0.3783  -0.3584  -0.3568  -0.3523
 -0.3502  -0.3370  -0.3336  -0.3298  -0.3138  -0.2955  -0.2752  -0.2707
 -0.2606
 -- Virtual --
 -0.0723  -0.0588  -0.0534  -0.0405  -0.0287  -0.0147  -0.0055  -0.0013
  0.0054   0.0088   0.0187   0.0202   0.0247   0.0282   0.0329   0.0399
  0.0463   0.0553   0.0557   0.0612   0.0702   0.0727   0.0766   0.0810
  0.0834   0.0864   0.0871   0.0932   0.0950   0.1007   0.1009   0.1046
  0.1089   0.1101   0.1137   0.1182   0.1207   0.1228   0.1273   0.1288
  0.1316   0.1329   0.1378   0.1416   0.1431   0.1468   0.1479   0.1534
  0.1606   0.1629   0.1673   0.1702   0.1795   0.1822   0.1846   0.1864
  0.1920   0.1998   0.2002   0.2068   0.2083   0.2100   0.2167   0.2187
  0.2268   0.2314   0.2343   0.2407   0.2477   0.2495   0.2508   0.2573
  0.2605   0.2622   0.2690   0.2727   0.2735   0.2768   0.2787   0.2824
  0.2856   0.2905   0.2919   0.3018   0.3025   0.3082   0.3109   0.3191
  0.3271   0.3328   0.3396   0.3445   0.3559   0.3591   0.4064   0.4171
  0.4326   0.4348   0.4431   0.4491   0.4513   0.4546   0.4592   0.4628
  0.4691   0.4778   0.4852   0.4890   0.4932   0.4962   0.5052   0.5170
  0.5260   0.5411   0.5475   0.5541   0.5598   0.5618   0.5734   0.5786
  0.5815   0.5926   0.5990   0.6008   0.6046   0.6116   0.6193   0.6204
  0.6361   0.6404   0.6554   0.6559   0.6710   0.6768   0.6872   0.6950
  0.7034   0.7066   0.7158   0.7212   0.7441   0.7531   0.7595   0.7875
  0.7943   0.8132   0.8218   0.8282   0.8325   0.8375   0.8403   0.8427
  0.8436   0.8453   0.8495   0.8524   0.8558   0.8606   0.8640   0.8675
  0.8703   0.8717   0.8833   0.8984   0.9037   0.9067   0.9107   0.9151
  0.9230   0.9302   0.9394   0.9421   0.9448   0.9522   0.9586   0.9640
  0.9700   0.9742   0.9817   0.9887   1.0075   1.0134   1.0294   1.0385
  1.0600   1.0689   1.0939   1.1009   1.1126   1.1288   1.1504   1.1808
  1.1888   1.2026   1.2290   1.2344   1.2476   1.2569   1.2744   1.2781
  1.2852   1.2892   1.3031   1.3167   1.3478   1.3740   1.3888   1.4048
  1.4483   1.4789   1.4965   1.5056   1.5183   1.5420   1.5560   1.5786
  1.5916   1.6028   1.6199   1.6293   1.6407   1.6689   1.6743   1.6856
  1.7269   1.7412   1.7427   1.7670   1.7941   1.8083   1.8339   1.8486
  1.8544   1.8755   1.8802   1.9040   1.9116   1.9141   1.9245   1.9443
  1.9612   1.9839   1.9936   1.9964   2.0279   2.0431   2.0644   2.0985
  2.1227   2.1335   2.1775   2.2232   2.2282   2.2369   2.2478   2.2671
  2.2792   2.2868   2.2962   2.3090   2.3159   2.3239   2.3557   2.3891
  2.3946   2.4200   2.4256   2.4366   2.4422   2.4513   2.4780   2.4968
  2.5167   2.5385   2.5433   2.5630   2.5978   2.6338   2.6406   2.6497
  2.6698   2.6806   2.7007   2.7145   2.7405   2.7495   2.7574   2.7613
  2.7784   2.7897   2.7941   2.8239   2.8381   2.8476   2.8675   2.8915
  2.9185   2.9579   2.9838   3.0611   3.0661   3.0863   3.1236   3.1328
  3.1485   3.1772   3.2019   3.2217   3.2535   3.3465   3.3650   3.3837
  3.4858   3.5138   3.5815   3.6428   3.6663   3.7567   3.7841   3.8993
  4.0095   4.0375   4.1058   4.1314   4.3889   4.8012   4.8306   9.7236
  9.7793   9.7822   9.8044   9.8185  23.3277  23.5839  23.8047  23.8586
 23.9001  23.9295  23.9715  23.9753  24.0516  24.0620  24.0958  24.1658
 25.7717  25.8075  25.8314  25.8674  25.9246  26.0785  26.1012  26.1383
 26.1821  26.2782  26.4508  26.5991  26.6216  26.7343  26.9352 215.7116
215.7729 215.7768 215.8032 215.8206
 --------------------------------------------------------------

          Ground-State Mulliken Net Atomic Charges

     Atom                 Charge (a.u.)
  ----------------------------------------
      1 C                    -0.115478
      2 C                    -1.161488
      3 H                     0.224560
      4 C                    -0.234950
      5 Cl                    0.637645
      6 C                     0.004390
      7 Cl                    0.637835
      8 C                    -0.589567
      9 Cl                    0.612125
     10 C                    -0.288731
     11 Cl                    0.643112
     12 C                     0.599255
     13 C                    -1.147240
     14 H                     0.207932
     15 C                     0.616738
     16 Cl                    0.473794
     17 C                    -0.504154
     18 H                     0.190874
     19 C                    -0.468030
     20 H                     0.179799
     21 C                    -0.687178
     22 H                     0.168760
  ----------------------------------------
  Sum of atomic charges =     0.000000

 -----------------------------------------------------------------
                    Cartesian Multipole Moments
 -----------------------------------------------------------------
    Charge (ESU x 10^10)
                 0.0000
    Dipole Moment (Debye)
         X       1.2854      Y      -1.2604      Z      -1.0342
       Tot       2.0761
    Quadrupole Moments (Debye-Ang)
        XX    -136.9626     XY      -3.7935     YY    -133.0903
        XZ      -2.4154     YZ       4.5969     ZZ    -130.1420
    Octopole Moments (Debye-Ang^2)
       XXX      62.5097    XXY     -43.0459    XYY      20.9278
       YYY     -87.7570    XXZ     -22.3449    XYZ      11.5869
       YYZ      -6.4412    XZZ      43.9424    YZZ     -40.3019
       ZZZ     -28.8230
    Hexadecapole Moments (Debye-Ang^3)
      XXXX   -6493.1286   XXXY    -334.4462   XXYY   -1207.9935
      XYYY    -273.8610   YYYY    -580.6921   XXXZ     785.1325
      XXYZ      37.5081   XYYZ     294.3015   YYYZ      13.7580
      XXZZ   -1520.3672   XYZZ    -125.1224   YYZZ    -613.7287
      XZZZ     825.4322   YZZZ      31.6316   ZZZZ   -3040.6107
 -----------------------------------------------------------------
 Calculating analytic gradient of the SCF energy
 Gradient of SCF Energy
            1           2           3           4           5           6
    1  -0.0004632  -0.0012459   0.0005400  -0.0021555  -0.0013900   0.0095598
    2   0.0001104  -0.0003653   0.0016854  -0.0005802   0.0001544  -0.0004109
    3   0.0036845  -0.0008045  -0.0001196  -0.0053658   0.0026120  -0.0079261
            7           8           9          10          11          12
    1  -0.0040446   0.0086980  -0.0022856  -0.0050487  -0.0072225   0.0007548
    2   0.0004412  -0.0002580   0.0002664   0.0004786   0.0005296   0.0007859
    3   0.0023268   0.0055755  -0.0033932   0.0041452  -0.0015642   0.0031597
           13          14          15          16          17          18
    1   0.0010825  -0.0001385   0.0022162  -0.0007123  -0.0055313   0.0000533
    2  -0.0044820  -0.0014790   0.0025916  -0.0006107  -0.0001649  -0.0005311
    3  -0.0058588   0.0013088   0.0003272  -0.0001546   0.0023171  -0.0002277
           19          20          21          22
    1   0.0015340  -0.0004431   0.0040851   0.0021574
    2   0.0000115   0.0002390   0.0004525   0.0011355
    3  -0.0005879   0.0001003   0.0002579   0.0001876
 Max gradient component =       9.560E-03
 RMS gradient           =       3.028E-03
 Gradient time:  CPU 188.23 s  wall 31.59 s
 Geometry Optimization Parameters
   NAtoms,    NIC,     NZ,  NCons,   NDum,   NFix, NCnnct, MaxDiis
       22     155      22       0       0       0       0       0

 Cartesian Hessian Update
 Hessian updated using BFGS update


** GEOMETRY OPTIMIZATION IN DELOCALIZED INTERNAL COORDINATES **
   Searching for a Minimum

   Optimization Cycle:   2

                       Coordinates (Angstroms)
     ATOM                X               Y               Z
      1  C        -0.0528015283   -0.0143893489   -0.0990796038
      2  C        -0.0001132608   -0.0506492474    1.2962104505
      3  H         0.9635791385   -0.1025023515    1.7859507652
      4  C        -1.1467884544   -0.0178149427    2.0732550784
      5  Cl       -0.9926051974   -0.0737910695    3.8164205254
      6  C        -2.3980750179    0.0654147004    1.4718349911
      7  Cl       -3.8501005673    0.1147882222    2.4451679465
      8  C        -2.4788440741    0.1218343175    0.0818773223
      9  Cl       -4.0441708402    0.2524950371   -0.6878137643
     10  C        -1.3245059156    0.0817429047   -0.7013270946
     11  Cl       -1.5252180001    0.2100419894   -2.4388804396
     12  C         1.2463794240   -0.0533571902   -0.8383161606
     13  C         2.2704548851    0.8163940965   -0.4503917677
     14  H         2.1067705567    1.5088326158    0.3663065646
     15  C         3.5003508744    0.7992909994   -1.0943353795
     16  Cl        4.7584793642    1.9106224472   -0.5833842259
     17  C         3.7452892340   -0.0924678647   -2.1294051027
     18  H         4.7077082728   -0.1032196545   -2.6257335519
     19  C         2.7422495666   -0.9761722154   -2.5094568842
     20  H         2.9238036501   -1.6836350037   -3.3092436669
     21  C         1.5069843413   -0.9595413747   -1.8737775081
     22  H         0.7455060083   -1.6586351079   -2.1848453878
   Point Group: c1    Number of degrees of freedom:    60


   Energy is  -2761.510654368

 Hessian updated using BFGS update

 53 Hessian modes will be used to form the next step
  Hessian Eigenvalues:
     0.013125    0.019212    0.020093    0.023181    0.023258    0.023570
     0.023616    0.023677    0.023933    0.023938    0.024087    0.024090
     0.024113    0.024114    0.024134    0.024135    0.024142    0.024143
     0.028644    0.159770    0.159966    0.159987    0.159997    0.160245
     0.219381    0.230712    0.234726    0.235406    0.244214    0.249976
     0.249991    0.249992    0.250000    0.250000    0.250000    0.297551
     0.300947    0.331969    0.355104    0.356642    0.392853    0.425795
     0.428758    0.431148    0.457359    0.460804    0.467782    0.472065
     0.476941    0.478203    0.478219    0.479084    0.599290

 Minimum search - taking simple RFO step
 Searching for Lamda that Minimizes Along All modes
 Value Taken    Lamda =  -0.00282767
 Step Taken.  Stepsize is  0.230804

                             Maximum     Tolerance    Cnvgd?
         Gradient           0.014455      0.000300      NO
         Displacement       0.183682      0.001200      NO
         Energy change     -0.005867      0.000001      NO


 New Cartesian Coordinates Obtained by Inverse Iteration

 Displacement from previous Coordinates is:  0.822319
 ----------------------------------------------------------------
             Standard Nuclear Orientation (Angstroms)
    I     Atom           X                Y                Z
 ----------------------------------------------------------------
    1      C      -0.0439336611     0.0016530455    -0.0849562236
    2      C      -0.0047450565    -0.0940903291     1.3086286839
    3      H       0.9498282431    -0.2119205884     1.8036602487
    4      C      -1.1582295998    -0.0708419830     2.0777624087
    5      Cl     -1.0020154971    -0.2195436741     3.8110751458
    6      C      -2.4093830658     0.0538795090     1.4686239352
    7      Cl     -3.8619698993     0.0712916414     2.4280536622
    8      C      -2.4749616095     0.1638035984     0.0717889673
    9      Cl     -4.0319373718     0.3457145626    -0.6906582223
   10      C      -1.3000048890     0.1369134322    -0.6990793233
   11      Cl     -1.4037767543     0.3476315205    -2.4332092601
   12      C       1.2464333441    -0.0370325418    -0.8292448092
   13      C       2.2529325717     0.8771709809    -0.4898981447
   14      H       2.0770127257     1.6294077575     0.2692807630
   15      C       3.4798534493     0.8354206922    -1.1422336797
   16      Cl      4.7206957519     2.0013564972    -0.7116821425
   17      C       3.7391782073    -0.1076225398    -2.1303892503
   18      H       4.6996436930    -0.1258691931    -2.6298499409
   19      C       2.7417897924    -1.0228846928    -2.4594739931
   20      H       2.9334484877    -1.7708402370    -3.2196760347
   21      C       1.5052722622    -0.9898200356    -1.8225806447
   22      H       0.7492013356    -1.7184954634    -2.0849090393
 ----------------------------------------------------------------
 Nuclear Repulsion Energy =        1702.14519350 hartrees
 There are       81 alpha and       81 beta electrons
 Applying Cartesian multipole field
    Component          Value
    ---------          -----
     (2,0,0)        1.00000E-12
     (0,2,0)        2.00000E-11
     (0,0,2)       -3.00000E-11
 Nucleus-field energy     =    -0.0000000562 hartrees
 Requested basis set is 6-311++G(d,p)
 There are 162 shells and 449 basis functions
 A cutoff of  1.0D-15 yielded  10050 shell pairs
 There are     83579 function pairs (     89751 Cartesian)
 Smallest overlap matrix eigenvalue = 2.81E-07
 Linear dependence detected in AO basis
 Number of orthogonalized atomic orbitals = 445
 Maximum deviation from orthogonality = 1.526E-09
 Guess from superposition of atomic densities
 Warning:  Energy on first SCF cycle will be non-variational
 SAD guess density has 162.000000 electrons

 -----------------------------------------------------------------------
  General SCF calculation program by
  Eric Jon Sundstrom, Paul Horn, Yuezhi Mao, Dmitri Zuev, Alec White,
  David Stuck, Shaama M.S., Shane Yost, Joonho Lee, David Small,
  Daniel Levine, Susi Lehtola, Hugh Burton, Evgeny Epifanovsky,
  Bang C. Huynh
 -----------------------------------------------------------------------
 Exchange:     0.2000 Hartree-Fock + 0.0800 Slater + 0.7200 B88
 Correlation:  0.1900 VWN1RPA + 0.8100 LYP
 Using SG-1 standard quadrature grid
 using 6 threads for integral computing
 -------------------------------------------------------
 OpenMP Integral computing Module                
 Release: version 2.0, May 2017, Q-Chem Inc. Pleasanton 
 -------------------------------------------------------
 A restricted SCF calculation will be
 performed using DIIS
 SCF converges when DIIS error is below 1.0e-08
 ---------------------------------------
  Cycle       Energy         DIIS error
 ---------------------------------------
    1   -2765.4892342414      2.91e-02  
    2   -2761.3689330465      2.33e-03  
    3   -2761.2659326385      2.96e-03  
    4   -2761.4974471178      7.17e-04  
    5   -2761.5093052412      3.30e-04  
    6   -2761.5119283489      9.44e-05  
    7   -2761.5121168301      3.52e-05  
    8   -2761.5121464351      1.22e-05  
    9   -2761.5121499839      3.24e-06  
   10   -2761.5121502327      1.15e-06  
   11   -2761.5121502647      3.11e-07  
   12   -2761.5121502667      1.49e-07  
   13   -2761.5121502674      4.29e-08  
   14   -2761.5121502675      1.58e-08  
   15   -2761.5121502676      4.90e-09  Convergence criterion met
 ---------------------------------------
 SCF time:   CPU 638.98s  wall 113.00s 
 SCF   energy in the final basis set =    -2761.5121502676
 Total energy in the final basis set =    -2761.5121502676

 --------------------------------------------------------------

                    Orbital Energies (a.u.)
 --------------------------------------------------------------

 Alpha MOs
 -- Occupied --
********-101.5789-101.5781-101.5769-101.5657 -10.2824 -10.2804 -10.2776
-10.2747 -10.2561 -10.2358 -10.2217 -10.2203 -10.2076 -10.2052 -10.2039
-10.2021  -9.4941  -9.4935  -9.4926  -9.4916  -9.4803  -7.2591  -7.2585
 -7.2574  -7.2564  -7.2490  -7.2484  -7.2479  -7.2475  -7.2474  -7.2469
 -7.2465  -7.2458  -7.2450  -7.2351  -7.2347  -0.9607  -0.9174  -0.9118
 -0.8958  -0.8680  -0.8618  -0.8457  -0.7989  -0.7619  -0.7558  -0.7439
 -0.6647  -0.6413  -0.6304  -0.6071  -0.5506  -0.5453  -0.5281  -0.4985
 -0.4962  -0.4791  -0.4686  -0.4625  -0.4602  -0.4514  -0.4320  -0.4253
 -0.4141  -0.4017  -0.3895  -0.3872  -0.3787  -0.3569  -0.3565  -0.3538
 -0.3482  -0.3361  -0.3344  -0.3289  -0.3167  -0.2928  -0.2748  -0.2696
 -0.2606
 -- Virtual --
 -0.0703  -0.0598  -0.0507  -0.0399  -0.0309  -0.0147  -0.0041  -0.0007
  0.0056   0.0089   0.0185   0.0194   0.0243   0.0281   0.0331   0.0397
  0.0470   0.0555   0.0558   0.0614   0.0702   0.0721   0.0769   0.0802
  0.0835   0.0857   0.0874   0.0930   0.0947   0.0997   0.1007   0.1049
  0.1093   0.1103   0.1141   0.1180   0.1203   0.1230   0.1269   0.1278
  0.1304   0.1314   0.1365   0.1412   0.1425   0.1464   0.1479   0.1528
  0.1605   0.1641   0.1659   0.1692   0.1785   0.1820   0.1825   0.1855
  0.1926   0.1986   0.1992   0.2049   0.2092   0.2106   0.2181   0.2195
  0.2284   0.2307   0.2333   0.2397   0.2474   0.2501   0.2507   0.2585
  0.2605   0.2632   0.2677   0.2707   0.2733   0.2755   0.2777   0.2820
  0.2870   0.2894   0.2920   0.2964   0.3007   0.3097   0.3113   0.3194
  0.3241   0.3328   0.3395   0.3441   0.3560   0.3595   0.4050   0.4165
  0.4330   0.4350   0.4423   0.4489   0.4508   0.4560   0.4597   0.4617
  0.4685   0.4775   0.4839   0.4891   0.4913   0.4942   0.5055   0.5170
  0.5260   0.5422   0.5498   0.5508   0.5615   0.5646   0.5701   0.5785
  0.5801   0.5938   0.6015   0.6046   0.6075   0.6126   0.6183   0.6210
  0.6319   0.6412   0.6562   0.6592   0.6723   0.6781   0.6856   0.6917
  0.7025   0.7073   0.7146   0.7220   0.7414   0.7498   0.7635   0.7829
  0.7947   0.8118   0.8199   0.8282   0.8339   0.8372   0.8400   0.8416
  0.8423   0.8444   0.8504   0.8541   0.8557   0.8586   0.8648   0.8657
  0.8711   0.8718   0.8853   0.8978   0.9018   0.9076   0.9107   0.9161
  0.9206   0.9316   0.9371   0.9423   0.9459   0.9525   0.9601   0.9675
  0.9731   0.9753   0.9839   0.9885   1.0108   1.0132   1.0321   1.0349
  1.0595   1.0657   1.0947   1.0981   1.1145   1.1280   1.1521   1.1805
  1.1860   1.2040   1.2286   1.2339   1.2495   1.2611   1.2718   1.2793
  1.2860   1.2894   1.3037   1.3152   1.3472   1.3727   1.3968   1.4092
  1.4445   1.4785   1.4964   1.5103   1.5169   1.5522   1.5572   1.5767
  1.5877   1.6079   1.6179   1.6301   1.6423   1.6647   1.6760   1.6890
  1.7263   1.7393   1.7419   1.7691   1.7954   1.8042   1.8320   1.8474
  1.8528   1.8712   1.8772   1.9026   1.9108   1.9139   1.9255   1.9551
  1.9590   1.9801   1.9950   1.9988   2.0220   2.0435   2.0565   2.1017
  2.1200   2.1283   2.1762   2.2207   2.2268   2.2399   2.2467   2.2661
  2.2803   2.2834   2.2898   2.3073   2.3124   2.3279   2.3574   2.3887
  2.3971   2.4173   2.4215   2.4369   2.4460   2.4517   2.4783   2.4975
  2.5134   2.5358   2.5444   2.5644   2.5957   2.6347   2.6435   2.6461
  2.6718   2.6808   2.7002   2.7084   2.7417   2.7505   2.7534   2.7566
  2.7792   2.7887   2.7970   2.8214   2.8301   2.8408   2.8619   2.8875
  2.9175   2.9663   2.9887   3.0597   3.0649   3.0848   3.1139   3.1317
  3.1513   3.1752   3.1989   3.2181   3.2516   3.3439   3.3608   3.3798
  3.4855   3.5112   3.5808   3.6442   3.6645   3.7569   3.7803   3.9017
  4.0063   4.0318   4.1056   4.1304   4.3733   4.7982   4.8294   9.7294
  9.7808   9.7851   9.8065   9.8159  23.3328  23.5895  23.7963  23.8458
 23.8966  23.9280  23.9452  23.9747  24.0459  24.0536  24.0951  24.1589
 25.7716  25.8054  25.8299  25.8682  25.9269  26.0842  26.0939  26.1373
 26.1755  26.2893  26.4508  26.5972  26.6140  26.7323  26.9366 215.7180
215.7740 215.7803 215.8054 215.8172
 --------------------------------------------------------------

          Ground-State Mulliken Net Atomic Charges

     Atom                 Charge (a.u.)
  ----------------------------------------
      1 C                    -0.161543
      2 C                    -1.026621
      3 H                     0.231631
      4 C                    -0.312160
      5 Cl                    0.633750
      6 C                    -0.102872
      7 Cl                    0.637909
      8 C                    -0.394286
      9 Cl                    0.603368
     10 C                    -0.488450
     11 Cl                    0.620621
     12 C                     0.613142
     13 C                    -1.056671
     14 H                     0.209903
     15 C                     0.597193
     16 Cl                    0.470980
     17 C                    -0.520724
     18 H                     0.191064
     19 C                    -0.501868
     20 H                     0.180325
     21 C                    -0.604010
     22 H                     0.179318
  ----------------------------------------
  Sum of atomic charges =     0.000000

 -----------------------------------------------------------------
                    Cartesian Multipole Moments
 -----------------------------------------------------------------
    Charge (ESU x 10^10)
                -0.0000
    Dipole Moment (Debye)
         X       1.2114      Y      -1.3510      Z      -0.9349
       Tot       2.0412
    Quadrupole Moments (Debye-Ang)
        XX    -136.8087     XY      -4.1056     YY    -132.7720
        XZ      -2.3963     YZ       4.7103     ZZ    -130.6186
    Octopole Moments (Debye-Ang^2)
       XXX      58.3236    XXY     -46.1253    XYY      20.4989
       YYY     -93.2717    XXZ     -19.2004    XYZ      11.9677
       YYZ      -5.0924    XZZ      42.5951    YZZ     -42.1756
       ZZZ     -21.8072
    Hexadecapole Moments (Debye-Ang^3)
      XXXX   -6424.7403   XXXY    -344.9301   XXYY   -1205.8531
      XYYY    -277.7487   YYYY    -633.1784   XXXZ     817.5324
      XXYZ      57.7902   XYYZ     305.1602   YYYZ      73.9459
      XXZZ   -1514.0077   XYZZ    -127.9534   YYZZ    -620.2699
      XZZZ     861.7581   YZZZ      81.3910   ZZZZ   -3038.6866
 -----------------------------------------------------------------
 Calculating analytic gradient of the SCF energy
 Gradient of SCF Energy
            1           2           3           4           5           6
    1   0.0009491  -0.0008845  -0.0002353  -0.0001336   0.0002929   0.0018987
    2   0.0007027   0.0005246   0.0001255   0.0003294  -0.0002663   0.0002242
    3  -0.0008823   0.0005141  -0.0000240  -0.0007626   0.0006242  -0.0017882
            7           8           9          10          11          12
    1  -0.0019477   0.0010544  -0.0026816   0.0007250   0.0005465  -0.0018677
    2   0.0000063  -0.0001571   0.0001682  -0.0010945   0.0002951  -0.0009203
    3   0.0008289   0.0022040   0.0005550  -0.0001636  -0.0013130   0.0014435
           13          14          15          16          17          18
    1   0.0009840   0.0002752   0.0010394  -0.0006713  -0.0007960   0.0001672
    2  -0.0009242   0.0001464   0.0014699  -0.0005552  -0.0000903  -0.0000703
    3  -0.0010999   0.0002757   0.0009966  -0.0001800   0.0000927  -0.0002333
           19          20          21          22
    1   0.0005865  -0.0001953   0.0001747   0.0007194
    2  -0.0001960   0.0000173   0.0006335  -0.0003688
    3  -0.0001387   0.0001430  -0.0011114   0.0000192
 Max gradient component =       2.682E-03
 RMS gradient           =       8.851E-04
 Gradient time:  CPU 188.55 s  wall 31.62 s
 Geometry Optimization Parameters
   NAtoms,    NIC,     NZ,  NCons,   NDum,   NFix, NCnnct, MaxDiis
       22     155      22       0       0       0       0       0

 Cartesian Hessian Update
 Hessian updated using BFGS update


** GEOMETRY OPTIMIZATION IN DELOCALIZED INTERNAL COORDINATES **
   Searching for a Minimum

   Optimization Cycle:   3

                       Coordinates (Angstroms)
     ATOM                X               Y               Z
      1  C        -0.0439336611    0.0016530455   -0.0849562236
      2  C        -0.0047450565   -0.0940903291    1.3086286839
      3  H         0.9498282431   -0.2119205884    1.8036602487
      4  C        -1.1582295998   -0.0708419830    2.0777624087
      5  Cl       -1.0020154971   -0.2195436741    3.8110751458
      6  C        -2.4093830658    0.0538795090    1.4686239352
      7  Cl       -3.8619698993    0.0712916414    2.4280536622
      8  C        -2.4749616095    0.1638035984    0.0717889673
      9  Cl       -4.0319373718    0.3457145626   -0.6906582223
     10  C        -1.3000048890    0.1369134322   -0.6990793233
     11  Cl       -1.4037767543    0.3476315205   -2.4332092601
     12  C         1.2464333441   -0.0370325418   -0.8292448092
     13  C         2.2529325717    0.8771709809   -0.4898981447
     14  H         2.0770127257    1.6294077575    0.2692807630
     15  C         3.4798534493    0.8354206922   -1.1422336797
     16  Cl        4.7206957519    2.0013564972   -0.7116821425
     17  C         3.7391782073   -0.1076225398   -2.1303892503
     18  H         4.6996436930   -0.1258691931   -2.6298499409
     19  C         2.7417897924   -1.0228846928   -2.4594739931
     20  H         2.9334484877   -1.7708402370   -3.2196760347
     21  C         1.5052722622   -0.9898200356   -1.8225806447
     22  H         0.7492013356   -1.7184954634   -2.0849090393
   Point Group: c1    Number of degrees of freedom:    60


   Energy is  -2761.512150268

 Hessian updated using BFGS update

 56 Hessian modes will be used to form the next step
  Hessian Eigenvalues:
     0.012016    0.019180    0.020068    0.022994    0.023390    0.023518
     0.023594    0.023764    0.023914    0.023940    0.024090    0.024091
     0.024112    0.024116    0.024132    0.024137    0.024143    0.024382
     0.028851    0.159299    0.159966    0.159997    0.160069    0.160515
     0.217013    0.222318    0.234726    0.235640    0.247074    0.249978
     0.249992    0.249997    0.250000    0.250000    0.250000    0.274515
     0.287419    0.300961    0.301551    0.332016    0.355189    0.356615
     0.356762    0.395302    0.428408    0.431067    0.434906    0.449578
     0.466917    0.467900    0.472741    0.477724    0.478210    0.478968
     0.487483    0.592315

 Minimum search - taking simple RFO step
 Searching for Lamda that Minimizes Along All modes
 Value Taken    Lamda =  -0.00034984
 Step Taken.  Stepsize is  0.111596

                             Maximum     Tolerance    Cnvgd?
         Gradient           0.003318      0.000300      NO
         Displacement       0.082916      0.001200      NO
         Energy change     -0.001496      0.000001      NO


 New Cartesian Coordinates Obtained by Inverse Iteration

 Displacement from previous Coordinates is:  0.394609
 ----------------------------------------------------------------
             Standard Nuclear Orientation (Angstroms)
    I     Atom           X                Y                Z
 ----------------------------------------------------------------
    1      C      -0.0352591393     0.0095257437    -0.0703014664
    2      C      -0.0037311006    -0.1196209677     1.3202398061
    3      H       0.9466187263    -0.2590843042     1.8185205739
    4      C      -1.1650236108    -0.1037128356     2.0797672386
    5      Cl     -1.0260463705    -0.2823463273     3.8101725796
    6      C      -2.4119653662     0.0415356629     1.4632425571
    7      Cl     -3.8656620973     0.0486406580     2.4129595549
    8      C      -2.4645549502     0.1822339755     0.0665519988
    9      Cl     -4.0004011331     0.3873382714    -0.7221397321
   10      C      -1.2834196681     0.1677926030    -0.6897015580
   11      Cl     -1.3689787119     0.4065769448    -2.4183353511
   12      C       1.2513359013    -0.0264636766    -0.8188631585
   13      C       2.2487372868     0.9062912499    -0.5082771595
   14      H       2.0682492634     1.6795176772     0.2277902687
   15      C       3.4706303078     0.8534214819    -1.1704665717
   16      Cl      4.7073593264     2.0415415995    -0.7836477132
   17      C       3.7315165196    -0.1141546989    -2.1344470300
   18      H       4.6886600465    -0.1373090268    -2.6391134992
   19      C       2.7369731708    -1.0429386065    -2.4351315606
   20      H       2.9287068397    -1.8068976510    -3.1796148993
   21      C       1.5056437766    -1.0019565306    -1.7890434972
   22      H       0.7449434426    -1.7346492832    -2.0291282745
 ----------------------------------------------------------------
 Nuclear Repulsion Energy =        1703.70764443 hartrees
 There are       81 alpha and       81 beta electrons
 Applying Cartesian multipole field
    Component          Value
    ---------          -----
     (2,0,0)        1.00000E-12
     (0,2,0)        2.00000E-11
     (0,0,2)       -3.00000E-11
 Nucleus-field energy     =    -0.0000000557 hartrees
 Requested basis set is 6-311++G(d,p)
 There are 162 shells and 449 basis functions
 A cutoff of  1.0D-15 yielded  10056 shell pairs
 There are     83606 function pairs (     89780 Cartesian)
 Smallest overlap matrix eigenvalue = 2.82E-07
 Linear dependence detected in AO basis
 Number of orthogonalized atomic orbitals = 445
 Maximum deviation from orthogonality = 4.184E-10
 Guess from superposition of atomic densities
 Warning:  Energy on first SCF cycle will be non-variational
 SAD guess density has 162.000000 electrons

 -----------------------------------------------------------------------
  General SCF calculation program by
  Eric Jon Sundstrom, Paul Horn, Yuezhi Mao, Dmitri Zuev, Alec White,
  David Stuck, Shaama M.S., Shane Yost, Joonho Lee, David Small,
  Daniel Levine, Susi Lehtola, Hugh Burton, Evgeny Epifanovsky,
  Bang C. Huynh
 -----------------------------------------------------------------------
 Exchange:     0.2000 Hartree-Fock + 0.0800 Slater + 0.7200 B88
 Correlation:  0.1900 VWN1RPA + 0.8100 LYP
 Using SG-1 standard quadrature grid
 using 6 threads for integral computing
 -------------------------------------------------------
 OpenMP Integral computing Module                
 Release: version 2.0, May 2017, Q-Chem Inc. Pleasanton 
 -------------------------------------------------------
 A restricted SCF calculation will be
 performed using DIIS
 SCF converges when DIIS error is below 1.0e-08
 ---------------------------------------
  Cycle       Energy         DIIS error
 ---------------------------------------
    1   -2765.5048872913      2.92e-02  
    2   -2761.3688766727      2.33e-03  
    3   -2761.2653099889      2.96e-03  
    4   -2761.4971743680      7.28e-04  
    5   -2761.5094801107      3.29e-04  
    6   -2761.5120906896      9.50e-05  
    7   -2761.5122815870      3.55e-05  
    8   -2761.5123117510      1.22e-05  
    9   -2761.5123152664      3.25e-06  
   10   -2761.5123155158      1.14e-06  
   11   -2761.5123155476      3.06e-07  
   12   -2761.5123155493      1.48e-07  
   13   -2761.5123155503      4.29e-08  
   14   -2761.5123155502      1.58e-08  
   15   -2761.5123155502      4.76e-09  Convergence criterion met
 ---------------------------------------
 SCF time:   CPU 638.94s  wall 113.00s 
 SCF   energy in the final basis set =    -2761.5123155502
 Total energy in the final basis set =    -2761.5123155502

 --------------------------------------------------------------

                    Orbital Energies (a.u.)
 --------------------------------------------------------------

 Alpha MOs
 -- Occupied --
********-101.5790-101.5780-101.5764-101.5652 -10.2818 -10.2804 -10.2763
-10.2745 -10.2560 -10.2347 -10.2208 -10.2202 -10.2075 -10.2050 -10.2039
-10.2018  -9.4944  -9.4937  -9.4925  -9.4912  -9.4798  -7.2594  -7.2587
 -7.2573  -7.2559  -7.2493  -7.2486  -7.2482  -7.2476  -7.2474  -7.2468
 -7.2461  -7.2454  -7.2445  -7.2347  -7.2343  -0.9612  -0.9179  -0.9120
 -0.8959  -0.8689  -0.8616  -0.8455  -0.7985  -0.7620  -0.7556  -0.7433
 -0.6646  -0.6404  -0.6307  -0.6069  -0.5504  -0.5455  -0.5284  -0.4986
 -0.4963  -0.4792  -0.4688  -0.4623  -0.4602  -0.4513  -0.4324  -0.4257
 -0.4135  -0.4022  -0.3891  -0.3874  -0.3784  -0.3567  -0.3561  -0.3543
 -0.3484  -0.3357  -0.3340  -0.3285  -0.3170  -0.2916  -0.2750  -0.2693
 -0.2608
 -- Virtual --
 -0.0688  -0.0597  -0.0494  -0.0394  -0.0321  -0.0147  -0.0036  -0.0004
  0.0056   0.0089   0.0182   0.0196   0.0247   0.0284   0.0332   0.0396
  0.0475   0.0556   0.0561   0.0615   0.0698   0.0722   0.0771   0.0803
  0.0836   0.0855   0.0876   0.0928   0.0946   0.0997   0.1004   0.1051
  0.1092   0.1106   0.1143   0.1182   0.1202   0.1231   0.1265   0.1277
  0.1297   0.1309   0.1362   0.1412   0.1424   0.1463   0.1483   0.1527
  0.1605   0.1646   0.1658   0.1690   0.1777   0.1817   0.1823   0.1856
  0.1930   0.1984   0.1992   0.2049   0.2092   0.2119   0.2187   0.2198
  0.2294   0.2297   0.2341   0.2397   0.2476   0.2498   0.2506   0.2590
  0.2606   0.2642   0.2669   0.2697   0.2734   0.2747   0.2778   0.2828
  0.2876   0.2890   0.2918   0.2949   0.3002   0.3091   0.3117   0.3190
  0.3225   0.3333   0.3396   0.3448   0.3569   0.3600   0.4052   0.4167
  0.4330   0.4355   0.4412   0.4491   0.4506   0.4572   0.4599   0.4609
  0.4683   0.4775   0.4836   0.4897   0.4913   0.4937   0.5049   0.5171
  0.5260   0.5431   0.5497   0.5508   0.5621   0.5648   0.5684   0.5778
  0.5796   0.5959   0.6024   0.6043   0.6110   0.6136   0.6191   0.6225
  0.6311   0.6426   0.6574   0.6617   0.6736   0.6784   0.6846   0.6909
  0.7000   0.7085   0.7148   0.7225   0.7420   0.7480   0.7661   0.7833
  0.7943   0.8116   0.8204   0.8279   0.8347   0.8363   0.8404   0.8411
  0.8429   0.8446   0.8506   0.8545   0.8560   0.8601   0.8649   0.8667
  0.8707   0.8726   0.8852   0.8984   0.9027   0.9079   0.9111   0.9178
  0.9209   0.9323   0.9356   0.9421   0.9461   0.9535   0.9599   0.9683
  0.9729   0.9774   0.9861   0.9901   1.0097   1.0151   1.0315   1.0371
  1.0570   1.0656   1.0959   1.0972   1.1162   1.1307   1.1534   1.1812
  1.1886   1.2053   1.2298   1.2349   1.2497   1.2625   1.2726   1.2819
  1.2871   1.2910   1.3038   1.3150   1.3499   1.3726   1.3991   1.4111
  1.4402   1.4789   1.4957   1.5136   1.5174   1.5557   1.5582   1.5749
  1.5889   1.6089   1.6193   1.6314   1.6442   1.6654   1.6768   1.6894
  1.7259   1.7387   1.7419   1.7710   1.7980   1.8048   1.8330   1.8473
  1.8535   1.8707   1.8759   1.9023   1.9120   1.9138   1.9267   1.9576
  1.9600   1.9803   1.9969   2.0042   2.0207   2.0466   2.0552   2.1037
  2.1186   2.1267   2.1768   2.2201   2.2265   2.2410   2.2474   2.2675
  2.2807   2.2834   2.2888   2.3067   2.3121   2.3315   2.3577   2.3900
  2.4013   2.4177   2.4224   2.4372   2.4473   2.4548   2.4804   2.4990
  2.5139   2.5353   2.5460   2.5664   2.5968   2.6351   2.6451   2.6469
  2.6744   2.6836   2.7008   2.7077   2.7433   2.7487   2.7541   2.7620
  2.7812   2.7886   2.7954   2.8147   2.8296   2.8426   2.8621   2.8842
  2.9177   2.9713   2.9921   3.0612   3.0669   3.0858   3.1132   3.1339
  3.1550   3.1759   3.1988   3.2197   3.2532   3.3452   3.3613   3.3806
  3.4880   3.5121   3.5837   3.6455   3.6680   3.7571   3.7812   3.9041
  4.0059   4.0322   4.1061   4.1315   4.3658   4.8006   4.8306   9.7318
  9.7808   9.7851   9.8070   9.8196  23.3346  23.5914  23.7953  23.8486
 23.8980  23.9288  23.9447  23.9774  24.0464  24.0532  24.0976  24.1607
 25.7716  25.8060  25.8288  25.8694  25.9277  26.0827  26.0992  26.1368
 26.1759  26.2922  26.4531  26.6010  26.6137  26.7350  26.9420 215.7207
215.7740 215.7801 215.8057 215.8215
 --------------------------------------------------------------

          Ground-State Mulliken Net Atomic Charges

     Atom                 Charge (a.u.)
  ----------------------------------------
      1 C                    -0.214252
      2 C                    -0.926724
      3 H                     0.232340
      4 C                    -0.334555
      5 Cl                    0.631103
      6 C                    -0.123574
      7 Cl                    0.632501
      8 C                    -0.350755
      9 Cl                    0.601512
     10 C                    -0.621114
     11 Cl                    0.620723
     12 C                     0.626226
     13 C                    -0.970763
     14 H                     0.211773
     15 C                     0.569956
     16 Cl                    0.475373
     17 C                    -0.510537
     18 H                     0.193202
     19 C                    -0.530031
     20 H                     0.179829
     21 C                    -0.575784
     22 H                     0.183551
  ----------------------------------------
  Sum of atomic charges =     0.000000

 -----------------------------------------------------------------
                    Cartesian Multipole Moments
 -----------------------------------------------------------------
    Charge (ESU x 10^10)
                 0.0000
    Dipole Moment (Debye)
         X       1.1665      Y      -1.3846      Z      -0.8890
       Tot       2.0169
    Quadrupole Moments (Debye-Ang)
        XX    -136.8560     XY      -4.2566     YY    -132.6468
        XZ      -2.2238     YZ       4.7644     ZZ    -130.7449
    Octopole Moments (Debye-Ang^2)
       XXX      56.5980    XXY     -47.4790    XYY      20.1374
       YYY     -95.4541    XXZ     -17.7407    XYZ      12.1947
       YYZ      -4.0639    XZZ      41.3981    YZZ     -42.8224
       ZZZ     -17.7780
    Hexadecapole Moments (Debye-Ang^3)
      XXXX   -6393.0013   XXXY    -352.0733   XXYY   -1203.8679
      XYYY    -282.0416   YYYY    -659.8384   XXXZ     834.7846
      XXYZ      67.6951   XYYZ     309.8866   YYYZ     103.3383
      XXZZ   -1507.1842   XYZZ    -130.2115   YYZZ    -623.7331
      XZZZ     877.2297   YZZZ     107.2588   ZZZZ   -3035.4582
 -----------------------------------------------------------------
 Calculating analytic gradient of the SCF energy
 Gradient of SCF Energy
            1           2           3           4           5           6
    1   0.0005198  -0.0003078  -0.0000950   0.0000793   0.0000708  -0.0001811
    2   0.0005387   0.0003425  -0.0002428   0.0000775   0.0000011   0.0000262
    3  -0.0013311   0.0005699   0.0000204   0.0004306  -0.0000707  -0.0000778
            7           8           9          10          11          12
    1   0.0000923   0.0005525   0.0001282   0.0002208   0.0001932  -0.0015206
    2  -0.0001070  -0.0001046   0.0000940  -0.0004539  -0.0001143  -0.0008864
    3   0.0006496  -0.0001066  -0.0007832   0.0003516   0.0002783   0.0001372
           13          14          15          16          17          18
    1   0.0003093   0.0001096   0.0001446  -0.0002267   0.0002427  -0.0000327
    2  -0.0000026   0.0002608   0.0004672  -0.0001915  -0.0002410   0.0000303
    3   0.0001864  -0.0001724   0.0005476  -0.0001284  -0.0002787  -0.0000804
           19          20          21          22
    1   0.0001007  -0.0000894  -0.0002382  -0.0000725
    2   0.0001672  -0.0000455   0.0006964  -0.0003122
    3   0.0001536   0.0000182  -0.0002561  -0.0000578
 Max gradient component =       1.521E-03
 RMS gradient           =       3.910E-04
 Gradient time:  CPU 188.50 s  wall 31.63 s
 Geometry Optimization Parameters
   NAtoms,    NIC,     NZ,  NCons,   NDum,   NFix, NCnnct, MaxDiis
       22     155      22       0       0       0       0       0

 Cartesian Hessian Update
 Hessian updated using BFGS update


** GEOMETRY OPTIMIZATION IN DELOCALIZED INTERNAL COORDINATES **
   Searching for a Minimum

   Optimization Cycle:   4

                       Coordinates (Angstroms)
     ATOM                X               Y               Z
      1  C        -0.0352591393    0.0095257437   -0.0703014664
      2  C        -0.0037311006   -0.1196209677    1.3202398061
      3  H         0.9466187263   -0.2590843042    1.8185205739
      4  C        -1.1650236108   -0.1037128356    2.0797672386
      5  Cl       -1.0260463705   -0.2823463273    3.8101725796
      6  C        -2.4119653662    0.0415356629    1.4632425571
      7  Cl       -3.8656620973    0.0486406580    2.4129595549
      8  C        -2.4645549502    0.1822339755    0.0665519988
      9  Cl       -4.0004011331    0.3873382714   -0.7221397321
     10  C        -1.2834196681    0.1677926030   -0.6897015580
     11  Cl       -1.3689787119    0.4065769448   -2.4183353511
     12  C         1.2513359013   -0.0264636766   -0.8188631585
     13  C         2.2487372868    0.9062912499   -0.5082771595
     14  H         2.0682492634    1.6795176772    0.2277902687
     15  C         3.4706303078    0.8534214819   -1.1704665717
     16  Cl        4.7073593264    2.0415415995   -0.7836477132
     17  C         3.7315165196   -0.1141546989   -2.1344470300
     18  H         4.6886600465   -0.1373090268   -2.6391134992
     19  C         2.7369731708   -1.0429386065   -2.4351315606
     20  H         2.9287068397   -1.8068976510   -3.1796148993
     21  C         1.5056437766   -1.0019565306   -1.7890434972
     22  H         0.7449434426   -1.7346492832   -2.0291282745
   Point Group: c1    Number of degrees of freedom:    60


   Energy is  -2761.512315550

 Hessian updated using BFGS update

 58 Hessian modes will be used to form the next step
  Hessian Eigenvalues:
     0.010052    0.019158    0.019839    0.023012    0.023389    0.023569
     0.023652    0.023891    0.023922    0.023996    0.024087    0.024100
     0.024110    0.024119    0.024130    0.024140    0.024216    0.024379
     0.028887    0.157702    0.159966    0.159979    0.160000    0.160148
     0.213844    0.219933    0.234729    0.235002    0.247928    0.249032
     0.249979    0.249992    0.249997    0.250000    0.250000    0.280463
     0.298603    0.300973    0.301010    0.315442    0.345849    0.355552
     0.356633    0.356660    0.356969    0.396689    0.427639    0.431056
     0.435904    0.456036    0.464795    0.467919    0.472015    0.477580
     0.478156    0.478971    0.525406    0.606183

 Minimum search - taking simple RFO step
 Searching for Lamda that Minimizes Along All modes
 Value Taken    Lamda =  -0.00005206
 Step Taken.  Stepsize is  0.041278

                             Maximum     Tolerance    Cnvgd?
         Gradient           0.002396      0.000300      NO
         Displacement       0.025621      0.001200      NO
         Energy change     -0.000165      0.000001      NO


 New Cartesian Coordinates Obtained by Inverse Iteration

 Displacement from previous Coordinates is:  0.110837
 ----------------------------------------------------------------
             Standard Nuclear Orientation (Angstroms)
    I     Atom           X                Y                Z
 ----------------------------------------------------------------
    1      C      -0.0348941436     0.0113819124    -0.0693166319
    2      C      -0.0032471800    -0.1278718569     1.3194939805
    3      H       0.9473954868    -0.2687144502     1.8170937356
    4      C      -1.1655183452    -0.1147098211     2.0779950399
    5      Cl     -1.0297323721    -0.3016869212     3.8077051619
    6      C      -2.4115448085     0.0378282197     1.4615333062
    7      Cl     -3.8676329465     0.0436341770     2.4056399218
    8      C      -2.4639884127     0.1893230334     0.0667038202
    9      Cl     -4.0013004555     0.4004626180    -0.7152660276
   10      C      -1.2824160313     0.1787525916    -0.6890781812
   11      Cl     -1.3654192874     0.4256947654    -2.4167526494
   12      C       1.2528599580    -0.0227259095    -0.8185822302
   13      C       2.2467078556     0.9150133392    -0.5156230066
   14      H       2.0642146083     1.6909575524     0.2168650121
   15      C       3.4679533597     0.8593735396    -1.1790258405
   16      Cl      4.7037878281     2.0524068276    -0.8009635766
   17      C       3.7309072289    -0.1159572410    -2.1341499730
   18      H       4.6884972825    -0.1414396604    -2.6376821070
   19      C       2.7390550002    -1.0501634350    -2.4269382072
   20      H       2.9329818427    -1.8193936322    -3.1654436231
   21      C       1.5087063298    -1.0068211150    -1.7794295065
   22      H       0.7469596620    -1.7400625747    -2.0137453107
 ----------------------------------------------------------------
 Nuclear Repulsion Energy =        1703.79420451 hartrees
 There are       81 alpha and       81 beta electrons
 Applying Cartesian multipole field
    Component          Value
    ---------          -----
     (2,0,0)        1.00000E-12
     (0,2,0)        2.00000E-11
     (0,0,2)       -3.00000E-11
 Nucleus-field energy     =    -0.0000000554 hartrees
 Requested basis set is 6-311++G(d,p)
 There are 162 shells and 449 basis functions
 A cutoff of  1.0D-15 yielded  10056 shell pairs
 There are     83606 function pairs (     89780 Cartesian)
 Smallest overlap matrix eigenvalue = 2.83E-07
 Linear dependence detected in AO basis
 Number of orthogonalized atomic orbitals = 445
 Maximum deviation from orthogonality = 4.684E-10
 Guess from superposition of atomic densities
 Warning:  Energy on first SCF cycle will be non-variational
 SAD guess density has 162.000000 electrons

 -----------------------------------------------------------------------
  General SCF calculation program by
  Eric Jon Sundstrom, Paul Horn, Yuezhi Mao, Dmitri Zuev, Alec White,
  David Stuck, Shaama M.S., Shane Yost, Joonho Lee, David Small,
  Daniel Levine, Susi Lehtola, Hugh Burton, Evgeny Epifanovsky,
  Bang C. Huynh
 -----------------------------------------------------------------------
 Exchange:     0.2000 Hartree-Fock + 0.0800 Slater + 0.7200 B88
 Correlation:  0.1900 VWN1RPA + 0.8100 LYP
 Using SG-1 standard quadrature grid
 using 6 threads for integral computing
 -------------------------------------------------------
 OpenMP Integral computing Module                
 Release: version 2.0, May 2017, Q-Chem Inc. Pleasanton 
 -------------------------------------------------------
 A restricted SCF calculation will be
 performed using DIIS
 SCF converges when DIIS error is below 1.0e-08
 ---------------------------------------
  Cycle       Energy         DIIS error
 ---------------------------------------
    1   -2765.5068948398      2.92e-02  
    2   -2761.3689016980      2.33e-03  
    3   -2761.2657678359      2.96e-03  
    4   -2761.4972086880      7.27e-04  
    5   -2761.5095222037      3.29e-04  
    6   -2761.5121199775      9.50e-05  
    7   -2761.5123112087      3.55e-05  
    8   -2761.5123413708      1.22e-05  
    9   -2761.5123448868      3.25e-06  
   10   -2761.5123451368      1.14e-06  
   11   -2761.5123451683      3.06e-07  
   12   -2761.5123451704      1.48e-07  
   13   -2761.5123451709      4.29e-08  
   14   -2761.5123451708      1.59e-08  
   15   -2761.5123451710      4.73e-09  Convergence criterion met
 ---------------------------------------
 SCF time:   CPU 639.61s  wall 113.00s 
 SCF   energy in the final basis set =    -2761.5123451710
 Total energy in the final basis set =    -2761.5123451710

 --------------------------------------------------------------

                    Orbital Energies (a.u.)
 --------------------------------------------------------------

 Alpha MOs
 -- Occupied --
********-101.5791-101.5779-101.5764-101.5652 -10.2816 -10.2801 -10.2763
-10.2745 -10.2561 -10.2347 -10.2207 -10.2203 -10.2075 -10.2050 -10.2040
-10.2017  -9.4943  -9.4938  -9.4925  -9.4912  -9.4797  -7.2593  -7.2588
 -7.2572  -7.2560  -7.2492  -7.2486  -7.2482  -7.2476  -7.2473  -7.2467
 -7.2461  -7.2454  -7.2444  -7.2346  -7.2342  -0.9613  -0.9179  -0.9120
 -0.8962  -0.8689  -0.8616  -0.8455  -0.7985  -0.7621  -0.7556  -0.7432
 -0.6644  -0.6403  -0.6309  -0.6068  -0.5504  -0.5455  -0.5285  -0.4987
 -0.4962  -0.4793  -0.4688  -0.4623  -0.4603  -0.4513  -0.4324  -0.4259
 -0.4134  -0.4021  -0.3889  -0.3876  -0.3784  -0.3567  -0.3561  -0.3543
 -0.3482  -0.3357  -0.3342  -0.3284  -0.3169  -0.2913  -0.2751  -0.2692
 -0.2610
 -- Virtual --
 -0.0682  -0.0597  -0.0492  -0.0393  -0.0325  -0.0147  -0.0036  -0.0004
  0.0055   0.0088   0.0181   0.0195   0.0250   0.0284   0.0333   0.0395
  0.0476   0.0556   0.0561   0.0616   0.0696   0.0723   0.0772   0.0803
  0.0836   0.0854   0.0876   0.0927   0.0945   0.0998   0.1003   0.1051
  0.1091   0.1106   0.1144   0.1183   0.1201   0.1231   0.1264   0.1276
  0.1296   0.1308   0.1362   0.1412   0.1423   0.1461   0.1484   0.1527
  0.1605   0.1648   0.1657   0.1690   0.1777   0.1817   0.1823   0.1856
  0.1929   0.1983   0.1991   0.2048   0.2093   0.2121   0.2186   0.2198
  0.2290   0.2300   0.2342   0.2395   0.2477   0.2496   0.2507   0.2591
  0.2607   0.2645   0.2670   0.2696   0.2733   0.2744   0.2779   0.2833
  0.2873   0.2891   0.2917   0.2945   0.3003   0.3089   0.3117   0.3185
  0.3221   0.3335   0.3395   0.3449   0.3572   0.3599   0.4053   0.4165
  0.4330   0.4356   0.4412   0.4492   0.4506   0.4574   0.4598   0.4610
  0.4685   0.4777   0.4836   0.4895   0.4915   0.4934   0.5047   0.5169
  0.5262   0.5433   0.5494   0.5510   0.5621   0.5643   0.5685   0.5777
  0.5795   0.5967   0.6026   0.6043   0.6115   0.6141   0.6194   0.6229
  0.6310   0.6429   0.6578   0.6623   0.6739   0.6786   0.6842   0.6906
  0.6992   0.7089   0.7149   0.7227   0.7422   0.7479   0.7667   0.7831
  0.7943   0.8116   0.8207   0.8279   0.8349   0.8361   0.8406   0.8413
  0.8428   0.8446   0.8504   0.8546   0.8558   0.8605   0.8647   0.8667
  0.8709   0.8727   0.8855   0.8991   0.9030   0.9079   0.9106   0.9184
  0.9207   0.9322   0.9351   0.9419   0.9462   0.9539   0.9599   0.9685
  0.9723   0.9779   0.9865   0.9909   1.0095   1.0157   1.0311   1.0374
  1.0567   1.0652   1.0959   1.0968   1.1171   1.1315   1.1540   1.1812
  1.1894   1.2057   1.2298   1.2350   1.2499   1.2628   1.2730   1.2826
  1.2869   1.2916   1.3043   1.3148   1.3508   1.3730   1.3985   1.4111
  1.4386   1.4790   1.4954   1.5141   1.5179   1.5562   1.5581   1.5741
  1.5891   1.6089   1.6190   1.6319   1.6449   1.6662   1.6769   1.6894
  1.7257   1.7387   1.7417   1.7712   1.7989   1.8047   1.8334   1.8475
  1.8531   1.8709   1.8748   1.9022   1.9123   1.9139   1.9271   1.9574
  1.9609   1.9807   1.9973   2.0051   2.0206   2.0472   2.0550   2.1039
  2.1178   2.1265   2.1771   2.2201   2.2267   2.2411   2.2472   2.2673
  2.2806   2.2826   2.2884   2.3066   2.3119   2.3328   2.3585   2.3903
  2.4020   2.4184   2.4223   2.4373   2.4476   2.4559   2.4807   2.4994
  2.5142   2.5349   2.5463   2.5673   2.5969   2.6354   2.6448   2.6479
  2.6750   2.6843   2.7007   2.7074   2.7434   2.7474   2.7538   2.7634
  2.7812   2.7883   2.7952   2.8137   2.8297   2.8426   2.8630   2.8830
  2.9177   2.9718   2.9925   3.0616   3.0669   3.0861   3.1133   3.1344
  3.1555   3.1759   3.1987   3.2201   3.2531   3.3457   3.3615   3.3807
  3.4890   3.5125   3.5850   3.6458   3.6687   3.7570   3.7815   3.9041
  4.0060   4.0327   4.1061   4.1320   4.3627   4.8014   4.8310   9.7317
  9.7807   9.7856   9.8078   9.8195  23.3348  23.5911  23.7962  23.8481
 23.8985  23.9283  23.9456  23.9769  24.0469  24.0539  24.0989  24.1617
 25.7718  25.8057  25.8285  25.8694  25.9274  26.0848  26.0983  26.1369
 26.1761  26.2930  26.4533  26.6012  26.6136  26.7360  26.9428 215.7206
215.7739 215.7806 215.8067 215.8214
 --------------------------------------------------------------

          Ground-State Mulliken Net Atomic Charges

     Atom                 Charge (a.u.)
  ----------------------------------------
      1 C                    -0.235947
      2 C                    -0.910893
      3 H                     0.232612
      4 C                    -0.338381
      5 Cl                    0.630303
      6 C                    -0.127554
      7 Cl                    0.631771
      8 C                    -0.347811
      9 Cl                    0.602252
     10 C                    -0.632607
     11 Cl                    0.618034
     12 C                     0.627507
     13 C                    -0.944230
     14 H                     0.212396
     15 C                     0.564042
     16 Cl                    0.476657
     17 C                    -0.502358
     18 H                     0.193702
     19 C                    -0.539322
     20 H                     0.179751
     21 C                    -0.574348
     22 H                     0.184425
  ----------------------------------------
  Sum of atomic charges =     0.000000

 -----------------------------------------------------------------
                    Cartesian Multipole Moments
 -----------------------------------------------------------------
    Charge (ESU x 10^10)
                -0.0000
    Dipole Moment (Debye)
         X       1.1593      Y      -1.3946      Z      -0.8761
       Tot       2.0141
    Quadrupole Moments (Debye-Ang)
        XX    -136.8067     XY      -4.3136     YY    -132.6202
        XZ      -2.1856     YZ       4.7988     ZZ    -130.8458
    Octopole Moments (Debye-Ang^2)
       XXX      56.3834    XXY     -47.9439    XYY      20.2113
       YYY     -96.2330    XXZ     -17.3346    XYZ      12.2787
       YYZ      -3.8539    XZZ      41.3843    YZZ     -43.0226
       ZZZ     -16.8734
    Hexadecapole Moments (Debye-Ang^3)
      XXXX   -6389.3475   XXXY    -353.4746   XXYY   -1204.9401
      XYYY    -282.3266   YYYY    -668.3241   XXXZ     839.0564
      XXYZ      70.8913   XYYZ     311.1523   YYYZ     111.7510
      XXZZ   -1507.0717   XYZZ    -130.5166   YYZZ    -624.1128
      XZZZ     882.2263   YZZZ     114.6429   ZZZZ   -3031.2563
 -----------------------------------------------------------------
 Calculating analytic gradient of the SCF energy
 Gradient of SCF Energy
            1           2           3           4           5           6
    1   0.0003421  -0.0000437   0.0000376   0.0001575   0.0000201  -0.0004443
    2   0.0000793   0.0001200  -0.0000925  -0.0000482   0.0000798  -0.0000106
    3  -0.0004072   0.0002012   0.0000012   0.0001729  -0.0001106  -0.0002467
            7           8           9          10          11          12
    1   0.0002143   0.0000332   0.0001434  -0.0000169   0.0002366  -0.0005499
    2   0.0000153  -0.0000255  -0.0000666  -0.0000233  -0.0001634  -0.0002826
    3  -0.0002521   0.0001834   0.0001417   0.0002041   0.0001068  -0.0001361
           13          14          15          16          17          18
    1   0.0001363  -0.0000072  -0.0001575   0.0000051   0.0001138  -0.0000582
    2   0.0000336   0.0000537   0.0001162  -0.0000160  -0.0001819   0.0000100
    3   0.0001741  -0.0001131   0.0001037  -0.0000292  -0.0001558   0.0000112
           19          20          21          22
    1   0.0000420  -0.0000282  -0.0000365  -0.0001396
    2   0.0001588  -0.0000316   0.0003122  -0.0000369
    3   0.0000769  -0.0000251   0.0001482  -0.0000495
 Max gradient component =       5.499E-04
 RMS gradient           =       1.645E-04
 Gradient time:  CPU 188.85 s  wall 31.67 s
 Geometry Optimization Parameters
   NAtoms,    NIC,     NZ,  NCons,   NDum,   NFix, NCnnct, MaxDiis
       22     155      22       0       0       0       0       0

 Cartesian Hessian Update
 Hessian updated using BFGS update


** GEOMETRY OPTIMIZATION IN DELOCALIZED INTERNAL COORDINATES **
   Searching for a Minimum

   Optimization Cycle:   5

                       Coordinates (Angstroms)
     ATOM                X               Y               Z
      1  C        -0.0348941436    0.0113819124   -0.0693166319
      2  C        -0.0032471800   -0.1278718569    1.3194939805
      3  H         0.9473954868   -0.2687144502    1.8170937356
      4  C        -1.1655183452   -0.1147098211    2.0779950399
      5  Cl       -1.0297323721   -0.3016869212    3.8077051619
      6  C        -2.4115448085    0.0378282197    1.4615333062
      7  Cl       -3.8676329465    0.0436341770    2.4056399218
      8  C        -2.4639884127    0.1893230334    0.0667038202
      9  Cl       -4.0013004555    0.4004626180   -0.7152660276
     10  C        -1.2824160313    0.1787525916   -0.6890781812
     11  Cl       -1.3654192874    0.4256947654   -2.4167526494
     12  C         1.2528599580   -0.0227259095   -0.8185822302
     13  C         2.2467078556    0.9150133392   -0.5156230066
     14  H         2.0642146083    1.6909575524    0.2168650121
     15  C         3.4679533597    0.8593735396   -1.1790258405
     16  Cl        4.7037878281    2.0524068276   -0.8009635766
     17  C         3.7309072289   -0.1159572410   -2.1341499730
     18  H         4.6884972825   -0.1414396604   -2.6376821070
     19  C         2.7390550002   -1.0501634350   -2.4269382072
     20  H         2.9329818427   -1.8193936322   -3.1654436231
     21  C         1.5087063298   -1.0068211150   -1.7794295065
     22  H         0.7469596620   -1.7400625747   -2.0137453107
   Point Group: c1    Number of degrees of freedom:    60


   Energy is  -2761.512345171

 Hessian updated using BFGS update

 58 Hessian modes will be used to form the next step
  Hessian Eigenvalues:
     0.008071    0.019186    0.019800    0.023078    0.023110    0.023444
     0.023595    0.023690    0.023922    0.023932    0.024073    0.024091
     0.024107    0.024115    0.024127    0.024140    0.024189    0.024593
     0.029299    0.157694    0.159796    0.159978    0.160025    0.160309
     0.215984    0.219216    0.233570    0.235099    0.244778    0.248424
     0.249980    0.249998    0.257265    0.288640    0.299035    0.299885
     0.301008    0.301155    0.323758    0.333597    0.356380    0.356651
     0.356665    0.356674    0.357171    0.411824    0.426201    0.432119
     0.436064    0.451894    0.465541    0.471228    0.472664    0.477539
     0.478854    0.484805    0.528645    0.581860

 Minimum search - taking simple RFO step
 Searching for Lamda that Minimizes Along All modes
 Value Taken    Lamda =  -0.00001245
 Step Taken.  Stepsize is  0.026562

                             Maximum     Tolerance    Cnvgd?
         Gradient           0.000923      0.000300      NO
         Displacement       0.021452      0.001200      NO
         Energy change     -0.000030      0.000001      NO


 New Cartesian Coordinates Obtained by Inverse Iteration

 Displacement from previous Coordinates is:  0.087895
 ----------------------------------------------------------------
             Standard Nuclear Orientation (Angstroms)
    I     Atom           X                Y                Z
 ----------------------------------------------------------------
    1      C      -0.0354392394     0.0115691005    -0.0693511696
    2      C      -0.0038967492    -0.1342392619     1.3183567851
    3      H       0.9466917621    -0.2770234753     1.8154224066
    4      C      -1.1662135022    -0.1220384144     2.0768443285
    5      Cl     -1.0317985405    -0.3186635908     3.8058087987
    6      C      -2.4115542223     0.0371842570     1.4614401942
    7      Cl     -3.8674790463     0.0420619892     2.4064430879
    8      C      -2.4641327902     0.1956350093     0.0669346331
    9      Cl     -4.0012466638     0.4148493310    -0.7134738669
   10      C      -1.2824217323     0.1853011963    -0.6890428107
   11      Cl     -1.3641752538     0.4402612130    -2.4157907010
   12      C       1.2535371318    -0.0218732461    -0.8187187408
   13      C       2.2442898007     0.9203591225    -0.5215328221
   14      H       2.0599737561     1.6984279648     0.2082574004
   15      C       3.4655717653     0.8640182425    -1.1849458842
   16      Cl      4.6983415717     2.0627453479    -0.8138261593
   17      C       3.7309974171    -0.1164200718    -2.1337770540
   18      H       4.6889791673    -0.1425479063    -2.6366721602
   19      C       2.7421492845    -1.0557862306    -2.4207822637
   20      H       2.9389051892    -1.8290690362    -3.1542149571
   21      C       1.5117774437    -1.0116909351    -1.7734181502
   22      H       0.7514759101    -1.7477786464    -2.0029277884
 ----------------------------------------------------------------
 Nuclear Repulsion Energy =        1703.56864416 hartrees
 There are       81 alpha and       81 beta electrons
 Applying Cartesian multipole field
    Component          Value
    ---------          -----
     (2,0,0)        1.00000E-12
     (0,2,0)        2.00000E-11
     (0,0,2)       -3.00000E-11
 Nucleus-field energy     =    -0.0000000553 hartrees
 Requested basis set is 6-311++G(d,p)
 There are 162 shells and 449 basis functions
 A cutoff of  1.0D-15 yielded  10054 shell pairs
 There are     83592 function pairs (     89766 Cartesian)
 Smallest overlap matrix eigenvalue = 2.84E-07
 Linear dependence detected in AO basis
 Number of orthogonalized atomic orbitals = 445
 Maximum deviation from orthogonality = 4.244E-10
 Guess from superposition of atomic densities
 Warning:  Energy on first SCF cycle will be non-variational
 SAD guess density has 162.000000 electrons

 -----------------------------------------------------------------------
  General SCF calculation program by
  Eric Jon Sundstrom, Paul Horn, Yuezhi Mao, Dmitri Zuev, Alec White,
  David Stuck, Shaama M.S., Shane Yost, Joonho Lee, David Small,
  Daniel Levine, Susi Lehtola, Hugh Burton, Evgeny Epifanovsky,
  Bang C. Huynh
 -----------------------------------------------------------------------
 Exchange:     0.2000 Hartree-Fock + 0.0800 Slater + 0.7200 B88
 Correlation:  0.1900 VWN1RPA + 0.8100 LYP
 Using SG-1 standard quadrature grid
 using 6 threads for integral computing
 -------------------------------------------------------
 OpenMP Integral computing Module                
 Release: version 2.0, May 2017, Q-Chem Inc. Pleasanton 
 -------------------------------------------------------
 A restricted SCF calculation will be
 performed using DIIS
 SCF converges when DIIS error is below 1.0e-08
 ---------------------------------------
  Cycle       Energy         DIIS error
 ---------------------------------------
    1   -2765.5040364435      2.92e-02  
    2   -2761.3689595787      2.33e-03  
    3   -2761.2659854378      2.96e-03  
    4   -2761.4972062224      7.28e-04  
    5   -2761.5095382246      3.28e-04  
    6   -2761.5121279628      9.51e-05  
    7   -2761.5123192332      3.56e-05  
    8   -2761.5123495045      1.22e-05  
    9   -2761.5123530230      3.26e-06  
   10   -2761.5123532741      1.14e-06  
   11   -2761.5123533056      3.05e-07  
   12   -2761.5123533074      1.48e-07  
   13   -2761.5123533079      4.28e-08  
   14   -2761.5123533079      1.59e-08  
   15   -2761.5123533083      4.71e-09  Convergence criterion met
 ---------------------------------------
 SCF time:   CPU 638.89s  wall 112.00s 
 SCF   energy in the final basis set =    -2761.5123533083
 Total energy in the final basis set =    -2761.5123533083

 --------------------------------------------------------------

                    Orbital Energies (a.u.)
 --------------------------------------------------------------

 Alpha MOs
 -- Occupied --
********-101.5791-101.5779-101.5765-101.5652 -10.2817 -10.2802 -10.2764
-10.2745 -10.2561 -10.2347 -10.2207 -10.2202 -10.2075 -10.2050 -10.2040
-10.2017  -9.4943  -9.4938  -9.4924  -9.4912  -9.4797  -7.2593  -7.2588
 -7.2572  -7.2560  -7.2492  -7.2487  -7.2481  -7.2477  -7.2473  -7.2467
 -7.2462  -7.2454  -7.2444  -7.2346  -7.2341  -0.9613  -0.9178  -0.9119
 -0.8961  -0.8688  -0.8616  -0.8455  -0.7984  -0.7622  -0.7556  -0.7432
 -0.6643  -0.6402  -0.6310  -0.6068  -0.5504  -0.5454  -0.5285  -0.4988
 -0.4962  -0.4793  -0.4688  -0.4623  -0.4602  -0.4514  -0.4323  -0.4259
 -0.4134  -0.4020  -0.3887  -0.3876  -0.3783  -0.3567  -0.3560  -0.3543
 -0.3482  -0.3357  -0.3342  -0.3284  -0.3169  -0.2911  -0.2752  -0.2692
 -0.2612
 -- Virtual --
 -0.0679  -0.0598  -0.0493  -0.0393  -0.0329  -0.0147  -0.0036  -0.0005
  0.0055   0.0088   0.0180   0.0195   0.0249   0.0283   0.0332   0.0394
  0.0478   0.0555   0.0560   0.0616   0.0694   0.0724   0.0772   0.0803
  0.0835   0.0854   0.0877   0.0927   0.0945   0.0996   0.1002   0.1051
  0.1089   0.1107   0.1144   0.1183   0.1201   0.1231   0.1263   0.1275
  0.1295   0.1306   0.1361   0.1411   0.1422   0.1459   0.1485   0.1527
  0.1605   0.1648   0.1657   0.1689   0.1777   0.1816   0.1823   0.1856
  0.1928   0.1982   0.1991   0.2047   0.2091   0.2123   0.2186   0.2199
  0.2287   0.2302   0.2343   0.2395   0.2477   0.2495   0.2507   0.2592
  0.2606   0.2647   0.2670   0.2696   0.2733   0.2742   0.2779   0.2835
  0.2871   0.2891   0.2917   0.2944   0.3001   0.3087   0.3117   0.3181
  0.3218   0.3335   0.3395   0.3450   0.3576   0.3598   0.4052   0.4163
  0.4330   0.4356   0.4411   0.4490   0.4506   0.4575   0.4597   0.4609
  0.4685   0.4778   0.4836   0.4896   0.4914   0.4933   0.5047   0.5168
  0.5264   0.5433   0.5493   0.5511   0.5619   0.5640   0.5685   0.5776
  0.5794   0.5968   0.6024   0.6045   0.6117   0.6142   0.6196   0.6232
  0.6307   0.6431   0.6580   0.6627   0.6741   0.6787   0.6837   0.6904
  0.6987   0.7091   0.7149   0.7230   0.7424   0.7479   0.7671   0.7831
  0.7942   0.8117   0.8208   0.8279   0.8349   0.8361   0.8406   0.8414
  0.8427   0.8448   0.8502   0.8543   0.8557   0.8609   0.8645   0.8671
  0.8708   0.8728   0.8856   0.8991   0.9031   0.9078   0.9103   0.9188
  0.9205   0.9321   0.9345   0.9417   0.9462   0.9541   0.9599   0.9685
  0.9721   0.9783   0.9870   0.9917   1.0093   1.0159   1.0307   1.0377
  1.0562   1.0650   1.0953   1.0971   1.1177   1.1319   1.1542   1.1811
  1.1897   1.2060   1.2298   1.2352   1.2499   1.2627   1.2728   1.2826
  1.2869   1.2917   1.3042   1.3144   1.3510   1.3733   1.3982   1.4111
  1.4375   1.4790   1.4952   1.5142   1.5184   1.5561   1.5580   1.5735
  1.5893   1.6089   1.6188   1.6322   1.6448   1.6663   1.6771   1.6894
  1.7252   1.7387   1.7417   1.7711   1.7992   1.8044   1.8333   1.8472
  1.8527   1.8706   1.8742   1.9019   1.9122   1.9140   1.9274   1.9572
  1.9617   1.9810   1.9975   2.0058   2.0204   2.0475   2.0549   2.1041
  2.1170   2.1262   2.1772   2.2197   2.2266   2.2411   2.2471   2.2670
  2.2805   2.2823   2.2881   2.3066   2.3117   2.3333   2.3585   2.3902
  2.4023   2.4184   2.4221   2.4371   2.4477   2.4566   2.4807   2.4993
  2.5141   2.5346   2.5463   2.5676   2.5967   2.6355   2.6443   2.6484
  2.6752   2.6845   2.7005   2.7072   2.7433   2.7463   2.7536   2.7641
  2.7812   2.7877   2.7951   2.8131   2.8297   2.8427   2.8632   2.8820
  2.9175   2.9718   2.9926   3.0617   3.0667   3.0862   3.1130   3.1341
  3.1553   3.1756   3.1983   3.2200   3.2528   3.3458   3.3614   3.3806
  3.4895   3.5123   3.5852   3.6458   3.6687   3.7571   3.7818   3.9042
  4.0060   4.0325   4.1061   4.1320   4.3606   4.8016   4.8311   9.7318
  9.7806   9.7854   9.8077   9.8192  23.3348  23.5908  23.7957  23.8480
 23.8986  23.9277  23.9449  23.9767  24.0469  24.0542  24.0997  24.1619
 25.7717  25.8054  25.8283  25.8692  25.9270  26.0849  26.0981  26.1368
 26.1758  26.2931  26.4533  26.6010  26.6136  26.7354  26.9426 215.7206
215.7739 215.7804 215.8067 215.8211
 --------------------------------------------------------------

          Ground-State Mulliken Net Atomic Charges

     Atom                 Charge (a.u.)
  ----------------------------------------
      1 C                    -0.251655
      2 C                    -0.899280
      3 H                     0.232763
      4 C                    -0.343861
      5 Cl                    0.630131
      6 C                    -0.127841
      7 Cl                    0.631699
      8 C                    -0.339442
      9 Cl                    0.602261
     10 C                    -0.643416
     11 Cl                    0.618334
     12 C                     0.625545
     13 C                    -0.932927
     14 H                     0.212794
     15 C                     0.558894
     16 Cl                    0.477195
     17 C                    -0.497780
     18 H                     0.193994
     19 C                    -0.542216
     20 H                     0.179711
     21 C                    -0.570096
     22 H                     0.185195
  ----------------------------------------
  Sum of atomic charges =     0.000000

 -----------------------------------------------------------------
                    Cartesian Multipole Moments
 -----------------------------------------------------------------
    Charge (ESU x 10^10)
                -0.0000
    Dipole Moment (Debye)
         X       1.1637      Y      -1.4037      Z      -0.8679
       Tot       2.0193
    Quadrupole Moments (Debye-Ang)
        XX    -136.7867     XY      -4.3502     YY    -132.5967
        XZ      -2.1612     YZ       4.8148     ZZ    -130.9118
    Octopole Moments (Debye-Ang^2)
       XXX      56.7710    XXY     -48.3163    XYY      20.3367
       YYY     -97.0438    XXZ     -17.1570    XYZ      12.3547
       YYZ      -3.7487    XZZ      41.3253    YZZ     -43.2395
       ZZZ     -16.2004
    Hexadecapole Moments (Debye-Ang^3)
      XXXX   -6385.1628   XXXY    -353.2850   XXYY   -1205.4352
      XYYY    -281.4665   YYYY    -675.8827   XXXZ     842.4301
      XXYZ      73.1741   XYYZ     312.1344   YYYZ     118.3341
      XXZZ   -1506.5698   XYZZ    -130.4063   YYZZ    -625.0460
      XZZZ     885.8864   YZZZ     120.1675   ZZZZ   -3030.8233
 -----------------------------------------------------------------
 Calculating analytic gradient of the SCF energy
 Gradient of SCF Energy
            1           2           3           4           5           6
    1   0.0000289  -0.0000423   0.0000218   0.0001146  -0.0000700  -0.0001511
    2  -0.0000804   0.0000017   0.0000198  -0.0000296   0.0000550   0.0000050
    3   0.0001025   0.0000095  -0.0000116  -0.0000429  -0.0000288   0.0000529
            7           8           9          10          11          12
    1   0.0001439  -0.0001043   0.0000362  -0.0000169   0.0001355   0.0000281
    2  -0.0000040   0.0000068  -0.0000601   0.0000120  -0.0000866   0.0000679
    3  -0.0000972   0.0000192   0.0001104   0.0000349  -0.0000577  -0.0000690
           13          14          15          16          17          18
    1   0.0001088  -0.0000343  -0.0001764   0.0000765  -0.0000460  -0.0000143
    2   0.0000438  -0.0000247  -0.0000697   0.0000709  -0.0000326   0.0000074
    3  -0.0000097  -0.0000284  -0.0000328   0.0000029  -0.0000214   0.0000217
           19          20          21          22
    1   0.0000337   0.0000039   0.0000102  -0.0000866
    2   0.0000111  -0.0000075   0.0000345   0.0000594
    3  -0.0000107  -0.0000025   0.0000823  -0.0000236
 Max gradient component =       1.764E-04
 RMS gradient           =       6.281E-05
 Gradient time:  CPU 189.26 s  wall 31.75 s
 Geometry Optimization Parameters
   NAtoms,    NIC,     NZ,  NCons,   NDum,   NFix, NCnnct, MaxDiis
       22     155      22       0       0       0       0       0

 Cartesian Hessian Update
 Hessian updated using BFGS update


** GEOMETRY OPTIMIZATION IN DELOCALIZED INTERNAL COORDINATES **
   Searching for a Minimum

   Optimization Cycle:   6

                       Coordinates (Angstroms)
     ATOM                X               Y               Z
      1  C        -0.0354392394    0.0115691005   -0.0693511696
      2  C        -0.0038967492   -0.1342392619    1.3183567851
      3  H         0.9466917621   -0.2770234753    1.8154224066
      4  C        -1.1662135022   -0.1220384144    2.0768443285
      5  Cl       -1.0317985405   -0.3186635908    3.8058087987
      6  C        -2.4115542223    0.0371842570    1.4614401942
      7  Cl       -3.8674790463    0.0420619892    2.4064430879
      8  C        -2.4641327902    0.1956350093    0.0669346331
      9  Cl       -4.0012466638    0.4148493310   -0.7134738669
     10  C        -1.2824217323    0.1853011963   -0.6890428107
     11  Cl       -1.3641752538    0.4402612130   -2.4157907010
     12  C         1.2535371318   -0.0218732461   -0.8187187408
     13  C         2.2442898007    0.9203591225   -0.5215328221
     14  H         2.0599737561    1.6984279648    0.2082574004
     15  C         3.4655717653    0.8640182425   -1.1849458842
     16  Cl        4.6983415717    2.0627453479   -0.8138261593
     17  C         3.7309974171   -0.1164200718   -2.1337770540
     18  H         4.6889791673   -0.1425479063   -2.6366721602
     19  C         2.7421492845   -1.0557862306   -2.4207822637
     20  H         2.9389051892   -1.8290690362   -3.1542149571
     21  C         1.5117774437   -1.0116909351   -1.7734181502
     22  H         0.7514759101   -1.7477786464   -2.0029277884
   Point Group: c1    Number of degrees of freedom:    60


   Energy is  -2761.512353308

 Hessian updated using BFGS update

 59 Hessian modes will be used to form the next step
  Hessian Eigenvalues:
     0.005599    0.019157    0.019939    0.022570    0.023258    0.023523
     0.023632    0.023796    0.023920    0.023962    0.024070    0.024095
     0.024107    0.024124    0.024139    0.024158    0.024360    0.024769
     0.028430    0.158855    0.159793    0.159979    0.160096    0.160736
     0.216279    0.221170    0.233224    0.235493    0.246109    0.248790
     0.249980    0.249994    0.255703    0.260983    0.278413    0.298199
     0.300907    0.301075    0.303507    0.326284    0.339773    0.356441
     0.356658    0.356665    0.356846    0.357372    0.392716    0.428587
     0.430777    0.444150    0.457809    0.463945    0.470243    0.471981
     0.473589    0.478623    0.483368    0.523129    0.547510

 Minimum search - taking simple RFO step
 Searching for Lamda that Minimizes Along All modes
 Value Taken    Lamda =  -0.00000544
 Step Taken.  Stepsize is  0.024253

                             Maximum     Tolerance    Cnvgd?
         Gradient           0.000506      0.000300      NO
         Displacement       0.021880      0.001200      NO
         Energy change     -0.000008      0.000001      NO


 New Cartesian Coordinates Obtained by Inverse Iteration

 Displacement from previous Coordinates is:  0.089521
 ----------------------------------------------------------------
             Standard Nuclear Orientation (Angstroms)
    I     Atom           X                Y                Z
 ----------------------------------------------------------------
    1      C      -0.0355752099     0.0113376781    -0.0691151415
    2      C      -0.0045111341    -0.1406071368     1.3177682572
    3      H       0.9456775132    -0.2872894003     1.8144426706
    4      C      -1.1670145535    -0.1288952139     2.0761766643
    5      Cl     -1.0329263400    -0.3355267366     3.8041710615
    6      C      -2.4116109617     0.0370611831     1.4612576107
    7      Cl     -3.8682763333     0.0421431303     2.4058681655
    8      C      -2.4634576579     0.2021713605     0.0673031643
    9      Cl     -3.9996275132     0.4306796218    -0.7125988541
   10      C      -1.2817123911     0.1913544750    -0.6885035753
   11      Cl     -1.3621489292     0.4540281493    -2.4140510338
   12      C       1.2538372458    -0.0222987511    -0.8184577764
   13      C       2.2413960167     0.9246930788    -0.5268972029
   14      H       2.0549858967     1.7057455308     0.1992286133
   15      C       3.4627471626     0.8685987963    -1.1904698181
   16      Cl      4.6912272377     2.0738765890    -0.8268519607
   17      C       3.7309625540    -0.1163912586    -2.1336163021
   18      H       4.6888885801    -0.1423700388    -2.6367356759
   19      C       2.7451343028    -1.0608601821    -2.4148503428
   20      H       2.9446075777    -1.8378503260    -3.1435740290
   21      C       1.5147377855    -1.0170187854    -1.7675362332
   22      H       0.7569916111    -1.7572998042    -1.9919251551
 ----------------------------------------------------------------
 Nuclear Repulsion Energy =        1703.47133995 hartrees
 There are       81 alpha and       81 beta electrons
 Applying Cartesian multipole field
    Component          Value
    ---------          -----
     (2,0,0)        1.00000E-12
     (0,2,0)        2.00000E-11
     (0,0,2)       -3.00000E-11
 Nucleus-field energy     =    -0.0000000551 hartrees
 Requested basis set is 6-311++G(d,p)
 There are 162 shells and 449 basis functions
 A cutoff of  1.0D-15 yielded  10052 shell pairs
 There are     83586 function pairs (     89760 Cartesian)
 Smallest overlap matrix eigenvalue = 2.84E-07
 Linear dependence detected in AO basis
 Number of orthogonalized atomic orbitals = 445
 Maximum deviation from orthogonality = 3.895E-10
 Guess from superposition of atomic densities
 Warning:  Energy on first SCF cycle will be non-variational
 SAD guess density has 162.000000 electrons

 -----------------------------------------------------------------------
  General SCF calculation program by
  Eric Jon Sundstrom, Paul Horn, Yuezhi Mao, Dmitri Zuev, Alec White,
  David Stuck, Shaama M.S., Shane Yost, Joonho Lee, David Small,
  Daniel Levine, Susi Lehtola, Hugh Burton, Evgeny Epifanovsky,
  Bang C. Huynh
 -----------------------------------------------------------------------
 Exchange:     0.2000 Hartree-Fock + 0.0800 Slater + 0.7200 B88
 Correlation:  0.1900 VWN1RPA + 0.8100 LYP
 Using SG-1 standard quadrature grid
 using 6 threads for integral computing
 -------------------------------------------------------
 OpenMP Integral computing Module                
 Release: version 2.0, May 2017, Q-Chem Inc. Pleasanton 
 -------------------------------------------------------
 A restricted SCF calculation will be
 performed using DIIS
 SCF converges when DIIS error is below 1.0e-08
 ---------------------------------------
  Cycle       Energy         DIIS error
 ---------------------------------------
    1   -2765.5026114808      2.92e-02  
    2   -2761.3689943405      2.33e-03  
    3   -2761.2660771543      2.96e-03  
    4   -2761.4971776907      7.28e-04  
    5   -2761.5095446692      3.28e-04  
    6   -2761.5121308946      9.51e-05  
    7   -2761.5123222393      3.56e-05  
    8   -2761.5123525959      1.22e-05  
    9   -2761.5123561144      3.26e-06  
   10   -2761.5123563664      1.14e-06  
   11   -2761.5123563978      3.04e-07  
   12   -2761.5123563996      1.48e-07  
   13   -2761.5123564002      4.28e-08  
   14   -2761.5123564002      1.60e-08  
   15   -2761.5123564003      4.69e-09  Convergence criterion met
 ---------------------------------------
 SCF time:   CPU 638.79s  wall 113.00s 
 SCF   energy in the final basis set =    -2761.5123564003
 Total energy in the final basis set =    -2761.5123564003

 --------------------------------------------------------------

                    Orbital Energies (a.u.)
 --------------------------------------------------------------

 Alpha MOs
 -- Occupied --
********-101.5791-101.5779-101.5764-101.5652 -10.2817 -10.2802 -10.2764
-10.2745 -10.2561 -10.2347 -10.2207 -10.2202 -10.2074 -10.2050 -10.2040
-10.2018  -9.4943  -9.4938  -9.4924  -9.4912  -9.4797  -7.2593  -7.2588
 -7.2572  -7.2560  -7.2492  -7.2487  -7.2481  -7.2477  -7.2473  -7.2467
 -7.2461  -7.2454  -7.2444  -7.2346  -7.2341  -0.9612  -0.9177  -0.9119
 -0.8960  -0.8688  -0.8616  -0.8454  -0.7984  -0.7622  -0.7555  -0.7432
 -0.6642  -0.6401  -0.6311  -0.6068  -0.5504  -0.5454  -0.5285  -0.4988
 -0.4961  -0.4793  -0.4688  -0.4622  -0.4601  -0.4514  -0.4323  -0.4259
 -0.4133  -0.4020  -0.3887  -0.3876  -0.3782  -0.3566  -0.3559  -0.3543
 -0.3482  -0.3357  -0.3342  -0.3284  -0.3169  -0.2909  -0.2753  -0.2692
 -0.2614
 -- Virtual --
 -0.0676  -0.0599  -0.0493  -0.0393  -0.0333  -0.0148  -0.0036  -0.0005
  0.0055   0.0088   0.0179   0.0195   0.0249   0.0283   0.0332   0.0394
  0.0479   0.0554   0.0561   0.0616   0.0693   0.0724   0.0772   0.0802
  0.0835   0.0853   0.0877   0.0927   0.0945   0.0996   0.1001   0.1051
  0.1088   0.1107   0.1144   0.1184   0.1200   0.1232   0.1262   0.1274
  0.1294   0.1304   0.1360   0.1410   0.1421   0.1457   0.1485   0.1527
  0.1605   0.1648   0.1657   0.1689   0.1776   0.1815   0.1823   0.1856
  0.1928   0.1981   0.1991   0.2047   0.2090   0.2125   0.2186   0.2199
  0.2284   0.2304   0.2344   0.2395   0.2478   0.2494   0.2508   0.2593
  0.2606   0.2647   0.2670   0.2697   0.2733   0.2740   0.2779   0.2836
  0.2869   0.2890   0.2918   0.2943   0.3000   0.3086   0.3118   0.3177
  0.3215   0.3335   0.3395   0.3450   0.3580   0.3598   0.4052   0.4162
  0.4330   0.4357   0.4410   0.4489   0.4506   0.4576   0.4596   0.4608
  0.4685   0.4779   0.4835   0.4896   0.4914   0.4932   0.5047   0.5167
  0.5266   0.5434   0.5491   0.5512   0.5616   0.5636   0.5686   0.5774
  0.5793   0.5970   0.6022   0.6048   0.6118   0.6144   0.6199   0.6236
  0.6304   0.6434   0.6581   0.6630   0.6742   0.6790   0.6833   0.6903
  0.6984   0.7093   0.7150   0.7234   0.7427   0.7477   0.7675   0.7830
  0.7942   0.8117   0.8209   0.8278   0.8350   0.8361   0.8406   0.8414
  0.8426   0.8449   0.8502   0.8543   0.8556   0.8612   0.8643   0.8675
  0.8708   0.8729   0.8856   0.8991   0.9032   0.9077   0.9103   0.9191
  0.9202   0.9320   0.9339   0.9416   0.9462   0.9542   0.9599   0.9684
  0.9721   0.9788   0.9876   0.9925   1.0092   1.0161   1.0304   1.0382
  1.0554   1.0649   1.0953   1.0972   1.1183   1.1324   1.1544   1.1810
  1.1900   1.2062   1.2299   1.2353   1.2498   1.2627   1.2727   1.2826
  1.2870   1.2918   1.3043   1.3140   1.3513   1.3737   1.3980   1.4111
  1.4365   1.4789   1.4950   1.5142   1.5190   1.5561   1.5579   1.5731
  1.5898   1.6090   1.6188   1.6325   1.6447   1.6661   1.6772   1.6894
  1.7248   1.7387   1.7417   1.7709   1.7995   1.8043   1.8334   1.8468
  1.8524   1.8703   1.8737   1.9016   1.9120   1.9142   1.9276   1.9568
  1.9626   1.9814   1.9976   2.0068   2.0202   2.0479   2.0547   2.1044
  2.1164   2.1259   2.1773   2.2194   2.2265   2.2410   2.2470   2.2668
  2.2804   2.2819   2.2879   2.3067   2.3116   2.3339   2.3585   2.3902
  2.4029   2.4185   2.4219   2.4369   2.4477   2.4572   2.4808   2.4993
  2.5140   2.5345   2.5464   2.5679   2.5966   2.6355   2.6439   2.6490
  2.6756   2.6848   2.7004   2.7072   2.7433   2.7455   2.7535   2.7651
  2.7812   2.7867   2.7952   2.8128   2.8299   2.8429   2.8631   2.8812
  2.9173   2.9721   2.9931   3.0620   3.0666   3.0863   3.1128   3.1340
  3.1554   3.1755   3.1981   3.2201   3.2526   3.3458   3.3612   3.3804
  3.4899   3.5121   3.5853   3.6460   3.6687   3.7573   3.7823   3.9045
  4.0059   4.0324   4.1060   4.1319   4.3589   4.8018   4.8311   9.7318
  9.7807   9.7853   9.8075   9.8192  23.3349  23.5908  23.7954  23.8481
 23.8986  23.9275  23.9448  23.9768  24.0468  24.0542  24.1003  24.1620
 25.7715  25.8052  25.8280  25.8691  25.9268  26.0849  26.0979  26.1368
 26.1756  26.2936  26.4532  26.6008  26.6139  26.7353  26.9425 215.7207
215.7739 215.7803 215.8064 215.8211
 --------------------------------------------------------------

          Ground-State Mulliken Net Atomic Charges

     Atom                 Charge (a.u.)
  ----------------------------------------
      1 C                    -0.264457
      2 C                    -0.887781
      3 H                     0.232877
      4 C                    -0.348650
      5 Cl                    0.629866
      6 C                    -0.129165
      7 Cl                    0.631360
      8 C                    -0.331918
      9 Cl                    0.602438
     10 C                    -0.655222
     11 Cl                    0.619284
     12 C                     0.624702
     13 C                    -0.928248
     14 H                     0.213158
     15 C                     0.553890
     16 Cl                    0.477632
     17 C                    -0.492562
     18 H                     0.194258
     19 C                    -0.544646
     20 H                     0.179639
     21 C                    -0.562570
     22 H                     0.186116
  ----------------------------------------
  Sum of atomic charges =     0.000000

 -----------------------------------------------------------------
                    Cartesian Multipole Moments
 -----------------------------------------------------------------
    Charge (ESU x 10^10)
                 0.0000
    Dipole Moment (Debye)
         X       1.1699      Y      -1.4131      Z      -0.8607
       Tot       2.0264
    Quadrupole Moments (Debye-Ang)
        XX    -136.7616     XY      -4.3810     YY    -132.5667
        XZ      -2.1384     YZ       4.8228     ZZ    -130.9750
    Octopole Moments (Debye-Ang^2)
       XXX      57.1909    XXY     -48.6648    XYY      20.4566
       YYY     -97.9442    XXZ     -17.0103    XYZ      12.4031
       YYZ      -3.6414    XZZ      41.2986    YZZ     -43.4850
       ZZZ     -15.5470
    Hexadecapole Moments (Debye-Ang^3)
      XXXX   -6378.4062   XXXY    -352.4879   XXYY   -1205.5581
      XYYY    -280.0992   YYYY    -683.7440   XXXZ     845.4225
      XXYZ      75.2830   XYYZ     313.0452   YYYZ     124.7041
      XXZZ   -1505.5943   XYZZ    -130.1366   YYZZ    -625.9871
      XZZZ     889.3951   YZZZ     125.4655   ZZZZ   -3030.0747
 -----------------------------------------------------------------
 Calculating analytic gradient of the SCF energy
 Gradient of SCF Energy
            1           2           3           4           5           6
    1  -0.0001217   0.0000047   0.0000075   0.0000391  -0.0000005   0.0000363
    2  -0.0000756  -0.0000166   0.0000464   0.0000064   0.0000131  -0.0000016
    3   0.0001830  -0.0000640  -0.0000046  -0.0000824   0.0000429   0.0001037
            7           8           9          10          11          12
    1  -0.0000295  -0.0000344  -0.0000011  -0.0000059   0.0000222   0.0002002
    2   0.0000021   0.0000029  -0.0000374  -0.0000106  -0.0000309   0.0001684
    3  -0.0000271  -0.0000764   0.0000404   0.0000158  -0.0000517   0.0000169
           13          14          15          16          17          18
    1   0.0000186  -0.0000265  -0.0000840   0.0000503  -0.0000579   0.0000129
    2   0.0000160  -0.0000193  -0.0001269   0.0000810   0.0000615   0.0000087
    3  -0.0000577   0.0000097  -0.0000649  -0.0000067   0.0000524   0.0000049
           19          20          21          22
    1  -0.0000177   0.0000161   0.0000039  -0.0000326
    2  -0.0000552   0.0000047  -0.0000778   0.0000405
    3  -0.0000315   0.0000186  -0.0000257   0.0000043
 Max gradient component =       2.002E-04
 RMS gradient           =       5.957E-05
 Gradient time:  CPU 188.71 s  wall 31.65 s
 Geometry Optimization Parameters
   NAtoms,    NIC,     NZ,  NCons,   NDum,   NFix, NCnnct, MaxDiis
       22     155      22       0       0       0       0       0

 Cartesian Hessian Update
 Hessian updated using BFGS update


** GEOMETRY OPTIMIZATION IN DELOCALIZED INTERNAL COORDINATES **
   Searching for a Minimum

   Optimization Cycle:   7

                       Coordinates (Angstroms)
     ATOM                X               Y               Z
      1  C        -0.0355752099    0.0113376781   -0.0691151415
      2  C        -0.0045111341   -0.1406071368    1.3177682572
      3  H         0.9456775132   -0.2872894003    1.8144426706
      4  C        -1.1670145535   -0.1288952139    2.0761766643
      5  Cl       -1.0329263400   -0.3355267366    3.8041710615
      6  C        -2.4116109617    0.0370611831    1.4612576107
      7  Cl       -3.8682763333    0.0421431303    2.4058681655
      8  C        -2.4634576579    0.2021713605    0.0673031643
      9  Cl       -3.9996275132    0.4306796218   -0.7125988541
     10  C        -1.2817123911    0.1913544750   -0.6885035753
     11  Cl       -1.3621489292    0.4540281493   -2.4140510338
     12  C         1.2538372458   -0.0222987511   -0.8184577764
     13  C         2.2413960167    0.9246930788   -0.5268972029
     14  H         2.0549858967    1.7057455308    0.1992286133
     15  C         3.4627471626    0.8685987963   -1.1904698181
     16  Cl        4.6912272377    2.0738765890   -0.8268519607
     17  C         3.7309625540   -0.1163912586   -2.1336163021
     18  H         4.6888885801   -0.1423700388   -2.6367356759
     19  C         2.7451343028   -1.0608601821   -2.4148503428
     20  H         2.9446075777   -1.8378503260   -3.1435740290
     21  C         1.5147377855   -1.0170187854   -1.7675362332
     22  H         0.7569916111   -1.7572998042   -1.9919251551
   Point Group: c1    Number of degrees of freedom:    60


   Energy is  -2761.512356400

 Hessian updated using BFGS update

 60 Hessian modes will be used to form the next step
  Hessian Eigenvalues:
     0.004540    0.019126    0.019939    0.022369    0.023342    0.023528
     0.023641    0.023854    0.023915    0.024001    0.024074    0.024095
     0.024107    0.024130    0.024144    0.024216    0.024565    0.024632
     0.027627    0.157289    0.159795    0.159981    0.160076    0.160144
     0.214027    0.219605    0.234232    0.235318    0.243628    0.249014
     0.249985    0.249994    0.250175    0.250582    0.263463    0.281649
     0.298978    0.300990    0.301593    0.302916    0.325811    0.343431
     0.356619    0.356651    0.356691    0.356901    0.357056    0.379228
     0.427882    0.432447    0.443215    0.457881    0.467247    0.468864
     0.471562    0.473703    0.479153    0.484261    0.519543    0.542948

 Minimum search - taking simple RFO step
 Searching for Lamda that Minimizes Along All modes
 Value Taken    Lamda =  -0.00000118
 Step Taken.  Stepsize is  0.010967

                             Maximum     Tolerance    Cnvgd?
         Gradient           0.000201      0.000300     YES
         Displacement       0.009758      0.001200      NO
         Energy change     -0.000003      0.000001      NO


 New Cartesian Coordinates Obtained by Inverse Iteration

 Displacement from previous Coordinates is:  0.040372
 ----------------------------------------------------------------
             Standard Nuclear Orientation (Angstroms)
    I     Atom           X                Y                Z
 ----------------------------------------------------------------
    1      C      -0.0356293721     0.0109123972    -0.0692068443
    2      C      -0.0047938566    -0.1436762358     1.3174358992
    3      H       0.9451340207    -0.2928537070     1.8138822582
    4      C      -1.1673527645    -0.1317855693     2.0758476322
    5      Cl     -1.0336023954    -0.3423652084     3.8033526405
    6      C      -2.4115809095     0.0373197863     1.4611902072
    7      Cl     -3.8680492318     0.0429314637     2.4062022606
    8      C      -2.4631484942     0.2052872112     0.0675935047
    9      Cl     -3.9988613680     0.4383424771    -0.7120149669
   10      C      -1.2814213455     0.1939135303    -0.6882472881
   11      Cl     -1.3611637653     0.4596204425    -2.4132448274
   12      C       1.2536836147    -0.0230119473    -0.8185234445
   13      C       2.2397206184     0.9262875520    -0.5292970335
   14      H       2.0521243780     1.7089001797     0.1948524578
   15      C       3.4612370658     0.8707549708    -1.1927716565
   16      Cl      4.6875622053     2.0787565019    -0.8318240100
   17      C       3.7310495096    -0.1160974483    -2.1335695040
   18      H       4.6888928464    -0.1417847188    -2.6368460043
   19      C       2.7467070820    -1.0628607153    -2.4123317499
   20      H       2.9474346035    -1.8413589330    -3.1391234120
   21      C       1.5162427604    -1.0196436779    -1.7650695607
   22      H       0.7601472579    -1.7623063926    -1.9872534520
 ----------------------------------------------------------------
 Nuclear Repulsion Energy =        1703.47698682 hartrees
 There are       81 alpha and       81 beta electrons
 Applying Cartesian multipole field
    Component          Value
    ---------          -----
     (2,0,0)        1.00000E-12
     (0,2,0)        2.00000E-11
     (0,0,2)       -3.00000E-11
 Nucleus-field energy     =    -0.0000000550 hartrees
 Requested basis set is 6-311++G(d,p)
 There are 162 shells and 449 basis functions
 A cutoff of  1.0D-15 yielded  10053 shell pairs
 There are     83601 function pairs (     89778 Cartesian)
 Smallest overlap matrix eigenvalue = 2.84E-07
 Linear dependence detected in AO basis
 Number of orthogonalized atomic orbitals = 445
 Maximum deviation from orthogonality = 1.048E-09
 Guess from superposition of atomic densities
 Warning:  Energy on first SCF cycle will be non-variational
 SAD guess density has 162.000000 electrons

 -----------------------------------------------------------------------
  General SCF calculation program by
  Eric Jon Sundstrom, Paul Horn, Yuezhi Mao, Dmitri Zuev, Alec White,
  David Stuck, Shaama M.S., Shane Yost, Joonho Lee, David Small,
  Daniel Levine, Susi Lehtola, Hugh Burton, Evgeny Epifanovsky,
  Bang C. Huynh
 -----------------------------------------------------------------------
 Exchange:     0.2000 Hartree-Fock + 0.0800 Slater + 0.7200 B88
 Correlation:  0.1900 VWN1RPA + 0.8100 LYP
 Using SG-1 standard quadrature grid
 using 6 threads for integral computing
 -------------------------------------------------------
 OpenMP Integral computing Module                
 Release: version 2.0, May 2017, Q-Chem Inc. Pleasanton 
 -------------------------------------------------------
 A restricted SCF calculation will be
 performed using DIIS
 SCF converges when DIIS error is below 1.0e-08
 ---------------------------------------
  Cycle       Energy         DIIS error
 ---------------------------------------
    1   -2765.5026453095      2.92e-02  
    2   -2761.3689976395      2.33e-03  
    3   -2761.2660620992      2.96e-03  
    4   -2761.4971600869      7.29e-04  
    5   -2761.5095455751      3.28e-04  
    6   -2761.5121313658      9.51e-05  
    7   -2761.5123227298      3.57e-05  
    8   -2761.5123531362      1.22e-05  
    9   -2761.5123566549      3.27e-06  
   10   -2761.5123569071      1.14e-06  
   11   -2761.5123569386      3.04e-07  
   12   -2761.5123569404      1.48e-07  
   13   -2761.5123569410      4.28e-08  
   14   -2761.5123569412      1.60e-08  
   15   -2761.5123569410      4.69e-09  Convergence criterion met
 ---------------------------------------
 SCF time:   CPU 639.03s  wall 113.00s 
 SCF   energy in the final basis set =    -2761.5123569410
 Total energy in the final basis set =    -2761.5123569410

 --------------------------------------------------------------

                    Orbital Energies (a.u.)
 --------------------------------------------------------------

 Alpha MOs
 -- Occupied --
********-101.5791-101.5779-101.5764-101.5652 -10.2817 -10.2802 -10.2764
-10.2745 -10.2561 -10.2346 -10.2207 -10.2202 -10.2074 -10.2050 -10.2040
-10.2018  -9.4942  -9.4938  -9.4924  -9.4912  -9.4797  -7.2593  -7.2588
 -7.2572  -7.2559  -7.2492  -7.2486  -7.2481  -7.2477  -7.2473  -7.2467
 -7.2461  -7.2454  -7.2444  -7.2346  -7.2342  -0.9612  -0.9177  -0.9119
 -0.8960  -0.8688  -0.8616  -0.8454  -0.7984  -0.7622  -0.7555  -0.7432
 -0.6642  -0.6400  -0.6311  -0.6068  -0.5504  -0.5454  -0.5285  -0.4989
 -0.4961  -0.4793  -0.4688  -0.4622  -0.4601  -0.4514  -0.4323  -0.4259
 -0.4133  -0.4020  -0.3886  -0.3876  -0.3782  -0.3566  -0.3559  -0.3543
 -0.3482  -0.3357  -0.3342  -0.3284  -0.3169  -0.2908  -0.2753  -0.2691
 -0.2614
 -- Virtual --
 -0.0675  -0.0599  -0.0493  -0.0393  -0.0334  -0.0148  -0.0035  -0.0005
  0.0055   0.0088   0.0178   0.0195   0.0249   0.0283   0.0332   0.0393
  0.0479   0.0554   0.0561   0.0615   0.0692   0.0725   0.0772   0.0802
  0.0835   0.0853   0.0877   0.0927   0.0944   0.0995   0.1000   0.1051
  0.1088   0.1108   0.1144   0.1184   0.1200   0.1232   0.1261   0.1274
  0.1294   0.1303   0.1360   0.1410   0.1421   0.1457   0.1486   0.1527
  0.1605   0.1648   0.1657   0.1689   0.1776   0.1815   0.1823   0.1856
  0.1928   0.1981   0.1990   0.2046   0.2090   0.2126   0.2187   0.2200
  0.2282   0.2305   0.2344   0.2395   0.2478   0.2493   0.2508   0.2593
  0.2606   0.2647   0.2670   0.2697   0.2733   0.2739   0.2779   0.2836
  0.2868   0.2890   0.2918   0.2943   0.3000   0.3085   0.3118   0.3175
  0.3213   0.3335   0.3395   0.3450   0.3582   0.3598   0.4052   0.4162
  0.4329   0.4357   0.4410   0.4489   0.4506   0.4576   0.4596   0.4608
  0.4685   0.4779   0.4835   0.4896   0.4914   0.4932   0.5047   0.5167
  0.5267   0.5434   0.5490   0.5512   0.5614   0.5634   0.5687   0.5773
  0.5793   0.5970   0.6021   0.6049   0.6118   0.6144   0.6200   0.6239
  0.6304   0.6435   0.6582   0.6632   0.6743   0.6791   0.6831   0.6903
  0.6982   0.7094   0.7150   0.7236   0.7428   0.7476   0.7677   0.7829
  0.7942   0.8117   0.8209   0.8277   0.8350   0.8361   0.8406   0.8414
  0.8426   0.8450   0.8501   0.8542   0.8556   0.8614   0.8642   0.8677
  0.8707   0.8729   0.8856   0.8990   0.9032   0.9077   0.9103   0.9192
  0.9202   0.9320   0.9337   0.9416   0.9462   0.9543   0.9599   0.9684
  0.9721   0.9790   0.9879   0.9929   1.0092   1.0162   1.0303   1.0385
  1.0551   1.0648   1.0955   1.0972   1.1185   1.1326   1.1545   1.1810
  1.1902   1.2062   1.2300   1.2354   1.2498   1.2628   1.2727   1.2826
  1.2870   1.2919   1.3044   1.3137   1.3515   1.3738   1.3981   1.4112
  1.4360   1.4789   1.4950   1.5142   1.5193   1.5561   1.5578   1.5730
  1.5900   1.6091   1.6189   1.6327   1.6446   1.6660   1.6773   1.6895
  1.7247   1.7388   1.7417   1.7709   1.7996   1.8043   1.8335   1.8466
  1.8524   1.8700   1.8734   1.9015   1.9119   1.9143   1.9277   1.9565
  1.9630   1.9816   1.9976   2.0073   2.0201   2.0482   2.0546   2.1046
  2.1163   2.1258   2.1773   2.2193   2.2264   2.2410   2.2470   2.2667
  2.2804   2.2817   2.2879   2.3067   2.3116   2.3342   2.3586   2.3902
  2.4032   2.4185   2.4218   2.4368   2.4477   2.4576   2.4810   2.4993
  2.5139   2.5344   2.5465   2.5681   2.5965   2.6356   2.6437   2.6493
  2.6758   2.6849   2.7004   2.7072   2.7432   2.7451   2.7534   2.7656
  2.7811   2.7862   2.7953   2.8128   2.8300   2.8430   2.8630   2.8809
  2.9172   2.9724   2.9934   3.0621   3.0667   3.0864   3.1128   3.1341
  3.1554   3.1755   3.1981   3.2202   3.2526   3.3458   3.3612   3.3803
  3.4901   3.5121   3.5852   3.6461   3.6687   3.7574   3.7825   3.9047
  4.0058   4.0323   4.1060   4.1318   4.3582   4.8019   4.8311   9.7319
  9.7808   9.7853   9.8075   9.8192  23.3350  23.5909  23.7954  23.8482
 23.8986  23.9275  23.9449  23.9768  24.0468  24.0540  24.1003  24.1621
 25.7715  25.8051  25.8279  25.8691  25.9266  26.0850  26.0979  26.1368
 26.1756  26.2939  26.4533  26.6008  26.6141  26.7354  26.9426 215.7208
215.7740 215.7803 215.8064 215.8211
 --------------------------------------------------------------

          Ground-State Mulliken Net Atomic Charges

     Atom                 Charge (a.u.)
  ----------------------------------------
      1 C                    -0.269646
      2 C                    -0.883224
      3 H                     0.232940
      4 C                    -0.351073
      5 Cl                    0.629707
      6 C                    -0.130106
      7 Cl                    0.631190
      8 C                    -0.327257
      9 Cl                    0.602403
     10 C                    -0.661007
     11 Cl                    0.619705
     12 C                     0.624821
     13 C                    -0.929324
     14 H                     0.213319
     15 C                     0.551949
     16 Cl                    0.477827
     17 C                    -0.489016
     18 H                     0.194354
     19 C                    -0.546226
     20 H                     0.179592
     21 C                    -0.557483
     22 H                     0.186554
  ----------------------------------------
  Sum of atomic charges =     0.000000

 -----------------------------------------------------------------
                    Cartesian Multipole Moments
 -----------------------------------------------------------------
    Charge (ESU x 10^10)
                 0.0000
    Dipole Moment (Debye)
         X       1.1732      Y      -1.4174      Z      -0.8576
       Tot       2.0300
    Quadrupole Moments (Debye-Ang)
        XX    -136.7467     XY      -4.3921     YY    -132.5511
        XZ      -2.1346     YZ       4.8227     ZZ    -130.9991
    Octopole Moments (Debye-Ang^2)
       XXX      57.4322    XXY     -48.8171    XYY      20.5116
       YYY     -98.3896    XXZ     -16.9686    XYZ      12.4146
       YYZ      -3.6093    XZZ      41.2828    YZZ     -43.6066
       ZZZ     -15.2930
    Hexadecapole Moments (Debye-Ang^3)
      XXXX   -6374.5365   XXXY    -351.7728   XXYY   -1205.4685
      XYYY    -279.1940   YYYY    -687.2218   XXXZ     846.6308
      XXYZ      76.0935   XYYZ     313.4371   YYYZ     127.2575
      XXZZ   -1504.9657   XYZZ    -129.9061   YYZZ    -626.4181
      XZZZ     890.7989   YZZZ     127.5653   ZZZZ   -3029.7165
 -----------------------------------------------------------------
 Calculating analytic gradient of the SCF energy
 Gradient of SCF Energy
            1           2           3           4           5           6
    1  -0.0000536   0.0000190   0.0000027  -0.0000531  -0.0000034   0.0000850
    2  -0.0000262   0.0000044   0.0000274   0.0000174   0.0000116  -0.0000143
    3   0.0000592  -0.0000417   0.0000040  -0.0000477   0.0000275   0.0000673
            7           8           9          10          11          12
    1  -0.0000136   0.0000032  -0.0000142  -0.0000013   0.0000018   0.0000909
    2  -0.0000030  -0.0000073  -0.0000238  -0.0000142  -0.0000189   0.0000941
    3   0.0000258  -0.0000449   0.0000034   0.0000022  -0.0000165   0.0000289
           13          14          15          16          17          18
    1  -0.0000347  -0.0000096  -0.0000078   0.0000060  -0.0000068   0.0000043
    2  -0.0000064   0.0000001  -0.0000535   0.0000391   0.0000511   0.0000041
    3  -0.0000184  -0.0000006  -0.0000563  -0.0000132   0.0000360  -0.0000036
           19          20          21          22
    1  -0.0000366   0.0000134   0.0000101  -0.0000018
    2  -0.0000322  -0.0000013  -0.0000529   0.0000046
    3  -0.0000045   0.0000137  -0.0000350   0.0000145
 Max gradient component =       9.414E-05
 RMS gradient           =       3.289E-05
 Gradient time:  CPU 188.36 s  wall 31.61 s
 Geometry Optimization Parameters
   NAtoms,    NIC,     NZ,  NCons,   NDum,   NFix, NCnnct, MaxDiis
       22     155      22       0       0       0       0       0

 Cartesian Hessian Update
 Hessian updated using BFGS update


** GEOMETRY OPTIMIZATION IN DELOCALIZED INTERNAL COORDINATES **
   Searching for a Minimum

   Optimization Cycle:   8

                       Coordinates (Angstroms)
     ATOM                X               Y               Z
      1  C        -0.0356293721    0.0109123972   -0.0692068443
      2  C        -0.0047938566   -0.1436762358    1.3174358992
      3  H         0.9451340207   -0.2928537070    1.8138822582
      4  C        -1.1673527645   -0.1317855693    2.0758476322
      5  Cl       -1.0336023954   -0.3423652084    3.8033526405
      6  C        -2.4115809095    0.0373197863    1.4611902072
      7  Cl       -3.8680492318    0.0429314637    2.4062022606
      8  C        -2.4631484942    0.2052872112    0.0675935047
      9  Cl       -3.9988613680    0.4383424771   -0.7120149669
     10  C        -1.2814213455    0.1939135303   -0.6882472881
     11  Cl       -1.3611637653    0.4596204425   -2.4132448274
     12  C         1.2536836147   -0.0230119473   -0.8185234445
     13  C         2.2397206184    0.9262875520   -0.5292970335
     14  H         2.0521243780    1.7089001797    0.1948524578
     15  C         3.4612370658    0.8707549708   -1.1927716565
     16  Cl        4.6875622053    2.0787565019   -0.8318240100
     17  C         3.7310495096   -0.1160974483   -2.1335695040
     18  H         4.6888928464   -0.1417847188   -2.6368460043
     19  C         2.7467070820   -1.0628607153   -2.4123317499
     20  H         2.9474346035   -1.8413589330   -3.1391234120
     21  C         1.5162427604   -1.0196436779   -1.7650695607
     22  H         0.7601472579   -1.7623063926   -1.9872534520
   Point Group: c1    Number of degrees of freedom:    60


   Energy is  -2761.512356941

 Hessian updated using BFGS update

 60 Hessian modes will be used to form the next step
  Hessian Eigenvalues:
     0.004333    0.019051    0.019938    0.022221    0.023217    0.023506
     0.023624    0.023699    0.023857    0.023931    0.024039    0.024088
     0.024097    0.024111    0.024139    0.024180    0.024327    0.024623
     0.027824    0.152832    0.159877    0.159926    0.160064    0.160257
     0.205851    0.219090    0.233517    0.234389    0.236769    0.248513
     0.249121    0.249990    0.250081    0.250390    0.267468    0.282121
     0.296957    0.300041    0.301116    0.301625    0.323871    0.338245
     0.356130    0.356626    0.356662    0.356728    0.356989    0.376963
     0.426142    0.432058    0.439050    0.458453    0.465720    0.469544
     0.472119    0.476186    0.478125    0.484263    0.517854    0.548500

 Minimum search - taking simple RFO step
 Searching for Lamda that Minimizes Along All modes
 Value Taken    Lamda =   0.00000000
 Step Taken.  Stepsize is  0.002668

                             Maximum     Tolerance    Cnvgd?
         Gradient           0.000072      0.000300     YES
         Displacement       0.002029      0.001200      NO
         Energy change     -0.000001      0.000001     YES

 Final energy is   -2761.5123569409925     


 ******************************
 **  OPTIMIZATION CONVERGED  **
 ******************************

                       Coordinates (Angstroms)
     ATOM                X               Y               Z
      1  C        -0.0356293721    0.0109123972   -0.0692068443
      2  C        -0.0047938566   -0.1436762358    1.3174358992
      3  H         0.9451340207   -0.2928537070    1.8138822582
      4  C        -1.1673527645   -0.1317855693    2.0758476322
      5  Cl       -1.0336023954   -0.3423652084    3.8033526405
      6  C        -2.4115809095    0.0373197863    1.4611902072
      7  Cl       -3.8680492318    0.0429314637    2.4062022606
      8  C        -2.4631484942    0.2052872112    0.0675935047
      9  Cl       -3.9988613680    0.4383424771   -0.7120149669
     10  C        -1.2814213455    0.1939135303   -0.6882472881
     11  Cl       -1.3611637653    0.4596204425   -2.4132448274
     12  C         1.2536836147   -0.0230119473   -0.8185234445
     13  C         2.2397206184    0.9262875520   -0.5292970335
     14  H         2.0521243780    1.7089001797    0.1948524578
     15  C         3.4612370658    0.8707549708   -1.1927716565
     16  Cl        4.6875622053    2.0787565019   -0.8318240100
     17  C         3.7310495096   -0.1160974483   -2.1335695040
     18  H         4.6888928464   -0.1417847188   -2.6368460043
     19  C         2.7467070820   -1.0628607153   -2.4123317499
     20  H         2.9474346035   -1.8413589330   -3.1391234120
     21  C         1.5162427604   -1.0196436779   -1.7650695607
     22  H         0.7601472579   -1.7623063926   -1.9872534520

Z-matrix Print:
$molecule
0 1
Cl
C  1 1.747162
C  2 1.402820 1 119.490875
C  2 1.403103 1 119.732804 3 -178.139773 0
C  4 1.395574 2 118.192522 1 177.398386 0
H  5 1.082163 4 119.372349 2 179.581113 0
C  5 1.388118 4 121.561215 2 0.608019 0
C  7 1.398036 5 120.410505 4 0.001980 0
C  4 1.491628 2 123.284035 1 -2.448394 0
C  9 1.398960 4 119.337014 2 119.571451 0
H  10 1.082621 9 120.443431 4 -3.076858 0
C  10 1.391181 9 119.550432 4 177.802905 0
C  12 1.389884 10 121.440433 9 -0.496939 0
H  13 1.082317 12 120.225495 10 -179.892623 0
C  13 1.393915 12 118.720614 10 0.181692 0
H  15 1.083779 13 119.420230 12 -179.592670 0
C  15 1.390992 13 120.698127 12 0.188124 0
H  17 1.082864 15 120.057742 13 -179.802247 0
Cl 8 1.736197 7 120.509286 5 179.626252 0
Cl 3 1.737964 2 120.248861 1 1.673005 0
Cl 7 1.745424 5 118.394476 4 179.623085 0
Cl 12 1.758813 10 119.138446 9 179.425761 0
$end


 --------------------------------------------------------------

                    Orbital Energies (a.u.)
 --------------------------------------------------------------

 Alpha MOs
 -- Occupied --
********-101.5791-101.5779-101.5764-101.5652 -10.2817 -10.2802 -10.2764
-10.2745 -10.2561 -10.2346 -10.2207 -10.2202 -10.2074 -10.2050 -10.2040
-10.2018  -9.4942  -9.4938  -9.4924  -9.4912  -9.4797  -7.2593  -7.2588
 -7.2572  -7.2559  -7.2492  -7.2486  -7.2481  -7.2477  -7.2473  -7.2467
 -7.2461  -7.2454  -7.2444  -7.2346  -7.2342  -0.9612  -0.9177  -0.9119
 -0.8960  -0.8688  -0.8616  -0.8454  -0.7984  -0.7622  -0.7555  -0.7432
 -0.6642  -0.6400  -0.6311  -0.6068  -0.5504  -0.5454  -0.5285  -0.4989
 -0.4961  -0.4793  -0.4688  -0.4622  -0.4601  -0.4514  -0.4323  -0.4259
 -0.4133  -0.4020  -0.3886  -0.3876  -0.3782  -0.3566  -0.3559  -0.3543
 -0.3482  -0.3357  -0.3342  -0.3284  -0.3169  -0.2908  -0.2753  -0.2691
 -0.2614
 -- Virtual --
 -0.0675  -0.0599  -0.0493  -0.0393  -0.0334  -0.0148  -0.0035  -0.0005
  0.0055   0.0088   0.0178   0.0195   0.0249   0.0283   0.0332   0.0393
  0.0479   0.0554   0.0561   0.0615   0.0692   0.0725   0.0772   0.0802
  0.0835   0.0853   0.0877   0.0927   0.0944   0.0995   0.1000   0.1051
  0.1088   0.1108   0.1144   0.1184   0.1200   0.1232   0.1261   0.1274
  0.1294   0.1303   0.1360   0.1410   0.1421   0.1457   0.1486   0.1527
  0.1605   0.1648   0.1657   0.1689   0.1776   0.1815   0.1823   0.1856
  0.1928   0.1981   0.1990   0.2046   0.2090   0.2126   0.2187   0.2200
  0.2282   0.2305   0.2344   0.2395   0.2478   0.2493   0.2508   0.2593
  0.2606   0.2647   0.2670   0.2697   0.2733   0.2739   0.2779   0.2836
  0.2868   0.2890   0.2918   0.2943   0.3000   0.3085   0.3118   0.3175
  0.3213   0.3335   0.3395   0.3450   0.3582   0.3598   0.4052   0.4162
  0.4329   0.4357   0.4410   0.4489   0.4506   0.4576   0.4596   0.4608
  0.4685   0.4779   0.4835   0.4896   0.4914   0.4932   0.5047   0.5167
  0.5267   0.5434   0.5490   0.5512   0.5614   0.5634   0.5687   0.5773
  0.5793   0.5970   0.6021   0.6049   0.6118   0.6144   0.6200   0.6239
  0.6304   0.6435   0.6582   0.6632   0.6743   0.6791   0.6831   0.6903
  0.6982   0.7094   0.7150   0.7236   0.7428   0.7476   0.7677   0.7829
  0.7942   0.8117   0.8209   0.8277   0.8350   0.8361   0.8406   0.8414
  0.8426   0.8450   0.8501   0.8542   0.8556   0.8614   0.8642   0.8677
  0.8707   0.8729   0.8856   0.8990   0.9032   0.9077   0.9103   0.9192
  0.9202   0.9320   0.9337   0.9416   0.9462   0.9543   0.9599   0.9684
  0.9721   0.9790   0.9879   0.9929   1.0092   1.0162   1.0303   1.0385
  1.0551   1.0648   1.0955   1.0972   1.1185   1.1326   1.1545   1.1810
  1.1902   1.2062   1.2300   1.2354   1.2498   1.2628   1.2727   1.2826
  1.2870   1.2919   1.3044   1.3137   1.3515   1.3738   1.3981   1.4112
  1.4360   1.4789   1.4950   1.5142   1.5193   1.5561   1.5578   1.5730
  1.5900   1.6091   1.6189   1.6327   1.6446   1.6660   1.6773   1.6895
  1.7247   1.7388   1.7417   1.7709   1.7996   1.8043   1.8335   1.8466
  1.8524   1.8700   1.8734   1.9015   1.9119   1.9143   1.9277   1.9565
  1.9630   1.9816   1.9976   2.0073   2.0201   2.0482   2.0546   2.1046
  2.1163   2.1258   2.1773   2.2193   2.2264   2.2410   2.2470   2.2667
  2.2804   2.2817   2.2879   2.3067   2.3116   2.3342   2.3586   2.3902
  2.4032   2.4185   2.4218   2.4368   2.4477   2.4576   2.4810   2.4993
  2.5139   2.5344   2.5465   2.5681   2.5965   2.6356   2.6437   2.6493
  2.6758   2.6849   2.7004   2.7072   2.7432   2.7451   2.7534   2.7656
  2.7811   2.7862   2.7953   2.8128   2.8300   2.8430   2.8630   2.8809
  2.9172   2.9724   2.9934   3.0621   3.0667   3.0864   3.1128   3.1341
  3.1554   3.1755   3.1981   3.2202   3.2526   3.3458   3.3612   3.3803
  3.4901   3.5121   3.5852   3.6461   3.6687   3.7574   3.7825   3.9047
  4.0058   4.0323   4.1060   4.1318   4.3582   4.8019   4.8311   9.7319
  9.7808   9.7853   9.8075   9.8192  23.3350  23.5909  23.7954  23.8482
 23.8986  23.9275  23.9449  23.9768  24.0468  24.0540  24.1003  24.1621
 25.7715  25.8051  25.8279  25.8691  25.9266  26.0850  26.0979  26.1368
 26.1756  26.2939  26.4533  26.6008  26.6141  26.7354  26.9426 215.7208
215.7740 215.7803 215.8064 215.8211
 --------------------------------------------------------------

          Ground-State Mulliken Net Atomic Charges

     Atom                 Charge (a.u.)
  ----------------------------------------
      1 C                    -0.269646
      2 C                    -0.883224
      3 H                     0.232940
      4 C                    -0.351073
      5 Cl                    0.629707
      6 C                    -0.130106
      7 Cl                    0.631190
      8 C                    -0.327257
      9 Cl                    0.602403
     10 C                    -0.661007
     11 Cl                    0.619705
     12 C                     0.624821
     13 C                    -0.929324
     14 H                     0.213319
     15 C                     0.551949
     16 Cl                    0.477827
     17 C                    -0.489016
     18 H                     0.194354
     19 C                    -0.546226
     20 H                     0.179592
     21 C                    -0.557483
     22 H                     0.186554
  ----------------------------------------
  Sum of atomic charges =     0.000000

 -----------------------------------------------------------------
                    Cartesian Multipole Moments
 -----------------------------------------------------------------
    Charge (ESU x 10^10)
                 0.0000
    Dipole Moment (Debye)
         X       1.1732      Y      -1.4174      Z      -0.8576
       Tot       2.0300
    Quadrupole Moments (Debye-Ang)
        XX    -136.7467     XY      -4.3921     YY    -132.5511
        XZ      -2.1346     YZ       4.8227     ZZ    -130.9991
    Octopole Moments (Debye-Ang^2)
       XXX      57.4322    XXY     -48.8171    XYY      20.5116
       YYY     -98.3896    XXZ     -16.9686    XYZ      12.4146
       YYZ      -3.6093    XZZ      41.2828    YZZ     -43.6066
       ZZZ     -15.2930
    Hexadecapole Moments (Debye-Ang^3)
      XXXX   -6374.5365   XXXY    -351.7728   XXYY   -1205.4685
      XYYY    -279.1940   YYYY    -687.2218   XXXZ     846.6308
      XXYZ      76.0935   XYYZ     313.4371   YYYZ     127.2575
      XXZZ   -1504.9657   XYZZ    -129.9061   YYZZ    -626.4181
      XZZZ     890.7989   YZZZ     127.5653   ZZZZ   -3029.7165
 -----------------------------------------------------------------
Archival summary:
1\1\february\OPT\ProcedureUnspecified\BasisUnspecified\l5125\taweetha\SatMar700:45:442020SatMar700:45:442020\0\\#,OPT,ProcedureUnspecified,BasisUnspecified,\\0,1\Cl\C,1,1.74716\C,2,1.40282,1,119.491\C,2,1.4031,1,119.733,3,-178.14,0\C,4,1.39557,2,118.193,1,177.398,0\H,5,1.08216,4,119.372,2,179.581,0\C,5,1.38812,4,121.561,2,0.608019,0\C,7,1.39804,5,120.411,4,0.00198032,0\C,4,1.49163,2,123.284,1,-2.44839,0\C,9,1.39896,4,119.337,2,119.571,0\H,10,1.08262,9,120.443,4,-3.07686,0\C,10,1.39118,9,119.55,4,177.803,0\C,12,1.38988,10,121.44,9,-0.496939,0\H,13,1.08232,12,120.225,10,-179.893,0\C,13,1.39392,12,118.721,10,0.181692,0\H,15,1.08378,13,119.42,12,-179.593,0\C,15,1.39099,13,120.698,12,0.188124,0\H,17,1.08286,15,120.058,13,-179.802,0\Cl,8,1.7362,7,120.509,5,179.626,0\Cl,3,1.73796,2,120.249,1,1.67301,0\Cl,7,1.74542,5,118.394,4,179.623,0\Cl,12,1.75881,10,119.138,9,179.426,0\\\@

 Total job time:  1162.28s(wall), 6632.48s(cpu) 
 Sat Mar  7 00:45:44 2020

        *************************************************************
        *                                                           *
        *  Thank you very much for using Q-Chem.  Have a nice day.  *
        *                                                           *
        *************************************************************


 
User input: 2 of 2 
 
                  Welcome to Q-Chem
     A Quantum Leap Into The Future Of Chemistry


 Q-Chem 5.2 (devel), Q-Chem, Inc., Pleasanton, CA (2019)

 Yihan Shao,  Zhengting Gan,  E. Epifanovsky,  A. T. B. Gilbert,  M. Wormit,  
 J. Kussmann,  A. W. Lange,  A. Behn,  Jia Deng,  Xintian Feng,  D. Ghosh,  
 M. Goldey,  P. R. Horn,  L. D. Jacobson,  I. Kaliman,  T. Kus,  A. Landau,  
 Jie Liu,  E. I. Proynov,  R. M. Richard,  R. P. Steele,  E. J. Sundstrom,  
 H. L. Woodcock III,  P. M. Zimmerman,  D. Zuev,  B. Albrecht,  E. Alguire,  
 S. A. Baeppler,  D. Barton,  Z. Benda,  Y. A. Bernard,  E. J. Berquist,  
 K. B. Bravaya,  H. Burton,  D. Casanova,  Chun-Min Chang,  Yunqing Chen,  
 A. Chien,  K. D. Closser,  M. P. Coons,  S. Coriani,  S. Dasgupta,  
 A. L. Dempwolff,  M. Diedenhofen,  Hainam Do,  R. G. Edgar,  Po-Tung Fang,  
 S. Faraji,  S. Fatehi,  Qingguo Feng,  K. D. Fenk,  J. Fosso-Tande,  
 J. Gayvert,  Qinghui Ge,  A. Ghysels,  G. Gidofalvi,  J. Gomes,  
 J. Gonthier,  A. Gunina,  D. Hait,  M. W. D. Hanson-Heine,  
 P. H. P. Harbach,  A. W. Hauser,  M. F. Herbst,  J. E. Herr,  
 E. G. Hohenstein,  Z. C. Holden,  Kerwin Hui,  B. C. Huynh,  T.-C. Jagau,  
 Hyunjun Ji,  B. Kaduk,  K. Khistyaev,  Jaehoon Kim,  P. Klunzinger,  K. Koh,  
 D. Kosenkov,  L. Koulias,  T. Kowalczyk,  C. M. Krauter,  A. Kunitsa,  
 Ka Un Lao,  A. Laurent,  K. V. Lawler,  Joonho Lee,  D. Lefrancois,  
 S. Lehtola,  D. S. Levine,  Yi-Pei Li,  You-Sheng Lin,  Fenglai Liu,  
 E. Livshits,  A. Luenser,  P. Manohar,  E. Mansoor,  S. F. Manzer,  
 Shan-Ping Mao,  Yuezhi Mao,  N. Mardirossian,  A. V. Marenich,  
 T. Markovich,  L. A. Martinez-Martinez,  S. A. Maurer,  N. J. Mayhall,  
 S. C. McKenzie,  J.-M. Mewes,  P. Morgante,  A. F. Morrison,  
 J. W. Mullinax,  K. Nanda,  T. S. Nguyen-Beck,  R. Olivares-Amaya,  
 J. A. Parkhill,  Zheng Pei,  T. M. Perrine,  F. Plasser,  P. Pokhilko,  
 S. Prager,  A. Prociuk,  E. Ramos,  D. R. Rehn,  F. Rob,  M. Scheurer,  
 M. Schneider,  N. Sergueev,  S. M. Sharada,  S. Sharma,  D. W. Small,  
 T. Stauch,  T. Stein,  Yu-Chuan Su,  A. J. W. Thom,  A. Tkatchenko,  
 T. Tsuchimochi,  N. M. Tubman,  L. Vogt,  M. L. Vidal,  O. Vydrov,  
 M. A. Watson,  J. Wenzel,  M. de Wergifosse,  T. A. Wesolowski,  A. White,  
 J. Witte,  A. Yamada,  Jun Yang,  K. Yao,  S. Yeganeh,  S. R. Yost,  
 Zhi-Qiang You,  A. Zech,  Igor Ying Zhang,  Xing Zhang,  Yan Zhao,  
 Ying Zhu,  B. R. Brooks,  G. K. L. Chan,  C. J. Cramer,  M. S. Gordon,  
 W. J. Hehre,  A. Klamt,  M. W. Schmidt,  C. D. Sherrill,  D. G. Truhlar,  
 A. Aspuru-Guzik,  R. Baer,  A. T. Bell,  N. A. Besley,  Jeng-Da Chai,  
 A. E. DePrince, III,  R. A. DiStasio Jr.,  A. Dreuw,  B. D. Dunietz,  
 T. R. Furlani,  Chao-Ping Hsu,  Yousung Jung,  Jing Kong,  D. S. Lambrecht,  
 WanZhen Liang,  C. Ochsenfeld,  V. A. Rassolov,  L. V. Slipchenko,  
 J. E. Subotnik,  T. Van Voorhis,  J. M. Herbert,  A. I. Krylov,  
 P. M. W. Gill,  M. Head-Gordon

 Contributors to earlier versions of Q-Chem not listed above: 
 R. D. Adamson,  B. Austin,  J. Baker,  G. J. O. Beran,  K. Brandhorst,  
 S. T. Brown,  E. F. C. Byrd,  A. K. Chakraborty,  C.-L. Cheng,  
 Siu Hung Chien,  D. M. Chipman,  D. L. Crittenden,  H. Dachsel,  
 R. J. Doerksen,  A. D. Dutoi,  L. Fusti-Molnar,  W. A. Goddard III,  
 A. Golubeva-Zadorozhnaya,  S. R. Gwaltney,  G. Hawkins,  A. Heyden,  
 S. Hirata,  G. Kedziora,  F. J. Keil,  C. Kelley,  Jihan Kim,  R. A. King,  
 R. Z. Khaliullin,  P. P. Korambath,  W. Kurlancheek,  A. M. Lee,  M. S. Lee,  
 S. V. Levchenko,  Ching Yeh Lin,  D. Liotard,  R. C. Lochan,  I. Lotan,  
 P. E. Maslen,  N. Nair,  D. P. O'Neill,  D. Neuhauser,  E. Neuscamman,  
 C. M. Oana,  R. Olson,  B. Peters,  R. Peverati,  P. A. Pieniazek,  
 Y. M. Rhee,  J. Ritchie,  M. A. Rohrdanz,  E. Rosta,  N. J. Russ,  
 H. F. Schaefer III,  N. E. Schultz,  N. Shenvi,  A. C. Simmonett,  A. Sodt,  
 D. Stuck,  K. S. Thanthiriwatte,  V. Vanovschi,  Tao Wang,  A. Warshel,  
 C. F. Williams,  Q. Wu,  X. Xu,  W. Zhang

 Please cite Q-Chem as follows:
 Y. Shao et al., Mol. Phys. 113, 184-215 (2015)
 DOI: 10.1080/00268976.2014.952696

 Q-Chem 5.2.1 for Intel X86 EM64T Linux

 Parts of Q-Chem use Armadillo 8.300.2 (Tropical Shenanigans).
 http://arma.sourceforge.net/

 Q-Chem begins on Sat Mar  7 00:45:44 2020  

Host: 
0

     Scratch files written to /scratch/taweetham/qchem19765//
NAlpha2: 162
NElect   162
Mult     1
The previous job contains 0 fragments, simply inherited here

 Q-Chem warning in module libgen/rem_setup.C, line 2168:

 Setting Thresh to 1e-14


Checking the input file for inconsistencies... 	...done.

--------------------------------------------------------------
User input:
--------------------------------------------------------------

$MOLECULE
READ
$END

$REM
   JOB_TYPE 	FREQUENCY
   BASIS 	6-311++G**
   METHOD	B3LYP
   SCF_GUESS_ALWAYS     TRUE
   SYM_IGNORE   TRUE
   S2THRESH     15
   THRESH       15
   MEM_TOTAL    10000
$END

--------------------------------------------------------------
 ----------------------------------------------------------------
             Standard Nuclear Orientation (Angstroms)
    I     Atom           X                Y                Z
 ----------------------------------------------------------------
    1      C      -0.0356293721     0.0109123972    -0.0692068443
    2      C      -0.0047938566    -0.1436762358     1.3174358992
    3      H       0.9451340207    -0.2928537070     1.8138822582
    4      C      -1.1673527645    -0.1317855693     2.0758476322
    5      Cl     -1.0336023954    -0.3423652084     3.8033526405
    6      C      -2.4115809095     0.0373197863     1.4611902072
    7      Cl     -3.8680492318     0.0429314637     2.4062022606
    8      C      -2.4631484942     0.2052872112     0.0675935047
    9      Cl     -3.9988613680     0.4383424771    -0.7120149669
   10      C      -1.2814213455     0.1939135303    -0.6882472881
   11      Cl     -1.3611637653     0.4596204425    -2.4132448274
   12      C       1.2536836147    -0.0230119473    -0.8185234445
   13      C       2.2397206184     0.9262875520    -0.5292970335
   14      H       2.0521243780     1.7089001797     0.1948524578
   15      C       3.4612370658     0.8707549708    -1.1927716565
   16      Cl      4.6875622053     2.0787565019    -0.8318240100
   17      C       3.7310495096    -0.1160974483    -2.1335695040
   18      H       4.6888928464    -0.1417847188    -2.6368460043
   19      C       2.7467070820    -1.0628607153    -2.4123317499
   20      H       2.9474346035    -1.8413589330    -3.1391234120
   21      C       1.5162427604    -1.0196436779    -1.7650695607
   22      H       0.7601472579    -1.7623063926    -1.9872534520
 ----------------------------------------------------------------
 Nuclear Repulsion Energy =        1703.47698682 hartrees
 There are       81 alpha and       81 beta electrons
 Requested basis set is 6-311++G(d,p)
 There are 162 shells and 449 basis functions

 Total QAlloc Memory Limit  10000 MB
 Mega-Array Size       188 MB
 MEM_STATIC part       192 MB
 A cutoff of  1.0D-15 yielded  10053 shell pairs
 There are     83601 function pairs (     89778 Cartesian)
 Smallest overlap matrix eigenvalue = 2.84E-07
 Linear dependence detected in AO basis
 Number of orthogonalized atomic orbitals = 445
 Maximum deviation from orthogonality = 4.686E-10
 Guess from superposition of atomic densities
 Warning:  Energy on first SCF cycle will be non-variational
 SAD guess density has 162.000000 electrons

 -----------------------------------------------------------------------
  General SCF calculation program by
  Eric Jon Sundstrom, Paul Horn, Yuezhi Mao, Dmitri Zuev, Alec White,
  David Stuck, Shaama M.S., Shane Yost, Joonho Lee, David Small,
  Daniel Levine, Susi Lehtola, Hugh Burton, Evgeny Epifanovsky,
  Bang C. Huynh
 -----------------------------------------------------------------------
 Exchange:     0.2000 Hartree-Fock + 0.0800 Slater + 0.7200 B88
 Correlation:  0.1900 VWN1RPA + 0.8100 LYP
 Using SG-1 standard quadrature grid
 using 6 threads for integral computing
 -------------------------------------------------------
 OpenMP Integral computing Module                
 Release: version 2.0, May 2017, Q-Chem Inc. Pleasanton 
 -------------------------------------------------------
 A restricted SCF calculation will be
 performed using DIIS
 SCF converges when DIIS error is below 1.0e-08
 ---------------------------------------
  Cycle       Energy         DIIS error
 ---------------------------------------
    1   -2765.5026453105      2.92e-02  
    2   -2761.3689976406      2.33e-03  
    3   -2761.2660621003      2.96e-03  
    4   -2761.4971600876      7.29e-04  
    5   -2761.5095455761      3.28e-04  
    6   -2761.5121313666      9.51e-05  
    7   -2761.5123227305      3.57e-05  
    8   -2761.5123531369      1.22e-05  
    9   -2761.5123566559      3.27e-06  
   10   -2761.5123569080      1.14e-06  
   11   -2761.5123569392      3.04e-07  
   12   -2761.5123569414      1.48e-07  
   13   -2761.5123569420      4.28e-08  
   14   -2761.5123569418      1.60e-08  
   15   -2761.5123569420      4.69e-09  Convergence criterion met
 ---------------------------------------
 SCF time:   CPU 639.29s  wall 112.00s 
 SCF   energy in the final basis set =    -2761.5123569420
 Total energy in the final basis set =    -2761.5123569420

 --------------------------------------------------------------

                    Orbital Energies (a.u.)
 --------------------------------------------------------------

 Alpha MOs
 -- Occupied --
********-101.5791-101.5779-101.5764-101.5652 -10.2817 -10.2802 -10.2764
-10.2745 -10.2561 -10.2346 -10.2207 -10.2202 -10.2074 -10.2050 -10.2040
-10.2018  -9.4942  -9.4938  -9.4924  -9.4912  -9.4797  -7.2593  -7.2588
 -7.2572  -7.2559  -7.2492  -7.2486  -7.2481  -7.2477  -7.2473  -7.2467
 -7.2461  -7.2454  -7.2444  -7.2346  -7.2342  -0.9612  -0.9177  -0.9119
 -0.8960  -0.8688  -0.8616  -0.8454  -0.7984  -0.7622  -0.7555  -0.7432
 -0.6642  -0.6400  -0.6311  -0.6068  -0.5504  -0.5454  -0.5285  -0.4989
 -0.4961  -0.4793  -0.4688  -0.4622  -0.4601  -0.4514  -0.4323  -0.4259
 -0.4133  -0.4020  -0.3886  -0.3876  -0.3782  -0.3566  -0.3559  -0.3543
 -0.3482  -0.3357  -0.3342  -0.3284  -0.3169  -0.2908  -0.2753  -0.2691
 -0.2614
 -- Virtual --
 -0.0675  -0.0599  -0.0493  -0.0393  -0.0334  -0.0148  -0.0035  -0.0005
  0.0055   0.0088   0.0178   0.0195   0.0249   0.0283   0.0332   0.0393
  0.0479   0.0554   0.0561   0.0615   0.0692   0.0725   0.0772   0.0802
  0.0835   0.0853   0.0877   0.0927   0.0944   0.0995   0.1000   0.1051
  0.1088   0.1108   0.1144   0.1184   0.1200   0.1232   0.1261   0.1274
  0.1294   0.1303   0.1360   0.1410   0.1421   0.1457   0.1486   0.1527
  0.1605   0.1648   0.1657   0.1689   0.1776   0.1815   0.1823   0.1856
  0.1928   0.1981   0.1990   0.2046   0.2090   0.2126   0.2187   0.2200
  0.2282   0.2305   0.2344   0.2395   0.2478   0.2493   0.2508   0.2593
  0.2606   0.2647   0.2670   0.2697   0.2733   0.2739   0.2779   0.2836
  0.2868   0.2890   0.2918   0.2943   0.3000   0.3085   0.3118   0.3175
  0.3213   0.3335   0.3395   0.3450   0.3582   0.3598   0.4052   0.4162
  0.4329   0.4357   0.4410   0.4489   0.4506   0.4576   0.4596   0.4608
  0.4685   0.4779   0.4835   0.4896   0.4914   0.4932   0.5047   0.5167
  0.5267   0.5434   0.5490   0.5512   0.5614   0.5634   0.5687   0.5773
  0.5793   0.5970   0.6021   0.6049   0.6118   0.6144   0.6200   0.6239
  0.6304   0.6435   0.6582   0.6632   0.6743   0.6791   0.6831   0.6903
  0.6982   0.7094   0.7150   0.7236   0.7428   0.7476   0.7677   0.7829
  0.7942   0.8117   0.8209   0.8277   0.8350   0.8361   0.8406   0.8414
  0.8426   0.8450   0.8501   0.8542   0.8556   0.8614   0.8642   0.8677
  0.8707   0.8729   0.8856   0.8990   0.9032   0.9077   0.9103   0.9192
  0.9202   0.9320   0.9337   0.9416   0.9462   0.9543   0.9599   0.9684
  0.9721   0.9790   0.9879   0.9929   1.0092   1.0162   1.0303   1.0385
  1.0551   1.0648   1.0955   1.0972   1.1185   1.1326   1.1545   1.1810
  1.1902   1.2062   1.2300   1.2354   1.2498   1.2628   1.2727   1.2826
  1.2870   1.2919   1.3044   1.3137   1.3515   1.3738   1.3981   1.4112
  1.4360   1.4789   1.4950   1.5142   1.5193   1.5561   1.5578   1.5730
  1.5900   1.6091   1.6189   1.6327   1.6446   1.6660   1.6773   1.6895
  1.7247   1.7388   1.7417   1.7709   1.7996   1.8043   1.8335   1.8466
  1.8524   1.8700   1.8734   1.9015   1.9119   1.9143   1.9277   1.9565
  1.9630   1.9816   1.9976   2.0073   2.0201   2.0482   2.0546   2.1046
  2.1163   2.1258   2.1773   2.2193   2.2264   2.2410   2.2470   2.2667
  2.2804   2.2817   2.2879   2.3067   2.3116   2.3342   2.3586   2.3902
  2.4032   2.4185   2.4218   2.4368   2.4477   2.4576   2.4810   2.4993
  2.5139   2.5344   2.5465   2.5681   2.5965   2.6356   2.6437   2.6493
  2.6758   2.6849   2.7004   2.7072   2.7432   2.7451   2.7534   2.7656
  2.7811   2.7862   2.7953   2.8128   2.8300   2.8430   2.8630   2.8809
  2.9172   2.9724   2.9934   3.0621   3.0667   3.0864   3.1128   3.1341
  3.1554   3.1755   3.1981   3.2202   3.2526   3.3458   3.3612   3.3803
  3.4901   3.5121   3.5852   3.6461   3.6687   3.7574   3.7825   3.9047
  4.0058   4.0323   4.1060   4.1318   4.3582   4.8019   4.8311   9.7319
  9.7808   9.7853   9.8075   9.8192  23.3350  23.5909  23.7954  23.8482
 23.8986  23.9275  23.9449  23.9768  24.0468  24.0540  24.1003  24.1621
 25.7715  25.8051  25.8279  25.8691  25.9266  26.0850  26.0979  26.1368
 26.1756  26.2939  26.4533  26.6008  26.6141  26.7354  26.9426 215.7208
215.7740 215.7803 215.8064 215.8211
 --------------------------------------------------------------

          Ground-State Mulliken Net Atomic Charges

     Atom                 Charge (a.u.)
  ----------------------------------------
      1 C                    -0.269646
      2 C                    -0.883224
      3 H                     0.232940
      4 C                    -0.351073
      5 Cl                    0.629707
      6 C                    -0.130106
      7 Cl                    0.631190
      8 C                    -0.327257
      9 Cl                    0.602403
     10 C                    -0.661007
     11 Cl                    0.619705
     12 C                     0.624821
     13 C                    -0.929324
     14 H                     0.213319
     15 C                     0.551949
     16 Cl                    0.477827
     17 C                    -0.489016
     18 H                     0.194354
     19 C                    -0.546226
     20 H                     0.179592
     21 C                    -0.557483
     22 H                     0.186554
  ----------------------------------------
  Sum of atomic charges =     0.000000

 -----------------------------------------------------------------
                    Cartesian Multipole Moments
 -----------------------------------------------------------------
    Charge (ESU x 10^10)
                -0.0000
    Dipole Moment (Debye)
         X       1.1732      Y      -1.4174      Z      -0.8576
       Tot       2.0300
    Quadrupole Moments (Debye-Ang)
        XX    -136.7467     XY      -4.3921     YY    -132.5511
        XZ      -2.1346     YZ       4.8227     ZZ    -130.9991
    Octopole Moments (Debye-Ang^2)
       XXX      57.4322    XXY     -48.8171    XYY      20.5116
       YYY     -98.3896    XXZ     -16.9686    XYZ      12.4146
       YYZ      -3.6093    XZZ      41.2828    YZZ     -43.6066
       ZZZ     -15.2930
    Hexadecapole Moments (Debye-Ang^3)
      XXXX   -6374.5365   XXXY    -351.7728   XXYY   -1205.4685
      XYYY    -279.1940   YYYY    -687.2218   XXXZ     846.6308
      XXYZ      76.0935   XYYZ     313.4371   YYYZ     127.2575
      XXZZ   -1504.9657   XYZZ    -129.9061   YYZZ    -626.4181
      XZZZ     890.7989   YZZZ     127.5653   ZZZZ   -3029.7165
 -----------------------------------------------------------------
 Calculating MO derivatives via CPSCF
    1     0    69    0.0194909  
    2     0    69    0.0060330  
    3     0    69    0.0006097  
    4     1    68    0.0000508  
    5    66     3    0.0000034  
    6    69     0    0.0000002  Converged
 Time for AOints: 1358.4 s (CPU) 229.7 s (wall)
 ------------------------------------------------------------------------------
                     AOints        : Timing summary (seconds)
 ------------------------------------------------------------------------------
     job step          cpu (% of tot)      sys (% of tot)     wall (% of tot)
 ------------------------------------------------------------------------------
  AOints            0.1358E+04 ( 9.0)   0.3500E-04 ( 5.4)   0.2297E+03 ( 9.0)
 ------------------------------------------------------------------------------
   Grand Totals     0.1509E+05          0.6490E-03          0.2566E+04
 ------------------------------------------------------------------------------
 Polarizability Matrix (a.u.)
            1           2           3
    1-265.3698039 -13.2985766  31.1307043
    2 -13.2985766-137.3240672  -5.0188528
    3  31.1307043  -5.0188528-222.1353353
 Calculating analytic Hessian of the SCF energy

 Direct stationary perturbation theory relativistic correction:

 rels  =       3.985465115643
 relv  =     -15.270875032499
 rel2e =       4.136664689064
 E_rel =      -7.148745227792

 Hessian of the SCF Energy
            1           2           3           4           5           6
    1   0.6253306  -0.0314029  -0.0054769  -0.1204509  -0.0013735   0.0236630
    2  -0.0314029   0.1725879  -0.0392556   0.0077404  -0.0641030   0.0258450
    3  -0.0054769  -0.0392556   0.6351589  -0.0406909   0.0322221  -0.3134294
    4  -0.1204509   0.0077404  -0.0406909   0.7204027  -0.0558962   0.0202186
    5  -0.0013735  -0.0641030   0.0322221  -0.0558962   0.1364478  -0.0651816
    6   0.0236630   0.0258450  -0.3134294   0.0202186  -0.0651816   0.6689369
    7   0.0026442  -0.0000237   0.0012262  -0.2775991   0.0371295  -0.1146490
    8   0.0033556   0.0034331   0.0010902   0.0378194  -0.0408062   0.0204752
    9  -0.0261283   0.0040622  -0.0107778  -0.1160257   0.0204163  -0.1140318
   10   0.0365670  -0.0106146   0.0748551  -0.2737833   0.0110338   0.0620092
   11  -0.0058690   0.0054107  -0.0024668   0.0034555  -0.0585492   0.0077179
   12   0.0221802   0.0025534  -0.0341949   0.1273587   0.0018006  -0.1632009
   13  -0.0029398   0.0006281  -0.0001329   0.0045283  -0.0028432   0.0241767
   14   0.0003012   0.0045188   0.0001522   0.0000645   0.0038623   0.0033093
   15   0.0042337  -0.0001205   0.0036939   0.0007481   0.0054647  -0.0425607
   16  -0.0188439   0.0050385  -0.0320347  -0.0550170   0.0017771   0.0326557
   17   0.0053900  -0.0010764   0.0081118   0.0073338   0.0060640  -0.0092677
   18  -0.0309086   0.0074316  -0.0454074  -0.0195129  -0.0046638   0.0591001
   19  -0.0005429  -0.0001993   0.0013065  -0.0009193   0.0011385  -0.0065976
   20  -0.0000019  -0.0009715  -0.0001062   0.0006377   0.0036679   0.0007721
   21   0.0008128  -0.0000900  -0.0005061  -0.0017192   0.0005098   0.0003739
   22  -0.0542943   0.0077018  -0.0217237  -0.0156815  -0.0021295   0.0276647
   23   0.0013762   0.0044920  -0.0048533  -0.0019615  -0.0005238   0.0033715
   24   0.0298190  -0.0084231   0.0594922   0.0284328   0.0037035  -0.0507440
   25   0.0004188  -0.0006711   0.0063770  -0.0017415   0.0000421  -0.0012747
   26  -0.0001860   0.0037223  -0.0001940   0.0000581  -0.0009301   0.0002319
   27   0.0017273   0.0003150  -0.0005970  -0.0012036  -0.0001014  -0.0003477
   28  -0.2563881   0.0220913  -0.0357999   0.0288595   0.0081093  -0.0787787
   29   0.0317520  -0.0636665   0.0110223   0.0018986   0.0064497   0.0108944
   30  -0.0925506   0.0150533  -0.1364947  -0.0282219   0.0066819  -0.0246093
   31   0.0017606   0.0039384  -0.0253932  -0.0042496   0.0009713   0.0007761
   32   0.0006443   0.0025397   0.0073271   0.0011753   0.0036015   0.0000787
   33  -0.0045629   0.0062766  -0.0351507  -0.0043525   0.0007537   0.0033538
   34  -0.1810362  -0.0023407   0.0570455  -0.0001068   0.0025375   0.0135450
   35  -0.0015858  -0.0719008  -0.0092128  -0.0024073   0.0047111   0.0015664
   36   0.0536240  -0.0088204  -0.1182700   0.0317339  -0.0018794  -0.0229294
   37  -0.0307983  -0.0190865   0.0010600  -0.0004474  -0.0016810  -0.0034376
   38  -0.0033401   0.0041031   0.0029962  -0.0000352  -0.0006290  -0.0009468
   39   0.0115707   0.0107293   0.0077532   0.0016191   0.0000262  -0.0021358
   40   0.0007617   0.0002650  -0.0018114   0.0004008   0.0000260   0.0001232
   41   0.0020822  -0.0007414   0.0014352  -0.0004553   0.0001741  -0.0000737
   42  -0.0002481   0.0021370  -0.0019652   0.0005996   0.0002692   0.0002052
   43   0.0002702  -0.0034114  -0.0002685  -0.0001215   0.0007546  -0.0000939
   44  -0.0047373   0.0007120  -0.0030504   0.0013654   0.0000239  -0.0005899
   45  -0.0004179  -0.0034891   0.0043543  -0.0001274  -0.0005115   0.0000972
   46  -0.0000906  -0.0010113  -0.0011589  -0.0002792   0.0000886   0.0001044
   47   0.0003437  -0.0003789  -0.0007629  -0.0002264   0.0000369   0.0001098
   48   0.0003601   0.0001913   0.0000688  -0.0001377   0.0000511   0.0000522
   49  -0.0002591  -0.0002453  -0.0004389  -0.0005477  -0.0001521  -0.0002967
   50  -0.0000252  -0.0011264  -0.0002909  -0.0002497   0.0004116  -0.0001582
   51  -0.0006947   0.0002497  -0.0010033   0.0001906   0.0002969  -0.0000325
   52  -0.0000927   0.0001842  -0.0001583   0.0000493   0.0000271  -0.0000263
   53   0.0001431  -0.0001908   0.0003627  -0.0000814   0.0000156   0.0000170
   54  -0.0001217   0.0003639  -0.0003149   0.0001008   0.0000309  -0.0000513
   55   0.0042516  -0.0007702   0.0008965  -0.0003414   0.0001476   0.0009461
   56  -0.0009810  -0.0010844  -0.0052025   0.0012443  -0.0000561  -0.0003449
   57   0.0011963  -0.0054027   0.0016781  -0.0003910   0.0002132   0.0000394
   58   0.0001945   0.0008910   0.0006789  -0.0002947   0.0000028   0.0001118
   59  -0.0000455   0.0001146  -0.0000089   0.0000727  -0.0000315  -0.0000359
   60  -0.0002812  -0.0004898  -0.0001322   0.0001207  -0.0000272   0.0000178
   61  -0.0063787   0.0202497   0.0223391  -0.0029386   0.0003346  -0.0006622
   62   0.0038231   0.0043692  -0.0016686  -0.0014929  -0.0000032   0.0023568
   63   0.0146540  -0.0108998  -0.0130308   0.0008463  -0.0001010   0.0024398
   64  -0.0000794   0.0010457  -0.0006905   0.0002785  -0.0000452  -0.0001792
   65   0.0003373  -0.0007647   0.0023553  -0.0000592   0.0001661  -0.0001478
   66  -0.0024454   0.0017840  -0.0009247   0.0004106   0.0000254  -0.0005441
            7           8           9          10          11          12
    1   0.0026442   0.0033556  -0.0261283   0.0365670  -0.0058690   0.0221802
    2  -0.0000237   0.0034331   0.0040622  -0.0106146   0.0054107   0.0025534
    3   0.0012262   0.0010902  -0.0107778   0.0748551  -0.0024668  -0.0341949
    4  -0.2775991   0.0378194  -0.1160257  -0.2737833   0.0034555   0.1273587
    5   0.0371295  -0.0408062   0.0204163   0.0110338  -0.0585492   0.0018006
    6  -0.1146490   0.0204752  -0.1140318   0.0620092   0.0077179  -0.1632009
    7   0.2936701  -0.0398381   0.1211441  -0.0189641   0.0035656  -0.0132619
    8  -0.0398381   0.0313588  -0.0230126  -0.0004807   0.0028768   0.0005312
    9   0.1211441  -0.0230126   0.1217481   0.0168562  -0.0023614   0.0091410
   10  -0.0189641  -0.0004807   0.0168562   0.6298770  -0.0398980  -0.0213463
   11   0.0035656   0.0028768  -0.0023614  -0.0398980   0.1191611  -0.0433223
   12  -0.0132619   0.0005312   0.0091410  -0.0213463  -0.0433223   0.5069327
   13   0.0007233  -0.0004837   0.0011658  -0.0393608   0.0022574  -0.0062099
   14  -0.0002600  -0.0026049  -0.0004666   0.0026592  -0.0236427   0.0161309
   15  -0.0007058  -0.0003137   0.0005039  -0.0101703   0.0162962  -0.1566583
   16  -0.0017079   0.0004804   0.0022161  -0.2586217   0.0288117  -0.1117329
   17   0.0002013   0.0049640   0.0006240   0.0211789  -0.0590804   0.0180669
   18   0.0031327   0.0007873  -0.0013210  -0.0488559   0.0128388  -0.1355496
   19  -0.0009632  -0.0000992   0.0013170  -0.0380056   0.0004529   0.0244958
   20   0.0001284   0.0002357  -0.0000776   0.0029459   0.0031972  -0.0014820
   21  -0.0000397   0.0000499   0.0000825   0.0024800   0.0001907  -0.0002122
   22   0.0002167  -0.0000478   0.0006716   0.0282291   0.0007372  -0.0255566
   23  -0.0001643  -0.0009266  -0.0000983   0.0070643   0.0031467   0.0049450
   24   0.0006616  -0.0002958  -0.0009226  -0.0826897   0.0097611  -0.0206318
   25   0.0000704   0.0000414  -0.0000364   0.0030801   0.0000844   0.0007883
   26  -0.0000096  -0.0000693  -0.0000027  -0.0001149   0.0034839   0.0006483
   27  -0.0000011   0.0000216   0.0000879   0.0041365   0.0005004  -0.0024818
   28   0.0010836   0.0001491   0.0010010  -0.0715955   0.0056649   0.0046586
   29   0.0002499   0.0054308   0.0010035   0.0057848  -0.0015962  -0.0005163
   30   0.0004645   0.0009492  -0.0037816   0.0036015  -0.0004910  -0.0004080
   31   0.0002727   0.0000383  -0.0009943   0.0009185  -0.0001387   0.0000308
   32  -0.0000885   0.0001976   0.0002844  -0.0002356  -0.0005659  -0.0001855
   33   0.0004077   0.0000467  -0.0013222   0.0008251  -0.0001984   0.0001038
   34   0.0002897  -0.0009129  -0.0017344   0.0024997   0.0011148  -0.0014212
   35  -0.0004700  -0.0037629  -0.0004577   0.0010193   0.0060848   0.0008690
   36   0.0013877  -0.0003347   0.0007782  -0.0013815   0.0011224  -0.0035583
   37   0.0000808  -0.0002810   0.0000660  -0.0007822   0.0006136  -0.0002256
   38  -0.0001232   0.0004809  -0.0000337   0.0004721  -0.0000413  -0.0002987
   39   0.0002744   0.0007217   0.0003159  -0.0000821  -0.0007594   0.0007444
   40  -0.0001012  -0.0001468  -0.0001161  -0.0003613   0.0000257   0.0002468
   41  -0.0001094  -0.0004741   0.0002457  -0.0000952   0.0001617   0.0004090
   42   0.0001625   0.0002228  -0.0001519  -0.0002837  -0.0000874   0.0000397
   43   0.0000596  -0.0000997   0.0007117   0.0006910  -0.0001397   0.0006742
   44   0.0000360  -0.0000558   0.0000411  -0.0005846  -0.0002288   0.0006268
   45  -0.0000525  -0.0002953  -0.0001158  -0.0004125   0.0003360   0.0002082
   46   0.0000065  -0.0000337  -0.0001387  -0.0000862   0.0001033  -0.0004857
   47  -0.0000152  -0.0000448  -0.0001156  -0.0000898   0.0000704  -0.0003908
   48   0.0000042  -0.0000016  -0.0000377   0.0000427   0.0000171  -0.0001162
   49  -0.0000179   0.0000186  -0.0000291   0.0000736   0.0001730  -0.0002983
   50   0.0000955   0.0000391   0.0002579   0.0004328  -0.0001502  -0.0001272
   51   0.0000889   0.0000771   0.0001572   0.0003467  -0.0001701  -0.0000264
   52  -0.0000010   0.0000075  -0.0000077  -0.0000412  -0.0000160  -0.0000358
   53   0.0000065  -0.0000111   0.0000252   0.0000400  -0.0000013   0.0000196
   54  -0.0000046  -0.0000210   0.0000052  -0.0000843  -0.0000001   0.0000261
   55  -0.0001759  -0.0000846  -0.0002672  -0.0003658   0.0001830   0.0002179
   56  -0.0000768  -0.0002608  -0.0001231  -0.0003300   0.0005016  -0.0001627
   57  -0.0000222  -0.0001524   0.0000258   0.0002298   0.0001863   0.0001688
   58  -0.0000025   0.0000406   0.0000058  -0.0000179  -0.0000880  -0.0000325
   59   0.0000215  -0.0000032   0.0000026   0.0000063   0.0000124   0.0000066
   60  -0.0000335  -0.0000243   0.0000068   0.0000123   0.0000016   0.0000519
   61   0.0004135   0.0005566   0.0003420  -0.0000168  -0.0010896  -0.0000423
   62  -0.0002375   0.0000154  -0.0002865  -0.0000396  -0.0002162  -0.0001131
   63  -0.0001892  -0.0004857  -0.0004028   0.0001298   0.0009213  -0.0002120
   64   0.0000016   0.0000008  -0.0000194   0.0000689  -0.0000044  -0.0000028
   65  -0.0000177  -0.0000127   0.0000727  -0.0001542  -0.0000348  -0.0000086
   66   0.0000052  -0.0000359   0.0000128  -0.0002154  -0.0000334  -0.0001669
           13          14          15          16          17          18
    1  -0.0029398   0.0003012   0.0042337  -0.0188439   0.0053900  -0.0309086
    2   0.0006281   0.0045188  -0.0001205   0.0050385  -0.0010764   0.0074316
    3  -0.0001329   0.0001522   0.0036939  -0.0320347   0.0081118  -0.0454074
    4   0.0045283   0.0000645   0.0007481  -0.0550170   0.0073338  -0.0195129
    5  -0.0028432   0.0038623   0.0054647   0.0017771   0.0060640  -0.0046638
    6   0.0241767   0.0033093  -0.0425607   0.0326557  -0.0092677   0.0591001
    7   0.0007233  -0.0002600  -0.0007058  -0.0017079   0.0002013   0.0031327
    8  -0.0004837  -0.0026049  -0.0003137   0.0004804   0.0049640   0.0007873
    9   0.0011658  -0.0004666   0.0005039   0.0022161   0.0006240  -0.0013210
   10  -0.0393608   0.0026592  -0.0101703  -0.2586217   0.0211789  -0.0488559
   11   0.0022574  -0.0236427   0.0162962   0.0288117  -0.0590804   0.0128388
   12  -0.0062099   0.0161309  -0.1566583  -0.1117329   0.0180669  -0.1355496
   13   0.0463745  -0.0043410   0.0121867  -0.0022061   0.0032919  -0.0251186
   14  -0.0043410   0.0139882  -0.0260363   0.0005389   0.0022667   0.0059929
   15   0.0121867  -0.0260363   0.2282039  -0.0018723   0.0043586  -0.0326834
   16  -0.0022061   0.0005389  -0.0018723   0.5499144  -0.0397482   0.0372779
   17   0.0032919   0.0022667   0.0043586  -0.0397482   0.1173238  -0.0560362
   18  -0.0251186   0.0059929  -0.0326834   0.0372779  -0.0560362   0.5649580
   19  -0.0046152   0.0003993  -0.0005242  -0.1312496   0.0018170   0.0591848
   20   0.0011661  -0.0010276  -0.0002443   0.0018061  -0.0227923   0.0016832
   21  -0.0073316   0.0003311   0.0013221   0.0593472   0.0016348  -0.0771122
   22  -0.0035344   0.0006950  -0.0015057  -0.0958065   0.0079950  -0.0369774
   23   0.0003787   0.0035277   0.0003150   0.0009487  -0.0574504   0.0307154
   24   0.0020534   0.0001050   0.0023588   0.0253225   0.0245909  -0.2851462
   25  -0.0003156   0.0001051  -0.0007293  -0.0198065   0.0036451  -0.0123168
   26   0.0001857   0.0001432   0.0002222   0.0057714   0.0026288   0.0032752
   27  -0.0013015   0.0002237  -0.0011107  -0.0327423   0.0056278  -0.0182682
   28   0.0010352  -0.0000683  -0.0011690   0.0373875  -0.0117267   0.0750901
   29  -0.0002175  -0.0007772  -0.0003372  -0.0056470   0.0046879  -0.0021380
   30  -0.0000160  -0.0001175  -0.0000614   0.0189146   0.0025375  -0.0311766
   31   0.0001506  -0.0000519  -0.0000914  -0.0032960   0.0006605  -0.0010099
   32  -0.0000054  -0.0002838   0.0003327   0.0004566   0.0035352   0.0002673
   33  -0.0001174   0.0002178  -0.0020067   0.0021634   0.0000631   0.0027281
   34   0.0003360   0.0000485  -0.0012319  -0.0016746  -0.0000817   0.0001579
   35  -0.0000739   0.0000630   0.0000462  -0.0002747  -0.0009331  -0.0002552
   36   0.0006158   0.0000613  -0.0005401   0.0003301  -0.0002606  -0.0010780
   37   0.0000181   0.0000266   0.0002580   0.0006320  -0.0000327  -0.0002319
   38   0.0000058  -0.0000427  -0.0001035  -0.0001234   0.0001069  -0.0002873
   39  -0.0000258   0.0000278  -0.0001711   0.0002241   0.0000235  -0.0000279
   40  -0.0000000   0.0000087  -0.0001230   0.0000564  -0.0000479   0.0002530
   41  -0.0000095  -0.0000035  -0.0000296   0.0000345  -0.0000774   0.0001299
   42   0.0000003   0.0000276  -0.0000838   0.0001112  -0.0000087   0.0001942
   43  -0.0000171   0.0000075  -0.0003799  -0.0005407   0.0000377  -0.0001311
   44   0.0000288   0.0000839  -0.0004964  -0.0000481  -0.0001339   0.0004925
   45   0.0000098   0.0000494  -0.0001725   0.0001019   0.0001014   0.0002132
   46  -0.0000016  -0.0000382   0.0003693   0.0002444  -0.0000464  -0.0001119
   47   0.0000014  -0.0000325   0.0003077   0.0002252   0.0000355  -0.0000913
   48  -0.0000006  -0.0000127   0.0000977   0.0000023  -0.0000308  -0.0000419
   49  -0.0000143  -0.0000372   0.0002735   0.0001422  -0.0000275  -0.0001934
   50  -0.0000090  -0.0000313   0.0001456  -0.0000816  -0.0000013  -0.0002877
   51  -0.0000110  -0.0000290   0.0000075  -0.0001657  -0.0000204  -0.0001474
   52   0.0000026   0.0000003   0.0000130   0.0000331  -0.0000013   0.0000133
   53  -0.0000019  -0.0000088   0.0000199  -0.0000120   0.0000063  -0.0000264
   54   0.0000034   0.0000107  -0.0000331   0.0000252  -0.0000155   0.0000547
   55  -0.0000004   0.0000168  -0.0000885   0.0000709  -0.0000107   0.0003316
   56   0.0000637   0.0000119  -0.0001345   0.0000653  -0.0000347   0.0001876
   57  -0.0000093  -0.0000249   0.0000856  -0.0000102  -0.0000871  -0.0001513
   58  -0.0000139  -0.0000039   0.0000634   0.0000361   0.0000094  -0.0000152
   59   0.0000029   0.0000006  -0.0000070  -0.0000107  -0.0000041   0.0000333
   60   0.0000068   0.0000138  -0.0000613  -0.0000504   0.0000020  -0.0000195
   61  -0.0001485  -0.0000752   0.0005410   0.0003276   0.0001800  -0.0000009
   62  -0.0000391   0.0000122   0.0001732  -0.0001406  -0.0000220  -0.0001018
   63   0.0000336   0.0000186  -0.0001175  -0.0002378   0.0000168   0.0007963
   64  -0.0000008   0.0000043  -0.0000955  -0.0000802  -0.0000175  -0.0000510
   65   0.0000134  -0.0000235   0.0001411   0.0001309  -0.0000131   0.0000536
   66   0.0000222   0.0000150  -0.0000126   0.0001497  -0.0000330   0.0000886
           19          20          21          22          23          24
    1  -0.0005429  -0.0000019   0.0008128  -0.0542943   0.0013762   0.0298190
    2  -0.0001993  -0.0009715  -0.0000900   0.0077018   0.0044920  -0.0084231
    3   0.0013065  -0.0001062  -0.0005061  -0.0217237  -0.0048533   0.0594922
    4  -0.0009193   0.0006377  -0.0017192  -0.0156815  -0.0019615   0.0284328
    5   0.0011385   0.0036679   0.0005098  -0.0021295  -0.0005238   0.0037035
    6  -0.0065976   0.0007721   0.0003739   0.0276647   0.0033715  -0.0507440
    7  -0.0009632   0.0001284  -0.0000397   0.0002167  -0.0001643   0.0006616
    8  -0.0000992   0.0002357   0.0000499  -0.0000478  -0.0009266  -0.0002958
    9   0.0013170  -0.0000776   0.0000825   0.0006716  -0.0000983  -0.0009226
   10  -0.0380056   0.0029459   0.0024800   0.0282291   0.0070643  -0.0826897
   11   0.0004529   0.0031972   0.0001907   0.0007372   0.0031467   0.0097611
   12   0.0244958  -0.0014820  -0.0002122  -0.0255566   0.0049450  -0.0206318
   13  -0.0046152   0.0011661  -0.0073316  -0.0035344   0.0003787   0.0020534
   14   0.0003993  -0.0010276   0.0003311   0.0006950   0.0035277   0.0001050
   15  -0.0005242  -0.0002443   0.0013221  -0.0015057   0.0003150   0.0023588
   16  -0.1312496   0.0018061   0.0593472  -0.0958065   0.0009487   0.0253225
   17   0.0018170  -0.0227923   0.0016348   0.0079950  -0.0574504   0.0245909
   18   0.0591848   0.0016832  -0.0771122  -0.0369774   0.0307154  -0.2851462
   19   0.1868590  -0.0040301  -0.0861816  -0.0152627   0.0000913   0.0116748
   20  -0.0040301   0.0120849  -0.0047222  -0.0021204   0.0030021   0.0019749
   21  -0.0861816  -0.0047222   0.1094088   0.0319854   0.0003642  -0.0221766
   22  -0.0152627  -0.0021204   0.0319854   0.5266925  -0.0311031  -0.0429082
   23   0.0000913   0.0030021   0.0003642  -0.0311031   0.1178038  -0.0527757
   24   0.0116748   0.0019749  -0.0221766  -0.0429082  -0.0527757   0.5727551
   25   0.0031091  -0.0008247   0.0034633  -0.1369123   0.0161049  -0.0491913
   26   0.0002082  -0.0010037   0.0006187   0.0161179  -0.0247829   0.0103046
   27  -0.0043373   0.0012844  -0.0081691  -0.0494228   0.0098054  -0.0641195
   28   0.0019369   0.0004301  -0.0042070  -0.2329293   0.0088688   0.0582774
   29   0.0002685   0.0035686   0.0010664   0.0014692  -0.0556763   0.0064247
   30  -0.0013859   0.0007467  -0.0015668   0.1200532   0.0011305  -0.1513093
   31  -0.0000468  -0.0000735   0.0011655   0.0000587  -0.0028815   0.0216160
   32  -0.0000632   0.0001865   0.0000765   0.0003648   0.0024632   0.0035684
   33   0.0007467   0.0001348  -0.0013875  -0.0004645   0.0058391  -0.0377410
   34   0.0006565  -0.0000637  -0.0003656  -0.0007154   0.0012305  -0.0031692
   35  -0.0000068  -0.0001395  -0.0000284   0.0002276   0.0050895   0.0011761
   36  -0.0002311   0.0001279   0.0002982  -0.0026335   0.0012562  -0.0009399
   37  -0.0003610  -0.0000021   0.0002191  -0.0004257   0.0008347   0.0002279
   38   0.0000825  -0.0000077  -0.0000647  -0.0001140  -0.0003052   0.0004359
   39   0.0003475   0.0000304  -0.0002072  -0.0001646  -0.0005273   0.0002215
   40   0.0000824  -0.0000010  -0.0000581  -0.0000162  -0.0000316  -0.0002979
   41   0.0000672  -0.0000080  -0.0000161   0.0000330  -0.0000144  -0.0001082
   42   0.0000129  -0.0000079  -0.0000273   0.0000749  -0.0000280  -0.0003418
   43   0.0003794   0.0000156  -0.0001888  -0.0004398   0.0000620   0.0001586
   44   0.0004026   0.0000058  -0.0002925  -0.0002858   0.0003765  -0.0006959
   45   0.0000405  -0.0000399  -0.0000272   0.0000506   0.0000692   0.0000217
   46  -0.0003308   0.0000035   0.0002124   0.0002547   0.0000844   0.0000904
   47  -0.0002742  -0.0000079   0.0001807   0.0002118  -0.0000444   0.0000810
   48  -0.0000528   0.0000049   0.0000385   0.0000438  -0.0000006   0.0000648
   49  -0.0002677  -0.0000007   0.0001618   0.0001100  -0.0000511   0.0001657
   50  -0.0000519   0.0000288   0.0000832  -0.0000610  -0.0000054   0.0002752
   51   0.0000334   0.0000197  -0.0000252  -0.0001089   0.0000222   0.0001591
   52  -0.0000204   0.0000003   0.0000127   0.0000424  -0.0000106  -0.0000232
   53   0.0000030   0.0000001   0.0000022  -0.0000132   0.0000031   0.0000379
   54   0.0000055  -0.0000019  -0.0000045   0.0000308  -0.0000122  -0.0000695
   55   0.0001016  -0.0000119  -0.0000872   0.0000866   0.0000042  -0.0003795
   56  -0.0000300  -0.0000188  -0.0000009   0.0001781  -0.0001597  -0.0002184
   57   0.0001030   0.0000165  -0.0000161  -0.0000439   0.0002793   0.0002043
   58  -0.0000681   0.0000017   0.0000373   0.0000483  -0.0000235  -0.0000007
   59   0.0000221  -0.0000039  -0.0000097   0.0000020   0.0000002  -0.0000222
   60   0.0000517   0.0000045  -0.0000346  -0.0000560   0.0000140   0.0000341
   61  -0.0005063  -0.0000164   0.0003061   0.0004075  -0.0007312   0.0001071
   62  -0.0001630   0.0000045   0.0000659  -0.0000765  -0.0000127   0.0000048
   63   0.0000686  -0.0001278  -0.0000888   0.0007775   0.0002814  -0.0009557
   64   0.0000345   0.0000111  -0.0000248  -0.0001293  -0.0000893   0.0000499
   65  -0.0000354  -0.0000012   0.0000503   0.0002181  -0.0000039   0.0000951
   66  -0.0000779   0.0000096   0.0000374   0.0002125  -0.0001117  -0.0002175
           25          26          27          28          29          30
    1   0.0004188  -0.0001860   0.0017273  -0.2563881   0.0317520  -0.0925506
    2  -0.0006711   0.0037223   0.0003150   0.0220913  -0.0636665   0.0150533
    3   0.0063770  -0.0001940  -0.0005970  -0.0357999   0.0110223  -0.1364947
    4  -0.0017415   0.0000581  -0.0012036   0.0288595   0.0018986  -0.0282219
    5   0.0000421  -0.0009301  -0.0001014   0.0081093   0.0064497   0.0066819
    6  -0.0012747   0.0002319  -0.0003477  -0.0787787   0.0108944  -0.0246093
    7   0.0000704  -0.0000096  -0.0000011   0.0010836   0.0002499   0.0004645
    8   0.0000414  -0.0000693   0.0000216   0.0001491   0.0054308   0.0009492
    9  -0.0000364  -0.0000027   0.0000879   0.0010010   0.0010035  -0.0037816
   10   0.0030801  -0.0001149   0.0041365  -0.0715955   0.0057848   0.0036015
   11   0.0000844   0.0034839   0.0005004   0.0056649  -0.0015962  -0.0004910
   12   0.0007883   0.0006483  -0.0024818   0.0046586  -0.0005163  -0.0004080
   13  -0.0003156   0.0001857  -0.0013015   0.0010352  -0.0002175  -0.0000160
   14   0.0001051   0.0001432   0.0002237  -0.0000683  -0.0007772  -0.0001175
   15  -0.0007293   0.0002222  -0.0011107  -0.0011690  -0.0003372  -0.0000614
   16  -0.0198065   0.0057714  -0.0327423   0.0373875  -0.0056470   0.0189146
   17   0.0036451   0.0026288   0.0056278  -0.0117267   0.0046879   0.0025375
   18  -0.0123168   0.0032752  -0.0182682   0.0750901  -0.0021380  -0.0311766
   19   0.0031091   0.0002082  -0.0043373   0.0019369   0.0002685  -0.0013859
   20  -0.0008247  -0.0010037   0.0012844   0.0004301   0.0035686   0.0007467
   21   0.0034633   0.0006187  -0.0081691  -0.0042070   0.0010664  -0.0015668
   22  -0.1369123   0.0161179  -0.0494228  -0.2329293   0.0014692   0.1200532
   23   0.0161049  -0.0247829   0.0098054   0.0088688  -0.0556763   0.0011305
   24  -0.0491913   0.0103046  -0.0641195   0.0582774   0.0064247  -0.1513093
   25   0.1977963  -0.0252814   0.0710546  -0.0396477   0.0063820  -0.0185647
   26  -0.0252814   0.0145754  -0.0168641   0.0039519   0.0027326   0.0018784
   27   0.0710546  -0.0168641   0.0927271   0.0020633   0.0000826   0.0022680
   28  -0.0396477   0.0039519   0.0020633   0.6001559  -0.0426433  -0.0095471
   29   0.0063820   0.0027326   0.0000826  -0.0426433   0.1209472  -0.0485844
   30  -0.0185647   0.0018784   0.0022680  -0.0095471  -0.0485844   0.4915452
   31  -0.0051445  -0.0008931   0.0095717  -0.0395254   0.0024824  -0.0071964
   32   0.0001620  -0.0006572  -0.0008804   0.0020650  -0.0247937   0.0211170
   33   0.0016727  -0.0002047  -0.0002052  -0.0033752   0.0198043  -0.1536279
   34  -0.0000685  -0.0000109   0.0005837  -0.0314283  -0.0009559   0.0077465
   35   0.0001179   0.0001795   0.0000106   0.0029891   0.0028649  -0.0012592
   36  -0.0016966   0.0001324   0.0000358  -0.0063786   0.0010434   0.0144448
   37  -0.0003991   0.0001252  -0.0000835   0.0008449  -0.0009521   0.0038685
   38   0.0002219   0.0000228  -0.0001030   0.0023830  -0.0003042   0.0000718
   39   0.0002838  -0.0001059   0.0000960   0.0016078   0.0008330  -0.0028607
   40   0.0000493   0.0000118   0.0000409  -0.0004625   0.0000469  -0.0001780
   41   0.0001333  -0.0000349   0.0000643  -0.0000706   0.0002550  -0.0003205
   42  -0.0000849  -0.0000002  -0.0000095  -0.0008221  -0.0000330   0.0003425
   43   0.0003765  -0.0000530   0.0001352   0.0003725   0.0001843  -0.0004926
   44   0.0002376  -0.0000347   0.0001148  -0.0010596  -0.0002705   0.0005115
   45   0.0002132  -0.0000099  -0.0000529   0.0006636   0.0001695   0.0002142
   46  -0.0002941   0.0000368  -0.0000737  -0.0001790  -0.0001462   0.0006488
   47  -0.0002421   0.0000310  -0.0000546  -0.0001061  -0.0000222   0.0003152
   48  -0.0000274   0.0000072  -0.0000012   0.0000553  -0.0000755  -0.0000837
   49  -0.0002511   0.0000095  -0.0000432   0.0003380   0.0002956   0.0005955
   50  -0.0001003  -0.0000146   0.0000219   0.0005173   0.0004953  -0.0003069
   51   0.0000172  -0.0000254   0.0000496   0.0001401   0.0001863  -0.0003561
   52  -0.0000243   0.0000059  -0.0000077  -0.0000379  -0.0000103   0.0000345
   53   0.0000113  -0.0000077   0.0000067   0.0001007   0.0000238  -0.0001211
   54  -0.0000008   0.0000052   0.0000004  -0.0001196  -0.0000022   0.0000506
   55   0.0001382   0.0000255  -0.0000420  -0.0008786  -0.0009147  -0.0000258
   56   0.0000170   0.0000258  -0.0000018  -0.0009399   0.0001221  -0.0000571
   57   0.0000356  -0.0000381   0.0000433   0.0006330   0.0003775  -0.0013688
   58  -0.0000685   0.0000042  -0.0000255   0.0000579  -0.0000777   0.0003438
   59   0.0000285  -0.0000006   0.0000081  -0.0000970  -0.0000481  -0.0001273
   60   0.0000423  -0.0000064   0.0000130   0.0000994   0.0000861  -0.0001241
   61  -0.0004029   0.0000360  -0.0000396   0.0010509   0.0005980   0.0016980
   62  -0.0002151   0.0000096  -0.0000912  -0.0011089  -0.0004368   0.0019302
   63   0.0000576   0.0001200   0.0000884  -0.0040304  -0.0013181  -0.0017901
   64   0.0000377   0.0000009   0.0000101  -0.0000499   0.0001533   0.0002105
   65   0.0000000  -0.0000192   0.0000093   0.0004983   0.0000137  -0.0015393
   66  -0.0000824   0.0000076  -0.0000469  -0.0000571   0.0000091   0.0007545
           31          32          33          34          35          36
    1   0.0017606   0.0006443  -0.0045629  -0.1810362  -0.0015858   0.0536240
    2   0.0039384   0.0025397   0.0062766  -0.0023407  -0.0719008  -0.0088204
    3  -0.0253932   0.0073271  -0.0351507   0.0570455  -0.0092128  -0.1182700
    4  -0.0042496   0.0011753  -0.0043525  -0.0001068  -0.0024073   0.0317339
    5   0.0009713   0.0036015   0.0007537   0.0025375   0.0047111  -0.0018794
    6   0.0007761   0.0000787   0.0033538   0.0135450   0.0015664  -0.0229294
    7   0.0002727  -0.0000885   0.0004077   0.0002897  -0.0004700   0.0013877
    8   0.0000383   0.0001976   0.0000467  -0.0009129  -0.0037629  -0.0003347
    9  -0.0009943   0.0002844  -0.0013222  -0.0017344  -0.0004577   0.0007782
   10   0.0009185  -0.0002356   0.0008251   0.0024997   0.0010193  -0.0013815
   11  -0.0001387  -0.0005659  -0.0001984   0.0011148   0.0060848   0.0011224
   12   0.0000308  -0.0001855   0.0001038  -0.0014212   0.0008690  -0.0035583
   13   0.0001506  -0.0000054  -0.0001174   0.0003360  -0.0000739   0.0006158
   14  -0.0000519  -0.0002838   0.0002178   0.0000485   0.0000630   0.0000613
   15  -0.0000914   0.0003327  -0.0020067  -0.0012319   0.0000462  -0.0005401
   16  -0.0032960   0.0004566   0.0021634  -0.0016746  -0.0002747   0.0003301
   17   0.0006605   0.0035352   0.0000631  -0.0000817  -0.0009331  -0.0002606
   18  -0.0010099   0.0002673   0.0027281   0.0001579  -0.0002552  -0.0010780
   19  -0.0000468  -0.0000632   0.0007467   0.0006565  -0.0000068  -0.0002311
   20  -0.0000735   0.0001865   0.0001348  -0.0000637  -0.0001395   0.0001279
   21   0.0011655   0.0000765  -0.0013875  -0.0003656  -0.0000284   0.0002982
   22   0.0000587   0.0003648  -0.0004645  -0.0007154   0.0002276  -0.0026335
   23  -0.0028815   0.0024632   0.0058391   0.0012305   0.0050895   0.0012562
   24   0.0216160   0.0035684  -0.0377410  -0.0031692   0.0011761  -0.0009399
   25  -0.0051445   0.0001620   0.0016727  -0.0000685   0.0001179  -0.0016966
   26  -0.0008931  -0.0006572  -0.0002047  -0.0000109   0.0001795   0.0001324
   27   0.0095717  -0.0008804  -0.0002052   0.0005837   0.0000106   0.0000358
   28  -0.0395254   0.0020650  -0.0033752  -0.0314283   0.0029891  -0.0063786
   29   0.0024824  -0.0247937   0.0198043  -0.0009559   0.0028649   0.0010434
   30  -0.0071964   0.0211170  -0.1536279   0.0077465  -0.0012592   0.0144448
   31   0.0542656  -0.0066890   0.0063927  -0.0021928   0.0000098  -0.0028977
   32  -0.0066890   0.0165544  -0.0325513   0.0000499  -0.0020804   0.0000693
   33   0.0063927  -0.0325513   0.2246011   0.0030713  -0.0007868  -0.0010943
   34  -0.0021928   0.0000499   0.0030713   0.5695731   0.1046639  -0.1131119
   35   0.0000098  -0.0020804  -0.0007868   0.1046639   0.4621195   0.2046559
   36  -0.0028977   0.0000693  -0.0010943  -0.1131119   0.2046559   0.4171075
   37   0.0011412  -0.0004705  -0.0003965  -0.2016130  -0.0794961   0.0035782
   38   0.0007333   0.0001435  -0.0002590  -0.1273161  -0.1901193  -0.0436763
   39  -0.0001904  -0.0000050   0.0008588  -0.0311963  -0.0658732  -0.1027866
   40   0.0000199  -0.0000389   0.0001493   0.0065157  -0.0158148  -0.0142029
   41   0.0000231  -0.0000591   0.0001638   0.0049561  -0.0102473  -0.0133465
   42  -0.0000058   0.0000771  -0.0000285   0.0018628  -0.0037963  -0.0007124
   43  -0.0006417   0.0001748  -0.0002219  -0.0477974  -0.0517045  -0.0151711
   44   0.0004491  -0.0001519   0.0002277  -0.0102492   0.0264787   0.0228261
   45   0.0008293  -0.0002299  -0.0000896   0.0179034   0.0428235   0.0313002
   46  -0.0000821   0.0000539  -0.0001221  -0.0002511   0.0033341   0.0055712
   47  -0.0001025   0.0000596  -0.0000021  -0.0007123   0.0032066  -0.0009380
   48  -0.0000652   0.0000451   0.0000183   0.0020329  -0.0030135   0.0013385
   49  -0.0003719   0.0000394  -0.0002922  -0.0045560  -0.0145650  -0.0116268
   50  -0.0010810   0.0002739  -0.0001959  -0.0144055  -0.0466256  -0.0266669
   51  -0.0004128   0.0000606  -0.0000115  -0.0116468  -0.0267622  -0.0201276
   52  -0.0000013   0.0000067   0.0000095   0.0002387  -0.0000343  -0.0006797
   53  -0.0000355   0.0000283   0.0000302  -0.0001636  -0.0012462  -0.0000807
   54   0.0000202  -0.0000170   0.0000122  -0.0007524   0.0000489  -0.0006518
   55   0.0013058  -0.0001646   0.0002981   0.0080601   0.0613447   0.0488263
   56   0.0006385  -0.0002760   0.0005182   0.0277094   0.0221851  -0.0019729
   57  -0.0006758   0.0001521   0.0003548   0.0213359  -0.0202738  -0.0196672
   58  -0.0000230   0.0000568  -0.0001698  -0.0035445  -0.0014542   0.0038979
   59   0.0000840  -0.0000345   0.0000675  -0.0014688   0.0036887  -0.0019082
   60  -0.0000500   0.0000149   0.0000255   0.0042150  -0.0019614   0.0032519
   61  -0.0038397   0.0017919  -0.0015540  -0.1202474  -0.0112751   0.0182701
   62   0.0021015  -0.0008925  -0.0006612   0.0328697  -0.1984313  -0.1283428
   63  -0.0014803   0.0002979   0.0006192   0.0498128  -0.1032911  -0.1749956
   64  -0.0004794   0.0007145  -0.0001084   0.0070627   0.0054534   0.0021749
   65  -0.0001838   0.0002117   0.0007156  -0.0164956  -0.0111834  -0.0030687
   66   0.0000614   0.0000996  -0.0000105  -0.0146872  -0.0142264  -0.0012038
           37          38          39          40          41          42
    1  -0.0307983  -0.0033401   0.0115707   0.0007617   0.0020822  -0.0002481
    2  -0.0190865   0.0041031   0.0107293   0.0002650  -0.0007414   0.0021370
    3   0.0010600   0.0029962   0.0077532  -0.0018114   0.0014352  -0.0019652
    4  -0.0004474  -0.0000352   0.0016191   0.0004008  -0.0004553   0.0005996
    5  -0.0016810  -0.0006290   0.0000262   0.0000260   0.0001741   0.0002692
    6  -0.0034376  -0.0009468  -0.0021358   0.0001232  -0.0000737   0.0002052
    7   0.0000808  -0.0001232   0.0002744  -0.0001012  -0.0001094   0.0001625
    8  -0.0002810   0.0004809   0.0007217  -0.0001468  -0.0004741   0.0002228
    9   0.0000660  -0.0000337   0.0003159  -0.0001161   0.0002457  -0.0001519
   10  -0.0007822   0.0004721  -0.0000821  -0.0003613  -0.0000952  -0.0002837
   11   0.0006136  -0.0000413  -0.0007594   0.0000257   0.0001617  -0.0000874
   12  -0.0002256  -0.0002987   0.0007444   0.0002468   0.0004090   0.0000397
   13   0.0000181   0.0000058  -0.0000258  -0.0000000  -0.0000095   0.0000003
   14   0.0000266  -0.0000427   0.0000278   0.0000087  -0.0000035   0.0000276
   15   0.0002580  -0.0001035  -0.0001711  -0.0001230  -0.0000296  -0.0000838
   16   0.0006320  -0.0001234   0.0002241   0.0000564   0.0000345   0.0001112
   17  -0.0000327   0.0001069   0.0000235  -0.0000479  -0.0000774  -0.0000087
   18  -0.0002319  -0.0002873  -0.0000279   0.0002530   0.0001299   0.0001942
   19  -0.0003610   0.0000825   0.0003475   0.0000824   0.0000672   0.0000129
   20  -0.0000021  -0.0000077   0.0000304  -0.0000010  -0.0000080  -0.0000079
   21   0.0002191  -0.0000647  -0.0002072  -0.0000581  -0.0000161  -0.0000273
   22  -0.0004257  -0.0001140  -0.0001646  -0.0000162   0.0000330   0.0000749
   23   0.0008347  -0.0003052  -0.0005273  -0.0000316  -0.0000144  -0.0000280
   24   0.0002279   0.0004359   0.0002215  -0.0002979  -0.0001082  -0.0003418
   25  -0.0003991   0.0002219   0.0002838   0.0000493   0.0001333  -0.0000849
   26   0.0001252   0.0000228  -0.0001059   0.0000118  -0.0000349  -0.0000002
   27  -0.0000835  -0.0001030   0.0000960   0.0000409   0.0000643  -0.0000095
   28   0.0008449   0.0023830   0.0016078  -0.0004625  -0.0000706  -0.0008221
   29  -0.0009521  -0.0003042   0.0008330   0.0000469   0.0002550  -0.0000330
   30   0.0038685   0.0000718  -0.0028607  -0.0001780  -0.0003205   0.0003425
   31   0.0011412   0.0007333  -0.0001904   0.0000199   0.0000231  -0.0000058
   32  -0.0004705   0.0001435  -0.0000050  -0.0000389  -0.0000591   0.0000771
   33  -0.0003965  -0.0002590   0.0008588   0.0001493   0.0001638  -0.0000285
   34  -0.2016130  -0.1273161  -0.0311963   0.0065157   0.0049561   0.0018628
   35  -0.0794961  -0.1901193  -0.0658732  -0.0158148  -0.0102473  -0.0037963
   36   0.0035782  -0.0436763  -0.1027866  -0.0142029  -0.0133465  -0.0007124
   37   0.5830163   0.0955970  -0.1518791  -0.0621022   0.0321279   0.0399169
   38   0.0955970   0.5147814   0.2662452   0.0313673  -0.1979202  -0.1459945
   39  -0.1518791   0.2662452   0.4217711   0.0387729  -0.1474113  -0.1722271
   40  -0.0621022   0.0313673   0.0387729   0.0629936  -0.0309799  -0.0447173
   41   0.0321279  -0.1979202  -0.1474113  -0.0309799   0.2043624   0.1603843
   42   0.0399169  -0.1459945  -0.1722271  -0.0447173   0.1603843   0.1761990
   43  -0.2589208   0.0297310   0.1244403  -0.0015500  -0.0021607   0.0002914
   44  -0.0162902  -0.0961214  -0.0198062   0.0202574   0.0016110  -0.0112116
   45   0.0859969  -0.0422818  -0.1411741   0.0184580   0.0002459  -0.0065405
   46  -0.0291701  -0.0311642  -0.0083146   0.0005669   0.0002914  -0.0012132
   47  -0.0122331  -0.0077295  -0.0032058   0.0011256   0.0000008   0.0014558
   48   0.0068944   0.0061165   0.0057506  -0.0006114   0.0018842  -0.0008533
   49   0.0100274   0.0255533   0.0193567  -0.0039380  -0.0013724   0.0040031
   50   0.0583198   0.0212324  -0.0185144  -0.0018215   0.0030099  -0.0012848
   51   0.0465225  -0.0024939  -0.0169889   0.0035456  -0.0016337   0.0026927
   52   0.0021156  -0.0004555   0.0015259  -0.0000006  -0.0000949   0.0000684
   53  -0.0009258  -0.0011544  -0.0052867   0.0009894   0.0002228  -0.0005604
   54   0.0011150  -0.0055351   0.0008241   0.0009140   0.0000093  -0.0001927
   55  -0.0567234  -0.0210456   0.0096036  -0.0010090  -0.0001962  -0.0002208
   56  -0.0211286  -0.0110007   0.0052819  -0.0002695  -0.0002528   0.0008777
   57   0.0091905   0.0055069  -0.0048034  -0.0002546   0.0008374  -0.0002291
   58  -0.0011326  -0.0003808  -0.0002751  -0.0000182   0.0002003  -0.0001687
   59  -0.0003267  -0.0001843   0.0008661   0.0001797  -0.0002722   0.0002578
   60  -0.0001625   0.0008001  -0.0003596  -0.0001906   0.0002707  -0.0004015
   61   0.0435593  -0.0024331  -0.0199807  -0.0022768  -0.0046403   0.0004742
   62  -0.0353999  -0.0354301  -0.0179459  -0.0042869   0.0007333  -0.0024604
   63  -0.0453865  -0.0349631   0.0049099   0.0007781  -0.0023677   0.0040112
   64   0.0014433   0.0003887   0.0024785   0.0003897   0.0002359   0.0001860
   65   0.0006612   0.0001176  -0.0053412  -0.0008648  -0.0004259  -0.0002363
   66   0.0028892  -0.0051235   0.0004982  -0.0007204  -0.0007723   0.0000798
           43          44          45          46          47          48
    1   0.0002702  -0.0047373  -0.0004179  -0.0000906   0.0003437   0.0003601
    2  -0.0034114   0.0007120  -0.0034891  -0.0010113  -0.0003789   0.0001913
    3  -0.0002685  -0.0030504   0.0043543  -0.0011589  -0.0007629   0.0000688
    4  -0.0001215   0.0013654  -0.0001274  -0.0002792  -0.0002264  -0.0001377
    5   0.0007546   0.0000239  -0.0005115   0.0000886   0.0000369   0.0000511
    6  -0.0000939  -0.0005899   0.0000972   0.0001044   0.0001098   0.0000522
    7   0.0000596   0.0000360  -0.0000525   0.0000065  -0.0000152   0.0000042
    8  -0.0000997  -0.0000558  -0.0002953  -0.0000337  -0.0000448  -0.0000016
    9   0.0007117   0.0000411  -0.0001158  -0.0001387  -0.0001156  -0.0000377
   10   0.0006910  -0.0005846  -0.0004125  -0.0000862  -0.0000898   0.0000427
   11  -0.0001397  -0.0002288   0.0003360   0.0001033   0.0000704   0.0000171
   12   0.0006742   0.0006268   0.0002082  -0.0004857  -0.0003908  -0.0001162
   13  -0.0000171   0.0000288   0.0000098  -0.0000016   0.0000014  -0.0000006
   14   0.0000075   0.0000839   0.0000494  -0.0000382  -0.0000325  -0.0000127
   15  -0.0003799  -0.0004964  -0.0001725   0.0003693   0.0003077   0.0000977
   16  -0.0005407  -0.0000481   0.0001019   0.0002444   0.0002252   0.0000023
   17   0.0000377  -0.0001339   0.0001014  -0.0000464   0.0000355  -0.0000308
   18  -0.0001311   0.0004925   0.0002132  -0.0001119  -0.0000913  -0.0000419
   19   0.0003794   0.0004026   0.0000405  -0.0003308  -0.0002742  -0.0000528
   20   0.0000156   0.0000058  -0.0000399   0.0000035  -0.0000079   0.0000049
   21  -0.0001888  -0.0002925  -0.0000272   0.0002124   0.0001807   0.0000385
   22  -0.0004398  -0.0002858   0.0000506   0.0002547   0.0002118   0.0000438
   23   0.0000620   0.0003765   0.0000692   0.0000844  -0.0000444  -0.0000006
   24   0.0001586  -0.0006959   0.0000217   0.0000904   0.0000810   0.0000648
   25   0.0003765   0.0002376   0.0002132  -0.0002941  -0.0002421  -0.0000274
   26  -0.0000530  -0.0000347  -0.0000099   0.0000368   0.0000310   0.0000072
   27   0.0001352   0.0001148  -0.0000529  -0.0000737  -0.0000546  -0.0000012
   28   0.0003725  -0.0010596   0.0006636  -0.0001790  -0.0001061   0.0000553
   29   0.0001843  -0.0002705   0.0001695  -0.0001462  -0.0000222  -0.0000755
   30  -0.0004926   0.0005115   0.0002142   0.0006488   0.0003152  -0.0000837
   31  -0.0006417   0.0004491   0.0008293  -0.0000821  -0.0001025  -0.0000652
   32   0.0001748  -0.0001519  -0.0002299   0.0000539   0.0000596   0.0000451
   33  -0.0002219   0.0002277  -0.0000896  -0.0001221  -0.0000021   0.0000183
   34  -0.0477974  -0.0102492   0.0179034  -0.0002511  -0.0007123   0.0020329
   35  -0.0517045   0.0264787   0.0428235   0.0033341   0.0032066  -0.0030135
   36  -0.0151711   0.0228261   0.0313002   0.0055712  -0.0009380   0.0013385
   37  -0.2589208  -0.0162902   0.0859969  -0.0291701  -0.0122331   0.0068944
   38   0.0297310  -0.0961214  -0.0422818  -0.0311642  -0.0077295   0.0061165
   39   0.1244403  -0.0198062  -0.1411741  -0.0083146  -0.0032058   0.0057506
   40  -0.0015500   0.0202574   0.0184580   0.0005669   0.0011256  -0.0006114
   41  -0.0021607   0.0016110   0.0002459   0.0002914   0.0000008   0.0018842
   42   0.0002914  -0.0112116  -0.0065405  -0.0012132   0.0014558  -0.0008533
   43   0.5044279   0.0390782  -0.1612373  -0.0915957  -0.0566780  -0.0105926
   44   0.0390782   0.3965266   0.2026848  -0.0565974  -0.0862772  -0.0219738
   45  -0.1612373   0.2026848   0.3696034  -0.0107396  -0.0223362  -0.0358158
   46  -0.0915957  -0.0565974  -0.0107396   0.1243459   0.0951784   0.0193705
   47  -0.0566780  -0.0862772  -0.0223362   0.0951784   0.1162479   0.0364367
   48  -0.0105926  -0.0219738  -0.0358158   0.0193705   0.0364367   0.0317514
   49  -0.1194087   0.0518807   0.0702377  -0.0049882  -0.0283716  -0.0183959
   50   0.0048040  -0.1929758  -0.1082097  -0.0089551  -0.0242385  -0.0188975
   51   0.0318946  -0.1319754  -0.1870281  -0.0024997  -0.0088408  -0.0017525
   52  -0.0026885  -0.0024933   0.0006778   0.0007557   0.0004420  -0.0012633
   53   0.0201247   0.0022717  -0.0104916   0.0011822  -0.0001718   0.0012969
   54   0.0191672   0.0007880  -0.0062491  -0.0006917   0.0016791  -0.0008598
   55   0.0463843  -0.0399592  -0.0523086   0.0023956   0.0044117   0.0048587
   56   0.0011257  -0.0376246  -0.0371590  -0.0006214   0.0013221  -0.0025188
   57  -0.0188688  -0.0168669   0.0033314   0.0007873  -0.0048787   0.0003326
   58  -0.0011466  -0.0038412   0.0009424  -0.0004337  -0.0011413  -0.0006761
   59  -0.0040848   0.0012174  -0.0026020  -0.0002911  -0.0008313  -0.0006084
   60   0.0006371  -0.0026586   0.0046034   0.0000371  -0.0001762  -0.0000808
   61  -0.0278117   0.0215287   0.0285751  -0.0007547  -0.0018009  -0.0015293
   62   0.0213239  -0.0153449  -0.0187486  -0.0015146  -0.0009725   0.0006862
   63   0.0289837  -0.0186562  -0.0358105  -0.0013383   0.0008180   0.0004084
   64  -0.0002829   0.0008803   0.0005960  -0.0000324   0.0000533  -0.0003128
   65   0.0009065  -0.0000878  -0.0000749   0.0000630  -0.0002595   0.0003959
   66   0.0005504  -0.0000402  -0.0008685  -0.0003033   0.0004087  -0.0002793
           49          50          51          52          53          54
    1  -0.0002591  -0.0000252  -0.0006947  -0.0000927   0.0001431  -0.0001217
    2  -0.0002453  -0.0011264   0.0002497   0.0001842  -0.0001908   0.0003639
    3  -0.0004389  -0.0002909  -0.0010033  -0.0001583   0.0003627  -0.0003149
    4  -0.0005477  -0.0002497   0.0001906   0.0000493  -0.0000814   0.0001008
    5  -0.0001521   0.0004116   0.0002969   0.0000271   0.0000156   0.0000309
    6  -0.0002967  -0.0001582  -0.0000325  -0.0000263   0.0000170  -0.0000513
    7  -0.0000179   0.0000955   0.0000889  -0.0000010   0.0000065  -0.0000046
    8   0.0000186   0.0000391   0.0000771   0.0000075  -0.0000111  -0.0000210
    9  -0.0000291   0.0002579   0.0001572  -0.0000077   0.0000252   0.0000052
   10   0.0000736   0.0004328   0.0003467  -0.0000412   0.0000400  -0.0000843
   11   0.0001730  -0.0001502  -0.0001701  -0.0000160  -0.0000013  -0.0000001
   12  -0.0002983  -0.0001272  -0.0000264  -0.0000358   0.0000196   0.0000261
   13  -0.0000143  -0.0000090  -0.0000110   0.0000026  -0.0000019   0.0000034
   14  -0.0000372  -0.0000313  -0.0000290   0.0000003  -0.0000088   0.0000107
   15   0.0002735   0.0001456   0.0000075   0.0000130   0.0000199  -0.0000331
   16   0.0001422  -0.0000816  -0.0001657   0.0000331  -0.0000120   0.0000252
   17  -0.0000275  -0.0000013  -0.0000204  -0.0000013   0.0000063  -0.0000155
   18  -0.0001934  -0.0002877  -0.0001474   0.0000133  -0.0000264   0.0000547
   19  -0.0002677  -0.0000519   0.0000334  -0.0000204   0.0000030   0.0000055
   20  -0.0000007   0.0000288   0.0000197   0.0000003   0.0000001  -0.0000019
   21   0.0001618   0.0000832  -0.0000252   0.0000127   0.0000022  -0.0000045
   22   0.0001100  -0.0000610  -0.0001089   0.0000424  -0.0000132   0.0000308
   23  -0.0000511  -0.0000054   0.0000222  -0.0000106   0.0000031  -0.0000122
   24   0.0001657   0.0002752   0.0001591  -0.0000232   0.0000379  -0.0000695
   25  -0.0002511  -0.0001003   0.0000172  -0.0000243   0.0000113  -0.0000008
   26   0.0000095  -0.0000146  -0.0000254   0.0000059  -0.0000077   0.0000052
   27  -0.0000432   0.0000219   0.0000496  -0.0000077   0.0000067   0.0000004
   28   0.0003380   0.0005173   0.0001401  -0.0000379   0.0001007  -0.0001196
   29   0.0002956   0.0004953   0.0001863  -0.0000103   0.0000238  -0.0000022
   30   0.0005955  -0.0003069  -0.0003561   0.0000345  -0.0001211   0.0000506
   31  -0.0003719  -0.0010810  -0.0004128  -0.0000013  -0.0000355   0.0000202
   32   0.0000394   0.0002739   0.0000606   0.0000067   0.0000283  -0.0000170
   33  -0.0002922  -0.0001959  -0.0000115   0.0000095   0.0000302   0.0000122
   34  -0.0045560  -0.0144055  -0.0116468   0.0002387  -0.0001636  -0.0007524
   35  -0.0145650  -0.0466256  -0.0267622  -0.0000343  -0.0012462   0.0000489
   36  -0.0116268  -0.0266669  -0.0201276  -0.0006797  -0.0000807  -0.0006518
   37   0.0100274   0.0583198   0.0465225   0.0021156  -0.0009258   0.0011150
   38   0.0255533   0.0212324  -0.0024939  -0.0004555  -0.0011544  -0.0055351
   39   0.0193567  -0.0185144  -0.0169889   0.0015259  -0.0052867   0.0008241
   40  -0.0039380  -0.0018215   0.0035456  -0.0000006   0.0009894   0.0009140
   41  -0.0013724   0.0030099  -0.0016337  -0.0000949   0.0002228   0.0000093
   42   0.0040031  -0.0012848   0.0026927   0.0000684  -0.0005604  -0.0001927
   43  -0.1194087   0.0048040   0.0318946  -0.0026885   0.0201247   0.0191672
   44   0.0518807  -0.1929758  -0.1319754  -0.0024933   0.0022717   0.0007880
   45   0.0702377  -0.1082097  -0.1870281   0.0006778  -0.0104916  -0.0062491
   46  -0.0049882  -0.0089551  -0.0024997   0.0007557   0.0011822  -0.0006917
   47  -0.0283716  -0.0242385  -0.0088408   0.0004420  -0.0001718   0.0016791
   48  -0.0183959  -0.0188975  -0.0017525  -0.0012633   0.0012969  -0.0008598
   49   0.6624105   0.1100277  -0.1776654  -0.2766907   0.0014517   0.1230538
   50   0.1100277   0.4680342   0.2208046   0.0035989  -0.0496611  -0.0130837
   51  -0.1776654   0.2208046   0.3994144   0.1245448  -0.0122738  -0.1083012
   52  -0.2766907   0.0035989   0.1245448   0.2905550  -0.0001394  -0.1343283
   53   0.0014517  -0.0496611  -0.0122738  -0.0001394   0.0459468   0.0176415
   54   0.1230538  -0.0130837  -0.1083012  -0.1343283   0.0176415   0.1066064
   55  -0.2218963  -0.0868883   0.0086003  -0.0136865  -0.0189808  -0.0072584
   56  -0.1356259  -0.1980628  -0.0428468   0.0023924   0.0048766  -0.0001385
   57  -0.0307781  -0.0671384  -0.1012646   0.0105874   0.0107671   0.0069275
   58   0.0074189  -0.0170829  -0.0157151   0.0002208   0.0014232  -0.0009855
   59   0.0055147  -0.0109380  -0.0144016   0.0009429  -0.0008052   0.0021456
   60   0.0022959  -0.0036960  -0.0005103  -0.0014070   0.0019935  -0.0018144
   61  -0.0446664  -0.0469401  -0.0116793  -0.0000514  -0.0041943   0.0002695
   62  -0.0140176   0.0268995   0.0224020  -0.0045089  -0.0002660  -0.0038045
   63   0.0155427   0.0401202   0.0326208  -0.0000754  -0.0038441   0.0038084
   64  -0.0026451  -0.0000410   0.0046737  -0.0006766  -0.0009278  -0.0003580
   65  -0.0004967   0.0034071  -0.0026466   0.0001564   0.0001295  -0.0000912
   66   0.0043727  -0.0028523   0.0024716   0.0005253   0.0004643   0.0002265
           55          56          57          58          59          60
    1   0.0042516  -0.0009810   0.0011963   0.0001945  -0.0000455  -0.0002812
    2  -0.0007702  -0.0010844  -0.0054027   0.0008910   0.0001146  -0.0004898
    3   0.0008965  -0.0052025   0.0016781   0.0006789  -0.0000089  -0.0001322
    4  -0.0003414   0.0012443  -0.0003910  -0.0002947   0.0000727   0.0001207
    5   0.0001476  -0.0000561   0.0002132   0.0000028  -0.0000315  -0.0000272
    6   0.0009461  -0.0003449   0.0000394   0.0001118  -0.0000359   0.0000178
    7  -0.0001759  -0.0000768  -0.0000222  -0.0000025   0.0000215  -0.0000335
    8  -0.0000846  -0.0002608  -0.0001524   0.0000406  -0.0000032  -0.0000243
    9  -0.0002672  -0.0001231   0.0000258   0.0000058   0.0000026   0.0000068
   10  -0.0003658  -0.0003300   0.0002298  -0.0000179   0.0000063   0.0000123
   11   0.0001830   0.0005016   0.0001863  -0.0000880   0.0000124   0.0000016
   12   0.0002179  -0.0001627   0.0001688  -0.0000325   0.0000066   0.0000519
   13  -0.0000004   0.0000637  -0.0000093  -0.0000139   0.0000029   0.0000068
   14   0.0000168   0.0000119  -0.0000249  -0.0000039   0.0000006   0.0000138
   15  -0.0000885  -0.0001345   0.0000856   0.0000634  -0.0000070  -0.0000613
   16   0.0000709   0.0000653  -0.0000102   0.0000361  -0.0000107  -0.0000504
   17  -0.0000107  -0.0000347  -0.0000871   0.0000094  -0.0000041   0.0000020
   18   0.0003316   0.0001876  -0.0001513  -0.0000152   0.0000333  -0.0000195
   19   0.0001016  -0.0000300   0.0001030  -0.0000681   0.0000221   0.0000517
   20  -0.0000119  -0.0000188   0.0000165   0.0000017  -0.0000039   0.0000045
   21  -0.0000872  -0.0000009  -0.0000161   0.0000373  -0.0000097  -0.0000346
   22   0.0000866   0.0001781  -0.0000439   0.0000483   0.0000020  -0.0000560
   23   0.0000042  -0.0001597   0.0002793  -0.0000235   0.0000002   0.0000140
   24  -0.0003795  -0.0002184   0.0002043  -0.0000007  -0.0000222   0.0000341
   25   0.0001382   0.0000170   0.0000356  -0.0000685   0.0000285   0.0000423
   26   0.0000255   0.0000258  -0.0000381   0.0000042  -0.0000006  -0.0000064
   27  -0.0000420  -0.0000018   0.0000433  -0.0000255   0.0000081   0.0000130
   28  -0.0008786  -0.0009399   0.0006330   0.0000579  -0.0000970   0.0000994
   29  -0.0009147   0.0001221   0.0003775  -0.0000777  -0.0000481   0.0000861
   30  -0.0000258  -0.0000571  -0.0013688   0.0003438  -0.0001273  -0.0001241
   31   0.0013058   0.0006385  -0.0006758  -0.0000230   0.0000840  -0.0000500
   32  -0.0001646  -0.0002760   0.0001521   0.0000568  -0.0000345   0.0000149
   33   0.0002981   0.0005182   0.0003548  -0.0001698   0.0000675   0.0000255
   34   0.0080601   0.0277094   0.0213359  -0.0035445  -0.0014688   0.0042150
   35   0.0613447   0.0221851  -0.0202738  -0.0014542   0.0036887  -0.0019614
   36   0.0488263  -0.0019729  -0.0196672   0.0038979  -0.0019082   0.0032519
   37  -0.0567234  -0.0211286   0.0091905  -0.0011326  -0.0003267  -0.0001625
   38  -0.0210456  -0.0110007   0.0055069  -0.0003808  -0.0001843   0.0008001
   39   0.0096036   0.0052819  -0.0048034  -0.0002751   0.0008661  -0.0003596
   40  -0.0010090  -0.0002695  -0.0002546  -0.0000182   0.0001797  -0.0001906
   41  -0.0001962  -0.0002528   0.0008374   0.0002003  -0.0002722   0.0002707
   42  -0.0002208   0.0008777  -0.0002291  -0.0001687   0.0002578  -0.0004015
   43   0.0463843   0.0011257  -0.0188688  -0.0011466  -0.0040848   0.0006371
   44  -0.0399592  -0.0376246  -0.0168669  -0.0038412   0.0012174  -0.0026586
   45  -0.0523086  -0.0371590   0.0033314   0.0009424  -0.0026020   0.0046034
   46   0.0023956  -0.0006214   0.0007873  -0.0004337  -0.0002911   0.0000371
   47   0.0044117   0.0013221  -0.0048787  -0.0011413  -0.0008313  -0.0001762
   48   0.0048587  -0.0025188   0.0003326  -0.0006761  -0.0006084  -0.0000808
   49  -0.2218963  -0.1356259  -0.0307781   0.0074189   0.0055147   0.0022959
   50  -0.0868883  -0.1980628  -0.0671384  -0.0170829  -0.0109380  -0.0036960
   51   0.0086003  -0.0428468  -0.1012646  -0.0157151  -0.0144016  -0.0005103
   52  -0.0136865   0.0023924   0.0105874   0.0002208   0.0009429  -0.0014070
   53  -0.0189808   0.0048766   0.0107671   0.0014232  -0.0008052   0.0019935
   54  -0.0072584  -0.0001385   0.0069275  -0.0009855   0.0021456  -0.0018144
   55   0.5950180   0.0985294  -0.1474721  -0.0649034   0.0323502   0.0403768
   56   0.0985294   0.5169315   0.2595703   0.0324869  -0.1954869  -0.1437255
   57  -0.1474721   0.2595703   0.4183203   0.0401954  -0.1439211  -0.1728515
   58  -0.0649034   0.0324869   0.0401954   0.0640864  -0.0327293  -0.0455009
   59   0.0323502  -0.1954869  -0.1439211  -0.0327293   0.2015198   0.1581471
   60   0.0403768  -0.1437255  -0.1728515  -0.0455009   0.1581471   0.1755824
   61  -0.2834691   0.0153619   0.1214090  -0.0007037  -0.0014263   0.0009727
   62  -0.0307000  -0.1062044  -0.0188072   0.0209439   0.0030537  -0.0107624
   63   0.0821095  -0.0427673  -0.1378613   0.0189350   0.0001752  -0.0054633
   64  -0.0143626  -0.0198098  -0.0071755   0.0003086   0.0012525  -0.0011360
   65   0.0027146   0.0045455  -0.0003151   0.0007619  -0.0009636   0.0021794
   66   0.0110849   0.0109391   0.0067011  -0.0016467   0.0019421  -0.0017337
           61          62          63          64          65          66
    1  -0.0063787   0.0038231   0.0146540  -0.0000794   0.0003373  -0.0024454
    2   0.0202497   0.0043692  -0.0108998   0.0010457  -0.0007647   0.0017840
    3   0.0223391  -0.0016686  -0.0130308  -0.0006905   0.0023553  -0.0009247
    4  -0.0029386  -0.0014929   0.0008463   0.0002785  -0.0000592   0.0004106
    5   0.0003346  -0.0000032  -0.0001010  -0.0000452   0.0001661   0.0000254
    6  -0.0006622   0.0023568   0.0024398  -0.0001792  -0.0001478  -0.0005441
    7   0.0004135  -0.0002375  -0.0001892   0.0000016  -0.0000177   0.0000052
    8   0.0005566   0.0000154  -0.0004857   0.0000008  -0.0000127  -0.0000359
    9   0.0003420  -0.0002865  -0.0004028  -0.0000194   0.0000727   0.0000128
   10  -0.0000168  -0.0000396   0.0001298   0.0000689  -0.0001542  -0.0002154
   11  -0.0010896  -0.0002162   0.0009213  -0.0000044  -0.0000348  -0.0000334
   12  -0.0000423  -0.0001131  -0.0002120  -0.0000028  -0.0000086  -0.0001669
   13  -0.0001485  -0.0000391   0.0000336  -0.0000008   0.0000134   0.0000222
   14  -0.0000752   0.0000122   0.0000186   0.0000043  -0.0000235   0.0000150
   15   0.0005410   0.0001732  -0.0001175  -0.0000955   0.0001411  -0.0000126
   16   0.0003276  -0.0001406  -0.0002378  -0.0000802   0.0001309   0.0001497
   17   0.0001800  -0.0000220   0.0000168  -0.0000175  -0.0000131  -0.0000330
   18  -0.0000009  -0.0001018   0.0007963  -0.0000510   0.0000536   0.0000886
   19  -0.0005063  -0.0001630   0.0000686   0.0000345  -0.0000354  -0.0000779
   20  -0.0000164   0.0000045  -0.0001278   0.0000111  -0.0000012   0.0000096
   21   0.0003061   0.0000659  -0.0000888  -0.0000248   0.0000503   0.0000374
   22   0.0004075  -0.0000765   0.0007775  -0.0001293   0.0002181   0.0002125
   23  -0.0007312  -0.0000127   0.0002814  -0.0000893  -0.0000039  -0.0001117
   24   0.0001071   0.0000048  -0.0009557   0.0000499   0.0000951  -0.0002175
   25  -0.0004029  -0.0002151   0.0000576   0.0000377   0.0000000  -0.0000824
   26   0.0000360   0.0000096   0.0001200   0.0000009  -0.0000192   0.0000076
   27  -0.0000396  -0.0000912   0.0000884   0.0000101   0.0000093  -0.0000469
   28   0.0010509  -0.0011089  -0.0040304  -0.0000499   0.0004983  -0.0000571
   29   0.0005980  -0.0004368  -0.0013181   0.0001533   0.0000137   0.0000091
   30   0.0016980   0.0019302  -0.0017901   0.0002105  -0.0015393   0.0007545
   31  -0.0038397   0.0021015  -0.0014803  -0.0004794  -0.0001838   0.0000614
   32   0.0017919  -0.0008925   0.0002979   0.0007145   0.0002117   0.0000996
   33  -0.0015540  -0.0006612   0.0006192  -0.0001084   0.0007156  -0.0000105
   34  -0.1202474   0.0328697   0.0498128   0.0070627  -0.0164956  -0.0146872
   35  -0.0112751  -0.1984313  -0.1032911   0.0054534  -0.0111834  -0.0142264
   36   0.0182701  -0.1283428  -0.1749956   0.0021749  -0.0030687  -0.0012038
   37   0.0435593  -0.0353999  -0.0453865   0.0014433   0.0006612   0.0028892
   38  -0.0024331  -0.0354301  -0.0349631   0.0003887   0.0001176  -0.0051235
   39  -0.0199807  -0.0179459   0.0049099   0.0024785  -0.0053412   0.0004982
   40  -0.0022768  -0.0042869   0.0007781   0.0003897  -0.0008648  -0.0007204
   41  -0.0046403   0.0007333  -0.0023677   0.0002359  -0.0004259  -0.0007723
   42   0.0004742  -0.0024604   0.0040112   0.0001860  -0.0002363   0.0000798
   43  -0.0278117   0.0213239   0.0289837  -0.0002829   0.0009065   0.0005504
   44   0.0215287  -0.0153449  -0.0186562   0.0008803  -0.0000878  -0.0000402
   45   0.0285751  -0.0187486  -0.0358105   0.0005960  -0.0000749  -0.0008685
   46  -0.0007547  -0.0015146  -0.0013383  -0.0000324   0.0000630  -0.0003033
   47  -0.0018009  -0.0009725   0.0008180   0.0000533  -0.0002595   0.0004087
   48  -0.0015293   0.0006862   0.0004084  -0.0003128   0.0003959  -0.0002793
   49  -0.0446664  -0.0140176   0.0155427  -0.0026451  -0.0004967   0.0043727
   50  -0.0469401   0.0268995   0.0401202  -0.0000410   0.0034071  -0.0028523
   51  -0.0116793   0.0224020   0.0326208   0.0046737  -0.0026466   0.0024716
   52  -0.0000514  -0.0045089  -0.0000754  -0.0006766   0.0001564   0.0005253
   53  -0.0041943  -0.0002660  -0.0038441  -0.0009278   0.0001295   0.0004643
   54   0.0002695  -0.0038045   0.0038084  -0.0003580  -0.0000912   0.0002265
   55  -0.2834691  -0.0307000   0.0821095  -0.0143626   0.0027146   0.0110849
   56   0.0153619  -0.1062044  -0.0427673  -0.0198098   0.0045455   0.0109391
   57   0.1214090  -0.0188072  -0.1378613  -0.0071755  -0.0003151   0.0067011
   58  -0.0007037   0.0209439   0.0189350   0.0003086   0.0007619  -0.0016467
   59  -0.0014263   0.0030537   0.0001752   0.0012525  -0.0009636   0.0019421
   60   0.0009727  -0.0107624  -0.0054633  -0.0011360   0.0021794  -0.0017337
   61   0.6405414   0.1532868  -0.1256046  -0.1920906  -0.1393031  -0.0342123
   62   0.1532868   0.5063978   0.2251729  -0.1404089  -0.1832621  -0.0489996
   63  -0.1256046   0.2251729   0.3795184  -0.0343898  -0.0491225  -0.0584916
   64  -0.1920906  -0.1404089  -0.0343898   0.2012834   0.1511490   0.0341641
   65  -0.1393031  -0.1832621  -0.0491225   0.1511490   0.1884643   0.0565239
   66  -0.0342123  -0.0489996  -0.0584916   0.0341641   0.0565239   0.0536295
 **********************************************************************
 **                                                                  **
 **                       VIBRATIONAL ANALYSIS                       **
 **                       --------------------                       **
 **                                                                  **
 **        VIBRATIONAL FREQUENCIES (CM**-1) AND NORMAL MODES         **
 **     FORCE CONSTANTS (mDYN/ANGSTROM) AND REDUCED MASSES (AMU)     **
 **                  INFRARED INTENSITIES (KM/MOL)                   **
 **                                                                  **
 **********************************************************************


 Mode:                 1                      2                      3
 Frequency:        22.88                  40.19                  69.71
 Force Cnst:      0.0036                 0.0150                 0.0202
 Red. Mass:      11.5678                15.8127                 7.0564
 IR Active:          YES                    YES                    YES
 IR Intens:        0.350                  0.106                  0.190
 Raman Active:       YES                    YES                    YES
               X      Y      Z        X      Y      Z        X      Y      Z
 C         -0.024  0.046 -0.072   -0.006 -0.215 -0.062    0.049 -0.080  0.111
 C          0.014  0.100 -0.065    0.010 -0.213 -0.062   -0.006 -0.079  0.113
 H          0.031  0.149 -0.083    0.010 -0.273 -0.081   -0.029 -0.101  0.152
 C          0.036  0.090 -0.033    0.031 -0.102 -0.034   -0.037 -0.028  0.071
 Cl         0.095  0.185 -0.026    0.053 -0.128 -0.039   -0.125  0.016  0.085
 C          0.012  0.008 -0.006    0.036  0.054 -0.001   -0.011 -0.005  0.023
 Cl         0.037 -0.017  0.033    0.070  0.324  0.050   -0.048  0.091 -0.034
 C         -0.030 -0.054 -0.011    0.015  0.002 -0.006    0.043 -0.042  0.017
 Cl        -0.064 -0.166  0.020    0.022  0.186  0.036    0.076 -0.085 -0.059
 C         -0.050 -0.026 -0.044   -0.008 -0.166 -0.042    0.072 -0.051  0.068
 Cl        -0.123 -0.069 -0.049   -0.042 -0.305 -0.062    0.139  0.014  0.075
 C         -0.033  0.069 -0.084    0.001 -0.144 -0.053    0.039 -0.066  0.095
 C          0.031 -0.038  0.062   -0.072 -0.094  0.037    0.066 -0.098  0.109
 H          0.077 -0.125  0.167   -0.144 -0.163  0.092    0.140 -0.182  0.219
 C          0.038 -0.029  0.075   -0.058  0.057  0.054   -0.016  0.007 -0.055
 Cl         0.124 -0.176  0.277   -0.170  0.135  0.174    0.008 -0.013 -0.071
 C         -0.019  0.092 -0.069    0.031  0.154 -0.022   -0.124  0.146 -0.231
 H         -0.014  0.100 -0.060    0.039  0.268 -0.013   -0.195  0.243 -0.371
 C         -0.081  0.201 -0.219    0.105  0.102 -0.112   -0.137  0.156 -0.219
 H         -0.126  0.293 -0.329    0.176  0.177 -0.173   -0.218  0.257 -0.350
 C         -0.084  0.188 -0.225    0.089 -0.047 -0.129   -0.051  0.050 -0.054
 H         -0.127  0.266 -0.339    0.149 -0.084 -0.207   -0.071  0.074 -0.066
 TransDip  -0.005  0.011 -0.015    0.005 -0.002 -0.009   -0.008  0.007 -0.009

 Mode:                 4                      5                      6
 Frequency:        78.68                  86.71                 172.28
 Force Cnst:      0.0911                 0.0667                 0.2394
 Red. Mass:      24.9687                15.0561                13.6880
 IR Active:          YES                    YES                    YES
 IR Intens:        0.030                  0.234                  0.039
 Raman Active:       YES                    YES                    YES
               X      Y      Z        X      Y      Z        X      Y      Z
 C          0.024 -0.085  0.042   -0.016 -0.263 -0.065    0.012 -0.148 -0.047
 C          0.009  0.038  0.057    0.006 -0.273 -0.069   -0.049 -0.278 -0.042
 H          0.007  0.120  0.086    0.008 -0.322 -0.089   -0.059 -0.278 -0.018
 C         -0.007  0.033  0.036    0.033 -0.089 -0.035   -0.059 -0.234 -0.035
 Cl        -0.027  0.286  0.069    0.099  0.280  0.004   -0.181  0.113  0.015
 C         -0.005 -0.088 -0.000    0.027 -0.084 -0.022   -0.055 -0.196 -0.015
 Cl        -0.058 -0.485 -0.079    0.047 -0.026  0.006   -0.051  0.057  0.000
 C          0.032  0.041  0.014    0.009 -0.084 -0.023   -0.040 -0.178  0.000
 Cl         0.088  0.509  0.045    0.006 -0.046 -0.005   -0.082  0.045  0.135
 C          0.033 -0.078  0.022    0.002 -0.071 -0.034   -0.034 -0.142 -0.015
 Cl         0.041 -0.253 -0.006    0.059  0.349  0.030   -0.219  0.048  0.023
 C          0.020 -0.089  0.037   -0.020 -0.246 -0.063    0.104  0.010 -0.009
 C          0.020 -0.097  0.061   -0.095 -0.193 -0.008    0.141 -0.002  0.064
 H          0.042 -0.150  0.124   -0.175 -0.226  0.006    0.133 -0.024  0.089
 C         -0.020 -0.010 -0.020   -0.077 -0.076  0.029    0.170  0.033  0.067
 Cl        -0.037 -0.001  0.002   -0.235  0.053  0.110    0.250  0.059 -0.159
 C         -0.058  0.083 -0.128    0.026 -0.036  0.016    0.208  0.037  0.075
 H         -0.095  0.159 -0.202    0.043  0.044  0.043    0.229  0.046  0.114
 C         -0.049  0.076 -0.137    0.097 -0.096 -0.041    0.207  0.075 -0.006
 H         -0.078  0.144 -0.217    0.176 -0.060 -0.058    0.222  0.098 -0.026
 C         -0.008 -0.012 -0.052    0.065 -0.199 -0.087    0.162  0.087 -0.081
 H         -0.004 -0.009 -0.073    0.117 -0.237 -0.142    0.166  0.113 -0.183
 TransDip  -0.001  0.003 -0.004    0.008 -0.012 -0.006    0.004 -0.003  0.004

 Mode:                 7                      8                      9
 Frequency:       184.49                 205.28                 217.50
 Force Cnst:      0.1253                 0.3982                 0.3928
 Red. Mass:       6.2486                16.0371                14.0923
 IR Active:          YES                    YES                    YES
 IR Intens:        0.122                  0.085                  0.170
 Raman Active:       YES                    YES                    YES
               X      Y      Z        X      Y      Z        X      Y      Z
 C          0.008  0.042 -0.004   -0.076 -0.032  0.044   -0.061  0.019 -0.019
 C          0.001  0.101  0.002   -0.102 -0.171 -0.002   -0.015 -0.077 -0.042
 H         -0.003  0.078  0.002   -0.099 -0.122  0.004   -0.003 -0.028 -0.052
 C          0.007  0.103  0.004   -0.086 -0.232  0.007   -0.024 -0.140 -0.086
 Cl         0.032 -0.039 -0.017    0.429  0.035  0.010   -0.154  0.061 -0.068
 C          0.006  0.089  0.003   -0.113 -0.227  0.013   -0.022 -0.156 -0.072
 Cl        -0.006 -0.022 -0.018   -0.186  0.082 -0.071    0.228 -0.015  0.311
 C          0.011  0.076  0.002   -0.072 -0.197 -0.011   -0.084 -0.127 -0.084
 Cl         0.001 -0.022 -0.010    0.047  0.074 -0.192   -0.075  0.052 -0.079
 C          0.007  0.055 -0.007   -0.062 -0.120  0.020   -0.047 -0.067 -0.054
 Cl        -0.052  0.001 -0.017    0.019 -0.013  0.040    0.275 -0.030 -0.080
 C          0.032 -0.060  0.052   -0.068  0.127  0.112   -0.092  0.143 -0.026
 C          0.148 -0.247  0.266   -0.044  0.099  0.168   -0.057  0.078  0.058
 H          0.200 -0.319  0.356   -0.023  0.090  0.184   -0.046  0.082  0.056
 C          0.111 -0.187  0.201   -0.055  0.043  0.138   -0.029 -0.023  0.115
 Cl        -0.089  0.099 -0.098    0.078 -0.018 -0.095   -0.005 -0.001 -0.065
 C          0.082 -0.135  0.137   -0.113  0.010  0.157   -0.029 -0.102  0.200
 H          0.077 -0.130  0.127   -0.108 -0.031  0.167    0.028 -0.217  0.314
 C         -0.012  0.013 -0.038   -0.145  0.068  0.115   -0.119  0.043  0.042
 H         -0.070  0.099 -0.147   -0.174  0.069  0.108   -0.140  0.040  0.039
 C         -0.068  0.100 -0.147   -0.140  0.149  0.089   -0.174  0.200 -0.099
 H         -0.175  0.278 -0.371   -0.200  0.214  0.078   -0.264  0.325 -0.203
 TransDip   0.002  0.003 -0.011   -0.007  0.006 -0.001   -0.005  0.002  0.012

 Mode:                10                     11                     12
 Frequency:       230.87                 236.81                 259.82
 Force Cnst:      0.9709                 0.2586                 0.3206
 Red. Mass:      30.9144                 7.8277                 8.0600
 IR Active:          YES                    YES                    YES
 IR Intens:        0.049                  0.051                  0.443
 Raman Active:       YES                    YES                    YES
               X      Y      Z        X      Y      Z        X      Y      Z
 C         -0.052  0.006 -0.026   -0.043 -0.038 -0.020    0.001  0.045  0.004
 C         -0.050  0.001 -0.051   -0.102 -0.007 -0.033    0.051  0.060 -0.004
 H         -0.050 -0.008 -0.054   -0.130 -0.081 -0.003    0.080  0.135 -0.039
 C         -0.035  0.007 -0.045   -0.096  0.089 -0.048    0.068 -0.054 -0.032
 Cl         0.135 -0.001 -0.081    0.067 -0.009 -0.088   -0.042  0.012 -0.034
 C         -0.007  0.014 -0.067   -0.114  0.133 -0.002    0.112 -0.130 -0.101
 Cl        -0.141  0.044 -0.272   -0.018 -0.054  0.200    0.189  0.026 -0.090
 C         -0.051  0.020 -0.072   -0.100  0.128 -0.025    0.067 -0.127 -0.086
 Cl        -0.410 -0.041  0.566   -0.120 -0.003 -0.112    0.038  0.016  0.054
 C         -0.037  0.021 -0.100   -0.055  0.063 -0.015    0.036 -0.053 -0.106
 Cl         0.470 -0.033 -0.153    0.012  0.006 -0.037   -0.130  0.046 -0.119
 C          0.004 -0.018  0.060    0.070 -0.137  0.116    0.022  0.004  0.182
 C          0.024 -0.047  0.118    0.074 -0.122  0.147    0.030 -0.033  0.238
 H          0.035 -0.075  0.151    0.073 -0.171  0.201    0.065 -0.070  0.287
 C          0.000 -0.002  0.061    0.023  0.035  0.019   -0.064  0.015  0.086
 Cl         0.034 -0.002 -0.036    0.092  0.003 -0.025   -0.019 -0.020 -0.004
 C         -0.039  0.061 -0.014   -0.027  0.184 -0.150   -0.207  0.102 -0.050
 H         -0.074  0.125 -0.083   -0.121  0.374 -0.337   -0.306  0.213 -0.243
 C         -0.017  0.035  0.009    0.092  0.019  0.012   -0.143 -0.009  0.118
 H         -0.029  0.065 -0.026    0.107  0.059 -0.027   -0.175  0.000  0.100
 C          0.011 -0.008  0.056    0.163 -0.170  0.174   -0.047 -0.070  0.273
 H          0.011 -0.005  0.046    0.244 -0.273  0.242   -0.061 -0.097  0.411
 TransDip  -0.005  0.001  0.005    0.007 -0.002 -0.001   -0.010  0.011  0.015

 Mode:                13                     14                     15
 Frequency:       271.58                 318.61                 335.23
 Force Cnst:      0.2956                 0.4470                 1.7823
 Red. Mass:       6.8032                 7.4741                26.9184
 IR Active:          YES                    YES                    YES
 IR Intens:        0.316                  0.120                  0.150
 Raman Active:       YES                    YES                    YES
               X      Y      Z        X      Y      Z        X      Y      Z
 C          0.019  0.027 -0.002   -0.056 -0.218 -0.025    0.100 -0.054  0.083
 C          0.010  0.391  0.037    0.019  0.092  0.014    0.163 -0.059 -0.017
 H          0.021  0.688  0.106    0.040  0.133 -0.016    0.088 -0.103  0.105
 C         -0.027  0.114 -0.005    0.051  0.253  0.056    0.060  0.055 -0.265
 Cl         0.009 -0.046 -0.033   -0.010 -0.053  0.045   -0.036  0.063 -0.542
 C         -0.069 -0.206 -0.012    0.057  0.193  0.021    0.026  0.086 -0.097
 Cl        -0.052  0.052  0.053    0.045 -0.030 -0.046    0.116 -0.006 -0.136
 C         -0.055 -0.329 -0.031    0.004 -0.023 -0.002   -0.055  0.043  0.020
 Cl        -0.022  0.068 -0.000    0.017  0.003 -0.008   -0.076  0.002  0.008
 C         -0.030 -0.278 -0.011   -0.039 -0.235 -0.039    0.036 -0.055  0.270
 Cl         0.026  0.061  0.049    0.008  0.046  0.002   -0.015 -0.083  0.579
 C          0.033 -0.029 -0.017   -0.086 -0.113 -0.037    0.002  0.021  0.024
 C          0.065 -0.059 -0.043   -0.236  0.043  0.059   -0.027  0.031  0.065
 H          0.091 -0.045 -0.052   -0.413  0.010  0.050   -0.041  0.007  0.086
 C          0.059 -0.044 -0.055   -0.177  0.119  0.158   -0.046  0.023  0.050
 Cl        -0.027  0.020  0.031    0.080 -0.086 -0.107   -0.008 -0.016 -0.011
 C          0.060 -0.019 -0.083   -0.043  0.130  0.207   -0.078  0.014  0.052
 H          0.043 -0.005 -0.117    0.034  0.212  0.352   -0.081  0.016  0.047
 C          0.049 -0.028 -0.044    0.079  0.099  0.007   -0.062  0.005  0.042
 H          0.030 -0.031 -0.046    0.226  0.166 -0.023   -0.049  0.007  0.044
 C          0.055 -0.041 -0.016    0.021 -0.024 -0.100   -0.048  0.013  0.041
 H          0.070 -0.058 -0.013    0.087 -0.064 -0.192   -0.069  0.025  0.075
 TransDip   0.007  0.016 -0.003   -0.001  0.011  0.003   -0.011  0.000  0.006

 Mode:                16                     17                     18
 Frequency:       357.13                 398.00                 428.13
 Force Cnst:      2.0360                 0.7833                 0.9519
 Red. Mass:      27.0934                 8.3926                 8.8146
 IR Active:          YES                    YES                    YES
 IR Intens:        0.155                  2.386                  3.929
 Raman Active:       YES                    YES                    YES
               X      Y      Z        X      Y      Z        X      Y      Z
 C          0.040 -0.008 -0.098   -0.004 -0.184  0.011   -0.050  0.086 -0.039
 C         -0.092  0.014 -0.123   -0.027 -0.146  0.007    0.022  0.158 -0.029
 H         -0.142 -0.008 -0.038   -0.045 -0.236  0.015    0.054  0.250 -0.065
 C         -0.102  0.040 -0.130   -0.009  0.183  0.018    0.024 -0.124 -0.014
 Cl        -0.058  0.045 -0.366    0.008 -0.017 -0.025   -0.014  0.010  0.012
 C         -0.146  0.022  0.114    0.010  0.265  0.016    0.000 -0.235  0.001
 Cl        -0.331 -0.005  0.242   -0.004 -0.036  0.008    0.005  0.029 -0.013
 C          0.213 -0.021  0.125    0.008 -0.055 -0.026   -0.011  0.066  0.046
 Cl         0.511 -0.083  0.291    0.002  0.005  0.012    0.040 -0.013  0.002
 C          0.098 -0.007 -0.074   -0.005 -0.288 -0.052   -0.034  0.235  0.040
 Cl         0.016  0.025 -0.170   -0.009  0.033 -0.038    0.024 -0.026  0.032
 C          0.008  0.007 -0.001    0.007 -0.001  0.047   -0.122 -0.214 -0.147
 C         -0.076  0.049  0.076    0.080  0.015 -0.097   -0.134 -0.181 -0.039
 H         -0.135  0.025  0.085    0.109  0.045 -0.119   -0.357 -0.272  0.002
 C         -0.096  0.046  0.074    0.113 -0.006 -0.096   -0.036  0.054  0.092
 Cl        -0.027 -0.059 -0.033    0.143  0.203  0.096    0.208  0.168  0.027
 C         -0.090  0.050  0.080   -0.087 -0.172 -0.035   -0.149  0.028  0.068
 H         -0.076  0.093  0.107   -0.125 -0.405 -0.101   -0.178  0.019  0.013
 C         -0.028  0.015  0.034   -0.242 -0.088  0.011   -0.080 -0.074 -0.005
 H          0.021  0.031  0.032   -0.318 -0.108  0.010    0.109  0.000 -0.035
 C         -0.024  0.004  0.012   -0.197 -0.018  0.048   -0.156 -0.263 -0.127
 H         -0.042  0.019  0.029   -0.281  0.043  0.132   -0.109 -0.293 -0.195
 TransDip   0.000  0.005  0.012   -0.032 -0.038  0.005   -0.052 -0.030 -0.020

 Mode:                19                     20                     21
 Frequency:       447.39                 513.00                 535.52
 Force Cnst:      0.3794                 0.9102                 1.8465
 Red. Mass:       3.2174                 5.8700                10.9280
 IR Active:          YES                    YES                    YES
 IR Intens:        2.246                  4.412                 17.484
 Raman Active:       YES                    YES                    YES
               X      Y      Z        X      Y      Z        X      Y      Z
 C         -0.023  0.014 -0.045   -0.098  0.120 -0.173    0.246 -0.040  0.012
 C          0.015 -0.027 -0.045    0.039 -0.073 -0.199    0.476 -0.023  0.031
 H          0.028 -0.064 -0.080    0.104 -0.198 -0.362    0.509  0.009 -0.012
 C          0.034  0.024  0.001    0.130  0.044 -0.015    0.364 -0.044 -0.030
 Cl        -0.011 -0.003  0.021   -0.034 -0.005  0.050   -0.043  0.008 -0.026
 C          0.017  0.036  0.026    0.064  0.084  0.089    0.183 -0.035  0.091
 Cl        -0.011 -0.003 -0.004   -0.030 -0.006 -0.012   -0.220  0.008  0.088
 C         -0.015 -0.028  0.020   -0.065 -0.111  0.073    0.074  0.013  0.049
 Cl         0.013  0.002 -0.003    0.040  0.007 -0.009   -0.172  0.024 -0.088
 C         -0.037 -0.035 -0.002   -0.146 -0.042 -0.024    0.159 -0.029  0.050
 Cl         0.018 -0.002  0.019    0.043 -0.010  0.060   -0.026  0.016 -0.090
 C         -0.055  0.088 -0.102   -0.091  0.164 -0.175    0.126  0.001 -0.048
 C          0.060 -0.099  0.117    0.006  0.011 -0.001    0.006  0.067  0.061
 H          0.204 -0.316  0.389   -0.025  0.096 -0.100   -0.090  0.025  0.079
 C         -0.058  0.095 -0.121    0.131 -0.204  0.240   -0.040  0.051  0.061
 Cl         0.007 -0.008  0.011   -0.012  0.015 -0.018   -0.014 -0.010 -0.001
 C         -0.048  0.079 -0.099   -0.026  0.046 -0.069   -0.136  0.002  0.076
 H         -0.060  0.093 -0.122   -0.155  0.246 -0.324   -0.129  0.014  0.090
 C          0.090 -0.151  0.187   -0.022  0.032 -0.034   -0.060 -0.051 -0.017
 H          0.230 -0.385  0.476   -0.086  0.108 -0.133    0.022 -0.016 -0.030
 C         -0.053  0.090 -0.107    0.061 -0.081  0.130   -0.031 -0.049 -0.017
 H         -0.074  0.124 -0.150    0.139 -0.213  0.305   -0.104 -0.003  0.086
 TransDip   0.031 -0.034  0.012   -0.017  0.013 -0.064    0.134 -0.002  0.006

 Mode:                22                     23                     24
 Frequency:       549.34                 611.08                 630.89
 Force Cnst:      1.0537                 2.3747                 1.5474
 Red. Mass:       5.9260                10.7935                 6.5986
 IR Active:          YES                    YES                    YES
 IR Intens:        1.376                 28.281                  5.074
 Raman Active:       YES                    YES                    YES
               X      Y      Z        X      Y      Z        X      Y      Z
 C         -0.042 -0.138 -0.054   -0.233 -0.048  0.173    0.103  0.160  0.228
 C          0.008  0.176 -0.022    0.128 -0.028  0.157    0.022 -0.018  0.260
 H          0.076  0.721  0.009    0.215 -0.008 -0.004   -0.070 -0.079  0.422
 C         -0.011 -0.348 -0.043    0.177  0.004  0.162   -0.126 -0.177  0.024
 Cl        -0.004  0.019  0.011   -0.023  0.018 -0.160    0.025  0.013 -0.043
 C          0.010  0.044  0.020    0.116 -0.085  0.262   -0.036  0.232 -0.037
 Cl         0.000 -0.002 -0.005    0.023  0.008 -0.066    0.016 -0.014  0.003
 C          0.020  0.396  0.064   -0.158 -0.012  0.286    0.034 -0.107 -0.076
 Cl         0.009 -0.031 -0.003    0.021  0.003 -0.045   -0.018  0.007  0.007
 C         -0.061 -0.279 -0.045   -0.261  0.017  0.166    0.124 -0.088  0.067
 Cl         0.009  0.018  0.013    0.017  0.019 -0.148   -0.025  0.017 -0.062
 C         -0.022  0.064 -0.022   -0.216 -0.060  0.133   -0.120  0.056 -0.163
 C          0.020  0.020  0.014   -0.024 -0.158 -0.098   -0.062 -0.054 -0.122
 H          0.068  0.041  0.005    0.122 -0.104 -0.117   -0.131 -0.072 -0.122
 C          0.032 -0.047  0.024    0.034 -0.030 -0.122    0.095 -0.128  0.190
 Cl        -0.003  0.006  0.001    0.015 -0.001 -0.004   -0.002 -0.002 -0.017
 C          0.000 -0.004 -0.040    0.229  0.010 -0.064   -0.013  0.128 -0.062
 H         -0.027  0.018 -0.093    0.227 -0.107 -0.061   -0.120  0.292 -0.272
 C         -0.008 -0.008  0.014    0.028  0.183  0.107    0.058 -0.006  0.097
 H         -0.045 -0.040  0.038   -0.126  0.141  0.109    0.182 -0.045  0.172
 C          0.011  0.035  0.034   -0.022  0.075  0.089   -0.063 -0.048 -0.091
 H          0.020  0.007  0.098    0.121 -0.010 -0.118    0.066 -0.191 -0.061
 TransDip  -0.016  0.034  0.006   -0.071 -0.029  0.152   -0.007 -0.006  0.072

 Mode:                25                     26                     27
 Frequency:       639.68                 680.80                 713.90
 Force Cnst:      1.9214                 2.1874                 0.6527
 Red. Mass:       7.9696                 8.0102                 2.1738
 IR Active:          YES                    YES                    YES
 IR Intens:        0.976                 21.278                 26.253
 Raman Active:       YES                    YES                    YES
               X      Y      Z        X      Y      Z        X      Y      Z
 C         -0.014  0.337 -0.059    0.019  0.001 -0.045   -0.018 -0.037 -0.039
 C          0.001  0.061 -0.112    0.059 -0.039 -0.076   -0.009  0.027 -0.049
 H          0.034 -0.068 -0.217    0.074 -0.087 -0.122    0.020  0.076 -0.091
 C          0.035 -0.326 -0.055    0.043  0.097 -0.084    0.024 -0.035 -0.005
 Cl        -0.010  0.017  0.019    0.003 -0.010  0.057   -0.004  0.000  0.003
 C          0.062  0.368  0.075    0.023 -0.095 -0.170    0.023  0.035  0.021
 Cl        -0.013 -0.019 -0.003   -0.056  0.003  0.049   -0.005 -0.001  0.000
 C         -0.036 -0.211  0.006    0.083  0.115 -0.160   -0.001 -0.044  0.008
 Cl         0.006  0.011 -0.003   -0.001 -0.006  0.018   -0.002  0.002 -0.003
 C         -0.065 -0.078 -0.049    0.083 -0.055 -0.126   -0.013  0.050 -0.017
 Cl         0.012  0.003  0.031   -0.007 -0.008  0.066    0.003 -0.003  0.011
 C          0.071 -0.152  0.121   -0.096 -0.077 -0.008    0.073 -0.114  0.140
 C          0.034 -0.102  0.031    0.072 -0.205 -0.194   -0.019  0.054 -0.064
 H         -0.022 -0.117  0.032    0.051 -0.226 -0.181   -0.167  0.297 -0.363
 C         -0.090  0.188 -0.185    0.162  0.075 -0.043    0.044 -0.048  0.058
 Cl        -0.003 -0.019  0.003   -0.042 -0.055 -0.023   -0.002 -0.005  0.002
 C          0.054 -0.043  0.129    0.148  0.129  0.046   -0.022  0.045 -0.056
 H          0.161 -0.231  0.343    0.068 -0.159 -0.085   -0.177  0.261 -0.360
 C         -0.031  0.097 -0.050   -0.101  0.336  0.301    0.042 -0.071  0.127
 H         -0.025  0.215 -0.175   -0.072  0.340  0.311   -0.073  0.087 -0.073
 C         -0.008 -0.097  0.028   -0.201 -0.034  0.085   -0.039  0.064 -0.051
 H         -0.049  0.002 -0.166   -0.017 -0.173 -0.064   -0.231  0.375 -0.437
 TransDip   0.018  0.013 -0.023    0.094  0.052 -0.102   -0.037  0.103 -0.122

 Mode:                28                     29                     30
 Frequency:       725.53                 752.52                 799.77
 Force Cnst:      1.7066                 2.6288                 0.6121
 Red. Mass:       5.5027                 7.8792                 1.6242
 IR Active:          YES                    YES                    YES
 IR Intens:        1.626                 49.706                 36.211
 Raman Active:       YES                    YES                    YES
               X      Y      Z        X      Y      Z        X      Y      Z
 C          0.062  0.348  0.024    0.131 -0.184 -0.115   -0.008  0.037 -0.011
 C         -0.062 -0.104 -0.012   -0.159  0.045 -0.078   -0.034  0.010 -0.027
 H         -0.125 -0.575 -0.031   -0.198  0.334  0.086   -0.021 -0.077 -0.081
 C         -0.017  0.134  0.056   -0.090 -0.027  0.059    0.015 -0.008  0.035
 Cl        -0.002  0.003 -0.018   -0.008  0.002 -0.024   -0.003  0.002 -0.009
 C         -0.041 -0.193  0.066   -0.096  0.029  0.239    0.032 -0.008  0.025
 Cl         0.028  0.005 -0.021    0.071 -0.000 -0.055   -0.004  0.000  0.002
 C          0.011  0.213  0.117    0.002 -0.095  0.234    0.042 -0.001  0.013
 Cl        -0.012 -0.004 -0.012   -0.036  0.008 -0.029   -0.012  0.002 -0.007
 C         -0.038 -0.307  0.012    0.022  0.092  0.144    0.009 -0.009 -0.044
 Cl         0.005  0.013 -0.020    0.009  0.002 -0.049    0.001 -0.001  0.011
 C          0.100 -0.056  0.020    0.197  0.016 -0.151    0.029 -0.067  0.087
 C          0.031  0.020 -0.018    0.212  0.045 -0.075   -0.021  0.008 -0.010
 H         -0.115  0.096 -0.139    0.123 -0.083  0.039   -0.073  0.099 -0.121
 C          0.017  0.055  0.020    0.213  0.167  0.055    0.017 -0.061  0.058
 Cl        -0.013 -0.015 -0.001   -0.071 -0.060 -0.016    0.003  0.006 -0.002
 C         -0.054  0.029  0.046   -0.116  0.095  0.123   -0.029  0.056 -0.083
 H         -0.111  0.148 -0.068   -0.133 -0.176  0.107    0.194 -0.289  0.358
 C          0.029 -0.061  0.002   -0.096  0.089  0.078   -0.018  0.033 -0.044
 H          0.073  0.115 -0.175    0.233  0.087  0.175    0.236 -0.419  0.510
 C         -0.015 -0.077 -0.062   -0.119 -0.129 -0.055   -0.028  0.064 -0.063
 H         -0.154  0.129 -0.282   -0.099 -0.215  0.176    0.156 -0.229  0.290
 TransDip   0.003  0.014  0.038    0.149  0.065  0.156    0.083 -0.126  0.120

 Mode:                31                     32                     33
 Frequency:       824.98                 890.03                 897.38
 Force Cnst:      2.9733                 2.9944                 0.6845
 Red. Mass:       7.4148                 6.4157                 1.4428
 IR Active:          YES                    YES                    YES
 IR Intens:       19.603                 33.753                  9.761
 Raman Active:       YES                    YES                    YES
               X      Y      Z        X      Y      Z        X      Y      Z
 C          0.009  0.004 -0.053   -0.218  0.015  0.096    0.019  0.034 -0.002
 C         -0.252  0.027 -0.045   -0.046 -0.099  0.143   -0.009 -0.106 -0.010
 H         -0.197  0.044 -0.151    0.135  0.548 -0.003    0.051  0.622  0.092
 C          0.002 -0.034  0.294    0.063 -0.007  0.256   -0.006  0.033 -0.003
 Cl        -0.013  0.010 -0.076    0.001  0.004 -0.055   -0.000 -0.003  0.001
 C          0.157 -0.030  0.159    0.228 -0.001 -0.116   -0.015  0.004  0.007
 Cl        -0.012 -0.000  0.011   -0.043 -0.000  0.031    0.003 -0.000 -0.002
 C          0.388 -0.045  0.078   -0.047  0.021 -0.163    0.016 -0.005  0.010
 Cl        -0.101  0.015 -0.050    0.027 -0.003  0.009   -0.004  0.001 -0.001
 C          0.214  0.012 -0.206   -0.148  0.045 -0.190    0.022 -0.000  0.014
 Cl        -0.003 -0.007  0.047    0.001 -0.007  0.043   -0.001  0.000 -0.003
 C         -0.107  0.063 -0.054    0.038  0.026 -0.003   -0.022  0.028 -0.032
 C         -0.091 -0.046 -0.004    0.161  0.080 -0.024    0.031 -0.091  0.096
 H          0.032 -0.211  0.203    0.220  0.057  0.027   -0.295  0.420 -0.541
 C         -0.092 -0.046 -0.046    0.173  0.145  0.032   -0.035  0.012 -0.034
 Cl         0.022  0.017  0.004   -0.037 -0.030 -0.005    0.005  0.001  0.003
 C          0.082 -0.061  0.010   -0.109  0.041  0.085    0.013 -0.004 -0.002
 H         -0.056  0.219 -0.266   -0.115 -0.011  0.071    0.014  0.015 -0.001
 C          0.014  0.006  0.040    0.031 -0.088 -0.087   -0.005  0.014 -0.009
 H         -0.257  0.216 -0.260    0.323  0.033 -0.143    0.012 -0.045  0.059
 C          0.028  0.021  0.065   -0.017 -0.116 -0.084    0.000 -0.000  0.005
 H          0.019  0.073 -0.075   -0.067 -0.082 -0.068    0.007 -0.005  0.000
 TransDip   0.110 -0.036  0.081    0.148  0.111 -0.021   -0.031  0.090 -0.031

 Mode:                34                     35                     36
 Frequency:       909.89                 923.77                 993.87
 Force Cnst:      0.7191                 0.7212                 0.7761
 Red. Mass:       1.4742                 1.4345                 1.3335
 IR Active:          YES                    YES                    YES
 IR Intens:        2.763                  0.339                  0.149
 Raman Active:       YES                    YES                    YES
               X      Y      Z        X      Y      Z        X      Y      Z
 C          0.021  0.057 -0.001    0.007  0.034  0.002   -0.001 -0.003 -0.001
 C         -0.005 -0.113 -0.035    0.001 -0.042 -0.021   -0.001  0.001  0.001
 H          0.061  0.682  0.076    0.028  0.243  0.011   -0.001 -0.003  0.000
 C          0.004  0.035 -0.027    0.006  0.013 -0.018   -0.000 -0.000  0.002
 Cl        -0.001 -0.003  0.006   -0.000 -0.001  0.004    0.000  0.000 -0.000
 C         -0.018  0.005  0.009   -0.006  0.001  0.005    0.002  0.000 -0.002
 Cl         0.003 -0.000 -0.002    0.001 -0.000 -0.001   -0.000 -0.000  0.000
 C          0.000 -0.004  0.014   -0.013 -0.000  0.005    0.002  0.000 -0.001
 Cl        -0.002  0.001 -0.000    0.002 -0.000  0.001   -0.000  0.000 -0.000
 C          0.011 -0.006  0.016   -0.010 -0.002  0.001    0.003 -0.000  0.003
 Cl        -0.000  0.001 -0.004    0.001  0.000 -0.001   -0.000  0.000 -0.000
 C          0.012 -0.026  0.033    0.025 -0.042  0.052    0.000  0.002 -0.004
 C         -0.061  0.045 -0.077   -0.020  0.019 -0.030   -0.009  0.017 -0.010
 H          0.194 -0.354  0.420    0.070 -0.123  0.147    0.027 -0.038  0.058
 C         -0.009 -0.046  0.032   -0.014  0.007 -0.014   -0.001 -0.001 -0.002
 Cl         0.004  0.006 -0.002    0.002 -0.000  0.001    0.000 -0.000  0.000
 C         -0.009  0.029 -0.044    0.043 -0.066  0.081    0.033 -0.043  0.050
 H          0.118 -0.144  0.207   -0.233  0.394 -0.467   -0.149  0.252 -0.311
 C          0.007 -0.002  0.012   -0.001  0.002 -0.004   -0.047  0.077 -0.092
 H         -0.037  0.025 -0.029    0.014 -0.031  0.036    0.264 -0.432  0.538
 C          0.014 -0.016  0.032   -0.043  0.072 -0.087    0.026 -0.053  0.060
 H         -0.086  0.151 -0.183    0.240 -0.384  0.473   -0.182  0.281 -0.352
 TransDip  -0.016  0.015  0.048   -0.012  0.007 -0.013   -0.007  0.009  0.005

 Mode:                37                     38                     39
 Frequency:      1014.10                1066.25                1099.31
 Force Cnst:      3.7265                 5.7914                 1.6347
 Red. Mass:       6.1502                 8.6460                 2.2958
 IR Active:          YES                    YES                    YES
 IR Intens:        1.820                 14.197                 28.468
 Raman Active:       YES                    YES                    YES
               X      Y      Z        X      Y      Z        X      Y      Z
 C          0.003 -0.004 -0.003    0.205  0.007 -0.083    0.008 -0.008  0.008
 C         -0.008  0.001 -0.000   -0.228  0.029 -0.094   -0.037  0.009 -0.037
 H         -0.004  0.006 -0.005   -0.215  0.032 -0.119   -0.018  0.008 -0.081
 C          0.004 -0.001  0.013    0.053 -0.038  0.294    0.012 -0.001 -0.005
 Cl        -0.000  0.000 -0.002   -0.003  0.004 -0.029   -0.001 -0.000  0.002
 C          0.015 -0.000 -0.009    0.305 -0.003 -0.193    0.035  0.000 -0.025
 Cl        -0.002  0.000  0.001   -0.034  0.000  0.021   -0.005  0.000  0.003
 C         -0.010  0.001 -0.009   -0.299  0.046 -0.160   -0.003  0.001 -0.006
 Cl         0.002 -0.000  0.001    0.031 -0.005  0.016   -0.001  0.000  0.000
 C         -0.005  0.001  0.007    0.008 -0.047  0.332    0.025 -0.011  0.069
 Cl         0.001 -0.000  0.000   -0.003  0.006 -0.033   -0.001  0.001 -0.008
 C          0.034  0.005 -0.014    0.175 -0.027 -0.120   -0.026  0.009  0.020
 C         -0.046  0.294  0.262   -0.058 -0.032  0.005   -0.043 -0.059 -0.027
 H          0.056  0.331  0.273   -0.300 -0.136  0.037   -0.409 -0.205  0.039
 C         -0.040 -0.053 -0.023   -0.122 -0.104 -0.023    0.101  0.143  0.066
 Cl        -0.003 -0.002 -0.000    0.015  0.014  0.004   -0.012 -0.016 -0.007
 C          0.321 -0.004 -0.171   -0.008 -0.038 -0.027    0.136  0.057 -0.022
 H          0.346 -0.022 -0.153   -0.050 -0.142 -0.084    0.249  0.322  0.141
 C         -0.003  0.044  0.050   -0.057  0.109  0.120   -0.004 -0.136 -0.107
 H          0.058  0.107 -0.023   -0.279  0.038  0.152   -0.279 -0.257 -0.074
 C         -0.276 -0.283 -0.103    0.070  0.059  0.009   -0.077  0.030  0.062
 H         -0.244 -0.341 -0.102    0.100  0.047  0.030   -0.373  0.230  0.373
 TransDip  -0.000 -0.035 -0.025   -0.004 -0.077  0.093    0.096  0.115  0.082

 Mode:                40                     41                     42
 Frequency:      1111.84                1133.75                1191.74
 Force Cnst:      1.2938                 2.6274                 0.9455
 Red. Mass:       1.7764                 3.4693                 1.1299
 IR Active:          YES                    YES                    YES
 IR Intens:        5.235                 38.249                  0.532
 Raman Active:       YES                    YES                    YES
               X      Y      Z        X      Y      Z        X      Y      Z
 C         -0.004 -0.020  0.019   -0.074  0.007  0.082    0.003  0.002 -0.004
 C         -0.043  0.014 -0.048   -0.105  0.018 -0.104    0.004 -0.001  0.000
 H         -0.016 -0.017 -0.121   -0.012  0.046 -0.312    0.019  0.003 -0.024
 C          0.015  0.001 -0.023    0.037  0.010 -0.114    0.000 -0.001  0.011
 Cl        -0.001 -0.000  0.005   -0.001 -0.002  0.017   -0.000  0.000 -0.001
 C          0.038 -0.000 -0.027    0.088  0.003 -0.083   -0.010  0.001  0.001
 Cl        -0.006  0.000  0.003   -0.015  0.000  0.009    0.001 -0.000 -0.001
 C          0.010 -0.000 -0.001    0.102 -0.012  0.026   -0.006  0.001 -0.004
 Cl        -0.003  0.000 -0.001   -0.016  0.002 -0.005    0.001 -0.000  0.000
 C          0.031 -0.011  0.080    0.097 -0.038  0.226    0.006 -0.001 -0.002
 Cl        -0.001  0.001 -0.009   -0.004  0.005 -0.027    0.000 -0.000  0.000
 C         -0.038  0.038  0.050   -0.177 -0.000  0.084    0.003 -0.002 -0.003
 C          0.071 -0.030 -0.060   -0.010  0.056  0.052   -0.029 -0.016  0.002
 H          0.555  0.172 -0.162    0.113  0.123  0.035   -0.171 -0.075  0.028
 C         -0.089 -0.098 -0.034    0.129  0.098  0.015   -0.009  0.001  0.005
 Cl         0.010  0.010  0.003   -0.012 -0.010 -0.001    0.001  0.001  0.000
 C         -0.020  0.061  0.060   -0.053 -0.048 -0.012   -0.004 -0.033 -0.025
 H          0.122  0.467  0.319   -0.200 -0.459 -0.276   -0.130 -0.378 -0.246
 C          0.046 -0.018 -0.036    0.030 -0.019 -0.030    0.066  0.022 -0.014
 H          0.363  0.111 -0.091    0.143  0.027 -0.050    0.622  0.249 -0.106
 C         -0.083 -0.034  0.012    0.045 -0.017 -0.038   -0.032  0.024  0.034
 H         -0.208  0.045  0.141    0.346 -0.238 -0.352   -0.321  0.226  0.343
 TransDip  -0.044 -0.053  0.027    0.192  0.036  0.034   -0.017  0.004  0.015

 Mode:                43                     44                     45
 Frequency:      1198.39                1264.13                1283.71
 Force Cnst:      1.6020                 6.2666                 3.6025
 Red. Mass:       1.8932                 6.6558                 3.7104
 IR Active:          YES                    YES                    YES
 IR Intens:       44.778                  1.323                  9.590
 Raman Active:       YES                    YES                    YES
               X      Y      Z        X      Y      Z        X      Y      Z
 C          0.000  0.001 -0.008   -0.072  0.043 -0.292    0.227 -0.013 -0.008
 C         -0.066  0.002  0.030   -0.088 -0.016  0.202    0.031  0.007 -0.121
 H         -0.491 -0.053  0.817   -0.187 -0.031  0.399   -0.270 -0.019  0.460
 C          0.022  0.016 -0.160    0.270 -0.030  0.072   -0.019 -0.007  0.066
 Cl         0.001 -0.002  0.015    0.000  0.001 -0.009   -0.004  0.001 -0.006
 C          0.177 -0.012 -0.018   -0.160  0.035 -0.200    0.020 -0.025  0.205
 Cl        -0.016  0.000  0.007    0.003  0.000 -0.003    0.007  0.000 -0.008
 C          0.031 -0.012  0.077   -0.218 -0.009  0.220   -0.146  0.033 -0.175
 Cl        -0.005  0.001 -0.007    0.007 -0.001  0.004    0.014 -0.002  0.007
 C         -0.079  0.011 -0.032    0.305 -0.018 -0.069   -0.004  0.012 -0.077
 Cl         0.002 -0.000  0.001    0.001 -0.001  0.006   -0.001 -0.001  0.009
 C          0.020  0.002 -0.012   -0.110 -0.078  0.014   -0.195 -0.022  0.070
 C         -0.000 -0.005 -0.002    0.015  0.018 -0.001   -0.019 -0.009  0.004
 H         -0.053 -0.018 -0.004    0.471  0.193 -0.061    0.526  0.229 -0.100
 C         -0.009 -0.008 -0.001   -0.000  0.072  0.057    0.015  0.096  0.071
 Cl         0.001  0.001  0.000   -0.003 -0.004 -0.001   -0.003 -0.005 -0.002
 C          0.001 -0.002 -0.002    0.005 -0.015 -0.014    0.013 -0.007 -0.013
 H         -0.002 -0.011 -0.008   -0.021 -0.088 -0.068   -0.053 -0.210 -0.145
 C          0.002  0.007  0.004    0.038 -0.013 -0.031    0.051 -0.044 -0.060
 H          0.033  0.019  0.000   -0.098 -0.076 -0.007    0.019 -0.064 -0.060
 C         -0.001  0.002  0.003   -0.026  0.025  0.027   -0.040  0.013  0.039
 H         -0.044  0.034  0.045    0.001 -0.004  0.020    0.121 -0.100 -0.173
 TransDip   0.105  0.011 -0.187    0.002  0.023  0.029   -0.083  0.053 -0.013

 Mode:                46                     47                     48
 Frequency:      1294.58                1334.62                1362.84
 Force Cnst:      2.9015                 2.1765                 6.0604
 Red. Mass:       2.9384                 2.0739                 5.5381
 IR Active:          YES                    YES                    YES
 IR Intens:       12.300                  2.077                 85.685
 Raman Active:       YES                    YES                    YES
               X      Y      Z        X      Y      Z        X      Y      Z
 C          0.037 -0.025 -0.005   -0.003  0.003 -0.009   -0.057 -0.023  0.317
 C         -0.038  0.009 -0.010    0.010 -0.000  0.009   -0.210  0.018 -0.001
 H         -0.092 -0.017  0.076    0.025 -0.007 -0.019    0.047  0.052 -0.558
 C          0.079 -0.005 -0.008   -0.017  0.001  0.003    0.174  0.011 -0.218
 Cl        -0.002  0.000 -0.000    0.001 -0.000 -0.000   -0.005 -0.001  0.012
 C         -0.024 -0.004  0.042    0.005  0.002 -0.018    0.037 -0.025  0.188
 Cl         0.002  0.000 -0.004   -0.001 -0.000  0.001   -0.001  0.001 -0.008
 C         -0.114  0.011 -0.003    0.020 -0.003  0.011   -0.208  0.022 -0.030
 Cl         0.007 -0.001  0.003   -0.001  0.000 -0.001    0.012 -0.002  0.004
 C          0.080  0.005 -0.062   -0.020  0.002  0.008    0.186  0.002 -0.169
 Cl        -0.002 -0.001  0.004    0.000  0.000 -0.000   -0.006 -0.001  0.008
 C          0.007  0.193  0.155    0.041  0.046  0.024    0.088 -0.009 -0.114
 C         -0.099 -0.044  0.014   -0.148 -0.065  0.021    0.047 -0.003 -0.017
 H         -0.550 -0.222  0.090    0.564  0.226 -0.107    0.010  0.005 -0.045
 C          0.123 -0.091 -0.135    0.031 -0.013 -0.027   -0.089  0.001  0.048
 Cl        -0.000  0.001  0.001    0.001 -0.002 -0.002    0.002  0.002 -0.000
 C         -0.001  0.063  0.052    0.063  0.135  0.079    0.004  0.000 -0.003
 H          0.037  0.170  0.123   -0.130 -0.398 -0.256   -0.064 -0.174 -0.113
 C         -0.096 -0.052  0.006   -0.084 -0.036  0.012    0.039  0.042  0.018
 H          0.462  0.177 -0.088   -0.217 -0.089  0.032   -0.348 -0.110  0.080
 C          0.024 -0.053 -0.053    0.106 -0.061 -0.103    0.024 -0.026 -0.028
 H          0.211 -0.186 -0.269   -0.282  0.212  0.316   -0.190  0.136  0.171
 TransDip  -0.100  0.015 -0.050    0.044  0.012  0.007   -0.181  0.018 -0.234

 Mode:                49                     50                     51
 Frequency:      1420.96                1446.92                1507.41
 Force Cnst:      4.0558                 4.0684                 3.3228
 Red. Mass:       3.4093                 3.2983                 2.4819
 IR Active:          YES                    YES                    YES
 IR Intens:       91.866                 48.348                 19.275
 Raman Active:       YES                    YES                    YES
               X      Y      Z        X      Y      Z        X      Y      Z
 C          0.172 -0.031  0.006    0.127  0.014  0.012    0.052 -0.007 -0.021
 C         -0.009 -0.005  0.065   -0.010 -0.008  0.043    0.025 -0.000 -0.024
 H          0.318  0.022 -0.546    0.196  0.042 -0.337    0.005  0.001  0.022
 C         -0.145  0.017 -0.037   -0.115  0.013 -0.042   -0.037  0.001  0.022
 Cl         0.004 -0.001  0.004    0.002 -0.000  0.003    0.001 -0.000 -0.000
 C          0.118  0.005 -0.125    0.106 -0.006 -0.021    0.014  0.002 -0.028
 Cl        -0.007  0.000  0.004   -0.004  0.000  0.001   -0.000 -0.000  0.001
 C         -0.070 -0.019  0.213   -0.080 -0.007  0.103   -0.020 -0.003  0.039
 Cl         0.001  0.001 -0.005    0.002  0.000 -0.002    0.000  0.000 -0.001
 C         -0.058  0.022 -0.120    0.011  0.008 -0.086    0.005  0.003 -0.017
 Cl         0.003 -0.001  0.004    0.001 -0.000  0.004    0.001 -0.000  0.000
 C          0.028  0.106  0.063   -0.137 -0.151 -0.071   -0.124  0.027  0.087
 C          0.006 -0.066 -0.057   -0.080  0.068  0.097    0.099  0.059 -0.003
 H          0.067 -0.049 -0.079    0.150  0.181  0.072   -0.422 -0.151  0.095
 C         -0.102  0.046  0.090    0.183 -0.011 -0.101    0.009 -0.099 -0.085
 Cl         0.003 -0.000 -0.002   -0.006 -0.001  0.002    0.001  0.003  0.002
 C          0.052  0.025 -0.006   -0.066 -0.075 -0.028   -0.075  0.057  0.084
 H         -0.051 -0.279 -0.202    0.132  0.478  0.324   -0.189 -0.202 -0.069
 C          0.022 -0.049 -0.050   -0.052  0.037  0.057    0.189  0.078 -0.030
 H          0.056 -0.046 -0.064    0.171  0.143  0.028   -0.588 -0.239  0.099
 C         -0.082  0.003  0.046    0.089  0.031 -0.015   -0.015 -0.087 -0.063
 H          0.257 -0.239 -0.341   -0.192  0.247  0.281   -0.312  0.100  0.233
 TransDip   0.183 -0.016 -0.246    0.142  0.115 -0.127   -0.122 -0.070  0.005

 Mode:                52                     53                     54
 Frequency:      1549.37                1597.09                1603.91
 Force Cnst:     13.7377                10.5679                 8.9597
 Red. Mass:       9.7131                 7.0320                 5.9113
 IR Active:          YES                    YES                    YES
 IR Intens:       28.107                  4.034                 42.358
 Raman Active:       YES                    YES                    YES
               X      Y      Z        X      Y      Z        X      Y      Z
 C          0.273 -0.053  0.356    0.223  0.004 -0.204    0.024  0.011  0.064
 C         -0.103  0.034 -0.240   -0.252 -0.023  0.376   -0.005  0.002 -0.040
 H         -0.341  0.006  0.169    0.261  0.050 -0.607   -0.039  0.020  0.025
 C          0.360 -0.048  0.155    0.235 -0.001 -0.162    0.017 -0.005  0.016
 Cl        -0.005  0.001 -0.001   -0.002  0.000  0.001   -0.000 -0.000  0.000
 C         -0.307  0.061 -0.312   -0.064 -0.008  0.116   -0.016  0.005 -0.029
 Cl         0.005 -0.001  0.003   -0.002  0.000 -0.000    0.000 -0.000  0.000
 C          0.124 -0.031  0.165    0.155  0.010 -0.199   -0.006 -0.004  0.029
 Cl         0.001 -0.000 -0.000   -0.001 -0.000  0.002    0.000  0.000 -0.000
 C         -0.302  0.041 -0.119   -0.261  0.014  0.080   -0.004  0.002 -0.024
 Cl         0.003 -0.000 -0.001    0.004 -0.001  0.002   -0.000  0.000 -0.000
 C         -0.031  0.005 -0.023   -0.060 -0.013  0.022   -0.104 -0.235 -0.155
 C         -0.045 -0.012  0.019   -0.010  0.013  0.011    0.169  0.149  0.039
 H          0.090  0.072 -0.029   -0.024 -0.002  0.027   -0.291 -0.033  0.124
 C          0.034  0.030  0.010    0.027 -0.028 -0.037   -0.037 -0.163 -0.114
 Cl        -0.001 -0.000  0.000   -0.000  0.001  0.001   -0.001  0.000  0.000
 C         -0.030 -0.067 -0.041   -0.011  0.030  0.030    0.136  0.305  0.180
 H          0.046  0.145  0.091   -0.044 -0.051 -0.018   -0.124 -0.412 -0.272
 C          0.012  0.034  0.025    0.041 -0.004 -0.023   -0.170 -0.185 -0.064
 H         -0.008  0.034  0.029   -0.051 -0.043 -0.011    0.268 -0.017 -0.153
 C          0.030 -0.018 -0.023   -0.033  0.012  0.029   -0.009  0.157  0.134
 H         -0.080  0.072  0.060    0.018 -0.025 -0.030    0.267 -0.019 -0.155
 TransDip   0.114  0.010  0.126    0.033 -0.007 -0.055   -0.137 -0.152 -0.042

 Mode:                55                     56                     57
 Frequency:      1633.47                3179.69                3197.70
 Force Cnst:      9.5694                 6.4788                 6.5838
 Red. Mass:       6.0871                 1.0876                 1.0928
 IR Active:          YES                    YES                    YES
 IR Intens:       22.520                  5.219                  3.294
 Raman Active:       YES                    YES                    YES
               X      Y      Z        X      Y      Z        X      Y      Z
 C          0.053 -0.001 -0.041   -0.000  0.000  0.000   -0.000 -0.000 -0.000
 C         -0.010 -0.004  0.020   -0.000 -0.000  0.000    0.000  0.000 -0.000
 H          0.022  0.009 -0.038    0.001 -0.000  0.000   -0.001 -0.000 -0.001
 C          0.003  0.000 -0.006    0.000 -0.000  0.000   -0.000  0.000  0.000
 Cl         0.000 -0.000  0.000   -0.000 -0.000 -0.000    0.000  0.000 -0.000
 C          0.003 -0.001  0.004   -0.000  0.000  0.000    0.000 -0.000  0.000
 Cl        -0.000  0.000  0.000    0.000 -0.000 -0.000    0.000  0.000  0.000
 C          0.003  0.001 -0.007   -0.000  0.000 -0.000    0.000 -0.000  0.000
 Cl        -0.000  0.000 -0.000    0.000  0.000  0.000    0.000 -0.000  0.000
 C         -0.012  0.002  0.006   -0.000 -0.000  0.000    0.000  0.000 -0.000
 Cl         0.000 -0.000 -0.000    0.000 -0.000 -0.000   -0.000  0.000  0.000
 C         -0.205  0.028  0.130    0.001 -0.000 -0.001   -0.001  0.002  0.002
 C          0.279  0.057 -0.097    0.000 -0.001 -0.001    0.003 -0.010 -0.010
 H         -0.342 -0.205  0.013   -0.003  0.014  0.013   -0.030  0.119  0.111
 C         -0.205  0.077  0.167   -0.000 -0.000 -0.000   -0.001 -0.001 -0.000
 Cl         0.001 -0.002 -0.002    0.000  0.000 -0.000    0.000  0.000  0.000
 C          0.105 -0.049 -0.092   -0.017  0.002  0.011   -0.026  0.002  0.015
 H          0.164  0.069 -0.024    0.218 -0.009 -0.117    0.313 -0.011 -0.167
 C         -0.267 -0.030  0.108    0.013 -0.053 -0.049    0.009 -0.021 -0.021
 H          0.269  0.203  0.029   -0.157  0.615  0.574   -0.066  0.240  0.226
 C          0.262 -0.104 -0.212    0.025  0.027  0.009   -0.053 -0.051 -0.015
 H         -0.241  0.258  0.325   -0.309 -0.306 -0.093    0.596  0.584  0.174
 TransDip  -0.142 -0.023  0.049    0.037 -0.039 -0.050   -0.029 -0.046 -0.020

 Mode:                58                     59                     60
 Frequency:      3200.50                3207.78                3208.55
 Force Cnst:      6.5904                 6.6412                 6.6207
 Red. Mass:       1.0920                 1.0954                 1.0915
 IR Active:          YES                    YES                    YES
 IR Intens:        0.386                  2.315                  0.334
 Raman Active:       YES                    YES                    YES
               X      Y      Z        X      Y      Z        X      Y      Z
 C         -0.000 -0.000 -0.000    0.000  0.000 -0.000   -0.000 -0.000  0.003
 C          0.004 -0.001  0.002    0.004 -0.001  0.002   -0.077  0.012 -0.039
 H         -0.042  0.006 -0.022   -0.051  0.008 -0.027    0.874 -0.137  0.453
 C         -0.000  0.000  0.000   -0.000 -0.000  0.000    0.002  0.000 -0.003
 Cl        -0.000  0.000 -0.000   -0.000  0.000 -0.000   -0.000 -0.000  0.000
 C         -0.000 -0.000  0.000   -0.000  0.000 -0.000    0.000 -0.000  0.000
 Cl         0.000 -0.000 -0.000   -0.000  0.000 -0.000   -0.000  0.000  0.000
 C          0.000  0.000 -0.000    0.000  0.000 -0.000    0.000 -0.000 -0.000
 Cl        -0.000 -0.000  0.000   -0.000  0.000 -0.000    0.000 -0.000  0.000
 C         -0.000  0.000  0.000   -0.000 -0.000  0.000    0.001 -0.000  0.000
 Cl         0.000 -0.000 -0.000    0.000 -0.000 -0.000   -0.000  0.000 -0.000
 C          0.003  0.002  0.000    0.001 -0.001 -0.001   -0.000  0.000 -0.000
 C          0.015 -0.062 -0.058    0.001 -0.004 -0.004    0.001 -0.003 -0.003
 H         -0.172  0.707  0.655   -0.011  0.044  0.041   -0.009  0.037  0.034
 C         -0.003 -0.000  0.001   -0.000 -0.003 -0.002   -0.000 -0.000 -0.000
 Cl         0.000  0.000  0.000    0.000  0.000  0.000    0.000  0.000  0.000
 C          0.009  0.000 -0.005   -0.070  0.002  0.037   -0.004  0.000  0.002
 H         -0.108  0.003  0.057    0.786 -0.022 -0.415    0.041 -0.001 -0.022
 C         -0.001  0.003  0.003   -0.005  0.026  0.023   -0.000  0.002  0.002
 H          0.010 -0.035 -0.033    0.067 -0.271 -0.252    0.004 -0.018 -0.016
 C          0.007  0.008  0.003    0.016  0.014  0.003    0.001  0.001  0.000
 H         -0.083 -0.082 -0.025   -0.163 -0.157 -0.046   -0.012 -0.012 -0.004
 TransDip   0.019  0.002 -0.007   -0.023  0.029  0.032    0.010  0.001  0.016

 STANDARD THERMODYNAMIC QUANTITIES AT   298.15 K  AND     1.00 ATM

   This Molecule has  0 Imaginary Frequencies
   Zero point vibrational energy:       83.004 kcal/mol

   Atom    1 Element C  Has Mass   12.00000
   Atom    2 Element C  Has Mass   12.00000
   Atom    3 Element H  Has Mass    1.00783
   Atom    4 Element C  Has Mass   12.00000
   Atom    5 Element Cl Has Mass   34.96885
   Atom    6 Element C  Has Mass   12.00000
   Atom    7 Element Cl Has Mass   34.96885
   Atom    8 Element C  Has Mass   12.00000
   Atom    9 Element Cl Has Mass   34.96885
   Atom   10 Element C  Has Mass   12.00000
   Atom   11 Element Cl Has Mass   34.96885
   Atom   12 Element C  Has Mass   12.00000
   Atom   13 Element C  Has Mass   12.00000
   Atom   14 Element H  Has Mass    1.00783
   Atom   15 Element C  Has Mass   12.00000
   Atom   16 Element Cl Has Mass   34.96885
   Atom   17 Element C  Has Mass   12.00000
   Atom   18 Element H  Has Mass    1.00783
   Atom   19 Element C  Has Mass   12.00000
   Atom   20 Element H  Has Mass    1.00783
   Atom   21 Element C  Has Mass   12.00000
   Atom   22 Element H  Has Mass    1.00783
   Molecular Mass:   323.883400 amu
   Principal axes and moments of inertia in amu*Bohr^2:
                             1           2           3
    Eigenvalues --     3976.81487 11353.03949 14119.63284
          X               0.91081     0.40036    -0.10071
          Y               0.10693     0.00685     0.99424
          Z              -0.39875     0.91633     0.03657
   Rotational Symmetry Number is   1
   The Molecule is an Asymmetric Top
   Translational Enthalpy:        0.889 kcal/mol
   Rotational Enthalpy:           0.889 kcal/mol
   Vibrational Enthalpy:         90.793 kcal/mol
   gas constant (RT):             0.592 kcal/mol
   Translational Entropy:        43.221  cal/mol.K
   Rotational Entropy:           34.810  cal/mol.K
   Vibrational Entropy:          51.242  cal/mol.K

   Total Enthalpy:               93.163 kcal/mol
   Total Entropy:               129.273  cal/mol.K

 ======================================================================

 STANDARD THERMODYNAMIC QUANTITIES FOR ANHARMONIC VIBRATION -- TOSH

   Zero point vibrational energy: ************ kcal/mol

   Vibrational Enthalpy:       Infinity kcal/mol
   Vibrational Entropy:             NaN  cal/mol.K

   Total Enthalpy:             Infinity kcal/mol
   Total Entropy:                   NaN  cal/mol.K

 ======================================================================

 STANDARD THERMODYNAMIC QUANTITIES FOR ANHARMONIC VIBRATION -- VPT2

   Zero point vibrational energy: ************ kcal/mol

   Vibrational Enthalpy:       Infinity kcal/mol
   Vibrational Entropy:             NaN  cal/mol.K

   Total Enthalpy:             Infinity kcal/mol
   Total Entropy:                   NaN  cal/mol.K

 ======================================================================

Archival summary:
1\1\february\FREQ\ProcedureUnspecified\BasisUnspecified\l5125\taweetha\SatMar701:38:212020SatMar701:38:212020\0\\#,FREQ,ProcedureUnspecified,BasisUnspecified,\\0,1\Cl\C,1,1.74716\C,2,1.40282,1,119.491\C,2,1.4031,1,119.733,3,-178.14,0\C,4,1.39557,2,118.193,1,177.398,0\H,5,1.08216,4,119.372,2,179.581,0\C,5,1.38812,4,121.561,2,0.608019,0\C,7,1.39804,5,120.411,4,0.00198032,0\C,4,1.49163,2,123.284,1,-2.44839,0\C,9,1.39896,4,119.337,2,119.571,0\H,10,1.08262,9,120.443,4,-3.07686,0\C,10,1.39118,9,119.55,4,177.803,0\C,12,1.38988,10,121.44,9,-0.496939,0\H,13,1.08232,12,120.225,10,-179.893,0\C,13,1.39392,12,118.721,10,0.181692,0\H,15,1.08378,13,119.42,12,-179.593,0\C,15,1.39099,13,120.698,12,0.188124,0\H,17,1.08286,15,120.058,13,-179.802,0\Cl,8,1.7362,7,120.509,5,179.626,0\Cl,3,1.73796,2,120.249,1,1.67301,0\Cl,7,1.74542,5,118.394,4,179.623,0\Cl,12,1.75881,10,119.138,9,179.426,0\\\@

 Total job time:  3157.14s(wall), 18358.98s(cpu) 
 Sat Mar  7 01:38:21 2020

        *************************************************************
        *                                                           *
        *  Thank you very much for using Q-Chem.  Have a nice day.  *
        *                                                           *
        *************************************************************
