# Supplementary material for: Quantum Chemical Investigation of Polychlorinated Dibenzodioxins, Dibenzofurans and Biphenyls: Relative Stability and Planarity Analysis
Source: Molecules. 2020 Dec 3;25(23):5697. doi: 10.3390/molecules25235697 (PMC7730433; doi:10.3390/molecules25235697)
Supplement: Supplementary file 1 [file molecules-25-05697-s001.zip › PCB/B3LYP/HClClClHClClHHH.out]

                  Welcome to Q-Chem
     A Quantum Leap Into The Future Of Chemistry


 Q-Chem 5.2 (devel), Q-Chem, Inc., Pleasanton, CA (2019)

 Yihan Shao,  Zhengting Gan,  E. Epifanovsky,  A. T. B. Gilbert,  M. Wormit,  
 J. Kussmann,  A. W. Lange,  A. Behn,  Jia Deng,  Xintian Feng,  D. Ghosh,  
 M. Goldey,  P. R. Horn,  L. D. Jacobson,  I. Kaliman,  T. Kus,  A. Landau,  
 Jie Liu,  E. I. Proynov,  R. M. Richard,  R. P. Steele,  E. J. Sundstrom,  
 H. L. Woodcock III,  P. M. Zimmerman,  D. Zuev,  B. Albrecht,  E. Alguire,  
 S. A. Baeppler,  D. Barton,  Z. Benda,  Y. A. Bernard,  E. J. Berquist,  
 K. B. Bravaya,  H. Burton,  D. Casanova,  Chun-Min Chang,  Yunqing Chen,  
 A. Chien,  K. D. Closser,  M. P. Coons,  S. Coriani,  S. Dasgupta,  
 A. L. Dempwolff,  M. Diedenhofen,  Hainam Do,  R. G. Edgar,  Po-Tung Fang,  
 S. Faraji,  S. Fatehi,  Qingguo Feng,  K. D. Fenk,  J. Fosso-Tande,  
 J. Gayvert,  Qinghui Ge,  A. Ghysels,  G. Gidofalvi,  J. Gomes,  
 J. Gonthier,  A. Gunina,  D. Hait,  M. W. D. Hanson-Heine,  
 P. H. P. Harbach,  A. W. Hauser,  M. F. Herbst,  J. E. Herr,  
 E. G. Hohenstein,  Z. C. Holden,  Kerwin Hui,  B. C. Huynh,  T.-C. Jagau,  
 Hyunjun Ji,  B. Kaduk,  K. Khistyaev,  Jaehoon Kim,  P. Klunzinger,  K. Koh,  
 D. Kosenkov,  L. Koulias,  T. Kowalczyk,  C. M. Krauter,  A. Kunitsa,  
 Ka Un Lao,  A. Laurent,  K. V. Lawler,  Joonho Lee,  D. Lefrancois,  
 S. Lehtola,  D. S. Levine,  Yi-Pei Li,  You-Sheng Lin,  Fenglai Liu,  
 E. Livshits,  A. Luenser,  P. Manohar,  E. Mansoor,  S. F. Manzer,  
 Shan-Ping Mao,  Yuezhi Mao,  N. Mardirossian,  A. V. Marenich,  
 T. Markovich,  L. A. Martinez-Martinez,  S. A. Maurer,  N. J. Mayhall,  
 S. C. McKenzie,  J.-M. Mewes,  P. Morgante,  A. F. Morrison,  
 J. W. Mullinax,  K. Nanda,  T. S. Nguyen-Beck,  R. Olivares-Amaya,  
 J. A. Parkhill,  Zheng Pei,  T. M. Perrine,  F. Plasser,  P. Pokhilko,  
 S. Prager,  A. Prociuk,  E. Ramos,  D. R. Rehn,  F. Rob,  M. Scheurer,  
 M. Schneider,  N. Sergueev,  S. M. Sharada,  S. Sharma,  D. W. Small,  
 T. Stauch,  T. Stein,  Yu-Chuan Su,  A. J. W. Thom,  A. Tkatchenko,  
 T. Tsuchimochi,  N. M. Tubman,  L. Vogt,  M. L. Vidal,  O. Vydrov,  
 M. A. Watson,  J. Wenzel,  M. de Wergifosse,  T. A. Wesolowski,  A. White,  
 J. Witte,  A. Yamada,  Jun Yang,  K. Yao,  S. Yeganeh,  S. R. Yost,  
 Zhi-Qiang You,  A. Zech,  Igor Ying Zhang,  Xing Zhang,  Yan Zhao,  
 Ying Zhu,  B. R. Brooks,  G. K. L. Chan,  C. J. Cramer,  M. S. Gordon,  
 W. J. Hehre,  A. Klamt,  M. W. Schmidt,  C. D. Sherrill,  D. G. Truhlar,  
 A. Aspuru-Guzik,  R. Baer,  A. T. Bell,  N. A. Besley,  Jeng-Da Chai,  
 A. E. DePrince, III,  R. A. DiStasio Jr.,  A. Dreuw,  B. D. Dunietz,  
 T. R. Furlani,  Chao-Ping Hsu,  Yousung Jung,  Jing Kong,  D. S. Lambrecht,  
 WanZhen Liang,  C. Ochsenfeld,  V. A. Rassolov,  L. V. Slipchenko,  
 J. E. Subotnik,  T. Van Voorhis,  J. M. Herbert,  A. I. Krylov,  
 P. M. W. Gill,  M. Head-Gordon

 Contributors to earlier versions of Q-Chem not listed above: 
 R. D. Adamson,  B. Austin,  J. Baker,  G. J. O. Beran,  K. Brandhorst,  
 S. T. Brown,  E. F. C. Byrd,  A. K. Chakraborty,  C.-L. Cheng,  
 Siu Hung Chien,  D. M. Chipman,  D. L. Crittenden,  H. Dachsel,  
 R. J. Doerksen,  A. D. Dutoi,  L. Fusti-Molnar,  W. A. Goddard III,  
 A. Golubeva-Zadorozhnaya,  S. R. Gwaltney,  G. Hawkins,  A. Heyden,  
 S. Hirata,  G. Kedziora,  F. J. Keil,  C. Kelley,  Jihan Kim,  R. A. King,  
 R. Z. Khaliullin,  P. P. Korambath,  W. Kurlancheek,  A. M. Lee,  M. S. Lee,  
 S. V. Levchenko,  Ching Yeh Lin,  D. Liotard,  R. C. Lochan,  I. Lotan,  
 P. E. Maslen,  N. Nair,  D. P. O'Neill,  D. Neuhauser,  E. Neuscamman,  
 C. M. Oana,  R. Olson,  B. Peters,  R. Peverati,  P. A. Pieniazek,  
 Y. M. Rhee,  J. Ritchie,  M. A. Rohrdanz,  E. Rosta,  N. J. Russ,  
 H. F. Schaefer III,  N. E. Schultz,  N. Shenvi,  A. C. Simmonett,  A. Sodt,  
 D. Stuck,  K. S. Thanthiriwatte,  V. Vanovschi,  Tao Wang,  A. Warshel,  
 C. F. Williams,  Q. Wu,  X. Xu,  W. Zhang

 Please cite Q-Chem as follows:
 Y. Shao et al., Mol. Phys. 113, 184-215 (2015)
 DOI: 10.1080/00268976.2014.952696

 Q-Chem 5.2.1 for Intel X86 EM64T Linux

 Parts of Q-Chem use Armadillo 8.300.2 (Tropical Shenanigans).
 http://arma.sourceforge.net/

 Q-Chem begins on Thu Jan 16 10:01:18 2020  

Host: 
0

     Scratch files written to /scratch/taweetham/qchem15599//
NAlpha2: 162
NElect   162
Mult     1

 Q-Chem warning in module libgen/rem_setup.C, line 2168:

 Setting Thresh to 1e-14


Checking the input file for inconsistencies... 	...done.

--------------------------------------------------------------
User input:
--------------------------------------------------------------
$MOLECULE
0 1
C 
C  1 1.394960
H  2 CH 1 119.528007
C  2 1.386606 1 120.846377 3 178.766605 0
Cl  4 CCl 2 119.698148 1 -179.612229 0
C  4 1.387279 2 120.235871 1 -0.083363 0
Cl  6 CCl 4 120.254637 2 -179.958574 0
C  6 1.387279 4 119.490737 2 0.041992 0
Cl  8 CCl 6 120.064298 4 179.568218 0
C  8 1.386606 6 120.235863 4 0.041336 0
H  10 CH 8 119.614146 6 178.681836 0
C  1 1.488550 2 120.827489 3 1.275929 0
C  12 1.394960 1 120.827496 2 44.635695 0
Cl  13 CCl 12 119.528011 1 1.275194 0
C  13 1.386606 12 120.846392 1 -179.957497 0
Cl  15 CCl 13 119.698155 12 -179.612829 0
C  15 1.387278 13 120.235860 12 -0.083872 0
H  17 CH 15 120.254633 13 -179.958492 0
C  17 1.387279 15 119.490737 13 0.041666 0
H  19 CH 17 120.064293 15 179.568399 0
C  19 1.386606 17 120.235874 15 0.041790 0
H  21 CH 19 119.614152 17 178.681599 0

CH=1.08273
CCl=1.75400
$END

$REM
   JOB_TYPE	OPTIMIZATION
   BASIS	6-311++G**
   METHOD	B3LYP
   SYM_IGNORE	TRUE
   SCF_GUESS_ALWAYS     TRUE
   SYM_IGNORE   TRUE
   S2THRESH     15
   THRESH       15
$END

--------------------------------------------------------------
 ----------------------------------------------------------------
             Standard Nuclear Orientation (Angstroms)
    I     Atom           X                Y                Z
 ----------------------------------------------------------------
    1      C       0.0000000000     0.0000000000     0.0000000000
    2      C       0.0000000000     0.0000000000     1.3949600000
    3      H       0.9420994930     0.0000000000     1.9285823367
    4      C      -1.1901880373     0.0256249026     2.1059255403
    5      Cl     -1.1548436435     0.0351778398     3.8595433764
    6      C      -2.4041742747     0.0535064326     1.4351028665
    7      Cl     -3.9099833729     0.0870232313     2.3339530118
    8      C      -2.4180259722     0.0546630380     0.0478935036
    9      Cl     -3.9445745286     0.0782926128    -0.8155919614
   10      C      -1.2274122092     0.0272853135    -0.6622934626
   11      H      -1.2503451014     0.0068111236    -1.7445869269
   12      C       1.2779219872    -0.0284629571    -0.7628147595
   13      C       2.3095886281    -0.8932703637    -0.3971844912
   14      Cl      2.0841394724    -1.9836059182     0.9581225060
   15      C       3.5004827568    -0.9194878930    -1.1069450245
   16      Cl      4.7739092873    -2.0261183446    -0.6270805489
   17      C       3.6821124948    -0.0819958503    -2.1978886372
   18      H       4.6116429624    -0.1026930066    -2.7527300472
   19      C       2.6636000698     0.7822218600    -2.5724593424
   20      H       2.7980411655     1.4448431951    -3.4181323354
   21      C       1.4736782845     0.8090230106    -1.8610916159
   22      H       0.6936781770     1.5025559907    -2.1490431582
 ----------------------------------------------------------------
 Nuclear Repulsion Energy =        1712.77628054 hartrees
 There are       81 alpha and       81 beta electrons
 Requested basis set is 6-311++G(d,p)
 There are 162 shells and 449 basis functions

 Total QAlloc Memory Limit   2000 MB
 Mega-Array Size       188 MB
 MEM_STATIC part       192 MB
 A cutoff of  1.0D-15 yielded  10095 shell pairs
 There are     83910 function pairs (     90118 Cartesian)
 Smallest overlap matrix eigenvalue = 2.87E-07
 Linear dependence detected in AO basis
 Number of orthogonalized atomic orbitals = 445
 Maximum deviation from orthogonality = 7.297E-10

 Scale SEOQF with 1.000000e-01/1.000000e-01/1.000000e-01

 Standard Electronic Orientation quadrupole field applied
 Nucleus-field energy     =     0.0000000001 hartrees
 Guess from superposition of atomic densities
 Warning:  Energy on first SCF cycle will be non-variational
 SAD guess density has 162.000000 electrons

 -----------------------------------------------------------------------
  General SCF calculation program by
  Eric Jon Sundstrom, Paul Horn, Yuezhi Mao, Dmitri Zuev, Alec White,
  David Stuck, Shaama M.S., Shane Yost, Joonho Lee, David Small,
  Daniel Levine, Susi Lehtola, Hugh Burton, Evgeny Epifanovsky,
  Bang C. Huynh
 -----------------------------------------------------------------------
 Exchange:     0.2000 Hartree-Fock + 0.0800 Slater + 0.7200 B88
 Correlation:  0.1900 VWN1RPA + 0.8100 LYP
 Using SG-1 standard quadrature grid
 A restricted SCF calculation will be
 performed using DIIS
 SCF converges when DIIS error is below 1.0e-08
 ---------------------------------------
  Cycle       Energy         DIIS error
 ---------------------------------------
    1   -2765.5897928874      2.94e-02  
    2   -2761.3559898141      2.41e-03  
    3   -2761.2200932507      3.19e-03  
    4   -2761.4924685213      7.36e-04  
    5   -2761.5054972708      3.23e-04  
    6   -2761.5079173865      1.08e-04  
    7   -2761.5081805348      3.31e-05  
    8   -2761.5082047451      1.37e-05  
    9   -2761.5082092611      3.01e-06  
   10   -2761.5082094708      1.08e-06  
   11   -2761.5082094986      3.46e-07  
   12   -2761.5082095015      1.17e-07  
   13   -2761.5082095019      4.20e-08  
   14   -2761.5082095017      1.29e-08  
   15   -2761.5082095018      5.46e-09  Convergence criterion met
 ---------------------------------------
 SCF time:   CPU 657.55s  wall 658.00s 
 SCF   energy in the final basis set =    -2761.5082095018
 Total energy in the final basis set =    -2761.5082095018

 --------------------------------------------------------------

                    Orbital Energies (a.u.)
 --------------------------------------------------------------

 Alpha MOs
 -- Occupied --
********-101.5721-101.5721-101.5719-101.5715 -10.2704 -10.2692 -10.2684
-10.2682 -10.2676 -10.2300 -10.2263 -10.2147 -10.2139 -10.2119 -10.2107
-10.2100  -9.4878  -9.4874  -9.4866  -9.4863  -9.4860  -7.2527  -7.2522
 -7.2516  -7.2510  -7.2510  -7.2427  -7.2422  -7.2419  -7.2415  -7.2414
 -7.2412  -7.2409  -7.2408  -7.2406  -7.2399  -0.9507  -0.9405  -0.8952
 -0.8850  -0.8710  -0.8646  -0.8497  -0.7959  -0.7631  -0.7592  -0.7503
 -0.6662  -0.6458  -0.6269  -0.6140  -0.5536  -0.5369  -0.5300  -0.5095
 -0.4952  -0.4779  -0.4640  -0.4633  -0.4616  -0.4509  -0.4397  -0.4249
 -0.4102  -0.4014  -0.3972  -0.3830  -0.3709  -0.3615  -0.3559  -0.3507
 -0.3473  -0.3411  -0.3380  -0.3200  -0.3131  -0.2939  -0.2732  -0.2710
 -0.2600
 -- Virtual --
 -0.0730  -0.0508  -0.0493  -0.0392  -0.0277  -0.0248  -0.0146   0.0019
  0.0088   0.0136   0.0160   0.0209   0.0246   0.0307   0.0381   0.0421
  0.0467   0.0528   0.0576   0.0623   0.0707   0.0735   0.0756   0.0805
  0.0823   0.0840   0.0903   0.0920   0.0960   0.0976   0.1018   0.1070
  0.1095   0.1140   0.1157   0.1180   0.1217   0.1240   0.1275   0.1283
  0.1302   0.1346   0.1367   0.1387   0.1441   0.1546   0.1558   0.1590
  0.1606   0.1666   0.1690   0.1703   0.1760   0.1815   0.1830   0.1869
  0.1919   0.1927   0.2019   0.2062   0.2092   0.2159   0.2176   0.2210
  0.2265   0.2285   0.2373   0.2429   0.2459   0.2501   0.2530   0.2598
  0.2617   0.2654   0.2676   0.2704   0.2733   0.2788   0.2791   0.2819
  0.2872   0.2896   0.2958   0.3035   0.3062   0.3126   0.3193   0.3249
  0.3289   0.3345   0.3369   0.3431   0.3548   0.3651   0.4205   0.4279
  0.4319   0.4393   0.4427   0.4464   0.4510   0.4559   0.4598   0.4672
  0.4685   0.4765   0.4844   0.4941   0.4949   0.5010   0.5089   0.5144
  0.5174   0.5389   0.5440   0.5486   0.5537   0.5711   0.5729   0.5809
  0.5854   0.5873   0.5956   0.6073   0.6110   0.6158   0.6213   0.6342
  0.6414   0.6459   0.6471   0.6562   0.6602   0.6690   0.6831   0.6874
  0.6987   0.7035   0.7145   0.7234   0.7385   0.7444   0.7637   0.7799
  0.7968   0.8116   0.8240   0.8270   0.8348   0.8367   0.8414   0.8451
  0.8500   0.8520   0.8522   0.8556   0.8567   0.8599   0.8677   0.8706
  0.8731   0.8839   0.8861   0.8972   0.9047   0.9068   0.9158   0.9224
  0.9313   0.9326   0.9370   0.9498   0.9548   0.9583   0.9637   0.9692
  0.9717   0.9778   0.9926   1.0018   1.0105   1.0162   1.0191   1.0444
  1.0669   1.0711   1.0869   1.0969   1.1068   1.1313   1.1418   1.1745
  1.2243   1.2310   1.2366   1.2399   1.2534   1.2614   1.2718   1.2773
  1.2832   1.2921   1.3254   1.3311   1.3455   1.3579   1.3778   1.3959
  1.4524   1.4873   1.4983   1.5028   1.5068   1.5376   1.5548   1.5805
  1.5919   1.5977   1.6073   1.6247   1.6476   1.6537   1.6811   1.6940
  1.7184   1.7459   1.7607   1.7862   1.8015   1.8199   1.8289   1.8457
  1.8800   1.8933   1.8958   1.9031   1.9139   1.9186   1.9252   1.9402
  1.9452   1.9589   1.9845   1.9903   2.0116   2.0357   2.0897   2.1114
  2.1378   2.1682   2.1986   2.2160   2.2347   2.2538   2.2609   2.2654
  2.2796   2.2878   2.2990   2.3057   2.3187   2.3225   2.3407   2.3457
  2.3914   2.4234   2.4356   2.4425   2.4477   2.4674   2.4961   2.5160
  2.5297   2.5374   2.5516   2.5597   2.6081   2.6192   2.6387   2.6526
  2.6903   2.6986   2.7169   2.7214   2.7397   2.7439   2.7674   2.7715
  2.7737   2.7873   2.7933   2.8051   2.8329   2.8439   2.8482   2.9008
  2.9181   2.9725   2.9756   3.0685   3.0865   3.1132   3.1451   3.1508
  3.1716   3.1928   3.2207   3.2294   3.2346   3.3479   3.3667   3.3952
  3.4353   3.5166   3.6003   3.6771   3.7133   3.7225   3.7664   3.9485
  4.0062   4.0452   4.0899   4.1110   4.4099   4.8075   4.8348   9.7374
  9.7685   9.7922   9.8122   9.8277  23.3694  23.5237  23.8627  23.8872
 23.8980  23.9162  23.9858  24.0253  24.0487  24.0530  24.1263  24.1603
 25.7789  25.8121  25.8234  25.8945  25.9382  26.1022  26.1156  26.1617
 26.1787  26.2665  26.4747  26.5925  26.6486  26.8431  26.8662 215.7261
215.7615 215.7883 215.8113 215.8323
 --------------------------------------------------------------

          Ground-State Mulliken Net Atomic Charges

     Atom                 Charge (a.u.)
  ----------------------------------------
      1 C                     0.460972
      2 C                    -1.079228
      3 H                     0.221742
      4 C                    -0.577222
      5 Cl                    0.627912
      6 C                    -0.113477
      7 Cl                    0.629615
      8 C                    -0.239797
      9 Cl                    0.580574
     10 C                    -0.768031
     11 H                     0.214913
     12 C                     0.126534
     13 C                    -1.386001
     14 Cl                    0.729085
     15 C                     0.837938
     16 Cl                    0.446802
     17 C                    -0.575403
     18 H                     0.200821
     19 C                    -0.322534
     20 H                     0.182078
     21 C                    -0.369331
     22 H                     0.172036
  ----------------------------------------
  Sum of atomic charges =     0.000000

 -----------------------------------------------------------------
                    Cartesian Multipole Moments
 -----------------------------------------------------------------
    Charge (ESU x 10^10)
                -0.0000
    Dipole Moment (Debye)
         X       1.7158      Y       1.6227      Z      -2.8237
       Tot       3.6812
    Quadrupole Moments (Debye-Ang)
        XX    -137.4057     XY       4.3849     YY    -134.6693
        XZ      -2.8101     YZ      -3.6976     ZZ    -127.6101
    Octopole Moments (Debye-Ang^2)
       XXX     -40.8866    XXY      59.3453    XYY     -22.1112
       YYY     145.7611    XXZ     -68.1399    XYZ      -7.7551
       YYZ     -44.7495    XZZ       5.6037    YZZ      56.9207
       ZZZ    -151.4067
    Hexadecapole Moments (Debye-Ang^3)
      XXXX   -6596.1562   XXXY     618.6431   XXYY   -1275.7109
      XYYY     590.8775   YYYY    -878.7755   XXXZ     843.6345
      XXYZ      -6.6175   XYYZ     319.9290   YYYZ      40.0545
      XXZZ   -1482.5920   XYZZ     221.0053   YYZZ    -604.4895
      XZZZ     882.3505   YZZZ      14.4005   ZZZZ   -2719.8051
 -----------------------------------------------------------------
 Calculating analytic gradient of the SCF energy
 Gradient of SCF Energy
            1           2           3           4           5           6
    1   0.0022274  -0.0033908   0.0053634  -0.0068589  -0.0038439   0.0192530
    2  -0.0013854  -0.0063164  -0.0023772  -0.0008806  -0.0000081  -0.0000084
    3   0.0004457  -0.0057292  -0.0016611  -0.0051906   0.0033254  -0.0098479
            7           8           9          10          11          12
    1  -0.0040289   0.0037091  -0.0045416  -0.0024726   0.0019175   0.0098923
    2   0.0002299  -0.0001884   0.0000579   0.0000781   0.0000858  -0.0025197
    3   0.0024095   0.0066585   0.0017656   0.0077586  -0.0000221  -0.0042651
           13          14          15          16          17          18
    1   0.0023333  -0.0071828  -0.0080870  -0.0016694  -0.0043594  -0.0004354
    2   0.0062393   0.0082510   0.0054234  -0.0029956  -0.0011261   0.0012260
    3  -0.0092493   0.0037348  -0.0008555   0.0044011   0.0042042  -0.0013525
           19          20          21          22
    1   0.0005852  -0.0008880   0.0016068   0.0008708
    2  -0.0016987   0.0000920  -0.0022040   0.0000253
    3   0.0016763   0.0005092   0.0021110  -0.0008266
 Max gradient component =       1.925E-02
 RMS gradient           =       4.679E-03
 Gradient time:  CPU 214.04 s  wall 214.05 s
 Geometry Optimization Parameters
   NAtoms,    NIC,     NZ,  NCons,   NDum,   NFix, NCnnct, MaxDiis
       22     155      22       0       0       0       0       0


** GEOMETRY OPTIMIZATION IN DELOCALIZED INTERNAL COORDINATES **
   Searching for a Minimum

   Optimization Cycle:   1

                       Coordinates (Angstroms)
     ATOM                X               Y               Z
      1  C         0.0000000000    0.0000000000    0.0000000000
      2  C         0.0000000000    0.0000000000    1.3949600000
      3  H         0.9420994930    0.0000000000    1.9285823367
      4  C        -1.1901880373    0.0256249026    2.1059255403
      5  Cl       -1.1548436435    0.0351778398    3.8595433764
      6  C        -2.4041742747    0.0535064326    1.4351028665
      7  Cl       -3.9099833729    0.0870232313    2.3339530118
      8  C        -2.4180259722    0.0546630380    0.0478935036
      9  Cl       -3.9445745286    0.0782926128   -0.8155919614
     10  C        -1.2274122092    0.0272853135   -0.6622934626
     11  H        -1.2503451014    0.0068111236   -1.7445869269
     12  C         1.2779219872   -0.0284629571   -0.7628147595
     13  C         2.3095886281   -0.8932703637   -0.3971844912
     14  Cl        2.0841394724   -1.9836059182    0.9581225060
     15  C         3.5004827568   -0.9194878930   -1.1069450245
     16  Cl        4.7739092873   -2.0261183446   -0.6270805489
     17  C         3.6821124948   -0.0819958503   -2.1978886372
     18  H         4.6116429624   -0.1026930066   -2.7527300472
     19  C         2.6636000698    0.7822218600   -2.5724593424
     20  H         2.7980411655    1.4448431951   -3.4181323354
     21  C         1.4736782845    0.8090230106   -1.8610916159
     22  H         0.6936781770    1.5025559907   -2.1490431582
   Point Group: c1    Number of degrees of freedom:    60


   Energy is  -2761.508209502


 Attempting to generate delocalized internal coordinates
 Initial Hessian constructed with Jon Baker's OPTIMIZE code

 60 Hessian modes will be used to form the next step
  Hessian Eigenvalues:
     0.010693    0.019215    0.019215    0.023207    0.023207    0.023578
     0.023580    0.023677    0.023679    0.023938    0.023938    0.024090
     0.024090    0.024114    0.024114    0.024135    0.024136    0.024143
     0.024143    0.159963    0.159965    0.159969    0.159995    0.160000
     0.220843    0.234711    0.234791    0.234835    0.249147    0.249942
     0.249991    0.249992    0.249992    0.250000    0.250000    0.250000
     0.250000    0.301033    0.301033    0.301033    0.301033    0.301033
     0.336089    0.356665    0.356665    0.356665    0.356665    0.356665
     0.429109    0.430746    0.431989    0.432122    0.467797    0.467798
     0.472131    0.472166    0.478203    0.478204    0.479142    0.479142

 Minimum search - taking simple RFO step
 Searching for Lamda that Minimizes Along All modes
 Value Taken    Lamda =  -0.02251800
 Calculated Step too Large.  Step scaled by  0.580076
 Step Taken.  Stepsize is  0.300000

                             Maximum     Tolerance    Cnvgd?
         Gradient           0.046782      0.000300      NO
         Displacement       0.229667      0.001200      NO
         Energy change     *********      0.000001      NO


 New Cartesian Coordinates Obtained by Inverse Iteration

 Displacement from previous Coordinates is:  1.385313
 ----------------------------------------------------------------
             Standard Nuclear Orientation (Angstroms)
    I     Atom           X                Y                Z
 ----------------------------------------------------------------
    1      C       0.0201643251    -0.0443997635     0.0667098450
    2      C      -0.0313295603     0.0664694024     1.4598073479
    3      H       0.8801379526     0.1306448219     2.0348484459
    4      C      -1.2474936719     0.1380659162     2.1234871789
    5      Cl     -1.2455545768     0.2856405185     3.8681727736
    6      C      -2.4486574661     0.1063142640     1.4139650398
    7      Cl     -3.9816966510     0.1951077051     2.2523007155
    8      C      -2.4038518927     0.0131426789     0.0237063527
    9      Cl     -3.8796450645    -0.0273607502    -0.9179208940
   10      C      -1.1856852688    -0.0554662371    -0.6382798298
   11      H      -1.1764812629    -0.1446121041    -1.7173127900
   12      C       1.3075968253    -0.0926473314    -0.6900477032
   13      C       2.3598120405    -0.9946258734    -0.4235019132
   14      Cl      2.2173204461    -2.2484646197     0.7965388216
   15      C       3.5254385461    -0.9626529766    -1.1914255263
   16      Cl      4.8267762610    -2.0936865582    -0.8791066104
   17      C       3.6688392699    -0.0504781150    -2.2279252917
   18      H       4.5783342885    -0.0382377119    -2.8148279118
   19      C       2.6351174987     0.8298644816    -2.5086396411
   20      H       2.7378229439     1.5445461719    -3.3159658093
   21      C       1.4725141993     0.8029400882    -1.7518075931
   22      H       0.6818684569     1.5112902094    -1.9665341772
 ----------------------------------------------------------------
 Nuclear Repulsion Energy =        1697.17300523 hartrees
 There are       81 alpha and       81 beta electrons
 Applying Cartesian multipole field
    Component          Value
    ---------          -----
     (2,0,0)        1.00000E-11
     (0,2,0)        2.00000E-11
     (0,0,2)       -3.00000E-11
 Nucleus-field energy     =     0.0000000034 hartrees
 Requested basis set is 6-311++G(d,p)
 There are 162 shells and 449 basis functions
 A cutoff of  1.0D-15 yielded  10049 shell pairs
 There are     83476 function pairs (     89629 Cartesian)
 Smallest overlap matrix eigenvalue = 3.07E-07
 Linear dependence detected in AO basis
 Number of orthogonalized atomic orbitals = 445
 Maximum deviation from orthogonality = 8.922E-10
 Guess from superposition of atomic densities
 Warning:  Energy on first SCF cycle will be non-variational
 SAD guess density has 162.000000 electrons

 -----------------------------------------------------------------------
  General SCF calculation program by
  Eric Jon Sundstrom, Paul Horn, Yuezhi Mao, Dmitri Zuev, Alec White,
  David Stuck, Shaama M.S., Shane Yost, Joonho Lee, David Small,
  Daniel Levine, Susi Lehtola, Hugh Burton, Evgeny Epifanovsky,
  Bang C. Huynh
 -----------------------------------------------------------------------
 Exchange:     0.2000 Hartree-Fock + 0.0800 Slater + 0.7200 B88
 Correlation:  0.1900 VWN1RPA + 0.8100 LYP
 Using SG-1 standard quadrature grid
 A restricted SCF calculation will be
 performed using DIIS
 SCF converges when DIIS error is below 1.0e-08
 ---------------------------------------
  Cycle       Energy         DIIS error
 ---------------------------------------
    1   -2765.5050980994      2.92e-02  
    2   -2761.3608849465      2.41e-03  
    3   -2761.2167632983      3.23e-03  
    4   -2761.4964124994      7.53e-04  
    5   -2761.5101413779      3.23e-04  
    6   -2761.5125421658      1.08e-04  
    7   -2761.5128059070      3.53e-05  
    8   -2761.5128349524      1.37e-05  
    9   -2761.5128394612      3.01e-06  
   10   -2761.5128396692      1.13e-06  
   11   -2761.5128397000      3.62e-07  
   12   -2761.5128397030      1.17e-07  
   13   -2761.5128397035      4.25e-08  
   14   -2761.5128397036      1.38e-08  
   15   -2761.5128397037      5.73e-09  Convergence criterion met
 ---------------------------------------
 SCF time:   CPU 653.32s  wall 653.00s 
 SCF   energy in the final basis set =    -2761.5128397037
 Total energy in the final basis set =    -2761.5128397037

 --------------------------------------------------------------

                    Orbital Energies (a.u.)
 --------------------------------------------------------------

 Alpha MOs
 -- Occupied --
********-101.5738-101.5732-101.5725-101.5713 -10.2730 -10.2713 -10.2712
-10.2706 -10.2671 -10.2325 -10.2290 -10.2151 -10.2142 -10.2129 -10.2099
-10.2090  -9.4892  -9.4883  -9.4876  -9.4873  -9.4859  -7.2541  -7.2533
 -7.2524  -7.2521  -7.2508  -7.2440  -7.2433  -7.2432  -7.2425  -7.2422
 -7.2420  -7.2419  -7.2414  -7.2408  -7.2401  -0.9496  -0.9377  -0.8970
 -0.8834  -0.8710  -0.8652  -0.8500  -0.7952  -0.7632  -0.7562  -0.7491
 -0.6654  -0.6442  -0.6255  -0.6140  -0.5532  -0.5348  -0.5291  -0.5102
 -0.4962  -0.4776  -0.4638  -0.4635  -0.4601  -0.4498  -0.4378  -0.4259
 -0.4096  -0.3994  -0.3974  -0.3843  -0.3682  -0.3616  -0.3560  -0.3503
 -0.3484  -0.3417  -0.3391  -0.3195  -0.3165  -0.2919  -0.2728  -0.2711
 -0.2623
 -- Virtual --
 -0.0719  -0.0531  -0.0491  -0.0386  -0.0305  -0.0255  -0.0142   0.0020
  0.0084   0.0136   0.0153   0.0213   0.0230   0.0299   0.0357   0.0432
  0.0475   0.0526   0.0563   0.0628   0.0697   0.0732   0.0757   0.0774
  0.0819   0.0846   0.0882   0.0914   0.0962   0.0977   0.1002   0.1071
  0.1090   0.1130   0.1136   0.1174   0.1206   0.1236   0.1256   0.1288
  0.1300   0.1326   0.1345   0.1358   0.1430   0.1544   0.1560   0.1576
  0.1607   0.1654   0.1670   0.1709   0.1725   0.1794   0.1825   0.1857
  0.1879   0.1942   0.2015   0.2041   0.2070   0.2131   0.2164   0.2208
  0.2268   0.2313   0.2346   0.2412   0.2456   0.2497   0.2527   0.2572
  0.2607   0.2628   0.2648   0.2702   0.2725   0.2751   0.2781   0.2804
  0.2867   0.2885   0.2954   0.3037   0.3065   0.3107   0.3159   0.3231
  0.3251   0.3328   0.3363   0.3381   0.3547   0.3668   0.4184   0.4278
  0.4322   0.4357   0.4398   0.4455   0.4503   0.4540   0.4594   0.4667
  0.4695   0.4766   0.4817   0.4925   0.4953   0.4963   0.5052   0.5118
  0.5149   0.5404   0.5473   0.5516   0.5568   0.5679   0.5757   0.5792
  0.5841   0.5893   0.5940   0.6047   0.6082   0.6172   0.6188   0.6327
  0.6409   0.6433   0.6505   0.6592   0.6699   0.6727   0.6842   0.6897
  0.6973   0.7041   0.7146   0.7275   0.7381   0.7484   0.7518   0.7803
  0.7978   0.8074   0.8215   0.8284   0.8325   0.8352   0.8390   0.8453
  0.8481   0.8489   0.8530   0.8553   0.8568   0.8613   0.8647   0.8702
  0.8755   0.8807   0.8847   0.8897   0.9000   0.9010   0.9107   0.9238
  0.9253   0.9303   0.9385   0.9401   0.9483   0.9585   0.9621   0.9636
  0.9741   0.9773   0.9800   0.9858   1.0048   1.0168   1.0275   1.0384
  1.0569   1.0683   1.0855   1.0939   1.1098   1.1250   1.1384   1.1774
  1.2130   1.2309   1.2339   1.2411   1.2480   1.2616   1.2639   1.2758
  1.2865   1.2877   1.3181   1.3276   1.3435   1.3609   1.3631   1.3989
  1.4495   1.4884   1.4956   1.4980   1.5075   1.5375   1.5489   1.5821
  1.5887   1.5990   1.6066   1.6253   1.6444   1.6554   1.6859   1.6928
  1.7170   1.7380   1.7588   1.7820   1.7957   1.8110   1.8226   1.8423
  1.8807   1.8897   1.8965   1.8988   1.9120   1.9167   1.9227   1.9395
  1.9448   1.9536   1.9796   1.9846   2.0061   2.0325   2.0833   2.1074
  2.1301   2.1581   2.1921   2.2133   2.2326   2.2519   2.2578   2.2663
  2.2716   2.2807   2.2999   2.3035   2.3064   2.3235   2.3320   2.3439
  2.3980   2.4140   2.4299   2.4382   2.4480   2.4652   2.4926   2.5037
  2.5247   2.5320   2.5475   2.5568   2.5983   2.6166   2.6410   2.6549
  2.6832   2.6956   2.7124   2.7196   2.7340   2.7372   2.7607   2.7666
  2.7735   2.7845   2.7894   2.7944   2.8134   2.8373   2.8430   2.8996
  2.9105   2.9616   2.9785   3.0605   3.0811   3.1067   3.1334   3.1474
  3.1565   3.1794   3.2150   3.2177   3.2272   3.3436   3.3515   3.3909
  3.4306   3.5145   3.5934   3.6714   3.7073   3.7130   3.7672   3.9432
  3.9982   4.0452   4.0891   4.1016   4.3893   4.8007   4.8259   9.7402
  9.7650   9.7910   9.8093   9.8190  23.3770  23.5183  23.8467  23.8779
 23.8819  23.8989  23.9585  24.0013  24.0422  24.0466  24.1179  24.1551
 25.7756  25.8094  25.8179  25.8945  25.9120  26.0893  26.1076  26.1588
 26.1790  26.2129  26.4634  26.5691  26.6392  26.7996  26.8571 215.7296
215.7570 215.7869 215.8078 215.8203
 --------------------------------------------------------------

          Ground-State Mulliken Net Atomic Charges

     Atom                 Charge (a.u.)
  ----------------------------------------
      1 C                     0.390425
      2 C                    -1.206359
      3 H                     0.219947
      4 C                    -0.415650
      5 Cl                    0.612547
      6 C                    -0.133544
      7 Cl                    0.625387
      8 C                    -0.232451
      9 Cl                    0.581051
     10 C                    -0.840831
     11 H                     0.223412
     12 C                     0.311448
     13 C                    -0.979579
     14 Cl                    0.677774
     15 C                     0.692619
     16 Cl                    0.453897
     17 C                    -0.691058
     18 H                     0.199556
     19 C                    -0.339877
     20 H                     0.183157
     21 C                    -0.512288
     22 H                     0.180418
  ----------------------------------------
  Sum of atomic charges =     0.000000

 -----------------------------------------------------------------
                    Cartesian Multipole Moments
 -----------------------------------------------------------------
    Charge (ESU x 10^10)
                -0.0000
    Dipole Moment (Debye)
         X       1.5208      Y       1.7303      Z      -2.5597
       Tot       3.4436
    Quadrupole Moments (Debye-Ang)
        XX    -137.6593     XY       4.8446     YY    -134.6897
        XZ      -2.4828     YZ      -3.6964     ZZ    -127.9649
    Octopole Moments (Debye-Ang^2)
       XXX     -48.8204    XXY      61.8995    XYY     -23.0906
       YYY     149.6072    XXZ     -59.9237    XYZ      -8.5594
       YYZ     -38.6773    XZZ       2.9983    YZZ      58.6282
       ZZZ    -131.0154
    Hexadecapole Moments (Debye-Ang^3)
      XXXX   -6717.2920   XXXY     689.8103   XXYY   -1314.4774
      XYYY     656.3222   YYYY   -1001.0102   XXXZ     902.0583
      XXYZ     -36.2757   XYYZ     337.7050   YYYZ     -51.7885
      XXZZ   -1502.1163   XYZZ     246.2379   YYZZ    -623.4718
      XZZZ     941.5723   YZZZ     -64.0535   ZZZZ   -2711.7885
 -----------------------------------------------------------------
 Calculating analytic gradient of the SCF energy
 Gradient of SCF Energy
            1           2           3           4           5           6
    1   0.0000216  -0.0047653  -0.0009030  -0.0022987  -0.0014027   0.0110434
    2   0.0016537  -0.0007460   0.0013222  -0.0006556   0.0001428  -0.0008910
    3  -0.0019538   0.0011761  -0.0010612  -0.0023657   0.0019354  -0.0056754
            7           8           9          10          11          12
    1  -0.0038885   0.0014161  -0.0024212  -0.0015859   0.0011081   0.0011605
    2   0.0004316  -0.0000323  -0.0000393   0.0022404   0.0002750   0.0013452
    3   0.0020077   0.0028232  -0.0000275   0.0045986  -0.0002858  -0.0025990
           13          14          15          16          17          18
    1   0.0041279   0.0049602  -0.0033628  -0.0009504  -0.0022158  -0.0003877
    2   0.0026381  -0.0039223   0.0024554  -0.0020255  -0.0012814   0.0007968
    3  -0.0026111  -0.0008191  -0.0005655   0.0022577   0.0028755  -0.0008525
           19          20          21          22
    1   0.0004188  -0.0002759  -0.0002724   0.0004738
    2  -0.0013703   0.0000595  -0.0026478   0.0002506
    3   0.0012060   0.0002895   0.0003542  -0.0007072
 Max gradient component =       1.104E-02
 RMS gradient           =       2.490E-03
 Gradient time:  CPU 213.91 s  wall 213.92 s
 Geometry Optimization Parameters
   NAtoms,    NIC,     NZ,  NCons,   NDum,   NFix, NCnnct, MaxDiis
       22     155      22       0       0       0       0       0

 Cartesian Hessian Update
 Hessian updated using BFGS update


** GEOMETRY OPTIMIZATION IN DELOCALIZED INTERNAL COORDINATES **
   Searching for a Minimum

   Optimization Cycle:   2

                       Coordinates (Angstroms)
     ATOM                X               Y               Z
      1  C         0.0201643251   -0.0443997635    0.0667098450
      2  C        -0.0313295603    0.0664694024    1.4598073479
      3  H         0.8801379526    0.1306448219    2.0348484459
      4  C        -1.2474936719    0.1380659162    2.1234871789
      5  Cl       -1.2455545768    0.2856405185    3.8681727736
      6  C        -2.4486574661    0.1063142640    1.4139650398
      7  Cl       -3.9816966510    0.1951077051    2.2523007155
      8  C        -2.4038518927    0.0131426789    0.0237063527
      9  Cl       -3.8796450645   -0.0273607502   -0.9179208940
     10  C        -1.1856852688   -0.0554662371   -0.6382798298
     11  H        -1.1764812629   -0.1446121041   -1.7173127900
     12  C         1.3075968253   -0.0926473314   -0.6900477032
     13  C         2.3598120405   -0.9946258734   -0.4235019132
     14  Cl        2.2173204461   -2.2484646197    0.7965388216
     15  C         3.5254385461   -0.9626529766   -1.1914255263
     16  Cl        4.8267762610   -2.0936865582   -0.8791066104
     17  C         3.6688392699   -0.0504781150   -2.2279252917
     18  H         4.5783342885   -0.0382377119   -2.8148279118
     19  C         2.6351174987    0.8298644816   -2.5086396411
     20  H         2.7378229439    1.5445461719   -3.3159658093
     21  C         1.4725141993    0.8029400882   -1.7518075931
     22  H         0.6818684569    1.5112902094   -1.9665341772
   Point Group: c1    Number of degrees of freedom:    60


   Energy is  -2761.512839704

 Hessian updated using BFGS update

 52 Hessian modes will be used to form the next step
  Hessian Eigenvalues:
     0.013202    0.019204    0.020130    0.023173    0.023310    0.023576
     0.023641    0.023677    0.023936    0.023938    0.024087    0.024090
     0.024113    0.024114    0.024133    0.024135    0.024141    0.024143
     0.027958    0.158715    0.159966    0.159983    0.159996    0.160193
     0.220436    0.230408    0.234787    0.235265    0.237526    0.249165
     0.249968    0.249991    0.249999    0.250000    0.298273    0.300834
     0.331074    0.355214    0.356650    0.381645    0.425260    0.431112
     0.432067    0.456309    0.460208    0.467798    0.471885    0.476995
     0.478191    0.478243    0.479115    0.563553

 Minimum search - taking simple RFO step
 Searching for Lamda that Minimizes Along All modes
 Value Taken    Lamda =  -0.00215972
 Step Taken.  Stepsize is  0.185934

                             Maximum     Tolerance    Cnvgd?
         Gradient           0.013572      0.000300      NO
         Displacement       0.121929      0.001200      NO
         Energy change     -0.004630      0.000001      NO


 New Cartesian Coordinates Obtained by Inverse Iteration

 Displacement from previous Coordinates is:  0.592728
 ----------------------------------------------------------------
             Standard Nuclear Orientation (Angstroms)
    I     Atom           X                Y                Z
 ----------------------------------------------------------------
    1      C       0.0106219928    -0.0582980715     0.0486538460
    2      C      -0.0192694060     0.0932317323     1.4372265798
    3      H       0.8984958457     0.1700592798     2.0029073142
    4      C      -1.2292475768     0.1795115594     2.1126920254
    5      Cl     -1.1852581218     0.3793302172     3.8480577116
    6      C      -2.4485120963     0.1143232364     1.4228847592
    7      Cl     -3.9647386144     0.2107136278     2.2750171271
    8      C      -2.4129897237    -0.0324413240     0.0303816294
    9      Cl     -3.8858302759    -0.1237306621    -0.9054876290
   10      C      -1.2013141422    -0.1154625096    -0.6459332915
   11      H      -1.2100224423    -0.2455210840    -1.7204541829
   12      C       1.2917220613    -0.0998328493    -0.7099597015
   13      C       2.3196883251    -1.0276456409    -0.4533820133
   14      Cl      2.0957851843    -2.2809593687     0.7509762084
   15      C       3.5063205899    -0.9869696127    -1.2029053915
   16      Cl      4.8115387247    -2.1190408039    -0.9224921863
   17      C       3.6787330716    -0.0395445673    -2.2076352493
   18      H       4.6030493194    -0.0240606952    -2.7703866764
   19      C       2.6625260072     0.8685871393    -2.4758985593
   20      H       2.7930683093     1.6096680611    -3.2553460151
   21      C       1.4871666663     0.8350269684    -1.7353434137
   22      H       0.7098139405     1.5644495847    -1.9273320612
 ----------------------------------------------------------------
 Nuclear Repulsion Energy =        1697.84660780 hartrees
 There are       81 alpha and       81 beta electrons
 Applying Cartesian multipole field
    Component          Value
    ---------          -----
     (2,0,0)        1.00000E-11
     (0,2,0)        2.00000E-11
     (0,0,2)       -3.00000E-11
 Nucleus-field energy     =     0.0000000038 hartrees
 Requested basis set is 6-311++G(d,p)
 There are 162 shells and 449 basis functions
 A cutoff of  1.0D-15 yielded  10053 shell pairs
 There are     83521 function pairs (     89677 Cartesian)
 Smallest overlap matrix eigenvalue = 3.04E-07
 Linear dependence detected in AO basis
 Number of orthogonalized atomic orbitals = 445
 Maximum deviation from orthogonality = 1.318E-09
 Guess from superposition of atomic densities
 Warning:  Energy on first SCF cycle will be non-variational
 SAD guess density has 162.000000 electrons

 -----------------------------------------------------------------------
  General SCF calculation program by
  Eric Jon Sundstrom, Paul Horn, Yuezhi Mao, Dmitri Zuev, Alec White,
  David Stuck, Shaama M.S., Shane Yost, Joonho Lee, David Small,
  Daniel Levine, Susi Lehtola, Hugh Burton, Evgeny Epifanovsky,
  Bang C. Huynh
 -----------------------------------------------------------------------
 Exchange:     0.2000 Hartree-Fock + 0.0800 Slater + 0.7200 B88
 Correlation:  0.1900 VWN1RPA + 0.8100 LYP
 Using SG-1 standard quadrature grid
 A restricted SCF calculation will be
 performed using DIIS
 SCF converges when DIIS error is below 1.0e-08
 ---------------------------------------
  Cycle       Energy         DIIS error
 ---------------------------------------
    1   -2765.4849036308      2.91e-02  
    2   -2761.3613124740      2.41e-03  
    3   -2761.2095423659      3.27e-03  
    4   -2761.4967489846      7.71e-04  
    5   -2761.5111634180      3.27e-04  
    6   -2761.5136276156      1.09e-04  
    7   -2761.5138913985      3.78e-05  
    8   -2761.5139256615      1.34e-05  
    9   -2761.5139299224      3.07e-06  
   10   -2761.5139301376      1.13e-06  
   11   -2761.5139301688      3.70e-07  
   12   -2761.5139301722      1.18e-07  
   13   -2761.5139301726      4.36e-08  
   14   -2761.5139301726      1.47e-08  
   15   -2761.5139301726      6.05e-09  Convergence criterion met
 ---------------------------------------
 SCF time:   CPU 652.39s  wall 652.00s 
 SCF   energy in the final basis set =    -2761.5139301726
 Total energy in the final basis set =    -2761.5139301726

 --------------------------------------------------------------

                    Orbital Energies (a.u.)
 --------------------------------------------------------------

 Alpha MOs
 -- Occupied --
********-101.5745-101.5731-101.5729-101.5719 -10.2739 -10.2714 -10.2713
-10.2707 -10.2681 -10.2307 -10.2278 -10.2148 -10.2138 -10.2129 -10.2100
-10.2092  -9.4894  -9.4890  -9.4877  -9.4876  -9.4865  -7.2544  -7.2539
 -7.2525  -7.2523  -7.2513  -7.2443  -7.2439  -7.2433  -7.2432  -7.2425
 -7.2424  -7.2419  -7.2418  -7.2413  -7.2407  -0.9490  -0.9363  -0.8976
 -0.8846  -0.8725  -0.8650  -0.8494  -0.7939  -0.7620  -0.7552  -0.7478
 -0.6648  -0.6423  -0.6258  -0.6129  -0.5518  -0.5338  -0.5292  -0.5105
 -0.4965  -0.4780  -0.4636  -0.4633  -0.4597  -0.4489  -0.4365  -0.4267
 -0.4098  -0.4000  -0.3968  -0.3847  -0.3677  -0.3625  -0.3561  -0.3493
 -0.3463  -0.3413  -0.3386  -0.3226  -0.3181  -0.2898  -0.2720  -0.2702
 -0.2623
 -- Virtual --
 -0.0700  -0.0542  -0.0480  -0.0367  -0.0324  -0.0245  -0.0140   0.0021
  0.0088   0.0138   0.0156   0.0207   0.0226   0.0301   0.0351   0.0434
  0.0484   0.0525   0.0565   0.0630   0.0694   0.0727   0.0758   0.0769
  0.0811   0.0851   0.0881   0.0915   0.0964   0.0980   0.1002   0.1066
  0.1090   0.1126   0.1131   0.1168   0.1211   0.1233   0.1259   0.1283
  0.1301   0.1319   0.1339   0.1353   0.1424   0.1537   0.1568   0.1575
  0.1604   0.1653   0.1668   0.1704   0.1721   0.1790   0.1819   0.1843
  0.1863   0.1943   0.2017   0.2047   0.2067   0.2123   0.2178   0.2209
  0.2271   0.2323   0.2334   0.2423   0.2468   0.2501   0.2540   0.2558
  0.2599   0.2617   0.2636   0.2694   0.2712   0.2753   0.2771   0.2799
  0.2869   0.2888   0.2945   0.3033   0.3039   0.3127   0.3139   0.3223
  0.3234   0.3329   0.3359   0.3387   0.3550   0.3662   0.4181   0.4282
  0.4321   0.4359   0.4394   0.4463   0.4506   0.4543   0.4600   0.4664
  0.4680   0.4777   0.4814   0.4912   0.4945   0.4952   0.5031   0.5107
  0.5147   0.5401   0.5473   0.5539   0.5614   0.5669   0.5713   0.5797
  0.5833   0.5897   0.6003   0.6044   0.6109   0.6162   0.6192   0.6303
  0.6394   0.6435   0.6523   0.6580   0.6697   0.6759   0.6845   0.6898
  0.6943   0.7052   0.7129   0.7279   0.7377   0.7461   0.7501   0.7793
  0.7957   0.8106   0.8215   0.8269   0.8302   0.8317   0.8401   0.8455
  0.8470   0.8482   0.8515   0.8547   0.8580   0.8611   0.8638   0.8699
  0.8729   0.8813   0.8874   0.8897   0.8983   0.9020   0.9118   0.9213
  0.9270   0.9300   0.9400   0.9420   0.9511   0.9588   0.9634   0.9641
  0.9745   0.9759   0.9815   0.9891   1.0060   1.0208   1.0276   1.0364
  1.0526   1.0693   1.0859   1.0941   1.1136   1.1243   1.1406   1.1711
  1.2146   1.2308   1.2342   1.2431   1.2502   1.2583   1.2667   1.2764
  1.2854   1.2884   1.3200   1.3289   1.3445   1.3628   1.3670   1.4045
  1.4462   1.4877   1.4932   1.5001   1.5125   1.5398   1.5522   1.5812
  1.5896   1.5962   1.6065   1.6259   1.6476   1.6539   1.6825   1.6914
  1.7175   1.7416   1.7608   1.7779   1.7937   1.8098   1.8215   1.8436
  1.8795   1.8884   1.8917   1.8986   1.9049   1.9184   1.9224   1.9441
  1.9497   1.9551   1.9671   1.9818   2.0033   2.0338   2.0843   2.1064
  2.1262   2.1562   2.1901   2.2133   2.2318   2.2500   2.2573   2.2676
  2.2700   2.2823   2.2940   2.3040   2.3074   2.3247   2.3311   2.3445
  2.4072   2.4150   2.4307   2.4379   2.4447   2.4637   2.4949   2.5052
  2.5206   2.5282   2.5433   2.5557   2.5981   2.6156   2.6450   2.6583
  2.6815   2.6950   2.7110   2.7185   2.7313   2.7362   2.7576   2.7646
  2.7731   2.7845   2.7886   2.7950   2.8078   2.8363   2.8376   2.8942
  2.9115   2.9690   2.9817   3.0593   3.0800   3.1115   3.1241   3.1479
  3.1526   3.1821   3.2141   3.2175   3.2210   3.3411   3.3500   3.3865
  3.4292   3.5119   3.5925   3.6721   3.7045   3.7124   3.7696   3.9428
  3.9956   4.0453   4.0888   4.1000   4.3767   4.8002   4.8224   9.7446
  9.7717   9.7917   9.8087   9.8172  23.3805  23.5246  23.8366  23.8745
 23.8826  23.8836  23.9438  23.9948  24.0357  24.0413  24.1168  24.1479
 25.7745  25.8079  25.8178  25.8948  25.9143  26.0862  26.1055  26.1417
 26.1843  26.2363  26.4625  26.5625  26.6348  26.8040  26.8583 215.7344
215.7645 215.7874 215.8070 215.8182
 --------------------------------------------------------------

          Ground-State Mulliken Net Atomic Charges

     Atom                 Charge (a.u.)
  ----------------------------------------
      1 C                     0.414853
      2 C                    -1.178801
      3 H                     0.223060
      4 C                    -0.414802
      5 Cl                    0.613449
      6 C                    -0.145869
      7 Cl                    0.617490
      8 C                    -0.231574
      9 Cl                    0.582919
     10 C                    -0.836081
     11 H                     0.223730
     12 C                     0.331140
     13 C                    -1.053945
     14 Cl                    0.651024
     15 C                     0.727189
     16 Cl                    0.450270
     17 C                    -0.657855
     18 H                     0.200596
     19 C                    -0.380564
     20 H                     0.182505
     21 C                    -0.503365
     22 H                     0.184631
  ----------------------------------------
  Sum of atomic charges =     0.000000

 -----------------------------------------------------------------
                    Cartesian Multipole Moments
 -----------------------------------------------------------------
    Charge (ESU x 10^10)
                -0.0000
    Dipole Moment (Debye)
         X       1.5145      Y       1.7593      Z      -2.4819
       Tot       3.3983
    Quadrupole Moments (Debye-Ang)
        XX    -137.0957     XY       5.0859     YY    -134.6510
        XZ      -2.4968     YZ      -3.7249     ZZ    -128.3052
    Octopole Moments (Debye-Ang^2)
       XXX     -44.1585    XXY      63.2857    XYY     -22.4852
       YYY     152.6472    XXZ     -58.8345    XYZ      -8.7649
       YYZ     -38.0993    XZZ       2.7698    YZZ      59.0257
       ZZZ    -126.0296
    Hexadecapole Moments (Debye-Ang^3)
      XXXX   -6632.1811   XXXY     673.6153   XXYY   -1309.7025
      XYYY     642.0363   YYYY   -1038.0278   XXXZ     903.2452
      XXYZ     -44.7536   XYYZ     337.5785   YYYZ     -81.2411
      XXZZ   -1487.9944   XYZZ     242.4189   YYZZ    -625.1242
      XZZZ     954.9102   YZZZ     -89.0653   ZZZZ   -2702.6690
 -----------------------------------------------------------------
 Calculating analytic gradient of the SCF energy
 Gradient of SCF Energy
            1           2           3           4           5           6
    1   0.0020300  -0.0011081  -0.0003371   0.0000794   0.0005732   0.0025860
    2   0.0011156  -0.0010894   0.0005893  -0.0000126  -0.0000282  -0.0000498
    3  -0.0000363   0.0013171  -0.0001121   0.0004011   0.0001091  -0.0013266
            7           8           9          10          11          12
    1  -0.0020679  -0.0002474   0.0000904  -0.0015935   0.0000398  -0.0018932
    2   0.0000892   0.0000688  -0.0001401   0.0007343  -0.0000409  -0.0007506
    3   0.0011108  -0.0007108  -0.0005506   0.0001170  -0.0001728   0.0006523
           13          14          15          16          17          18
    1  -0.0006333  -0.0007440   0.0005601   0.0013563   0.0010160  -0.0000578
    2   0.0011843  -0.0012041   0.0003822   0.0002493  -0.0007914   0.0003260
    3   0.0006566   0.0009728  -0.0010217  -0.0009469   0.0002372  -0.0002209
           19          20          21          22
    1   0.0002019   0.0000098  -0.0002722   0.0004116
    2  -0.0000699   0.0001187  -0.0009045   0.0002240
    3  -0.0002789   0.0000374  -0.0002321  -0.0000015
 Max gradient component =       2.586E-03
 RMS gradient           =       8.324E-04
 Gradient time:  CPU 213.48 s  wall 213.48 s
 Geometry Optimization Parameters
   NAtoms,    NIC,     NZ,  NCons,   NDum,   NFix, NCnnct, MaxDiis
       22     155      22       0       0       0       0       0

 Cartesian Hessian Update
 Hessian updated using BFGS update


** GEOMETRY OPTIMIZATION IN DELOCALIZED INTERNAL COORDINATES **
   Searching for a Minimum

   Optimization Cycle:   3

                       Coordinates (Angstroms)
     ATOM                X               Y               Z
      1  C         0.0106219928   -0.0582980715    0.0486538460
      2  C        -0.0192694060    0.0932317323    1.4372265798
      3  H         0.8984958457    0.1700592798    2.0029073142
      4  C        -1.2292475768    0.1795115594    2.1126920254
      5  Cl       -1.1852581218    0.3793302172    3.8480577116
      6  C        -2.4485120963    0.1143232364    1.4228847592
      7  Cl       -3.9647386144    0.2107136278    2.2750171271
      8  C        -2.4129897237   -0.0324413240    0.0303816294
      9  Cl       -3.8858302759   -0.1237306621   -0.9054876290
     10  C        -1.2013141422   -0.1154625096   -0.6459332915
     11  H        -1.2100224423   -0.2455210840   -1.7204541829
     12  C         1.2917220613   -0.0998328493   -0.7099597015
     13  C         2.3196883251   -1.0276456409   -0.4533820133
     14  Cl        2.0957851843   -2.2809593687    0.7509762084
     15  C         3.5063205899   -0.9869696127   -1.2029053915
     16  Cl        4.8115387247   -2.1190408039   -0.9224921863
     17  C         3.6787330716   -0.0395445673   -2.2076352493
     18  H         4.6030493194   -0.0240606952   -2.7703866764
     19  C         2.6625260072    0.8685871393   -2.4758985593
     20  H         2.7930683093    1.6096680611   -3.2553460151
     21  C         1.4871666663    0.8350269684   -1.7353434137
     22  H         0.7098139405    1.5644495847   -1.9273320612
   Point Group: c1    Number of degrees of freedom:    60


   Energy is  -2761.513930173

 Hessian updated using BFGS update

 55 Hessian modes will be used to form the next step
  Hessian Eigenvalues:
     0.011719    0.019144    0.019967    0.022983    0.023331    0.023550
     0.023667    0.023693    0.023936    0.023943    0.024090    0.024094
     0.024111    0.024115    0.024130    0.024137    0.024141    0.024253
     0.027962    0.156811    0.159976    0.159995    0.160023    0.160303
     0.220828    0.229386    0.234787    0.235097    0.244738    0.249227
     0.249969    0.249992    0.249992    0.250000    0.277834    0.292232
     0.300968    0.303655    0.330378    0.355528    0.356611    0.356688
     0.382220    0.426076    0.431994    0.434610    0.450721    0.467755
     0.469073    0.472754    0.477833    0.478209    0.478457    0.497587
     0.546042

 Minimum search - taking simple RFO step
 Searching for Lamda that Minimizes Along All modes
 Value Taken    Lamda =  -0.00030915
 Step Taken.  Stepsize is  0.107267

                             Maximum     Tolerance    Cnvgd?
         Gradient           0.003726      0.000300      NO
         Displacement       0.075718      0.001200      NO
         Energy change     -0.001090      0.000001      NO


 New Cartesian Coordinates Obtained by Inverse Iteration

 Displacement from previous Coordinates is:  0.354943
 ----------------------------------------------------------------
             Standard Nuclear Orientation (Angstroms)
    I     Atom           X                Y                Z
 ----------------------------------------------------------------
    1      C       0.0060178563    -0.0609286334     0.0353076993
    2      C      -0.0123539250     0.1165447285     1.4197964277
    3      H       0.9105869444     0.2037503000     1.9767381841
    4      C      -1.2184845575     0.2011756281     2.1038009608
    5      Cl     -1.1679505734     0.4313462920     3.8347419677
    6      C      -2.4428915370     0.1091832435     1.4268417252
    7      Cl     -3.9487977173     0.2064389033     2.2872683256
    8      C      -2.4156079128    -0.0651111955     0.0376606223
    9      Cl     -3.8971261179    -0.1848688693    -0.8798929810
   10      C      -1.2085537893    -0.1484848183    -0.6489379594
   11      H      -1.2250835262    -0.2975027641    -1.7206075890
   12      C       1.2864153785    -0.0930615656    -0.7235267882
   13      C       2.2981193543    -1.0371972531    -0.4753697845
   14      Cl      2.0503132659    -2.2980779724     0.7116082011
   15      C       3.4903833590    -0.9985156175    -1.2088082719
   16      Cl      4.7685879587    -2.1582936564    -0.9257837032
   17      C       3.6836126086    -0.0340843284    -2.1945224575
   18      H       4.6142615487    -0.0231248208    -2.7466082473
   19      C       2.6821726239     0.8937463730    -2.4551795397
   20      H       2.8299241335     1.6460154489    -3.2206098735
   21      C       1.4992362033     0.8618985731    -1.7264768465
   22      H       0.7285660603     1.6005462217    -1.9111992422
 ----------------------------------------------------------------
 Nuclear Repulsion Energy =        1700.25725265 hartrees
 There are       81 alpha and       81 beta electrons
 Applying Cartesian multipole field
    Component          Value
    ---------          -----
     (2,0,0)        1.00000E-11
     (0,2,0)        2.00000E-11
     (0,0,2)       -3.00000E-11
 Nucleus-field energy     =     0.0000000043 hartrees
 Requested basis set is 6-311++G(d,p)
 There are 162 shells and 449 basis functions
 A cutoff of  1.0D-15 yielded  10063 shell pairs
 There are     83605 function pairs (     89779 Cartesian)
 Smallest overlap matrix eigenvalue = 3.02E-07
 Linear dependence detected in AO basis
 Number of orthogonalized atomic orbitals = 445
 Maximum deviation from orthogonality = 4.356E-10
 Guess from superposition of atomic densities
 Warning:  Energy on first SCF cycle will be non-variational
 SAD guess density has 162.000000 electrons

 -----------------------------------------------------------------------
  General SCF calculation program by
  Eric Jon Sundstrom, Paul Horn, Yuezhi Mao, Dmitri Zuev, Alec White,
  David Stuck, Shaama M.S., Shane Yost, Joonho Lee, David Small,
  Daniel Levine, Susi Lehtola, Hugh Burton, Evgeny Epifanovsky,
  Bang C. Huynh
 -----------------------------------------------------------------------
 Exchange:     0.2000 Hartree-Fock + 0.0800 Slater + 0.7200 B88
 Correlation:  0.1900 VWN1RPA + 0.8100 LYP
 Using SG-1 standard quadrature grid
 A restricted SCF calculation will be
 performed using DIIS
 SCF converges when DIIS error is below 1.0e-08
 ---------------------------------------
  Cycle       Energy         DIIS error
 ---------------------------------------
    1   -2765.5037212113      2.92e-02  
    2   -2761.3616307971      2.41e-03  
    3   -2761.2115524921      3.26e-03  
    4   -2761.4969255442      7.71e-04  
    5   -2761.5113235520      3.27e-04  
    6   -2761.5138019123      1.09e-04  
    7   -2761.5140663330      3.77e-05  
    8   -2761.5141005377      1.34e-05  
    9   -2761.5141047652      3.02e-06  
   10   -2761.5141049738      1.12e-06  
   11   -2761.5141050044      3.59e-07  
   12   -2761.5141050077      1.18e-07  
   13   -2761.5141050082      4.30e-08  
   14   -2761.5141050080      1.46e-08  
   15   -2761.5141050081      6.06e-09  Convergence criterion met
 ---------------------------------------
 SCF time:   CPU 655.00s  wall 655.00s 
 SCF   energy in the final basis set =    -2761.5141050081
 Total energy in the final basis set =    -2761.5141050081

 --------------------------------------------------------------

                    Orbital Energies (a.u.)
 --------------------------------------------------------------

 Alpha MOs
 -- Occupied --
********-101.5741-101.5728-101.5726-101.5718 -10.2733 -10.2710 -10.2704
-10.2701 -10.2675 -10.2298 -10.2270 -10.2146 -10.2135 -10.2130 -10.2101
-10.2093  -9.4895  -9.4887  -9.4874  -9.4874  -9.4864  -7.2545  -7.2536
 -7.2522  -7.2521  -7.2513  -7.2444  -7.2436  -7.2434  -7.2428  -7.2423
 -7.2422  -7.2417  -7.2416  -7.2413  -7.2406  -0.9493  -0.9371  -0.8975
 -0.8849  -0.8728  -0.8652  -0.8494  -0.7936  -0.7616  -0.7554  -0.7476
 -0.6647  -0.6417  -0.6261  -0.6126  -0.5517  -0.5335  -0.5294  -0.5114
 -0.4962  -0.4780  -0.4635  -0.4629  -0.4601  -0.4490  -0.4368  -0.4269
 -0.4097  -0.4004  -0.3965  -0.3845  -0.3671  -0.3625  -0.3563  -0.3494
 -0.3467  -0.3411  -0.3384  -0.3219  -0.3178  -0.2888  -0.2717  -0.2702
 -0.2627
 -- Virtual --
 -0.0684  -0.0546  -0.0469  -0.0359  -0.0335  -0.0240  -0.0139   0.0022
  0.0090   0.0137   0.0158   0.0212   0.0227   0.0305   0.0350   0.0437
  0.0489   0.0525   0.0569   0.0631   0.0694   0.0726   0.0760   0.0769
  0.0810   0.0855   0.0882   0.0919   0.0963   0.0982   0.1003   0.1063
  0.1090   0.1125   0.1129   0.1171   0.1212   0.1233   0.1260   0.1279
  0.1299   0.1320   0.1338   0.1353   0.1423   0.1537   0.1569   0.1579
  0.1603   0.1657   0.1670   0.1707   0.1725   0.1792   0.1820   0.1842
  0.1865   0.1942   0.2013   0.2056   0.2065   0.2121   0.2183   0.2210
  0.2274   0.2325   0.2343   0.2432   0.2471   0.2502   0.2544   0.2551
  0.2595   0.2618   0.2632   0.2691   0.2712   0.2751   0.2773   0.2801
  0.2871   0.2898   0.2942   0.3019   0.3046   0.3121   0.3146   0.3219
  0.3230   0.3336   0.3367   0.3385   0.3551   0.3650   0.4183   0.4291
  0.4322   0.4362   0.4400   0.4469   0.4509   0.4545   0.4604   0.4666
  0.4677   0.4786   0.4817   0.4910   0.4946   0.4958   0.5031   0.5111
  0.5149   0.5393   0.5474   0.5548   0.5628   0.5647   0.5711   0.5795
  0.5829   0.5907   0.6035   0.6058   0.6131   0.6163   0.6208   0.6303
  0.6394   0.6447   0.6539   0.6583   0.6718   0.6772   0.6853   0.6899
  0.6925   0.7061   0.7126   0.7280   0.7386   0.7455   0.7505   0.7794
  0.7950   0.8131   0.8216   0.8271   0.8294   0.8321   0.8402   0.8461
  0.8466   0.8487   0.8527   0.8545   0.8582   0.8619   0.8631   0.8710
  0.8739   0.8814   0.8886   0.8896   0.8989   0.9030   0.9112   0.9219
  0.9286   0.9304   0.9403   0.9428   0.9526   0.9584   0.9640   0.9651
  0.9736   0.9764   0.9818   0.9911   1.0067   1.0237   1.0274   1.0372
  1.0506   1.0690   1.0901   1.0941   1.1159   1.1267   1.1429   1.1721
  1.2148   1.2322   1.2349   1.2442   1.2527   1.2607   1.2682   1.2776
  1.2866   1.2895   1.3186   1.3305   1.3467   1.3632   1.3673   1.4061
  1.4428   1.4883   1.4937   1.5003   1.5162   1.5409   1.5549   1.5826
  1.5920   1.5951   1.6074   1.6270   1.6490   1.6541   1.6795   1.6917
  1.7178   1.7456   1.7621   1.7787   1.7945   1.8121   1.8227   1.8460
  1.8805   1.8886   1.8905   1.8986   1.9017   1.9207   1.9241   1.9480
  1.9532   1.9582   1.9640   1.9813   2.0049   2.0357   2.0863   2.1074
  2.1237   2.1577   2.1899   2.2144   2.2321   2.2502   2.2575   2.2668
  2.2702   2.2835   2.2919   2.3043   2.3085   2.3254   2.3344   2.3465
  2.4111   2.4192   2.4308   2.4395   2.4463   2.4639   2.4981   2.5076
  2.5210   2.5291   2.5443   2.5566   2.6000   2.6156   2.6481   2.6604
  2.6824   2.6942   2.7106   2.7219   2.7315   2.7394   2.7563   2.7658
  2.7728   2.7843   2.7868   2.7983   2.8039   2.8356   2.8385   2.8910
  2.9126   2.9744   2.9844   3.0610   3.0816   3.1156   3.1236   3.1494
  3.1551   3.1851   3.2150   3.2197   3.2224   3.3419   3.3527   3.3874
  3.4301   3.5129   3.5951   3.6745   3.7043   3.7146   3.7731   3.9454
  3.9975   4.0458   4.0885   4.0996   4.3695   4.8034   4.8238   9.7451
  9.7724   9.7924   9.8106   9.8206  23.3809  23.5263  23.8383  23.8760
 23.8836  23.8905  23.9466  23.9989  24.0350  24.0408  24.1196  24.1486
 25.7750  25.8087  25.8178  25.8947  25.9153  26.0889  26.1075  26.1485
 26.1815  26.2342  26.4649  26.5679  26.6376  26.8084  26.8606 215.7348
215.7653 215.7881 215.8091 215.8222
 --------------------------------------------------------------

          Ground-State Mulliken Net Atomic Charges

     Atom                 Charge (a.u.)
  ----------------------------------------
      1 C                     0.455509
      2 C                    -1.160623
      3 H                     0.224692
      4 C                    -0.406756
      5 Cl                    0.610445
      6 C                    -0.196399
      7 Cl                    0.617709
      8 C                    -0.225056
      9 Cl                    0.583319
     10 C                    -0.783541
     11 H                     0.224419
     12 C                     0.319419
     13 C                    -1.211567
     14 Cl                    0.649496
     15 C                     0.760745
     16 Cl                    0.447191
     17 C                    -0.626837
     18 H                     0.200406
     19 C                    -0.381737
     20 H                     0.182275
     21 C                    -0.469248
     22 H                     0.186138
  ----------------------------------------
  Sum of atomic charges =     0.000000

 -----------------------------------------------------------------
                    Cartesian Multipole Moments
 -----------------------------------------------------------------
    Charge (ESU x 10^10)
                 0.0000
    Dipole Moment (Debye)
         X       1.5345      Y       1.7767      Z      -2.4561
       Tot       3.3976
    Quadrupole Moments (Debye-Ang)
        XX    -136.7868     XY       5.1333     YY    -134.5293
        XZ      -2.4809     YZ      -3.7526     ZZ    -128.5017
    Octopole Moments (Debye-Ang^2)
       XXX     -41.0175    XXY      64.2775    XYY     -21.4568
       YYY     155.1049    XXZ     -58.0761    XYZ      -9.0319
       YYZ     -37.9131    XZZ       2.9478    YZZ      59.6807
       ZZZ    -124.1829
    Hexadecapole Moments (Debye-Ang^3)
      XXXX   -6574.6136   XXXY     663.1377   XXYY   -1304.4932
      XYYY     630.0140   YYYY   -1065.7231   XXXZ     905.9233
      XXYZ     -50.2713   XYYZ     338.2518   YYYZ     -96.8802
      XXZZ   -1476.3256   XYZZ     239.3549   YYZZ    -626.1238
      XZZZ     960.0738   YZZZ    -101.5171   ZZZZ   -2687.9649
 -----------------------------------------------------------------
 Calculating analytic gradient of the SCF energy
 Gradient of SCF Energy
            1           2           3           4           5           6
    1   0.0018014  -0.0000080   0.0000519  -0.0004796   0.0000650   0.0006029
    2   0.0000929  -0.0006023   0.0000709   0.0000834  -0.0000550   0.0000178
    3   0.0003976  -0.0002286   0.0000573   0.0001820  -0.0001858  -0.0002102
            7           8           9          10          11          12
    1  -0.0002426  -0.0003826   0.0002395  -0.0005548  -0.0000403  -0.0009105
    2  -0.0000036   0.0001119   0.0000155   0.0001220  -0.0000648  -0.0009355
    3   0.0001516  -0.0001530   0.0000582  -0.0003670   0.0000538   0.0008631
           13          14          15          16          17          18
    1   0.0000147  -0.0002202  -0.0005451   0.0001339   0.0005261  -0.0000257
    2   0.0008384   0.0000539  -0.0000171  -0.0001066  -0.0002504   0.0000070
    3  -0.0003187   0.0000119   0.0003597   0.0000498  -0.0001218   0.0000761
           19          20          21          22
    1  -0.0003174  -0.0000767   0.0002379   0.0001303
    2   0.0004018   0.0000532   0.0000333   0.0001331
    3  -0.0001985   0.0000031  -0.0005455   0.0000649
 Max gradient component =       1.801E-03
 RMS gradient           =       3.927E-04
 Gradient time:  CPU 215.12 s  wall 215.13 s
 Geometry Optimization Parameters
   NAtoms,    NIC,     NZ,  NCons,   NDum,   NFix, NCnnct, MaxDiis
       22     155      22       0       0       0       0       0

 Cartesian Hessian Update
 Hessian updated using BFGS update


** GEOMETRY OPTIMIZATION IN DELOCALIZED INTERNAL COORDINATES **
   Searching for a Minimum

   Optimization Cycle:   4

                       Coordinates (Angstroms)
     ATOM                X               Y               Z
      1  C         0.0060178563   -0.0609286334    0.0353076993
      2  C        -0.0123539250    0.1165447285    1.4197964277
      3  H         0.9105869444    0.2037503000    1.9767381841
      4  C        -1.2184845575    0.2011756281    2.1038009608
      5  Cl       -1.1679505734    0.4313462920    3.8347419677
      6  C        -2.4428915370    0.1091832435    1.4268417252
      7  Cl       -3.9487977173    0.2064389033    2.2872683256
      8  C        -2.4156079128   -0.0651111955    0.0376606223
      9  Cl       -3.8971261179   -0.1848688693   -0.8798929810
     10  C        -1.2085537893   -0.1484848183   -0.6489379594
     11  H        -1.2250835262   -0.2975027641   -1.7206075890
     12  C         1.2864153785   -0.0930615656   -0.7235267882
     13  C         2.2981193543   -1.0371972531   -0.4753697845
     14  Cl        2.0503132659   -2.2980779724    0.7116082011
     15  C         3.4903833590   -0.9985156175   -1.2088082719
     16  Cl        4.7685879587   -2.1582936564   -0.9257837032
     17  C         3.6836126086   -0.0340843284   -2.1945224575
     18  H         4.6142615487   -0.0231248208   -2.7466082473
     19  C         2.6821726239    0.8937463730   -2.4551795397
     20  H         2.8299241335    1.6460154489   -3.2206098735
     21  C         1.4992362033    0.8618985731   -1.7264768465
     22  H         0.7285660603    1.6005462217   -1.9111992422
   Point Group: c1    Number of degrees of freedom:    60


   Energy is  -2761.514105008

 Hessian updated using BFGS update

 56 Hessian modes will be used to form the next step
  Hessian Eigenvalues:
     0.009544    0.019219    0.019775    0.023002    0.023370    0.023490
     0.023649    0.023667    0.023936    0.023961    0.024090    0.024099
     0.024111    0.024116    0.024130    0.024138    0.024150    0.024186
     0.027951    0.156606    0.159945    0.159979    0.160066    0.160271
     0.220857    0.225125    0.234713    0.234795    0.243763    0.249197
     0.249430    0.249969    0.249995    0.277562    0.291009    0.300758
     0.301028    0.302977    0.333917    0.355418    0.356652    0.356660
     0.356764    0.382227    0.425500    0.431905    0.437196    0.456001
     0.467331    0.467941    0.473017    0.477428    0.478209    0.478437
     0.527529    0.570424

 Minimum search - taking simple RFO step
 Searching for Lamda that Minimizes Along All modes
 Value Taken    Lamda =  -0.00003349
 Step Taken.  Stepsize is  0.045782

                             Maximum     Tolerance    Cnvgd?
         Gradient           0.000758      0.000300      NO
         Displacement       0.033842      0.001200      NO
         Energy change     -0.000175      0.000001      NO


 New Cartesian Coordinates Obtained by Inverse Iteration

 Displacement from previous Coordinates is:  0.144024
 ----------------------------------------------------------------
             Standard Nuclear Orientation (Angstroms)
    I     Atom           X                Y                Z
 ----------------------------------------------------------------
    1      C       0.0037866434    -0.0592457641     0.0321222535
    2      C      -0.0120118926     0.1301800266     1.4150838958
    3      H       0.9122006757     0.2233088928     1.9690485406
    4      C      -1.2169139517     0.2117731716     2.1014117142
    5      Cl     -1.1655315815     0.4552013205     3.8308076822
    6      C      -2.4424791234     0.1064673376     1.4280186404
    7      Cl     -3.9463973937     0.2020925365     2.2897335653
    8      C      -2.4163949369    -0.0787420745     0.0401834019
    9      Cl     -3.9001268224    -0.2123688676    -0.8725941413
   10      C      -1.2103836486    -0.1596892505    -0.6489119612
   11      H      -1.2279470697    -0.3155428993    -1.7196366948
   12      C       1.2864182347    -0.0904422682    -0.7258561301
   13      C       2.2918690512    -1.0433854034    -0.4832433708
   14      Cl      2.0359576212    -2.3079046970     0.6974887547
   15      C       3.4854866127    -1.0055980025    -1.2146692415
   16      Cl      4.7553967895    -2.1756609172    -0.9397883462
   17      C       3.6851400671    -0.0332696419    -2.1911010665
   18      H       4.6165019890    -0.0234155604    -2.7421829616
   19      C       2.6901876689     0.9026374750    -2.4449908849
   20      H       2.8444757378     1.6597739684    -3.2042275613
   21      C       1.5052333738     0.8716729952    -1.7194444560
   22      H       0.7368795943     1.6135518396    -1.9010108023
 ----------------------------------------------------------------
 Nuclear Repulsion Energy =        1700.37234871 hartrees
 There are       81 alpha and       81 beta electrons
 Applying Cartesian multipole field
    Component          Value
    ---------          -----
     (2,0,0)        1.00000E-11
     (0,2,0)        2.00000E-11
     (0,0,2)       -3.00000E-11
 Nucleus-field energy     =     0.0000000045 hartrees
 Requested basis set is 6-311++G(d,p)
 There are 162 shells and 449 basis functions
 A cutoff of  1.0D-15 yielded  10064 shell pairs
 There are     83608 function pairs (     89779 Cartesian)
 Smallest overlap matrix eigenvalue = 3.04E-07
 Linear dependence detected in AO basis
 Number of orthogonalized atomic orbitals = 445
 Maximum deviation from orthogonality = 4.969E-10
 Guess from superposition of atomic densities
 Warning:  Energy on first SCF cycle will be non-variational
 SAD guess density has 162.000000 electrons

 -----------------------------------------------------------------------
  General SCF calculation program by
  Eric Jon Sundstrom, Paul Horn, Yuezhi Mao, Dmitri Zuev, Alec White,
  David Stuck, Shaama M.S., Shane Yost, Joonho Lee, David Small,
  Daniel Levine, Susi Lehtola, Hugh Burton, Evgeny Epifanovsky,
  Bang C. Huynh
 -----------------------------------------------------------------------
 Exchange:     0.2000 Hartree-Fock + 0.0800 Slater + 0.7200 B88
 Correlation:  0.1900 VWN1RPA + 0.8100 LYP
 Using SG-1 standard quadrature grid
 A restricted SCF calculation will be
 performed using DIIS
 SCF converges when DIIS error is below 1.0e-08
 ---------------------------------------
  Cycle       Energy         DIIS error
 ---------------------------------------
    1   -2765.5048250095      2.92e-02  
    2   -2761.3614105489      2.41e-03  
    3   -2761.2109812115      3.26e-03  
    4   -2761.4969331588      7.72e-04  
    5   -2761.5113451123      3.27e-04  
    6   -2761.5138238589      1.09e-04  
    7   -2761.5140888193      3.78e-05  
    8   -2761.5141231875      1.33e-05  
    9   -2761.5141274078      3.02e-06  
   10   -2761.5141276162      1.12e-06  
   11   -2761.5141276467      3.56e-07  
   12   -2761.5141276497      1.19e-07  
   13   -2761.5141276502      4.30e-08  
   14   -2761.5141276501      1.47e-08  
   15   -2761.5141276500      6.07e-09  Convergence criterion met
 ---------------------------------------
 SCF time:   CPU 653.75s  wall 653.00s 
 SCF   energy in the final basis set =    -2761.5141276500
 Total energy in the final basis set =    -2761.5141276500

 --------------------------------------------------------------

                    Orbital Energies (a.u.)
 --------------------------------------------------------------

 Alpha MOs
 -- Occupied --
********-101.5741-101.5728-101.5726-101.5718 -10.2732 -10.2709 -10.2704
-10.2701 -10.2674 -10.2297 -10.2269 -10.2145 -10.2135 -10.2128 -10.2100
-10.2092  -9.4895  -9.4886  -9.4874  -9.4874  -9.4864  -7.2545  -7.2535
 -7.2522  -7.2521  -7.2513  -7.2445  -7.2435  -7.2435  -7.2427  -7.2422
 -7.2422  -7.2417  -7.2416  -7.2413  -7.2406  -0.9494  -0.9371  -0.8973
 -0.8850  -0.8729  -0.8652  -0.8494  -0.7935  -0.7616  -0.7554  -0.7477
 -0.6645  -0.6415  -0.6264  -0.6125  -0.5516  -0.5334  -0.5295  -0.5117
 -0.4960  -0.4780  -0.4634  -0.4629  -0.4602  -0.4490  -0.4368  -0.4270
 -0.4096  -0.4006  -0.3962  -0.3844  -0.3669  -0.3626  -0.3564  -0.3494
 -0.3467  -0.3411  -0.3383  -0.3220  -0.3178  -0.2884  -0.2717  -0.2701
 -0.2630
 -- Virtual --
 -0.0677  -0.0548  -0.0465  -0.0358  -0.0341  -0.0240  -0.0139   0.0022
  0.0090   0.0136   0.0157   0.0212   0.0227   0.0305   0.0349   0.0437
  0.0491   0.0525   0.0570   0.0632   0.0693   0.0725   0.0760   0.0769
  0.0810   0.0857   0.0881   0.0919   0.0962   0.0981   0.1002   0.1061
  0.1089   0.1123   0.1128   0.1171   0.1213   0.1233   0.1260   0.1277
  0.1298   0.1319   0.1337   0.1352   0.1423   0.1536   0.1568   0.1580
  0.1602   0.1658   0.1668   0.1708   0.1726   0.1793   0.1819   0.1842
  0.1865   0.1941   0.2012   0.2056   0.2065   0.2118   0.2184   0.2210
  0.2275   0.2326   0.2347   0.2434   0.2472   0.2503   0.2540   0.2551
  0.2593   0.2619   0.2630   0.2690   0.2714   0.2749   0.2775   0.2802
  0.2870   0.2902   0.2939   0.3012   0.3050   0.3116   0.3147   0.3215
  0.3229   0.3338   0.3368   0.3384   0.3547   0.3648   0.4185   0.4292
  0.4322   0.4360   0.4402   0.4470   0.4510   0.4544   0.4605   0.4665
  0.4677   0.4789   0.4818   0.4909   0.4940   0.4960   0.5030   0.5114
  0.5150   0.5390   0.5474   0.5551   0.5619   0.5651   0.5712   0.5790
  0.5828   0.5910   0.6034   0.6075   0.6138   0.6163   0.6216   0.6300
  0.6392   0.6449   0.6541   0.6585   0.6726   0.6775   0.6854   0.6901
  0.6921   0.7062   0.7127   0.7280   0.7389   0.7456   0.7507   0.7797
  0.7950   0.8139   0.8212   0.8272   0.8293   0.8323   0.8404   0.8463
  0.8465   0.8487   0.8531   0.8541   0.8583   0.8621   0.8630   0.8706
  0.8747   0.8814   0.8885   0.8900   0.8990   0.9035   0.9112   0.9218
  0.9289   0.9305   0.9398   0.9428   0.9527   0.9581   0.9640   0.9652
  0.9730   0.9767   0.9822   0.9918   1.0067   1.0246   1.0277   1.0371
  1.0500   1.0688   1.0920   1.0938   1.1166   1.1276   1.1433   1.1718
  1.2147   1.2323   1.2351   1.2444   1.2530   1.2614   1.2686   1.2785
  1.2868   1.2898   1.3178   1.3311   1.3474   1.3634   1.3669   1.4062
  1.4408   1.4888   1.4938   1.5002   1.5175   1.5413   1.5554   1.5828
  1.5920   1.5953   1.6075   1.6273   1.6490   1.6547   1.6788   1.6919
  1.7178   1.7470   1.7622   1.7785   1.7943   1.8128   1.8225   1.8462
  1.8805   1.8882   1.8891   1.8971   1.9020   1.9215   1.9246   1.9495
  1.9538   1.9583   1.9647   1.9810   2.0055   2.0362   2.0873   2.1075
  2.1225   2.1577   2.1897   2.2146   2.2321   2.2502   2.2575   2.2661
  2.2698   2.2836   2.2912   2.3043   2.3086   2.3254   2.3353   2.3465
  2.4122   2.4208   2.4306   2.4397   2.4466   2.4638   2.4989   2.5080
  2.5213   2.5294   2.5445   2.5566   2.6006   2.6154   2.6492   2.6607
  2.6825   2.6939   2.7101   2.7231   2.7316   2.7408   2.7554   2.7661
  2.7725   2.7831   2.7863   2.7971   2.8046   2.8356   2.8390   2.8894
  2.9129   2.9752   2.9849   3.0617   3.0820   3.1159   3.1232   3.1493
  3.1553   3.1855   3.2148   3.2202   3.2221   3.3424   3.3535   3.3881
  3.4303   3.5136   3.5960   3.6751   3.7042   3.7153   3.7740   3.9456
  3.9976   4.0458   4.0884   4.0994   4.3659   4.8044   4.8240   9.7452
  9.7727   9.7923   9.8110   9.8209  23.3813  23.5261  23.8384  23.8751
 23.8830  23.8907  23.9463  23.9988  24.0358  24.0416  24.1211  24.1500
 25.7749  25.8084  25.8177  25.8946  25.9150  26.0892  26.1076  26.1487
 26.1804  26.2351  26.4656  26.5680  26.6379  26.8092  26.8609 215.7349
215.7657 215.7880 215.8095 215.8226
 --------------------------------------------------------------

          Ground-State Mulliken Net Atomic Charges

     Atom                 Charge (a.u.)
  ----------------------------------------
      1 C                     0.468022
      2 C                    -1.154149
      3 H                     0.225346
      4 C                    -0.402924
      5 Cl                    0.609277
      6 C                    -0.212867
      7 Cl                    0.617750
      8 C                    -0.221588
      9 Cl                    0.583762
     10 C                    -0.767837
     11 H                     0.224706
     12 C                     0.316920
     13 C                    -1.251199
     14 Cl                    0.648155
     15 C                     0.759829
     16 Cl                    0.446516
     17 C                    -0.617735
     18 H                     0.200411
     19 C                    -0.384436
     20 H                     0.182020
     21 C                    -0.456837
     22 H                     0.186858
  ----------------------------------------
  Sum of atomic charges =     0.000000

 -----------------------------------------------------------------
                    Cartesian Multipole Moments
 -----------------------------------------------------------------
    Charge (ESU x 10^10)
                 0.0000
    Dipole Moment (Debye)
         X       1.5432      Y       1.7874      Z      -2.4444
       Tot       3.3987
    Quadrupole Moments (Debye-Ang)
        XX    -136.6960     XY       5.1584     YY    -134.4989
        XZ      -2.4728     YZ      -3.7575     ZZ    -128.5844
    Octopole Moments (Debye-Ang^2)
       XXX     -39.8063    XXY      64.7735    XYY     -21.0812
       YYY     156.3646    XXZ     -57.7022    XYZ      -9.0990
       YYZ     -37.6923    XZZ       3.0505    YZZ      60.0155
       ZZZ    -123.0689
    Hexadecapole Moments (Debye-Ang^3)
      XXXX   -6559.5657   XXXY     660.0247   XXYY   -1304.2455
      XYYY     626.3571   YYYY   -1079.4326   XXXZ     909.7166
      XXYZ     -52.8563   XYYZ     339.4535   YYYZ    -104.8010
      XXZZ   -1473.4102   XYZZ     238.4633   YYZZ    -627.4375
      XZZZ     965.0327   YZZZ    -108.0960   ZZZZ   -2684.3839
 -----------------------------------------------------------------
 Calculating analytic gradient of the SCF energy
 Gradient of SCF Energy
            1           2           3           4           5           6
    1   0.0005272   0.0001084   0.0000587  -0.0002657  -0.0000525  -0.0000252
    2  -0.0000384  -0.0001439  -0.0000990   0.0000021  -0.0000355   0.0000165
    3   0.0001331  -0.0003648   0.0000487   0.0000414  -0.0000577   0.0001509
            7           8           9          10          11          12
    1   0.0001523  -0.0000863   0.0000787  -0.0001413   0.0000066  -0.0002377
    2  -0.0000035  -0.0000036   0.0000508   0.0000713  -0.0000228  -0.0002294
    3  -0.0001173  -0.0000983   0.0001004  -0.0000703   0.0000371   0.0002991
           13          14          15          16          17          18
    1   0.0001086  -0.0001342  -0.0001591  -0.0000343   0.0000827   0.0000165
    2   0.0002177   0.0001228   0.0000365  -0.0000402  -0.0000481  -0.0000459
    3  -0.0002008   0.0000261   0.0000960   0.0000621  -0.0000138   0.0000575
           19          20          21          22
    1  -0.0001765  -0.0000272   0.0002114  -0.0000110
    2   0.0000916  -0.0000197   0.0000968   0.0000238
    3   0.0001107   0.0000161  -0.0002958   0.0000396
 Max gradient component =       5.272E-04
 RMS gradient           =       1.389E-04
 Gradient time:  CPU 215.16 s  wall 215.17 s
 Geometry Optimization Parameters
   NAtoms,    NIC,     NZ,  NCons,   NDum,   NFix, NCnnct, MaxDiis
       22     155      22       0       0       0       0       0

 Cartesian Hessian Update
 Hessian updated using BFGS update


** GEOMETRY OPTIMIZATION IN DELOCALIZED INTERNAL COORDINATES **
   Searching for a Minimum

   Optimization Cycle:   5

                       Coordinates (Angstroms)
     ATOM                X               Y               Z
      1  C         0.0037866434   -0.0592457641    0.0321222535
      2  C        -0.0120118926    0.1301800266    1.4150838958
      3  H         0.9122006757    0.2233088928    1.9690485406
      4  C        -1.2169139517    0.2117731716    2.1014117142
      5  Cl       -1.1655315815    0.4552013205    3.8308076822
      6  C        -2.4424791234    0.1064673376    1.4280186404
      7  Cl       -3.9463973937    0.2020925365    2.2897335653
      8  C        -2.4163949369   -0.0787420745    0.0401834019
      9  Cl       -3.9001268224   -0.2123688676   -0.8725941413
     10  C        -1.2103836486   -0.1596892505   -0.6489119612
     11  H        -1.2279470697   -0.3155428993   -1.7196366948
     12  C         1.2864182347   -0.0904422682   -0.7258561301
     13  C         2.2918690512   -1.0433854034   -0.4832433708
     14  Cl        2.0359576212   -2.3079046970    0.6974887547
     15  C         3.4854866127   -1.0055980025   -1.2146692415
     16  Cl        4.7553967895   -2.1756609172   -0.9397883462
     17  C         3.6851400671   -0.0332696419   -2.1911010665
     18  H         4.6165019890   -0.0234155604   -2.7421829616
     19  C         2.6901876689    0.9026374750   -2.4449908849
     20  H         2.8444757378    1.6597739684   -3.2042275613
     21  C         1.5052333738    0.8716729952   -1.7194444560
     22  H         0.7368795943    1.6135518396   -1.9010108023
   Point Group: c1    Number of degrees of freedom:    60


   Energy is  -2761.514127650

 Hessian updated using BFGS update

 60 Hessian modes will be used to form the next step
  Hessian Eigenvalues:
     0.006277    0.019208    0.019798    0.023057    0.023338    0.023546
     0.023606    0.023879    0.023889    0.023943    0.024086    0.024097
     0.024111    0.024115    0.024119    0.024137    0.024154    0.024540
     0.028285    0.157459    0.159671    0.159982    0.160199    0.160560
     0.220643    0.225327    0.234793    0.235327    0.244196    0.247886
     0.249513    0.249973    0.249993    0.249999    0.253661    0.278457
     0.298819    0.300239    0.301029    0.302694    0.307836    0.329801
     0.355099    0.356652    0.356663    0.356674    0.356896    0.381868
     0.425258    0.431274    0.437092    0.455091    0.461552    0.469399
     0.472916    0.477065    0.478214    0.480550    0.521085    0.529630

 Minimum search - taking simple RFO step
 Searching for Lamda that Minimizes Along All modes
 Value Taken    Lamda =  -0.00001264
 Step Taken.  Stepsize is  0.037431

                             Maximum     Tolerance    Cnvgd?
         Gradient           0.000660      0.000300      NO
         Displacement       0.031896      0.001200      NO
         Energy change     -0.000023      0.000001      NO


 New Cartesian Coordinates Obtained by Inverse Iteration

 Displacement from previous Coordinates is:  0.132130
 ----------------------------------------------------------------
             Standard Nuclear Orientation (Angstroms)
    I     Atom           X                Y                Z
 ----------------------------------------------------------------
    1      C       0.0026443896    -0.0584671268     0.0310352171
    2      C      -0.0121570119     0.1414808838     1.4127507136
    3      H       0.9125427898     0.2429567148     1.9644382078
    4      C      -1.2164771096     0.2218723552     2.0997169495
    5      Cl     -1.1648856430     0.4789475087     3.8273325570
    6      C      -2.4424275526     0.1049982693     1.4283442711
    7      Cl     -3.9458980763     0.1991842117     2.2909003933
    8      C      -2.4165724637    -0.0902840776     0.0418567990
    9      Cl     -3.9007782222    -0.2378537103    -0.8687550701
   10      C      -1.2109080096    -0.1698980418    -0.6481555085
   11      H      -1.2286365976    -0.3322582980    -1.7179840736
   12      C       1.2866145998    -0.0892971394    -0.7266230261
   13      C       2.2869708973    -1.0494078300    -0.4899215809
   14      Cl      2.0245636973    -2.3192563803     0.6833075667
   15      C       3.4811108039    -1.0121899944    -1.2209269175
   16      Cl      4.7445963578    -2.1910257046    -0.9552756476
   17      C       3.6859213703    -0.0328104519    -2.1893095390
   18      H       4.6174665345    -0.0230508733    -2.7401796103
   19      C       2.6963616941     0.9101893389    -2.4362473190
   20      H       2.8558178029     1.6727274542    -3.1890334825
   21      C       1.5103571324     0.8793631605    -1.7119634072
   22      H       0.7451202558     1.6254739485    -1.8890666631
 ----------------------------------------------------------------
 Nuclear Repulsion Energy =        1700.22378008 hartrees
 There are       81 alpha and       81 beta electrons
 Applying Cartesian multipole field
    Component          Value
    ---------          -----
     (2,0,0)        1.00000E-11
     (0,2,0)        2.00000E-11
     (0,0,2)       -3.00000E-11
 Nucleus-field energy     =     0.0000000048 hartrees
 Requested basis set is 6-311++G(d,p)
 There are 162 shells and 449 basis functions
 A cutoff of  1.0D-15 yielded  10064 shell pairs
 There are     83633 function pairs (     89804 Cartesian)
 Smallest overlap matrix eigenvalue = 3.05E-07
 Linear dependence detected in AO basis
 Number of orthogonalized atomic orbitals = 445
 Maximum deviation from orthogonality = 5.201E-10
 Guess from superposition of atomic densities
 Warning:  Energy on first SCF cycle will be non-variational
 SAD guess density has 162.000000 electrons

 -----------------------------------------------------------------------
  General SCF calculation program by
  Eric Jon Sundstrom, Paul Horn, Yuezhi Mao, Dmitri Zuev, Alec White,
  David Stuck, Shaama M.S., Shane Yost, Joonho Lee, David Small,
  Daniel Levine, Susi Lehtola, Hugh Burton, Evgeny Epifanovsky,
  Bang C. Huynh
 -----------------------------------------------------------------------
 Exchange:     0.2000 Hartree-Fock + 0.0800 Slater + 0.7200 B88
 Correlation:  0.1900 VWN1RPA + 0.8100 LYP
 Using SG-1 standard quadrature grid
 A restricted SCF calculation will be
 performed using DIIS
 SCF converges when DIIS error is below 1.0e-08
 ---------------------------------------
  Cycle       Energy         DIIS error
 ---------------------------------------
    1   -2765.5032387986      2.92e-02  
    2   -2761.3613163509      2.41e-03  
    3   -2761.2106681613      3.27e-03  
    4   -2761.4969212467      7.72e-04  
    5   -2761.5113534656      3.27e-04  
    6   -2761.5138312357      1.09e-04  
    7   -2761.5140966131      3.79e-05  
    8   -2761.5141311869      1.33e-05  
    9   -2761.5141354005      3.02e-06  
   10   -2761.5141356090      1.12e-06  
   11   -2761.5141356393      3.55e-07  
   12   -2761.5141356423      1.19e-07  
   13   -2761.5141356430      4.30e-08  
   14   -2761.5141356427      1.47e-08  
   15   -2761.5141356428      6.09e-09  Convergence criterion met
 ---------------------------------------
 SCF time:   CPU 653.88s  wall 653.00s 
 SCF   energy in the final basis set =    -2761.5141356428
 Total energy in the final basis set =    -2761.5141356428

 --------------------------------------------------------------

                    Orbital Energies (a.u.)
 --------------------------------------------------------------

 Alpha MOs
 -- Occupied --
********-101.5740-101.5728-101.5726-101.5718 -10.2733 -10.2710 -10.2704
-10.2701 -10.2674 -10.2296 -10.2269 -10.2145 -10.2135 -10.2128 -10.2099
-10.2091  -9.4896  -9.4886  -9.4874  -9.4874  -9.4865  -7.2545  -7.2535
 -7.2522  -7.2521  -7.2513  -7.2445  -7.2435  -7.2435  -7.2427  -7.2423
 -7.2422  -7.2417  -7.2416  -7.2413  -7.2406  -0.9493  -0.9371  -0.8972
 -0.8850  -0.8729  -0.8652  -0.8494  -0.7934  -0.7616  -0.7554  -0.7477
 -0.6644  -0.6413  -0.6265  -0.6124  -0.5515  -0.5332  -0.5295  -0.5120
 -0.4958  -0.4780  -0.4634  -0.4629  -0.4602  -0.4489  -0.4368  -0.4270
 -0.4095  -0.4007  -0.3960  -0.3843  -0.3667  -0.3626  -0.3564  -0.3493
 -0.3466  -0.3411  -0.3383  -0.3220  -0.3178  -0.2881  -0.2718  -0.2701
 -0.2633
 -- Virtual --
 -0.0672  -0.0551  -0.0462  -0.0359  -0.0346  -0.0239  -0.0139   0.0022
  0.0090   0.0135   0.0157   0.0212   0.0226   0.0305   0.0348   0.0436
  0.0493   0.0525   0.0570   0.0632   0.0693   0.0724   0.0759   0.0770
  0.0809   0.0858   0.0881   0.0919   0.0962   0.0981   0.1001   0.1060
  0.1087   0.1122   0.1128   0.1172   0.1213   0.1233   0.1260   0.1276
  0.1296   0.1318   0.1336   0.1351   0.1423   0.1535   0.1567   0.1580
  0.1601   0.1658   0.1667   0.1709   0.1727   0.1794   0.1819   0.1842
  0.1864   0.1941   0.2013   0.2055   0.2065   0.2115   0.2184   0.2209
  0.2275   0.2327   0.2351   0.2436   0.2471   0.2503   0.2535   0.2553
  0.2590   0.2620   0.2629   0.2689   0.2714   0.2748   0.2776   0.2803
  0.2870   0.2905   0.2937   0.3005   0.3053   0.3112   0.3147   0.3212
  0.3228   0.3339   0.3368   0.3385   0.3544   0.3647   0.4187   0.4292
  0.4322   0.4358   0.4404   0.4470   0.4510   0.4543   0.4605   0.4664
  0.4677   0.4791   0.4819   0.4907   0.4935   0.4962   0.5028   0.5116
  0.5150   0.5388   0.5474   0.5553   0.5610   0.5657   0.5712   0.5784
  0.5828   0.5912   0.6031   0.6091   0.6144   0.6163   0.6224   0.6297
  0.6390   0.6451   0.6541   0.6588   0.6733   0.6775   0.6852   0.6901
  0.6923   0.7065   0.7127   0.7278   0.7392   0.7458   0.7505   0.7799
  0.7950   0.8144   0.8210   0.8271   0.8290   0.8324   0.8406   0.8463
  0.8465   0.8488   0.8533   0.8537   0.8584   0.8622   0.8629   0.8703
  0.8755   0.8814   0.8878   0.8907   0.8990   0.9040   0.9113   0.9216
  0.9288   0.9307   0.9393   0.9426   0.9527   0.9580   0.9641   0.9652
  0.9726   0.9771   0.9826   0.9923   1.0067   1.0251   1.0282   1.0369
  1.0494   1.0684   1.0930   1.0938   1.1176   1.1282   1.1436   1.1714
  1.2147   1.2322   1.2353   1.2446   1.2531   1.2616   1.2687   1.2790
  1.2867   1.2901   1.3173   1.3315   1.3477   1.3639   1.3666   1.4063
  1.4388   1.4889   1.4937   1.5001   1.5187   1.5417   1.5557   1.5826
  1.5920   1.5956   1.6076   1.6277   1.6487   1.6547   1.6782   1.6921
  1.7175   1.7479   1.7622   1.7781   1.7941   1.8130   1.8222   1.8462
  1.8804   1.8876   1.8881   1.8958   1.9023   1.9220   1.9251   1.9509
  1.9541   1.9576   1.9663   1.9808   2.0060   2.0366   2.0878   2.1074
  2.1217   2.1575   2.1893   2.2146   2.2321   2.2501   2.2574   2.2656
  2.2693   2.2835   2.2905   2.3043   2.3088   2.3253   2.3359   2.3465
  2.4130   2.4221   2.4303   2.4396   2.4467   2.4635   2.4993   2.5080
  2.5216   2.5295   2.5445   2.5565   2.6010   2.6151   2.6502   2.6608
  2.6826   2.6935   2.7097   2.7239   2.7316   2.7421   2.7545   2.7663
  2.7719   2.7816   2.7859   2.7949   2.8062   2.8357   2.8395   2.8880
  2.9129   2.9758   2.9854   3.0623   3.0823   3.1158   3.1228   3.1492
  3.1552   3.1856   3.2146   3.2203   3.2217   3.3425   3.3536   3.3883
  3.4305   3.5138   3.5964   3.6755   3.7042   3.7155   3.7746   3.9456
  3.9976   4.0457   4.0883   4.0992   4.3630   4.8049   4.8241   9.7454
  9.7729   9.7922   9.8110   9.8209  23.3815  23.5260  23.8382  23.8745
 23.8826  23.8905  23.9459  23.9987  24.0362  24.0422  24.1219  24.1507
 25.7747  25.8081  25.8175  25.8944  25.9148  26.0891  26.1073  26.1488
 26.1798  26.2361  26.4659  26.5677  26.6376  26.8093  26.8606 215.7351
215.7659 215.7878 215.8095 215.8226
 --------------------------------------------------------------

          Ground-State Mulliken Net Atomic Charges

     Atom                 Charge (a.u.)
  ----------------------------------------
      1 C                     0.469809
      2 C                    -1.143686
      3 H                     0.225991
      4 C                    -0.400553
      5 Cl                    0.608369
      6 C                    -0.223855
      7 Cl                    0.617637
      8 C                    -0.218165
      9 Cl                    0.584042
     10 C                    -0.764015
     11 H                     0.224882
     12 C                     0.314673
     13 C                    -1.274734
     14 Cl                    0.647450
     15 C                     0.762285
     16 Cl                    0.446216
     17 C                    -0.609172
     18 H                     0.200482
     19 C                    -0.387929
     20 H                     0.181789
     21 C                    -0.449184
     22 H                     0.187668
  ----------------------------------------
  Sum of atomic charges =     0.000000

 -----------------------------------------------------------------
                    Cartesian Multipole Moments
 -----------------------------------------------------------------
    Charge (ESU x 10^10)
                 0.0000
    Dipole Moment (Debye)
         X       1.5526      Y       1.8009      Z      -2.4321
       Tot       3.4013
    Quadrupole Moments (Debye-Ang)
        XX    -136.6444     XY       5.1989     YY    -134.4713
        XZ      -2.4537     YZ      -3.7606     ZZ    -128.6614
    Octopole Moments (Debye-Ang^2)
       XXX     -38.7745    XXY      65.2602    XYY     -20.7576
       YYY     157.5515    XXZ     -57.3406    XYZ      -9.1706
       YYZ     -37.4171    XZZ       3.1603    YZZ      60.3504
       ZZZ    -121.8158
    Hexadecapole Moments (Debye-Ang^3)
      XXXX   -6547.8552   XXXY     658.2349   XXYY   -1304.4736
      XYYY     623.9172   YYYY   -1092.9869   XXXZ     913.9498
      XXYZ     -55.5104   XYYZ     340.7265   YYYZ    -112.8764
      XXZZ   -1471.1255   XYZZ     237.9944   YYZZ    -628.9456
      XZZZ     970.1216   YZZZ    -114.8360   ZZZZ   -2681.7987
 -----------------------------------------------------------------
 Calculating analytic gradient of the SCF energy
 Gradient of SCF Energy
            1           2           3           4           5           6
    1  -0.0001927   0.0000525   0.0000225   0.0000331  -0.0000582  -0.0002218
    2  -0.0000730   0.0000152  -0.0000866  -0.0000330  -0.0000134   0.0000264
    3  -0.0000668  -0.0001002   0.0000223  -0.0000744   0.0000280   0.0001937
            7           8           9          10          11          12
    1   0.0001521   0.0001383  -0.0000342   0.0000168   0.0000123   0.0001258
    2   0.0000001  -0.0000158   0.0000254   0.0000318   0.0000041   0.0001141
    3  -0.0001097  -0.0000862   0.0000053   0.0000908  -0.0000069  -0.0000688
           13          14          15          16          17          18
    1   0.0000566  -0.0000580   0.0000496  -0.0000771  -0.0001220   0.0000207
    2  -0.0000580   0.0000719   0.0000067  -0.0000099   0.0000706  -0.0000132
    3   0.0000173   0.0000195  -0.0000113   0.0000304   0.0000138   0.0000164
           19          20          21          22
    1   0.0000066   0.0000320   0.0000614  -0.0000162
    2  -0.0000631  -0.0000028   0.0000229  -0.0000205
    3   0.0001019   0.0000107  -0.0000393   0.0000138
 Max gradient component =       2.218E-04
 RMS gradient           =       7.216E-05
 Gradient time:  CPU 213.75 s  wall 213.76 s
 Geometry Optimization Parameters
   NAtoms,    NIC,     NZ,  NCons,   NDum,   NFix, NCnnct, MaxDiis
       22     155      22       0       0       0       0       0

 Cartesian Hessian Update
 Hessian updated using BFGS update


** GEOMETRY OPTIMIZATION IN DELOCALIZED INTERNAL COORDINATES **
   Searching for a Minimum

   Optimization Cycle:   6

                       Coordinates (Angstroms)
     ATOM                X               Y               Z
      1  C         0.0026443896   -0.0584671268    0.0310352171
      2  C        -0.0121570119    0.1414808838    1.4127507136
      3  H         0.9125427898    0.2429567148    1.9644382078
      4  C        -1.2164771096    0.2218723552    2.0997169495
      5  Cl       -1.1648856430    0.4789475087    3.8273325570
      6  C        -2.4424275526    0.1049982693    1.4283442711
      7  Cl       -3.9458980763    0.1991842117    2.2909003933
      8  C        -2.4165724637   -0.0902840776    0.0418567990
      9  Cl       -3.9007782222   -0.2378537103   -0.8687550701
     10  C        -1.2109080096   -0.1698980418   -0.6481555085
     11  H        -1.2286365976   -0.3322582980   -1.7179840736
     12  C         1.2866145998   -0.0892971394   -0.7266230261
     13  C         2.2869708973   -1.0494078300   -0.4899215809
     14  Cl        2.0245636973   -2.3192563803    0.6833075667
     15  C         3.4811108039   -1.0121899944   -1.2209269175
     16  Cl        4.7445963578   -2.1910257046   -0.9552756476
     17  C         3.6859213703   -0.0328104519   -2.1893095390
     18  H         4.6174665345   -0.0230508733   -2.7401796103
     19  C         2.6963616941    0.9101893389   -2.4362473190
     20  H         2.8558178029    1.6727274542   -3.1890334825
     21  C         1.5103571324    0.8793631605   -1.7119634072
     22  H         0.7451202558    1.6254739485   -1.8890666631
   Point Group: c1    Number of degrees of freedom:    60


   Energy is  -2761.514135643

 Hessian updated using BFGS update

 59 Hessian modes will be used to form the next step
  Hessian Eigenvalues:
     0.004879    0.019213    0.019806    0.022856    0.023331    0.023573
     0.023612    0.023867    0.023928    0.024012    0.024086    0.024110
     0.024111    0.024136    0.024139    0.024256    0.024572    0.027720
     0.157072    0.159936    0.159996    0.160416    0.160522    0.221170
     0.228082    0.234800    0.235608    0.245282    0.248136    0.249650
     0.249974    0.249998    0.250129    0.254280    0.279346    0.294437
     0.300826    0.301030    0.302802    0.306657    0.337855    0.353553
     0.356649    0.356663    0.356758    0.356869    0.367706    0.426547
     0.432270    0.439761    0.454511    0.464358    0.470252    0.472905
     0.477388    0.479404    0.480808    0.492859    0.529455

 Minimum search - taking simple RFO step
 Searching for Lamda that Minimizes Along All modes
 Value Taken    Lamda =  -0.00000278
 Step Taken.  Stepsize is  0.017384

                             Maximum     Tolerance    Cnvgd?
         Gradient           0.000437      0.000300      NO
         Displacement       0.015137      0.001200      NO
         Energy change     -0.000008      0.000001      NO


 New Cartesian Coordinates Obtained by Inverse Iteration

 Displacement from previous Coordinates is:  0.062419
 ----------------------------------------------------------------
             Standard Nuclear Orientation (Angstroms)
    I     Atom           X                Y                Z
 ----------------------------------------------------------------
    1      C       0.0026513577    -0.0584857637     0.0313037058
    2      C      -0.0123210786     0.1464629925     1.4123561146
    3      H       0.9123433008     0.2527114903     1.9632069041
    4      C      -1.2167133626     0.2268374556     2.0990884464
    5      Cl     -1.1653871704     0.4908566261     3.8256608389
    6      C      -2.4424514034     0.1046186562     1.4281456579
    7      Cl     -3.9462882724     0.1983685500     2.2907003249
    8      C      -2.4164327046    -0.0953846837     0.0424450228
    9      Cl     -3.9003726168    -0.2492888877    -0.8676641237
   10      C      -1.2106048824    -0.1747253421    -0.6474945433
   11      H      -1.2280661755    -0.3402700126    -1.7168488700
   12      C       1.2867183304    -0.0894303905    -0.7264634316
   13      C       2.2848760102    -1.0526850549    -0.4933443902
   14      Cl      2.0198844858    -2.3257177401     0.6757676116
   15      C       3.4791446763    -1.0153353129    -1.2243127076
   16      Cl      4.7405355567    -2.1974644264    -0.9631010244
   17      C       3.6861165090    -0.0326841862    -2.1889579371
   18      H       4.6176513409    -0.0227234676    -2.7398370246
   19      C       2.6986439840     0.9134627734    -2.4322950339
   20      H       2.8598228246     1.6787002030    -3.1819639547
   21      C       1.5125389919     0.8825019650    -1.7079394659
   22      H       0.7490579373     1.6310687732    -1.8822112899
 ----------------------------------------------------------------
 Nuclear Repulsion Energy =        1700.09029171 hartrees
 There are       81 alpha and       81 beta electrons
 Applying Cartesian multipole field
    Component          Value
    ---------          -----
     (2,0,0)        1.00000E-11
     (0,2,0)        2.00000E-11
     (0,0,2)       -3.00000E-11
 Nucleus-field energy     =     0.0000000049 hartrees
 Requested basis set is 6-311++G(d,p)
 There are 162 shells and 449 basis functions
 A cutoff of  1.0D-15 yielded  10063 shell pairs
 There are     83621 function pairs (     89792 Cartesian)
 Smallest overlap matrix eigenvalue = 3.05E-07
 Linear dependence detected in AO basis
 Number of orthogonalized atomic orbitals = 445
 Maximum deviation from orthogonality = 5.171E-10
 Guess from superposition of atomic densities
 Warning:  Energy on first SCF cycle will be non-variational
 SAD guess density has 162.000000 electrons

 -----------------------------------------------------------------------
  General SCF calculation program by
  Eric Jon Sundstrom, Paul Horn, Yuezhi Mao, Dmitri Zuev, Alec White,
  David Stuck, Shaama M.S., Shane Yost, Joonho Lee, David Small,
  Daniel Levine, Susi Lehtola, Hugh Burton, Evgeny Epifanovsky,
  Bang C. Huynh
 -----------------------------------------------------------------------
 Exchange:     0.2000 Hartree-Fock + 0.0800 Slater + 0.7200 B88
 Correlation:  0.1900 VWN1RPA + 0.8100 LYP
 Using SG-1 standard quadrature grid
 A restricted SCF calculation will be
 performed using DIIS
 SCF converges when DIIS error is below 1.0e-08
 ---------------------------------------
  Cycle       Energy         DIIS error
 ---------------------------------------
    1   -2765.5021486674      2.92e-02  
    2   -2761.3613278538      2.41e-03  
    3   -2761.2106575822      3.27e-03  
    4   -2761.4969118412      7.73e-04  
    5   -2761.5113553033      3.27e-04  
    6   -2761.5138327594      1.09e-04  
    7   -2761.5140982740      3.79e-05  
    8   -2761.5141329483      1.33e-05  
    9   -2761.5141371591      3.02e-06  
   10   -2761.5141373675      1.11e-06  
   11   -2761.5141373979      3.54e-07  
   12   -2761.5141374009      1.19e-07  
   13   -2761.5141374012      4.30e-08  
   14   -2761.5141374013      1.47e-08  
   15   -2761.5141374014      6.09e-09  Convergence criterion met
 ---------------------------------------
 SCF time:   CPU 653.89s  wall 654.00s 
 SCF   energy in the final basis set =    -2761.5141374014
 Total energy in the final basis set =    -2761.5141374014

 --------------------------------------------------------------

                    Orbital Energies (a.u.)
 --------------------------------------------------------------

 Alpha MOs
 -- Occupied --
********-101.5740-101.5729-101.5726-101.5718 -10.2733 -10.2710 -10.2704
-10.2701 -10.2674 -10.2296 -10.2269 -10.2145 -10.2135 -10.2128 -10.2099
-10.2091  -9.4895  -9.4886  -9.4874  -9.4874  -9.4864  -7.2545  -7.2535
 -7.2522  -7.2521  -7.2513  -7.2445  -7.2435  -7.2435  -7.2427  -7.2423
 -7.2422  -7.2417  -7.2416  -7.2413  -7.2406  -0.9493  -0.9370  -0.8972
 -0.8849  -0.8729  -0.8652  -0.8494  -0.7934  -0.7616  -0.7553  -0.7477
 -0.6644  -0.6412  -0.6266  -0.6124  -0.5515  -0.5332  -0.5295  -0.5121
 -0.4958  -0.4780  -0.4633  -0.4629  -0.4602  -0.4489  -0.4368  -0.4270
 -0.4095  -0.4007  -0.3959  -0.3843  -0.3665  -0.3626  -0.3564  -0.3493
 -0.3466  -0.3411  -0.3383  -0.3220  -0.3178  -0.2880  -0.2718  -0.2700
 -0.2635
 -- Virtual --
 -0.0669  -0.0552  -0.0461  -0.0360  -0.0349  -0.0239  -0.0139   0.0022
  0.0090   0.0134   0.0156   0.0212   0.0226   0.0304   0.0348   0.0436
  0.0494   0.0525   0.0570   0.0632   0.0692   0.0723   0.0759   0.0770
  0.0809   0.0859   0.0881   0.0918   0.0962   0.0980   0.1000   0.1059
  0.1086   0.1121   0.1127   0.1172   0.1213   0.1233   0.1260   0.1275
  0.1295   0.1318   0.1335   0.1351   0.1423   0.1535   0.1567   0.1580
  0.1601   0.1657   0.1667   0.1709   0.1727   0.1794   0.1819   0.1842
  0.1864   0.1941   0.2012   0.2055   0.2065   0.2114   0.2184   0.2209
  0.2275   0.2328   0.2353   0.2436   0.2470   0.2503   0.2533   0.2554
  0.2588   0.2621   0.2629   0.2689   0.2714   0.2747   0.2777   0.2803
  0.2869   0.2906   0.2936   0.3002   0.3054   0.3110   0.3146   0.3211
  0.3228   0.3339   0.3368   0.3386   0.3543   0.3647   0.4188   0.4291
  0.4322   0.4358   0.4405   0.4470   0.4510   0.4543   0.4604   0.4663
  0.4678   0.4791   0.4820   0.4906   0.4932   0.4963   0.5028   0.5116
  0.5149   0.5387   0.5474   0.5554   0.5605   0.5660   0.5712   0.5781
  0.5827   0.5912   0.6029   0.6098   0.6147   0.6163   0.6227   0.6295
  0.6390   0.6451   0.6541   0.6589   0.6736   0.6775   0.6850   0.6900
  0.6926   0.7066   0.7128   0.7277   0.7394   0.7460   0.7504   0.7800
  0.7951   0.8145   0.8210   0.8271   0.8288   0.8324   0.8406   0.8462
  0.8467   0.8488   0.8534   0.8535   0.8586   0.8623   0.8629   0.8702
  0.8759   0.8814   0.8875   0.8911   0.8989   0.9042   0.9113   0.9214
  0.9288   0.9308   0.9391   0.9425   0.9526   0.9579   0.9641   0.9653
  0.9724   0.9774   0.9828   0.9925   1.0066   1.0252   1.0286   1.0367
  1.0492   1.0682   1.0934   1.0939   1.1181   1.1286   1.1437   1.1713
  1.2146   1.2321   1.2355   1.2447   1.2531   1.2616   1.2687   1.2792
  1.2866   1.2904   1.3171   1.3316   1.3477   1.3641   1.3664   1.4063
  1.4378   1.4888   1.4935   1.5001   1.5193   1.5419   1.5559   1.5825
  1.5921   1.5958   1.6076   1.6279   1.6485   1.6546   1.6780   1.6921
  1.7174   1.7482   1.7623   1.7779   1.7939   1.8131   1.8221   1.8461
  1.8802   1.8870   1.8881   1.8952   1.9023   1.9223   1.9254   1.9516
  1.9542   1.9573   1.9671   1.9807   2.0063   2.0367   2.0880   2.1073
  2.1214   2.1573   2.1891   2.2146   2.2320   2.2502   2.2573   2.2654
  2.2690   2.2834   2.2902   2.3044   2.3089   2.3253   2.3362   2.3465
  2.4133   2.4228   2.4302   2.4395   2.4466   2.4634   2.4994   2.5079
  2.5217   2.5295   2.5444   2.5564   2.6011   2.6150   2.6506   2.6608
  2.6827   2.6934   2.7096   2.7243   2.7315   2.7427   2.7540   2.7664
  2.7716   2.7810   2.7857   2.7937   2.8071   2.8358   2.8397   2.8874
  2.9129   2.9761   2.9857   3.0627   3.0825   3.1157   3.1227   3.1492
  3.1551   3.1855   3.2144   3.2204   3.2216   3.3424   3.3536   3.3883
  3.4306   3.5138   3.5965   3.6756   3.7042   3.7155   3.7750   3.9457
  3.9976   4.0457   4.0883   4.0990   4.3617   4.8051   4.8241   9.7454
  9.7729   9.7921   9.8109   9.8208  23.3816  23.5261  23.8382  23.8745
 23.8826  23.8903  23.9459  23.9987  24.0361  24.0422  24.1220  24.1508
 25.7746  25.8080  25.8173  25.8943  25.9147  26.0889  26.1071  26.1488
 26.1795  26.2367  26.4660  26.5674  26.6375  26.8091  26.8604 215.7351
215.7659 215.7877 215.8094 215.8225
 --------------------------------------------------------------

          Ground-State Mulliken Net Atomic Charges

     Atom                 Charge (a.u.)
  ----------------------------------------
      1 C                     0.469751
      2 C                    -1.137289
      3 H                     0.226332
      4 C                    -0.400273
      5 Cl                    0.607988
      6 C                    -0.227744
      7 Cl                    0.617498
      8 C                    -0.216081
      9 Cl                    0.584150
     10 C                    -0.765743
     11 H                     0.224957
     12 C                     0.313474
     13 C                    -1.282263
     14 Cl                    0.647011
     15 C                     0.764050
     16 Cl                    0.446130
     17 C                    -0.605677
     18 H                     0.200530
     19 C                    -0.389616
     20 H                     0.181699
     21 C                    -0.446986
     22 H                     0.188102
  ----------------------------------------
  Sum of atomic charges =     0.000000

 -----------------------------------------------------------------
                    Cartesian Multipole Moments
 -----------------------------------------------------------------
    Charge (ESU x 10^10)
                 0.0000
    Dipole Moment (Debye)
         X       1.5566      Y       1.8085      Z      -2.4255
       Tot       3.4025
    Quadrupole Moments (Debye-Ang)
        XX    -136.6299     XY       5.2232     YY    -134.4604
        XZ      -2.4392     YZ      -3.7602     ZZ    -128.6966
    Octopole Moments (Debye-Ang^2)
       XXX     -38.3519    XXY      65.4849    XYY     -20.6282
       YYY     158.0947    XXZ     -57.1593    XYZ      -9.2024
       YYZ     -37.2547    XZZ       3.2141    YZZ      60.5044
       ZZZ    -121.1282
    Hexadecapole Moments (Debye-Ang^3)
      XXXX   -6543.3353   XXXY     657.8452   XXYY   -1304.8295
      XYYY     623.2510   YYYY   -1099.6659   XXXZ     916.2698
      XXYZ     -56.8526   XYYZ     341.4052   YYYZ    -116.9642
      XXZZ   -1470.2379   XYZZ     237.9161   YYZZ    -629.6979
      XZZZ     972.7179   YZZZ    -118.2525   ZZZZ   -2680.4698
 -----------------------------------------------------------------
 Calculating analytic gradient of the SCF energy
 Gradient of SCF Energy
            1           2           3           4           5           6
    1  -0.0001858   0.0000022   0.0000019   0.0000832  -0.0000333  -0.0001406
    2  -0.0000429   0.0000164  -0.0000323  -0.0000219  -0.0000067   0.0000052
    3  -0.0000886   0.0000416   0.0000007  -0.0000827   0.0000340   0.0000483
            7           8           9          10          11          12
    1   0.0000478   0.0001051  -0.0000481   0.0000439   0.0000064   0.0001097
    2   0.0000032   0.0000031   0.0000144   0.0000193   0.0000136   0.0001247
    3  -0.0000571   0.0000068  -0.0000253   0.0000544  -0.0000129  -0.0001022
           13          14          15          16          17          18
    1   0.0000016  -0.0000195   0.0000544  -0.0000357  -0.0000653   0.0000154
    2  -0.0000826   0.0000300  -0.0000173   0.0000006   0.0000441   0.0000008
    3   0.0000517   0.0000040  -0.0000133   0.0000048   0.0000245   0.0000080
           19          20          21          22
    1   0.0000488   0.0000321  -0.0000243   0.0000002
    2  -0.0000467   0.0000048  -0.0000215  -0.0000083
    3   0.0000198   0.0000187   0.0000613   0.0000034
 Max gradient component =       1.858E-04
 RMS gradient           =       5.270E-05
 Gradient time:  CPU 242.86 s  wall 242.88 s
 Geometry Optimization Parameters
   NAtoms,    NIC,     NZ,  NCons,   NDum,   NFix, NCnnct, MaxDiis
       22     155      22       0       0       0       0       0

 Cartesian Hessian Update
 Hessian updated using BFGS update


** GEOMETRY OPTIMIZATION IN DELOCALIZED INTERNAL COORDINATES **
   Searching for a Minimum

   Optimization Cycle:   7

                       Coordinates (Angstroms)
     ATOM                X               Y               Z
      1  C         0.0026513577   -0.0584857637    0.0313037058
      2  C        -0.0123210786    0.1464629925    1.4123561146
      3  H         0.9123433008    0.2527114903    1.9632069041
      4  C        -1.2167133626    0.2268374556    2.0990884464
      5  Cl       -1.1653871704    0.4908566261    3.8256608389
      6  C        -2.4424514034    0.1046186562    1.4281456579
      7  Cl       -3.9462882724    0.1983685500    2.2907003249
      8  C        -2.4164327046   -0.0953846837    0.0424450228
      9  Cl       -3.9003726168   -0.2492888877   -0.8676641237
     10  C        -1.2106048824   -0.1747253421   -0.6474945433
     11  H        -1.2280661755   -0.3402700126   -1.7168488700
     12  C         1.2867183304   -0.0894303905   -0.7264634316
     13  C         2.2848760102   -1.0526850549   -0.4933443902
     14  Cl        2.0198844858   -2.3257177401    0.6757676116
     15  C         3.4791446763   -1.0153353129   -1.2243127076
     16  Cl        4.7405355567   -2.1974644264   -0.9631010244
     17  C         3.6861165090   -0.0326841862   -2.1889579371
     18  H         4.6176513409   -0.0227234676   -2.7398370246
     19  C         2.6986439840    0.9134627734   -2.4322950339
     20  H         2.8598228246    1.6787002030   -3.1819639547
     21  C         1.5125389919    0.8825019650   -1.7079394659
     22  H         0.7490579373    1.6310687732   -1.8822112899
   Point Group: c1    Number of degrees of freedom:    60


   Energy is  -2761.514137401

 Hessian updated using BFGS update

 60 Hessian modes will be used to form the next step
  Hessian Eigenvalues:
     0.004505    0.019212    0.019819    0.022791    0.023398    0.023566
     0.023617    0.023804    0.023935    0.023956    0.024080    0.024107
     0.024114    0.024126    0.024131    0.024141    0.024180    0.024455
     0.026959    0.156607    0.159977    0.160003    0.160148    0.160482
     0.221171    0.224327    0.234459    0.235063    0.239659    0.248341
     0.249616    0.249825    0.249993    0.250189    0.251825    0.268442
     0.284689    0.300719    0.301024    0.301192    0.302852    0.333792
     0.351049    0.356649    0.356662    0.356727    0.356873    0.361182
     0.425876    0.431925    0.436736    0.454241    0.467267    0.468824
     0.473093    0.475908    0.478851    0.480891    0.494607    0.530691

 Minimum search - taking simple RFO step
 Searching for Lamda that Minimizes Along All modes
 Value Taken    Lamda =   0.00000000
 Step Taken.  Stepsize is  0.005660

                             Maximum     Tolerance    Cnvgd?
         Gradient           0.000160      0.000300     YES
         Displacement       0.004794      0.001200      NO
         Energy change     -0.000002      0.000001      NO


 New Cartesian Coordinates Obtained by Inverse Iteration

 Displacement from previous Coordinates is:  0.020155
 ----------------------------------------------------------------
             Standard Nuclear Orientation (Angstroms)
    I     Atom           X                Y                Z
 ----------------------------------------------------------------
    1      C       0.0028917998    -0.0585053500     0.0317451379
    2      C      -0.0124281186     0.1480036281     1.4125265357
    3      H       0.9120976031     0.2558288345     1.9633141378
    4      C      -1.2170021305     0.2284914426     2.0990015847
    5      Cl     -1.1659325103     0.4947099652     3.8251727508
    6      C      -2.4424742004     0.1046532564     1.4279439253
    7      Cl     -3.9465814331     0.1982275267     2.2904073392
    8      C      -2.4162770544    -0.0968787939     0.0424863269
    9      Cl     -3.8998334716    -0.2527865880    -0.8677585725
   10      C      -1.2102482189    -0.1762728966    -0.6471619763
   11      H      -1.2274197426    -0.3429734545    -1.7163359218
   12      C       1.2868096857    -0.0895572383    -0.7261145076
   13      C       2.2843473480    -1.0536866182    -0.4944085051
   14      Cl      2.0185865155    -2.3281136596     0.6730467696
   15      C       3.4785452708    -1.0162493213    -1.2254920089
   16      Cl      4.7394315176    -2.1993245803    -0.9656924692
   17      C       3.6860589908    -0.0327132334    -2.1891220899
   18      H       4.6174817391    -0.0227855338    -2.7401641586
   19      C       2.6991500874     0.9144530765    -2.4311259979
   20      H       2.8605302152     1.6804512467    -3.1799713972
   21      C       1.5132292796     0.8834704558    -1.7064621749
   22      H       0.7503844667     1.6329520526    -1.8795938979
 ----------------------------------------------------------------
 Nuclear Repulsion Energy =        1700.03703252 hartrees
 There are       81 alpha and       81 beta electrons
 Applying Cartesian multipole field
    Component          Value
    ---------          -----
     (2,0,0)        1.00000E-11
     (0,2,0)        2.00000E-11
     (0,0,2)       -3.00000E-11
 Nucleus-field energy     =     0.0000000049 hartrees
 Requested basis set is 6-311++G(d,p)
 There are 162 shells and 449 basis functions
 A cutoff of  1.0D-15 yielded  10063 shell pairs
 There are     83621 function pairs (     89792 Cartesian)
 Smallest overlap matrix eigenvalue = 3.05E-07
 Linear dependence detected in AO basis
 Number of orthogonalized atomic orbitals = 445
 Maximum deviation from orthogonality = 5.411E-10
 Guess from superposition of atomic densities
 Warning:  Energy on first SCF cycle will be non-variational
 SAD guess density has 162.000000 electrons

 -----------------------------------------------------------------------
  General SCF calculation program by
  Eric Jon Sundstrom, Paul Horn, Yuezhi Mao, Dmitri Zuev, Alec White,
  David Stuck, Shaama M.S., Shane Yost, Joonho Lee, David Small,
  Daniel Levine, Susi Lehtola, Hugh Burton, Evgeny Epifanovsky,
  Bang C. Huynh
 -----------------------------------------------------------------------
 Exchange:     0.2000 Hartree-Fock + 0.0800 Slater + 0.7200 B88
 Correlation:  0.1900 VWN1RPA + 0.8100 LYP
 Using SG-1 standard quadrature grid
 A restricted SCF calculation will be
 performed using DIIS
 SCF converges when DIIS error is below 1.0e-08
 ---------------------------------------
  Cycle       Energy         DIIS error
 ---------------------------------------
    1   -2765.5018192516      2.92e-02  
    2   -2761.3613465972      2.41e-03  
    3   -2761.2106913458      3.27e-03  
    4   -2761.4969080680      7.73e-04  
    5   -2761.5113553357      3.27e-04  
    6   -2761.5138329740      1.09e-04  
    7   -2761.5140985239      3.80e-05  
    8   -2761.5141332308      1.33e-05  
    9   -2761.5141374411      3.02e-06  
   10   -2761.5141376490      1.11e-06  
   11   -2761.5141376796      3.53e-07  
   12   -2761.5141376826      1.19e-07  
   13   -2761.5141376830      4.30e-08  
   14   -2761.5141376830      1.47e-08  
   15   -2761.5141376832      6.09e-09  Convergence criterion met
 ---------------------------------------
 SCF time:   CPU 748.88s  wall 749.00s 
 SCF   energy in the final basis set =    -2761.5141376832
 Total energy in the final basis set =    -2761.5141376832

 --------------------------------------------------------------

                    Orbital Energies (a.u.)
 --------------------------------------------------------------

 Alpha MOs
 -- Occupied --
********-101.5740-101.5729-101.5726-101.5718 -10.2733 -10.2710 -10.2705
-10.2701 -10.2674 -10.2296 -10.2269 -10.2145 -10.2136 -10.2128 -10.2099
-10.2091  -9.4895  -9.4886  -9.4874  -9.4874  -9.4864  -7.2545  -7.2535
 -7.2522  -7.2521  -7.2513  -7.2444  -7.2435  -7.2435  -7.2427  -7.2423
 -7.2422  -7.2417  -7.2416  -7.2413  -7.2406  -0.9493  -0.9370  -0.8973
 -0.8849  -0.8729  -0.8652  -0.8494  -0.7934  -0.7616  -0.7553  -0.7477
 -0.6644  -0.6412  -0.6266  -0.6124  -0.5515  -0.5331  -0.5295  -0.5121
 -0.4958  -0.4780  -0.4633  -0.4629  -0.4601  -0.4489  -0.4368  -0.4270
 -0.4095  -0.4007  -0.3959  -0.3843  -0.3665  -0.3626  -0.3564  -0.3493
 -0.3466  -0.3411  -0.3383  -0.3220  -0.3178  -0.2879  -0.2718  -0.2700
 -0.2635
 -- Virtual --
 -0.0669  -0.0553  -0.0460  -0.0360  -0.0350  -0.0239  -0.0139   0.0022
  0.0090   0.0134   0.0156   0.0212   0.0226   0.0304   0.0347   0.0436
  0.0494   0.0525   0.0570   0.0632   0.0692   0.0723   0.0759   0.0770
  0.0809   0.0859   0.0881   0.0918   0.0961   0.0980   0.1000   0.1059
  0.1086   0.1121   0.1127   0.1172   0.1213   0.1233   0.1260   0.1275
  0.1295   0.1317   0.1335   0.1350   0.1423   0.1534   0.1567   0.1580
  0.1601   0.1657   0.1667   0.1709   0.1727   0.1794   0.1819   0.1842
  0.1863   0.1941   0.2012   0.2054   0.2065   0.2113   0.2184   0.2209
  0.2275   0.2328   0.2353   0.2436   0.2470   0.2502   0.2533   0.2554
  0.2587   0.2621   0.2628   0.2689   0.2714   0.2747   0.2777   0.2803
  0.2869   0.2907   0.2935   0.3000   0.3055   0.3109   0.3146   0.3211
  0.3228   0.3339   0.3368   0.3386   0.3543   0.3647   0.4188   0.4291
  0.4321   0.4358   0.4405   0.4470   0.4510   0.4543   0.4604   0.4663
  0.4678   0.4792   0.4820   0.4906   0.4931   0.4963   0.5027   0.5117
  0.5149   0.5387   0.5475   0.5554   0.5604   0.5661   0.5712   0.5779
  0.5827   0.5912   0.6028   0.6100   0.6148   0.6163   0.6229   0.6294
  0.6390   0.6452   0.6541   0.6590   0.6738   0.6774   0.6849   0.6900
  0.6927   0.7067   0.7128   0.7277   0.7394   0.7460   0.7504   0.7800
  0.7951   0.8146   0.8210   0.8271   0.8288   0.8324   0.8406   0.8462
  0.8467   0.8488   0.8534   0.8534   0.8586   0.8623   0.8629   0.8702
  0.8760   0.8815   0.8873   0.8912   0.8989   0.9043   0.9113   0.9213
  0.9287   0.9309   0.9390   0.9425   0.9526   0.9579   0.9641   0.9653
  0.9724   0.9775   0.9828   0.9926   1.0066   1.0253   1.0287   1.0366
  1.0492   1.0681   1.0935   1.0939   1.1183   1.1287   1.1437   1.1713
  1.2146   1.2321   1.2355   1.2447   1.2532   1.2616   1.2687   1.2792
  1.2866   1.2905   1.3171   1.3317   1.3477   1.3642   1.3664   1.4063
  1.4375   1.4887   1.4935   1.5001   1.5195   1.5419   1.5559   1.5825
  1.5921   1.5959   1.6076   1.6280   1.6485   1.6545   1.6780   1.6921
  1.7174   1.7483   1.7623   1.7779   1.7939   1.8130   1.8220   1.8461
  1.8802   1.8868   1.8881   1.8950   1.9024   1.9224   1.9255   1.9518
  1.9542   1.9572   1.9673   1.9807   2.0064   2.0368   2.0881   2.1073
  2.1214   2.1572   2.1891   2.2146   2.2320   2.2502   2.2573   2.2653
  2.2689   2.2834   2.2901   2.3044   2.3090   2.3252   2.3363   2.3465
  2.4135   2.4230   2.4302   2.4395   2.4466   2.4634   2.4994   2.5079
  2.5217   2.5295   2.5444   2.5564   2.6011   2.6149   2.6508   2.6608
  2.6828   2.6933   2.7097   2.7244   2.7315   2.7429   2.7539   2.7664
  2.7714   2.7808   2.7856   2.7933   2.8075   2.8358   2.8397   2.8872
  2.9128   2.9762   2.9858   3.0628   3.0825   3.1157   3.1226   3.1492
  3.1550   3.1855   3.2144   3.2204   3.2216   3.3424   3.3535   3.3882
  3.4306   3.5137   3.5965   3.6756   3.7043   3.7155   3.7751   3.9458
  3.9976   4.0457   4.0883   4.0989   4.3614   4.8051   4.8240   9.7455
  9.7729   9.7921   9.8109   9.8208  23.3816  23.5261  23.8382  23.8746
 23.8826  23.8903  23.9459  23.9988  24.0360  24.0421  24.1219  24.1507
 25.7745  25.8079  25.8173  25.8943  25.9146  26.0889  26.1070  26.1488
 26.1795  26.2369  26.4660  26.5673  26.6374  26.8090  26.8603 215.7352
215.7659 215.7877 215.8094 215.8224
 --------------------------------------------------------------

          Ground-State Mulliken Net Atomic Charges

     Atom                 Charge (a.u.)
  ----------------------------------------
      1 C                     0.469176
      2 C                    -1.134763
      3 H                     0.226453
      4 C                    -0.399928
      5 Cl                    0.607884
      6 C                    -0.228797
      7 Cl                    0.617394
      8 C                    -0.215426
      9 Cl                    0.584190
     10 C                    -0.767579
     11 H                     0.224983
     12 C                     0.313154
     13 C                    -1.284234
     14 Cl                    0.646927
     15 C                     0.765408
     16 Cl                    0.446095
     17 C                    -0.604644
     18 H                     0.200541
     19 C                    -0.390031
     20 H                     0.181683
     21 C                    -0.446738
     22 H                     0.188251
  ----------------------------------------
  Sum of atomic charges =     0.000000

 -----------------------------------------------------------------
                    Cartesian Multipole Moments
 -----------------------------------------------------------------
    Charge (ESU x 10^10)
                -0.0000
    Dipole Moment (Debye)
         X       1.5573      Y       1.8111      Z      -2.4233
       Tot       3.4026
    Quadrupole Moments (Debye-Ang)
        XX    -136.6297     XY       5.2322     YY    -134.4579
        XZ      -2.4336     YZ      -3.7589     ZZ    -128.7041
    Octopole Moments (Debye-Ang^2)
       XXX     -38.2476    XXY      65.5512    XYY     -20.5972
       YYY     158.2605    XXZ     -57.1010    XYZ      -9.2105
       YYZ     -37.1921    XZZ       3.2351    YZZ      60.5520
       ZZZ    -120.8811
    Hexadecapole Moments (Debye-Ang^3)
      XXXX   -6542.0761   XXXY     657.8343   XXYY   -1304.9857
      XYYY     623.1560   YYYY   -1101.8538   XXXZ     917.1168
      XXYZ     -57.2889   XYYZ     341.6462   YYYZ    -118.3221
      XXZZ   -1469.9637   XYZZ     237.9257   YYZZ    -629.9625
      XZZZ     973.5534   YZZZ    -119.3873   ZZZZ   -2680.0108
 -----------------------------------------------------------------
 Calculating analytic gradient of the SCF energy
 Gradient of SCF Energy
            1           2           3           4           5           6
    1  -0.0000527  -0.0000203  -0.0000061   0.0000400  -0.0000188  -0.0000446
    2  -0.0000093  -0.0000013  -0.0000093  -0.0000092  -0.0000083   0.0000019
    3  -0.0000447   0.0000481  -0.0000029  -0.0000402   0.0000127  -0.0000220
            7           8           9          10          11          12
    1  -0.0000020   0.0000276  -0.0000166   0.0000253   0.0000025   0.0000266
    2   0.0000031   0.0000140   0.0000112   0.0000061   0.0000123   0.0000409
    3  -0.0000148   0.0000236  -0.0000312   0.0000016  -0.0000096  -0.0000365
           13          14          15          16          17          18
    1  -0.0000016  -0.0000090   0.0000100  -0.0000093  -0.0000093   0.0000094
    2  -0.0000317   0.0000017  -0.0000136  -0.0000054   0.0000103   0.0000007
    3   0.0000285  -0.0000081   0.0000110   0.0000015   0.0000109   0.0000117
           19          20          21          22
    1   0.0000360   0.0000192  -0.0000179   0.0000118
    2  -0.0000072   0.0000055  -0.0000160   0.0000036
    3  -0.0000008   0.0000174   0.0000418   0.0000022
 Max gradient component =       5.274E-05
 RMS gradient           =       2.111E-05
 Gradient time:  CPU 240.48 s  wall 240.50 s
 Geometry Optimization Parameters
   NAtoms,    NIC,     NZ,  NCons,   NDum,   NFix, NCnnct, MaxDiis
       22     155      22       0       0       0       0       0

 Cartesian Hessian Update
 Hessian updated using BFGS update


** GEOMETRY OPTIMIZATION IN DELOCALIZED INTERNAL COORDINATES **
   Searching for a Minimum

   Optimization Cycle:   8

                       Coordinates (Angstroms)
     ATOM                X               Y               Z
      1  C         0.0028917998   -0.0585053500    0.0317451379
      2  C        -0.0124281186    0.1480036281    1.4125265357
      3  H         0.9120976031    0.2558288345    1.9633141378
      4  C        -1.2170021305    0.2284914426    2.0990015847
      5  Cl       -1.1659325103    0.4947099652    3.8251727508
      6  C        -2.4424742004    0.1046532564    1.4279439253
      7  Cl       -3.9465814331    0.1982275267    2.2904073392
      8  C        -2.4162770544   -0.0968787939    0.0424863269
      9  Cl       -3.8998334716   -0.2527865880   -0.8677585725
     10  C        -1.2102482189   -0.1762728966   -0.6471619763
     11  H        -1.2274197426   -0.3429734545   -1.7163359218
     12  C         1.2868096857   -0.0895572383   -0.7261145076
     13  C         2.2843473480   -1.0536866182   -0.4944085051
     14  Cl        2.0185865155   -2.3281136596    0.6730467696
     15  C         3.4785452708   -1.0162493213   -1.2254920089
     16  Cl        4.7394315176   -2.1993245803   -0.9656924692
     17  C         3.6860589908   -0.0327132334   -2.1891220899
     18  H         4.6174817391   -0.0227855338   -2.7401641586
     19  C         2.6991500874    0.9144530765   -2.4311259979
     20  H         2.8605302152    1.6804512467   -3.1799713972
     21  C         1.5132292796    0.8834704558   -1.7064621749
     22  H         0.7503844667    1.6329520526   -1.8795938979
   Point Group: c1    Number of degrees of freedom:    60


   Energy is  -2761.514137683

 Hessian updated using BFGS update

 60 Hessian modes will be used to form the next step
  Hessian Eigenvalues:
     0.004667    0.019221    0.019837    0.022711    0.023202    0.023424
     0.023579    0.023635    0.023889    0.023936    0.024048    0.024088
     0.024111    0.024114    0.024126    0.024138    0.024230    0.024526
     0.027111    0.156720    0.158997    0.159990    0.160404    0.160591
     0.199610    0.221705    0.233272    0.234972    0.236977    0.248233
     0.248517    0.249656    0.249997    0.250463    0.254434    0.266676
     0.284395    0.299194    0.301009    0.301059    0.302851    0.330331
     0.350817    0.356651    0.356657    0.356680    0.356873    0.360905
     0.425265    0.429260    0.434625    0.453721    0.460099    0.469221
     0.473003    0.476135    0.479114    0.481433    0.495527    0.529650

 Minimum search - taking simple RFO step
 Searching for Lamda that Minimizes Along All modes
 Value Taken    Lamda =   0.00000000
 Step Taken.  Stepsize is  0.000662

                             Maximum     Tolerance    Cnvgd?
         Gradient           0.000048      0.000300     YES
         Displacement       0.000332      0.001200     YES
         Energy change     -0.000000      0.000001     YES

 Final energy is   -2761.5141376831989     


 ******************************
 **  OPTIMIZATION CONVERGED  **
 ******************************

                       Coordinates (Angstroms)
     ATOM                X               Y               Z
      1  C         0.0028917998   -0.0585053500    0.0317451379
      2  C        -0.0124281186    0.1480036281    1.4125265357
      3  H         0.9120976031    0.2558288345    1.9633141378
      4  C        -1.2170021305    0.2284914426    2.0990015847
      5  Cl       -1.1659325103    0.4947099652    3.8251727508
      6  C        -2.4424742004    0.1046532564    1.4279439253
      7  Cl       -3.9465814331    0.1982275267    2.2904073392
      8  C        -2.4162770544   -0.0968787939    0.0424863269
      9  Cl       -3.8998334716   -0.2527865880   -0.8677585725
     10  C        -1.2102482189   -0.1762728966   -0.6471619763
     11  H        -1.2274197426   -0.3429734545   -1.7163359218
     12  C         1.2868096857   -0.0895572383   -0.7261145076
     13  C         2.2843473480   -1.0536866182   -0.4944085051
     14  Cl        2.0185865155   -2.3281136596    0.6730467696
     15  C         3.4785452708   -1.0162493213   -1.2254920089
     16  Cl        4.7394315176   -2.1993245803   -0.9656924692
     17  C         3.6860589908   -0.0327132334   -2.1891220899
     18  H         4.6174817391   -0.0227855338   -2.7401641586
     19  C         2.6991500874    0.9144530765   -2.4311259979
     20  H         2.8605302152    1.6804512467   -3.1799713972
     21  C         1.5132292796    0.8834704558   -1.7064621749
     22  H         0.7503844667    1.6329520526   -1.8795938979

Z-matrix Print:
$molecule
0 1
Cl
C  1 1.748641
C  2 1.400712 1 119.835869
C  3 1.392476 2 120.472586 1 177.919291 0
H  4 1.082263 3 119.149100 2 179.887672 0
C  4 1.389129 3 119.754499 2 -0.286053 0
H  6 1.083313 4 119.782760 3 179.935906 0
C  6 1.390146 4 120.004546 3 0.415929 0
H  8 1.083342 6 120.131383 4 178.776177 0
C  8 1.399689 6 121.238649 4 0.066142 0
C  10 1.491228 8 118.734633 6 179.107268 0
C  11 1.395168 10 119.972736 8 59.836873 0
H  12 1.082228 11 120.500287 10 3.256241 0
C  12 1.391554 11 120.505597 10 -177.502549 0
C  11 1.396223 10 121.005355 8 -117.236578 0
H  15 1.081546 11 120.596822 10 -2.101579 0
C  15 1.388785 11 120.458968 10 177.399163 0
C  14 1.400284 12 120.982344 11 0.117444 0
Cl 18 1.736358 14 121.024965 12 -179.779518 0
Cl 17 1.747326 15 118.150807 11 -179.751708 0
Cl 14 1.747510 12 118.198843 11 -179.986377 0
Cl 3 1.748427 2 121.278022 1 -1.677387 0
$end


 --------------------------------------------------------------

                    Orbital Energies (a.u.)
 --------------------------------------------------------------

 Alpha MOs
 -- Occupied --
********-101.5740-101.5729-101.5726-101.5718 -10.2733 -10.2710 -10.2705
-10.2701 -10.2674 -10.2296 -10.2269 -10.2145 -10.2136 -10.2128 -10.2099
-10.2091  -9.4895  -9.4886  -9.4874  -9.4874  -9.4864  -7.2545  -7.2535
 -7.2522  -7.2521  -7.2513  -7.2444  -7.2435  -7.2435  -7.2427  -7.2423
 -7.2422  -7.2417  -7.2416  -7.2413  -7.2406  -0.9493  -0.9370  -0.8973
 -0.8849  -0.8729  -0.8652  -0.8494  -0.7934  -0.7616  -0.7553  -0.7477
 -0.6644  -0.6412  -0.6266  -0.6124  -0.5515  -0.5331  -0.5295  -0.5121
 -0.4958  -0.4780  -0.4633  -0.4629  -0.4601  -0.4489  -0.4368  -0.4270
 -0.4095  -0.4007  -0.3959  -0.3843  -0.3665  -0.3626  -0.3564  -0.3493
 -0.3466  -0.3411  -0.3383  -0.3220  -0.3178  -0.2879  -0.2718  -0.2700
 -0.2635
 -- Virtual --
 -0.0669  -0.0553  -0.0460  -0.0360  -0.0350  -0.0239  -0.0139   0.0022
  0.0090   0.0134   0.0156   0.0212   0.0226   0.0304   0.0347   0.0436
  0.0494   0.0525   0.0570   0.0632   0.0692   0.0723   0.0759   0.0770
  0.0809   0.0859   0.0881   0.0918   0.0961   0.0980   0.1000   0.1059
  0.1086   0.1121   0.1127   0.1172   0.1213   0.1233   0.1260   0.1275
  0.1295   0.1317   0.1335   0.1350   0.1423   0.1534   0.1567   0.1580
  0.1601   0.1657   0.1667   0.1709   0.1727   0.1794   0.1819   0.1842
  0.1863   0.1941   0.2012   0.2054   0.2065   0.2113   0.2184   0.2209
  0.2275   0.2328   0.2353   0.2436   0.2470   0.2502   0.2533   0.2554
  0.2587   0.2621   0.2628   0.2689   0.2714   0.2747   0.2777   0.2803
  0.2869   0.2907   0.2935   0.3000   0.3055   0.3109   0.3146   0.3211
  0.3228   0.3339   0.3368   0.3386   0.3543   0.3647   0.4188   0.4291
  0.4321   0.4358   0.4405   0.4470   0.4510   0.4543   0.4604   0.4663
  0.4678   0.4792   0.4820   0.4906   0.4931   0.4963   0.5027   0.5117
  0.5149   0.5387   0.5475   0.5554   0.5604   0.5661   0.5712   0.5779
  0.5827   0.5912   0.6028   0.6100   0.6148   0.6163   0.6229   0.6294
  0.6390   0.6452   0.6541   0.6590   0.6738   0.6774   0.6849   0.6900
  0.6927   0.7067   0.7128   0.7277   0.7394   0.7460   0.7504   0.7800
  0.7951   0.8146   0.8210   0.8271   0.8288   0.8324   0.8406   0.8462
  0.8467   0.8488   0.8534   0.8534   0.8586   0.8623   0.8629   0.8702
  0.8760   0.8815   0.8873   0.8912   0.8989   0.9043   0.9113   0.9213
  0.9287   0.9309   0.9390   0.9425   0.9526   0.9579   0.9641   0.9653
  0.9724   0.9775   0.9828   0.9926   1.0066   1.0253   1.0287   1.0366
  1.0492   1.0681   1.0935   1.0939   1.1183   1.1287   1.1437   1.1713
  1.2146   1.2321   1.2355   1.2447   1.2532   1.2616   1.2687   1.2792
  1.2866   1.2905   1.3171   1.3317   1.3477   1.3642   1.3664   1.4063
  1.4375   1.4887   1.4935   1.5001   1.5195   1.5419   1.5559   1.5825
  1.5921   1.5959   1.6076   1.6280   1.6485   1.6545   1.6780   1.6921
  1.7174   1.7483   1.7623   1.7779   1.7939   1.8130   1.8220   1.8461
  1.8802   1.8868   1.8881   1.8950   1.9024   1.9224   1.9255   1.9518
  1.9542   1.9572   1.9673   1.9807   2.0064   2.0368   2.0881   2.1073
  2.1214   2.1572   2.1891   2.2146   2.2320   2.2502   2.2573   2.2653
  2.2689   2.2834   2.2901   2.3044   2.3090   2.3252   2.3363   2.3465
  2.4135   2.4230   2.4302   2.4395   2.4466   2.4634   2.4994   2.5079
  2.5217   2.5295   2.5444   2.5564   2.6011   2.6149   2.6508   2.6608
  2.6828   2.6933   2.7097   2.7244   2.7315   2.7429   2.7539   2.7664
  2.7714   2.7808   2.7856   2.7933   2.8075   2.8358   2.8397   2.8872
  2.9128   2.9762   2.9858   3.0628   3.0825   3.1157   3.1226   3.1492
  3.1550   3.1855   3.2144   3.2204   3.2216   3.3424   3.3535   3.3882
  3.4306   3.5137   3.5965   3.6756   3.7043   3.7155   3.7751   3.9458
  3.9976   4.0457   4.0883   4.0989   4.3614   4.8051   4.8240   9.7455
  9.7729   9.7921   9.8109   9.8208  23.3816  23.5261  23.8382  23.8746
 23.8826  23.8903  23.9459  23.9988  24.0360  24.0421  24.1219  24.1507
 25.7745  25.8079  25.8173  25.8943  25.9146  26.0889  26.1070  26.1488
 26.1795  26.2369  26.4660  26.5673  26.6374  26.8090  26.8603 215.7352
215.7659 215.7877 215.8094 215.8224
 --------------------------------------------------------------

          Ground-State Mulliken Net Atomic Charges

     Atom                 Charge (a.u.)
  ----------------------------------------
      1 C                     0.469176
      2 C                    -1.134763
      3 H                     0.226453
      4 C                    -0.399928
      5 Cl                    0.607884
      6 C                    -0.228797
      7 Cl                    0.617394
      8 C                    -0.215426
      9 Cl                    0.584190
     10 C                    -0.767579
     11 H                     0.224983
     12 C                     0.313154
     13 C                    -1.284234
     14 Cl                    0.646927
     15 C                     0.765408
     16 Cl                    0.446095
     17 C                    -0.604644
     18 H                     0.200541
     19 C                    -0.390031
     20 H                     0.181683
     21 C                    -0.446738
     22 H                     0.188251
  ----------------------------------------
  Sum of atomic charges =     0.000000

 -----------------------------------------------------------------
                    Cartesian Multipole Moments
 -----------------------------------------------------------------
    Charge (ESU x 10^10)
                -0.0000
    Dipole Moment (Debye)
         X       1.5573      Y       1.8111      Z      -2.4233
       Tot       3.4026
    Quadrupole Moments (Debye-Ang)
        XX    -136.6297     XY       5.2322     YY    -134.4579
        XZ      -2.4336     YZ      -3.7589     ZZ    -128.7041
    Octopole Moments (Debye-Ang^2)
       XXX     -38.2476    XXY      65.5512    XYY     -20.5972
       YYY     158.2605    XXZ     -57.1010    XYZ      -9.2105
       YYZ     -37.1921    XZZ       3.2351    YZZ      60.5520
       ZZZ    -120.8811
    Hexadecapole Moments (Debye-Ang^3)
      XXXX   -6542.0761   XXXY     657.8343   XXYY   -1304.9857
      XYYY     623.1560   YYYY   -1101.8538   XXXZ     917.1168
      XXYZ     -57.2889   XYYZ     341.6462   YYYZ    -118.3221
      XXZZ   -1469.9637   XYZZ     237.9257   YYZZ    -629.9625
      XZZZ     973.5534   YZZZ    -119.3873   ZZZZ   -2680.0108
 -----------------------------------------------------------------
Archival summary:
1\1\december\OPT\ProcedureUnspecified\BasisUnspecified\l5125\taweetha\ThuJan1611:59:442020ThuJan1611:59:442020\0\\#,OPT,ProcedureUnspecified,BasisUnspecified,\\0,1\Cl\C,1,1.74864\C,2,1.40071,1,119.836\C,3,1.39248,2,120.473,1,177.919,0\H,4,1.08226,3,119.149,2,179.888,0\C,4,1.38913,3,119.754,2,-0.286053,0\H,6,1.08331,4,119.783,3,179.936,0\C,6,1.39015,4,120.005,3,0.415929,0\H,8,1.08334,6,120.131,4,178.776,0\C,8,1.39969,6,121.239,4,0.0661423,0\C,10,1.49123,8,118.735,6,179.107,0\C,11,1.39517,10,119.973,8,59.8369,0\H,12,1.08223,11,120.5,10,3.25624,0\C,12,1.39155,11,120.506,10,-177.503,0\C,11,1.39622,10,121.005,8,-117.237,0\H,15,1.08155,11,120.597,10,-2.10158,0\C,15,1.38879,11,120.459,10,177.399,0\C,14,1.40028,12,120.982,11,0.117444,0\Cl,18,1.73636,14,121.025,12,-179.78,0\Cl,17,1.74733,15,118.151,11,-179.752,0\Cl,14,1.74751,12,118.199,11,-179.986,0\Cl,3,1.74843,2,121.278,1,-1.67739,0\\\@

 Total job time:  7105.82s(wall), 7105.30s(cpu) 
 Thu Jan 16 11:59:44 2020

        *************************************************************
        *                                                           *
        *  Thank you very much for using Q-Chem.  Have a nice day.  *
        *                                                           *
        *************************************************************


 
User input: 2 of 2 
 
                  Welcome to Q-Chem
     A Quantum Leap Into The Future Of Chemistry


 Q-Chem 5.2 (devel), Q-Chem, Inc., Pleasanton, CA (2019)

 Yihan Shao,  Zhengting Gan,  E. Epifanovsky,  A. T. B. Gilbert,  M. Wormit,  
 J. Kussmann,  A. W. Lange,  A. Behn,  Jia Deng,  Xintian Feng,  D. Ghosh,  
 M. Goldey,  P. R. Horn,  L. D. Jacobson,  I. Kaliman,  T. Kus,  A. Landau,  
 Jie Liu,  E. I. Proynov,  R. M. Richard,  R. P. Steele,  E. J. Sundstrom,  
 H. L. Woodcock III,  P. M. Zimmerman,  D. Zuev,  B. Albrecht,  E. Alguire,  
 S. A. Baeppler,  D. Barton,  Z. Benda,  Y. A. Bernard,  E. J. Berquist,  
 K. B. Bravaya,  H. Burton,  D. Casanova,  Chun-Min Chang,  Yunqing Chen,  
 A. Chien,  K. D. Closser,  M. P. Coons,  S. Coriani,  S. Dasgupta,  
 A. L. Dempwolff,  M. Diedenhofen,  Hainam Do,  R. G. Edgar,  Po-Tung Fang,  
 S. Faraji,  S. Fatehi,  Qingguo Feng,  K. D. Fenk,  J. Fosso-Tande,  
 J. Gayvert,  Qinghui Ge,  A. Ghysels,  G. Gidofalvi,  J. Gomes,  
 J. Gonthier,  A. Gunina,  D. Hait,  M. W. D. Hanson-Heine,  
 P. H. P. Harbach,  A. W. Hauser,  M. F. Herbst,  J. E. Herr,  
 E. G. Hohenstein,  Z. C. Holden,  Kerwin Hui,  B. C. Huynh,  T.-C. Jagau,  
 Hyunjun Ji,  B. Kaduk,  K. Khistyaev,  Jaehoon Kim,  P. Klunzinger,  K. Koh,  
 D. Kosenkov,  L. Koulias,  T. Kowalczyk,  C. M. Krauter,  A. Kunitsa,  
 Ka Un Lao,  A. Laurent,  K. V. Lawler,  Joonho Lee,  D. Lefrancois,  
 S. Lehtola,  D. S. Levine,  Yi-Pei Li,  You-Sheng Lin,  Fenglai Liu,  
 E. Livshits,  A. Luenser,  P. Manohar,  E. Mansoor,  S. F. Manzer,  
 Shan-Ping Mao,  Yuezhi Mao,  N. Mardirossian,  A. V. Marenich,  
 T. Markovich,  L. A. Martinez-Martinez,  S. A. Maurer,  N. J. Mayhall,  
 S. C. McKenzie,  J.-M. Mewes,  P. Morgante,  A. F. Morrison,  
 J. W. Mullinax,  K. Nanda,  T. S. Nguyen-Beck,  R. Olivares-Amaya,  
 J. A. Parkhill,  Zheng Pei,  T. M. Perrine,  F. Plasser,  P. Pokhilko,  
 S. Prager,  A. Prociuk,  E. Ramos,  D. R. Rehn,  F. Rob,  M. Scheurer,  
 M. Schneider,  N. Sergueev,  S. M. Sharada,  S. Sharma,  D. W. Small,  
 T. Stauch,  T. Stein,  Yu-Chuan Su,  A. J. W. Thom,  A. Tkatchenko,  
 T. Tsuchimochi,  N. M. Tubman,  L. Vogt,  M. L. Vidal,  O. Vydrov,  
 M. A. Watson,  J. Wenzel,  M. de Wergifosse,  T. A. Wesolowski,  A. White,  
 J. Witte,  A. Yamada,  Jun Yang,  K. Yao,  S. Yeganeh,  S. R. Yost,  
 Zhi-Qiang You,  A. Zech,  Igor Ying Zhang,  Xing Zhang,  Yan Zhao,  
 Ying Zhu,  B. R. Brooks,  G. K. L. Chan,  C. J. Cramer,  M. S. Gordon,  
 W. J. Hehre,  A. Klamt,  M. W. Schmidt,  C. D. Sherrill,  D. G. Truhlar,  
 A. Aspuru-Guzik,  R. Baer,  A. T. Bell,  N. A. Besley,  Jeng-Da Chai,  
 A. E. DePrince, III,  R. A. DiStasio Jr.,  A. Dreuw,  B. D. Dunietz,  
 T. R. Furlani,  Chao-Ping Hsu,  Yousung Jung,  Jing Kong,  D. S. Lambrecht,  
 WanZhen Liang,  C. Ochsenfeld,  V. A. Rassolov,  L. V. Slipchenko,  
 J. E. Subotnik,  T. Van Voorhis,  J. M. Herbert,  A. I. Krylov,  
 P. M. W. Gill,  M. Head-Gordon

 Contributors to earlier versions of Q-Chem not listed above: 
 R. D. Adamson,  B. Austin,  J. Baker,  G. J. O. Beran,  K. Brandhorst,  
 S. T. Brown,  E. F. C. Byrd,  A. K. Chakraborty,  C.-L. Cheng,  
 Siu Hung Chien,  D. M. Chipman,  D. L. Crittenden,  H. Dachsel,  
 R. J. Doerksen,  A. D. Dutoi,  L. Fusti-Molnar,  W. A. Goddard III,  
 A. Golubeva-Zadorozhnaya,  S. R. Gwaltney,  G. Hawkins,  A. Heyden,  
 S. Hirata,  G. Kedziora,  F. J. Keil,  C. Kelley,  Jihan Kim,  R. A. King,  
 R. Z. Khaliullin,  P. P. Korambath,  W. Kurlancheek,  A. M. Lee,  M. S. Lee,  
 S. V. Levchenko,  Ching Yeh Lin,  D. Liotard,  R. C. Lochan,  I. Lotan,  
 P. E. Maslen,  N. Nair,  D. P. O'Neill,  D. Neuhauser,  E. Neuscamman,  
 C. M. Oana,  R. Olson,  B. Peters,  R. Peverati,  P. A. Pieniazek,  
 Y. M. Rhee,  J. Ritchie,  M. A. Rohrdanz,  E. Rosta,  N. J. Russ,  
 H. F. Schaefer III,  N. E. Schultz,  N. Shenvi,  A. C. Simmonett,  A. Sodt,  
 D. Stuck,  K. S. Thanthiriwatte,  V. Vanovschi,  Tao Wang,  A. Warshel,  
 C. F. Williams,  Q. Wu,  X. Xu,  W. Zhang

 Please cite Q-Chem as follows:
 Y. Shao et al., Mol. Phys. 113, 184-215 (2015)
 DOI: 10.1080/00268976.2014.952696

 Q-Chem 5.2.1 for Intel X86 EM64T Linux

 Parts of Q-Chem use Armadillo 8.300.2 (Tropical Shenanigans).
 http://arma.sourceforge.net/

 Q-Chem begins on Thu Jan 16 11:59:44 2020  

Host: 
0

     Scratch files written to /scratch/taweetham/qchem15599//
NAlpha2: 162
NElect   162
Mult     1
The previous job contains 0 fragments, simply inherited here

 Q-Chem warning in module libgen/rem_setup.C, line 2168:

 Setting Thresh to 1e-14


Checking the input file for inconsistencies... 	...done.

--------------------------------------------------------------
User input:
--------------------------------------------------------------

$MOLECULE
READ
$END

$REM
   JOB_TYPE 	FREQUENCY
   BASIS 	6-311++G**
   METHOD	B3LYP
   SCF_GUESS_ALWAYS     TRUE
   S2THRESH     15
   THRESH       15
   MEM_TOTAL    10000
$END

--------------------------------------------------------------
 ----------------------------------------------------------------
             Standard Nuclear Orientation (Angstroms)
    I     Atom           X                Y                Z
 ----------------------------------------------------------------
    1      C      -0.0473710713     0.3541013735     0.2964617505
    2      C      -0.6153123056    -0.8760335677     0.6335799898
    3      H      -0.0008421881    -1.6797875205     1.0158719280
    4      C      -1.9813313883    -1.0830385981     0.4926345599
    5      Cl     -2.6290203536    -2.6433822489     0.9386995760
    6      C      -2.8214111939    -0.0685809849     0.0103714117
    7      Cl     -4.5277931059    -0.3332008860    -0.1717684525
    8      C      -2.2427655068     1.1630611666    -0.3198118619
    9      Cl     -3.2221102905     2.4802991213    -0.9194456048
   10      C      -0.8744430970     1.3726950674    -0.1777866243
   11      H      -0.4597925442     2.3338902767    -0.4523509181
   12      C       1.4082039546     0.6088662070     0.4968534253
   13      C       2.4077753616    -0.1214203141    -0.1708689120
   14      Cl      1.9676514163    -1.3398761713    -1.3453480133
   15      C       3.7590621536     0.1517961686     0.0768609388
   16      Cl      5.0282434989    -0.7342887812    -0.7361760659
   17      C       4.1243124306     1.1490755157     0.9774242360
   18      H       5.1746879281     1.3409762517     1.1540019201
   19      C       3.1414041638     1.8821297755     1.6302656294
   20      H       3.4250383574     2.6573910865     2.3317552717
   21      C       1.7988346757     1.6131855661     1.3900950161
   22      H       1.0306495763     2.1701380758     1.9128999711
 ----------------------------------------------------------------
 Molecular Point Group                 C1    NOp =  1
 Largest Abelian Subgroup              C1    NOp =  1
 Nuclear Repulsion Energy =        1700.03703252 hartrees
 There are       81 alpha and       81 beta electrons
 Requested basis set is 6-311++G(d,p)
 There are 162 shells and 449 basis functions

 Total QAlloc Memory Limit  10000 MB
 Mega-Array Size       188 MB
 MEM_STATIC part       192 MB
 A cutoff of  1.0D-15 yielded  10063 shell pairs
 There are     83621 function pairs (     89792 Cartesian)
 Smallest overlap matrix eigenvalue = 3.05E-07
 Linear dependence detected in AO basis
 Number of orthogonalized atomic orbitals = 445
 Maximum deviation from orthogonality = 4.319E-10
 Guess from superposition of atomic densities
 Warning:  Energy on first SCF cycle will be non-variational
 SAD guess density has 162.000000 electrons

 -----------------------------------------------------------------------
  General SCF calculation program by
  Eric Jon Sundstrom, Paul Horn, Yuezhi Mao, Dmitri Zuev, Alec White,
  David Stuck, Shaama M.S., Shane Yost, Joonho Lee, David Small,
  Daniel Levine, Susi Lehtola, Hugh Burton, Evgeny Epifanovsky,
  Bang C. Huynh
 -----------------------------------------------------------------------
 Exchange:     0.2000 Hartree-Fock + 0.0800 Slater + 0.7200 B88
 Correlation:  0.1900 VWN1RPA + 0.8100 LYP
 Using SG-1 standard quadrature grid
 A restricted SCF calculation will be
 performed using DIIS
 SCF converges when DIIS error is below 1.0e-08
 ---------------------------------------
  Cycle       Energy         DIIS error
 ---------------------------------------
    1   -2765.5021339694      2.92e-02  
    2   -2761.3613467356      2.41e-03  
    3   -2761.2107092658      3.27e-03  
    4   -2761.4969036510      7.73e-04  
    5   -2761.5113499199      3.27e-04  
    6   -2761.5138264782      1.09e-04  
    7   -2761.5140920004      3.79e-05  
    8   -2761.5141266601      1.33e-05  
    9   -2761.5141308727      3.02e-06  
   10   -2761.5141310810      1.11e-06  
   11   -2761.5141311112      3.53e-07  
   12   -2761.5141311143      1.19e-07  
   13   -2761.5141311147      4.30e-08  
   14   -2761.5141311148      1.47e-08  
   15   -2761.5141311147      6.09e-09  Convergence criterion met
 ---------------------------------------
 SCF time:   CPU 690.46s  wall 690.00s 
 SCF   energy in the final basis set =    -2761.5141311147
 Total energy in the final basis set =    -2761.5141311147

 --------------------------------------------------------------

                    Orbital Energies (a.u.)
 --------------------------------------------------------------

 Alpha MOs
 -- Occupied --
********-101.5740-101.5729-101.5726-101.5718 -10.2733 -10.2710 -10.2705
-10.2701 -10.2674 -10.2296 -10.2269 -10.2145 -10.2135 -10.2128 -10.2099
-10.2092  -9.4895  -9.4886  -9.4874  -9.4874  -9.4865  -7.2544  -7.2535
 -7.2523  -7.2523  -7.2514  -7.2444  -7.2436  -7.2434  -7.2427  -7.2423
 -7.2421  -7.2417  -7.2416  -7.2413  -7.2406  -0.9493  -0.9370  -0.8973
 -0.8849  -0.8729  -0.8652  -0.8494  -0.7934  -0.7615  -0.7553  -0.7477
 -0.6644  -0.6412  -0.6266  -0.6124  -0.5515  -0.5331  -0.5295  -0.5121
 -0.4958  -0.4780  -0.4633  -0.4629  -0.4601  -0.4489  -0.4368  -0.4270
 -0.4095  -0.4007  -0.3959  -0.3843  -0.3665  -0.3626  -0.3564  -0.3493
 -0.3466  -0.3411  -0.3383  -0.3220  -0.3178  -0.2879  -0.2718  -0.2700
 -0.2635
 -- Virtual --
 -0.0669  -0.0553  -0.0460  -0.0360  -0.0350  -0.0239  -0.0138   0.0023
  0.0090   0.0134   0.0156   0.0212   0.0226   0.0305   0.0347   0.0437
  0.0495   0.0526   0.0570   0.0632   0.0692   0.0723   0.0758   0.0769
  0.0810   0.0858   0.0881   0.0918   0.0961   0.0979   0.1000   0.1058
  0.1087   0.1122   0.1129   0.1174   0.1213   0.1233   0.1261   0.1275
  0.1295   0.1317   0.1335   0.1351   0.1423   0.1533   0.1568   0.1579
  0.1604   0.1657   0.1666   0.1712   0.1727   0.1794   0.1818   0.1845
  0.1864   0.1942   0.2016   0.2055   0.2062   0.2112   0.2182   0.2209
  0.2275   0.2328   0.2353   0.2435   0.2470   0.2504   0.2535   0.2554
  0.2587   0.2622   0.2632   0.2688   0.2716   0.2748   0.2777   0.2803
  0.2869   0.2907   0.2937   0.3000   0.3055   0.3110   0.3147   0.3218
  0.3228   0.3340   0.3367   0.3392   0.3543   0.3647   0.4189   0.4292
  0.4322   0.4359   0.4405   0.4469   0.4510   0.4543   0.4604   0.4663
  0.4677   0.4794   0.4820   0.4908   0.4930   0.4962   0.5028   0.5118
  0.5149   0.5388   0.5476   0.5555   0.5604   0.5662   0.5711   0.5779
  0.5829   0.5912   0.6027   0.6102   0.6148   0.6162   0.6228   0.6294
  0.6391   0.6451   0.6540   0.6587   0.6739   0.6774   0.6850   0.6900
  0.6928   0.7067   0.7128   0.7277   0.7395   0.7459   0.7504   0.7800
  0.7952   0.8146   0.8209   0.8271   0.8288   0.8323   0.8406   0.8461
  0.8467   0.8488   0.8534   0.8534   0.8587   0.8623   0.8629   0.8702
  0.8759   0.8815   0.8873   0.8912   0.8988   0.9042   0.9113   0.9213
  0.9287   0.9309   0.9390   0.9425   0.9526   0.9579   0.9641   0.9653
  0.9725   0.9775   0.9828   0.9926   1.0066   1.0253   1.0286   1.0366
  1.0493   1.0680   1.0935   1.0939   1.1183   1.1286   1.1437   1.1714
  1.2146   1.2321   1.2355   1.2447   1.2531   1.2616   1.2687   1.2793
  1.2866   1.2905   1.3171   1.3318   1.3477   1.3643   1.3664   1.4063
  1.4375   1.4888   1.4934   1.5001   1.5195   1.5419   1.5560   1.5825
  1.5921   1.5959   1.6076   1.6280   1.6484   1.6545   1.6780   1.6922
  1.7174   1.7483   1.7623   1.7779   1.7939   1.8130   1.8220   1.8461
  1.8802   1.8868   1.8881   1.8950   1.9024   1.9224   1.9255   1.9518
  1.9542   1.9572   1.9673   1.9807   2.0064   2.0367   2.0881   2.1073
  2.1214   2.1572   2.1891   2.2147   2.2321   2.2503   2.2574   2.2654
  2.2689   2.2835   2.2902   2.3045   2.3090   2.3253   2.3363   2.3465
  2.4134   2.4231   2.4302   2.4395   2.4466   2.4634   2.4993   2.5079
  2.5218   2.5296   2.5444   2.5564   2.6011   2.6149   2.6507   2.6608
  2.6828   2.6933   2.7097   2.7244   2.7315   2.7429   2.7538   2.7664
  2.7715   2.7808   2.7856   2.7933   2.8075   2.8358   2.8397   2.8872
  2.9129   2.9761   2.9859   3.0628   3.0825   3.1157   3.1226   3.1492
  3.1550   3.1855   3.2144   3.2204   3.2215   3.3424   3.3535   3.3882
  3.4306   3.5137   3.5964   3.6757   3.7043   3.7154   3.7751   3.9458
  3.9976   4.0457   4.0884   4.0989   4.3614   4.8051   4.8241   9.7455
  9.7730   9.7921   9.8109   9.8209  23.3816  23.5261  23.8382  23.8746
 23.8826  23.8903  23.9459  23.9988  24.0360  24.0421  24.1219  24.1507
 25.7745  25.8085  25.8173  25.8943  25.9151  26.0888  26.1068  26.1492
 26.1794  26.2373  26.4662  26.5675  26.6373  26.8091  26.8604 215.7352
215.7659 215.7877 215.8094 215.8225
 --------------------------------------------------------------

          Ground-State Mulliken Net Atomic Charges

     Atom                 Charge (a.u.)
  ----------------------------------------
      1 C                     0.470604
      2 C                    -1.129539
      3 H                     0.226117
      4 C                    -0.398459
      5 Cl                    0.607758
      6 C                    -0.228392
      7 Cl                    0.618558
      8 C                    -0.214782
      9 Cl                    0.583519
     10 C                    -0.773201
     11 H                     0.225140
     12 C                     0.329100
     13 C                    -1.290009
     14 Cl                    0.644896
     15 C                     0.758306
     16 Cl                    0.446532
     17 C                    -0.605176
     18 H                     0.200607
     19 C                    -0.394942
     20 H                     0.181736
     21 C                    -0.446720
     22 H                     0.188348
  ----------------------------------------
  Sum of atomic charges =     0.000000

 -----------------------------------------------------------------
                    Cartesian Multipole Moments
 -----------------------------------------------------------------
    Charge (ESU x 10^10)
                 0.0000
    Dipole Moment (Debye)
         X       1.9832      Y       2.0341      Z       1.8741
       Tot       3.4034
    Quadrupole Moments (Debye-Ang)
        XX    -136.2879     XY       5.8847     YY    -129.1292
        XZ       5.6873     YZ       3.4921     ZZ    -131.6540
    Octopole Moments (Debye-Ang^2)
       XXX      11.7006    XXY      16.8074    XYY       5.3250
       YYY      -7.8098    XXZ      15.7262    XYZ      11.5194
       YYZ       4.4763    XZZ       0.8693    YZZ       1.6568
       ZZZ     -10.7892
    Hexadecapole Moments (Debye-Ang^3)
      XXXX   -7529.9666   XXXY      79.1686   XXYY   -1555.3715
      XYYY     -12.4710   YYYY   -1800.6953   XXXZ      74.7486
      XXYZ      47.8313   XYYZ      19.6803   YYYZ       2.8679
      XXZZ   -1388.9347   XYZZ       8.3490   YYZZ    -396.2182
      XZZZ     -18.5671   YZZZ      15.4647   ZZZZ    -727.6883
 -----------------------------------------------------------------
 Calculating MO derivatives via CPSCF
    1     0    69    0.0201402  
    2     0    69    0.0062355  
    3     0    69    0.0006010  
    4     0    69    0.0000515  
    5    65     4    0.0000037  
    6    69     0    0.0000003  Converged
 Time for AOints: 1020.7 s (CPU) 1020.7 s (wall)
 ------------------------------------------------------------------------------
                     AOints        : Timing summary (seconds)
 ------------------------------------------------------------------------------
     job step          cpu (% of tot)      sys (% of tot)     wall (% of tot)
 ------------------------------------------------------------------------------
  AOints            0.1021E+04 ( 9.2)   0.8000E-05 ( 2.7)   0.1021E+04 ( 9.2)
 ------------------------------------------------------------------------------
   Grand Totals     0.1115E+05          0.3010E-03          0.1115E+05
 ------------------------------------------------------------------------------
 Polarizability Matrix (a.u.)
            1           2           3
    1-282.8969778  -4.0183739  -8.5941339
    2  -4.0183739-199.0592402  -9.4615509
    3  -8.5941339  -9.4615509-140.4048143
 Calculating analytic Hessian of the SCF energy

 Direct stationary perturbation theory relativistic correction:

 rels  =       3.985325420934
 relv  =     -15.265832824989
 rel2e =       4.131779766562
 E_rel =      -7.148727637493

 Hessian of the SCF Energy
            1           2           3           4           5           6
    1   0.6230589   0.0194523   0.0695266  -0.1482231  -0.0958963   0.0237094
    2   0.0194523   0.6145952  -0.1293548  -0.0397674  -0.2697279   0.0672713
    3   0.0695266  -0.1293548   0.2219193  -0.0000819   0.0557219  -0.0810484
    4  -0.1482231  -0.0397674  -0.0000819   0.6746118  -0.0131570   0.0889347
    5  -0.0958963  -0.2697279   0.0557219  -0.0131570   0.6488461  -0.1848206
    6   0.0237094   0.0672713  -0.0810484   0.0889347  -0.1848206   0.2066500
    7   0.0108754  -0.0106036   0.0049364  -0.1488438   0.1200452  -0.0611488
    8   0.0156512  -0.0150287   0.0087436   0.1222025  -0.2125637   0.0825006
    9  -0.0051933   0.0046091   0.0010008  -0.0614128   0.0815350  -0.0731869
   10  -0.0174835  -0.0817460   0.0255056  -0.3210916   0.0103600  -0.0421668
   11  -0.0305766   0.0117416  -0.0068983  -0.0524411  -0.1062890   0.0087928
   12   0.0072472  -0.0159493   0.0127406  -0.0221062   0.0191775  -0.0692096
   13  -0.0032024   0.0034177  -0.0024906  -0.0148202  -0.0369069   0.0099359
   14  -0.0012766   0.0048941  -0.0003745  -0.0149355  -0.0234340   0.0072232
   15  -0.0008922   0.0003742   0.0044399   0.0023385   0.0041473   0.0035986
   16   0.0016737   0.0072051  -0.0019995  -0.0349503   0.0123099  -0.0112162
   17   0.0069799  -0.0605839   0.0216403   0.0613527   0.0433610  -0.0022404
   18  -0.0017821   0.0213873  -0.0101721  -0.0277576  -0.0108936   0.0055442
   19  -0.0015527  -0.0003706   0.0001165   0.0025293   0.0047083  -0.0017913
   20  -0.0002377   0.0002801  -0.0003810   0.0003998  -0.0023389   0.0021855
   21  -0.0000050  -0.0003817  -0.0006895  -0.0004605   0.0027874   0.0027622
   22  -0.0387139   0.0667784  -0.0302441  -0.0443920  -0.0339615   0.0046123
   23   0.0153231   0.0424010  -0.0100210  -0.0328009  -0.0245348   0.0022747
   24  -0.0121069  -0.0024461   0.0045860   0.0047429   0.0021489  -0.0023121
   25  -0.0023419  -0.0055415   0.0007449   0.0003851   0.0021218  -0.0005705
   26  -0.0007541   0.0032780   0.0003318   0.0011075  -0.0014918   0.0003786
   27  -0.0008004  -0.0003656   0.0045017  -0.0001967   0.0004959  -0.0011593
   28  -0.1839737   0.0517208  -0.0368854   0.0589593   0.0351052  -0.0046878
   29   0.1098317  -0.2259096   0.0707829  -0.0051151  -0.0486644   0.0196416
   30  -0.0597287   0.0624169  -0.0926488   0.0102792   0.0264198   0.0016643
   31   0.0099922   0.0165721  -0.0047047  -0.0018337   0.0028510  -0.0021753
   32  -0.0095871  -0.0149403   0.0049574   0.0030860  -0.0009617   0.0027727
   33   0.0047396   0.0085325   0.0013584  -0.0022647   0.0026921   0.0045656
   34  -0.2084465  -0.0193378  -0.0173569  -0.0181093  -0.0131139  -0.0046259
   35  -0.0215550  -0.0933005  -0.0069587  -0.0298485  -0.0021385  -0.0042260
   36  -0.0200495  -0.0065537  -0.0707340   0.0061796  -0.0003717   0.0046144
   37  -0.0281312   0.0153667   0.0128453   0.0015776   0.0032344   0.0004107
   38   0.0055928   0.0078007   0.0042899  -0.0027369  -0.0015458  -0.0022908
   39   0.0007471   0.0034891   0.0050351  -0.0005600   0.0003798  -0.0008864
   40  -0.0020727   0.0024419   0.0017538  -0.0027555   0.0008885   0.0031555
   41  -0.0022734  -0.0017593   0.0008120   0.0012341  -0.0002793   0.0002172
   42  -0.0015421   0.0002298  -0.0012555   0.0028231  -0.0004299  -0.0011716
   43   0.0006978   0.0019402   0.0010950   0.0001331  -0.0007963  -0.0006608
   44   0.0021726   0.0012997  -0.0042905  -0.0000083  -0.0003824  -0.0000870
   45   0.0023883  -0.0043339   0.0021614  -0.0010050  -0.0004662  -0.0004302
   46   0.0002703   0.0013482   0.0010550  -0.0003664   0.0001120  -0.0001064
   47  -0.0005979  -0.0001361  -0.0002476   0.0001939   0.0000572   0.0001619
   48  -0.0004590  -0.0002828  -0.0000714   0.0001002  -0.0000463   0.0000636
   49  -0.0005774   0.0002809  -0.0000155  -0.0002936   0.0004546   0.0000317
   50   0.0001506  -0.0012361   0.0003024  -0.0000114   0.0003457   0.0003487
   51   0.0000753   0.0000245  -0.0010281   0.0002021   0.0003120   0.0002273
   52  -0.0000158  -0.0000523  -0.0000367   0.0000087   0.0000030  -0.0000153
   53   0.0000781  -0.0000537   0.0002715  -0.0000478  -0.0000793  -0.0000450
   54  -0.0000913   0.0001928  -0.0002142   0.0000644   0.0000618   0.0000961
   55   0.0031484  -0.0007776  -0.0000726  -0.0000170  -0.0000918  -0.0000258
   56  -0.0001934   0.0000205  -0.0054048   0.0001994   0.0001387   0.0002576
   57   0.0005079  -0.0057544   0.0013704  -0.0015134  -0.0002725  -0.0003715
   58   0.0002673  -0.0009781  -0.0007295  -0.0003128   0.0000358  -0.0000565
   59   0.0001871  -0.0001000  -0.0001479  -0.0000419   0.0000428  -0.0000441
   60   0.0000371  -0.0001842  -0.0000097  -0.0001011   0.0000006  -0.0000462
   61  -0.0158127  -0.0264069  -0.0221456  -0.0024925   0.0016319  -0.0014461
   62  -0.0144537  -0.0024812  -0.0060827   0.0019831   0.0021628  -0.0002461
   63  -0.0070157  -0.0050566   0.0003761   0.0016321   0.0014509  -0.0001754
   64   0.0005565  -0.0009380  -0.0008214   0.0002901   0.0000628  -0.0000979
   65   0.0019865  -0.0010631   0.0023002  -0.0008460  -0.0005190  -0.0000221
   66   0.0006864   0.0021377  -0.0016184   0.0001682  -0.0000350   0.0002122
            7           8           9          10          11          12
    1   0.0108754   0.0156512  -0.0051933  -0.0174835  -0.0305766   0.0072472
    2  -0.0106036  -0.0150287   0.0046091  -0.0817460   0.0117416  -0.0159493
    3   0.0049364   0.0087436   0.0010008   0.0255056  -0.0068983   0.0127406
    4  -0.1488438   0.1222025  -0.0614128  -0.3210916  -0.0524411  -0.0221062
    5   0.1200452  -0.2125637   0.0815350   0.0103600  -0.1062890   0.0191775
    6  -0.0611488   0.0825006  -0.0731869  -0.0421668   0.0087928  -0.0692096
    7   0.1576939  -0.1272436   0.0655692  -0.0149484   0.0231936  -0.0108985
    8  -0.1272436   0.2232791  -0.0901944  -0.0055722   0.0054982  -0.0017838
    9   0.0655692  -0.0901944   0.0664138  -0.0007957   0.0027907   0.0018029
   10  -0.0149484  -0.0055722  -0.0007957   0.6095173  -0.0097148   0.0799232
   11   0.0231936   0.0054982   0.0027907  -0.0097148   0.4691421  -0.1245907
   12  -0.0108985  -0.0017838   0.0018029   0.0799232  -0.1245907   0.1716181
   13   0.0004128  -0.0010283   0.0008528  -0.0563923  -0.0430459   0.0094755
   14   0.0009079   0.0004325  -0.0009468  -0.0393619  -0.1319767   0.0321274
   15   0.0002214  -0.0012672  -0.0022096   0.0079600   0.0315188  -0.0322161
   16  -0.0034344  -0.0014369  -0.0009184  -0.1669357   0.1132783  -0.0560637
   17  -0.0022563   0.0008755   0.0012252   0.0531074  -0.1936675   0.0551396
   18  -0.0005708   0.0014043   0.0048464  -0.0353512   0.0646379  -0.0856421
   19  -0.0012316  -0.0006239   0.0000142  -0.0390811  -0.0061254  -0.0046967
   20   0.0006110   0.0003799   0.0000397   0.0149100   0.0034375   0.0022494
   21  -0.0004404  -0.0001762   0.0001898  -0.0117326  -0.0010434   0.0016031
   22  -0.0006977  -0.0008362   0.0003879   0.0623788  -0.0126504   0.0133232
   23  -0.0007579  -0.0001134  -0.0003871   0.0436397  -0.0488018   0.0253140
   24   0.0002892  -0.0004055  -0.0006672  -0.0062021   0.0166413  -0.0012786
   25   0.0001513   0.0001377   0.0000093  -0.0011025  -0.0013177  -0.0002618
   26   0.0000093   0.0000156  -0.0000915  -0.0051921   0.0003919   0.0003940
   27   0.0000621  -0.0000867  -0.0002760   0.0009550   0.0009423   0.0035819
   28  -0.0004423  -0.0034187   0.0002049  -0.0570094   0.0205426  -0.0156943
   29  -0.0031940  -0.0027831   0.0024789   0.0206351  -0.0071494   0.0050243
   30   0.0002488   0.0024533   0.0050803  -0.0159975   0.0049845  -0.0067309
   31   0.0005590   0.0008297  -0.0002539  -0.0010474   0.0005665  -0.0002133
   32  -0.0005652  -0.0006434   0.0002273   0.0007366   0.0003096  -0.0002835
   33   0.0002207   0.0004280   0.0001870  -0.0001843  -0.0003452  -0.0007670
   34   0.0007844   0.0018371   0.0009844   0.0033574  -0.0025551  -0.0004601
   35   0.0000760   0.0007229  -0.0015331  -0.0014647  -0.0027544   0.0031412
   36   0.0005307  -0.0011900  -0.0032171  -0.0004191   0.0030308   0.0051936
   37  -0.0000744  -0.0003076   0.0008896  -0.0011787   0.0001857  -0.0012342
   38  -0.0001530  -0.0000455   0.0011144   0.0005123  -0.0000959  -0.0003832
   39   0.0001056  -0.0000026   0.0009246  -0.0007815  -0.0001011  -0.0007081
   40  -0.0008263   0.0003324   0.0001302   0.0014950   0.0001771   0.0006349
   41  -0.0001835   0.0003032  -0.0002403  -0.0004309   0.0001341  -0.0001528
   42   0.0009180  -0.0002447  -0.0006097  -0.0006449   0.0000254  -0.0002261
   43  -0.0002382  -0.0002816   0.0000504   0.0001526  -0.0005528   0.0003166
   44   0.0000259  -0.0000064  -0.0001716   0.0004970   0.0001852   0.0000905
   45  -0.0000994   0.0000496  -0.0001060   0.0002299   0.0000872  -0.0000306
   46   0.0000460   0.0000771   0.0000132   0.0002256   0.0003842  -0.0001534
   47  -0.0000189  -0.0000548  -0.0000399  -0.0000724  -0.0001867   0.0000840
   48  -0.0000139  -0.0000234  -0.0000340   0.0000116  -0.0001801   0.0000687
   49  -0.0000289   0.0000110   0.0000089   0.0001254   0.0001806  -0.0002224
   50   0.0000650   0.0000712  -0.0000214  -0.0003359  -0.0000057  -0.0001595
   51   0.0000746   0.0001026   0.0000370  -0.0002541   0.0000889  -0.0000370
   52   0.0000012   0.0000002  -0.0000077  -0.0000018   0.0000311   0.0000063
   53   0.0000005   0.0000131  -0.0000168   0.0000302  -0.0000191   0.0000422
   54   0.0000081  -0.0000033  -0.0000121   0.0000009   0.0000072  -0.0000415
   55   0.0001039   0.0001459  -0.0000454  -0.0004262   0.0000346  -0.0001586
   56   0.0000429  -0.0001283  -0.0001819  -0.0000102   0.0002578   0.0002933
   57   0.0000212  -0.0000408  -0.0001732   0.0002086  -0.0003925   0.0004197
   58   0.0000138  -0.0000150  -0.0000350   0.0000080   0.0000583   0.0000767
   59   0.0000079   0.0000011  -0.0000016   0.0000043   0.0000267  -0.0000242
   60  -0.0000001   0.0000000  -0.0000142   0.0000110   0.0000227   0.0000358
   61   0.0001170  -0.0004744  -0.0004342  -0.0004862   0.0004069   0.0011584
   62  -0.0000272  -0.0002467  -0.0001248  -0.0008523   0.0001779   0.0001292
   63  -0.0000739  -0.0003069   0.0000298  -0.0003951   0.0000485  -0.0001972
   64   0.0000072   0.0000137  -0.0000188  -0.0000747  -0.0000535  -0.0000003
   65   0.0000179   0.0000216  -0.0000694   0.0003190  -0.0003488   0.0001231
   66   0.0000398   0.0000434  -0.0000063   0.0001192  -0.0000676   0.0000183
           13          14          15          16          17          18
    1  -0.0032024  -0.0012766  -0.0008922   0.0016737   0.0069799  -0.0017821
    2   0.0034177   0.0048941   0.0003742   0.0072051  -0.0605839   0.0213873
    3  -0.0024906  -0.0003745   0.0044399  -0.0019995   0.0216403  -0.0101721
    4  -0.0148202  -0.0149355   0.0023385  -0.0349503   0.0613527  -0.0277576
    5  -0.0369069  -0.0234340   0.0041473   0.0123099   0.0433610  -0.0108936
    6   0.0099359   0.0072232   0.0035986  -0.0112162  -0.0022404   0.0055442
    7   0.0004128   0.0009079   0.0002214  -0.0034344  -0.0022563  -0.0005708
    8  -0.0010283   0.0004325  -0.0012672  -0.0014369   0.0008755   0.0014043
    9   0.0008528  -0.0009468  -0.0022096  -0.0009184   0.0012252   0.0048464
   10  -0.0563923  -0.0393619   0.0079600  -0.1669357   0.0531074  -0.0353512
   11  -0.0430459  -0.1319767   0.0315188   0.1132783  -0.1936675   0.0646379
   12   0.0094755   0.0321274  -0.0322161  -0.0560637   0.0551396  -0.0856421
   13   0.0727005   0.0647457  -0.0128015   0.0025175   0.0069657  -0.0024697
   14   0.0647457   0.1894777  -0.0522035  -0.0150681  -0.0345362   0.0108663
   15  -0.0128015  -0.0522035   0.0271703   0.0052426   0.0140308  -0.0008779
   16   0.0025175  -0.0150681   0.0052426   0.5118583   0.0129588   0.0592068
   17   0.0069657  -0.0345362   0.0140308   0.0129588   0.5459999  -0.1473829
   18  -0.0024697   0.0108663  -0.0008779   0.0592068  -0.1473829   0.1699468
   19  -0.0001028   0.0013946  -0.0004167  -0.1600962  -0.0193983  -0.0155312
   20   0.0076561  -0.0022820   0.0017045  -0.0194310  -0.0394614   0.0031899
   21  -0.0025746   0.0006816  -0.0015861  -0.0157006   0.0031033  -0.0251324
   22  -0.0023443   0.0040327  -0.0022242  -0.1305192  -0.0453101   0.0039634
   23   0.0002159   0.0020830   0.0006762  -0.1052876  -0.2469038   0.0478743
   24  -0.0009943   0.0013624   0.0029886   0.0247365   0.0574584  -0.0733891
   25   0.0003668  -0.0000278   0.0000276  -0.0011700   0.0007754  -0.0011017
   26   0.0005286  -0.0016291   0.0007163   0.0228981  -0.0298776   0.0148785
   27  -0.0001433   0.0005786  -0.0000738  -0.0084572   0.0113296  -0.0019137
   28   0.0009285  -0.0003763   0.0003274  -0.0142912  -0.0763862   0.0232049
   29  -0.0014282  -0.0024705   0.0002681  -0.0270952   0.0142889  -0.0071737
   30   0.0007366   0.0002770  -0.0009096   0.0065307  -0.0145580   0.0125513
   31   0.0001575   0.0000462   0.0000532  -0.0038479   0.0003884  -0.0016426
   32  -0.0000847  -0.0000227  -0.0000962  -0.0004444   0.0015688   0.0012438
   33   0.0001012  -0.0000648  -0.0002558  -0.0013418   0.0015330   0.0045324
   34   0.0003278   0.0007592  -0.0001012  -0.0017529   0.0004179  -0.0000926
   35  -0.0009655  -0.0004762   0.0000530  -0.0001668  -0.0011877   0.0000505
   36   0.0004745   0.0004709  -0.0000304  -0.0001943  -0.0001719  -0.0010291
   37  -0.0000277  -0.0001339  -0.0000385   0.0006068  -0.0005453   0.0004274
   38  -0.0003035  -0.0005003   0.0001502  -0.0002139   0.0000556   0.0000041
   39  -0.0003028  -0.0005422   0.0001051   0.0000876  -0.0004761   0.0006363
   40  -0.0000173  -0.0001426   0.0000461  -0.0000746   0.0010087  -0.0005291
   41   0.0001506   0.0002685  -0.0000598   0.0000788  -0.0003043   0.0000671
   42   0.0002033   0.0003521  -0.0001075   0.0000477  -0.0004810   0.0000952
   43   0.0001595   0.0003244  -0.0000581  -0.0003813   0.0002295  -0.0000824
   44  -0.0000750  -0.0001430   0.0000791   0.0000449   0.0002725   0.0000143
   45  -0.0001065  -0.0001197   0.0000329   0.0001895   0.0001499  -0.0001153
   46  -0.0001706  -0.0003216   0.0000955   0.0002664   0.0000824   0.0000182
   47   0.0000919   0.0001706  -0.0000455  -0.0001122  -0.0000084  -0.0000496
   48   0.0000682   0.0001400  -0.0000309  -0.0001289   0.0000320  -0.0000256
   49  -0.0001162  -0.0002007   0.0000575   0.0002260   0.0001179   0.0000125
   50   0.0000200   0.0000302  -0.0000293   0.0000158  -0.0002606   0.0000917
   51   0.0000278   0.0000141  -0.0000333  -0.0000052  -0.0002609   0.0000007
   52  -0.0000077  -0.0000190   0.0000064   0.0000183  -0.0000072   0.0000068
   53  -0.0000034   0.0000013   0.0000009   0.0000020   0.0000269  -0.0000321
   54   0.0000129   0.0000179  -0.0000062  -0.0000088  -0.0000065   0.0000197
   55   0.0000421   0.0000566  -0.0000153  -0.0000549  -0.0004850   0.0000868
   56   0.0000453   0.0000475  -0.0000401  -0.0000235   0.0000305  -0.0000779
   57  -0.0001121  -0.0000294   0.0000269  -0.0000324   0.0003058  -0.0000664
   58  -0.0000479  -0.0000632   0.0000142   0.0000364   0.0000041  -0.0000091
   59  -0.0000211  -0.0000302   0.0000159   0.0000157  -0.0000250   0.0000189
   60  -0.0000135  -0.0000169   0.0000001   0.0000368   0.0000365  -0.0000207
   61  -0.0003907  -0.0004164   0.0001490   0.0003600  -0.0000089  -0.0000240
   62   0.0000498   0.0000643   0.0000081   0.0005695   0.0000026   0.0000254
   63   0.0000451   0.0000253   0.0000298   0.0000610  -0.0005286   0.0003392
   64   0.0000278   0.0000756   0.0000090  -0.0000633  -0.0000068   0.0000217
   65  -0.0000247   0.0000311  -0.0000022  -0.0000970   0.0003400  -0.0001473
   66   0.0000752   0.0001612  -0.0000548  -0.0000685   0.0001242  -0.0001233
           19          20          21          22          23          24
    1  -0.0015527  -0.0002377  -0.0000050  -0.0387139   0.0153231  -0.0121069
    2  -0.0003706   0.0002801  -0.0003817   0.0667784   0.0424010  -0.0024461
    3   0.0001165  -0.0003810  -0.0006895  -0.0302441  -0.0100210   0.0045860
    4   0.0025293   0.0003998  -0.0004605  -0.0443920  -0.0328009   0.0047429
    5   0.0047083  -0.0023389   0.0027874  -0.0339615  -0.0245348   0.0021489
    6  -0.0017913   0.0021855   0.0027622   0.0046123   0.0022747  -0.0023121
    7  -0.0012316   0.0006110  -0.0004404  -0.0006977  -0.0007579   0.0002892
    8  -0.0006239   0.0003799  -0.0001762  -0.0008362  -0.0001134  -0.0004055
    9   0.0000142   0.0000397   0.0001898   0.0003879  -0.0003871  -0.0006672
   10  -0.0390811   0.0149100  -0.0117326   0.0623788   0.0436397  -0.0062021
   11  -0.0061254   0.0034375  -0.0010434  -0.0126504  -0.0488018   0.0166413
   12  -0.0046967   0.0022494   0.0016031   0.0133232   0.0253140  -0.0012786
   13  -0.0001028   0.0076561  -0.0025746  -0.0023443   0.0002159  -0.0009943
   14   0.0013946  -0.0022820   0.0006816   0.0040327   0.0020830   0.0013624
   15  -0.0004167   0.0017045  -0.0015861  -0.0022242   0.0006762   0.0029886
   16  -0.1600962  -0.0194310  -0.0157006  -0.1305192  -0.1052876   0.0247365
   17  -0.0193983  -0.0394614   0.0031033  -0.0453101  -0.2469038   0.0574584
   18  -0.0155312   0.0031899  -0.0251324   0.0039634   0.0478743  -0.0733891
   19   0.2301160   0.0294968   0.0251880  -0.0343973  -0.0058293  -0.0039582
   20   0.0294968   0.0512072  -0.0093995  -0.0268381  -0.0031977  -0.0021132
   21   0.0251880  -0.0093995   0.0174310   0.0032221   0.0012329   0.0032535
   22  -0.0343973  -0.0268381   0.0032221   0.5848702   0.0738645   0.0479598
   23  -0.0058293  -0.0031977   0.0012329   0.0738645   0.5008597  -0.1206609
   24  -0.0039582  -0.0021132   0.0032535   0.0479598  -0.1206609   0.1645095
   25   0.0017095  -0.0063826   0.0026812  -0.0777497   0.0519298  -0.0259931
   26  -0.0001543  -0.0049350   0.0012496   0.0482756  -0.1053870   0.0358022
   27   0.0004740   0.0002023  -0.0009908  -0.0248157   0.0366035  -0.0388118
   28   0.0034274   0.0009326  -0.0003675  -0.3093905  -0.0143889  -0.0342459
   29  -0.0032916  -0.0034722   0.0020010  -0.0761278  -0.1137317   0.0072786
   30   0.0009506   0.0026571   0.0032022  -0.0136763   0.0167582  -0.0673351
   31  -0.0011442  -0.0010594   0.0001623  -0.0095356  -0.0274127   0.0077130
   32   0.0001451   0.0002528   0.0000399   0.0010838  -0.0015119   0.0016245
   33  -0.0003161  -0.0001786   0.0002591  -0.0025026  -0.0029862   0.0033377
   34   0.0012477   0.0001625   0.0001624   0.0009515   0.0026631  -0.0017133
   35   0.0002123   0.0001304  -0.0000417   0.0021919  -0.0016348   0.0030256
   36   0.0000329  -0.0001254  -0.0003009  -0.0008607   0.0027318   0.0051585
   37  -0.0004414  -0.0000424   0.0000500   0.0003234   0.0002397  -0.0013023
   38  -0.0004219  -0.0000904  -0.0000500   0.0003459   0.0003246   0.0002253
   39  -0.0003441  -0.0001285  -0.0000414   0.0002974   0.0002536  -0.0002545
   40  -0.0000150  -0.0000142  -0.0000266  -0.0008489  -0.0007580  -0.0001428
   41   0.0001728   0.0000712   0.0000198   0.0002218   0.0000636  -0.0002071
   42   0.0001662   0.0000719   0.0000657   0.0004134   0.0002942  -0.0001788
   43   0.0004159   0.0000322   0.0000051  -0.0004753   0.0001374  -0.0000343
   44  -0.0001614  -0.0000507  -0.0000462  -0.0000730  -0.0002138   0.0004295
   45  -0.0002416  -0.0000465  -0.0000502  -0.0000180  -0.0004451   0.0005357
   46  -0.0004038  -0.0000647  -0.0000370   0.0001859  -0.0003432   0.0000130
   47   0.0001856   0.0000345   0.0000236  -0.0001322   0.0001303  -0.0000797
   48   0.0001764   0.0000343   0.0000144  -0.0001315   0.0001154  -0.0000614
   49  -0.0003119  -0.0000586  -0.0000398  -0.0000326  -0.0002822   0.0003086
   50   0.0000320   0.0000166   0.0000202   0.0003358   0.0002730  -0.0001561
   51   0.0000264   0.0000438   0.0000516   0.0002205   0.0002417  -0.0002140
   52  -0.0000192  -0.0000037  -0.0000020   0.0000389  -0.0000220  -0.0000039
   53   0.0000249   0.0000052   0.0000036  -0.0000661  -0.0000013  -0.0000283
   54  -0.0000093   0.0000005  -0.0000030   0.0000254   0.0000036   0.0000109
   55   0.0000983   0.0000641   0.0000581   0.0005797   0.0005325  -0.0003612
   56  -0.0001215   0.0000003  -0.0000253  -0.0001993  -0.0000155   0.0002398
   57   0.0001116   0.0000034  -0.0000132  -0.0003828  -0.0001985  -0.0001924
   58  -0.0000915  -0.0000127  -0.0000111   0.0000376  -0.0000625   0.0000639
   59  -0.0000366  -0.0000074  -0.0000007   0.0000567   0.0000026  -0.0000076
   60  -0.0000392  -0.0000032  -0.0000100  -0.0000397  -0.0000655   0.0000599
   61  -0.0007079  -0.0001304  -0.0001398  -0.0001600  -0.0006159   0.0012287
   62   0.0000434   0.0000122  -0.0000051  -0.0003856   0.0000010  -0.0000426
   63   0.0000193  -0.0000365  -0.0000075   0.0008516   0.0001286   0.0001127
   64   0.0000526   0.0000104   0.0000080  -0.0000979   0.0000164  -0.0000029
   65   0.0001188   0.0000078   0.0000067  -0.0006096  -0.0001012  -0.0000900
   66   0.0000681   0.0000301  -0.0000076  -0.0003837   0.0002643   0.0001425
           25          26          27          28          29          30
    1  -0.0023419  -0.0007541  -0.0008004  -0.1839737   0.1098317  -0.0597287
    2  -0.0055415   0.0032780  -0.0003656   0.0517208  -0.2259096   0.0624169
    3   0.0007449   0.0003318   0.0045017  -0.0368854   0.0707829  -0.0926488
    4   0.0003851   0.0011075  -0.0001967   0.0589593  -0.0051151   0.0102792
    5   0.0021218  -0.0014918   0.0004959   0.0351052  -0.0486644   0.0264198
    6  -0.0005705   0.0003786  -0.0011593  -0.0046878   0.0196416   0.0016643
    7   0.0001513   0.0000093   0.0000621  -0.0004423  -0.0031940   0.0002488
    8   0.0001377   0.0000156  -0.0000867  -0.0034187  -0.0027831   0.0024533
    9   0.0000093  -0.0000915  -0.0002760   0.0002049   0.0024789   0.0050803
   10  -0.0011025  -0.0051921   0.0009550  -0.0570094   0.0206351  -0.0159975
   11  -0.0013177   0.0003919   0.0009423   0.0205426  -0.0071494   0.0049845
   12  -0.0002618   0.0003940   0.0035819  -0.0156943   0.0050243  -0.0067309
   13   0.0003668   0.0005286  -0.0001433   0.0009285  -0.0014282   0.0007366
   14  -0.0000278  -0.0016291   0.0005786  -0.0003763  -0.0024705   0.0002770
   15   0.0000276   0.0007163  -0.0000738   0.0003274   0.0002681  -0.0009096
   16  -0.0011700   0.0228981  -0.0084572  -0.0142912  -0.0270952   0.0065307
   17   0.0007754  -0.0298776   0.0113296  -0.0763862   0.0142889  -0.0145580
   18  -0.0011017   0.0148785  -0.0019137   0.0232049  -0.0071737   0.0125513
   19   0.0017095  -0.0001543   0.0004740   0.0034274  -0.0032916   0.0009506
   20  -0.0063826  -0.0049350   0.0002023   0.0009326  -0.0034722   0.0026571
   21   0.0026812   0.0012496  -0.0009908  -0.0003675   0.0020010   0.0032022
   22  -0.0777497   0.0482756  -0.0248157  -0.3093905  -0.0761278  -0.0136763
   23   0.0519298  -0.1053870   0.0366035  -0.0143889  -0.1137317   0.0167582
   24  -0.0259931   0.0358022  -0.0388118  -0.0342459   0.0072786  -0.0673351
   25   0.1054696  -0.0780010   0.0410691  -0.0257740   0.0338122  -0.0163509
   26  -0.0780010   0.1474046  -0.0586283   0.0116671  -0.0081051   0.0062166
   27   0.0410691  -0.0586283   0.0375060  -0.0086681   0.0095257  -0.0001869
   28  -0.0257740   0.0116671  -0.0086681   0.6556518   0.0526786   0.0652564
   29   0.0338122  -0.0081051   0.0095257   0.0526786   0.6688643  -0.1807651
   30  -0.0163509   0.0062166  -0.0001869   0.0652564  -0.1807651   0.1990673
   31   0.0005805  -0.0005207   0.0006833  -0.0978497  -0.0987455   0.0251292
   32   0.0013505   0.0007615  -0.0009281  -0.1004050  -0.2787247   0.0707948
   33   0.0000238  -0.0012430  -0.0021706   0.0257237   0.0716684  -0.0554742
   34   0.0002147  -0.0005298   0.0002041  -0.0288540   0.0038677  -0.0038148
   35   0.0014092  -0.0005275   0.0004137   0.0221932   0.0094855   0.0025704
   36  -0.0002217  -0.0000676   0.0000619  -0.0120248  -0.0002268   0.0023154
   37  -0.0003587   0.0001124  -0.0001385  -0.0012821  -0.0029646   0.0005297
   38  -0.0004010   0.0001461  -0.0001290  -0.0030562  -0.0000527  -0.0007949
   39  -0.0003273   0.0002528  -0.0000879  -0.0035766  -0.0004141  -0.0011083
   40  -0.0000025   0.0001039  -0.0000202   0.0013820  -0.0004460   0.0007616
   41   0.0000990  -0.0000085  -0.0000102   0.0004855   0.0004480   0.0002276
   42   0.0000980  -0.0000954   0.0000241  -0.0001820   0.0003961   0.0004029
   43   0.0002275  -0.0002155   0.0001142  -0.0002800   0.0004472  -0.0000202
   44  -0.0000967   0.0001642  -0.0000435  -0.0006789   0.0000858  -0.0000048
   45  -0.0000449   0.0000757  -0.0000405   0.0008467   0.0004774  -0.0002092
   46  -0.0002236   0.0002157  -0.0001179  -0.0004704  -0.0002682   0.0000847
   47   0.0000919  -0.0000867   0.0000529   0.0001819   0.0000402   0.0000272
   48   0.0000980  -0.0000873   0.0000436   0.0002690   0.0000668   0.0000900
   49  -0.0001563   0.0001699  -0.0000638  -0.0001129  -0.0006496  -0.0003322
   50  -0.0000317  -0.0000295  -0.0000331   0.0000302  -0.0000769   0.0001082
   51   0.0000077  -0.0000090   0.0000146  -0.0001555  -0.0001430   0.0002322
   52  -0.0000111   0.0000132  -0.0000067  -0.0000065   0.0000029  -0.0000035
   53   0.0000114  -0.0000108   0.0000084   0.0000391   0.0000296   0.0000538
   54  -0.0000053   0.0000092  -0.0000074  -0.0000272  -0.0000173  -0.0000021
   55  -0.0000091  -0.0000345  -0.0000305  -0.0005230   0.0002254   0.0006346
   56   0.0000051   0.0000348   0.0000132  -0.0003056  -0.0001045   0.0002076
   57   0.0000258  -0.0000263   0.0000127   0.0008382   0.0004131   0.0004818
   58  -0.0000522   0.0000582  -0.0000223  -0.0000814  -0.0000196   0.0000485
   59  -0.0000210   0.0000145  -0.0000074  -0.0000880  -0.0000189   0.0000531
   60  -0.0000219   0.0000358  -0.0000142   0.0000128  -0.0000497  -0.0000686
   61  -0.0001940   0.0002859  -0.0000856  -0.0000529  -0.0021327  -0.0010078
   62  -0.0000158  -0.0000121   0.0000020   0.0031892  -0.0026140  -0.0003865
   63   0.0000960  -0.0000615  -0.0000072   0.0002439  -0.0008063  -0.0005612
   64   0.0000412  -0.0000437   0.0000061   0.0000413  -0.0000247  -0.0002539
   65   0.0000926  -0.0001102   0.0000636   0.0003359   0.0006344   0.0002773
   66   0.0000176  -0.0000313  -0.0000062  -0.0004119  -0.0004253   0.0001407
           31          32          33          34          35          36
    1   0.0099922  -0.0095871   0.0047396  -0.2084465  -0.0215550  -0.0200495
    2   0.0165721  -0.0149403   0.0085325  -0.0193378  -0.0933005  -0.0065537
    3  -0.0047047   0.0049574   0.0013584  -0.0173569  -0.0069587  -0.0707340
    4  -0.0018337   0.0030860  -0.0022647  -0.0181093  -0.0298485   0.0061796
    5   0.0028510  -0.0009617   0.0026921  -0.0131139  -0.0021385  -0.0003717
    6  -0.0021753   0.0027727   0.0045656  -0.0046259  -0.0042260   0.0046144
    7   0.0005590  -0.0005652   0.0002207   0.0007844   0.0000760   0.0005307
    8   0.0008297  -0.0006434   0.0004280   0.0018371   0.0007229  -0.0011900
    9  -0.0002539   0.0002273   0.0001870   0.0009844  -0.0015331  -0.0032171
   10  -0.0010474   0.0007366  -0.0001843   0.0033574  -0.0014647  -0.0004191
   11   0.0005665   0.0003096  -0.0003452  -0.0025551  -0.0027544   0.0030308
   12  -0.0002133  -0.0002835  -0.0007670  -0.0004601   0.0031412   0.0051936
   13   0.0001575  -0.0000847   0.0001012   0.0003278  -0.0009655   0.0004745
   14   0.0000462  -0.0000227  -0.0000648   0.0007592  -0.0004762   0.0004709
   15   0.0000532  -0.0000962  -0.0002558  -0.0001012   0.0000530  -0.0000304
   16  -0.0038479  -0.0004444  -0.0013418  -0.0017529  -0.0001668  -0.0001943
   17   0.0003884   0.0015688   0.0015330   0.0004179  -0.0011877  -0.0001719
   18  -0.0016426   0.0012438   0.0045324  -0.0000926   0.0000505  -0.0010291
   19  -0.0011442   0.0001451  -0.0003161   0.0012477   0.0002123   0.0000329
   20  -0.0010594   0.0002528  -0.0001786   0.0001625   0.0001304  -0.0001254
   21   0.0001623   0.0000399   0.0002591   0.0001624  -0.0000417  -0.0003009
   22  -0.0095356   0.0010838  -0.0025026   0.0009515   0.0021919  -0.0008607
   23  -0.0274127  -0.0015119  -0.0029862   0.0026631  -0.0016348   0.0027318
   24   0.0077130   0.0016245   0.0033377  -0.0017133   0.0030256   0.0051585
   25   0.0005805   0.0013505   0.0000238   0.0002147   0.0014092  -0.0002217
   26  -0.0005207   0.0007615  -0.0012430  -0.0005298  -0.0005275  -0.0000676
   27   0.0006833  -0.0009281  -0.0021706   0.0002041   0.0004137   0.0000619
   28  -0.0978497  -0.1004050   0.0257237  -0.0288540   0.0221932  -0.0120248
   29  -0.0987455  -0.2787247   0.0716684   0.0038677   0.0094855  -0.0002268
   30   0.0251292   0.0707948  -0.0554742  -0.0038148   0.0025704   0.0023154
   31   0.1030956   0.1055410  -0.0249307   0.0011863   0.0008989   0.0005462
   32   0.1055410   0.2934605  -0.0785106  -0.0014575   0.0000683  -0.0017615
   33  -0.0249307  -0.0785106   0.0478967   0.0009982  -0.0012444  -0.0029787
   34   0.0011863  -0.0014575   0.0009982   0.6283266   0.0056634   0.0041324
   35   0.0008989   0.0000683  -0.0012444   0.0056634   0.4376382   0.2255068
   36   0.0005462  -0.0017615  -0.0029787   0.0041324   0.2255068   0.3583880
   37  -0.0001216   0.0007618   0.0006020  -0.2056262   0.0403482   0.0394607
   38   0.0002237  -0.0001045   0.0000655   0.0825737  -0.1296417  -0.0612973
   39   0.0002174  -0.0001899   0.0003438   0.0807287  -0.0628915  -0.1162848
   40  -0.0000279   0.0000236  -0.0000169   0.0071151   0.0087987   0.0083911
   41  -0.0000904   0.0001005  -0.0000540  -0.0066532  -0.0199893  -0.0224287
   42  -0.0001348   0.0000376  -0.0001503  -0.0063754  -0.0215620  -0.0173905
   43   0.0000101  -0.0001869  -0.0000824  -0.0463144   0.0428470   0.0385114
   44   0.0001704  -0.0003204  -0.0001068   0.0027362   0.0317774   0.0237724
   45   0.0000769  -0.0001824  -0.0001010   0.0021959   0.0250284   0.0261977
   46   0.0000591  -0.0000173   0.0001322  -0.0020168  -0.0042855  -0.0039819
   47  -0.0000635   0.0000366  -0.0000693  -0.0004071   0.0019948  -0.0017586
   48  -0.0000266   0.0000431  -0.0000670  -0.0006029  -0.0017132   0.0026244
   49   0.0000558  -0.0001312   0.0000074  -0.0033427   0.0121880   0.0107962
   50  -0.0001313   0.0002105   0.0000550   0.0115557  -0.0353483  -0.0288706
   51  -0.0001191   0.0002277   0.0000261   0.0106679  -0.0298205  -0.0288707
   52   0.0000030  -0.0000056   0.0000248   0.0004875   0.0003140   0.0002659
   53  -0.0000015  -0.0000007  -0.0000117   0.0001868  -0.0010965   0.0000675
   54  -0.0000098   0.0000176  -0.0000178   0.0003826  -0.0000651  -0.0011816
   55  -0.0003091   0.0003882   0.0000691   0.0014807  -0.0621047  -0.0549768
   56  -0.0000686   0.0000666  -0.0003815  -0.0271224   0.0035731  -0.0033295
   57   0.0000571   0.0000110  -0.0001008  -0.0250504  -0.0019085   0.0049458
   58   0.0000058  -0.0000025  -0.0000538  -0.0051558  -0.0006699  -0.0006995
   59   0.0000255   0.0000111   0.0000163  -0.0009470   0.0040293  -0.0023427
   60  -0.0000232  -0.0000333  -0.0000263  -0.0005740  -0.0024390   0.0044271
   61   0.0000916  -0.0001111  -0.0007808  -0.1336228  -0.0103757  -0.0107665
   62  -0.0000916   0.0003772   0.0003509  -0.0559489  -0.1928734  -0.1141698
   63  -0.0002176  -0.0000441   0.0002860  -0.0545983  -0.1149228  -0.1658935
   64  -0.0000792  -0.0001182  -0.0001687   0.0077679  -0.0057186  -0.0051326
   65   0.0000717   0.0000063  -0.0001455   0.0156513  -0.0084492  -0.0109196
   66  -0.0001868   0.0000321  -0.0006833   0.0148950  -0.0104520  -0.0060080
           37          38          39          40          41          42
    1  -0.0281312   0.0055928   0.0007471  -0.0020727  -0.0022734  -0.0015421
    2   0.0153667   0.0078007   0.0034891   0.0024419  -0.0017593   0.0002298
    3   0.0128453   0.0042899   0.0050351   0.0017538   0.0008120  -0.0012555
    4   0.0015776  -0.0027369  -0.0005600  -0.0027555   0.0012341   0.0028231
    5   0.0032344  -0.0015458   0.0003798   0.0008885  -0.0002793  -0.0004299
    6   0.0004107  -0.0022908  -0.0008864   0.0031555   0.0002172  -0.0011716
    7  -0.0000744  -0.0001530   0.0001056  -0.0008263  -0.0001835   0.0009180
    8  -0.0003076  -0.0000455  -0.0000026   0.0003324   0.0003032  -0.0002447
    9   0.0008896   0.0011144   0.0009246   0.0001302  -0.0002403  -0.0006097
   10  -0.0011787   0.0005123  -0.0007815   0.0014950  -0.0004309  -0.0006449
   11   0.0001857  -0.0000959  -0.0001011   0.0001771   0.0001341   0.0000254
   12  -0.0012342  -0.0003832  -0.0007081   0.0006349  -0.0001528  -0.0002261
   13  -0.0000277  -0.0003035  -0.0003028  -0.0000173   0.0001506   0.0002033
   14  -0.0001339  -0.0005003  -0.0005422  -0.0001426   0.0002685   0.0003521
   15  -0.0000385   0.0001502   0.0001051   0.0000461  -0.0000598  -0.0001075
   16   0.0006068  -0.0002139   0.0000876  -0.0000746   0.0000788   0.0000477
   17  -0.0005453   0.0000556  -0.0004761   0.0010087  -0.0003043  -0.0004810
   18   0.0004274   0.0000041   0.0006363  -0.0005291   0.0000671   0.0000952
   19  -0.0004414  -0.0004219  -0.0003441  -0.0000150   0.0001728   0.0001662
   20  -0.0000424  -0.0000904  -0.0001285  -0.0000142   0.0000712   0.0000719
   21   0.0000500  -0.0000500  -0.0000414  -0.0000266   0.0000198   0.0000657
   22   0.0003234   0.0003459   0.0002974  -0.0008489   0.0002218   0.0004134
   23   0.0002397   0.0003246   0.0002536  -0.0007580   0.0000636   0.0002942
   24  -0.0013023   0.0002253  -0.0002545  -0.0001428  -0.0002071  -0.0001788
   25  -0.0003587  -0.0004010  -0.0003273  -0.0000025   0.0000990   0.0000980
   26   0.0001124   0.0001461   0.0002528   0.0001039  -0.0000085  -0.0000954
   27  -0.0001385  -0.0001290  -0.0000879  -0.0000202  -0.0000102   0.0000241
   28  -0.0012821  -0.0030562  -0.0035766   0.0013820   0.0004855  -0.0001820
   29  -0.0029646  -0.0000527  -0.0004141  -0.0004460   0.0004480   0.0003961
   30   0.0005297  -0.0007949  -0.0011083   0.0007616   0.0002276   0.0004029
   31  -0.0001216   0.0002237   0.0002174  -0.0000279  -0.0000904  -0.0001348
   32   0.0007618  -0.0001045  -0.0001899   0.0000236   0.0001005   0.0000376
   33   0.0006020   0.0000655   0.0003438  -0.0000169  -0.0000540  -0.0001503
   34  -0.2056262   0.0825737   0.0807287   0.0071151  -0.0066532  -0.0063754
   35   0.0403482  -0.1296417  -0.0628915   0.0087987  -0.0199893  -0.0215620
   36   0.0394607  -0.0612973  -0.1162848   0.0083911  -0.0224287  -0.0173905
   37   0.5984056  -0.0140593  -0.0142505  -0.0471282  -0.0211915  -0.0206363
   38  -0.0140593   0.3212959   0.1926884  -0.0182993  -0.0870526  -0.0633089
   39  -0.0142505   0.1926884   0.2920834  -0.0176798  -0.0625438  -0.0818261
   40  -0.0471282  -0.0182993  -0.0176798   0.0637005   0.0318349   0.0280961
   41  -0.0211915  -0.0870526  -0.0625438   0.0318349   0.1174822   0.1027306
   42  -0.0206363  -0.0633089  -0.0818261   0.0280961   0.1027306   0.1100567
   43  -0.2812300  -0.0616228  -0.0552786  -0.0078485  -0.0053292  -0.0049420
   44  -0.0141390  -0.0858796  -0.0253107  -0.0230004  -0.0148267  -0.0166059
   45  -0.0122227  -0.0255866  -0.0809581  -0.0219280  -0.0168275  -0.0130468
   46  -0.0294821   0.0214506   0.0199348  -0.0062069   0.0004664   0.0003989
   47   0.0037261  -0.0019932  -0.0046534  -0.0043996   0.0012891   0.0018676
   48   0.0039019  -0.0046117  -0.0017352  -0.0041983   0.0019142   0.0010810
   49   0.0048841  -0.0225875  -0.0212566  -0.0047137  -0.0020978  -0.0018621
   50  -0.0631885   0.0033459  -0.0021958   0.0020695   0.0040084  -0.0002161
   51  -0.0574241  -0.0020621   0.0038615   0.0018001  -0.0003531   0.0040214
   52   0.0011231  -0.0006411  -0.0006153   0.0001047   0.0000299   0.0000457
   53   0.0001889   0.0002668  -0.0048452  -0.0010173  -0.0005588  -0.0006379
   54  -0.0000734  -0.0047854   0.0012700  -0.0008417  -0.0006217  -0.0004415
   55  -0.0660564   0.0121153   0.0114237   0.0009320  -0.0006895  -0.0005503
   56   0.0123949  -0.0033841   0.0007366  -0.0005611  -0.0014547  -0.0006895
   57   0.0115628   0.0003340  -0.0031825  -0.0005233  -0.0005897  -0.0013640
   58  -0.0013006   0.0005142   0.0004574   0.0001410  -0.0000609  -0.0000538
   59   0.0004233  -0.0000570   0.0005526  -0.0000037  -0.0002739   0.0003011
   60   0.0003621   0.0006112  -0.0001145  -0.0000610   0.0003059  -0.0003261
   61   0.0552601   0.0024028   0.0021759  -0.0026628   0.0048462   0.0043115
   62   0.0413338  -0.0236309  -0.0296410   0.0005691   0.0031426  -0.0010933
   63   0.0379612  -0.0298950  -0.0190035   0.0008992  -0.0013864   0.0028637
   64   0.0002749  -0.0012229  -0.0011941   0.0003297  -0.0006193  -0.0005987
   65  -0.0017353   0.0008460  -0.0044285   0.0003938  -0.0008040  -0.0009424
   66  -0.0016825  -0.0042955   0.0019280   0.0002993  -0.0008187  -0.0005155
           43          44          45          46          47          48
    1   0.0006978   0.0021726   0.0023883   0.0002703  -0.0005979  -0.0004590
    2   0.0019402   0.0012997  -0.0043339   0.0013482  -0.0001361  -0.0002828
    3   0.0010950  -0.0042905   0.0021614   0.0010550  -0.0002476  -0.0000714
    4   0.0001331  -0.0000083  -0.0010050  -0.0003664   0.0001939   0.0001002
    5  -0.0007963  -0.0003824  -0.0004662   0.0001120   0.0000572  -0.0000463
    6  -0.0006608  -0.0000870  -0.0004302  -0.0001064   0.0001619   0.0000636
    7  -0.0002382   0.0000259  -0.0000994   0.0000460  -0.0000189  -0.0000139
    8  -0.0002816  -0.0000064   0.0000496   0.0000771  -0.0000548  -0.0000234
    9   0.0000504  -0.0001716  -0.0001060   0.0000132  -0.0000399  -0.0000340
   10   0.0001526   0.0004970   0.0002299   0.0002256  -0.0000724   0.0000116
   11  -0.0005528   0.0001852   0.0000872   0.0003842  -0.0001867  -0.0001801
   12   0.0003166   0.0000905  -0.0000306  -0.0001534   0.0000840   0.0000687
   13   0.0001595  -0.0000750  -0.0001065  -0.0001706   0.0000919   0.0000682
   14   0.0003244  -0.0001430  -0.0001197  -0.0003216   0.0001706   0.0001400
   15  -0.0000581   0.0000791   0.0000329   0.0000955  -0.0000455  -0.0000309
   16  -0.0003813   0.0000449   0.0001895   0.0002664  -0.0001122  -0.0001289
   17   0.0002295   0.0002725   0.0001499   0.0000824  -0.0000084   0.0000320
   18  -0.0000824   0.0000143  -0.0001153   0.0000182  -0.0000496  -0.0000256
   19   0.0004159  -0.0001614  -0.0002416  -0.0004038   0.0001856   0.0001764
   20   0.0000322  -0.0000507  -0.0000465  -0.0000647   0.0000345   0.0000343
   21   0.0000051  -0.0000462  -0.0000502  -0.0000370   0.0000236   0.0000144
   22  -0.0004753  -0.0000730  -0.0000180   0.0001859  -0.0001322  -0.0001315
   23   0.0001374  -0.0002138  -0.0004451  -0.0003432   0.0001303   0.0001154
   24  -0.0000343   0.0004295   0.0005357   0.0000130  -0.0000797  -0.0000614
   25   0.0002275  -0.0000967  -0.0000449  -0.0002236   0.0000919   0.0000980
   26  -0.0002155   0.0001642   0.0000757   0.0002157  -0.0000867  -0.0000873
   27   0.0001142  -0.0000435  -0.0000405  -0.0001179   0.0000529   0.0000436
   28  -0.0002800  -0.0006789   0.0008467  -0.0004704   0.0001819   0.0002690
   29   0.0004472   0.0000858   0.0004774  -0.0002682   0.0000402   0.0000668
   30  -0.0000202  -0.0000048  -0.0002092   0.0000847   0.0000272   0.0000900
   31   0.0000101   0.0001704   0.0000769   0.0000591  -0.0000635  -0.0000266
   32  -0.0001869  -0.0003204  -0.0001824  -0.0000173   0.0000366   0.0000431
   33  -0.0000824  -0.0001068  -0.0001010   0.0001322  -0.0000693  -0.0000670
   34  -0.0463144   0.0027362   0.0021959  -0.0020168  -0.0004071  -0.0006029
   35   0.0428470   0.0317774   0.0250284  -0.0042855   0.0019948  -0.0017132
   36   0.0385114   0.0237724   0.0261977  -0.0039819  -0.0017586   0.0026244
   37  -0.2812300  -0.0141390  -0.0122227  -0.0294821   0.0037261   0.0039019
   38  -0.0616228  -0.0858796  -0.0255866   0.0214506  -0.0019932  -0.0046117
   39  -0.0552786  -0.0253107  -0.0809581   0.0199348  -0.0046534  -0.0017352
   40  -0.0078485  -0.0230004  -0.0219280  -0.0062069  -0.0043996  -0.0041983
   41  -0.0053292  -0.0148267  -0.0168275   0.0004664   0.0012891   0.0019142
   42  -0.0049420  -0.0166059  -0.0130468   0.0003989   0.0018676   0.0010810
   43   0.5554823   0.0447641   0.0400750  -0.0996658   0.0446135   0.0407159
   44   0.0447641   0.3675421   0.2291193   0.0414803  -0.0627792  -0.0373811
   45   0.0400750   0.2291193   0.3245414   0.0381582  -0.0369823  -0.0560737
   46  -0.0996658   0.0414803   0.0381582   0.1402710  -0.0679043  -0.0623322
   47   0.0446135  -0.0627792  -0.0369823  -0.0679043   0.0787767   0.0622965
   48   0.0407159  -0.0373811  -0.0560737  -0.0623322   0.0622965   0.0673919
   49  -0.1331264  -0.0728614  -0.0653236  -0.0048720   0.0259171   0.0236139
   50  -0.0227335  -0.1909954  -0.1184122   0.0076718  -0.0166740  -0.0188366
   51  -0.0200139  -0.1175743  -0.1674751   0.0070655  -0.0194387  -0.0127505
   52  -0.0052842   0.0009570   0.0008224   0.0013625   0.0008805   0.0007402
   53  -0.0222880  -0.0018089  -0.0042141  -0.0004562  -0.0006866   0.0016767
   54  -0.0199315  -0.0042315  -0.0010268  -0.0005250   0.0017296  -0.0010463
   55   0.0557167   0.0442679   0.0393562   0.0027645  -0.0052565  -0.0043816
   56   0.0030882  -0.0253509  -0.0292837  -0.0007740   0.0012099  -0.0031447
   57   0.0024372  -0.0293629  -0.0191616  -0.0005630  -0.0032003   0.0016374
   58  -0.0019585   0.0020903   0.0018216  -0.0003574   0.0009281   0.0008491
   59   0.0023622   0.0029753  -0.0035388   0.0001527  -0.0005232  -0.0005618
   60   0.0018822  -0.0036427   0.0035820   0.0001208  -0.0004998  -0.0003607
   61  -0.0359427  -0.0272308  -0.0244334  -0.0012546   0.0020106   0.0016088
   62  -0.0258962  -0.0209126  -0.0145037   0.0009760  -0.0004735   0.0002030
   63  -0.0235966  -0.0148083  -0.0178176   0.0006516   0.0005311  -0.0004862
   64  -0.0002506  -0.0008803  -0.0007356   0.0000394   0.0001436   0.0001214
   65  -0.0008860  -0.0006338  -0.0000342   0.0000183  -0.0001370   0.0003476
   66  -0.0005046   0.0001600  -0.0004077   0.0000749   0.0002902  -0.0002720
           49          50          51          52          53          54
    1  -0.0005774   0.0001506   0.0000753  -0.0000158   0.0000781  -0.0000913
    2   0.0002809  -0.0012361   0.0000245  -0.0000523  -0.0000537   0.0001928
    3  -0.0000155   0.0003024  -0.0010281  -0.0000367   0.0002715  -0.0002142
    4  -0.0002936  -0.0000114   0.0002021   0.0000087  -0.0000478   0.0000644
    5   0.0004546   0.0003457   0.0003120   0.0000030  -0.0000793   0.0000618
    6   0.0000317   0.0003487   0.0002273  -0.0000153  -0.0000450   0.0000961
    7  -0.0000289   0.0000650   0.0000746   0.0000012   0.0000005   0.0000081
    8   0.0000110   0.0000712   0.0001026   0.0000002   0.0000131  -0.0000033
    9   0.0000089  -0.0000214   0.0000370  -0.0000077  -0.0000168  -0.0000121
   10   0.0001254  -0.0003359  -0.0002541  -0.0000018   0.0000302   0.0000009
   11   0.0001806  -0.0000057   0.0000889   0.0000311  -0.0000191   0.0000072
   12  -0.0002224  -0.0001595  -0.0000370   0.0000063   0.0000422  -0.0000415
   13  -0.0001162   0.0000200   0.0000278  -0.0000077  -0.0000034   0.0000129
   14  -0.0002007   0.0000302   0.0000141  -0.0000190   0.0000013   0.0000179
   15   0.0000575  -0.0000293  -0.0000333   0.0000064   0.0000009  -0.0000062
   16   0.0002260   0.0000158  -0.0000052   0.0000183   0.0000020  -0.0000088
   17   0.0001179  -0.0002606  -0.0002609  -0.0000072   0.0000269  -0.0000065
   18   0.0000125   0.0000917   0.0000007   0.0000068  -0.0000321   0.0000197
   19  -0.0003119   0.0000320   0.0000264  -0.0000192   0.0000249  -0.0000093
   20  -0.0000586   0.0000166   0.0000438  -0.0000037   0.0000052   0.0000005
   21  -0.0000398   0.0000202   0.0000516  -0.0000020   0.0000036  -0.0000030
   22  -0.0000326   0.0003358   0.0002205   0.0000389  -0.0000661   0.0000254
   23  -0.0002822   0.0002730   0.0002417  -0.0000220  -0.0000013   0.0000036
   24   0.0003086  -0.0001561  -0.0002140  -0.0000039  -0.0000283   0.0000109
   25  -0.0001563  -0.0000317   0.0000077  -0.0000111   0.0000114  -0.0000053
   26   0.0001699  -0.0000295  -0.0000090   0.0000132  -0.0000108   0.0000092
   27  -0.0000638  -0.0000331   0.0000146  -0.0000067   0.0000084  -0.0000074
   28  -0.0001129   0.0000302  -0.0001555  -0.0000065   0.0000391  -0.0000272
   29  -0.0006496  -0.0000769  -0.0001430   0.0000029   0.0000296  -0.0000173
   30  -0.0003322   0.0001082   0.0002322  -0.0000035   0.0000538  -0.0000021
   31   0.0000558  -0.0001313  -0.0001191   0.0000030  -0.0000015  -0.0000098
   32  -0.0001312   0.0002105   0.0002277  -0.0000056  -0.0000007   0.0000176
   33   0.0000074   0.0000550   0.0000261   0.0000248  -0.0000117  -0.0000178
   34  -0.0033427   0.0115557   0.0106679   0.0004875   0.0001868   0.0003826
   35   0.0121880  -0.0353483  -0.0298205   0.0003140  -0.0010965  -0.0000651
   36   0.0107962  -0.0288706  -0.0288707   0.0002659   0.0000675  -0.0011816
   37   0.0048841  -0.0631885  -0.0574241   0.0011231   0.0001889  -0.0000734
   38  -0.0225875   0.0033459  -0.0020621  -0.0006411   0.0002668  -0.0047854
   39  -0.0212566  -0.0021958   0.0038615  -0.0006153  -0.0048452   0.0012700
   40  -0.0047137   0.0020695   0.0018001   0.0001047  -0.0010173  -0.0008417
   41  -0.0020978   0.0040084  -0.0003531   0.0000299  -0.0005588  -0.0006217
   42  -0.0018621  -0.0002161   0.0040214   0.0000457  -0.0006379  -0.0004415
   43  -0.1331264  -0.0227335  -0.0200139  -0.0052842  -0.0222880  -0.0199315
   44  -0.0728614  -0.1909954  -0.1175743   0.0009570  -0.0018089  -0.0042315
   45  -0.0653236  -0.1184122  -0.1674751   0.0008224  -0.0042141  -0.0010268
   46  -0.0048720   0.0076718   0.0070655   0.0013625  -0.0004562  -0.0005250
   47   0.0259171  -0.0166740  -0.0194387   0.0008805  -0.0006866   0.0017296
   48   0.0236139  -0.0188366  -0.0127505   0.0007402   0.0016767  -0.0010463
   49   0.7497554   0.0045617   0.0064373  -0.3253033  -0.0491400  -0.0452369
   50   0.0045617   0.4209194   0.2626539  -0.0514077  -0.0562432  -0.0187621
   51   0.0064373   0.2626539   0.3654041  -0.0472833  -0.0187001  -0.0525870
   52  -0.3253033  -0.0514077  -0.0472833   0.3433741   0.0527726   0.0487215
   53  -0.0491400  -0.0562432  -0.0187001   0.0527726   0.0527141   0.0255674
   54  -0.0452369  -0.0187621  -0.0525870   0.0487215   0.0255674   0.0476609
   55  -0.2360510   0.0554751   0.0480441  -0.0150932   0.0168392   0.0148946
   56   0.1049181  -0.1575098  -0.0852431  -0.0053854   0.0072619   0.0030611
   57   0.0932035  -0.0855734  -0.1383162  -0.0049216   0.0032007   0.0066491
   58   0.0093360   0.0171894   0.0155383   0.0008071  -0.0003643  -0.0003193
   59  -0.0057385  -0.0079944  -0.0103432   0.0000750  -0.0013924   0.0024771
   60  -0.0053119  -0.0098520  -0.0055371   0.0000808   0.0024226  -0.0018952
   61  -0.0507007   0.0407124   0.0368896  -0.0008513   0.0024056   0.0022406
   62   0.0065935   0.0334800   0.0230206   0.0027735   0.0013871  -0.0047366
   63   0.0066793   0.0225866   0.0291764   0.0024682  -0.0048807   0.0025814
   64  -0.0046492  -0.0020398  -0.0018188  -0.0007350   0.0008053   0.0007285
   65  -0.0016505   0.0036744  -0.0027693  -0.0003090   0.0002452   0.0000839
   66  -0.0014902  -0.0030519   0.0037961  -0.0002928   0.0000967   0.0001947
           55          56          57          58          59          60
    1   0.0031484  -0.0001934   0.0005079   0.0002673   0.0001871   0.0000371
    2  -0.0007776   0.0000205  -0.0057544  -0.0009781  -0.0001000  -0.0001842
    3  -0.0000726  -0.0054048   0.0013704  -0.0007295  -0.0001479  -0.0000097
    4  -0.0000170   0.0001994  -0.0015134  -0.0003128  -0.0000419  -0.0001011
    5  -0.0000918   0.0001387  -0.0002725   0.0000358   0.0000428   0.0000006
    6  -0.0000258   0.0002576  -0.0003715  -0.0000565  -0.0000441  -0.0000462
    7   0.0001039   0.0000429   0.0000212   0.0000138   0.0000079  -0.0000001
    8   0.0001459  -0.0001283  -0.0000408  -0.0000150   0.0000011   0.0000000
    9  -0.0000454  -0.0001819  -0.0001732  -0.0000350  -0.0000016  -0.0000142
   10  -0.0004262  -0.0000102   0.0002086   0.0000080   0.0000043   0.0000110
   11   0.0000346   0.0002578  -0.0003925   0.0000583   0.0000267   0.0000227
   12  -0.0001586   0.0002933   0.0004197   0.0000767  -0.0000242   0.0000358
   13   0.0000421   0.0000453  -0.0001121  -0.0000479  -0.0000211  -0.0000135
   14   0.0000566   0.0000475  -0.0000294  -0.0000632  -0.0000302  -0.0000169
   15  -0.0000153  -0.0000401   0.0000269   0.0000142   0.0000159   0.0000001
   16  -0.0000549  -0.0000235  -0.0000324   0.0000364   0.0000157   0.0000368
   17  -0.0004850   0.0000305   0.0003058   0.0000041  -0.0000250   0.0000365
   18   0.0000868  -0.0000779  -0.0000664  -0.0000091   0.0000189  -0.0000207
   19   0.0000983  -0.0001215   0.0001116  -0.0000915  -0.0000366  -0.0000392
   20   0.0000641   0.0000003   0.0000034  -0.0000127  -0.0000074  -0.0000032
   21   0.0000581  -0.0000253  -0.0000132  -0.0000111  -0.0000007  -0.0000100
   22   0.0005797  -0.0001993  -0.0003828   0.0000376   0.0000567  -0.0000397
   23   0.0005325  -0.0000155  -0.0001985  -0.0000625   0.0000026  -0.0000655
   24  -0.0003612   0.0002398  -0.0001924   0.0000639  -0.0000076   0.0000599
   25  -0.0000091   0.0000051   0.0000258  -0.0000522  -0.0000210  -0.0000219
   26  -0.0000345   0.0000348  -0.0000263   0.0000582   0.0000145   0.0000358
   27  -0.0000305   0.0000132   0.0000127  -0.0000223  -0.0000074  -0.0000142
   28  -0.0005230  -0.0003056   0.0008382  -0.0000814  -0.0000880   0.0000128
   29   0.0002254  -0.0001045   0.0004131  -0.0000196  -0.0000189  -0.0000497
   30   0.0006346   0.0002076   0.0004818   0.0000485   0.0000531  -0.0000686
   31  -0.0003091  -0.0000686   0.0000571   0.0000058   0.0000255  -0.0000232
   32   0.0003882   0.0000666   0.0000110  -0.0000025   0.0000111  -0.0000333
   33   0.0000691  -0.0003815  -0.0001008  -0.0000538   0.0000163  -0.0000263
   34   0.0014807  -0.0271224  -0.0250504  -0.0051558  -0.0009470  -0.0005740
   35  -0.0621047   0.0035731  -0.0019085  -0.0006699   0.0040293  -0.0024390
   36  -0.0549768  -0.0033295   0.0049458  -0.0006995  -0.0023427   0.0044271
   37  -0.0660564   0.0123949   0.0115628  -0.0013006   0.0004233   0.0003621
   38   0.0121153  -0.0033841   0.0003340   0.0005142  -0.0000570   0.0006112
   39   0.0114237   0.0007366  -0.0031825   0.0004574   0.0005526  -0.0001145
   40   0.0009320  -0.0005611  -0.0005233   0.0001410  -0.0000037  -0.0000610
   41  -0.0006895  -0.0014547  -0.0005897  -0.0000609  -0.0002739   0.0003059
   42  -0.0005503  -0.0006895  -0.0013640  -0.0000538   0.0003011  -0.0003261
   43   0.0557167   0.0030882   0.0024372  -0.0019585   0.0023622   0.0018822
   44   0.0442679  -0.0253509  -0.0293629   0.0020903   0.0029753  -0.0036427
   45   0.0393562  -0.0292837  -0.0191616   0.0018216  -0.0035388   0.0035820
   46   0.0027645  -0.0007740  -0.0005630  -0.0003574   0.0001527   0.0001208
   47  -0.0052565   0.0012099  -0.0032003   0.0009281  -0.0005232  -0.0004998
   48  -0.0043816  -0.0031447   0.0016374   0.0008491  -0.0005618  -0.0003607
   49  -0.2360510   0.1049181   0.0932035   0.0093360  -0.0057385  -0.0053119
   50   0.0554751  -0.1575098  -0.0855734   0.0171894  -0.0079944  -0.0098520
   51   0.0480441  -0.0852431  -0.1383162   0.0155383  -0.0103432  -0.0055371
   52  -0.0150932  -0.0053854  -0.0049216   0.0008071   0.0000750   0.0000808
   53   0.0168392   0.0072619   0.0032007  -0.0003643  -0.0013924   0.0024226
   54   0.0148946   0.0030611   0.0066491  -0.0003193   0.0024771  -0.0018952
   55   0.6715591   0.0131458   0.0130291  -0.0777572  -0.0525540  -0.0472979
   56   0.0131458   0.4669015   0.3003769  -0.0526287  -0.1926216  -0.1414098
   57   0.0130291   0.3003769   0.4038037  -0.0475291  -0.1411322  -0.1638843
   58  -0.0777572  -0.0526287  -0.0475291   0.0785408   0.0560966   0.0507678
   59  -0.0525540  -0.1926216  -0.1411322   0.0560966   0.1978037   0.1557936
   60  -0.0472979  -0.1414098  -0.1638843   0.0507678   0.1557936   0.1659351
   61  -0.3242908  -0.0631977  -0.0569020  -0.0029821   0.0001745   0.0003618
   62  -0.0158789  -0.1057875  -0.0393930  -0.0223977  -0.0004467  -0.0033563
   63  -0.0141654  -0.0390726  -0.0989128  -0.0203519  -0.0033447   0.0001519
   64  -0.0158425   0.0167567   0.0155263   0.0009036  -0.0001296  -0.0001898
   65  -0.0054166   0.0068207   0.0032245   0.0003002  -0.0014163   0.0023234
   66  -0.0055131   0.0030972   0.0063897   0.0002334   0.0022681  -0.0018642
           61          62          63          64          65          66
    1  -0.0158127  -0.0144537  -0.0070157   0.0005565   0.0019865   0.0006864
    2  -0.0264069  -0.0024812  -0.0050566  -0.0009380  -0.0010631   0.0021377
    3  -0.0221456  -0.0060827   0.0003761  -0.0008214   0.0023002  -0.0016184
    4  -0.0024925   0.0019831   0.0016321   0.0002901  -0.0008460   0.0001682
    5   0.0016319   0.0021628   0.0014509   0.0000628  -0.0005190  -0.0000350
    6  -0.0014461  -0.0002461  -0.0001754  -0.0000979  -0.0000221   0.0002122
    7   0.0001170  -0.0000272  -0.0000739   0.0000072   0.0000179   0.0000398
    8  -0.0004744  -0.0002467  -0.0003069   0.0000137   0.0000216   0.0000434
    9  -0.0004342  -0.0001248   0.0000298  -0.0000188  -0.0000694  -0.0000063
   10  -0.0004862  -0.0008523  -0.0003951  -0.0000747   0.0003190   0.0001192
   11   0.0004069   0.0001779   0.0000485  -0.0000535  -0.0003488  -0.0000676
   12   0.0011584   0.0001292  -0.0001972  -0.0000003   0.0001231   0.0000183
   13  -0.0003907   0.0000498   0.0000451   0.0000278  -0.0000247   0.0000752
   14  -0.0004164   0.0000643   0.0000253   0.0000756   0.0000311   0.0001612
   15   0.0001490   0.0000081   0.0000298   0.0000090  -0.0000022  -0.0000548
   16   0.0003600   0.0005695   0.0000610  -0.0000633  -0.0000970  -0.0000685
   17  -0.0000089   0.0000026  -0.0005286  -0.0000068   0.0003400   0.0001242
   18  -0.0000240   0.0000254   0.0003392   0.0000217  -0.0001473  -0.0001233
   19  -0.0007079   0.0000434   0.0000193   0.0000526   0.0001188   0.0000681
   20  -0.0001304   0.0000122  -0.0000365   0.0000104   0.0000078   0.0000301
   21  -0.0001398  -0.0000051  -0.0000075   0.0000080   0.0000067  -0.0000076
   22  -0.0001600  -0.0003856   0.0008516  -0.0000979  -0.0006096  -0.0003837
   23  -0.0006159   0.0000010   0.0001286   0.0000164  -0.0001012   0.0002643
   24   0.0012287  -0.0000426   0.0001127  -0.0000029  -0.0000900   0.0001425
   25  -0.0001940  -0.0000158   0.0000960   0.0000412   0.0000926   0.0000176
   26   0.0002859  -0.0000121  -0.0000615  -0.0000437  -0.0001102  -0.0000313
   27  -0.0000856   0.0000020  -0.0000072   0.0000061   0.0000636  -0.0000062
   28  -0.0000529   0.0031892   0.0002439   0.0000413   0.0003359  -0.0004119
   29  -0.0021327  -0.0026140  -0.0008063  -0.0000247   0.0006344  -0.0004253
   30  -0.0010078  -0.0003865  -0.0005612  -0.0002539   0.0002773   0.0001407
   31   0.0000916  -0.0000916  -0.0002176  -0.0000792   0.0000717  -0.0001868
   32  -0.0001111   0.0003772  -0.0000441  -0.0001182   0.0000063   0.0000321
   33  -0.0007808   0.0003509   0.0002860  -0.0001687  -0.0001455  -0.0006833
   34  -0.1336228  -0.0559489  -0.0545983   0.0077679   0.0156513   0.0148950
   35  -0.0103757  -0.1928734  -0.1149228  -0.0057186  -0.0084492  -0.0104520
   36  -0.0107665  -0.1141698  -0.1658935  -0.0051326  -0.0109196  -0.0060080
   37   0.0552601   0.0413338   0.0379612   0.0002749  -0.0017353  -0.0016825
   38   0.0024028  -0.0236309  -0.0298950  -0.0012229   0.0008460  -0.0042955
   39   0.0021759  -0.0296410  -0.0190035  -0.0011941  -0.0044285   0.0019280
   40  -0.0026628   0.0005691   0.0008992   0.0003297   0.0003938   0.0002993
   41   0.0048462   0.0031426  -0.0013864  -0.0006193  -0.0008040  -0.0008187
   42   0.0043115  -0.0010933   0.0028637  -0.0005987  -0.0009424  -0.0005155
   43  -0.0359427  -0.0258962  -0.0235966  -0.0002506  -0.0008860  -0.0005046
   44  -0.0272308  -0.0209126  -0.0148083  -0.0008803  -0.0006338   0.0001600
   45  -0.0244334  -0.0145037  -0.0178176  -0.0007356  -0.0000342  -0.0004077
   46  -0.0012546   0.0009760   0.0006516   0.0000394   0.0000183   0.0000749
   47   0.0020106  -0.0004735   0.0005311   0.0001436  -0.0001370   0.0002902
   48   0.0016088   0.0002030  -0.0004862   0.0001214   0.0003476  -0.0002720
   49  -0.0507007   0.0065935   0.0066793  -0.0046492  -0.0016505  -0.0014902
   50   0.0407124   0.0334800   0.0225866  -0.0020398   0.0036744  -0.0030519
   51   0.0368896   0.0230206   0.0291764  -0.0018188  -0.0027693   0.0037961
   52  -0.0008513   0.0027735   0.0024682  -0.0007350  -0.0003090  -0.0002928
   53   0.0024056   0.0013871  -0.0048807   0.0008053   0.0002452   0.0000967
   54   0.0022406  -0.0047366   0.0025814   0.0007285   0.0000839   0.0001947
   55  -0.3242908  -0.0158789  -0.0141654  -0.0158425  -0.0054166  -0.0055131
   56  -0.0631977  -0.1057875  -0.0390726   0.0167567   0.0068207   0.0030972
   57  -0.0569020  -0.0393930  -0.0989128   0.0155263   0.0032245   0.0063897
   58  -0.0029821  -0.0223977  -0.0203519   0.0009036   0.0003002   0.0002334
   59   0.0001745  -0.0004467  -0.0033447  -0.0001296  -0.0014163   0.0022681
   60   0.0003618  -0.0033563   0.0001519  -0.0001898   0.0023234  -0.0018642
   61   0.7149224  -0.0249385  -0.0284475  -0.1981455   0.1011584   0.0964951
   62  -0.0249385   0.4308837   0.2710780   0.1028006  -0.1222255  -0.0810368
   63  -0.0284475   0.2710780   0.3788691   0.0972503  -0.0806887  -0.1117534
   64  -0.1981455   0.1028006   0.0972503   0.2096063  -0.1088900  -0.1026380
   65   0.1011584  -0.1222255  -0.0806887  -0.1088900   0.1231800   0.0915091
   66   0.0964951  -0.0810368  -0.1117534  -0.1026380   0.0915091   0.1104985
 **********************************************************************
 **                                                                  **
 **                       VIBRATIONAL ANALYSIS                       **
 **                       --------------------                       **
 **                                                                  **
 **        VIBRATIONAL FREQUENCIES (CM**-1) AND NORMAL MODES         **
 **     FORCE CONSTANTS (mDYN/ANGSTROM) AND REDUCED MASSES (AMU)     **
 **                  INFRARED INTENSITIES (KM/MOL)                   **
 **                                                                  **
 **********************************************************************


 Mode:                 1                      2                      3
 Frequency:        23.14                  41.67                  48.86
 Force Cnst:      0.0037                 0.0168                 0.0222
 Red. Mass:      11.6042                16.4549                15.7862
 IR Active:          YES                    YES                    YES
 IR Intens:        0.454                  0.019                  0.172
 Raman Active:       YES                    YES                    YES
               X      Y      Z        X      Y      Z        X      Y      Z
 C         -0.004  0.032 -0.081    0.001 -0.045  0.218   -0.006 -0.189 -0.128
 C          0.021  0.002 -0.141   -0.044 -0.037  0.171   -0.068 -0.161 -0.129
 H          0.040 -0.015 -0.210   -0.087 -0.054  0.201   -0.108 -0.202 -0.154
 C          0.020 -0.008 -0.110   -0.035 -0.019  0.046   -0.096 -0.058 -0.053
 Cl         0.062 -0.056 -0.216   -0.093 -0.024 -0.054   -0.198 -0.005 -0.012
 C         -0.015  0.016  0.000    0.019 -0.007 -0.024   -0.054  0.012  0.019
 Cl        -0.019  0.008  0.056    0.047 -0.013 -0.274   -0.107  0.192  0.248
 C         -0.043  0.047  0.067    0.056  0.003  0.079    0.023 -0.046 -0.058
 Cl        -0.087  0.084  0.218    0.124  0.038  0.045    0.098  0.018 -0.040
 C         -0.040  0.051  0.018    0.046 -0.019  0.192    0.043 -0.146 -0.125
 H         -0.064  0.074  0.060    0.081 -0.022  0.238    0.098 -0.175 -0.143
 C         -0.006  0.054 -0.108    0.008 -0.060  0.180   -0.017 -0.169 -0.055
 C          0.012 -0.031  0.005   -0.026 -0.053  0.120    0.070 -0.080 -0.020
 Cl         0.056 -0.181  0.144   -0.084 -0.208  0.303    0.221 -0.169  0.018
 C          0.006  0.004 -0.001   -0.013  0.071 -0.087    0.038  0.074 -0.001
 Cl         0.027 -0.113  0.159   -0.059  0.181 -0.278    0.157  0.272 -0.034
 C         -0.012  0.128 -0.131    0.034  0.136 -0.178   -0.082  0.090  0.028
 H         -0.015  0.152 -0.135    0.044  0.228 -0.335   -0.105  0.200  0.044
 C         -0.026  0.215 -0.251    0.067  0.085 -0.071   -0.169 -0.034  0.034
 H         -0.042  0.312 -0.352    0.104  0.129 -0.135   -0.265 -0.026  0.064
 C         -0.019  0.176 -0.237    0.055 -0.001  0.094   -0.134 -0.154 -0.018
 H         -0.029  0.240 -0.320    0.084 -0.009  0.145   -0.203 -0.230 -0.039
 TransDip  -0.001  0.013 -0.018    0.004  0.002  0.000   -0.011 -0.007 -0.002

 Mode:                 4                      5                      6
 Frequency:        79.44                 111.26                 170.96
 Force Cnst:      0.1007                 0.0710                 0.2619
 Red. Mass:      27.0822                 9.7389                15.2082
 IR Active:          YES                    YES                    YES
 IR Intens:        0.060                  0.100                  0.037
 Raman Active:       YES                    YES                    YES
               X      Y      Z        X      Y      Z        X      Y      Z
 C          0.004  0.103  0.160    0.003 -0.132  0.161    0.023 -0.095 -0.146
 C          0.035  0.068  0.078   -0.038 -0.129  0.125    0.061 -0.084 -0.117
 H          0.054  0.063  0.034   -0.070 -0.162  0.110    0.061 -0.034 -0.014
 C          0.056  0.013 -0.013   -0.048 -0.082  0.074    0.083 -0.095 -0.147
 Cl         0.163 -0.148 -0.429   -0.151 -0.078 -0.038    0.203 -0.076  0.113
 C          0.027  0.036  0.090    0.000 -0.043  0.063    0.093 -0.084 -0.179
 Cl        -0.023  0.121  0.437   -0.005  0.042 -0.006    0.064  0.014  0.052
 C          0.025  0.009 -0.020    0.054 -0.065  0.086    0.109 -0.095 -0.220
 Cl         0.059 -0.137 -0.397    0.175 -0.033 -0.022    0.281  0.170  0.105
 C          0.011  0.056  0.050    0.046 -0.110  0.149    0.099 -0.133 -0.269
 H          0.009  0.040 -0.012    0.088 -0.127  0.157    0.131 -0.148 -0.266
 C          0.003  0.086  0.160    0.001 -0.068  0.094   -0.076 -0.013 -0.003
 C         -0.060  0.041  0.118   -0.000  0.019  0.003   -0.101 -0.002  0.017
 Cl        -0.179  0.028  0.177   -0.021  0.174 -0.148   -0.227  0.019  0.039
 C         -0.038 -0.003  0.027   -0.001  0.074 -0.053   -0.129  0.032  0.034
 Cl        -0.137 -0.029 -0.095    0.003 -0.090  0.132   -0.168  0.032  0.029
 C          0.048 -0.020  0.012   -0.004  0.214 -0.207   -0.182  0.057  0.036
 H          0.065 -0.052 -0.050   -0.005  0.303 -0.300   -0.189  0.086  0.047
 C          0.109  0.010  0.073   -0.008  0.216 -0.213   -0.202  0.046  0.027
 H          0.179 -0.005  0.062   -0.010  0.334 -0.343   -0.222  0.058  0.021
 C          0.082  0.070  0.141   -0.005  0.031 -0.014   -0.186  0.009  0.005
 H          0.131  0.105  0.175   -0.005 -0.009  0.028   -0.235 -0.021 -0.038
 TransDip   0.007  0.002  0.003   -0.004  0.005 -0.008    0.004 -0.002 -0.005

 Mode:                 7                      8                      9
 Frequency:       198.66                 206.77                 210.53
 Force Cnst:      0.2746                 0.1701                 0.2017
 Red. Mass:      11.8113                 6.7526                 7.7228
 IR Active:          YES                    YES                    YES
 IR Intens:        0.051                  0.015                  0.042
 Raman Active:       YES                    YES                    YES
               X      Y      Z        X      Y      Z        X      Y      Z
 C         -0.070  0.030  0.057   -0.004  0.001  0.016   -0.009  0.007  0.000
 C         -0.041  0.014 -0.035   -0.047  0.105  0.327   -0.030  0.053  0.082
 H         -0.004 -0.051 -0.236   -0.068  0.161  0.483   -0.037  0.075  0.140
 C         -0.056  0.056  0.128   -0.034  0.070  0.219   -0.020  0.022  0.045
 Cl         0.229 -0.090  0.047   -0.014 -0.029 -0.096    0.151 -0.055  0.018
 C         -0.100  0.089  0.231   -0.015  0.028  0.099   -0.007  0.013 -0.000
 Cl        -0.062 -0.007 -0.071    0.006 -0.036 -0.013   -0.027  0.190 -0.071
 C         -0.093  0.124  0.303    0.005 -0.018 -0.039    0.008 -0.003 -0.039
 Cl         0.146  0.111 -0.150    0.020  0.028  0.041   -0.114 -0.060  0.024
 C         -0.106  0.124  0.347    0.030 -0.078 -0.205    0.015 -0.002 -0.085
 H         -0.111  0.142  0.406    0.064 -0.157 -0.427    0.028 -0.021 -0.133
 C         -0.067 -0.043 -0.101    0.010  0.003 -0.069    0.003 -0.058  0.021
 C         -0.069 -0.074 -0.086   -0.002 -0.058 -0.035   -0.007  0.039 -0.109
 Cl         0.046 -0.121 -0.116   -0.139 -0.018 -0.042   -0.072 -0.055 -0.002
 C         -0.085 -0.046 -0.010    0.004 -0.091  0.024   -0.002  0.114 -0.178
 Cl         0.015  0.063  0.037    0.156  0.095  0.035    0.090 -0.023  0.099
 C         -0.124 -0.070  0.031   -0.021 -0.126  0.077   -0.017  0.157 -0.218
 H         -0.129 -0.099  0.085   -0.022 -0.193  0.152   -0.016  0.264 -0.338
 C         -0.130 -0.040 -0.024   -0.009 -0.015 -0.042   -0.009 -0.082  0.054
 H         -0.155 -0.047 -0.006   -0.007  0.002 -0.062   -0.006 -0.158  0.137
 C         -0.105 -0.025 -0.111   -0.003  0.068 -0.145   -0.005 -0.231  0.213
 H         -0.137 -0.031 -0.154   -0.014  0.150 -0.249   -0.010 -0.424  0.412
 TransDip  -0.007 -0.002  0.001   -0.000  0.004  0.002   -0.004  0.001  0.005

 Mode:                10                     11                     12
 Frequency:       216.47                 218.98                 239.65
 Force Cnst:      0.3192                 0.3017                 0.4820
 Red. Mass:      11.5627                10.6791                14.2432
 IR Active:          YES                    YES                    YES
 IR Intens:        0.257                  0.008                  0.250
 Raman Active:       YES                    YES                    YES
               X      Y      Z        X      Y      Z        X      Y      Z
 C          0.012 -0.046  0.021   -0.037  0.011  0.023    0.042 -0.010 -0.035
 C          0.003 -0.051  0.012   -0.082  0.117  0.309    0.142 -0.014  0.071
 H          0.008 -0.046  0.019   -0.106  0.179  0.482    0.205  0.012  0.020
 C         -0.005 -0.086  0.012   -0.067  0.070  0.188    0.151  0.042  0.152
 Cl         0.088 -0.130  0.064    0.068 -0.059 -0.054   -0.107  0.117 -0.091
 C          0.021 -0.060  0.005   -0.065  0.019  0.054    0.240  0.093  0.186
 Cl        -0.025  0.351 -0.121   -0.064 -0.029 -0.016    0.353  0.044  0.003
 C          0.045 -0.078  0.017   -0.029 -0.025 -0.090    0.144  0.091  0.129
 Cl        -0.077 -0.178  0.055    0.036  0.091  0.032   -0.066 -0.161  0.015
 C          0.026 -0.046  0.007   -0.003 -0.085 -0.238    0.126  0.073  0.029
 H          0.021 -0.048 -0.001    0.027 -0.157 -0.444    0.200  0.029 -0.011
 C         -0.002  0.004  0.019   -0.029  0.011  0.006   -0.043 -0.018 -0.108
 C          0.006 -0.083  0.138    0.001  0.070  0.001   -0.082 -0.002 -0.123
 Cl         0.049  0.062 -0.016    0.319 -0.005 -0.018    0.018 -0.121 -0.085
 C          0.000 -0.132  0.187   -0.016  0.085  0.003   -0.135  0.066 -0.032
 Cl        -0.072  0.031 -0.087   -0.225 -0.110 -0.074   -0.183  0.021  0.042
 C          0.006 -0.137  0.190    0.003  0.074  0.000   -0.201  0.041  0.030
 H          0.004 -0.208  0.276    0.000  0.100 -0.008   -0.209  0.036  0.079
 C         -0.004  0.098 -0.081   -0.028  0.005  0.047   -0.221 -0.012  0.058
 H         -0.010  0.209 -0.201   -0.051 -0.014  0.079   -0.263 -0.061  0.128
 C         -0.005  0.198 -0.195   -0.026 -0.029  0.058   -0.178 -0.048 -0.034
 H         -0.007  0.386 -0.398   -0.031 -0.070  0.095   -0.261 -0.150 -0.050
 TransDip   0.001  0.012 -0.011    0.001 -0.003  0.000   -0.013 -0.010 -0.001

 Mode:                13                     14                     15
 Frequency:       274.04                 322.26                 351.01
 Force Cnst:      0.3581                 0.5085                 2.1064
 Red. Mass:       8.0927                 8.3109                29.0178
 IR Active:          YES                    YES                    YES
 IR Intens:        0.930                  0.948                  0.021
 Raman Active:       YES                    YES                    YES
               X      Y      Z        X      Y      Z        X      Y      Z
 C          0.020 -0.007 -0.079    0.049 -0.104 -0.239    0.137  0.006 -0.011
 C          0.035 -0.038 -0.041    0.013 -0.073 -0.201    0.044  0.100 -0.050
 H          0.066 -0.048 -0.110    0.017 -0.149 -0.370   -0.093 -0.003 -0.054
 C          0.001 -0.063  0.065   -0.039  0.076  0.154    0.025  0.228 -0.048
 Cl        -0.087 -0.084  0.009    0.025  0.009 -0.023    0.174  0.492 -0.148
 C         -0.033 -0.052  0.113   -0.069  0.150  0.367   -0.186 -0.011  0.027
 Cl        -0.044  0.046 -0.044    0.001 -0.036 -0.063   -0.378 -0.060 -0.048
 C         -0.025 -0.068  0.098   -0.021  0.076  0.167    0.077 -0.195  0.099
 Cl         0.106 -0.052  0.016   -0.023 -0.001 -0.028    0.271 -0.424  0.184
 C         -0.036 -0.044  0.010    0.047 -0.068 -0.178    0.073 -0.103  0.019
 H         -0.085 -0.034 -0.024    0.084 -0.125 -0.327   -0.075 -0.060 -0.048
 C          0.022  0.218 -0.223    0.024 -0.092 -0.003    0.078 -0.017 -0.001
 C          0.045  0.323 -0.275    0.114 -0.057  0.146    0.006 -0.058 -0.015
 Cl        -0.031  0.009  0.119   -0.048  0.138  0.113   -0.036 -0.071 -0.072
 C          0.051  0.209 -0.182    0.117 -0.035  0.097   -0.034  0.014  0.034
 Cl        -0.004 -0.056  0.010    0.030 -0.075 -0.084   -0.100  0.051  0.045
 C          0.047 -0.040  0.095    0.011  0.104 -0.002   -0.024  0.037  0.016
 H          0.042 -0.233  0.336   -0.018  0.297 -0.037   -0.015  0.031 -0.031
 C          0.024 -0.100  0.142   -0.097  0.017 -0.024    0.003  0.042  0.036
 H          0.012 -0.327  0.399   -0.163  0.096 -0.084   -0.007  0.055  0.025
 C          0.018  0.111 -0.094   -0.088 -0.098  0.031    0.025 -0.008  0.014
 H          0.023  0.057 -0.029   -0.124 -0.121  0.001   -0.022 -0.043 -0.020
 TransDip   0.010 -0.022  0.019    0.001 -0.002 -0.031   -0.002 -0.002 -0.004

 Mode:                16                     17                     18
 Frequency:       385.90                 433.24                 460.17
 Force Cnst:      0.7225                 0.8710                 0.9975
 Red. Mass:       8.2349                 7.8756                 7.9948
 IR Active:          YES                    YES                    YES
 IR Intens:        3.593                  5.055                  6.836
 Raman Active:       YES                    YES                    YES
               X      Y      Z        X      Y      Z        X      Y      Z
 C          0.039  0.052 -0.099   -0.081  0.288 -0.118    0.099  0.104 -0.073
 C          0.040 -0.006 -0.182   -0.015  0.244 -0.077    0.021  0.143  0.047
 H          0.093 -0.022 -0.298    0.150  0.374 -0.069    0.048  0.192  0.112
 C          0.000 -0.021  0.051    0.012 -0.028  0.018    0.015  0.002  0.013
 Cl        -0.060 -0.092  0.022   -0.085 -0.092  0.017   -0.062 -0.100  0.022
 C         -0.034  0.046  0.210    0.008 -0.053  0.021    0.018 -0.025 -0.097
 Cl        -0.014 -0.009 -0.033    0.030  0.009  0.002   -0.071 -0.015  0.006
 C         -0.014  0.003  0.036   -0.022 -0.047  0.013    0.044  0.026  0.014
 Cl         0.007  0.016 -0.005    0.150 -0.112  0.061   -0.003  0.001 -0.004
 C          0.019 -0.007 -0.185   -0.088  0.236 -0.090    0.050  0.140  0.055
 H         -0.012 -0.027 -0.305   -0.264  0.302 -0.121   -0.032  0.191  0.103
 C          0.054  0.048  0.036   -0.095  0.136 -0.009    0.163 -0.016 -0.092
 C         -0.053 -0.061  0.026   -0.113 -0.068  0.120    0.206 -0.070  0.017
 Cl        -0.026 -0.089 -0.090    0.057  0.029  0.014   -0.107 -0.122 -0.123
 C         -0.086 -0.013  0.059   -0.080 -0.163  0.038    0.190  0.091  0.193
 Cl        -0.163  0.159  0.139    0.097 -0.028 -0.042   -0.026 -0.061 -0.064
 C          0.158 -0.012 -0.064   -0.107 -0.004 -0.151    0.062  0.266  0.179
 H          0.211 -0.113 -0.277   -0.106  0.149 -0.327    0.036  0.434  0.177
 C          0.286  0.020  0.014   -0.051 -0.051 -0.004   -0.066  0.168  0.166
 H          0.328  0.038 -0.023    0.059 -0.059 -0.040   -0.242  0.216  0.187
 C          0.255  0.003  0.066   -0.078  0.011  0.119    0.008 -0.036  0.012
 H          0.322  0.050  0.117   -0.038  0.011  0.179   -0.137 -0.161 -0.067
 TransDip   0.054  0.009 -0.027   -0.041  0.055 -0.023    0.043  0.064  0.032

 Mode:                19                     20                     21
 Frequency:       487.89                 503.30                 516.32
 Force Cnst:      1.2405                 1.0499                 0.6670
 Red. Mass:       8.8450                 7.0343                 4.2466
 IR Active:          YES                    YES                    YES
 IR Intens:        2.567                  1.352                  0.572
 Raman Active:       YES                    YES                    YES
               X      Y      Z        X      Y      Z        X      Y      Z
 C          0.009  0.003  0.148    0.015 -0.012 -0.071    0.007 -0.010  0.030
 C          0.119 -0.116 -0.098    0.244 -0.065  0.117   -0.032 -0.004 -0.003
 H          0.137 -0.164 -0.227    0.324  0.021  0.176   -0.062 -0.012  0.027
 C          0.087 -0.045 -0.017    0.231 -0.099  0.081   -0.026  0.000 -0.056
 Cl         0.001  0.039 -0.005   -0.008  0.090 -0.036    0.002 -0.011  0.009
 C         -0.017 -0.002  0.193    0.035 -0.232  0.014   -0.004  0.041  0.003
 Cl        -0.017  0.013 -0.027   -0.012  0.064 -0.017   -0.004 -0.011  0.001
 C         -0.046 -0.059 -0.029   -0.201 -0.155  0.055    0.032  0.040  0.031
 Cl        -0.028  0.050 -0.014   -0.017  0.095 -0.040   -0.005 -0.009 -0.000
 C         -0.024 -0.137 -0.115   -0.223 -0.139  0.062    0.048  0.000 -0.020
 H         -0.007 -0.184 -0.249   -0.335 -0.087  0.080    0.083 -0.031 -0.081
 C         -0.021  0.159  0.243    0.006  0.105 -0.161    0.000 -0.018  0.048
 C         -0.110  0.092  0.010    0.020 -0.110  0.107   -0.009 -0.189  0.209
 Cl         0.001 -0.138 -0.123   -0.006  0.018  0.000    0.002  0.010 -0.026
 C         -0.062  0.021 -0.036    0.014 -0.093  0.109   -0.008  0.145 -0.164
 Cl         0.133 -0.101 -0.089   -0.017  0.017  0.004    0.006 -0.019  0.012
 C         -0.140  0.005  0.081    0.022  0.099 -0.112   -0.010  0.090 -0.101
 H         -0.132 -0.080  0.133    0.022  0.291 -0.317   -0.009  0.109 -0.130
 C         -0.013  0.207  0.130    0.004 -0.095  0.070   -0.001 -0.164  0.204
 H          0.182  0.200  0.063   -0.020 -0.164  0.156    0.014 -0.403  0.463
 C         -0.054  0.267  0.245    0.007 -0.029 -0.025   -0.002  0.179 -0.161
 H         -0.060  0.280  0.231    0.005 -0.071  0.016   -0.007  0.376 -0.378
 TransDip  -0.003  0.029  0.042    0.017 -0.031  0.013    0.021  0.012  0.004

 Mode:                22                     23                     24
 Frequency:       528.99                 553.25                 601.86
 Force Cnst:      0.8686                 1.7938                 1.1253
 Red. Mass:       5.2683                 9.9466                 5.2726
 IR Active:          YES                    YES                    YES
 IR Intens:        0.373                 27.449                  0.335
 Raman Active:       YES                    YES                    YES
               X      Y      Z        X      Y      Z        X      Y      Z
 C          0.007  0.003 -0.002   -0.230 -0.015  0.005    0.020 -0.136 -0.001
 C         -0.010  0.051  0.134   -0.291  0.014 -0.048   -0.106 -0.100  0.030
 H         -0.064  0.190  0.516   -0.343 -0.024 -0.055   -0.255 -0.204  0.050
 C          0.067 -0.134 -0.380   -0.222  0.002 -0.079   -0.126  0.068 -0.024
 Cl        -0.007  0.006  0.027    0.062  0.080 -0.015    0.021 -0.016  0.007
 C          0.005 -0.001  0.000   -0.155 -0.029  0.006   -0.023  0.114 -0.083
 Cl        -0.009 -0.001 -0.001    0.255  0.041  0.025    0.016 -0.017  0.011
 C         -0.053  0.134  0.385   -0.235 -0.092  0.013    0.074  0.088  0.007
 Cl         0.002 -0.008 -0.028    0.080 -0.052  0.030   -0.011 -0.024  0.005
 C          0.030 -0.039 -0.133   -0.294 -0.103 -0.040    0.091 -0.085  0.052
 H          0.088 -0.171 -0.510   -0.372 -0.096 -0.118    0.234 -0.131  0.110
 C          0.005 -0.002 -0.001   -0.108 -0.032 -0.006   -0.006  0.244 -0.181
 C         -0.001  0.023 -0.034    0.033  0.034  0.050   -0.039  0.077 -0.043
 Cl         0.003  0.002  0.006   -0.037 -0.055 -0.055    0.005 -0.012 -0.011
 C         -0.004 -0.022  0.014    0.091  0.120  0.088   -0.034 -0.230  0.228
 Cl        -0.002  0.003 -0.000    0.017 -0.026 -0.022    0.014  0.005 -0.017
 C         -0.008 -0.018  0.009    0.199  0.121  0.110   -0.027  0.093 -0.136
 H         -0.007 -0.021  0.009    0.197  0.133  0.126   -0.015  0.303 -0.436
 C         -0.002  0.021 -0.028    0.082  0.039  0.046    0.032 -0.037  0.115
 H          0.003  0.059 -0.072   -0.078  0.073  0.076    0.117 -0.157  0.216
 C         -0.001 -0.026  0.025    0.071 -0.031 -0.037    0.004  0.110  0.036
 H         -0.008 -0.046  0.035    0.123  0.036 -0.027    0.024 -0.046  0.235
 TransDip   0.019  0.001 -0.002   -0.166  0.015  0.016   -0.005  0.016  0.009

 Mode:                25                     26                     27
 Frequency:       639.75                 709.52                 716.92
 Force Cnst:      1.5902                 2.0019                 1.1839
 Red. Mass:       6.5945                 6.7493                 3.9097
 IR Active:          YES                    YES                    YES
 IR Intens:        1.820                  4.867                 16.303
 Raman Active:       YES                    YES                    YES
               X      Y      Z        X      Y      Z        X      Y      Z
 C         -0.085  0.156  0.417    0.211 -0.002 -0.081    0.042  0.094  0.216
 C          0.036 -0.001 -0.012   -0.081  0.153  0.025   -0.005  0.029 -0.119
 H          0.125 -0.100 -0.366   -0.270  0.129  0.284    0.016 -0.162 -0.558
 C          0.066 -0.086 -0.213   -0.062  0.025 -0.191   -0.048  0.082  0.147
 Cl        -0.007  0.003  0.015   -0.009 -0.015  0.008   -0.005 -0.007 -0.001
 C         -0.014  0.092  0.281   -0.184  0.034  0.178   -0.024 -0.095 -0.212
 Cl        -0.019 -0.008 -0.018    0.077  0.010  0.002    0.027  0.008  0.009
 C          0.051 -0.060 -0.225   -0.039 -0.164 -0.127   -0.052  0.004  0.169
 Cl        -0.000  0.003  0.016   -0.015  0.019 -0.005   -0.004  0.008 -0.006
 C          0.012  0.037 -0.026   -0.049 -0.106  0.121   -0.004 -0.068 -0.080
 H          0.083 -0.096 -0.384   -0.271  0.046  0.318   -0.020 -0.198 -0.561
 C         -0.010 -0.013 -0.123    0.264 -0.008 -0.024    0.116 -0.034 -0.026
 C          0.037  0.005 -0.070    0.104 -0.140 -0.094    0.035 -0.068 -0.086
 Cl        -0.004  0.018  0.019    0.015  0.040  0.037    0.008  0.028  0.028
 C          0.042 -0.059  0.120   -0.011 -0.083 -0.112   -0.023 -0.047 -0.016
 Cl        -0.008  0.004 -0.003   -0.032  0.015  0.014   -0.008  0.001  0.001
 C          0.038  0.080 -0.015   -0.240 -0.071 -0.046   -0.114 -0.002 -0.015
 H          0.021  0.223 -0.065   -0.222 -0.153 -0.072   -0.103 -0.021 -0.067
 C         -0.059 -0.084 -0.006   -0.006  0.123  0.089   -0.010  0.054  0.065
 H         -0.215 -0.113  0.086    0.189  0.083  0.053    0.014  0.051  0.058
 C         -0.000 -0.102 -0.144    0.046  0.038  0.054    0.047 -0.023 -0.031
 H         -0.031 -0.212 -0.079   -0.133 -0.101 -0.063   -0.065 -0.107 -0.111
 TransDip   0.009 -0.016 -0.039    0.029 -0.058 -0.029    0.014 -0.065 -0.111

 Mode:                28                     29                     30
 Frequency:       732.63                 750.55                 792.15
 Force Cnst:      0.8924                 2.3612                 0.7692
 Red. Mass:       2.8218                 7.1141                 2.0804
 IR Active:          YES                    YES                    YES
 IR Intens:        6.060                 26.282                103.728
 Raman Active:       YES                    YES                    YES
               X      Y      Z        X      Y      Z        X      Y      Z
 C          0.013  0.007 -0.039    0.089  0.042  0.087   -0.000  0.005 -0.018
 C         -0.010  0.037 -0.019   -0.005  0.062 -0.030   -0.072  0.033 -0.029
 H          0.010  0.091  0.061   -0.052 -0.047 -0.188   -0.037  0.086  0.027
 C          0.001 -0.027  0.017   -0.024  0.067 -0.009   -0.045 -0.105  0.035
 Cl         0.001  0.010 -0.004   -0.009 -0.017  0.005    0.011  0.034 -0.011
 C         -0.002 -0.047  0.017   -0.066 -0.006 -0.041    0.012 -0.101  0.035
 Cl         0.003  0.003 -0.001    0.027  0.004  0.004   -0.000  0.001 -0.000
 C          0.001 -0.039  0.017   -0.024 -0.031  0.030    0.064 -0.085  0.047
 Cl        -0.005  0.012 -0.006   -0.005  0.004 -0.002   -0.018  0.029 -0.013
 C          0.001  0.026 -0.007   -0.007 -0.069  0.008    0.062  0.054 -0.020
 H         -0.065  0.073  0.057   -0.063 -0.094 -0.166    0.009  0.095  0.042
 C          0.014 -0.147  0.179    0.072  0.130  0.073   -0.001 -0.056  0.062
 C          0.021  0.160 -0.160    0.224  0.107  0.142   -0.002  0.025 -0.027
 Cl        -0.002 -0.009  0.002   -0.022 -0.055 -0.054    0.000 -0.000  0.000
 C          0.024 -0.092  0.084    0.298 -0.072 -0.077   -0.002 -0.056  0.063
 Cl        -0.007  0.005  0.004   -0.076  0.053  0.048    0.000  0.003 -0.003
 C          0.001  0.029 -0.051    0.079 -0.090 -0.080    0.000  0.063 -0.070
 H         -0.004  0.356 -0.372   -0.019  0.126  0.266   -0.001 -0.327  0.359
 C         -0.012 -0.121  0.097   -0.132 -0.229 -0.245    0.003  0.043 -0.042
 H          0.006  0.168 -0.231    0.083 -0.365 -0.183    0.004 -0.459  0.513
 C         -0.017  0.054 -0.042   -0.245  0.143  0.133    0.000  0.059 -0.060
 H         -0.021  0.471 -0.493   -0.121  0.124  0.333    0.009 -0.281  0.316
 TransDip   0.016  0.038 -0.067    0.164 -0.002  0.007    0.005 -0.265  0.190

 Mode:                31                     32                     33
 Frequency:       810.95                 878.04                 895.05
 Force Cnst:      1.5685                 2.8856                 0.7609
 Red. Mass:       4.0481                 6.3527                 1.6121
 IR Active:          YES                    YES                    YES
 IR Intens:       25.448                 16.517                  8.354
 Raman Active:       YES                    YES                    YES
               X      Y      Z        X      Y      Z        X      Y      Z
 C          0.010 -0.004 -0.011    0.214  0.047  0.067   -0.040  0.028  0.092
 C          0.152 -0.022  0.013    0.062  0.183 -0.136    0.001 -0.046 -0.057
 H          0.098  0.003  0.151   -0.138  0.269  0.353   -0.044  0.102  0.329
 C          0.111  0.198 -0.042    0.030  0.189 -0.031   -0.011 -0.019  0.028
 Cl        -0.023 -0.061  0.017   -0.024 -0.038  0.008    0.003  0.005 -0.002
 C         -0.023  0.155 -0.058   -0.168 -0.031 -0.015    0.021  0.003  0.006
 Cl         0.001  0.001 -0.000    0.031  0.004  0.003   -0.004 -0.001 -0.001
 C         -0.153  0.149 -0.064    0.091 -0.167  0.096   -0.019  0.037  0.036
 Cl         0.035 -0.051  0.022   -0.036  0.033 -0.018    0.005 -0.005 -0.001
 C         -0.135 -0.079 -0.013    0.123 -0.209  0.022    0.009 -0.027 -0.159
 H         -0.126 -0.044  0.120   -0.062 -0.038  0.362   -0.125  0.308  0.808
 C          0.005 -0.126  0.133   -0.084  0.036  0.009    0.018  0.013 -0.013
 C         -0.001  0.040 -0.067   -0.204  0.044  0.045    0.037 -0.021 -0.009
 Cl         0.000  0.002  0.004    0.003 -0.007 -0.007   -0.000  0.002  0.002
 C         -0.007 -0.062  0.071   -0.183  0.124  0.103    0.037 -0.011 -0.026
 Cl         0.001  0.002 -0.004    0.044 -0.025 -0.022   -0.008  0.003  0.004
 C         -0.004  0.078 -0.077    0.153  0.043  0.067   -0.026 -0.025  0.021
 H         -0.004 -0.324  0.362    0.157  0.117 -0.049   -0.034  0.144 -0.118
 C         -0.001  0.030 -0.026   -0.048 -0.111 -0.094   -0.006  0.002  0.009
 H         -0.026 -0.413  0.474   -0.343 -0.017 -0.084    0.011  0.031 -0.031
 C          0.010  0.035 -0.077   -0.015 -0.073 -0.079    0.006  0.012 -0.023
 H          0.002 -0.170  0.127    0.077 -0.080  0.053   -0.000 -0.117  0.106
 TransDip  -0.043  0.156 -0.001   -0.087  0.053  0.081    0.018  0.018  0.089

 Mode:                34                     35                     36
 Frequency:       902.51                 923.37                 989.71
 Force Cnst:      0.6671                 0.7068                 0.7678
 Red. Mass:       1.3901                 1.4070                 1.3303
 IR Active:          YES                    YES                    YES
 IR Intens:        1.068                  1.054                  0.238
 Raman Active:       YES                    YES                    YES
               X      Y      Z        X      Y      Z        X      Y      Z
 C         -0.015  0.008  0.031    0.006 -0.011 -0.031   -0.002  0.002  0.004
 C          0.016 -0.062 -0.139    0.004  0.013  0.018   -0.001 -0.001 -0.002
 H         -0.126  0.280  0.817    0.027 -0.021 -0.092   -0.001  0.002  0.005
 C         -0.012  0.002  0.047    0.009  0.006 -0.006   -0.001 -0.001  0.001
 Cl         0.002  0.002 -0.004   -0.001 -0.002  0.001    0.000  0.000 -0.000
 C          0.009  0.001  0.003   -0.001 -0.000 -0.002    0.001  0.001 -0.000
 Cl        -0.001 -0.000 -0.000    0.000  0.000  0.000   -0.000 -0.000  0.000
 C         -0.002  0.002 -0.025   -0.010  0.002 -0.010    0.003 -0.001  0.001
 Cl         0.002 -0.001  0.003    0.002 -0.001  0.001   -0.000  0.000 -0.000
 C         -0.017  0.036  0.065   -0.013  0.016  0.024    0.002 -0.004 -0.001
 H          0.066 -0.138 -0.422    0.010 -0.046 -0.158    0.000  0.001  0.017
 C          0.004  0.007 -0.008   -0.001 -0.042  0.045   -0.000  0.006 -0.006
 C          0.016 -0.009 -0.006   -0.001  0.006 -0.006   -0.000  0.009 -0.006
 Cl        -0.000  0.001  0.001   -0.000  0.000  0.000   -0.000 -0.001 -0.000
 C          0.017 -0.007 -0.009   -0.004  0.019 -0.021    0.001  0.003 -0.003
 Cl        -0.004  0.002  0.002    0.001 -0.002  0.002   -0.000 -0.001  0.001
 C         -0.007 -0.005  0.003    0.002 -0.077  0.085   -0.002 -0.052  0.056
 H         -0.010  0.026 -0.014    0.006  0.440 -0.504   -0.001  0.300 -0.331
 C          0.000  0.003  0.003    0.004  0.008 -0.003   -0.001  0.085 -0.095
 H          0.013  0.006 -0.005    0.008 -0.047  0.057   -0.007 -0.489  0.543
 C         -0.000  0.002  0.001   -0.002  0.086 -0.089    0.003 -0.057  0.060
 H         -0.009 -0.022  0.014    0.006 -0.463  0.509   -0.002  0.328 -0.359
 TransDip  -0.003 -0.011  0.031    0.004  0.009 -0.031   -0.002  0.009 -0.013

 Mode:                37                     38                     39
 Frequency:      1045.62                1053.60                1092.58
 Force Cnst:      4.8220                 4.1113                 2.7241
 Red. Mass:       7.4855                 6.2860                 3.8732
 IR Active:          YES                    YES                    YES
 IR Intens:        4.979                 34.993                 23.571
 Raman Active:       YES                    YES                    YES
               X      Y      Z        X      Y      Z        X      Y      Z
 C          0.076  0.012  0.014    0.029  0.007  0.019    0.142  0.021 -0.011
 C         -0.164  0.261 -0.115    0.049 -0.162  0.063   -0.016 -0.105  0.037
 H          0.025  0.401 -0.153   -0.111 -0.292  0.079   -0.219 -0.273  0.046
 C         -0.036 -0.220  0.071   -0.025  0.019 -0.012   -0.073 -0.104  0.025
 Cl         0.005  0.018 -0.005    0.005  0.003 -0.000    0.009  0.014 -0.003
 C          0.388  0.058  0.041   -0.122 -0.021 -0.012    0.016  0.008 -0.001
 Cl        -0.048 -0.007 -0.005    0.018  0.003  0.002    0.002  0.000  0.000
 C         -0.081  0.205 -0.084   -0.029 -0.023  0.004   -0.090  0.072 -0.039
 Cl         0.009 -0.016  0.007    0.006 -0.002  0.002    0.011 -0.010  0.005
 C         -0.106 -0.299  0.086    0.007  0.177 -0.066   -0.030  0.086 -0.028
 H          0.111 -0.387  0.145   -0.188  0.271 -0.078   -0.257  0.168 -0.135
 C          0.087  0.003  0.002    0.130 -0.023 -0.020    0.171  0.072  0.064
 C         -0.043 -0.127 -0.117   -0.060 -0.280 -0.261   -0.018  0.019  0.017
 Cl         0.005  0.014  0.013    0.010  0.032  0.031   -0.001 -0.007 -0.006
 C         -0.083  0.040  0.037   -0.126  0.048  0.046   -0.129  0.118  0.107
 Cl         0.006 -0.004 -0.003    0.005 -0.002 -0.002    0.017 -0.015 -0.014
 C          0.135  0.023  0.021    0.291  0.036  0.034   -0.128  0.040  0.036
 H          0.154 -0.023 -0.021    0.351 -0.102 -0.097   -0.236  0.307  0.274
 C         -0.014 -0.038 -0.034   -0.004 -0.028 -0.032   -0.075 -0.167 -0.149
 H         -0.015 -0.036 -0.031    0.080 -0.053 -0.017   -0.157 -0.167 -0.148
 C         -0.102  0.069  0.062   -0.246  0.157  0.149    0.156 -0.023 -0.020
 H         -0.143  0.042  0.038   -0.377  0.100  0.044    0.409  0.143  0.134
 TransDip   0.068 -0.011 -0.018   -0.143 -0.084 -0.090   -0.127  0.064  0.063

 Mode:                40                     41                     42
 Frequency:      1139.72                1170.02                1175.28
 Force Cnst:      1.4060                 1.7030                 1.3431
 Red. Mass:       1.8371                 2.1114                 1.6504
 IR Active:          YES                    YES                    YES
 IR Intens:        7.786                 57.942                 12.586
 Raman Active:       YES                    YES                    YES
               X      Y      Z        X      Y      Z        X      Y      Z
 C         -0.096 -0.015 -0.018    0.005 -0.002 -0.004   -0.027 -0.008  0.014
 C          0.006  0.034 -0.008   -0.063 -0.022 -0.000   -0.013  0.007 -0.008
 H          0.152  0.136 -0.041   -0.513 -0.342  0.039   -0.081 -0.029  0.016
 C          0.034  0.047 -0.011    0.048  0.122 -0.035    0.021  0.044 -0.012
 Cl        -0.003 -0.005  0.001   -0.004 -0.014  0.004   -0.002 -0.005  0.001
 C         -0.021 -0.005 -0.002    0.199  0.032  0.021    0.046  0.002  0.007
 Cl         0.000  0.000  0.000   -0.023 -0.004 -0.002   -0.006 -0.001 -0.001
 C          0.042 -0.035  0.018    0.089 -0.102  0.049    0.028 -0.030  0.014
 Cl        -0.004  0.004 -0.002   -0.008  0.013 -0.006   -0.002  0.004 -0.002
 C          0.013 -0.031  0.015   -0.071 -0.002 -0.010   -0.018 -0.002 -0.005
 H          0.218 -0.115  0.057   -0.624  0.186 -0.168   -0.121  0.038 -0.012
 C         -0.064 -0.018 -0.015   -0.026  0.007  0.007    0.001 -0.043 -0.039
 C         -0.007 -0.125 -0.116   -0.025 -0.020 -0.020    0.066  0.035  0.032
 Cl         0.003  0.013  0.012    0.002  0.003  0.002   -0.005 -0.005 -0.005
 C          0.047  0.002  0.002    0.035 -0.040 -0.036   -0.065  0.106  0.096
 Cl        -0.006  0.000  0.000   -0.004  0.003  0.003    0.009 -0.009 -0.008
 C         -0.059  0.052  0.047    0.015  0.006  0.006   -0.064 -0.002 -0.002
 H         -0.198  0.457  0.409   -0.004  0.074  0.067   -0.065 -0.027 -0.027
 C          0.015 -0.044 -0.039   -0.012  0.012  0.011    0.073 -0.028 -0.026
 H          0.251 -0.095 -0.084   -0.190  0.049  0.044    0.858 -0.191 -0.166
 C          0.051  0.046  0.041    0.018  0.003  0.003   -0.059 -0.005 -0.005
 H          0.395  0.306  0.273    0.102  0.062  0.063   -0.264 -0.154 -0.142
 TransDip   0.046 -0.047 -0.060    0.244  0.001 -0.004   -0.026  0.084  0.072

 Mode:                43                     44                     45
 Frequency:      1217.33                1226.33                1280.61
 Force Cnst:      1.3548                 1.4390                 7.6258
 Red. Mass:       1.5517                 1.6241                 7.8922
 IR Active:          YES                    YES                    YES
 IR Intens:        7.880                 17.722                  3.018
 Raman Active:       YES                    YES                    YES
               X      Y      Z        X      Y      Z        X      Y      Z
 C          0.063  0.019 -0.008    0.009  0.007 -0.001   -0.164  0.219 -0.118
 C          0.008 -0.015  0.009   -0.050  0.034 -0.019   -0.162 -0.131  0.026
 H         -0.014 -0.043 -0.001   -0.612 -0.361  0.035    0.072  0.030 -0.020
 C         -0.025 -0.046  0.012    0.103  0.059 -0.004    0.181 -0.047  0.045
 Cl         0.002  0.004 -0.001   -0.005 -0.005  0.001    0.002 -0.001  0.001
 C         -0.015  0.018 -0.009    0.023 -0.122  0.045    0.004  0.259 -0.088
 Cl         0.002 -0.000  0.000   -0.001  0.004 -0.002   -0.004 -0.002  0.000
 C         -0.016  0.020 -0.009   -0.119  0.023 -0.026   -0.077 -0.224  0.066
 Cl         0.001 -0.002  0.001    0.006 -0.003  0.002   -0.008  0.008 -0.004
 C          0.011 -0.003  0.004    0.036  0.052 -0.012    0.128 -0.088  0.056
 H         -0.104  0.040 -0.032    0.623 -0.148  0.151    0.311 -0.172  0.086
 C         -0.018  0.042  0.039   -0.001  0.005  0.000    0.041  0.217  0.215
 C         -0.106  0.008  0.007   -0.010  0.005  0.004    0.260 -0.052 -0.052
 Cl         0.004  0.001  0.001    0.001 -0.000 -0.001    0.001 -0.002 -0.002
 C          0.024 -0.092 -0.084    0.002 -0.009 -0.008   -0.198 -0.071 -0.067
 Cl        -0.004  0.006  0.005   -0.000  0.000  0.000    0.003 -0.003 -0.003
 C          0.046  0.031  0.029    0.005  0.002  0.002   -0.034  0.120  0.108
 H         -0.115  0.535  0.479   -0.009  0.044  0.039    0.048 -0.131 -0.124
 C          0.046  0.015  0.013    0.004  0.002  0.002    0.127 -0.066 -0.060
 H          0.279 -0.031 -0.026    0.019 -0.001 -0.001   -0.345  0.021  0.024
 C         -0.004 -0.038 -0.034   -0.001 -0.004 -0.003   -0.080 -0.096 -0.093
 H         -0.378 -0.319 -0.286   -0.034 -0.021 -0.032   -0.164 -0.181 -0.140
 TransDip   0.031 -0.074 -0.041    0.002  0.126 -0.047    0.030 -0.041  0.023

 Mode:                46                     47                     48
 Frequency:      1289.84                1310.65                1398.43
 Force Cnst:      8.5191                 3.1091                 3.3792
 Red. Mass:       8.6911                 3.0719                 2.9328
 IR Active:          YES                    YES                    YES
 IR Intens:        2.246                  7.328                 60.613
 Raman Active:       YES                    YES                    YES
               X      Y      Z        X      Y      Z        X      Y      Z
 C          0.080  0.260 -0.043   -0.188 -0.031 -0.028   -0.010  0.181 -0.070
 C         -0.156 -0.120  0.014   -0.040 -0.023 -0.001    0.162 -0.007  0.028
 H         -0.176 -0.130  0.039    0.281  0.222 -0.024   -0.434 -0.462  0.086
 C          0.204 -0.173  0.089    0.020  0.099 -0.031   -0.134 -0.082  0.008
 Cl         0.004  0.006 -0.002   -0.002 -0.007  0.002    0.004  0.006 -0.001
 C         -0.050  0.286 -0.105    0.050  0.004  0.007   -0.020  0.051 -0.021
 Cl         0.003 -0.000  0.001   -0.006 -0.001 -0.001    0.001 -0.004  0.001
 C         -0.212 -0.140  0.014    0.046 -0.084  0.036    0.160 -0.012  0.030
 Cl        -0.001 -0.001  0.000   -0.003  0.006 -0.003   -0.005  0.003 -0.002
 C          0.223 -0.079  0.054   -0.048  0.006 -0.008   -0.148 -0.062 -0.002
 H         -0.192  0.080 -0.035    0.327 -0.135  0.098    0.424 -0.287  0.157
 C         -0.050 -0.234 -0.181    0.231  0.011  0.008   -0.040  0.025  0.062
 C         -0.225  0.033  0.024   -0.117  0.027  0.028   -0.036 -0.047 -0.046
 Cl         0.001  0.002  0.002    0.001 -0.002 -0.002    0.001  0.002  0.002
 C          0.216  0.106  0.095    0.016  0.056  0.050    0.101  0.044  0.038
 Cl        -0.003  0.002  0.002    0.002 -0.001 -0.001   -0.003  0.000  0.000
 C          0.020 -0.124 -0.110    0.036 -0.077 -0.069   -0.025  0.001  0.002
 H         -0.006 -0.042 -0.039   -0.048  0.159  0.146    0.044 -0.209 -0.188
 C         -0.143  0.059  0.051   -0.098 -0.031 -0.029   -0.040 -0.010 -0.010
 H          0.375 -0.044 -0.037   -0.252 -0.005 -0.007    0.120 -0.048 -0.041
 C          0.073  0.100  0.082    0.125  0.068  0.057    0.032 -0.010 -0.014
 H          0.140  0.137  0.149   -0.440 -0.375 -0.319   -0.089 -0.121 -0.082
 TransDip   0.011 -0.047 -0.004    0.083  0.022  0.011   -0.007 -0.249  0.006

 Mode:                49                     50                     51
 Frequency:      1435.15                1450.60                1485.05
 Force Cnst:      3.8621                 3.7505                 3.8012
 Red. Mass:       3.1826                 3.0252                 2.9254
 IR Active:          YES                    YES                    YES
 IR Intens:       42.897                 90.114                  5.092
 Raman Active:       YES                    YES                    YES
               X      Y      Z        X      Y      Z        X      Y      Z
 C         -0.010 -0.089 -0.000    0.128  0.007  0.010   -0.110 -0.020 -0.014
 C         -0.064  0.024 -0.014   -0.014 -0.083  0.028   -0.029  0.021 -0.014
 H          0.022  0.087 -0.052    0.479  0.256 -0.025   -0.131 -0.040  0.000
 C          0.094  0.009  0.013   -0.164  0.114 -0.065    0.100 -0.031  0.026
 Cl        -0.003 -0.001 -0.000    0.003 -0.004  0.002   -0.002  0.001 -0.001
 C         -0.048 -0.065  0.014    0.168  0.012  0.022   -0.076 -0.014 -0.007
 Cl         0.002  0.002 -0.000   -0.007 -0.001 -0.001    0.002  0.000  0.000
 C         -0.018  0.084 -0.030   -0.146 -0.140  0.026    0.082  0.062 -0.009
 Cl         0.002 -0.004  0.001    0.002  0.005 -0.001   -0.001 -0.002  0.000
 C          0.087 -0.008  0.020   -0.003  0.074 -0.025   -0.016 -0.029  0.009
 H         -0.377  0.158 -0.128    0.405 -0.060  0.078   -0.143  0.007 -0.034
 C         -0.100  0.160  0.123   -0.009  0.044  0.036    0.187  0.025  0.020
 C         -0.063 -0.119 -0.107   -0.083 -0.014 -0.012   -0.097  0.047  0.045
 Cl         0.002  0.005  0.005    0.002  0.001  0.001    0.003 -0.002 -0.002
 C          0.194  0.073  0.067    0.081 -0.026 -0.024   -0.009 -0.097 -0.088
 Cl        -0.006 -0.000 -0.000   -0.003  0.002  0.002   -0.001  0.003  0.003
 C         -0.079  0.038  0.034   -0.000  0.067  0.060    0.066  0.102  0.093
 H          0.065 -0.414 -0.371    0.119 -0.262 -0.235    0.199 -0.230 -0.204
 C         -0.033 -0.055 -0.049   -0.067  0.007  0.007   -0.163  0.025  0.022
 H          0.046 -0.082 -0.077    0.391 -0.087 -0.077    0.629 -0.134 -0.119
 C          0.095 -0.012 -0.008   -0.015 -0.062 -0.054   -0.020 -0.080 -0.073
 H         -0.306 -0.319 -0.291    0.181  0.081  0.063    0.385  0.201  0.185
 TransDip  -0.108 -0.049 -0.173    0.301 -0.007 -0.044    0.069 -0.013 -0.018

 Mode:                52                     53                     54
 Frequency:      1567.57                1595.41                1615.51
 Force Cnst:     11.4930                 8.8959                 9.4854
 Red. Mass:       7.9383                 5.9319                 6.1686
 IR Active:          YES                    YES                    YES
 IR Intens:       75.794                 15.536                 19.783
 Raman Active:       YES                    YES                    YES
               X      Y      Z        X      Y      Z        X      Y      Z
 C         -0.051  0.394 -0.135   -0.016  0.105 -0.018    0.140  0.021  0.016
 C         -0.103 -0.253  0.071   -0.009 -0.052  0.014   -0.209 -0.108  0.005
 H          0.367  0.069  0.032    0.051 -0.005  0.027    0.252  0.228 -0.042
 C         -0.103  0.203 -0.087   -0.024  0.034 -0.017    0.169  0.007  0.024
 Cl         0.002 -0.000  0.001    0.001  0.000  0.000   -0.001  0.001 -0.000
 C          0.036 -0.341  0.123    0.005 -0.061  0.022   -0.073 -0.013 -0.007
 Cl        -0.000  0.004 -0.001    0.000  0.001 -0.000   -0.001 -0.000 -0.000
 C          0.052  0.234 -0.072    0.019  0.044 -0.013    0.157  0.046  0.009
 Cl        -0.002 -0.002  0.000   -0.001 -0.000 -0.000   -0.001 -0.001  0.000
 C          0.168 -0.219  0.101    0.021 -0.049  0.017   -0.218  0.042 -0.048
 H         -0.388 -0.038 -0.057   -0.059 -0.020  0.016    0.276 -0.137  0.085
 C         -0.006 -0.002  0.035    0.066 -0.199 -0.164    0.126  0.046  0.039
 C          0.057 -0.007 -0.010   -0.143  0.083  0.075   -0.184 -0.006 -0.005
 Cl        -0.001 -0.001 -0.000    0.003  0.001  0.001    0.002 -0.001 -0.001
 C         -0.037  0.031  0.026    0.058 -0.115 -0.105    0.162  0.102  0.092
 Cl         0.001  0.000  0.000    0.000 -0.001 -0.001   -0.001 -0.002 -0.002
 C          0.052 -0.086 -0.076   -0.158  0.265  0.238   -0.096 -0.070 -0.064
 H         -0.026  0.154  0.138    0.050 -0.381 -0.342   -0.162  0.080  0.071
 C         -0.055  0.053  0.045    0.228 -0.161 -0.145    0.261  0.023  0.022
 H          0.094  0.028  0.026   -0.398 -0.055 -0.043   -0.267  0.142  0.126
 C         -0.020 -0.032 -0.035    0.003  0.147  0.130   -0.257 -0.126 -0.112
 H          0.111  0.044  0.075   -0.323 -0.085 -0.072    0.232  0.253  0.220
 TransDip  -0.060  0.262 -0.074    0.116  0.009 -0.050    0.141 -0.005 -0.019

 Mode:                55                     56                     57
 Frequency:      1621.03                3182.77                3196.16
 Force Cnst:      9.6512                 6.4882                 6.5757
 Red. Mass:       6.2338                 1.0871                 1.0925
 IR Active:          YES                    YES                    YES
 IR Intens:        2.199                  3.018                  3.312
 Raman Active:       YES                    YES                    YES
               X      Y      Z        X      Y      Z        X      Y      Z
 C         -0.248 -0.041 -0.028   -0.000  0.000 -0.000   -0.000  0.000  0.000
 C          0.239  0.130 -0.011    0.000  0.000  0.000    0.000  0.000 -0.000
 H         -0.310 -0.267  0.050   -0.001  0.001 -0.000    0.001 -0.002  0.001
 C         -0.177 -0.011 -0.023   -0.000  0.000 -0.000   -0.000  0.000 -0.000
 Cl         0.001 -0.000  0.000   -0.000 -0.000  0.000    0.000  0.000  0.000
 C          0.074  0.016  0.006    0.000 -0.000  0.000    0.000 -0.000  0.000
 Cl         0.002  0.000  0.000   -0.000 -0.000  0.000    0.000  0.000  0.000
 C         -0.173 -0.048 -0.011    0.000 -0.000  0.000    0.000 -0.000  0.000
 Cl         0.001  0.001 -0.000   -0.000  0.000 -0.000   -0.000  0.000 -0.000
 C          0.256 -0.051  0.061   -0.001 -0.002  0.000   -0.002 -0.004  0.001
 H         -0.343  0.160 -0.118    0.008  0.018 -0.004    0.019  0.043 -0.012
 C          0.191  0.051  0.043   -0.001 -0.001 -0.001   -0.001 -0.002 -0.001
 C         -0.152 -0.003  0.000    0.000 -0.000 -0.000    0.001 -0.000 -0.000
 Cl         0.002 -0.001 -0.001    0.000  0.000  0.000    0.000  0.000  0.000
 C          0.120  0.074  0.066    0.000 -0.000 -0.000   -0.000  0.001  0.001
 Cl        -0.001 -0.001 -0.001   -0.000 -0.000 -0.000    0.000 -0.000 -0.000
 C         -0.070 -0.049 -0.045    0.019  0.005  0.004   -0.038 -0.009 -0.008
 H         -0.117  0.055  0.050   -0.232 -0.045 -0.041    0.448  0.085  0.078
 C          0.193  0.016  0.015   -0.015 -0.043 -0.039    0.015  0.032  0.029
 H         -0.196  0.104  0.093    0.183  0.507  0.458   -0.138 -0.367 -0.331
 C         -0.203 -0.100 -0.093   -0.039  0.030  0.028   -0.046  0.032  0.030
 H          0.204  0.204  0.192    0.466 -0.341 -0.320    0.508 -0.368 -0.345
 TransDip  -0.038 -0.023 -0.017   -0.047 -0.024 -0.018   -0.017  0.040  0.039

 Mode:                58                     59                     60
 Frequency:      3205.10                3208.08                3213.64
 Force Cnst:      6.6082                 6.6464                 6.6445
 Red. Mass:       1.0918                 1.0961                 1.0920
 IR Active:          YES                    YES                    YES
 IR Intens:        0.169                  2.128                  0.305
 Raman Active:       YES                    YES                    YES
               X      Y      Z        X      Y      Z        X      Y      Z
 C         -0.002  0.002 -0.001   -0.000  0.000 -0.000    0.002  0.003 -0.001
 C          0.002 -0.001  0.001    0.000 -0.000  0.000    0.050 -0.065  0.031
 H         -0.016  0.020 -0.010   -0.002  0.002 -0.001   -0.568  0.740 -0.350
 C         -0.000  0.000 -0.000    0.000  0.000  0.000   -0.003 -0.001 -0.000
 Cl         0.000  0.000 -0.000   -0.000 -0.000  0.000    0.000  0.000 -0.000
 C          0.000  0.001 -0.000    0.000  0.000 -0.000   -0.000  0.000 -0.000
 Cl        -0.000  0.000 -0.000   -0.000  0.000  0.000    0.000  0.000 -0.000
 C          0.003 -0.000  0.001    0.000 -0.000  0.000   -0.000  0.000 -0.000
 Cl        -0.000  0.000 -0.000   -0.000  0.000  0.000   -0.000  0.000 -0.000
 C         -0.034 -0.077  0.022   -0.001 -0.002  0.001    0.000  0.003 -0.001
 H          0.384  0.882 -0.251    0.010  0.024 -0.007   -0.010 -0.024  0.007
 C          0.000 -0.000  0.000    0.000  0.001  0.001    0.000 -0.000  0.000
 C          0.000  0.000  0.000    0.000  0.000  0.000   -0.000 -0.000 -0.000
 Cl         0.000  0.000  0.000   -0.000 -0.000 -0.000    0.000  0.000 -0.000
 C         -0.000 -0.000 -0.000    0.000  0.003  0.002    0.000  0.000  0.000
 Cl        -0.000  0.000  0.000    0.000 -0.000 -0.000   -0.000 -0.000 -0.000
 C          0.003  0.001  0.001   -0.074 -0.013 -0.012   -0.000 -0.000 -0.000
 H         -0.039 -0.007 -0.007    0.824  0.151  0.139    0.000  0.000  0.000
 C         -0.000  0.000  0.000   -0.009 -0.032 -0.029    0.000  0.000  0.000
 H         -0.000 -0.001 -0.001    0.122  0.343  0.309   -0.001 -0.002 -0.002
 C          0.003 -0.002 -0.002    0.015 -0.009 -0.008   -0.000  0.000  0.000
 H         -0.030  0.022  0.021   -0.147  0.104  0.098    0.002 -0.001 -0.001
 TransDip  -0.006  0.011 -0.004   -0.020 -0.031 -0.029    0.001  0.017 -0.005

 STANDARD THERMODYNAMIC QUANTITIES AT   298.15 K  AND     1.00 ATM

   This Molecule has  0 Imaginary Frequencies
   Zero point vibrational energy:       83.061 kcal/mol

   Atom    1 Element C  Has Mass   12.00000
   Atom    2 Element C  Has Mass   12.00000
   Atom    3 Element H  Has Mass    1.00783
   Atom    4 Element C  Has Mass   12.00000
   Atom    5 Element Cl Has Mass   34.96885
   Atom    6 Element C  Has Mass   12.00000
   Atom    7 Element Cl Has Mass   34.96885
   Atom    8 Element C  Has Mass   12.00000
   Atom    9 Element Cl Has Mass   34.96885
   Atom   10 Element C  Has Mass   12.00000
   Atom   11 Element H  Has Mass    1.00783
   Atom   12 Element C  Has Mass   12.00000
   Atom   13 Element C  Has Mass   12.00000
   Atom   14 Element Cl Has Mass   34.96885
   Atom   15 Element C  Has Mass   12.00000
   Atom   16 Element Cl Has Mass   34.96885
   Atom   17 Element C  Has Mass   12.00000
   Atom   18 Element H  Has Mass    1.00783
   Atom   19 Element C  Has Mass   12.00000
   Atom   20 Element H  Has Mass    1.00783
   Atom   21 Element C  Has Mass   12.00000
   Atom   22 Element H  Has Mass    1.00783
   Molecular Mass:   323.883400 amu
   Principal axes and moments of inertia in amu*Bohr^2:
                             1           2           3
    Eigenvalues --     3428.45384 12346.12107 14095.50562
          X               0.99993     0.00905     0.00729
          Y              -0.00922     0.99967     0.02398
          Z              -0.00707    -0.02404     0.99969
   Rotational Symmetry Number is   1
   The Molecule is an Asymmetric Top
   Translational Enthalpy:        0.889 kcal/mol
   Rotational Enthalpy:           0.889 kcal/mol
   Vibrational Enthalpy:         90.837 kcal/mol
   gas constant (RT):             0.592 kcal/mol
   Translational Entropy:        43.221  cal/mol.K
   Rotational Entropy:           34.744  cal/mol.K
   Vibrational Entropy:          51.345  cal/mol.K

   Total Enthalpy:               93.207 kcal/mol
   Total Entropy:               129.309  cal/mol.K

 ======================================================================

 STANDARD THERMODYNAMIC QUANTITIES FOR ANHARMONIC VIBRATION -- TOSH

   Zero point vibrational energy: ************ kcal/mol

   Vibrational Enthalpy:       Infinity kcal/mol
   Vibrational Entropy:             NaN  cal/mol.K

   Total Enthalpy:             Infinity kcal/mol
   Total Entropy:                   NaN  cal/mol.K

 ======================================================================

 STANDARD THERMODYNAMIC QUANTITIES FOR ANHARMONIC VIBRATION -- VPT2

   Zero point vibrational energy: ************ kcal/mol

   Vibrational Enthalpy:       Infinity kcal/mol
   Vibrational Entropy:             NaN  cal/mol.K

   Total Enthalpy:             Infinity kcal/mol
   Total Entropy:                   NaN  cal/mol.K

 ======================================================================

Archival summary:
1\1\december\FREQ\ProcedureUnspecified\BasisUnspecified\l5125\taweetha\ThuJan1615:44:152020ThuJan1615:44:152020\0\\#,FREQ,ProcedureUnspecified,BasisUnspecified,\\0,1\Cl\C,1,1.74864\C,2,1.40071,1,119.836\C,3,1.39248,2,120.473,1,177.919,0\H,4,1.08226,3,119.149,2,179.888,0\C,4,1.38913,3,119.754,2,-0.286053,0\H,6,1.08331,4,119.783,3,179.936,0\C,6,1.39015,4,120.005,3,0.415929,0\H,8,1.08334,6,120.131,4,178.776,0\C,8,1.39969,6,121.239,4,0.0661423,0\C,10,1.49123,8,118.735,6,179.107,0\C,11,1.39517,10,119.973,8,59.8369,0\H,12,1.08223,11,120.5,10,3.25624,0\C,12,1.39155,11,120.506,10,-177.503,0\C,11,1.39622,10,121.005,8,-117.237,0\H,15,1.08155,11,120.597,10,-2.10158,0\C,15,1.38879,11,120.459,10,177.399,0\C,14,1.40028,12,120.982,11,0.117444,0\Cl,18,1.73636,14,121.025,12,-179.78,0\Cl,17,1.74733,15,118.151,11,-179.752,0\Cl,14,1.74751,12,118.199,11,-179.986,0\Cl,3,1.74843,2,121.278,1,-1.67739,0\\\@

 Total job time:  13471.33s(wall), 13470.55s(cpu) 
 Thu Jan 16 15:44:15 2020

        *************************************************************
        *                                                           *
        *  Thank you very much for using Q-Chem.  Have a nice day.  *
        *                                                           *
        *************************************************************
