# Supplementary material for: Quantum Chemical Investigation of Polychlorinated Dibenzodioxins, Dibenzofurans and Biphenyls: Relative Stability and Planarity Analysis
Source: Molecules. 2020 Dec 3;25(23):5697. doi: 10.3390/molecules25235697 (PMC7730433; doi:10.3390/molecules25235697)
Supplement: Supplementary file 1 [file molecules-25-05697-s001.zip › PCB/B3LYP/HClClClHClHClHH.out]

                  Welcome to Q-Chem
     A Quantum Leap Into The Future Of Chemistry


 Q-Chem 5.2 (devel), Q-Chem, Inc., Pleasanton, CA (2019)

 Yihan Shao,  Zhengting Gan,  E. Epifanovsky,  A. T. B. Gilbert,  M. Wormit,  
 J. Kussmann,  A. W. Lange,  A. Behn,  Jia Deng,  Xintian Feng,  D. Ghosh,  
 M. Goldey,  P. R. Horn,  L. D. Jacobson,  I. Kaliman,  T. Kus,  A. Landau,  
 Jie Liu,  E. I. Proynov,  R. M. Richard,  R. P. Steele,  E. J. Sundstrom,  
 H. L. Woodcock III,  P. M. Zimmerman,  D. Zuev,  B. Albrecht,  E. Alguire,  
 S. A. Baeppler,  D. Barton,  Z. Benda,  Y. A. Bernard,  E. J. Berquist,  
 K. B. Bravaya,  H. Burton,  D. Casanova,  Chun-Min Chang,  Yunqing Chen,  
 A. Chien,  K. D. Closser,  M. P. Coons,  S. Coriani,  S. Dasgupta,  
 A. L. Dempwolff,  M. Diedenhofen,  Hainam Do,  R. G. Edgar,  Po-Tung Fang,  
 S. Faraji,  S. Fatehi,  Qingguo Feng,  K. D. Fenk,  J. Fosso-Tande,  
 J. Gayvert,  Qinghui Ge,  A. Ghysels,  G. Gidofalvi,  J. Gomes,  
 J. Gonthier,  A. Gunina,  D. Hait,  M. W. D. Hanson-Heine,  
 P. H. P. Harbach,  A. W. Hauser,  M. F. Herbst,  J. E. Herr,  
 E. G. Hohenstein,  Z. C. Holden,  Kerwin Hui,  B. C. Huynh,  T.-C. Jagau,  
 Hyunjun Ji,  B. Kaduk,  K. Khistyaev,  Jaehoon Kim,  P. Klunzinger,  K. Koh,  
 D. Kosenkov,  L. Koulias,  T. Kowalczyk,  C. M. Krauter,  A. Kunitsa,  
 Ka Un Lao,  A. Laurent,  K. V. Lawler,  Joonho Lee,  D. Lefrancois,  
 S. Lehtola,  D. S. Levine,  Yi-Pei Li,  You-Sheng Lin,  Fenglai Liu,  
 E. Livshits,  A. Luenser,  P. Manohar,  E. Mansoor,  S. F. Manzer,  
 Shan-Ping Mao,  Yuezhi Mao,  N. Mardirossian,  A. V. Marenich,  
 T. Markovich,  L. A. Martinez-Martinez,  S. A. Maurer,  N. J. Mayhall,  
 S. C. McKenzie,  J.-M. Mewes,  P. Morgante,  A. F. Morrison,  
 J. W. Mullinax,  K. Nanda,  T. S. Nguyen-Beck,  R. Olivares-Amaya,  
 J. A. Parkhill,  Zheng Pei,  T. M. Perrine,  F. Plasser,  P. Pokhilko,  
 S. Prager,  A. Prociuk,  E. Ramos,  D. R. Rehn,  F. Rob,  M. Scheurer,  
 M. Schneider,  N. Sergueev,  S. M. Sharada,  S. Sharma,  D. W. Small,  
 T. Stauch,  T. Stein,  Yu-Chuan Su,  A. J. W. Thom,  A. Tkatchenko,  
 T. Tsuchimochi,  N. M. Tubman,  L. Vogt,  M. L. Vidal,  O. Vydrov,  
 M. A. Watson,  J. Wenzel,  M. de Wergifosse,  T. A. Wesolowski,  A. White,  
 J. Witte,  A. Yamada,  Jun Yang,  K. Yao,  S. Yeganeh,  S. R. Yost,  
 Zhi-Qiang You,  A. Zech,  Igor Ying Zhang,  Xing Zhang,  Yan Zhao,  
 Ying Zhu,  B. R. Brooks,  G. K. L. Chan,  C. J. Cramer,  M. S. Gordon,  
 W. J. Hehre,  A. Klamt,  M. W. Schmidt,  C. D. Sherrill,  D. G. Truhlar,  
 A. Aspuru-Guzik,  R. Baer,  A. T. Bell,  N. A. Besley,  Jeng-Da Chai,  
 A. E. DePrince, III,  R. A. DiStasio Jr.,  A. Dreuw,  B. D. Dunietz,  
 T. R. Furlani,  Chao-Ping Hsu,  Yousung Jung,  Jing Kong,  D. S. Lambrecht,  
 WanZhen Liang,  C. Ochsenfeld,  V. A. Rassolov,  L. V. Slipchenko,  
 J. E. Subotnik,  T. Van Voorhis,  J. M. Herbert,  A. I. Krylov,  
 P. M. W. Gill,  M. Head-Gordon

 Contributors to earlier versions of Q-Chem not listed above: 
 R. D. Adamson,  B. Austin,  J. Baker,  G. J. O. Beran,  K. Brandhorst,  
 S. T. Brown,  E. F. C. Byrd,  A. K. Chakraborty,  C.-L. Cheng,  
 Siu Hung Chien,  D. M. Chipman,  D. L. Crittenden,  H. Dachsel,  
 R. J. Doerksen,  A. D. Dutoi,  L. Fusti-Molnar,  W. A. Goddard III,  
 A. Golubeva-Zadorozhnaya,  S. R. Gwaltney,  G. Hawkins,  A. Heyden,  
 S. Hirata,  G. Kedziora,  F. J. Keil,  C. Kelley,  Jihan Kim,  R. A. King,  
 R. Z. Khaliullin,  P. P. Korambath,  W. Kurlancheek,  A. M. Lee,  M. S. Lee,  
 S. V. Levchenko,  Ching Yeh Lin,  D. Liotard,  R. C. Lochan,  I. Lotan,  
 P. E. Maslen,  N. Nair,  D. P. O'Neill,  D. Neuhauser,  E. Neuscamman,  
 C. M. Oana,  R. Olson,  B. Peters,  R. Peverati,  P. A. Pieniazek,  
 Y. M. Rhee,  J. Ritchie,  M. A. Rohrdanz,  E. Rosta,  N. J. Russ,  
 H. F. Schaefer III,  N. E. Schultz,  N. Shenvi,  A. C. Simmonett,  A. Sodt,  
 D. Stuck,  K. S. Thanthiriwatte,  V. Vanovschi,  Tao Wang,  A. Warshel,  
 C. F. Williams,  Q. Wu,  X. Xu,  W. Zhang

 Please cite Q-Chem as follows:
 Y. Shao et al., Mol. Phys. 113, 184-215 (2015)
 DOI: 10.1080/00268976.2014.952696

 Q-Chem 5.2.1 for Intel X86 EM64T Linux

 Parts of Q-Chem use Armadillo 8.300.2 (Tropical Shenanigans).
 http://arma.sourceforge.net/

 Q-Chem begins on Thu Jan 16 10:01:18 2020  

Host: 
0

     Scratch files written to /scratch/taweetham/qchem15611//
NAlpha2: 162
NElect   162
Mult     1

 Q-Chem warning in module libgen/rem_setup.C, line 2168:

 Setting Thresh to 1e-14


Checking the input file for inconsistencies... 	...done.

--------------------------------------------------------------
User input:
--------------------------------------------------------------
$MOLECULE
0 1
C 
C  1 1.394960
H  2 CH 1 119.528007
C  2 1.386606 1 120.846377 3 178.766605 0
Cl  4 CCl 2 119.698148 1 -179.612229 0
C  4 1.387279 2 120.235871 1 -0.083363 0
Cl  6 CCl 4 120.254637 2 -179.958574 0
C  6 1.387279 4 119.490737 2 0.041992 0
Cl  8 CCl 6 120.064298 4 179.568218 0
C  8 1.386606 6 120.235863 4 0.041336 0
H  10 CH 8 119.614146 6 178.681836 0
C  1 1.488550 2 120.827489 3 1.275929 0
C  12 1.394960 1 120.827496 2 44.635695 0
Cl  13 CCl 12 119.528011 1 1.275194 0
C  13 1.386606 12 120.846392 1 -179.957497 0
H  15 CH 13 119.698155 12 -179.612829 0
C  15 1.387278 13 120.235860 12 -0.083872 0
Cl  17 CCl 15 120.254633 13 -179.958492 0
C  17 1.387279 15 119.490737 13 0.041666 0
H  19 CH 17 120.064293 15 179.568399 0
C  19 1.386606 17 120.235874 15 0.041790 0
H  21 CH 19 119.614152 17 178.681599 0

CH=1.08273
CCl=1.75400
$END

$REM
   JOB_TYPE	OPTIMIZATION
   BASIS	6-311++G**
   METHOD	B3LYP
   SYM_IGNORE	TRUE
   SCF_GUESS_ALWAYS     TRUE
   SYM_IGNORE   TRUE
   S2THRESH     15
   THRESH       15
$END

--------------------------------------------------------------
 ----------------------------------------------------------------
             Standard Nuclear Orientation (Angstroms)
    I     Atom           X                Y                Z
 ----------------------------------------------------------------
    1      C       0.0000000000     0.0000000000     0.0000000000
    2      C       0.0000000000     0.0000000000     1.3949600000
    3      H       0.9420994930     0.0000000000     1.9285823367
    4      C      -1.1901880373     0.0256249026     2.1059255403
    5      Cl     -1.1548436435     0.0351778398     3.8595433764
    6      C      -2.4041742747     0.0535064326     1.4351028665
    7      Cl     -3.9099833729     0.0870232313     2.3339530118
    8      C      -2.4180259722     0.0546630380     0.0478935036
    9      Cl     -3.9445745286     0.0782926128    -0.8155919614
   10      C      -1.2274122092     0.0272853135    -0.6622934626
   11      H      -1.2503451014     0.0068111236    -1.7445869269
   12      C       1.2779219872    -0.0284629571    -0.7628147595
   13      C       2.3095886281    -0.8932703637    -0.3971844912
   14      Cl      2.0841394724    -1.9836059182     0.9581225060
   15      C       3.5004827568    -0.9194878930    -1.1069450245
   16      H       4.2865586447    -1.6026019117    -0.8107285686
   17      C       3.6821124948    -0.0819958503    -2.1978886372
   18      Cl      5.1879324501    -0.1155248115    -3.0967201401
   19      C       2.6636000698     0.7822218600    -2.5724593424
   20      H       2.7980411655     1.4448431951    -3.4181323354
   21      C       1.4736782845     0.8090230106    -1.8610916159
   22      H       0.6936781770     1.5025559907    -2.1490431582
 ----------------------------------------------------------------
 Nuclear Repulsion Energy =        1681.98419129 hartrees
 There are       81 alpha and       81 beta electrons
 Requested basis set is 6-311++G(d,p)
 There are 162 shells and 449 basis functions

 Total QAlloc Memory Limit   2000 MB
 Mega-Array Size       188 MB
 MEM_STATIC part       192 MB
 A cutoff of  1.0D-15 yielded  10013 shell pairs
 There are     83318 function pairs (     89457 Cartesian)
 Smallest overlap matrix eigenvalue = 2.91E-07
 Linear dependence detected in AO basis
 Number of orthogonalized atomic orbitals = 444
 Maximum deviation from orthogonality = 2.057E-10

 Scale SEOQF with 1.000000e-02/1.000000e-01/1.000000e-01

 Standard Electronic Orientation quadrupole field applied
 Nucleus-field energy     =    -0.0000000648 hartrees
 Guess from superposition of atomic densities
 Warning:  Energy on first SCF cycle will be non-variational
 SAD guess density has 162.000000 electrons

 -----------------------------------------------------------------------
  General SCF calculation program by
  Eric Jon Sundstrom, Paul Horn, Yuezhi Mao, Dmitri Zuev, Alec White,
  David Stuck, Shaama M.S., Shane Yost, Joonho Lee, David Small,
  Daniel Levine, Susi Lehtola, Hugh Burton, Evgeny Epifanovsky,
  Bang C. Huynh
 -----------------------------------------------------------------------
 Exchange:     0.2000 Hartree-Fock + 0.0800 Slater + 0.7200 B88
 Correlation:  0.1900 VWN1RPA + 0.8100 LYP
 Using SG-1 standard quadrature grid
 A restricted SCF calculation will be
 performed using DIIS
 SCF converges when DIIS error is below 1.0e-08
 ---------------------------------------
  Cycle       Energy         DIIS error
 ---------------------------------------
    1   -2765.5814127112      2.94e-02  
    2   -2761.3603509632      2.43e-03  
    3   -2761.2418533936      3.13e-03  
    4   -2761.4965070307      7.43e-04  
    5   -2761.5094413131      3.40e-04  
    6   -2761.5121584854      1.04e-04  
    7   -2761.5123907418      3.47e-05  
    8   -2761.5124175539      1.16e-05  
    9   -2761.5124207055      3.20e-06  
   10   -2761.5124209604      1.04e-06  
   11   -2761.5124209862      2.71e-07  
   12   -2761.5124209876      1.27e-07  
   13   -2761.5124209878      4.12e-08  
   14   -2761.5124209878      1.11e-08  
   15   -2761.5124209878      3.62e-09  Convergence criterion met
 ---------------------------------------
 SCF time:   CPU 648.20s  wall 648.00s 
 SCF   energy in the final basis set =    -2761.5124209878
 Total energy in the final basis set =    -2761.5124209878

 --------------------------------------------------------------

                    Orbital Energies (a.u.)
 --------------------------------------------------------------

 Alpha MOs
 -- Occupied --
********-101.5755-101.5737-101.5725-101.5719 -10.2707 -10.2696 -10.2688
-10.2687 -10.2668 -10.2278 -10.2262 -10.2180 -10.2162 -10.2149 -10.2129
-10.2122  -9.4908  -9.4901  -9.4882  -9.4869  -9.4863  -7.2554  -7.2548
 -7.2531  -7.2517  -7.2513  -7.2455  -7.2450  -7.2449  -7.2445  -7.2430
 -7.2423  -7.2418  -7.2413  -7.2412  -7.2403  -0.9505  -0.9360  -0.9004
 -0.8955  -0.8735  -0.8591  -0.8477  -0.7938  -0.7754  -0.7630  -0.7428
 -0.6607  -0.6488  -0.6355  -0.6120  -0.5568  -0.5386  -0.5251  -0.5105
 -0.4970  -0.4809  -0.4656  -0.4639  -0.4633  -0.4512  -0.4372  -0.4289
 -0.4107  -0.4028  -0.3987  -0.3860  -0.3835  -0.3644  -0.3514  -0.3485
 -0.3438  -0.3393  -0.3381  -0.3315  -0.3135  -0.2913  -0.2835  -0.2717
 -0.2573
 -- Virtual --
 -0.0728  -0.0540  -0.0513  -0.0395  -0.0259  -0.0219  -0.0128   0.0022
  0.0038   0.0115   0.0147   0.0177   0.0251   0.0312   0.0334   0.0394
  0.0444   0.0499   0.0590   0.0624   0.0678   0.0718   0.0752   0.0794
  0.0831   0.0870   0.0894   0.0942   0.0957   0.1000   0.1022   0.1054
  0.1074   0.1114   0.1146   0.1178   0.1210   0.1229   0.1239   0.1287
  0.1304   0.1320   0.1338   0.1409   0.1430   0.1470   0.1532   0.1537
  0.1575   0.1617   0.1678   0.1734   0.1749   0.1822   0.1826   0.1875
  0.1901   0.1941   0.1970   0.2007   0.2118   0.2153   0.2193   0.2230
  0.2282   0.2310   0.2371   0.2397   0.2471   0.2498   0.2533   0.2546
  0.2619   0.2635   0.2683   0.2712   0.2741   0.2775   0.2809   0.2826
  0.2862   0.2918   0.2973   0.3070   0.3105   0.3122   0.3171   0.3196
  0.3291   0.3386   0.3463   0.3523   0.3716   0.4094   0.4151   0.4297
  0.4314   0.4360   0.4473   0.4500   0.4531   0.4564   0.4637   0.4682
  0.4754   0.4859   0.4877   0.4950   0.4976   0.5054   0.5098   0.5184
  0.5404   0.5406   0.5501   0.5527   0.5683   0.5751   0.5785   0.5837
  0.5856   0.5900   0.6066   0.6114   0.6133   0.6213   0.6268   0.6341
  0.6371   0.6454   0.6536   0.6635   0.6666   0.6851   0.6896   0.6979
  0.7031   0.7146   0.7174   0.7302   0.7406   0.7504   0.7846   0.7947
  0.8100   0.8262   0.8296   0.8301   0.8364   0.8427   0.8447   0.8477
  0.8485   0.8511   0.8520   0.8529   0.8576   0.8629   0.8692   0.8717
  0.8745   0.8792   0.8898   0.8945   0.8957   0.9080   0.9169   0.9216
  0.9238   0.9361   0.9466   0.9523   0.9530   0.9573   0.9638   0.9645
  0.9765   0.9872   0.9999   1.0096   1.0141   1.0290   1.0393   1.0575
  1.0735   1.0813   1.1024   1.1152   1.1322   1.1402   1.1818   1.2154
  1.2217   1.2274   1.2320   1.2368   1.2417   1.2601   1.2786   1.2886
  1.2985   1.3030   1.3280   1.3453   1.3574   1.3596   1.4040   1.4516
  1.4888   1.4969   1.5029   1.5178   1.5380   1.5522   1.5674   1.5921
  1.5978   1.6062   1.6160   1.6485   1.6538   1.6764   1.6807   1.7086
  1.7325   1.7540   1.7866   1.7974   1.8157   1.8343   1.8537   1.8863
  1.8894   1.8968   1.9034   1.9123   1.9355   1.9421   1.9514   1.9608
  1.9679   1.9843   2.0043   2.0247   2.0583   2.0822   2.0945   2.1088
  2.1460   2.1701   2.2271   2.2331   2.2356   2.2581   2.2620   2.2740
  2.2803   2.2909   2.3015   2.3145   2.3181   2.3224   2.3686   2.3821
  2.4160   2.4347   2.4414   2.4504   2.4929   2.4942   2.5153   2.5349
  2.5531   2.5545   2.5640   2.5957   2.6178   2.6379   2.6458   2.6610
  2.6997   2.7141   2.7197   2.7303   2.7417   2.7431   2.7624   2.7766
  2.7803   2.7861   2.8276   2.8386   2.8428   2.8541   2.8935   2.9163
  2.9704   2.9741   3.0663   3.0793   3.0852   3.1384   3.1484   3.1618
  3.1780   3.2196   3.2243   3.2439   3.3338   3.3702   3.3933   3.4483
  3.5352   3.5808   3.6701   3.7161   3.7208   3.8097   3.8516   4.0046
  4.0570   4.0919   4.1288   4.4049   4.8059   4.8324   9.7371   9.7657
  9.7907   9.8090   9.8159  23.3732  23.5383  23.8619  23.8636  23.8887
 23.9229  23.9828  24.0307  24.0484  24.0622  24.1218  24.1499  25.7748
 25.8136  25.8178  25.8931  25.9173  26.0925  26.1049  26.1212  26.1792
 26.3075  26.4729  26.5955  26.6472  26.7391  26.8614 215.7257 215.7575
215.7867 215.8090 215.8179
 --------------------------------------------------------------

          Ground-State Mulliken Net Atomic Charges

     Atom                 Charge (a.u.)
  ----------------------------------------
      1 C                     0.716451
      2 C                    -1.066570
      3 H                     0.209646
      4 C                    -0.449713
      5 Cl                    0.623821
      6 C                    -0.051224
      7 Cl                    0.616365
      8 C                    -0.463570
      9 Cl                    0.583712
     10 C                    -0.906397
     11 H                     0.213121
     12 C                     0.166894
     13 C                    -0.568255
     14 Cl                    0.506613
     15 C                    -0.413498
     16 H                     0.225232
     17 C                     0.023046
     18 Cl                    0.470511
     19 C                    -0.464159
     20 H                     0.203065
     21 C                    -0.353067
     22 H                     0.177975
  ----------------------------------------
  Sum of atomic charges =     0.000000

 -----------------------------------------------------------------
                    Cartesian Multipole Moments
 -----------------------------------------------------------------
    Charge (ESU x 10^10)
                -0.0000
    Dipole Moment (Debye)
         X       1.4503      Y       0.8153      Z      -1.7304
       Tot       2.4005
    Quadrupole Moments (Debye-Ang)
        XX    -139.9537     XY       0.0154     YY    -132.8199
        XZ       3.8695     YZ      -3.0980     ZZ    -132.4917
    Octopole Moments (Debye-Ang^2)
       XXX     -72.5268    XXY      16.3578    XYY     -20.1630
       YYY      74.7011    XXZ      -4.7797    XYZ      -3.6236
       YYZ     -17.4874    XZZ     -24.9261    YZZ      34.3104
       ZZZ     -46.3727
    Hexadecapole Moments (Debye-Ang^3)
      XXXX   -6986.6230   XXXY     206.7755   XXYY   -1255.6035
      XYYY     255.3779   YYYY    -578.3876   XXXZ    1469.0829
      XXYZ      27.6300   XYYZ     468.8328   YYYZ      78.1139
      XXZZ   -1761.7236   XYZZ     108.8422   YYZZ    -665.4715
      XZZZ    1438.2253   YZZZ      45.7814   ZZZZ   -3441.2939
 -----------------------------------------------------------------
 Calculating analytic gradient of the SCF energy
 Gradient of SCF Energy
            1           2           3           4           5           6
    1   0.0021220  -0.0033248   0.0053636  -0.0067926  -0.0038423   0.0192443
    2  -0.0018015  -0.0062830  -0.0024753  -0.0006728  -0.0000162  -0.0000737
    3   0.0013957  -0.0057124  -0.0017212  -0.0051720   0.0032726  -0.0099413
            7           8           9          10          11          12
    1  -0.0040042   0.0037311  -0.0045316  -0.0021131   0.0019571   0.0140641
    2   0.0002287  -0.0002054   0.0000646   0.0000266   0.0001066  -0.0008877
    3   0.0023997   0.0067595   0.0017619   0.0074383   0.0000082  -0.0091888
           13          14          15          16          17          18
    1  -0.0006628  -0.0122827  -0.0109063   0.0002167   0.0044194   0.0016501
    2  -0.0023733   0.0106925   0.0096111  -0.0000261  -0.0005199   0.0003847
    3   0.0022792   0.0040210  -0.0039180   0.0000108  -0.0020482  -0.0015743
           19          20          21          22
    1  -0.0006802  -0.0006590  -0.0030819   0.0001131
    2  -0.0074584   0.0001345   0.0016858  -0.0001420
    3   0.0092522   0.0002421   0.0005463  -0.0001111
 Max gradient component =       1.924E-02
 RMS gradient           =       5.300E-03
 Gradient time:  CPU 211.71 s  wall 211.72 s
 Geometry Optimization Parameters
   NAtoms,    NIC,     NZ,  NCons,   NDum,   NFix, NCnnct, MaxDiis
       22     155      22       0       0       0       0       0


** GEOMETRY OPTIMIZATION IN DELOCALIZED INTERNAL COORDINATES **
   Searching for a Minimum

   Optimization Cycle:   1

                       Coordinates (Angstroms)
     ATOM                X               Y               Z
      1  C         0.0000000000    0.0000000000    0.0000000000
      2  C         0.0000000000    0.0000000000    1.3949600000
      3  H         0.9420994930    0.0000000000    1.9285823367
      4  C        -1.1901880373    0.0256249026    2.1059255403
      5  Cl       -1.1548436435    0.0351778398    3.8595433764
      6  C        -2.4041742747    0.0535064326    1.4351028665
      7  Cl       -3.9099833729    0.0870232313    2.3339530118
      8  C        -2.4180259722    0.0546630380    0.0478935036
      9  Cl       -3.9445745286    0.0782926128   -0.8155919614
     10  C        -1.2274122092    0.0272853135   -0.6622934626
     11  H        -1.2503451014    0.0068111236   -1.7445869269
     12  C         1.2779219872   -0.0284629571   -0.7628147595
     13  C         2.3095886281   -0.8932703637   -0.3971844912
     14  Cl        2.0841394724   -1.9836059182    0.9581225060
     15  C         3.5004827568   -0.9194878930   -1.1069450245
     16  H         4.2865586447   -1.6026019117   -0.8107285686
     17  C         3.6821124948   -0.0819958503   -2.1978886372
     18  Cl        5.1879324501   -0.1155248115   -3.0967201401
     19  C         2.6636000698    0.7822218600   -2.5724593424
     20  H         2.7980411655    1.4448431951   -3.4181323354
     21  C         1.4736782845    0.8090230106   -1.8610916159
     22  H         0.6936781770    1.5025559907   -2.1490431582
   Point Group: c1    Number of degrees of freedom:    60


   Energy is  -2761.512420988


 Attempting to generate delocalized internal coordinates
 Initial Hessian constructed with Jon Baker's OPTIMIZE code

 60 Hessian modes will be used to form the next step
  Hessian Eigenvalues:
     0.010693    0.019215    0.019215    0.023207    0.023207    0.023578
     0.023580    0.023677    0.023679    0.023938    0.023938    0.024090
     0.024090    0.024114    0.024114    0.024135    0.024136    0.024142
     0.024143    0.159963    0.159965    0.159969    0.159995    0.159996
     0.223714    0.234791    0.234835    0.234895    0.246091    0.249943
     0.249991    0.249992    0.250000    0.250000    0.250000    0.250000
     0.250000    0.301033    0.301033    0.301033    0.301033    0.301033
     0.336089    0.356665    0.356665    0.356665    0.356665    0.356665
     0.429780    0.430746    0.431272    0.432122    0.467773    0.467798
     0.472158    0.472166    0.478203    0.478204    0.479142    0.479142

 Minimum search - taking simple RFO step
 Searching for Lamda that Minimizes Along All modes
 Value Taken    Lamda =  -0.02470680
 Calculated Step too Large.  Step scaled by  0.599068
 Step Taken.  Stepsize is  0.300000

                             Maximum     Tolerance    Cnvgd?
         Gradient           0.045015      0.000300      NO
         Displacement       0.220877      0.001200      NO
         Energy change     *********      0.000001      NO


 New Cartesian Coordinates Obtained by Inverse Iteration

 Displacement from previous Coordinates is:  1.358408
 ----------------------------------------------------------------
             Standard Nuclear Orientation (Angstroms)
    I     Atom           X                Y                Z
 ----------------------------------------------------------------
    1      C       0.0198847571    -0.0437480272     0.0665972342
    2      C      -0.0317856489     0.0606709780     1.4603924659
    3      H       0.8794470472     0.1197473583     2.0362396157
    4      C      -1.2478145808     0.1319580440     2.1245249969
    5      Cl     -1.2446374932     0.2710187903     3.8698792691
    6      C      -2.4494226776     0.1072245208     1.4151016924
    7      Cl     -3.9821112746     0.1961788164     2.2538746775
    8      C      -2.4046050941     0.0205319086     0.0242238419
    9      Cl     -3.8800395398    -0.0117223487    -0.9181570495
   10      C      -1.1865336468    -0.0485021898    -0.6380082967
   11      H      -1.1780531120    -0.1330590270    -1.7174437113
   12      C       1.3073871910    -0.0935813730    -0.6904409968
   13      C       2.3644040998    -0.9924415756    -0.4333813277
   14      Cl      2.2578587339    -2.2588286190     0.7782836515
   15      C       3.5261181873    -0.9684572060    -1.1956270096
   16      H       4.3178354465    -1.6772666546    -0.9888368274
   17      C       3.6633265784    -0.0545572373    -2.2306617679
   18      Cl      5.1316315980    -0.0338458325    -3.1859662358
   19      C       2.6352290959     0.8315336197    -2.5159212539
   20      H       2.7379604671     1.5461428862    -3.3230276726
   21      C       1.4763026043     0.8013962264    -1.7537313294
   22      H       0.6879037453     1.5116857873    -1.9693112489
 ----------------------------------------------------------------
 Nuclear Repulsion Energy =        1667.49532053 hartrees
 There are       81 alpha and       81 beta electrons
 Applying Cartesian multipole field
    Component          Value
    ---------          -----
     (2,0,0)        1.00000E-12
     (0,2,0)        2.00000E-11
     (0,0,2)       -3.00000E-11
 Nucleus-field energy     =    -0.0000000630 hartrees
 Requested basis set is 6-311++G(d,p)
 There are 162 shells and 449 basis functions
 A cutoff of  1.0D-15 yielded   9978 shell pairs
 There are     82963 function pairs (     89054 Cartesian)
 Smallest overlap matrix eigenvalue = 3.16E-07
 Linear dependence detected in AO basis
 Number of orthogonalized atomic orbitals = 445
 Maximum deviation from orthogonality = 8.818E-10
 Guess from superposition of atomic densities
 Warning:  Energy on first SCF cycle will be non-variational
 SAD guess density has 162.000000 electrons

 -----------------------------------------------------------------------
  General SCF calculation program by
  Eric Jon Sundstrom, Paul Horn, Yuezhi Mao, Dmitri Zuev, Alec White,
  David Stuck, Shaama M.S., Shane Yost, Joonho Lee, David Small,
  Daniel Levine, Susi Lehtola, Hugh Burton, Evgeny Epifanovsky,
  Bang C. Huynh
 -----------------------------------------------------------------------
 Exchange:     0.2000 Hartree-Fock + 0.0800 Slater + 0.7200 B88
 Correlation:  0.1900 VWN1RPA + 0.8100 LYP
 Using SG-1 standard quadrature grid
 A restricted SCF calculation will be
 performed using DIIS
 SCF converges when DIIS error is below 1.0e-08
 ---------------------------------------
  Cycle       Energy         DIIS error
 ---------------------------------------
    1   -2765.5017308357      2.92e-02  
    2   -2761.3672035234      2.41e-03  
    3   -2761.2472877906      3.12e-03  
    4   -2761.5014123630      7.47e-04  
    5   -2761.5146559383      3.35e-04  
    6   -2761.5173043018      1.04e-04  
    7   -2761.5175365074      3.67e-05  
    8   -2761.5175675005      1.17e-05  
    9   -2761.5175707278      3.14e-06  
   10   -2761.5175709749      1.02e-06  
   11   -2761.5175709994      2.77e-07  
   12   -2761.5175710009      1.25e-07  
   13   -2761.5175710013      3.95e-08  
   14   -2761.5175710015      1.13e-08  
   15   -2761.5175710013      3.46e-09  Convergence criterion met
 ---------------------------------------
 SCF time:   CPU 644.82s  wall 645.00s 
 SCF   energy in the final basis set =    -2761.5175710013
 Total energy in the final basis set =    -2761.5175710013

 --------------------------------------------------------------

                    Orbital Energies (a.u.)
 --------------------------------------------------------------

 Alpha MOs
 -- Occupied --
********-101.5751-101.5744-101.5743-101.5738 -10.2735 -10.2717 -10.2712
-10.2711 -10.2658 -10.2310 -10.2294 -10.2167 -10.2156 -10.2155 -10.2147
-10.2122  -9.4899  -9.4896  -9.4890  -9.4887  -9.4883  -7.2547  -7.2545
 -7.2537  -7.2537  -7.2530  -7.2447  -7.2445  -7.2443  -7.2438  -7.2437
 -7.2436  -7.2434  -7.2431  -7.2427  -7.2426  -0.9498  -0.9333  -0.8977
 -0.8972  -0.8762  -0.8607  -0.8459  -0.7926  -0.7735  -0.7629  -0.7418
 -0.6574  -0.6500  -0.6350  -0.6116  -0.5563  -0.5365  -0.5244  -0.5115
 -0.4972  -0.4810  -0.4649  -0.4642  -0.4627  -0.4502  -0.4357  -0.4294
 -0.4104  -0.4009  -0.3989  -0.3852  -0.3843  -0.3644  -0.3513  -0.3490
 -0.3424  -0.3402  -0.3376  -0.3336  -0.3170  -0.2893  -0.2818  -0.2734
 -0.2592
 -- Virtual --
 -0.0717  -0.0553  -0.0516  -0.0391  -0.0309  -0.0203  -0.0122   0.0027
  0.0040   0.0122   0.0143   0.0157   0.0237   0.0303   0.0318   0.0404
  0.0443   0.0484   0.0590   0.0630   0.0681   0.0700   0.0747   0.0779
  0.0831   0.0867   0.0877   0.0937   0.0950   0.0987   0.1036   0.1055
  0.1088   0.1104   0.1130   0.1159   0.1191   0.1210   0.1233   0.1261
  0.1281   0.1312   0.1339   0.1364   0.1393   0.1453   0.1509   0.1544
  0.1571   0.1604   0.1635   0.1724   0.1727   0.1784   0.1805   0.1851
  0.1884   0.1936   0.1958   0.2008   0.2070   0.2119   0.2143   0.2228
  0.2293   0.2310   0.2372   0.2405   0.2447   0.2474   0.2515   0.2530
  0.2593   0.2604   0.2656   0.2680   0.2707   0.2778   0.2784   0.2826
  0.2835   0.2904   0.2927   0.3000   0.3062   0.3085   0.3092   0.3156
  0.3205   0.3294   0.3387   0.3426   0.3522   0.3713   0.4091   0.4147
  0.4302   0.4317   0.4377   0.4452   0.4505   0.4548   0.4559   0.4648
  0.4694   0.4739   0.4833   0.4888   0.4917   0.4973   0.5030   0.5077
  0.5129   0.5413   0.5486   0.5536   0.5622   0.5709   0.5727   0.5790
  0.5806   0.5879   0.5899   0.6049   0.6103   0.6133   0.6209   0.6263
  0.6377   0.6419   0.6512   0.6536   0.6704   0.6823   0.6884   0.6905
  0.7009   0.7036   0.7139   0.7169   0.7383   0.7453   0.7465   0.7851
  0.8035   0.8106   0.8272   0.8305   0.8315   0.8381   0.8439   0.8458
  0.8480   0.8486   0.8492   0.8504   0.8546   0.8572   0.8620   0.8705
  0.8723   0.8750   0.8792   0.8844   0.8953   0.8976   0.9000   0.9179
  0.9204   0.9254   0.9344   0.9370   0.9476   0.9507   0.9543   0.9633
  0.9696   0.9713   0.9797   0.9887   0.9979   1.0099   1.0314   1.0394
  1.0493   1.0714   1.0838   1.1015   1.1186   1.1270   1.1344   1.1810
  1.2112   1.2209   1.2249   1.2306   1.2359   1.2413   1.2548   1.2701
  1.2831   1.2967   1.2999   1.3235   1.3419   1.3512   1.3638   1.4069
  1.4510   1.4898   1.4975   1.5005   1.5166   1.5400   1.5474   1.5590
  1.5912   1.5965   1.6052   1.6205   1.6439   1.6475   1.6788   1.6808
  1.7160   1.7180   1.7586   1.7826   1.7945   1.8119   1.8331   1.8515
  1.8770   1.8923   1.8943   1.9036   1.9120   1.9295   1.9403   1.9472
  1.9532   1.9713   1.9795   1.9991   2.0226   2.0567   2.0806   2.0839
  2.1035   2.1380   2.1608   2.2242   2.2308   2.2377   2.2575   2.2617
  2.2714   2.2751   2.2785   2.2995   2.3061   2.3178   2.3255   2.3616
  2.3842   2.4158   2.4330   2.4367   2.4516   2.4895   2.4933   2.5115
  2.5296   2.5456   2.5508   2.5557   2.5899   2.6124   2.6410   2.6427
  2.6685   2.6956   2.7125   2.7203   2.7275   2.7341   2.7415   2.7558
  2.7754   2.7794   2.7855   2.8057   2.8346   2.8415   2.8451   2.8933
  2.9084   2.9648   2.9769   3.0588   3.0704   3.0793   3.1353   3.1372
  3.1534   3.1747   3.2061   3.2156   3.2327   3.3222   3.3574   3.3959
  3.4467   3.5266   3.5820   3.6669   3.7104   3.7163   3.8064   3.8464
  3.9973   4.0576   4.0889   4.1240   4.3874   4.7977   4.8245   9.7399
  9.7659   9.7904   9.7993   9.8095  23.3807  23.5333  23.8458  23.8568
 23.8795  23.9066  23.9613  24.0107  24.0426  24.0564  24.1132  24.1413
 25.7745  25.8156  25.8166  25.8842  25.8940  26.0852  26.1061  26.1234
 26.1751  26.2529  26.4607  26.5906  26.6379  26.7134  26.8465 215.7293
215.7576 215.7861 215.7980 215.8081
 --------------------------------------------------------------

          Ground-State Mulliken Net Atomic Charges

     Atom                 Charge (a.u.)
  ----------------------------------------
      1 C                     0.341863
      2 C                    -1.400334
      3 H                     0.211863
      4 C                    -0.306169
      5 Cl                    0.612008
      6 C                    -0.160582
      7 Cl                    0.619432
      8 C                    -0.200999
      9 Cl                    0.578362
     10 C                    -0.826575
     11 H                     0.223273
     12 C                     0.490011
     13 C                    -0.150838
     14 Cl                    0.486185
     15 C                    -0.947601
     16 H                     0.221141
     17 C                     0.491957
     18 Cl                    0.450270
     19 C                    -0.358803
     20 H                     0.202629
     21 C                    -0.764086
     22 H                     0.186992
  ----------------------------------------
  Sum of atomic charges =     0.000000

 -----------------------------------------------------------------
                    Cartesian Multipole Moments
 -----------------------------------------------------------------
    Charge (ESU x 10^10)
                 0.0000
    Dipole Moment (Debye)
         X       1.2648      Y       0.8702      Z      -1.5263
       Tot       2.1649
    Quadrupole Moments (Debye-Ang)
        XX    -139.8718     XY       0.0808     YY    -132.7399
        XZ       3.8235     YZ      -2.7000     ZZ    -132.9209
    Octopole Moments (Debye-Ang^2)
       XXX     -76.1187    XXY      15.1359    XYY     -19.6390
       YYY      73.4450    XXZ       0.0894    XYZ      -2.8093
       YYZ     -13.5738    XZZ     -26.8438    YZZ      33.4028
       ZZZ     -29.6646
    Hexadecapole Moments (Debye-Ang^3)
      XXXX   -7032.1967   XXXY     244.6747   XXYY   -1277.6176
      XYYY     295.6644   YYYY    -683.0290   XXXZ    1487.2197
      XXYZ      14.1229   XYYZ     474.4452   YYYZ      18.3825
      XXZZ   -1771.4189   XYZZ     121.2398   YYZZ    -682.8008
      XZZZ    1467.2491   YZZZ       0.5690   ZZZZ   -3453.7170
 -----------------------------------------------------------------
 Calculating analytic gradient of the SCF energy
 Gradient of SCF Energy
            1           2           3           4           5           6
    1  -0.0004878  -0.0048317  -0.0010269  -0.0020990  -0.0013438   0.0108130
    2   0.0015460  -0.0004834   0.0012739  -0.0005086   0.0001334  -0.0009060
    3  -0.0013193   0.0013053  -0.0010709  -0.0022828   0.0018921  -0.0056880
            7           8           9          10          11          12
    1  -0.0038901   0.0013167  -0.0023758  -0.0014028   0.0011220   0.0035202
    2   0.0004243  -0.0000664  -0.0000255   0.0020730   0.0003044   0.0029191
    3   0.0020099   0.0028371  -0.0000712   0.0044338  -0.0002658  -0.0058950
           13          14          15          16          17          18
    1   0.0044428   0.0026358  -0.0064792   0.0005097   0.0025467   0.0000561
    2  -0.0042794  -0.0016968   0.0040956  -0.0002975  -0.0001211   0.0002325
    3   0.0038617  -0.0016971  -0.0003929  -0.0000914  -0.0014896  -0.0005186
           19          20          21          22
    1   0.0000236  -0.0002186  -0.0031231   0.0002920
    2  -0.0048682   0.0003434  -0.0000899  -0.0000026
    3   0.0052890  -0.0000521  -0.0005043  -0.0002899
 Max gradient component =       1.081E-02
 RMS gradient           =       2.787E-03
 Gradient time:  CPU 211.55 s  wall 211.55 s
 Geometry Optimization Parameters
   NAtoms,    NIC,     NZ,  NCons,   NDum,   NFix, NCnnct, MaxDiis
       22     155      22       0       0       0       0       0

 Cartesian Hessian Update
 Hessian updated using BFGS update


** GEOMETRY OPTIMIZATION IN DELOCALIZED INTERNAL COORDINATES **
   Searching for a Minimum

   Optimization Cycle:   2

                       Coordinates (Angstroms)
     ATOM                X               Y               Z
      1  C         0.0198847571   -0.0437480272    0.0665972342
      2  C        -0.0317856489    0.0606709780    1.4603924659
      3  H         0.8794470472    0.1197473583    2.0362396157
      4  C        -1.2478145808    0.1319580440    2.1245249969
      5  Cl       -1.2446374932    0.2710187903    3.8698792691
      6  C        -2.4494226776    0.1072245208    1.4151016924
      7  Cl       -3.9821112746    0.1961788164    2.2538746775
      8  C        -2.4046050941    0.0205319086    0.0242238419
      9  Cl       -3.8800395398   -0.0117223487   -0.9181570495
     10  C        -1.1865336468   -0.0485021898   -0.6380082967
     11  H        -1.1780531120   -0.1330590270   -1.7174437113
     12  C         1.3073871910   -0.0935813730   -0.6904409968
     13  C         2.3644040998   -0.9924415756   -0.4333813277
     14  Cl        2.2578587339   -2.2588286190    0.7782836515
     15  C         3.5261181873   -0.9684572060   -1.1956270096
     16  H         4.3178354465   -1.6772666546   -0.9888368274
     17  C         3.6633265784   -0.0545572373   -2.2306617679
     18  Cl        5.1316315980   -0.0338458325   -3.1859662358
     19  C         2.6352290959    0.8315336197   -2.5159212539
     20  H         2.7379604671    1.5461428862   -3.3230276726
     21  C         1.4763026043    0.8013962264   -1.7537313294
     22  H         0.6879037453    1.5116857873   -1.9693112489
   Point Group: c1    Number of degrees of freedom:    60


   Energy is  -2761.517571001

 Hessian updated using BFGS update

 52 Hessian modes will be used to form the next step
  Hessian Eigenvalues:
     0.012994    0.019208    0.020060    0.023186    0.023305    0.023577
     0.023641    0.023677    0.023937    0.023938    0.024087    0.024090
     0.024113    0.024114    0.024135    0.024135    0.024142    0.024143
     0.027255    0.159488    0.159966    0.159992    0.159994    0.160171
     0.221037    0.229715    0.234798    0.234935    0.245060    0.247451
     0.249965    0.249992    0.249997    0.250000    0.298257    0.300930
     0.328826    0.354956    0.356645    0.377356    0.427472    0.430108
     0.432090    0.455695    0.463439    0.467802    0.471770    0.478046
     0.478177    0.478411    0.479142    0.552462

 Minimum search - taking simple RFO step
 Searching for Lamda that Minimizes Along All modes
 Value Taken    Lamda =  -0.00161068
 Step Taken.  Stepsize is  0.160369

                             Maximum     Tolerance    Cnvgd?
         Gradient           0.011793      0.000300      NO
         Displacement       0.098023      0.001200      NO
         Energy change     -0.005150      0.000001      NO


 New Cartesian Coordinates Obtained by Inverse Iteration

 Displacement from previous Coordinates is:  0.526552
 ----------------------------------------------------------------
             Standard Nuclear Orientation (Angstroms)
    I     Atom           X                Y                Z
 ----------------------------------------------------------------
    1      C       0.0066228988    -0.0514105340     0.0433723998
    2      C      -0.0187921535     0.0818700128     1.4339260550
    3      H       0.9012672772     0.1479985685     1.9976063344
    4      C      -1.2263564122     0.1620507756     2.1146591308
    5      Cl     -1.1769859204     0.3382070859     3.8526078440
    6      C      -2.4476650867     0.1108730071     1.4280421867
    7      Cl     -3.9608576030     0.2011129396     2.2864039992
    8      C      -2.4173261735    -0.0180619316     0.0338006783
    9      Cl     -3.8941518539    -0.0935246009    -0.8973130806
   10      C      -1.2082577158    -0.0971123826    -0.6474754448
   11      H      -1.2212854941    -0.2154854247    -1.7233620150
   12      C       1.2864955587    -0.0931587917    -0.7153772496
   13      C       2.3234372938    -1.0087875129    -0.4670057118
   14      Cl      2.1628942671    -2.2755269337     0.7388819515
   15      C       3.5059247477    -0.9904237732    -1.2016351251
   16      H       4.2836011834    -1.7129450262    -0.9929153751
   17      C       3.6691334642    -0.0478691963    -2.2099217026
   18      Cl      5.1605094480    -0.0235316688    -3.1272562205
   19      C       2.6637108483     0.8682465862    -2.4966799664
   20      H       2.7963930162     1.6028681832    -3.2806986115
   21      C       1.4925399185     0.8328299300    -1.7493712210
   22      H       0.7194349751     1.5638595330    -1.9516861382
 ----------------------------------------------------------------
 Nuclear Repulsion Energy =        1669.54482985 hartrees
 There are       81 alpha and       81 beta electrons
 Applying Cartesian multipole field
    Component          Value
    ---------          -----
     (2,0,0)        1.00000E-12
     (0,2,0)        2.00000E-11
     (0,0,2)       -3.00000E-11
 Nucleus-field energy     =    -0.0000000618 hartrees
 Requested basis set is 6-311++G(d,p)
 There are 162 shells and 449 basis functions
 A cutoff of  1.0D-15 yielded   9984 shell pairs
 There are     83050 function pairs (     89154 Cartesian)
 Smallest overlap matrix eigenvalue = 3.12E-07
 Linear dependence detected in AO basis
 Number of orthogonalized atomic orbitals = 445
 Maximum deviation from orthogonality = 6.795E-10
 Guess from superposition of atomic densities
 Warning:  Energy on first SCF cycle will be non-variational
 SAD guess density has 162.000000 electrons

 -----------------------------------------------------------------------
  General SCF calculation program by
  Eric Jon Sundstrom, Paul Horn, Yuezhi Mao, Dmitri Zuev, Alec White,
  David Stuck, Shaama M.S., Shane Yost, Joonho Lee, David Small,
  Daniel Levine, Susi Lehtola, Hugh Burton, Evgeny Epifanovsky,
  Bang C. Huynh
 -----------------------------------------------------------------------
 Exchange:     0.2000 Hartree-Fock + 0.0800 Slater + 0.7200 B88
 Correlation:  0.1900 VWN1RPA + 0.8100 LYP
 Using SG-1 standard quadrature grid
 A restricted SCF calculation will be
 performed using DIIS
 SCF converges when DIIS error is below 1.0e-08
 ---------------------------------------
  Cycle       Energy         DIIS error
 ---------------------------------------
    1   -2765.4923937385      2.91e-02  
    2   -2761.3689469012      2.40e-03  
    3   -2761.2463169326      3.12e-03  
    4   -2761.5012438977      7.73e-04  
    5   -2761.5155941378      3.36e-04  
    6   -2761.5182539208      1.04e-04  
    7   -2761.5184856758      3.70e-05  
    8   -2761.5185173028      1.17e-05  
    9   -2761.5185205019      3.10e-06  
   10   -2761.5185207407      1.01e-06  
   11   -2761.5185207651      2.69e-07  
   12   -2761.5185207665      1.26e-07  
   13   -2761.5185207669      3.96e-08  
   14   -2761.5185207668      1.11e-08  
   15   -2761.5185207669      3.24e-09  Convergence criterion met
 ---------------------------------------
 SCF time:   CPU 647.26s  wall 648.00s 
 SCF   energy in the final basis set =    -2761.5185207669
 Total energy in the final basis set =    -2761.5185207669

 --------------------------------------------------------------

                    Orbital Energies (a.u.)
 --------------------------------------------------------------

 Alpha MOs
 -- Occupied --
********-101.5750-101.5742-101.5737-101.5736 -10.2744 -10.2719 -10.2714
-10.2702 -10.2662 -10.2294 -10.2284 -10.2171 -10.2161 -10.2154 -10.2144
-10.2128  -9.4899  -9.4896  -9.4889  -9.4883  -9.4882  -7.2549  -7.2545
 -7.2536  -7.2530  -7.2529  -7.2448  -7.2445  -7.2438  -7.2437  -7.2437
 -7.2433  -7.2431  -7.2431  -7.2426  -7.2426  -0.9493  -0.9330  -0.8983
 -0.8973  -0.8769  -0.8609  -0.8452  -0.7916  -0.7732  -0.7620  -0.7409
 -0.6571  -0.6486  -0.6347  -0.6109  -0.5560  -0.5356  -0.5246  -0.5121
 -0.4968  -0.4816  -0.4647  -0.4641  -0.4629  -0.4495  -0.4351  -0.4297
 -0.4107  -0.4013  -0.3994  -0.3854  -0.3837  -0.3645  -0.3506  -0.3486
 -0.3419  -0.3399  -0.3370  -0.3328  -0.3185  -0.2878  -0.2811  -0.2726
 -0.2594
 -- Virtual --
 -0.0703  -0.0564  -0.0505  -0.0371  -0.0325  -0.0199  -0.0120   0.0029
  0.0044   0.0123   0.0152   0.0160   0.0233   0.0301   0.0318   0.0411
  0.0448   0.0483   0.0590   0.0632   0.0682   0.0698   0.0744   0.0775
  0.0831   0.0866   0.0877   0.0936   0.0950   0.0985   0.1037   0.1058
  0.1093   0.1106   0.1129   0.1159   0.1190   0.1216   0.1234   0.1250
  0.1282   0.1306   0.1327   0.1362   0.1394   0.1455   0.1503   0.1548
  0.1573   0.1602   0.1637   0.1710   0.1727   0.1785   0.1802   0.1861
  0.1880   0.1929   0.1955   0.2003   0.2085   0.2124   0.2135   0.2212
  0.2297   0.2324   0.2378   0.2403   0.2461   0.2468   0.2523   0.2542
  0.2589   0.2594   0.2643   0.2678   0.2702   0.2775   0.2785   0.2819
  0.2840   0.2885   0.2908   0.2988   0.3058   0.3078   0.3093   0.3153
  0.3195   0.3294   0.3385   0.3432   0.3508   0.3710   0.4102   0.4163
  0.4305   0.4317   0.4377   0.4450   0.4507   0.4553   0.4558   0.4643
  0.4697   0.4752   0.4835   0.4885   0.4900   0.4977   0.5014   0.5065
  0.5100   0.5411   0.5513   0.5547   0.5646   0.5678   0.5726   0.5774
  0.5828   0.5871   0.5954   0.6053   0.6116   0.6130   0.6202   0.6263
  0.6376   0.6419   0.6509   0.6540   0.6726   0.6826   0.6883   0.6897
  0.6979   0.7041   0.7122   0.7180   0.7375   0.7416   0.7459   0.7883
  0.8016   0.8093   0.8269   0.8282   0.8305   0.8375   0.8453   0.8456
  0.8468   0.8482   0.8483   0.8511   0.8551   0.8589   0.8625   0.8716
  0.8728   0.8771   0.8810   0.8845   0.8945   0.8985   0.9002   0.9177
  0.9212   0.9242   0.9379   0.9388   0.9470   0.9511   0.9562   0.9635
  0.9684   0.9723   0.9792   0.9912   0.9999   1.0113   1.0303   1.0365
  1.0471   1.0673   1.0862   1.1048   1.1209   1.1259   1.1342   1.1801
  1.2131   1.2218   1.2268   1.2316   1.2393   1.2403   1.2565   1.2712
  1.2823   1.2987   1.3017   1.3223   1.3428   1.3504   1.3653   1.4123
  1.4485   1.4888   1.4980   1.5030   1.5155   1.5406   1.5474   1.5586
  1.5915   1.5956   1.6022   1.6211   1.6434   1.6489   1.6785   1.6805
  1.7149   1.7211   1.7597   1.7821   1.7918   1.8114   1.8293   1.8541
  1.8750   1.8899   1.8937   1.9059   1.9146   1.9326   1.9397   1.9479
  1.9525   1.9706   1.9728   1.9986   2.0219   2.0534   2.0813   2.0845
  2.1012   2.1360   2.1586   2.2229   2.2301   2.2387   2.2573   2.2610
  2.2710   2.2741   2.2808   2.2981   2.3028   2.3186   2.3286   2.3613
  2.3933   2.4139   2.4320   2.4381   2.4510   2.4910   2.4946   2.5125
  2.5254   2.5443   2.5492   2.5531   2.5910   2.6124   2.6416   2.6441
  2.6721   2.6989   2.7130   2.7241   2.7262   2.7298   2.7410   2.7547
  2.7747   2.7786   2.7863   2.8013   2.8336   2.8356   2.8426   2.8892
  2.9082   2.9731   2.9805   3.0582   3.0741   3.0811   3.1290   3.1364
  3.1505   3.1730   3.2070   3.2147   3.2326   3.3186   3.3563   3.3953
  3.4431   3.5245   3.5837   3.6684   3.7071   3.7148   3.7989   3.8517
  3.9949   4.0603   4.0888   4.1238   4.3807   4.7957   4.8215   9.7437
  9.7665   9.7911   9.8032   9.8092  23.3839  23.5384  23.8363  23.8539
 23.8765  23.9114  23.9483  24.0078  24.0384  24.0490  24.1101  24.1366
 25.7739  25.8159  25.8170  25.8891  25.8944  26.0833  26.1048  26.1236
 26.1799  26.2582  26.4597  26.5844  26.6340  26.7159  26.8456 215.7335
215.7580 215.7868 215.8024 215.8076
 --------------------------------------------------------------

          Ground-State Mulliken Net Atomic Charges

     Atom                 Charge (a.u.)
  ----------------------------------------
      1 C                     0.351296
      2 C                    -1.313119
      3 H                     0.215401
      4 C                    -0.300019
      5 Cl                    0.612675
      6 C                    -0.164856
      7 Cl                    0.612946
      8 C                    -0.210312
      9 Cl                    0.579510
     10 C                    -0.853107
     11 H                     0.223599
     12 C                     0.549564
     13 C                    -0.318959
     14 Cl                    0.475781
     15 C                    -0.850272
     16 H                     0.222758
     17 C                     0.464509
     18 Cl                    0.452466
     19 C                    -0.382942
     20 H                     0.202552
     21 C                    -0.759073
     22 H                     0.189601
  ----------------------------------------
  Sum of atomic charges =     0.000000

 -----------------------------------------------------------------
                    Cartesian Multipole Moments
 -----------------------------------------------------------------
    Charge (ESU x 10^10)
                -0.0000
    Dipole Moment (Debye)
         X       1.2090      Y       0.8931      Z      -1.5084
       Tot       2.1294
    Quadrupole Moments (Debye-Ang)
        XX    -139.7787     XY       0.1851     YY    -132.5894
        XZ       3.7659     YZ      -2.7277     ZZ    -132.9774
    Octopole Moments (Debye-Ang^2)
       XXX     -77.8387    XXY      15.5571    XYY     -19.1236
       YYY      74.7314    XXZ       0.4689    XYZ      -3.1590
       YYZ     -14.5076    XZZ     -27.1801    YZZ      33.5156
       ZZZ     -30.1088
    Hexadecapole Moments (Debye-Ang^3)
      XXXX   -7012.0022   XXXY     222.4159   XXYY   -1274.0009
      XYYY     273.6069   YYYY    -701.4432   XXXZ    1481.0126
      XXYZ       8.3844   XYYZ     469.8613   YYYZ       1.1646
      XXZZ   -1758.9222   XYZZ     115.5968   YYZZ    -677.2395
      XZZZ    1462.6577   YZZZ     -13.7234   ZZZZ   -3415.4853
 -----------------------------------------------------------------
 Calculating analytic gradient of the SCF energy
 Gradient of SCF Energy
            1           2           3           4           5           6
    1   0.0014546  -0.0012928  -0.0002009   0.0000150   0.0004842   0.0028302
    2   0.0009557  -0.0008625   0.0005149  -0.0000047  -0.0000224  -0.0000332
    3   0.0003796   0.0010302  -0.0000671   0.0002495   0.0001858  -0.0015444
            7           8           9          10          11          12
    1  -0.0020784  -0.0002626  -0.0000127  -0.0015017   0.0000617  -0.0005745
    2   0.0000690   0.0001118  -0.0001157   0.0005023  -0.0000444   0.0000675
    3   0.0011387  -0.0004613  -0.0005087   0.0002710  -0.0001543  -0.0009045
           13          14          15          16          17          18
    1   0.0007640   0.0008506  -0.0015858   0.0002717   0.0015605  -0.0007191
    2  -0.0014001  -0.0001350   0.0008013  -0.0002269   0.0001870   0.0000804
    3   0.0017453  -0.0009044   0.0002727   0.0001360  -0.0013409   0.0004575
           19          20          21          22
    1   0.0003092  -0.0000729  -0.0009048   0.0006044
    2  -0.0007065   0.0003623  -0.0001121   0.0000111
    3   0.0003469  -0.0002078  -0.0002025   0.0000827
 Max gradient component =       2.830E-03
 RMS gradient           =       8.285E-04
 Gradient time:  CPU 212.35 s  wall 212.36 s
 Geometry Optimization Parameters
   NAtoms,    NIC,     NZ,  NCons,   NDum,   NFix, NCnnct, MaxDiis
       22     155      22       0       0       0       0       0

 Cartesian Hessian Update
 Hessian updated using BFGS update


** GEOMETRY OPTIMIZATION IN DELOCALIZED INTERNAL COORDINATES **
   Searching for a Minimum

   Optimization Cycle:   3

                       Coordinates (Angstroms)
     ATOM                X               Y               Z
      1  C         0.0066228988   -0.0514105340    0.0433723998
      2  C        -0.0187921535    0.0818700128    1.4339260550
      3  H         0.9012672772    0.1479985685    1.9976063344
      4  C        -1.2263564122    0.1620507756    2.1146591308
      5  Cl       -1.1769859204    0.3382070859    3.8526078440
      6  C        -2.4476650867    0.1108730071    1.4280421867
      7  Cl       -3.9608576030    0.2011129396    2.2864039992
      8  C        -2.4173261735   -0.0180619316    0.0338006783
      9  Cl       -3.8941518539   -0.0935246009   -0.8973130806
     10  C        -1.2082577158   -0.0971123826   -0.6474754448
     11  H        -1.2212854941   -0.2154854247   -1.7233620150
     12  C         1.2864955587   -0.0931587917   -0.7153772496
     13  C         2.3234372938   -1.0087875129   -0.4670057118
     14  Cl        2.1628942671   -2.2755269337    0.7388819515
     15  C         3.5059247477   -0.9904237732   -1.2016351251
     16  H         4.2836011834   -1.7129450262   -0.9929153751
     17  C         3.6691334642   -0.0478691963   -2.2099217026
     18  Cl        5.1605094480   -0.0235316688   -3.1272562205
     19  C         2.6637108483    0.8682465862   -2.4966799664
     20  H         2.7963930162    1.6028681832   -3.2806986115
     21  C         1.4925399185    0.8328299300   -1.7493712210
     22  H         0.7194349751    1.5638595330   -1.9516861382
   Point Group: c1    Number of degrees of freedom:    60


   Energy is  -2761.518520767

 Hessian updated using BFGS update

 55 Hessian modes will be used to form the next step
  Hessian Eigenvalues:
     0.012010    0.019235    0.019942    0.023057    0.023359    0.023556
     0.023667    0.023720    0.023936    0.023973    0.024089    0.024102
     0.024113    0.024120    0.024135    0.024137    0.024142    0.024316
     0.027390    0.158513    0.159982    0.159992    0.160134    0.160371
     0.211843    0.225763    0.234831    0.234930    0.245328    0.247899
     0.249965    0.249992    0.250000    0.250000    0.260247    0.291419
     0.300931    0.303597    0.327816    0.353203    0.356418    0.356700
     0.367889    0.428260    0.430082    0.432400    0.452577    0.467283
     0.471447    0.474453    0.478134    0.478240    0.478578    0.488522
     0.510704

 Minimum search - taking simple RFO step
 Searching for Lamda that Minimizes Along All modes
 Value Taken    Lamda =  -0.00020240
 Step Taken.  Stepsize is  0.082779

                             Maximum     Tolerance    Cnvgd?
         Gradient           0.003086      0.000300      NO
         Displacement       0.055067      0.001200      NO
         Energy change     -0.000950      0.000001      NO


 New Cartesian Coordinates Obtained by Inverse Iteration

 Displacement from previous Coordinates is:  0.252673
 ----------------------------------------------------------------
             Standard Nuclear Orientation (Angstroms)
    I     Atom           X                Y                Z
 ----------------------------------------------------------------
    1      C       0.0034132503    -0.0532963056     0.0343103074
    2      C      -0.0133747160     0.0998012009     1.4220368162
    3      H       0.9100901453     0.1723158498     1.9799130966
    4      C      -1.2186632886     0.1772858898     2.1088413097
    5      Cl     -1.1663775792     0.3750621672     3.8437884541
    6      C      -2.4439418453     0.1058335495     1.4315439931
    7      Cl     -3.9482416993     0.1974114384     2.2944388555
    8      C      -2.4185143834    -0.0418030770     0.0392484626
    9      Cl     -3.9018686911    -0.1352127718    -0.8783461321
   10      C      -1.2126569033    -0.1200708737    -0.6498815883
   11      H      -1.2314532623    -0.2504911192    -1.7240025446
   12      C       1.2827104943    -0.0874192726    -0.7228594270
   13      C       2.3072724679    -1.0151981229    -0.4828857692
   14      Cl      2.1163559852    -2.2853902122     0.7168918783
   15      C       3.4958128407    -1.0031108148    -1.2085617245
   16      H       4.2638032738    -1.7367188006    -1.0063597367
   17      C       3.6716284337    -0.0456479413    -2.2000435932
   18      Cl      5.1687159041    -0.0256955775    -3.1115606874
   19      C       2.6780430673     0.8864054635    -2.4806856557
   20      H       2.8240510893     1.6279758747    -3.2547377862
   21      C       1.5016765539     0.8517250971    -1.7418765118
   22      H       0.7318053468     1.5883172037    -1.9406092993
 ----------------------------------------------------------------
 Nuclear Repulsion Energy =        1671.20980857 hartrees
 There are       81 alpha and       81 beta electrons
 Applying Cartesian multipole field
    Component          Value
    ---------          -----
     (2,0,0)        1.00000E-12
     (0,2,0)        2.00000E-11
     (0,0,2)       -3.00000E-11
 Nucleus-field energy     =    -0.0000000611 hartrees
 Requested basis set is 6-311++G(d,p)
 There are 162 shells and 449 basis functions
 A cutoff of  1.0D-15 yielded   9992 shell pairs
 There are     83104 function pairs (     89212 Cartesian)
 Smallest overlap matrix eigenvalue = 3.07E-07
 Linear dependence detected in AO basis
 Number of orthogonalized atomic orbitals = 445
 Maximum deviation from orthogonality = 3.097E-10
 Guess from superposition of atomic densities
 Warning:  Energy on first SCF cycle will be non-variational
 SAD guess density has 162.000000 electrons

 -----------------------------------------------------------------------
  General SCF calculation program by
  Eric Jon Sundstrom, Paul Horn, Yuezhi Mao, Dmitri Zuev, Alec White,
  David Stuck, Shaama M.S., Shane Yost, Joonho Lee, David Small,
  Daniel Levine, Susi Lehtola, Hugh Burton, Evgeny Epifanovsky,
  Bang C. Huynh
 -----------------------------------------------------------------------
 Exchange:     0.2000 Hartree-Fock + 0.0800 Slater + 0.7200 B88
 Correlation:  0.1900 VWN1RPA + 0.8100 LYP
 Using SG-1 standard quadrature grid
 A restricted SCF calculation will be
 performed using DIIS
 SCF converges when DIIS error is below 1.0e-08
 ---------------------------------------
  Cycle       Energy         DIIS error
 ---------------------------------------
    1   -2765.5019647547      2.92e-02  
    2   -2761.3690173860      2.40e-03  
    3   -2761.2460109542      3.12e-03  
    4   -2761.5010440489      7.80e-04  
    5   -2761.5157095033      3.36e-04  
    6   -2761.5183619387      1.04e-04  
    7   -2761.5185947129      3.69e-05  
    8   -2761.5186260965      1.17e-05  
    9   -2761.5186292906      3.08e-06  
   10   -2761.5186295263      1.01e-06  
   11   -2761.5186295504      2.61e-07  
   12   -2761.5186295518      1.26e-07  
   13   -2761.5186295523      3.96e-08  
   14   -2761.5186295522      1.09e-08  
   15   -2761.5186295522      3.17e-09  Convergence criterion met
 ---------------------------------------
 SCF time:   CPU 647.48s  wall 647.00s 
 SCF   energy in the final basis set =    -2761.5186295522
 Total energy in the final basis set =    -2761.5186295522

 --------------------------------------------------------------

                    Orbital Energies (a.u.)
 --------------------------------------------------------------

 Alpha MOs
 -- Occupied --
********-101.5748-101.5737-101.5735-101.5733 -10.2739 -10.2717 -10.2711
-10.2699 -10.2664 -10.2287 -10.2278 -10.2173 -10.2163 -10.2153 -10.2142
-10.2129  -9.4901  -9.4893  -9.4885  -9.4881  -9.4879  -7.2551  -7.2542
 -7.2532  -7.2528  -7.2526  -7.2450  -7.2442  -7.2441  -7.2435  -7.2433
 -7.2430  -7.2428  -7.2428  -7.2424  -7.2423  -0.9498  -0.9330  -0.8982
 -0.8971  -0.8774  -0.8607  -0.8451  -0.7916  -0.7733  -0.7618  -0.7408
 -0.6571  -0.6482  -0.6350  -0.6106  -0.5560  -0.5355  -0.5249  -0.5128
 -0.4965  -0.4817  -0.4650  -0.4638  -0.4629  -0.4497  -0.4351  -0.4298
 -0.4107  -0.4017  -0.3992  -0.3853  -0.3833  -0.3647  -0.3507  -0.3484
 -0.3418  -0.3398  -0.3368  -0.3325  -0.3183  -0.2874  -0.2809  -0.2723
 -0.2598
 -- Virtual --
 -0.0692  -0.0568  -0.0499  -0.0363  -0.0333  -0.0202  -0.0120   0.0029
  0.0044   0.0122   0.0154   0.0159   0.0235   0.0299   0.0321   0.0415
  0.0450   0.0482   0.0592   0.0633   0.0684   0.0695   0.0744   0.0775
  0.0830   0.0866   0.0878   0.0935   0.0949   0.0987   0.1038   0.1059
  0.1096   0.1107   0.1126   0.1159   0.1188   0.1218   0.1234   0.1247
  0.1283   0.1303   0.1323   0.1358   0.1395   0.1457   0.1501   0.1551
  0.1575   0.1602   0.1639   0.1708   0.1728   0.1785   0.1806   0.1863
  0.1879   0.1929   0.1955   0.2003   0.2088   0.2123   0.2134   0.2206
  0.2298   0.2333   0.2377   0.2407   0.2464   0.2474   0.2530   0.2549
  0.2588   0.2592   0.2640   0.2681   0.2700   0.2774   0.2787   0.2819
  0.2842   0.2880   0.2901   0.2981   0.3055   0.3082   0.3102   0.3151
  0.3193   0.3298   0.3385   0.3429   0.3505   0.3711   0.4108   0.4169
  0.4307   0.4319   0.4375   0.4454   0.4508   0.4554   0.4561   0.4645
  0.4698   0.4763   0.4837   0.4884   0.4901   0.4980   0.5011   0.5065
  0.5086   0.5411   0.5523   0.5549   0.5640   0.5672   0.5727   0.5780
  0.5837   0.5868   0.5991   0.6057   0.6120   0.6142   0.6203   0.6266
  0.6381   0.6427   0.6510   0.6536   0.6742   0.6828   0.6882   0.6895
  0.6965   0.7040   0.7119   0.7181   0.7380   0.7400   0.7459   0.7897
  0.8014   0.8087   0.8264   0.8285   0.8306   0.8377   0.8456   0.8457
  0.8475   0.8483   0.8485   0.8514   0.8546   0.8598   0.8631   0.8714
  0.8727   0.8777   0.8820   0.8854   0.8945   0.8993   0.9009   0.9169
  0.9218   0.9248   0.9389   0.9404   0.9464   0.9507   0.9568   0.9638
  0.9677   0.9727   0.9787   0.9925   1.0010   1.0125   1.0302   1.0349
  1.0474   1.0669   1.0890   1.1067   1.1216   1.1271   1.1354   1.1801
  1.2131   1.2220   1.2287   1.2317   1.2408   1.2410   1.2587   1.2722
  1.2836   1.2993   1.3022   1.3219   1.3448   1.3494   1.3651   1.4142
  1.4468   1.4893   1.4979   1.5045   1.5160   1.5410   1.5486   1.5594
  1.5906   1.5968   1.6013   1.6221   1.6432   1.6506   1.6786   1.6815
  1.7144   1.7228   1.7597   1.7823   1.7921   1.8129   1.8294   1.8556
  1.8751   1.8892   1.8929   1.9074   1.9166   1.9338   1.9415   1.9493
  1.9527   1.9684   1.9746   1.9992   2.0232   2.0522   2.0821   2.0856
  2.1007   2.1357   2.1579   2.2228   2.2304   2.2393   2.2575   2.2608
  2.2706   2.2738   2.2823   2.2976   2.3024   2.3184   2.3316   2.3619
  2.3980   2.4153   2.4320   2.4399   2.4510   2.4931   2.4960   2.5127
  2.5256   2.5443   2.5500   2.5535   2.5925   2.6127   2.6418   2.6465
  2.6742   2.7000   2.7138   2.7248   2.7262   2.7322   2.7416   2.7531
  2.7747   2.7781   2.7857   2.7983   2.8320   2.8367   2.8440   2.8868
  2.9089   2.9765   2.9832   3.0594   3.0757   3.0835   3.1284   3.1381
  3.1512   3.1737   3.2078   3.2152   3.2338   3.3189   3.3578   3.3969
  3.4431   3.5263   3.5861   3.6709   3.7059   3.7155   3.7969   3.8545
  3.9967   4.0610   4.0887   4.1242   4.3762   4.7970   4.8221   9.7441
  9.7662   9.7917   9.8053   9.8110  23.3847  23.5400  23.8378  23.8550
 23.8770  23.9141  23.9488  24.0103  24.0377  24.0493  24.1118  24.1389
 25.7745  25.8160  25.8173  25.8904  25.8945  26.0856  26.1065  26.1232
 26.1779  26.2612  26.4618  26.5816  26.6368  26.7160  26.8466 215.7338
215.7577 215.7874 215.8048 215.8097
 --------------------------------------------------------------

          Ground-State Mulliken Net Atomic Charges

     Atom                 Charge (a.u.)
  ----------------------------------------
      1 C                     0.375548
      2 C                    -1.307262
      3 H                     0.216667
      4 C                    -0.283174
      5 Cl                    0.608952
      6 C                    -0.215291
      7 Cl                    0.613785
      8 C                    -0.197251
      9 Cl                    0.578817
     10 C                    -0.826001
     11 H                     0.223811
     12 C                     0.576639
     13 C                    -0.420820
     14 Cl                    0.467787
     15 C                    -0.819561
     16 H                     0.223138
     17 C                     0.461089
     18 Cl                    0.453680
     19 C                    -0.392517
     20 H                     0.202485
     21 C                    -0.731256
     22 H                     0.190735
  ----------------------------------------
  Sum of atomic charges =     0.000000

 -----------------------------------------------------------------
                    Cartesian Multipole Moments
 -----------------------------------------------------------------
    Charge (ESU x 10^10)
                -0.0000
    Dipole Moment (Debye)
         X       1.1848      Y       0.9052      Z      -1.5001
       Tot       2.1150
    Quadrupole Moments (Debye-Ang)
        XX    -139.7545     XY       0.1991     YY    -132.4926
        XZ       3.7076     YZ      -2.7128     ZZ    -133.0477
    Octopole Moments (Debye-Ang^2)
       XXX     -78.3408    XXY      15.8814    XYY     -18.6618
       YYY      75.6329    XXZ       0.8939    XYZ      -3.1713
       YYZ     -14.8221    XZZ     -27.3136    YZZ      33.6396
       ZZZ     -29.8753
    Hexadecapole Moments (Debye-Ang^3)
      XXXX   -7000.8908   XXXY     211.1255   XXYY   -1272.0418
      XYYY     262.6844   YYYY    -712.0996   XXXZ    1482.7695
      XXYZ       5.6789   XYYZ     469.2430   YYYZ      -8.3784
      XXZZ   -1752.9355   XYZZ     112.3208   YYZZ    -674.9721
      XZZZ    1464.4444   YZZZ     -21.4620   ZZZZ   -3397.5276
 -----------------------------------------------------------------
 Calculating analytic gradient of the SCF energy
 Gradient of SCF Energy
            1           2           3           4           5           6
    1   0.0011651   0.0001341   0.0000104  -0.0006073  -0.0000451   0.0005648
    2  -0.0001091  -0.0002748   0.0000387   0.0000268  -0.0000441  -0.0000650
    3   0.0002240  -0.0003557   0.0000359   0.0001510  -0.0001594  -0.0001629
            7           8           9          10          11          12
    1  -0.0000917  -0.0003537   0.0001804  -0.0002427  -0.0000045  -0.0006621
    2   0.0000221   0.0000661   0.0000538   0.0001406  -0.0000142  -0.0001054
    3   0.0000647   0.0000249   0.0001334  -0.0002575   0.0000368   0.0004199
           13          14          15          16          17          18
    1  -0.0001030  -0.0001821  -0.0000841   0.0000037   0.0006485  -0.0003211
    2   0.0000637   0.0002069  -0.0000129  -0.0000030   0.0000653  -0.0000680
    3   0.0002427  -0.0002059  -0.0000051   0.0000276  -0.0003000   0.0002464
           19          20          21          22
    1  -0.0000189  -0.0000961   0.0000815   0.0000238
    2   0.0002486  -0.0000121  -0.0003207   0.0000967
    3  -0.0001899   0.0000475  -0.0000559   0.0000378
 Max gradient component =       1.165E-03
 RMS gradient           =       2.611E-04
 Gradient time:  CPU 212.94 s  wall 212.95 s
 Geometry Optimization Parameters
   NAtoms,    NIC,     NZ,  NCons,   NDum,   NFix, NCnnct, MaxDiis
       22     155      22       0       0       0       0       0

 Cartesian Hessian Update
 Hessian updated using BFGS update


** GEOMETRY OPTIMIZATION IN DELOCALIZED INTERNAL COORDINATES **
   Searching for a Minimum

   Optimization Cycle:   4

                       Coordinates (Angstroms)
     ATOM                X               Y               Z
      1  C         0.0034132503   -0.0532963056    0.0343103074
      2  C        -0.0133747160    0.0998012009    1.4220368162
      3  H         0.9100901453    0.1723158498    1.9799130966
      4  C        -1.2186632886    0.1772858898    2.1088413097
      5  Cl       -1.1663775792    0.3750621672    3.8437884541
      6  C        -2.4439418453    0.1058335495    1.4315439931
      7  Cl       -3.9482416993    0.1974114384    2.2944388555
      8  C        -2.4185143834   -0.0418030770    0.0392484626
      9  Cl       -3.9018686911   -0.1352127718   -0.8783461321
     10  C        -1.2126569033   -0.1200708737   -0.6498815883
     11  H        -1.2314532623   -0.2504911192   -1.7240025446
     12  C         1.2827104943   -0.0874192726   -0.7228594270
     13  C         2.3072724679   -1.0151981229   -0.4828857692
     14  Cl        2.1163559852   -2.2853902122    0.7168918783
     15  C         3.4958128407   -1.0031108148   -1.2085617245
     16  H         4.2638032738   -1.7367188006   -1.0063597367
     17  C         3.6716284337   -0.0456479413   -2.2000435932
     18  Cl        5.1687159041   -0.0256955775   -3.1115606874
     19  C         2.6780430673    0.8864054635   -2.4806856557
     20  H         2.8240510893    1.6279758747   -3.2547377862
     21  C         1.5016765539    0.8517250971   -1.7418765118
     22  H         0.7318053468    1.5883172037   -1.9406092993
   Point Group: c1    Number of degrees of freedom:    60


   Energy is  -2761.518629552

 Hessian updated using BFGS update

 56 Hessian modes will be used to form the next step
  Hessian Eigenvalues:
     0.010309    0.019231    0.020044    0.023071    0.023363    0.023504
     0.023657    0.023676    0.023924    0.023950    0.024090    0.024106
     0.024117    0.024122    0.024135    0.024140    0.024151    0.024382
     0.027535    0.157861    0.159991    0.160037    0.160149    0.160284
     0.207399    0.224872    0.234816    0.234930    0.245617    0.247013
     0.249975    0.249992    0.250346    0.261716    0.290643    0.300943
     0.301162    0.301564    0.324915    0.355235    0.356567    0.356665
     0.357354    0.374738    0.427161    0.430110    0.432342    0.454662
     0.466634    0.471907    0.475025    0.477960    0.478530    0.478602
     0.493082    0.551673

 Minimum search - taking simple RFO step
 Searching for Lamda that Minimizes Along All modes
 Value Taken    Lamda =  -0.00001340
 Step Taken.  Stepsize is  0.026022

                             Maximum     Tolerance    Cnvgd?
         Gradient           0.000485      0.000300      NO
         Displacement       0.018028      0.001200      NO
         Energy change     -0.000109      0.000001      NO


 New Cartesian Coordinates Obtained by Inverse Iteration

 Displacement from previous Coordinates is:  0.078010
 ----------------------------------------------------------------
             Standard Nuclear Orientation (Angstroms)
    I     Atom           X                Y                Z
 ----------------------------------------------------------------
    1      C       0.0014873741    -0.0517535166     0.0320309464
    2      C      -0.0132566933     0.1067645820     1.4192857068
    3      H       0.9111787626     0.1814820858     1.9752951319
    4      C      -1.2173968541     0.1831402741     2.1077175888
    5      Cl     -1.1628568710     0.3866458802     3.8421838264
    6      C      -2.4440756138     0.1053279599     1.4326278996
    7      Cl     -3.9470353783     0.1948385353     2.2967847573
    8      C      -2.4196569599    -0.0484782679     0.0407130903
    9      Cl     -3.9042344554    -0.1506617889    -0.8746786813
   10      C      -1.2146575821    -0.1256480281    -0.6500424867
   11      H      -1.2345564419    -0.2601805060    -1.7236769352
   12      C       1.2819007976    -0.0864499800    -0.7252390835
   13      C       2.3031671585    -1.0187458456    -0.4879588498
   14      Cl      2.1086244231    -2.2901134688     0.7108695614
   15      C       3.4925049308    -1.0080808795    -1.2121889070
   16      H       4.2579197962    -1.7449768686    -1.0125470872
   17      C       3.6718198267    -0.0465002139    -2.1987168598
   18      Cl      5.1708262512    -0.0259700038    -3.1088044210
   19      C       2.6826022446     0.8910758527    -2.4754591894
   20      H       2.8336965099     1.6359865989    -3.2453529477
   21      C       1.5050001732     0.8574987480    -1.7388055465
   22      H       0.7372850853     1.5968776961    -1.9354347965
 ----------------------------------------------------------------
 Nuclear Repulsion Energy =        1671.12200544 hartrees
 There are       81 alpha and       81 beta electrons
 Applying Cartesian multipole field
    Component          Value
    ---------          -----
     (2,0,0)        1.00000E-12
     (0,2,0)        2.00000E-11
     (0,0,2)       -3.00000E-11
 Nucleus-field energy     =    -0.0000000610 hartrees
 Requested basis set is 6-311++G(d,p)
 There are 162 shells and 449 basis functions
 A cutoff of  1.0D-15 yielded   9992 shell pairs
 There are     83104 function pairs (     89212 Cartesian)
 Smallest overlap matrix eigenvalue = 3.08E-07
 Linear dependence detected in AO basis
 Number of orthogonalized atomic orbitals = 445
 Maximum deviation from orthogonality = 2.240E-10
 Guess from superposition of atomic densities
 Warning:  Energy on first SCF cycle will be non-variational
 SAD guess density has 162.000000 electrons

 -----------------------------------------------------------------------
  General SCF calculation program by
  Eric Jon Sundstrom, Paul Horn, Yuezhi Mao, Dmitri Zuev, Alec White,
  David Stuck, Shaama M.S., Shane Yost, Joonho Lee, David Small,
  Daniel Levine, Susi Lehtola, Hugh Burton, Evgeny Epifanovsky,
  Bang C. Huynh
 -----------------------------------------------------------------------
 Exchange:     0.2000 Hartree-Fock + 0.0800 Slater + 0.7200 B88
 Correlation:  0.1900 VWN1RPA + 0.8100 LYP
 Using SG-1 standard quadrature grid
 A restricted SCF calculation will be
 performed using DIIS
 SCF converges when DIIS error is below 1.0e-08
 ---------------------------------------
  Cycle       Energy         DIIS error
 ---------------------------------------
    1   -2765.4996084076      2.92e-02  
    2   -2761.3690177042      2.40e-03  
    3   -2761.2460381968      3.12e-03  
    4   -2761.5010273723      7.81e-04  
    5   -2761.5157222519      3.36e-04  
    6   -2761.5183698923      1.05e-04  
    7   -2761.5186031059      3.69e-05  
    8   -2761.5186345969      1.17e-05  
    9   -2761.5186377849      3.08e-06  
   10   -2761.5186380204      1.01e-06  
   11   -2761.5186380445      2.59e-07  
   12   -2761.5186380458      1.26e-07  
   13   -2761.5186380463      3.96e-08  
   14   -2761.5186380463      1.09e-08  
   15   -2761.5186380464      3.15e-09  Convergence criterion met
 ---------------------------------------
 SCF time:   CPU 646.22s  wall 646.00s 
 SCF   energy in the final basis set =    -2761.5186380464
 Total energy in the final basis set =    -2761.5186380464

 --------------------------------------------------------------

                    Orbital Energies (a.u.)
 --------------------------------------------------------------

 Alpha MOs
 -- Occupied --
********-101.5747-101.5737-101.5735-101.5733 -10.2740 -10.2717 -10.2711
-10.2699 -10.2664 -10.2287 -10.2278 -10.2173 -10.2163 -10.2153 -10.2142
-10.2129  -9.4902  -9.4893  -9.4885  -9.4881  -9.4878  -7.2552  -7.2542
 -7.2532  -7.2528  -7.2525  -7.2451  -7.2442  -7.2441  -7.2434  -7.2432
 -7.2430  -7.2428  -7.2427  -7.2424  -7.2422  -0.9498  -0.9330  -0.8981
 -0.8969  -0.8775  -0.8607  -0.8451  -0.7915  -0.7734  -0.7618  -0.7408
 -0.6571  -0.6481  -0.6351  -0.6106  -0.5560  -0.5354  -0.5249  -0.5131
 -0.4963  -0.4817  -0.4650  -0.4638  -0.4629  -0.4497  -0.4350  -0.4299
 -0.4106  -0.4018  -0.3990  -0.3852  -0.3831  -0.3647  -0.3507  -0.3483
 -0.3418  -0.3398  -0.3368  -0.3325  -0.3184  -0.2874  -0.2808  -0.2724
 -0.2600
 -- Virtual --
 -0.0689  -0.0570  -0.0497  -0.0363  -0.0337  -0.0204  -0.0121   0.0029
  0.0044   0.0122   0.0154   0.0159   0.0234   0.0298   0.0320   0.0416
  0.0451   0.0481   0.0591   0.0634   0.0684   0.0694   0.0744   0.0774
  0.0829   0.0865   0.0878   0.0935   0.0948   0.0986   0.1038   0.1060
  0.1097   0.1107   0.1125   0.1158   0.1188   0.1218   0.1233   0.1246
  0.1282   0.1302   0.1322   0.1356   0.1395   0.1456   0.1500   0.1551
  0.1575   0.1601   0.1640   0.1707   0.1728   0.1785   0.1806   0.1863
  0.1878   0.1929   0.1954   0.2002   0.2087   0.2122   0.2134   0.2204
  0.2299   0.2335   0.2376   0.2407   0.2464   0.2477   0.2532   0.2550
  0.2587   0.2592   0.2638   0.2682   0.2699   0.2774   0.2788   0.2819
  0.2842   0.2877   0.2898   0.2977   0.3053   0.3083   0.3101   0.3149
  0.3192   0.3300   0.3385   0.3427   0.3505   0.3709   0.4109   0.4169
  0.4307   0.4319   0.4375   0.4454   0.4508   0.4553   0.4561   0.4646
  0.4698   0.4765   0.4837   0.4883   0.4900   0.4979   0.5011   0.5064
  0.5083   0.5411   0.5525   0.5550   0.5634   0.5670   0.5726   0.5781
  0.5838   0.5867   0.6000   0.6059   0.6120   0.6147   0.6202   0.6265
  0.6379   0.6429   0.6510   0.6536   0.6746   0.6830   0.6882   0.6896
  0.6961   0.7039   0.7117   0.7181   0.7380   0.7397   0.7461   0.7898
  0.8014   0.8086   0.8263   0.8286   0.8306   0.8378   0.8455   0.8460
  0.8477   0.8483   0.8486   0.8515   0.8546   0.8599   0.8632   0.8713
  0.8728   0.8777   0.8821   0.8857   0.8943   0.8993   0.9012   0.9168
  0.9220   0.9248   0.9389   0.9405   0.9461   0.9504   0.9569   0.9638
  0.9673   0.9728   0.9785   0.9923   1.0014   1.0126   1.0300   1.0346
  1.0472   1.0666   1.0898   1.1069   1.1216   1.1273   1.1354   1.1802
  1.2130   1.2219   1.2292   1.2317   1.2407   1.2410   1.2591   1.2722
  1.2835   1.2993   1.3020   1.3216   1.3450   1.3493   1.3652   1.4143
  1.4459   1.4895   1.4978   1.5047   1.5161   1.5413   1.5488   1.5594
  1.5903   1.5971   1.6011   1.6222   1.6430   1.6507   1.6783   1.6817
  1.7141   1.7232   1.7595   1.7820   1.7919   1.8129   1.8290   1.8557
  1.8750   1.8889   1.8927   1.9079   1.9168   1.9341   1.9419   1.9496
  1.9527   1.9676   1.9752   1.9992   2.0236   2.0519   2.0822   2.0857
  2.1003   2.1353   2.1575   2.2226   2.2303   2.2392   2.2574   2.2607
  2.2703   2.2736   2.2824   2.2972   2.3023   2.3182   2.3323   2.3618
  2.3990   2.4154   2.4318   2.4399   2.4510   2.4933   2.4961   2.5125
  2.5256   2.5440   2.5500   2.5533   2.5929   2.6125   2.6418   2.6470
  2.6749   2.6997   2.7140   2.7243   2.7267   2.7333   2.7415   2.7525
  2.7746   2.7777   2.7850   2.7969   2.8315   2.8369   2.8443   2.8861
  2.9089   2.9768   2.9834   3.0597   3.0755   3.0835   3.1279   3.1381
  3.1511   3.1733   3.2075   3.2150   3.2337   3.3188   3.3578   3.3975
  3.4430   3.5268   3.5864   3.6710   3.7057   3.7156   3.7965   3.8547
  3.9965   4.0609   4.0886   4.1243   4.3741   4.7975   4.8221   9.7442
  9.7660   9.7916   9.8052   9.8110  23.3848  23.5398  23.8373  23.8553
 23.8762  23.9136  23.9483  24.0105  24.0381  24.0498  24.1124  24.1397
 25.7744  25.8160  25.8173  25.8902  25.8945  26.0854  26.1063  26.1230
 26.1777  26.2611  26.4620  26.5808  26.6365  26.7154  26.8462 215.7339
215.7574 215.7873 215.8048 215.8097
 --------------------------------------------------------------

          Ground-State Mulliken Net Atomic Charges

     Atom                 Charge (a.u.)
  ----------------------------------------
      1 C                     0.377992
      2 C                    -1.299740
      3 H                     0.217152
      4 C                    -0.277203
      5 Cl                    0.608455
      6 C                    -0.226614
      7 Cl                    0.613651
      8 C                    -0.192337
      9 Cl                    0.578784
     10 C                    -0.826214
     11 H                     0.223947
     12 C                     0.580633
     13 C                    -0.444995
     14 Cl                    0.468242
     15 C                    -0.810931
     16 H                     0.223122
     17 C                     0.463833
     18 Cl                    0.453352
     19 C                    -0.399239
     20 H                     0.202396
     21 C                    -0.725562
     22 H                     0.191275
  ----------------------------------------
  Sum of atomic charges =     0.000000

 -----------------------------------------------------------------
                    Cartesian Multipole Moments
 -----------------------------------------------------------------
    Charge (ESU x 10^10)
                -0.0000
    Dipole Moment (Debye)
         X       1.1805      Y       0.9105      Z      -1.4965
       Tot       2.1124
    Quadrupole Moments (Debye-Ang)
        XX    -139.7735     XY       0.2072     YY    -132.4584
        XZ       3.7047     YZ      -2.7078     ZZ    -133.0915
    Octopole Moments (Debye-Ang^2)
       XXX     -78.4913    XXY      16.0300    XYY     -18.4867
       YYY      76.0648    XXZ       1.0149    XYZ      -3.1856
       YYZ     -14.8985    XZZ     -27.3622    YZZ      33.7055
       ZZZ     -29.6502
    Hexadecapole Moments (Debye-Ang^3)
      XXXX   -7002.0147   XXXY     208.4413   XXYY   -1272.2048
      XYYY     259.6747   YYYY    -716.1988   XXXZ    1483.8010
      XXYZ       4.6847   XYYZ     469.2381   YYYZ     -11.5242
      XXZZ   -1752.3238   XYZZ     111.4937   YYZZ    -674.8438
      XZZZ    1465.7633   YZZZ     -23.9856   ZZZZ   -3394.6779
 -----------------------------------------------------------------
 Calculating analytic gradient of the SCF energy
 Gradient of SCF Energy
            1           2           3           4           5           6
    1   0.0003417   0.0001057   0.0000131  -0.0001972  -0.0000063   0.0000067
    2   0.0000136  -0.0001062  -0.0000665   0.0000000  -0.0000421   0.0000355
    3   0.0000810  -0.0002311   0.0000303   0.0000869  -0.0000562   0.0001161
            7           8           9          10          11          12
    1   0.0000654  -0.0000819   0.0000747  -0.0001111   0.0000007  -0.0002925
    2  -0.0000139   0.0000041   0.0000357   0.0000474  -0.0000045  -0.0000602
    3  -0.0000699  -0.0001385   0.0000553  -0.0000443   0.0000174   0.0001617
           13          14          15          16          17          18
    1   0.0000419  -0.0001230   0.0000385  -0.0000158   0.0001415  -0.0000571
    2   0.0000761   0.0000606  -0.0000138   0.0000101  -0.0000592  -0.0000099
    3  -0.0000764   0.0000387   0.0000046   0.0000045  -0.0000626   0.0000870
           19          20          21          22
    1  -0.0000781  -0.0000196   0.0001658  -0.0000131
    2   0.0001098  -0.0000177  -0.0000462   0.0000474
    3   0.0000231   0.0000402  -0.0000848   0.0000169
 Max gradient component =       3.417E-04
 RMS gradient           =       9.399E-05
 Gradient time:  CPU 214.30 s  wall 214.31 s
 Geometry Optimization Parameters
   NAtoms,    NIC,     NZ,  NCons,   NDum,   NFix, NCnnct, MaxDiis
       22     155      22       0       0       0       0       0

 Cartesian Hessian Update
 Hessian updated using BFGS update


** GEOMETRY OPTIMIZATION IN DELOCALIZED INTERNAL COORDINATES **
   Searching for a Minimum

   Optimization Cycle:   5

                       Coordinates (Angstroms)
     ATOM                X               Y               Z
      1  C         0.0014873741   -0.0517535166    0.0320309464
      2  C        -0.0132566933    0.1067645820    1.4192857068
      3  H         0.9111787626    0.1814820858    1.9752951319
      4  C        -1.2173968541    0.1831402741    2.1077175888
      5  Cl       -1.1628568710    0.3866458802    3.8421838264
      6  C        -2.4440756138    0.1053279599    1.4326278996
      7  Cl       -3.9470353783    0.1948385353    2.2967847573
      8  C        -2.4196569599   -0.0484782679    0.0407130903
      9  Cl       -3.9042344554   -0.1506617889   -0.8746786813
     10  C        -1.2146575821   -0.1256480281   -0.6500424867
     11  H        -1.2345564419   -0.2601805060   -1.7236769352
     12  C         1.2819007976   -0.0864499800   -0.7252390835
     13  C         2.3031671585   -1.0187458456   -0.4879588498
     14  Cl        2.1086244231   -2.2901134688    0.7108695614
     15  C         3.4925049308   -1.0080808795   -1.2121889070
     16  H         4.2579197962   -1.7449768686   -1.0125470872
     17  C         3.6718198267   -0.0465002139   -2.1987168598
     18  Cl        5.1708262512   -0.0259700038   -3.1088044210
     19  C         2.6826022446    0.8910758527   -2.4754591894
     20  H         2.8336965099    1.6359865989   -3.2453529477
     21  C         1.5050001732    0.8574987480   -1.7388055465
     22  H         0.7372850853    1.5968776961   -1.9354347965
   Point Group: c1    Number of degrees of freedom:    60


   Energy is  -2761.518638046

 Hessian updated using BFGS update

 59 Hessian modes will be used to form the next step
  Hessian Eigenvalues:
     0.007049    0.019247    0.020068    0.023145    0.023362    0.023505
     0.023617    0.023782    0.023862    0.023953    0.024079    0.024093
     0.024108    0.024118    0.024133    0.024140    0.024191    0.024465
     0.030495    0.158203    0.159586    0.159991    0.160153    0.160235
     0.211973    0.224862    0.234429    0.235201    0.241794    0.247513
     0.249187    0.249976    0.249996    0.252702    0.262263    0.294712
     0.296320    0.301027    0.301194    0.302349    0.328657    0.353388
     0.356614    0.356648    0.356666    0.356962    0.369741    0.428996
     0.430260    0.432925    0.453063    0.461977    0.469700    0.474251
     0.477307    0.478531    0.483509    0.493414    0.512910

 Minimum search - taking simple RFO step
 Searching for Lamda that Minimizes Along All modes
 Value Taken    Lamda =  -0.00000445
 Step Taken.  Stepsize is  0.020401

                             Maximum     Tolerance    Cnvgd?
         Gradient           0.000360      0.000300      NO
         Displacement       0.017449      0.001200      NO
         Energy change     -0.000008      0.000001      NO


 New Cartesian Coordinates Obtained by Inverse Iteration

 Displacement from previous Coordinates is:  0.070012
 ----------------------------------------------------------------
             Standard Nuclear Orientation (Angstroms)
    I     Atom           X                Y                Z
 ----------------------------------------------------------------
    1      C       0.0009910166    -0.0515366083     0.0316699962
    2      C      -0.0132539964     0.1124261787     1.4184609582
    3      H       0.9115164968     0.1915721940     1.9733452639
    4      C      -1.2170807087     0.1882800381     2.1070329028
    5      Cl     -1.1627238548     0.3993561816     3.8407897090
    6      C      -2.4440465879     0.1044116122     1.4327878490
    7      Cl     -3.9467939386     0.1939122896     2.2972604939
    8      C      -2.4196690317    -0.0546859163     0.0415005677
    9      Cl     -3.9045850771    -0.1637167928    -0.8731664668
   10      C      -1.2148090985    -0.1311462658    -0.6496306765
   11      H      -1.2347309855    -0.2688939729    -1.7229030880
   12      C       1.2821706502    -0.0858002983    -0.7255045427
   13      C       2.3005090590    -1.0220339407    -0.4916762229
   14      Cl      2.1023972040    -2.2970006684     0.7029546302
   15      C       3.4897568143    -1.0120818753    -1.2159991657
   16      H       4.2528347935    -1.7523587238    -1.0198939117
   17      C       3.6717995597    -0.0465590955    -2.1981003460
   18      Cl      5.1708620029    -0.0265226636    -3.1090470725
   19      C       2.6857401854     0.8952796301    -2.4707662103
   20      H       2.8399326817     1.6431945546    -3.2372232711
   21      C       1.5076954129     0.8620707207    -1.7346922664
   22      H       0.7417738861     1.6039122674    -1.9285964129
 ----------------------------------------------------------------
 Nuclear Repulsion Energy =        1671.02033721 hartrees
 There are       81 alpha and       81 beta electrons
 Applying Cartesian multipole field
    Component          Value
    ---------          -----
     (2,0,0)        1.00000E-12
     (0,2,0)        2.00000E-11
     (0,0,2)       -3.00000E-11
 Nucleus-field energy     =    -0.0000000608 hartrees
 Requested basis set is 6-311++G(d,p)
 There are 162 shells and 449 basis functions
 A cutoff of  1.0D-15 yielded   9992 shell pairs
 There are     83123 function pairs (     89231 Cartesian)
 Smallest overlap matrix eigenvalue = 3.08E-07
 Linear dependence detected in AO basis
 Number of orthogonalized atomic orbitals = 445
 Maximum deviation from orthogonality = 8.683E-10
 Guess from superposition of atomic densities
 Warning:  Energy on first SCF cycle will be non-variational
 SAD guess density has 162.000000 electrons

 -----------------------------------------------------------------------
  General SCF calculation program by
  Eric Jon Sundstrom, Paul Horn, Yuezhi Mao, Dmitri Zuev, Alec White,
  David Stuck, Shaama M.S., Shane Yost, Joonho Lee, David Small,
  Daniel Levine, Susi Lehtola, Hugh Burton, Evgeny Epifanovsky,
  Bang C. Huynh
 -----------------------------------------------------------------------
 Exchange:     0.2000 Hartree-Fock + 0.0800 Slater + 0.7200 B88
 Correlation:  0.1900 VWN1RPA + 0.8100 LYP
 Using SG-1 standard quadrature grid
 A restricted SCF calculation will be
 performed using DIIS
 SCF converges when DIIS error is below 1.0e-08
 ---------------------------------------
  Cycle       Energy         DIIS error
 ---------------------------------------
    1   -2765.4981733524      2.92e-02  
    2   -2761.3690371257      2.40e-03  
    3   -2761.2461327931      3.12e-03  
    4   -2761.5010192390      7.81e-04  
    5   -2761.5157271409      3.36e-04  
    6   -2761.5183724719      1.05e-04  
    7   -2761.5186059358      3.69e-05  
    8   -2761.5186374578      1.17e-05  
    9   -2761.5186406441      3.07e-06  
   10   -2761.5186408793      1.01e-06  
   11   -2761.5186409035      2.57e-07  
   12   -2761.5186409047      1.26e-07  
   13   -2761.5186409050      3.95e-08  
   14   -2761.5186409052      1.09e-08  
   15   -2761.5186409051      3.14e-09  Convergence criterion met
 ---------------------------------------
 SCF time:   CPU 646.26s  wall 646.00s 
 SCF   energy in the final basis set =    -2761.5186409051
 Total energy in the final basis set =    -2761.5186409051

 --------------------------------------------------------------

                    Orbital Energies (a.u.)
 --------------------------------------------------------------

 Alpha MOs
 -- Occupied --
********-101.5747-101.5737-101.5735-101.5732 -10.2740 -10.2717 -10.2712
-10.2699 -10.2664 -10.2287 -10.2278 -10.2173 -10.2163 -10.2153 -10.2142
-10.2129  -9.4902  -9.4893  -9.4884  -9.4881  -9.4878  -7.2552  -7.2542
 -7.2531  -7.2528  -7.2524  -7.2451  -7.2442  -7.2442  -7.2434  -7.2432
 -7.2430  -7.2428  -7.2426  -7.2424  -7.2422  -0.9498  -0.9329  -0.8980
 -0.8968  -0.8775  -0.8606  -0.8450  -0.7915  -0.7734  -0.7619  -0.7408
 -0.6570  -0.6480  -0.6352  -0.6106  -0.5560  -0.5353  -0.5250  -0.5132
 -0.4962  -0.4817  -0.4650  -0.4638  -0.4629  -0.4496  -0.4350  -0.4299
 -0.4106  -0.4018  -0.3989  -0.3852  -0.3830  -0.3647  -0.3507  -0.3483
 -0.3418  -0.3398  -0.3368  -0.3325  -0.3184  -0.2873  -0.2807  -0.2724
 -0.2602
 -- Virtual --
 -0.0687  -0.0571  -0.0495  -0.0363  -0.0340  -0.0205  -0.0121   0.0029
  0.0044   0.0121   0.0153   0.0158   0.0234   0.0297   0.0320   0.0417
  0.0451   0.0481   0.0591   0.0634   0.0685   0.0693   0.0744   0.0774
  0.0829   0.0865   0.0878   0.0934   0.0948   0.0986   0.1038   0.1060
  0.1098   0.1107   0.1123   0.1158   0.1187   0.1218   0.1233   0.1245
  0.1282   0.1301   0.1320   0.1355   0.1395   0.1456   0.1498   0.1551
  0.1575   0.1600   0.1641   0.1706   0.1727   0.1784   0.1806   0.1861
  0.1878   0.1930   0.1953   0.2002   0.2086   0.2121   0.2134   0.2202
  0.2299   0.2337   0.2375   0.2408   0.2463   0.2479   0.2533   0.2552
  0.2585   0.2591   0.2638   0.2683   0.2698   0.2774   0.2789   0.2818
  0.2842   0.2875   0.2896   0.2972   0.3052   0.3083   0.3101   0.3147
  0.3190   0.3301   0.3385   0.3425   0.3504   0.3709   0.4110   0.4169
  0.4307   0.4319   0.4375   0.4454   0.4508   0.4553   0.4561   0.4646
  0.4698   0.4768   0.4838   0.4882   0.4899   0.4978   0.5010   0.5063
  0.5079   0.5410   0.5527   0.5551   0.5630   0.5671   0.5724   0.5782
  0.5840   0.5867   0.6006   0.6061   0.6121   0.6151   0.6202   0.6263
  0.6378   0.6431   0.6511   0.6535   0.6749   0.6829   0.6882   0.6899
  0.6959   0.7039   0.7115   0.7181   0.7381   0.7397   0.7461   0.7899
  0.8014   0.8084   0.8261   0.8287   0.8306   0.8377   0.8455   0.8461
  0.8479   0.8483   0.8488   0.8516   0.8546   0.8600   0.8634   0.8712
  0.8728   0.8777   0.8820   0.8860   0.8942   0.8993   0.9015   0.9167
  0.9221   0.9247   0.9386   0.9404   0.9460   0.9503   0.9569   0.9636
  0.9671   0.9730   0.9785   0.9921   1.0017   1.0127   1.0298   1.0344
  1.0471   1.0665   1.0902   1.1073   1.1218   1.1277   1.1356   1.1802
  1.2128   1.2218   1.2294   1.2316   1.2408   1.2410   1.2594   1.2721
  1.2835   1.2993   1.3019   1.3213   1.3451   1.3494   1.3654   1.4143
  1.4450   1.4896   1.4976   1.5050   1.5164   1.5415   1.5490   1.5596
  1.5902   1.5974   1.6009   1.6225   1.6428   1.6506   1.6781   1.6819
  1.7139   1.7234   1.7594   1.7818   1.7918   1.8129   1.8288   1.8556
  1.8749   1.8888   1.8925   1.9082   1.9170   1.9342   1.9425   1.9498
  1.9527   1.9670   1.9757   1.9991   2.0240   2.0517   2.0823   2.0856
  2.1002   2.1351   2.1573   2.2225   2.2303   2.2391   2.2574   2.2609
  2.2700   2.2732   2.2823   2.2969   2.3022   2.3180   2.3329   2.3619
  2.3998   2.4157   2.4316   2.4399   2.4509   2.4933   2.4962   2.5124
  2.5257   2.5438   2.5500   2.5532   2.5931   2.6123   2.6418   2.6474
  2.6753   2.6996   2.7141   2.7239   2.7271   2.7343   2.7414   2.7520
  2.7745   2.7773   2.7845   2.7957   2.8312   2.8371   2.8445   2.8855
  2.9090   2.9772   2.9836   3.0599   3.0755   3.0836   3.1277   3.1381
  3.1511   3.1731   3.2071   3.2149   3.2338   3.3188   3.3577   3.3980
  3.4429   3.5272   3.5865   3.6711   3.7056   3.7158   3.7965   3.8550
  3.9964   4.0608   4.0885   4.1243   4.3724   4.7980   4.8222   9.7443
  9.7659   9.7915   9.8053   9.8109  23.3849  23.5398  23.8372  23.8553
 23.8759  23.9135  23.9483  24.0110  24.0383  24.0498  24.1127  24.1401
 25.7743  25.8159  25.8173  25.8898  25.8945  26.0853  26.1062  26.1227
 26.1774  26.2614  26.4621  26.5805  26.6363  26.7149  26.8456 215.7340
215.7573 215.7871 215.8049 215.8095
 --------------------------------------------------------------

          Ground-State Mulliken Net Atomic Charges

     Atom                 Charge (a.u.)
  ----------------------------------------
      1 C                     0.378473
      2 C                    -1.294078
      3 H                     0.217789
      4 C                    -0.274495
      5 Cl                    0.607703
      6 C                    -0.236408
      7 Cl                    0.613783
      8 C                    -0.187472
      9 Cl                    0.578751
     10 C                    -0.825404
     11 H                     0.224086
     12 C                     0.582844
     13 C                    -0.460592
     14 Cl                    0.467943
     15 C                    -0.807152
     16 H                     0.223110
     17 C                     0.465323
     18 Cl                    0.453343
     19 C                    -0.401682
     20 H                     0.202364
     21 C                    -0.720037
     22 H                     0.191806
  ----------------------------------------
  Sum of atomic charges =     0.000000

 -----------------------------------------------------------------
                    Cartesian Multipole Moments
 -----------------------------------------------------------------
    Charge (ESU x 10^10)
                -0.0000
    Dipole Moment (Debye)
         X       1.1803      Y       0.9155      Z      -1.4922
       Tot       2.1114
    Quadrupole Moments (Debye-Ang)
        XX    -139.7941     XY       0.2161     YY    -132.4257
        XZ       3.7040     YZ      -2.6981     ZZ    -133.1290
    Octopole Moments (Debye-Ang^2)
       XXX     -78.4642    XXY      16.1640    XYY     -18.3122
       YYY      76.4108    XXZ       1.1252    XYZ      -3.1799
       YYZ     -14.8807    XZZ     -27.3480    YZZ      33.7726
       ZZZ     -29.2366
    Hexadecapole Moments (Debye-Ang^3)
      XXXX   -7001.3676   XXXY     206.7194   XXYY   -1272.3186
      XYYY     257.7378   YYYY    -720.8416   XXXZ    1485.1296
      XXYZ       3.6987   XYYZ     469.4172   YYYZ     -14.9862
      XXZZ   -1751.5306   XYZZ     110.9324   YYZZ    -675.0310
      XZZZ    1467.3185   YZZZ     -26.6952   ZZZZ   -3392.7394
 -----------------------------------------------------------------
 Calculating analytic gradient of the SCF energy
 Gradient of SCF Energy
            1           2           3           4           5           6
    1  -0.0000786   0.0000071   0.0000088   0.0000348  -0.0000267  -0.0001190
    2  -0.0000159  -0.0000207  -0.0000610  -0.0000288  -0.0000194   0.0000156
    3  -0.0000384  -0.0000345   0.0000101  -0.0000428   0.0000174   0.0001244
            7           8           9          10          11          12
    1   0.0000643   0.0001063  -0.0000252  -0.0000334   0.0000054   0.0000548
    2   0.0000015  -0.0000064   0.0000258   0.0000273   0.0000152  -0.0000192
    3  -0.0000553  -0.0001064  -0.0000184   0.0000688  -0.0000128   0.0000096
           13          14          15          16          17          18
    1   0.0000424  -0.0000760  -0.0000149  -0.0000169  -0.0000785   0.0000734
    2   0.0001080  -0.0000463   0.0000060  -0.0000097  -0.0000126   0.0000136
    3  -0.0000996   0.0000967  -0.0000030  -0.0000049   0.0000660  -0.0000310
           19          20          21          22
    1  -0.0000330   0.0000362   0.0000633   0.0000056
    2  -0.0000362   0.0000089   0.0000534   0.0000007
    3   0.0000878   0.0000151  -0.0000612   0.0000125
 Max gradient component =       1.244E-04
 RMS gradient           =       5.099E-05
 Gradient time:  CPU 214.15 s  wall 214.16 s
 Geometry Optimization Parameters
   NAtoms,    NIC,     NZ,  NCons,   NDum,   NFix, NCnnct, MaxDiis
       22     155      22       0       0       0       0       0

 Cartesian Hessian Update
 Hessian updated using BFGS update


** GEOMETRY OPTIMIZATION IN DELOCALIZED INTERNAL COORDINATES **
   Searching for a Minimum

   Optimization Cycle:   6

                       Coordinates (Angstroms)
     ATOM                X               Y               Z
      1  C         0.0009910166   -0.0515366083    0.0316699962
      2  C        -0.0132539964    0.1124261787    1.4184609582
      3  H         0.9115164968    0.1915721940    1.9733452639
      4  C        -1.2170807087    0.1882800381    2.1070329028
      5  Cl       -1.1627238548    0.3993561816    3.8407897090
      6  C        -2.4440465879    0.1044116122    1.4327878490
      7  Cl       -3.9467939386    0.1939122896    2.2972604939
      8  C        -2.4196690317   -0.0546859163    0.0415005677
      9  Cl       -3.9045850771   -0.1637167928   -0.8731664668
     10  C        -1.2148090985   -0.1311462658   -0.6496306765
     11  H        -1.2347309855   -0.2688939729   -1.7229030880
     12  C         1.2821706502   -0.0858002983   -0.7255045427
     13  C         2.3005090590   -1.0220339407   -0.4916762229
     14  Cl        2.1023972040   -2.2970006684    0.7029546302
     15  C         3.4897568143   -1.0120818753   -1.2159991657
     16  H         4.2528347935   -1.7523587238   -1.0198939117
     17  C         3.6717995597   -0.0465590955   -2.1981003460
     18  Cl        5.1708620029   -0.0265226636   -3.1090470725
     19  C         2.6857401854    0.8952796301   -2.4707662103
     20  H         2.8399326817    1.6431945546   -3.2372232711
     21  C         1.5076954129    0.8620707207   -1.7346922664
     22  H         0.7417738861    1.6039122674   -1.9285964129
   Point Group: c1    Number of degrees of freedom:    60


   Energy is  -2761.518640905

 Hessian updated using BFGS update

 60 Hessian modes will be used to form the next step
  Hessian Eigenvalues:
     0.005068    0.019255    0.020094    0.023021    0.023354    0.023568
     0.023651    0.023755    0.023934    0.023996    0.024079    0.024107
     0.024118    0.024125    0.024139    0.024181    0.024226    0.024842
     0.029427    0.158598    0.159920    0.160087    0.160203    0.160418
     0.212512    0.226748    0.233902    0.235035    0.241718    0.248154
     0.249771    0.249978    0.249998    0.251516    0.253594    0.262479
     0.289730    0.299568    0.301036    0.301205    0.310810    0.337535
     0.341842    0.356549    0.356664    0.356680    0.357146    0.360189
     0.429902    0.431926    0.432919    0.449822    0.461601    0.469180
     0.474021    0.477718    0.478597    0.486448    0.495614    0.499209

 Minimum search - taking simple RFO step
 Searching for Lamda that Minimizes Along All modes
 Value Taken    Lamda =  -0.00000135
 Step Taken.  Stepsize is  0.012459

                             Maximum     Tolerance    Cnvgd?
         Gradient           0.000267      0.000300     YES
         Displacement       0.010919      0.001200      NO
         Energy change     -0.000003      0.000001      NO


 New Cartesian Coordinates Obtained by Inverse Iteration

 Displacement from previous Coordinates is:  0.043686
 ----------------------------------------------------------------
             Standard Nuclear Orientation (Angstroms)
    I     Atom           X                Y                Z
 ----------------------------------------------------------------
    1      C       0.0009922238    -0.0515843216     0.0317920592
    2      C      -0.0132341653     0.1159390687     1.4182154700
    3      H       0.9115962742     0.1981995533     1.9725721811
    4      C      -1.2170762041     0.1918221823     2.1066579237
    5      Cl     -1.1629375486     0.4073969982     3.8398935618
    6      C      -2.4439918139     0.1043149210     1.4326744512
    7      Cl     -3.9469160460     0.1935129496     2.2971444671
    8      C      -2.4195749097    -0.0581416495     0.0419027389
    9      Cl     -3.9044593771    -0.1715267025    -0.8723936368
   10      C      -1.2146270508    -0.1345399721    -0.6492562855
   11      H      -1.2344146169    -0.2746242257    -1.7222299699
   12      C       1.2822687908    -0.0858927094    -0.7254922865
   13      C       2.2989252849    -1.0245489595    -0.4942071907
   14      Cl      2.0989306513    -2.3020407760     0.6971458182
   15      C       3.4882098626    -1.0144992727    -1.2185330416
   16      H       4.2501317472    -1.7565367381    -1.0245204146
   17      C       3.6717698301    -0.0465272244    -2.1979575515
   18      Cl      5.1708474739    -0.0265338853    -3.1089077733
   19      C       2.6873394730     0.8977522616    -2.4680063805
   20      H       2.8428390438     1.6476466042    -3.2322680975
   21      C       1.5091977673     0.8644442389    -1.7319194355
   22      H       0.7444697935     1.6080465043    -1.9237038899
 ----------------------------------------------------------------
 Nuclear Repulsion Energy =        1670.96099841 hartrees
 There are       81 alpha and       81 beta electrons
 Applying Cartesian multipole field
    Component          Value
    ---------          -----
     (2,0,0)        1.00000E-12
     (0,2,0)        2.00000E-11
     (0,0,2)       -3.00000E-11
 Nucleus-field energy     =    -0.0000000607 hartrees
 Requested basis set is 6-311++G(d,p)
 There are 162 shells and 449 basis functions
 A cutoff of  1.0D-15 yielded   9992 shell pairs
 There are     83123 function pairs (     89231 Cartesian)
 Smallest overlap matrix eigenvalue = 3.08E-07
 Linear dependence detected in AO basis
 Number of orthogonalized atomic orbitals = 445
 Maximum deviation from orthogonality = 4.974E-10
 Guess from superposition of atomic densities
 Warning:  Energy on first SCF cycle will be non-variational
 SAD guess density has 162.000000 electrons

 -----------------------------------------------------------------------
  General SCF calculation program by
  Eric Jon Sundstrom, Paul Horn, Yuezhi Mao, Dmitri Zuev, Alec White,
  David Stuck, Shaama M.S., Shane Yost, Joonho Lee, David Small,
  Daniel Levine, Susi Lehtola, Hugh Burton, Evgeny Epifanovsky,
  Bang C. Huynh
 -----------------------------------------------------------------------
 Exchange:     0.2000 Hartree-Fock + 0.0800 Slater + 0.7200 B88
 Correlation:  0.1900 VWN1RPA + 0.8100 LYP
 Using SG-1 standard quadrature grid
 A restricted SCF calculation will be
 performed using DIIS
 SCF converges when DIIS error is below 1.0e-08
 ---------------------------------------
  Cycle       Energy         DIIS error
 ---------------------------------------
    1   -2765.4977452893      2.92e-02  
    2   -2761.3690437510      2.40e-03  
    3   -2761.2461301276      3.12e-03  
    4   -2761.5010095088      7.82e-04  
    5   -2761.5157280197      3.36e-04  
    6   -2761.5183732251      1.05e-04  
    7   -2761.5186067687      3.69e-05  
    8   -2761.5186383103      1.16e-05  
    9   -2761.5186414967      3.07e-06  
   10   -2761.5186417316      1.01e-06  
   11   -2761.5186417554      2.56e-07  
   12   -2761.5186417567      1.26e-07  
   13   -2761.5186417571      3.95e-08  
   14   -2761.5186417571      1.09e-08  
   15   -2761.5186417572      3.14e-09  Convergence criterion met
 ---------------------------------------
 SCF time:   CPU 645.41s  wall 646.00s 
 SCF   energy in the final basis set =    -2761.5186417572
 Total energy in the final basis set =    -2761.5186417572

 --------------------------------------------------------------

                    Orbital Energies (a.u.)
 --------------------------------------------------------------

 Alpha MOs
 -- Occupied --
********-101.5747-101.5737-101.5735-101.5732 -10.2740 -10.2717 -10.2712
-10.2699 -10.2663 -10.2287 -10.2278 -10.2173 -10.2163 -10.2153 -10.2142
-10.2129  -9.4902  -9.4893  -9.4884  -9.4881  -9.4878  -7.2552  -7.2542
 -7.2531  -7.2528  -7.2524  -7.2451  -7.2442  -7.2442  -7.2434  -7.2432
 -7.2430  -7.2428  -7.2426  -7.2424  -7.2422  -0.9498  -0.9329  -0.8980
 -0.8968  -0.8775  -0.8606  -0.8450  -0.7915  -0.7734  -0.7619  -0.7408
 -0.6570  -0.6480  -0.6352  -0.6106  -0.5559  -0.5352  -0.5250  -0.5133
 -0.4962  -0.4817  -0.4649  -0.4638  -0.4629  -0.4496  -0.4350  -0.4299
 -0.4106  -0.4019  -0.3989  -0.3852  -0.3830  -0.3646  -0.3507  -0.3482
 -0.3418  -0.3398  -0.3368  -0.3325  -0.3184  -0.2873  -0.2806  -0.2725
 -0.2603
 -- Virtual --
 -0.0685  -0.0572  -0.0494  -0.0364  -0.0341  -0.0204  -0.0121   0.0029
  0.0044   0.0121   0.0153   0.0157   0.0234   0.0296   0.0320   0.0417
  0.0451   0.0480   0.0591   0.0634   0.0685   0.0692   0.0744   0.0774
  0.0829   0.0864   0.0878   0.0934   0.0947   0.0985   0.1038   0.1060
  0.1098   0.1108   0.1122   0.1157   0.1186   0.1218   0.1233   0.1245
  0.1281   0.1301   0.1319   0.1354   0.1395   0.1456   0.1498   0.1552
  0.1575   0.1599   0.1642   0.1705   0.1727   0.1784   0.1806   0.1861
  0.1878   0.1930   0.1952   0.2002   0.2086   0.2121   0.2134   0.2201
  0.2299   0.2339   0.2374   0.2409   0.2463   0.2481   0.2534   0.2552
  0.2584   0.2591   0.2638   0.2683   0.2697   0.2773   0.2790   0.2818
  0.2842   0.2873   0.2895   0.2969   0.3052   0.3083   0.3101   0.3147
  0.3189   0.3301   0.3385   0.3424   0.3504   0.3709   0.4110   0.4168
  0.4306   0.4319   0.4375   0.4454   0.4508   0.4552   0.4562   0.4646
  0.4699   0.4769   0.4838   0.4881   0.4899   0.4978   0.5010   0.5063
  0.5078   0.5410   0.5527   0.5552   0.5627   0.5671   0.5722   0.5782
  0.5840   0.5867   0.6008   0.6063   0.6121   0.6154   0.6202   0.6263
  0.6378   0.6433   0.6512   0.6535   0.6751   0.6829   0.6882   0.6902
  0.6958   0.7039   0.7114   0.7181   0.7381   0.7398   0.7460   0.7899
  0.8015   0.8083   0.8260   0.8287   0.8306   0.8376   0.8455   0.8461
  0.8480   0.8483   0.8490   0.8516   0.8547   0.8600   0.8636   0.8712
  0.8728   0.8776   0.8818   0.8862   0.8942   0.8993   0.9017   0.9167
  0.9222   0.9247   0.9383   0.9403   0.9459   0.9503   0.9569   0.9635
  0.9671   0.9731   0.9786   0.9921   1.0019   1.0129   1.0297   1.0344
  1.0470   1.0665   1.0904   1.1076   1.1221   1.1279   1.1357   1.1802
  1.2127   1.2218   1.2296   1.2316   1.2409   1.2412   1.2596   1.2720
  1.2834   1.2993   1.3019   1.3212   1.3451   1.3494   1.3656   1.4143
  1.4445   1.4896   1.4975   1.5051   1.5165   1.5416   1.5491   1.5596
  1.5901   1.5975   1.6008   1.6227   1.6427   1.6506   1.6780   1.6820
  1.7139   1.7234   1.7594   1.7817   1.7918   1.8130   1.8287   1.8556
  1.8748   1.8887   1.8923   1.9084   1.9172   1.9343   1.9428   1.9500
  1.9528   1.9667   1.9761   1.9990   2.0242   2.0517   2.0824   2.0856
  2.1002   2.1349   2.1572   2.2224   2.2303   2.2391   2.2573   2.2610
  2.2699   2.2731   2.2822   2.2967   2.3022   2.3179   2.3333   2.3620
  2.4004   2.4159   2.4315   2.4399   2.4508   2.4933   2.4962   2.5124
  2.5257   2.5436   2.5500   2.5531   2.5931   2.6122   2.6418   2.6477
  2.6756   2.6996   2.7141   2.7237   2.7273   2.7349   2.7414   2.7517
  2.7744   2.7770   2.7842   2.7949   2.8311   2.8373   2.8445   2.8851
  2.9089   2.9775   2.9839   3.0601   3.0755   3.0837   3.1275   3.1381
  3.1510   3.1730   3.2070   3.2149   3.2339   3.3187   3.3575   3.3983
  3.4428   3.5273   3.5866   3.6712   3.7056   3.7159   3.7965   3.8553
  3.9964   4.0608   4.0884   4.1242   4.3714   4.7982   4.8223   9.7443
  9.7659   9.7915   9.8054   9.8109  23.3849  23.5398  23.8372  23.8553
 23.8760  23.9135  23.9483  24.0113  24.0382  24.0497  24.1127  24.1402
 25.7742  25.8158  25.8173  25.8896  25.8945  26.0853  26.1061  26.1227
 26.1773  26.2616  26.4622  26.5804  26.6362  26.7147  26.8451 215.7340
215.7573 215.7871 215.8051 215.8095
 --------------------------------------------------------------

          Ground-State Mulliken Net Atomic Charges

     Atom                 Charge (a.u.)
  ----------------------------------------
      1 C                     0.379728
      2 C                    -1.291104
      3 H                     0.218248
      4 C                    -0.272575
      5 Cl                    0.607236
      6 C                    -0.242051
      7 Cl                    0.613761
      8 C                    -0.184682
      9 Cl                    0.578721
     10 C                    -0.825583
     11 H                     0.224184
     12 C                     0.585120
     13 C                    -0.469213
     14 Cl                    0.467699
     15 C                    -0.805323
     16 H                     0.223122
     17 C                     0.465501
     18 Cl                    0.453302
     19 C                    -0.402709
     20 H                     0.202334
     21 C                    -0.717863
     22 H                     0.192147
  ----------------------------------------
  Sum of atomic charges =     0.000000

 -----------------------------------------------------------------
                    Cartesian Multipole Moments
 -----------------------------------------------------------------
    Charge (ESU x 10^10)
                 0.0000
    Dipole Moment (Debye)
         X       1.1812      Y       0.9183      Z      -1.4891
       Tot       2.1109
    Quadrupole Moments (Debye-Ang)
        XX    -139.8006     XY       0.2230     YY    -132.4060
        XZ       3.7051     YZ      -2.6908     ZZ    -133.1495
    Octopole Moments (Debye-Ang^2)
       XXX     -78.3997    XXY      16.2372    XYY     -18.2108
       YYY      76.6221    XXZ       1.1729    XYZ      -3.1731
       YYZ     -14.8518    XZZ     -27.3192    YZZ      33.8090
       ZZZ     -28.9386
    Hexadecapole Moments (Debye-Ang^3)
      XXXX   -7000.6020   XXXY     205.8686   XXYY   -1272.4642
      XYYY     256.7507   YYYY    -724.0130   XXXZ    1485.8913
      XXYZ       3.0546   XYYZ     469.5473   YYYZ     -17.2489
      XXZZ   -1750.9605   XYZZ     110.6490   YYZZ    -675.1524
      XZZZ    1468.2647   YZZZ     -28.4730   ZZZZ   -3391.1515
 -----------------------------------------------------------------
 Calculating analytic gradient of the SCF energy
 Gradient of SCF Energy
            1           2           3           4           5           6
    1  -0.0001157  -0.0000270  -0.0000001   0.0000767  -0.0000222  -0.0000919
    2  -0.0000101  -0.0000039  -0.0000333  -0.0000196  -0.0000189   0.0000071
    3  -0.0000619   0.0000568  -0.0000040  -0.0000730   0.0000315   0.0000186
            7           8           9          10          11          12
    1   0.0000149   0.0000927  -0.0000427   0.0000129   0.0000055   0.0000992
    2  -0.0000007   0.0000126   0.0000172   0.0000173   0.0000208   0.0000007
    3  -0.0000356  -0.0000026  -0.0000310   0.0000425  -0.0000143  -0.0000320
           13          14          15          16          17          18
    1  -0.0000013  -0.0000218  -0.0000035  -0.0000079  -0.0000860   0.0000685
    2   0.0000501  -0.0000471   0.0000042  -0.0000163  -0.0000086   0.0000107
    3  -0.0000542   0.0000456   0.0000073  -0.0000037   0.0000670  -0.0000281
           19          20          21          22
    1   0.0000080   0.0000382  -0.0000097   0.0000132
    2  -0.0000386   0.0000162   0.0000418  -0.0000016
    3   0.0000440   0.0000177  -0.0000040   0.0000135
 Max gradient component =       1.157E-04
 RMS gradient           =       4.041E-05
 Gradient time:  CPU 233.00 s  wall 233.02 s
 Geometry Optimization Parameters
   NAtoms,    NIC,     NZ,  NCons,   NDum,   NFix, NCnnct, MaxDiis
       22     155      22       0       0       0       0       0

 Cartesian Hessian Update
 Hessian updated using BFGS update


** GEOMETRY OPTIMIZATION IN DELOCALIZED INTERNAL COORDINATES **
   Searching for a Minimum

   Optimization Cycle:   7

                       Coordinates (Angstroms)
     ATOM                X               Y               Z
      1  C         0.0009922238   -0.0515843216    0.0317920592
      2  C        -0.0132341653    0.1159390687    1.4182154700
      3  H         0.9115962742    0.1981995533    1.9725721811
      4  C        -1.2170762041    0.1918221823    2.1066579237
      5  Cl       -1.1629375486    0.4073969982    3.8398935618
      6  C        -2.4439918139    0.1043149210    1.4326744512
      7  Cl       -3.9469160460    0.1935129496    2.2971444671
      8  C        -2.4195749097   -0.0581416495    0.0419027389
      9  Cl       -3.9044593771   -0.1715267025   -0.8723936368
     10  C        -1.2146270508   -0.1345399721   -0.6492562855
     11  H        -1.2344146169   -0.2746242257   -1.7222299699
     12  C         1.2822687908   -0.0858927094   -0.7254922865
     13  C         2.2989252849   -1.0245489595   -0.4942071907
     14  Cl        2.0989306513   -2.3020407760    0.6971458182
     15  C         3.4882098626   -1.0144992727   -1.2185330416
     16  H         4.2501317472   -1.7565367381   -1.0245204146
     17  C         3.6717698301   -0.0465272244   -2.1979575515
     18  Cl        5.1708474739   -0.0265338853   -3.1089077733
     19  C         2.6873394730    0.8977522616   -2.4680063805
     20  H         2.8428390438    1.6476466042   -3.2322680975
     21  C         1.5091977673    0.8644442389   -1.7319194355
     22  H         0.7444697935    1.6080465043   -1.9237038899
   Point Group: c1    Number of degrees of freedom:    60


   Energy is  -2761.518641757

 Hessian updated using BFGS update

 60 Hessian modes will be used to form the next step
  Hessian Eigenvalues:
     0.004349    0.019253    0.020109    0.023012    0.023359    0.023525
     0.023647    0.023693    0.023931    0.023965    0.024089    0.024107
     0.024118    0.024135    0.024152    0.024176    0.024263    0.024716
     0.028450    0.157841    0.159984    0.160088    0.160184    0.160379
     0.208526    0.224904    0.234210    0.234979    0.241594    0.247342
     0.249620    0.249983    0.250137    0.250844    0.251575    0.261878
     0.281722    0.299572    0.301051    0.301300    0.302445    0.324530
     0.345788    0.356605    0.356665    0.356673    0.357431    0.359428
     0.429654    0.430034    0.433394    0.450291    0.466212    0.471006
     0.472871    0.476972    0.478576    0.480253    0.493210    0.500654

 Minimum search - taking simple RFO step
 Searching for Lamda that Minimizes Along All modes
 Value Taken    Lamda =   0.00000000
 Step Taken.  Stepsize is  0.005211

                             Maximum     Tolerance    Cnvgd?
         Gradient           0.000092      0.000300     YES
         Displacement       0.004482      0.001200      NO
         Energy change     -0.000001      0.000001     YES

 Final energy is   -2761.5186417571922     


 ******************************
 **  OPTIMIZATION CONVERGED  **
 ******************************

                       Coordinates (Angstroms)
     ATOM                X               Y               Z
      1  C         0.0009922238   -0.0515843216    0.0317920592
      2  C        -0.0132341653    0.1159390687    1.4182154700
      3  H         0.9115962742    0.1981995533    1.9725721811
      4  C        -1.2170762041    0.1918221823    2.1066579237
      5  Cl       -1.1629375486    0.4073969982    3.8398935618
      6  C        -2.4439918139    0.1043149210    1.4326744512
      7  Cl       -3.9469160460    0.1935129496    2.2971444671
      8  C        -2.4195749097   -0.0581416495    0.0419027389
      9  Cl       -3.9044593771   -0.1715267025   -0.8723936368
     10  C        -1.2146270508   -0.1345399721   -0.6492562855
     11  H        -1.2344146169   -0.2746242257   -1.7222299699
     12  C         1.2822687908   -0.0858927094   -0.7254922865
     13  C         2.2989252849   -1.0245489595   -0.4942071907
     14  Cl        2.0989306513   -2.3020407760    0.6971458182
     15  C         3.4882098626   -1.0144992727   -1.2185330416
     16  H         4.2501317472   -1.7565367381   -1.0245204146
     17  C         3.6717698301   -0.0465272244   -2.1979575515
     18  Cl        5.1708474739   -0.0265338853   -3.1089077733
     19  C         2.6873394730    0.8977522616   -2.4680063805
     20  H         2.8428390438    1.6476466042   -3.2322680975
     21  C         1.5091977673    0.8644442389   -1.7319194355
     22  H         0.7444697935    1.6080465043   -1.9237038899

Z-matrix Print:
$molecule
0 1
Cl
C  1 1.758211
C  2 1.392532 1 117.054695
H  3 1.081104 2 120.238485 1 -1.305637 0
C  3 1.389222 2 118.985562 1 178.114929 0
C  5 1.390573 3 121.099317 2 -0.470330 0
H  6 1.081951 5 120.403335 3 179.902324 0
C  6 1.389587 5 118.754799 3 0.386700 0
H  8 1.083759 6 119.213695 5 178.887737 0
C  8 1.402688 6 122.240553 5 0.169913 0
C  10 1.488733 8 119.248535 6 179.364183 0
C  11 1.395865 10 119.997327 8 56.850956 0
H  12 1.082260 11 120.486315 10 3.129083 0
C  12 1.391200 11 120.572110 10 -177.813390 0
C  11 1.396580 10 121.098375 8 -120.598440 0
H  15 1.081383 11 120.618638 10 -1.619160 0
C  15 1.388865 11 120.495147 10 177.794115 0
C  14 1.400441 12 120.987373 11 0.050214 0
Cl 18 1.736101 14 121.034446 12 -179.756213 0
Cl 17 1.747429 15 118.134734 11 -179.789347 0
Cl 14 1.747477 12 118.194878 11 -179.908054 0
Cl 5 1.754270 3 119.140294 2 179.780818 0
$end


 --------------------------------------------------------------

                    Orbital Energies (a.u.)
 --------------------------------------------------------------

 Alpha MOs
 -- Occupied --
********-101.5747-101.5737-101.5735-101.5732 -10.2740 -10.2717 -10.2712
-10.2699 -10.2663 -10.2287 -10.2278 -10.2173 -10.2163 -10.2153 -10.2142
-10.2129  -9.4902  -9.4893  -9.4884  -9.4881  -9.4878  -7.2552  -7.2542
 -7.2531  -7.2528  -7.2524  -7.2451  -7.2442  -7.2442  -7.2434  -7.2432
 -7.2430  -7.2428  -7.2426  -7.2424  -7.2422  -0.9498  -0.9329  -0.8980
 -0.8968  -0.8775  -0.8606  -0.8450  -0.7915  -0.7734  -0.7619  -0.7408
 -0.6570  -0.6480  -0.6352  -0.6106  -0.5559  -0.5352  -0.5250  -0.5133
 -0.4962  -0.4817  -0.4649  -0.4638  -0.4629  -0.4496  -0.4350  -0.4299
 -0.4106  -0.4019  -0.3989  -0.3852  -0.3830  -0.3646  -0.3507  -0.3482
 -0.3418  -0.3398  -0.3368  -0.3325  -0.3184  -0.2873  -0.2806  -0.2725
 -0.2603
 -- Virtual --
 -0.0685  -0.0572  -0.0494  -0.0364  -0.0341  -0.0204  -0.0121   0.0029
  0.0044   0.0121   0.0153   0.0157   0.0234   0.0296   0.0320   0.0417
  0.0451   0.0480   0.0591   0.0634   0.0685   0.0692   0.0744   0.0774
  0.0829   0.0864   0.0878   0.0934   0.0947   0.0985   0.1038   0.1060
  0.1098   0.1108   0.1122   0.1157   0.1186   0.1218   0.1233   0.1245
  0.1281   0.1301   0.1319   0.1354   0.1395   0.1456   0.1498   0.1552
  0.1575   0.1599   0.1642   0.1705   0.1727   0.1784   0.1806   0.1861
  0.1878   0.1930   0.1952   0.2002   0.2086   0.2121   0.2134   0.2201
  0.2299   0.2339   0.2374   0.2409   0.2463   0.2481   0.2534   0.2552
  0.2584   0.2591   0.2638   0.2683   0.2697   0.2773   0.2790   0.2818
  0.2842   0.2873   0.2895   0.2969   0.3052   0.3083   0.3101   0.3147
  0.3189   0.3301   0.3385   0.3424   0.3504   0.3709   0.4110   0.4168
  0.4306   0.4319   0.4375   0.4454   0.4508   0.4552   0.4562   0.4646
  0.4699   0.4769   0.4838   0.4881   0.4899   0.4978   0.5010   0.5063
  0.5078   0.5410   0.5527   0.5552   0.5627   0.5671   0.5722   0.5782
  0.5840   0.5867   0.6008   0.6063   0.6121   0.6154   0.6202   0.6263
  0.6378   0.6433   0.6512   0.6535   0.6751   0.6829   0.6882   0.6902
  0.6958   0.7039   0.7114   0.7181   0.7381   0.7398   0.7460   0.7899
  0.8015   0.8083   0.8260   0.8287   0.8306   0.8376   0.8455   0.8461
  0.8480   0.8483   0.8490   0.8516   0.8547   0.8600   0.8636   0.8712
  0.8728   0.8776   0.8818   0.8862   0.8942   0.8993   0.9017   0.9167
  0.9222   0.9247   0.9383   0.9403   0.9459   0.9503   0.9569   0.9635
  0.9671   0.9731   0.9786   0.9921   1.0019   1.0129   1.0297   1.0344
  1.0470   1.0665   1.0904   1.1076   1.1221   1.1279   1.1357   1.1802
  1.2127   1.2218   1.2296   1.2316   1.2409   1.2412   1.2596   1.2720
  1.2834   1.2993   1.3019   1.3212   1.3451   1.3494   1.3656   1.4143
  1.4445   1.4896   1.4975   1.5051   1.5165   1.5416   1.5491   1.5596
  1.5901   1.5975   1.6008   1.6227   1.6427   1.6506   1.6780   1.6820
  1.7139   1.7234   1.7594   1.7817   1.7918   1.8130   1.8287   1.8556
  1.8748   1.8887   1.8923   1.9084   1.9172   1.9343   1.9428   1.9500
  1.9528   1.9667   1.9761   1.9990   2.0242   2.0517   2.0824   2.0856
  2.1002   2.1349   2.1572   2.2224   2.2303   2.2391   2.2573   2.2610
  2.2699   2.2731   2.2822   2.2967   2.3022   2.3179   2.3333   2.3620
  2.4004   2.4159   2.4315   2.4399   2.4508   2.4933   2.4962   2.5124
  2.5257   2.5436   2.5500   2.5531   2.5931   2.6122   2.6418   2.6477
  2.6756   2.6996   2.7141   2.7237   2.7273   2.7349   2.7414   2.7517
  2.7744   2.7770   2.7842   2.7949   2.8311   2.8373   2.8445   2.8851
  2.9089   2.9775   2.9839   3.0601   3.0755   3.0837   3.1275   3.1381
  3.1510   3.1730   3.2070   3.2149   3.2339   3.3187   3.3575   3.3983
  3.4428   3.5273   3.5866   3.6712   3.7056   3.7159   3.7965   3.8553
  3.9964   4.0608   4.0884   4.1242   4.3714   4.7982   4.8223   9.7443
  9.7659   9.7915   9.8054   9.8109  23.3849  23.5398  23.8372  23.8553
 23.8760  23.9135  23.9483  24.0113  24.0382  24.0497  24.1127  24.1402
 25.7742  25.8158  25.8173  25.8896  25.8945  26.0853  26.1061  26.1227
 26.1773  26.2616  26.4622  26.5804  26.6362  26.7147  26.8451 215.7340
215.7573 215.7871 215.8051 215.8095
 --------------------------------------------------------------

          Ground-State Mulliken Net Atomic Charges

     Atom                 Charge (a.u.)
  ----------------------------------------
      1 C                     0.379728
      2 C                    -1.291104
      3 H                     0.218248
      4 C                    -0.272575
      5 Cl                    0.607236
      6 C                    -0.242051
      7 Cl                    0.613761
      8 C                    -0.184682
      9 Cl                    0.578721
     10 C                    -0.825583
     11 H                     0.224184
     12 C                     0.585120
     13 C                    -0.469213
     14 Cl                    0.467699
     15 C                    -0.805323
     16 H                     0.223122
     17 C                     0.465501
     18 Cl                    0.453302
     19 C                    -0.402709
     20 H                     0.202334
     21 C                    -0.717863
     22 H                     0.192147
  ----------------------------------------
  Sum of atomic charges =     0.000000

 -----------------------------------------------------------------
                    Cartesian Multipole Moments
 -----------------------------------------------------------------
    Charge (ESU x 10^10)
                 0.0000
    Dipole Moment (Debye)
         X       1.1812      Y       0.9183      Z      -1.4891
       Tot       2.1109
    Quadrupole Moments (Debye-Ang)
        XX    -139.8006     XY       0.2230     YY    -132.4060
        XZ       3.7051     YZ      -2.6908     ZZ    -133.1495
    Octopole Moments (Debye-Ang^2)
       XXX     -78.3997    XXY      16.2372    XYY     -18.2108
       YYY      76.6221    XXZ       1.1729    XYZ      -3.1731
       YYZ     -14.8518    XZZ     -27.3192    YZZ      33.8090
       ZZZ     -28.9386
    Hexadecapole Moments (Debye-Ang^3)
      XXXX   -7000.6020   XXXY     205.8686   XXYY   -1272.4642
      XYYY     256.7507   YYYY    -724.0130   XXXZ    1485.8913
      XXYZ       3.0546   XYYZ     469.5473   YYYZ     -17.2489
      XXZZ   -1750.9605   XYZZ     110.6490   YYZZ    -675.1524
      XZZZ    1468.2647   YZZZ     -28.4730   ZZZZ   -3391.1515
 -----------------------------------------------------------------
Archival summary:
1\1\december\OPT\ProcedureUnspecified\BasisUnspecified\l5125\taweetha\ThuJan1611:42:012020ThuJan1611:42:012020\0\\#,OPT,ProcedureUnspecified,BasisUnspecified,\\0,1\Cl\C,1,1.75821\C,2,1.39253,1,117.055\H,3,1.0811,2,120.238,1,-1.30564,0\C,3,1.38922,2,118.986,1,178.115,0\C,5,1.39057,3,121.099,2,-0.47033,0\H,6,1.08195,5,120.403,3,179.902,0\C,6,1.38959,5,118.755,3,0.3867,0\H,8,1.08376,6,119.214,5,178.888,0\C,8,1.40269,6,122.241,5,0.169913,0\C,10,1.48873,8,119.249,6,179.364,0\C,11,1.39586,10,119.997,8,56.851,0\H,12,1.08226,11,120.486,10,3.12908,0\C,12,1.3912,11,120.572,10,-177.813,0\C,11,1.39658,10,121.098,8,-120.598,0\H,15,1.08138,11,120.619,10,-1.61916,0\C,15,1.38887,11,120.495,10,177.794,0\C,14,1.40044,12,120.987,11,0.0502143,0\Cl,18,1.7361,14,121.034,12,-179.756,0\Cl,17,1.74743,15,118.135,11,-179.789,0\Cl,14,1.74748,12,118.195,11,-179.908,0\Cl,5,1.75427,3,119.14,2,179.781,0\\\@

 Total job time:  6042.72s(wall), 6042.31s(cpu) 
 Thu Jan 16 11:42:01 2020

        *************************************************************
        *                                                           *
        *  Thank you very much for using Q-Chem.  Have a nice day.  *
        *                                                           *
        *************************************************************


 
User input: 2 of 2 
 
                  Welcome to Q-Chem
     A Quantum Leap Into The Future Of Chemistry


 Q-Chem 5.2 (devel), Q-Chem, Inc., Pleasanton, CA (2019)

 Yihan Shao,  Zhengting Gan,  E. Epifanovsky,  A. T. B. Gilbert,  M. Wormit,  
 J. Kussmann,  A. W. Lange,  A. Behn,  Jia Deng,  Xintian Feng,  D. Ghosh,  
 M. Goldey,  P. R. Horn,  L. D. Jacobson,  I. Kaliman,  T. Kus,  A. Landau,  
 Jie Liu,  E. I. Proynov,  R. M. Richard,  R. P. Steele,  E. J. Sundstrom,  
 H. L. Woodcock III,  P. M. Zimmerman,  D. Zuev,  B. Albrecht,  E. Alguire,  
 S. A. Baeppler,  D. Barton,  Z. Benda,  Y. A. Bernard,  E. J. Berquist,  
 K. B. Bravaya,  H. Burton,  D. Casanova,  Chun-Min Chang,  Yunqing Chen,  
 A. Chien,  K. D. Closser,  M. P. Coons,  S. Coriani,  S. Dasgupta,  
 A. L. Dempwolff,  M. Diedenhofen,  Hainam Do,  R. G. Edgar,  Po-Tung Fang,  
 S. Faraji,  S. Fatehi,  Qingguo Feng,  K. D. Fenk,  J. Fosso-Tande,  
 J. Gayvert,  Qinghui Ge,  A. Ghysels,  G. Gidofalvi,  J. Gomes,  
 J. Gonthier,  A. Gunina,  D. Hait,  M. W. D. Hanson-Heine,  
 P. H. P. Harbach,  A. W. Hauser,  M. F. Herbst,  J. E. Herr,  
 E. G. Hohenstein,  Z. C. Holden,  Kerwin Hui,  B. C. Huynh,  T.-C. Jagau,  
 Hyunjun Ji,  B. Kaduk,  K. Khistyaev,  Jaehoon Kim,  P. Klunzinger,  K. Koh,  
 D. Kosenkov,  L. Koulias,  T. Kowalczyk,  C. M. Krauter,  A. Kunitsa,  
 Ka Un Lao,  A. Laurent,  K. V. Lawler,  Joonho Lee,  D. Lefrancois,  
 S. Lehtola,  D. S. Levine,  Yi-Pei Li,  You-Sheng Lin,  Fenglai Liu,  
 E. Livshits,  A. Luenser,  P. Manohar,  E. Mansoor,  S. F. Manzer,  
 Shan-Ping Mao,  Yuezhi Mao,  N. Mardirossian,  A. V. Marenich,  
 T. Markovich,  L. A. Martinez-Martinez,  S. A. Maurer,  N. J. Mayhall,  
 S. C. McKenzie,  J.-M. Mewes,  P. Morgante,  A. F. Morrison,  
 J. W. Mullinax,  K. Nanda,  T. S. Nguyen-Beck,  R. Olivares-Amaya,  
 J. A. Parkhill,  Zheng Pei,  T. M. Perrine,  F. Plasser,  P. Pokhilko,  
 S. Prager,  A. Prociuk,  E. Ramos,  D. R. Rehn,  F. Rob,  M. Scheurer,  
 M. Schneider,  N. Sergueev,  S. M. Sharada,  S. Sharma,  D. W. Small,  
 T. Stauch,  T. Stein,  Yu-Chuan Su,  A. J. W. Thom,  A. Tkatchenko,  
 T. Tsuchimochi,  N. M. Tubman,  L. Vogt,  M. L. Vidal,  O. Vydrov,  
 M. A. Watson,  J. Wenzel,  M. de Wergifosse,  T. A. Wesolowski,  A. White,  
 J. Witte,  A. Yamada,  Jun Yang,  K. Yao,  S. Yeganeh,  S. R. Yost,  
 Zhi-Qiang You,  A. Zech,  Igor Ying Zhang,  Xing Zhang,  Yan Zhao,  
 Ying Zhu,  B. R. Brooks,  G. K. L. Chan,  C. J. Cramer,  M. S. Gordon,  
 W. J. Hehre,  A. Klamt,  M. W. Schmidt,  C. D. Sherrill,  D. G. Truhlar,  
 A. Aspuru-Guzik,  R. Baer,  A. T. Bell,  N. A. Besley,  Jeng-Da Chai,  
 A. E. DePrince, III,  R. A. DiStasio Jr.,  A. Dreuw,  B. D. Dunietz,  
 T. R. Furlani,  Chao-Ping Hsu,  Yousung Jung,  Jing Kong,  D. S. Lambrecht,  
 WanZhen Liang,  C. Ochsenfeld,  V. A. Rassolov,  L. V. Slipchenko,  
 J. E. Subotnik,  T. Van Voorhis,  J. M. Herbert,  A. I. Krylov,  
 P. M. W. Gill,  M. Head-Gordon

 Contributors to earlier versions of Q-Chem not listed above: 
 R. D. Adamson,  B. Austin,  J. Baker,  G. J. O. Beran,  K. Brandhorst,  
 S. T. Brown,  E. F. C. Byrd,  A. K. Chakraborty,  C.-L. Cheng,  
 Siu Hung Chien,  D. M. Chipman,  D. L. Crittenden,  H. Dachsel,  
 R. J. Doerksen,  A. D. Dutoi,  L. Fusti-Molnar,  W. A. Goddard III,  
 A. Golubeva-Zadorozhnaya,  S. R. Gwaltney,  G. Hawkins,  A. Heyden,  
 S. Hirata,  G. Kedziora,  F. J. Keil,  C. Kelley,  Jihan Kim,  R. A. King,  
 R. Z. Khaliullin,  P. P. Korambath,  W. Kurlancheek,  A. M. Lee,  M. S. Lee,  
 S. V. Levchenko,  Ching Yeh Lin,  D. Liotard,  R. C. Lochan,  I. Lotan,  
 P. E. Maslen,  N. Nair,  D. P. O'Neill,  D. Neuhauser,  E. Neuscamman,  
 C. M. Oana,  R. Olson,  B. Peters,  R. Peverati,  P. A. Pieniazek,  
 Y. M. Rhee,  J. Ritchie,  M. A. Rohrdanz,  E. Rosta,  N. J. Russ,  
 H. F. Schaefer III,  N. E. Schultz,  N. Shenvi,  A. C. Simmonett,  A. Sodt,  
 D. Stuck,  K. S. Thanthiriwatte,  V. Vanovschi,  Tao Wang,  A. Warshel,  
 C. F. Williams,  Q. Wu,  X. Xu,  W. Zhang

 Please cite Q-Chem as follows:
 Y. Shao et al., Mol. Phys. 113, 184-215 (2015)
 DOI: 10.1080/00268976.2014.952696

 Q-Chem 5.2.1 for Intel X86 EM64T Linux

 Parts of Q-Chem use Armadillo 8.300.2 (Tropical Shenanigans).
 http://arma.sourceforge.net/

 Q-Chem begins on Thu Jan 16 11:42:01 2020  

Host: 
0

     Scratch files written to /scratch/taweetham/qchem15611//
NAlpha2: 162
NElect   162
Mult     1
The previous job contains 0 fragments, simply inherited here

 Q-Chem warning in module libgen/rem_setup.C, line 2168:

 Setting Thresh to 1e-14


Checking the input file for inconsistencies... 	...done.

--------------------------------------------------------------
User input:
--------------------------------------------------------------

$MOLECULE
READ
$END

$REM
   JOB_TYPE 	FREQUENCY
   BASIS 	6-311++G**
   METHOD	B3LYP
   SCF_GUESS_ALWAYS     TRUE
   S2THRESH     15
   THRESH       15
   MEM_TOTAL    10000
$END

--------------------------------------------------------------
 ----------------------------------------------------------------
             Standard Nuclear Orientation (Angstroms)
    I     Atom           X                Y                Z
 ----------------------------------------------------------------
    1      C      -0.1026360228     0.1532959425     0.1148648302
    2      C      -0.7981186516    -1.0033470663     0.4739152634
    3      H      -0.2654579849    -1.8983631239     0.7647904309
    4      C      -2.1868954195    -1.0190043824     0.4748377353
    5      Cl     -2.9939649948    -2.4974545533     0.9399539200
    6      C      -2.9246153943     0.1195403730     0.1188626880
    7      Cl     -4.6605336586     0.0946200206     0.1152990094
    8      C      -2.2184162618     1.2761421416    -0.2343927614
    9      Cl     -3.0629166532     2.7376652398    -0.6865489698
   10      C      -0.8273260670     1.2935252256    -0.2360485922
   11      H      -0.3153574773     2.2010675024    -0.5285256894
   12      C       1.3847949886     0.2001071405     0.1559012188
   13      C       2.2118685324    -0.6563312254    -0.5861374977
   14      Cl      1.5303029076    -1.8367296678    -1.6967377872
   15      C       3.6005574947    -0.5863284568    -0.5100499174
   16      H       4.2125172178    -1.2534549536    -1.1010093003
   17      C       4.1821967292     0.3592519108     0.3251207764
   18      Cl      5.9312119566     0.4471330309     0.4284961371
   19      C       3.4017505716     1.2351232200     1.0717441692
   20      H       3.8666159102     1.9661876409     1.7198665675
   21      C       2.0183720902     1.1452735082     0.9761287943
   22      H       1.4027943156     1.8120937522     1.5685384884
 ----------------------------------------------------------------
 Molecular Point Group                 C1    NOp =  1
 Largest Abelian Subgroup              C1    NOp =  1
 Nuclear Repulsion Energy =        1670.96099841 hartrees
 There are       81 alpha and       81 beta electrons
 Requested basis set is 6-311++G(d,p)
 There are 162 shells and 449 basis functions

 Total QAlloc Memory Limit  10000 MB
 Mega-Array Size       188 MB
 MEM_STATIC part       192 MB
 A cutoff of  1.0D-15 yielded   9992 shell pairs
 There are     83123 function pairs (     89231 Cartesian)
 Smallest overlap matrix eigenvalue = 3.08E-07
 Linear dependence detected in AO basis
 Number of orthogonalized atomic orbitals = 445
 Maximum deviation from orthogonality = 2.562E-10
 Guess from superposition of atomic densities
 Warning:  Energy on first SCF cycle will be non-variational
 SAD guess density has 162.000000 electrons

 -----------------------------------------------------------------------
  General SCF calculation program by
  Eric Jon Sundstrom, Paul Horn, Yuezhi Mao, Dmitri Zuev, Alec White,
  David Stuck, Shaama M.S., Shane Yost, Joonho Lee, David Small,
  Daniel Levine, Susi Lehtola, Hugh Burton, Evgeny Epifanovsky,
  Bang C. Huynh
 -----------------------------------------------------------------------
 Exchange:     0.2000 Hartree-Fock + 0.0800 Slater + 0.7200 B88
 Correlation:  0.1900 VWN1RPA + 0.8100 LYP
 Using SG-1 standard quadrature grid
 A restricted SCF calculation will be
 performed using DIIS
 SCF converges when DIIS error is below 1.0e-08
 ---------------------------------------
  Cycle       Energy         DIIS error
 ---------------------------------------
    1   -2765.4977313918      2.92e-02  
    2   -2761.3688566626      2.40e-03  
    3   -2761.2459387127      3.12e-03  
    4   -2761.5008440160      7.81e-04  
    5   -2761.5155525407      3.36e-04  
    6   -2761.5181972785      1.05e-04  
    7   -2761.5184308337      3.69e-05  
    8   -2761.5184623475      1.17e-05  
    9   -2761.5184655350      3.07e-06  
   10   -2761.5184657698      1.01e-06  
   11   -2761.5184657937      2.56e-07  
   12   -2761.5184657951      1.26e-07  
   13   -2761.5184657951      3.95e-08  
   14   -2761.5184657954      1.09e-08  
   15   -2761.5184657953      3.14e-09  Convergence criterion met
 ---------------------------------------
 SCF time:   CPU 742.41s  wall 742.00s 
 SCF   energy in the final basis set =    -2761.5184657953
 Total energy in the final basis set =    -2761.5184657953

 --------------------------------------------------------------

                    Orbital Energies (a.u.)
 --------------------------------------------------------------

 Alpha MOs
 -- Occupied --
********-101.5747-101.5737-101.5735-101.5732 -10.2740 -10.2717 -10.2712
-10.2699 -10.2663 -10.2287 -10.2278 -10.2173 -10.2163 -10.2153 -10.2142
-10.2129  -9.4902  -9.4893  -9.4884  -9.4881  -9.4878  -7.2550  -7.2541
 -7.2532  -7.2530  -7.2523  -7.2451  -7.2443  -7.2441  -7.2434  -7.2432
 -7.2429  -7.2428  -7.2427  -7.2423  -7.2423  -0.9497  -0.9329  -0.8980
 -0.8968  -0.8775  -0.8606  -0.8450  -0.7915  -0.7733  -0.7619  -0.7408
 -0.6570  -0.6480  -0.6352  -0.6105  -0.5559  -0.5352  -0.5250  -0.5133
 -0.4962  -0.4817  -0.4649  -0.4638  -0.4629  -0.4496  -0.4350  -0.4299
 -0.4106  -0.4019  -0.3989  -0.3852  -0.3830  -0.3646  -0.3507  -0.3482
 -0.3418  -0.3398  -0.3368  -0.3325  -0.3184  -0.2872  -0.2806  -0.2725
 -0.2603
 -- Virtual --
 -0.0685  -0.0572  -0.0494  -0.0364  -0.0341  -0.0204  -0.0119   0.0030
  0.0045   0.0122   0.0153   0.0158   0.0234   0.0298   0.0322   0.0420
  0.0452   0.0482   0.0593   0.0635   0.0684   0.0693   0.0745   0.0774
  0.0830   0.0865   0.0878   0.0932   0.0950   0.0985   0.1037   0.1061
  0.1100   0.1109   0.1125   0.1158   0.1186   0.1219   0.1233   0.1244
  0.1281   0.1300   0.1319   0.1355   0.1396   0.1456   0.1498   0.1555
  0.1577   0.1602   0.1643   0.1708   0.1726   0.1787   0.1805   0.1864
  0.1880   0.1930   0.1955   0.2003   0.2086   0.2118   0.2132   0.2203
  0.2299   0.2342   0.2377   0.2410   0.2466   0.2481   0.2535   0.2552
  0.2584   0.2593   0.2640   0.2686   0.2699   0.2774   0.2791   0.2818
  0.2842   0.2876   0.2896   0.2970   0.3052   0.3082   0.3104   0.3146
  0.3191   0.3301   0.3395   0.3425   0.3504   0.3710   0.4109   0.4168
  0.4306   0.4319   0.4375   0.4453   0.4507   0.4552   0.4562   0.4646
  0.4698   0.4770   0.4838   0.4881   0.4899   0.4977   0.5010   0.5063
  0.5077   0.5409   0.5532   0.5554   0.5627   0.5673   0.5722   0.5783
  0.5840   0.5868   0.6009   0.6063   0.6126   0.6154   0.6203   0.6263
  0.6379   0.6434   0.6513   0.6535   0.6751   0.6830   0.6884   0.6903
  0.6959   0.7039   0.7115   0.7181   0.7382   0.7398   0.7461   0.7900
  0.8014   0.8084   0.8259   0.8287   0.8306   0.8376   0.8455   0.8461
  0.8480   0.8483   0.8490   0.8516   0.8547   0.8600   0.8636   0.8712
  0.8728   0.8776   0.8818   0.8862   0.8942   0.8993   0.9018   0.9167
  0.9222   0.9247   0.9383   0.9403   0.9459   0.9502   0.9569   0.9635
  0.9672   0.9731   0.9787   0.9920   1.0019   1.0128   1.0297   1.0345
  1.0470   1.0665   1.0904   1.1077   1.1221   1.1280   1.1357   1.1802
  1.2128   1.2217   1.2296   1.2317   1.2409   1.2412   1.2596   1.2720
  1.2836   1.2993   1.3019   1.3212   1.3451   1.3494   1.3656   1.4144
  1.4445   1.4897   1.4975   1.5052   1.5167   1.5416   1.5491   1.5598
  1.5901   1.5976   1.6008   1.6227   1.6428   1.6507   1.6780   1.6821
  1.7139   1.7234   1.7595   1.7817   1.7918   1.8129   1.8287   1.8556
  1.8748   1.8887   1.8923   1.9084   1.9172   1.9343   1.9428   1.9500
  1.9528   1.9666   1.9761   1.9990   2.0242   2.0517   2.0824   2.0856
  2.1002   2.1350   2.1572   2.2224   2.2303   2.2391   2.2574   2.2610
  2.2699   2.2731   2.2824   2.2968   2.3022   2.3181   2.3334   2.3621
  2.4003   2.4159   2.4315   2.4400   2.4510   2.4933   2.4962   2.5124
  2.5258   2.5436   2.5500   2.5531   2.5931   2.6122   2.6419   2.6478
  2.6756   2.6996   2.7141   2.7237   2.7273   2.7349   2.7414   2.7517
  2.7744   2.7771   2.7842   2.7950   2.8311   2.8373   2.8444   2.8851
  2.9090   2.9774   2.9839   3.0601   3.0755   3.0837   3.1275   3.1381
  3.1511   3.1731   3.2070   3.2149   3.2339   3.3187   3.3575   3.3983
  3.4429   3.5273   3.5866   3.6712   3.7056   3.7159   3.7965   3.8553
  3.9964   4.0608   4.0885   4.1242   4.3714   4.7982   4.8223   9.7443
  9.7660   9.7914   9.8054   9.8109  23.3849  23.5398  23.8372  23.8553
 23.8760  23.9135  23.9483  24.0113  24.0383  24.0497  24.1128  24.1403
 25.7743  25.8158  25.8174  25.8901  25.8946  26.0853  26.1060  26.1229
 26.1774  26.2618  26.4623  26.5807  26.6361  26.7147  26.8452 215.7340
215.7573 215.7871 215.8051 215.8095
 --------------------------------------------------------------

          Ground-State Mulliken Net Atomic Charges

     Atom                 Charge (a.u.)
  ----------------------------------------
      1 C                     0.368020
      2 C                    -1.282970
      3 H                     0.218316
      4 C                    -0.265471
      5 Cl                    0.606721
      6 C                    -0.248257
      7 Cl                    0.614493
      8 C                    -0.181705
      9 Cl                    0.578347
     10 C                    -0.829409
     11 H                     0.224401
     12 C                     0.580822
     13 C                    -0.458385
     14 Cl                    0.468236
     15 C                    -0.805913
     16 H                     0.223252
     17 C                     0.461071
     18 Cl                    0.453654
     19 C                    -0.406595
     20 H                     0.202112
     21 C                    -0.712775
     22 H                     0.192035
  ----------------------------------------
  Sum of atomic charges =     0.000000

 -----------------------------------------------------------------
                    Cartesian Multipole Moments
 -----------------------------------------------------------------
    Charge (ESU x 10^10)
                -0.0000
    Dipole Moment (Debye)
         X       1.7019      Y       0.9088      Z       0.8551
       Tot       2.1103
    Quadrupole Moments (Debye-Ang)
        XX    -141.8222     XY       1.1685     YY    -130.3892
        XZ       1.0261     YZ       2.2991     ZZ    -132.8279
    Octopole Moments (Debye-Ang^2)
       XXX     -32.1988    XXY      -7.0105    XYY       2.6069
       YYY      -2.3284    XXZ      -6.2526    XYZ       8.8342
       YYZ       2.9910    XZZ      -1.5607    YZZ       1.6857
       ZZZ      -3.5692
    Hexadecapole Moments (Debye-Ang^3)
      XXXX   -8687.4947   XXXY     -34.6416   XXYY   -1718.8319
      XYYY       7.1459   YYYY   -1794.4270   XXXZ     -30.4552
      XXYZ      33.4927   XYYZ      13.7547   YYYZ      -4.7426
      XXZZ   -1536.5748   XYZZ      10.4848   YYZZ    -394.5383
      XZZZ       0.9248   YZZZ      12.1586   ZZZZ    -635.5128
 -----------------------------------------------------------------
 Calculating MO derivatives via CPSCF
    1     0    69    0.0205010  
    2     0    69    0.0063186  
    3     0    69    0.0006005  
    4     0    69    0.0000513  
    5    65     4    0.0000037  
    6    69     0    0.0000002  Converged
 Time for AOints: 1029.0 s (CPU) 1029.0 s (wall)
 ------------------------------------------------------------------------------
                     AOints        : Timing summary (seconds)
 ------------------------------------------------------------------------------
     job step          cpu (% of tot)      sys (% of tot)     wall (% of tot)
 ------------------------------------------------------------------------------
  AOints            0.1029E+04 ( 9.2)   0.7000E-05 ( 2.0)   0.1029E+04 ( 9.2)
 ------------------------------------------------------------------------------
   Grand Totals     0.1120E+05          0.3540E-03          0.1120E+05
 ------------------------------------------------------------------------------
 Polarizability Matrix (a.u.)
            1           2           3
    1-304.3500614  -6.2079433  -6.2747940
    2  -6.2079433-195.3601140  -5.8361786
    3  -6.2747940  -5.8361786-132.5411905
 Calculating analytic Hessian of the SCF energy

 Direct stationary perturbation theory relativistic correction:

 rels  =       3.985397693675
 relv  =     -15.225431021023
 rel2e =       4.091317649714
 E_rel =      -7.148715677634

 Hessian of the SCF Energy
            1           2           3           4           5           6
    1   0.6361233   0.0032946   0.0076337  -0.1641790  -0.1051213   0.0362672
    2   0.0032946   0.6217464  -0.1203113  -0.0477307  -0.2542565   0.0606035
    3   0.0076337  -0.1203113   0.2017551   0.0139399   0.0585536  -0.0801596
    4  -0.1641790  -0.0477307   0.0139399   0.6788538  -0.0360661   0.0130132
    5  -0.1051213  -0.2542565   0.0585536  -0.0360661   0.6690808  -0.1722303
    6   0.0362672   0.0606035  -0.0801596   0.0130132  -0.1722303   0.1815808
    7   0.0111953  -0.0138062   0.0044540  -0.1264845   0.1170701  -0.0388271
    8   0.0130476  -0.0156000   0.0059779   0.1191130  -0.2512049   0.0708324
    9  -0.0048500   0.0059366   0.0014437  -0.0392072   0.0702272  -0.0573944
   10  -0.0288538  -0.0777366   0.0247875  -0.3257744   0.0426210  -0.0123801
   11  -0.0256892   0.0274355  -0.0071520  -0.0210871  -0.1061505   0.0151197
   12   0.0083512  -0.0080774   0.0083559   0.0063329   0.0155920  -0.0635834
   13  -0.0029751   0.0045821  -0.0015574  -0.0204923  -0.0370815   0.0116798
   14  -0.0001623   0.0044446  -0.0000162  -0.0147247  -0.0168111   0.0064617
   15  -0.0000996   0.0000171   0.0047188   0.0047154   0.0067280   0.0025340
   16   0.0027804   0.0006044  -0.0002582  -0.0273338   0.0212698  -0.0071474
   17   0.0005286  -0.0629846   0.0193779   0.0711543   0.0323177  -0.0070444
   18  -0.0001318   0.0191072  -0.0082128  -0.0225100  -0.0081856   0.0085664
   19  -0.0015352  -0.0001450   0.0001597   0.0029975   0.0042846  -0.0013353
   20  -0.0000192   0.0003643  -0.0003754  -0.0001113  -0.0031386   0.0021760
   21   0.0000427  -0.0003281  -0.0007636  -0.0001139   0.0021280   0.0031631
   22  -0.0304445   0.0765270  -0.0242142  -0.0515176  -0.0296175   0.0088516
   23   0.0244289   0.0303663  -0.0073871  -0.0286540  -0.0161562   0.0042220
   24  -0.0077364  -0.0078329   0.0078913   0.0089210   0.0042617  -0.0032838
   25  -0.0029469  -0.0047390   0.0013583   0.0007000   0.0018672  -0.0005936
   26   0.0001223   0.0040248   0.0001844   0.0008574  -0.0019102   0.0002837
   27   0.0000106   0.0002041   0.0044951  -0.0002747   0.0002920  -0.0010389
   28  -0.1691776   0.0503024  -0.0160529   0.0614712   0.0220514  -0.0070747
   29   0.1091108  -0.2521754   0.0562394  -0.0185595  -0.0524576   0.0196537
   30  -0.0375616   0.0575553  -0.0797748   0.0067087   0.0201149   0.0026777
   31   0.0104781   0.0138361  -0.0044836  -0.0013224   0.0031894  -0.0010046
   32  -0.0126821  -0.0160021   0.0062354   0.0034559  -0.0020356   0.0024167
   33   0.0044246   0.0055446   0.0018000  -0.0011310   0.0023421   0.0050961
   34  -0.2168188  -0.0025601  -0.0028749  -0.0237372  -0.0105263  -0.0025943
   35  -0.0047342  -0.0909049  -0.0052038  -0.0278056   0.0034371  -0.0007293
   36  -0.0053783  -0.0052123  -0.0673492   0.0076809  -0.0000738   0.0044681
   37  -0.0234948   0.0200925   0.0160188   0.0018725   0.0029015   0.0000345
   38   0.0107875   0.0044766   0.0018964  -0.0035722  -0.0014194  -0.0020318
   39   0.0041349   0.0020453   0.0032266  -0.0008093   0.0002468  -0.0009368
   40  -0.0016503   0.0021215   0.0015907  -0.0018926   0.0008491   0.0031123
   41  -0.0024032  -0.0016108   0.0008798   0.0014998  -0.0006610  -0.0002294
   42  -0.0016125   0.0004348  -0.0010890   0.0025909  -0.0007159  -0.0016479
   43   0.0027055   0.0021121   0.0010225  -0.0007083  -0.0006884  -0.0006392
   44   0.0012078   0.0001182  -0.0048313   0.0001999  -0.0003837   0.0001037
   45   0.0012947  -0.0053037   0.0013574  -0.0008012  -0.0003387  -0.0000891
   46  -0.0000167   0.0009730   0.0006707  -0.0000547   0.0000653  -0.0000727
   47  -0.0002398   0.0003368  -0.0000052   0.0000477   0.0000862   0.0000433
   48  -0.0000941   0.0000397   0.0003315  -0.0000934  -0.0000629  -0.0000456
   49  -0.0021091   0.0000294  -0.0001339   0.0008135   0.0003724   0.0001613
   50   0.0001026  -0.0014037  -0.0000856   0.0000437   0.0003745   0.0004022
   51   0.0001583  -0.0003881  -0.0006907   0.0001878   0.0002314   0.0001367
   52   0.0011946  -0.0000194   0.0000026  -0.0007053   0.0000989  -0.0000495
   53   0.0001146  -0.0000311   0.0004046  -0.0001087  -0.0000781  -0.0000429
   54  -0.0000137   0.0003810  -0.0002514   0.0000567   0.0000337   0.0000491
   55   0.0036122  -0.0016763  -0.0007368  -0.0006148  -0.0000986  -0.0000903
   56  -0.0011933   0.0002337  -0.0050690   0.0003273   0.0000890   0.0001666
   57  -0.0004341  -0.0055347   0.0015708  -0.0015946  -0.0000259  -0.0001254
   58   0.0000534  -0.0009846  -0.0006926  -0.0003121   0.0000814  -0.0000388
   59   0.0001301   0.0001014  -0.0000762   0.0000236   0.0000210  -0.0000283
   60  -0.0000910  -0.0000971   0.0001437  -0.0000506   0.0000185  -0.0000294
   61  -0.0245618  -0.0242941  -0.0198899  -0.0017313   0.0025133  -0.0011915
   62  -0.0125232   0.0024590  -0.0014047   0.0026507   0.0016584  -0.0002290
   63  -0.0048934  -0.0009455   0.0029370   0.0022271   0.0009134  -0.0001179
   64   0.0006190  -0.0007908  -0.0007409   0.0001529  -0.0000332  -0.0000745
   65   0.0018884  -0.0011529   0.0021685  -0.0009474  -0.0004073   0.0000866
   66   0.0005896   0.0021433  -0.0017352   0.0002057  -0.0000384   0.0001899
            7           8           9          10          11          12
    1   0.0111953   0.0130476  -0.0048500  -0.0288538  -0.0256892   0.0083512
    2  -0.0138062  -0.0156000   0.0059366  -0.0777366   0.0274355  -0.0080774
    3   0.0044540   0.0059779   0.0014437   0.0247875  -0.0071520   0.0083559
    4  -0.1264845   0.1191130  -0.0392072  -0.3257744  -0.0210871   0.0063329
    5   0.1170701  -0.2512049   0.0702272   0.0426210  -0.1061505   0.0155920
    6  -0.0388271   0.0708324  -0.0573944  -0.0123801   0.0151197  -0.0635834
    7   0.1340192  -0.1245918   0.0402463  -0.0132368   0.0262079  -0.0084073
    8  -0.1245918   0.2639629  -0.0776318  -0.0031999   0.0026005   0.0000031
    9   0.0402463  -0.0776318   0.0494633   0.0010347   0.0001011   0.0027754
   10  -0.0132368  -0.0031999   0.0010347   0.6105278  -0.0425161   0.0139870
   11   0.0262079   0.0026005   0.0001011  -0.0425161   0.4866003  -0.1162370
   12  -0.0084073   0.0000031   0.0027754   0.0139870  -0.1162370   0.1518371
   13   0.0007289  -0.0012616   0.0004448  -0.0653714  -0.0494979   0.0152222
   14   0.0005847   0.0007586  -0.0009835  -0.0455574  -0.1229709   0.0319042
   15  -0.0002361  -0.0010551  -0.0023121   0.0138348   0.0319556  -0.0332096
   16  -0.0038831  -0.0006249   0.0001295  -0.1512409   0.1147371  -0.0354763
   17  -0.0014795   0.0011932   0.0013700   0.0533394  -0.2210708   0.0506167
   18   0.0004548   0.0013767   0.0050050  -0.0162786   0.0509636  -0.0729448
   19  -0.0012257  -0.0004174   0.0001546  -0.0382064  -0.0003826  -0.0002220
   20   0.0008518   0.0003548  -0.0000452   0.0211993   0.0014322   0.0006434
   21  -0.0002694  -0.0000623   0.0002123  -0.0066148   0.0005115   0.0029133
   22  -0.0008499  -0.0007877   0.0002690   0.0651639  -0.0270184   0.0086439
   23  -0.0006924   0.0001048  -0.0003579   0.0302472  -0.0526572   0.0179496
   24   0.0002250  -0.0003220  -0.0007715  -0.0092333   0.0177100  -0.0002173
   25   0.0001686   0.0001087  -0.0000447  -0.0017972  -0.0009111   0.0002864
   26  -0.0000227   0.0000084  -0.0000726  -0.0048961   0.0011968   0.0008677
   27   0.0000009  -0.0000951  -0.0002904   0.0013868   0.0008324   0.0034898
   28  -0.0012091  -0.0034059   0.0010805  -0.0529171   0.0276217  -0.0089751
   29  -0.0031700  -0.0020523   0.0024507   0.0276036  -0.0141068   0.0040031
   30   0.0011092   0.0024436   0.0051545  -0.0090471   0.0038859  -0.0035680
   31   0.0005739   0.0007052  -0.0002335  -0.0008813   0.0007049  -0.0002027
   32  -0.0007169  -0.0006867   0.0002913   0.0008850   0.0001318  -0.0003097
   33   0.0002082   0.0002835   0.0002152  -0.0001600  -0.0003660  -0.0007627
   34   0.0009771   0.0015541   0.0003961   0.0029929  -0.0029709   0.0000463
   35  -0.0001601   0.0005013  -0.0015470  -0.0017627  -0.0024435   0.0031587
   36  -0.0000050  -0.0012133  -0.0035538   0.0000483   0.0029440   0.0053508
   37  -0.0001136  -0.0003088   0.0013232  -0.0014069   0.0002782  -0.0011407
   38  -0.0001429   0.0000343   0.0012601   0.0008175  -0.0000949  -0.0005056
   39   0.0002227   0.0000198   0.0007398  -0.0006501   0.0001942  -0.0003542
   40  -0.0005617   0.0006387  -0.0001625   0.0013482   0.0000656   0.0004503
   41   0.0000634   0.0003152  -0.0003401  -0.0006053   0.0001262  -0.0001868
   42   0.0009056  -0.0004702  -0.0005044  -0.0006702  -0.0000272  -0.0001458
   43  -0.0001727  -0.0001654  -0.0000789   0.0005673  -0.0000604   0.0000934
   44   0.0000115  -0.0000587  -0.0003002   0.0003207  -0.0001166   0.0002988
   45  -0.0001265   0.0000590  -0.0001199   0.0000914  -0.0001616  -0.0001648
   46  -0.0000016  -0.0000102   0.0000671  -0.0000059   0.0000147  -0.0000715
   47  -0.0000157  -0.0000101  -0.0000017  -0.0000086   0.0000264  -0.0000136
   48   0.0000268  -0.0000075   0.0000065   0.0000922  -0.0000313   0.0000128
   49  -0.0001265  -0.0001262   0.0000627  -0.0004209  -0.0004948   0.0001454
   50   0.0000988   0.0001061   0.0000211  -0.0003367   0.0000931  -0.0002243
   51   0.0000935   0.0001203   0.0000539  -0.0002510   0.0001449   0.0000324
   52   0.0000744   0.0001035  -0.0000226   0.0002906   0.0004604  -0.0002947
   53   0.0000024   0.0000135  -0.0000058   0.0000637  -0.0000223  -0.0000004
   54   0.0000075  -0.0000050  -0.0000256   0.0000189   0.0000437  -0.0000198
   55   0.0001622   0.0001888  -0.0000645  -0.0001509   0.0002740  -0.0001929
   56  -0.0000173  -0.0001514  -0.0002248   0.0000472   0.0002184   0.0004407
   57  -0.0000087  -0.0000514  -0.0001641   0.0003021  -0.0005132   0.0003337
   58   0.0000068  -0.0000141  -0.0000335   0.0000219   0.0000413   0.0000853
   59   0.0000040  -0.0000001   0.0000062   0.0000083   0.0000169  -0.0000203
   60  -0.0000034   0.0000039  -0.0000088  -0.0000001   0.0000021   0.0000125
   61  -0.0000485  -0.0005571  -0.0004724  -0.0006473   0.0003358   0.0013242
   62  -0.0000714  -0.0001905  -0.0000969  -0.0008816   0.0001593   0.0000291
   63  -0.0001249  -0.0002530   0.0000920  -0.0003785   0.0001200  -0.0001447
   64   0.0000074   0.0000114  -0.0000385  -0.0000007  -0.0001152   0.0000135
   65  -0.0000078   0.0000010  -0.0000566   0.0003413  -0.0003950   0.0000659
   66   0.0000541   0.0000465  -0.0000162   0.0000849  -0.0000458   0.0000092
           13          14          15          16          17          18
    1  -0.0029751  -0.0001623  -0.0000996   0.0027804   0.0005286  -0.0001318
    2   0.0045821   0.0044446   0.0000171   0.0006044  -0.0629846   0.0191072
    3  -0.0015574  -0.0000162   0.0047188  -0.0002582   0.0193779  -0.0082128
    4  -0.0204923  -0.0147247   0.0047154  -0.0273338   0.0711543  -0.0225100
    5  -0.0370815  -0.0168111   0.0067280   0.0212698   0.0323177  -0.0081856
    6   0.0116798   0.0064617   0.0025340  -0.0071474  -0.0070444   0.0085664
    7   0.0007289   0.0005847  -0.0002361  -0.0038831  -0.0014795   0.0004548
    8  -0.0012616   0.0007586  -0.0010551  -0.0006249   0.0011932   0.0013767
    9   0.0004448  -0.0009835  -0.0023121   0.0001295   0.0013700   0.0050050
   10  -0.0653714  -0.0455574   0.0138348  -0.1512409   0.0533394  -0.0162786
   11  -0.0494979  -0.1229709   0.0319556   0.1147371  -0.2210708   0.0509636
   12   0.0152222   0.0319042  -0.0332096  -0.0354763   0.0506167  -0.0729448
   13   0.0867543   0.0742399  -0.0230473   0.0013490   0.0033720  -0.0009970
   14   0.0742399   0.1752041  -0.0518972  -0.0190828  -0.0339036   0.0116591
   15  -0.0230473  -0.0518972   0.0279934   0.0060739   0.0113942  -0.0004046
   16   0.0013490  -0.0190828   0.0060739   0.5221845   0.0015856   0.0017565
   17   0.0033720  -0.0339036   0.0113942   0.0015856   0.5548701  -0.1370024
   18  -0.0009970   0.0116591  -0.0004046   0.0017565  -0.1370024   0.1510558
   19   0.0010054   0.0010573  -0.0003340  -0.1669821  -0.0019068  -0.0003622
   20   0.0075196  -0.0037545   0.0009522  -0.0019335  -0.0371139   0.0047429
   21  -0.0023739   0.0008660  -0.0012495  -0.0004137   0.0048525  -0.0229118
   22  -0.0019124   0.0047864  -0.0013679  -0.1482306  -0.0532999   0.0154145
   23   0.0008451   0.0013307   0.0008184  -0.1146390  -0.2285197   0.0519465
   24  -0.0002290   0.0009418   0.0033240   0.0345071   0.0521637  -0.0728995
   25   0.0004014  -0.0002593   0.0000676   0.0009117  -0.0024973   0.0006105
   26   0.0003252  -0.0017145   0.0005950   0.0201530  -0.0337326   0.0115033
   27  -0.0000943   0.0005483  -0.0000230  -0.0062622   0.0111787  -0.0002521
   28   0.0007062  -0.0008077   0.0001663  -0.0248313  -0.0726485   0.0226306
   29  -0.0018478  -0.0021723   0.0003592  -0.0225480   0.0285854  -0.0073155
   30   0.0005021   0.0001823  -0.0009724   0.0074508  -0.0070262   0.0085370
   31   0.0001542   0.0000092  -0.0000025  -0.0039283   0.0013342  -0.0005298
   32  -0.0001208  -0.0000057  -0.0000785   0.0004641   0.0013740   0.0012862
   33   0.0000468  -0.0000594  -0.0002739  -0.0002091   0.0014611   0.0048563
   34   0.0002891   0.0006493  -0.0000821  -0.0018616   0.0004496   0.0000372
   35  -0.0010736  -0.0004312   0.0001447  -0.0001344  -0.0011616  -0.0001051
   36   0.0004327   0.0003112  -0.0000574  -0.0001712  -0.0002888  -0.0008800
   37  -0.0000451  -0.0001260  -0.0000371   0.0004869  -0.0006767   0.0003733
   38  -0.0004280  -0.0005926   0.0002074  -0.0002457   0.0002170   0.0001288
   39  -0.0004136  -0.0005825   0.0001289   0.0001358  -0.0005090   0.0004255
   40  -0.0000007  -0.0000797   0.0000346   0.0000691   0.0008555  -0.0004755
   41   0.0002005   0.0003205  -0.0000682  -0.0000018  -0.0003949   0.0001109
   42   0.0002380   0.0003576  -0.0001225  -0.0000327  -0.0004412   0.0000521
   43  -0.0001046  -0.0001215   0.0000847   0.0000578   0.0003613  -0.0000502
   44   0.0000764   0.0001218  -0.0000070  -0.0000827   0.0001714  -0.0001675
   45   0.0000219   0.0000731  -0.0000017   0.0000112   0.0001600   0.0000309
   46  -0.0000356  -0.0000448   0.0000155   0.0000223  -0.0000028   0.0000251
   47  -0.0000041  -0.0000132   0.0000026   0.0000058  -0.0000138   0.0000033
   48  -0.0000050   0.0000045   0.0000052  -0.0000131   0.0000601  -0.0000194
   49   0.0002810   0.0003923  -0.0001349  -0.0003292  -0.0000260   0.0000181
   50  -0.0000074  -0.0000280  -0.0000013  -0.0000021  -0.0003007   0.0001641
   51   0.0000261   0.0000134  -0.0000350  -0.0000405  -0.0002803  -0.0000789
   52  -0.0002771  -0.0003881   0.0001360   0.0003646   0.0000122   0.0000064
   53  -0.0000089  -0.0000040   0.0000043   0.0000175   0.0000700  -0.0000289
   54  -0.0000114  -0.0000163   0.0000059   0.0000185  -0.0000238  -0.0000090
   55  -0.0001008  -0.0001410   0.0000543   0.0000310  -0.0003761   0.0000511
   56   0.0000631   0.0000824  -0.0000550  -0.0000131   0.0000694  -0.0001397
   57  -0.0001026  -0.0000093   0.0000299   0.0000196   0.0004539  -0.0000114
   58  -0.0000502  -0.0000508   0.0000147   0.0000311   0.0000013  -0.0000221
   59  -0.0000087  -0.0000140   0.0000094   0.0000010  -0.0000261   0.0000038
   60  -0.0000043  -0.0000013  -0.0000020   0.0000295   0.0000343  -0.0000023
   61  -0.0003475  -0.0002626   0.0001395   0.0003887  -0.0001706  -0.0000039
   62   0.0001390   0.0001232  -0.0000229   0.0005220  -0.0000399   0.0000871
   63   0.0001365   0.0001028  -0.0000181  -0.0000717  -0.0005977   0.0001943
   64   0.0000441   0.0000903   0.0000039  -0.0000744   0.0000900  -0.0000143
   65  -0.0000222   0.0000296  -0.0000031  -0.0000576   0.0003860  -0.0001339
   66   0.0000849   0.0001400  -0.0000583  -0.0000491   0.0001009  -0.0001036
           19          20          21          22          23          24
    1  -0.0015352  -0.0000192   0.0000427  -0.0304445   0.0244289  -0.0077364
    2  -0.0001450   0.0003643  -0.0003281   0.0765270   0.0303663  -0.0078329
    3   0.0001597  -0.0003754  -0.0007636  -0.0242142  -0.0073871   0.0078913
    4   0.0029975  -0.0001113  -0.0001139  -0.0515176  -0.0286540   0.0089210
    5   0.0042846  -0.0031386   0.0021280  -0.0296175  -0.0161562   0.0042617
    6  -0.0013353   0.0021760   0.0031631   0.0088516   0.0042220  -0.0032838
    7  -0.0012257   0.0008518  -0.0002694  -0.0008499  -0.0006924   0.0002250
    8  -0.0004174   0.0003548  -0.0000623  -0.0007877   0.0001048  -0.0003220
    9   0.0001546  -0.0000452   0.0002123   0.0002690  -0.0003579  -0.0007715
   10  -0.0382064   0.0211993  -0.0066148   0.0651639   0.0302472  -0.0092333
   11  -0.0003826   0.0014322   0.0005115  -0.0270184  -0.0526572   0.0177100
   12  -0.0002220   0.0006434   0.0029133   0.0086439   0.0179496  -0.0002173
   13   0.0010054   0.0075196  -0.0023739  -0.0019124   0.0008451  -0.0002290
   14   0.0010573  -0.0037545   0.0008660   0.0047864   0.0013307   0.0009418
   15  -0.0003340   0.0009522  -0.0012495  -0.0013679   0.0008184   0.0033240
   16  -0.1669821  -0.0019335  -0.0004137  -0.1482306  -0.1146390   0.0345071
   17  -0.0019068  -0.0371139   0.0048525  -0.0532999  -0.2285197   0.0521637
   18  -0.0003622   0.0047429  -0.0229118   0.0154145   0.0519465  -0.0728995
   19   0.2387428   0.0027953   0.0006259  -0.0377406  -0.0008202   0.0000663
   20   0.0027953   0.0477675  -0.0116356  -0.0223633   0.0007546   0.0006187
   21   0.0006259  -0.0116356   0.0136955   0.0066152   0.0007080   0.0029710
   22  -0.0377406  -0.0223633   0.0066152   0.6050193   0.0467547  -0.0124979
   23  -0.0008202   0.0007546   0.0007080   0.0467547   0.4921852  -0.1166063
   24   0.0000663   0.0006187   0.0029710  -0.0124979  -0.1166063   0.1509410
   25   0.0012707  -0.0073107   0.0022740  -0.0678213   0.0510547  -0.0155634
   26  -0.0008746  -0.0039479   0.0008728   0.0470081  -0.1207705   0.0308305
   27   0.0002891   0.0008663  -0.0012846  -0.0144300   0.0311299  -0.0326910
   28   0.0031174   0.0002937  -0.0000411  -0.3204003   0.0162139  -0.0060503
   29  -0.0040199  -0.0032022   0.0021725  -0.0464226  -0.1064662   0.0149935
   30   0.0011914   0.0022157   0.0033018   0.0129586   0.0148255  -0.0632700
   31  -0.0012368  -0.0008883   0.0002872  -0.0124146  -0.0264945   0.0084431
   32   0.0003509   0.0003482  -0.0000107   0.0027717   0.0017602   0.0001515
   33  -0.0001721  -0.0000451   0.0002558  -0.0011855  -0.0000542   0.0025988
   34   0.0011854  -0.0000227  -0.0000297   0.0017786   0.0025811  -0.0005887
   35   0.0001016   0.0001169  -0.0000288   0.0019658  -0.0024892   0.0027924
   36  -0.0001109  -0.0000802  -0.0003197   0.0001060   0.0023347   0.0053534
   37  -0.0003737   0.0000113   0.0001099   0.0001420   0.0004317  -0.0014416
   38  -0.0005845  -0.0000549  -0.0000299   0.0005927   0.0000842   0.0003797
   39  -0.0004283  -0.0000912  -0.0000154   0.0003460   0.0001340  -0.0000139
   40   0.0000139   0.0000050  -0.0000217  -0.0008298  -0.0005468  -0.0000652
   41   0.0002146   0.0000496   0.0000064   0.0002854   0.0001318  -0.0002342
   42   0.0002095   0.0000491   0.0000589   0.0003430   0.0002733  -0.0001755
   43  -0.0002081  -0.0000404  -0.0000481  -0.0001537  -0.0003552   0.0002493
   44   0.0001238  -0.0000031  -0.0000207  -0.0001556   0.0000665   0.0005005
   45  -0.0000166  -0.0000015  -0.0000337  -0.0001020  -0.0002840   0.0003748
   46  -0.0000602  -0.0000028   0.0000022   0.0000089  -0.0000042  -0.0000747
   47  -0.0000075  -0.0000013   0.0000046  -0.0000213  -0.0000063  -0.0000420
   48  -0.0000117  -0.0000004  -0.0000071  -0.0000126  -0.0000330   0.0000180
   49   0.0005641   0.0000061  -0.0000056  -0.0004062   0.0004805  -0.0001285
   50   0.0000207   0.0000296   0.0000253   0.0004096   0.0002280  -0.0002972
   51   0.0000473   0.0000282   0.0000673   0.0002518   0.0002013  -0.0002531
   52  -0.0005901  -0.0000083   0.0000007   0.0003173  -0.0004765   0.0002939
   53  -0.0000183  -0.0000058  -0.0000026  -0.0000626  -0.0000585   0.0000230
   54  -0.0000375   0.0000074  -0.0000005   0.0000247  -0.0000005   0.0000458
   55  -0.0001773   0.0000458   0.0000508   0.0006623   0.0001890  -0.0002674
   56  -0.0000805   0.0000058  -0.0000153  -0.0002630  -0.0000155   0.0003001
   57   0.0001134  -0.0000133  -0.0000415  -0.0005769  -0.0002122  -0.0001608
   58  -0.0000824   0.0000008  -0.0000013   0.0000238  -0.0000625   0.0000588
   59  -0.0000144  -0.0000018   0.0000044   0.0000350   0.0000178  -0.0000204
   60  -0.0000169   0.0000005  -0.0000079  -0.0000473  -0.0000458   0.0000424
   61  -0.0005539  -0.0000317  -0.0000736  -0.0001404  -0.0005272   0.0010785
   62   0.0002190   0.0000110  -0.0000078  -0.0004801   0.0001299  -0.0003136
   63   0.0001291  -0.0000366   0.0000105   0.0008705   0.0000992  -0.0000022
   64   0.0000754   0.0000035  -0.0000014  -0.0002443   0.0000500   0.0000319
   65   0.0001036  -0.0000099  -0.0000102  -0.0006337  -0.0000231   0.0000013
   66   0.0000617   0.0000235  -0.0000142  -0.0002599   0.0003361   0.0001781
           25          26          27          28          29          30
    1  -0.0029469   0.0001223   0.0000106  -0.1691776   0.1091108  -0.0375616
    2  -0.0047390   0.0040248   0.0002041   0.0503024  -0.2521754   0.0575553
    3   0.0013583   0.0001844   0.0044951  -0.0160529   0.0562394  -0.0797748
    4   0.0007000   0.0008574  -0.0002747   0.0614712  -0.0185595   0.0067087
    5   0.0018672  -0.0019102   0.0002920   0.0220514  -0.0524576   0.0201149
    6  -0.0005936   0.0002837  -0.0010389  -0.0070747   0.0196537   0.0026777
    7   0.0001686  -0.0000227   0.0000009  -0.0012091  -0.0031700   0.0011092
    8   0.0001087   0.0000084  -0.0000951  -0.0034059  -0.0020523   0.0024436
    9  -0.0000447  -0.0000726  -0.0002904   0.0010805   0.0024507   0.0051545
   10  -0.0017972  -0.0048961   0.0013868  -0.0529171   0.0276036  -0.0090471
   11  -0.0009111   0.0011968   0.0008324   0.0276217  -0.0141068   0.0038859
   12   0.0002864   0.0008677   0.0034898  -0.0089751   0.0040031  -0.0035680
   13   0.0004014   0.0003252  -0.0000943   0.0007062  -0.0018478   0.0005021
   14  -0.0002593  -0.0017145   0.0005483  -0.0008077  -0.0021723   0.0001823
   15   0.0000676   0.0005950  -0.0000230   0.0001663   0.0003592  -0.0009724
   16   0.0009117   0.0201530  -0.0062622  -0.0248313  -0.0225480   0.0074508
   17  -0.0024973  -0.0337326   0.0111787  -0.0726485   0.0285854  -0.0070262
   18   0.0006105   0.0115033  -0.0002521   0.0226306  -0.0073155   0.0085370
   19   0.0012707  -0.0008746   0.0002891   0.0031174  -0.0040199   0.0011914
   20  -0.0073107  -0.0039479   0.0008663   0.0002937  -0.0032022   0.0022157
   21   0.0022740   0.0008728  -0.0012846  -0.0000411   0.0021725   0.0033018
   22  -0.0678213   0.0470081  -0.0144300  -0.3204003  -0.0464226   0.0129586
   23   0.0510547  -0.1207705   0.0311299   0.0162139  -0.1064662   0.0148255
   24  -0.0155634   0.0308305  -0.0326910  -0.0060503   0.0149935  -0.0632700
   25   0.0901710  -0.0766035   0.0237129  -0.0213755   0.0368454  -0.0115329
   26  -0.0766035   0.1718775  -0.0503174   0.0142796  -0.0152576   0.0062784
   27   0.0237129  -0.0503174   0.0273766  -0.0044450   0.0062180   0.0024544
   28  -0.0213755   0.0142796  -0.0044450   0.6734626   0.0328712  -0.0092287
   29   0.0368454  -0.0152576   0.0062180   0.0328712   0.6691637  -0.1717640
   30  -0.0115329   0.0062784   0.0024544  -0.0092287  -0.1717640   0.1796066
   31   0.0007546  -0.0005150   0.0002162  -0.1199559  -0.1132113   0.0368898
   32   0.0012436   0.0008736  -0.0010590  -0.1150741  -0.2542982   0.0712469
   33  -0.0003905  -0.0010357  -0.0022675   0.0376421   0.0720118  -0.0576374
   34   0.0002699  -0.0006003   0.0001613  -0.0264982   0.0093395   0.0000549
   35   0.0013473  -0.0006444   0.0002018   0.0278814   0.0051117   0.0002899
   36  -0.0002042   0.0000067   0.0001006  -0.0077890   0.0006033   0.0037777
   37  -0.0003551   0.0001208  -0.0000557  -0.0022540  -0.0028443   0.0005079
   38  -0.0003847   0.0002257  -0.0000791  -0.0031549   0.0008906  -0.0005507
   39  -0.0003444   0.0003628  -0.0000841  -0.0038107   0.0003483  -0.0006876
   40   0.0000068   0.0001182  -0.0000333   0.0013427  -0.0005775   0.0005490
   41   0.0000952  -0.0000431  -0.0000148   0.0004132   0.0004272   0.0001360
   42   0.0001029  -0.0001345   0.0000189  -0.0000519   0.0003698   0.0003973
   43  -0.0000989   0.0001488  -0.0000502  -0.0008399   0.0004123   0.0001265
   44   0.0000424   0.0000422   0.0000118  -0.0001805   0.0001751   0.0000078
   45   0.0001054  -0.0000715   0.0000212   0.0013022   0.0004573  -0.0001576
   46  -0.0000436   0.0000320  -0.0000157  -0.0003099  -0.0000965   0.0000696
   47  -0.0000032  -0.0000037   0.0000031  -0.0001006   0.0000044   0.0000152
   48  -0.0000063   0.0000095  -0.0000098   0.0000822  -0.0000066   0.0000161
   49   0.0002943  -0.0003838   0.0001353   0.0007001  -0.0003677  -0.0002935
   50  -0.0000359  -0.0000354  -0.0000206   0.0000489   0.0000006   0.0002082
   51   0.0000079  -0.0000015   0.0000050  -0.0000336  -0.0000784   0.0002767
   52  -0.0002902   0.0003905  -0.0001254  -0.0006842  -0.0001559  -0.0000060
   53  -0.0000113   0.0000249  -0.0000042   0.0000383   0.0000060   0.0000206
   54  -0.0000198   0.0000249  -0.0000109  -0.0001229  -0.0000358  -0.0000175
   55  -0.0001539   0.0001589  -0.0000872  -0.0006107   0.0002390   0.0007790
   56   0.0000300   0.0000222   0.0000165  -0.0001769  -0.0001523   0.0001076
   57   0.0000425  -0.0000551   0.0000320   0.0011024   0.0002617   0.0003225
   58  -0.0000405   0.0000607  -0.0000145  -0.0000652  -0.0000160   0.0000561
   59  -0.0000031  -0.0000040   0.0000024  -0.0000603  -0.0000024   0.0000522
   60  -0.0000086   0.0000234  -0.0000087   0.0000336  -0.0000463  -0.0000787
   61  -0.0000673   0.0001850  -0.0000232   0.0002346  -0.0025981  -0.0012038
   62   0.0000467  -0.0001169   0.0000347   0.0030425  -0.0025965  -0.0005932
   63   0.0001305  -0.0001272  -0.0000221   0.0000133  -0.0005349  -0.0006279
   64   0.0000422  -0.0000644  -0.0000017   0.0001032   0.0000125  -0.0000842
   65   0.0000786  -0.0001160   0.0000502   0.0005537   0.0005849   0.0003379
   66   0.0000094  -0.0000273  -0.0000108  -0.0003750  -0.0003727   0.0002604
           31          32          33          34          35          36
    1   0.0104781  -0.0126821   0.0044246  -0.2168188  -0.0047342  -0.0053783
    2   0.0138361  -0.0160021   0.0055446  -0.0025601  -0.0909049  -0.0052123
    3  -0.0044836   0.0062354   0.0018000  -0.0028749  -0.0052038  -0.0673492
    4  -0.0013224   0.0034559  -0.0011310  -0.0237372  -0.0278056   0.0076809
    5   0.0031894  -0.0020356   0.0023421  -0.0105263   0.0034371  -0.0000738
    6  -0.0010046   0.0024167   0.0050961  -0.0025943  -0.0007293   0.0044681
    7   0.0005739  -0.0007169   0.0002082   0.0009771  -0.0001601  -0.0000050
    8   0.0007052  -0.0006867   0.0002835   0.0015541   0.0005013  -0.0012133
    9  -0.0002335   0.0002913   0.0002152   0.0003961  -0.0015470  -0.0035538
   10  -0.0008813   0.0008850  -0.0001600   0.0029929  -0.0017627   0.0000483
   11   0.0007049   0.0001318  -0.0003660  -0.0029709  -0.0024435   0.0029440
   12  -0.0002027  -0.0003097  -0.0007627   0.0000463   0.0031587   0.0053508
   13   0.0001542  -0.0001208   0.0000468   0.0002891  -0.0010736   0.0004327
   14   0.0000092  -0.0000057  -0.0000594   0.0006493  -0.0004312   0.0003112
   15  -0.0000025  -0.0000785  -0.0002739  -0.0000821   0.0001447  -0.0000574
   16  -0.0039283   0.0004641  -0.0002091  -0.0018616  -0.0001344  -0.0001712
   17   0.0013342   0.0013740   0.0014611   0.0004496  -0.0011616  -0.0002888
   18  -0.0005298   0.0012862   0.0048563   0.0000372  -0.0001051  -0.0008800
   19  -0.0012368   0.0003509  -0.0001721   0.0011854   0.0001016  -0.0001109
   20  -0.0008883   0.0003482  -0.0000451  -0.0000227   0.0001169  -0.0000802
   21   0.0002872  -0.0000107   0.0002558  -0.0000297  -0.0000288  -0.0003197
   22  -0.0124146   0.0027717  -0.0011855   0.0017786   0.0019658   0.0001060
   23  -0.0264945   0.0017602  -0.0000542   0.0025811  -0.0024892   0.0023347
   24   0.0084431   0.0001515   0.0025988  -0.0005887   0.0027924   0.0053534
   25   0.0007546   0.0012436  -0.0003905   0.0002699   0.0013473  -0.0002042
   26  -0.0005150   0.0008736  -0.0010357  -0.0006003  -0.0006444   0.0000067
   27   0.0002162  -0.0010590  -0.0022675   0.0001613   0.0002018   0.0001006
   28  -0.1199559  -0.1150741   0.0376421  -0.0264982   0.0278814  -0.0077890
   29  -0.1132113  -0.2542982   0.0720118   0.0093395   0.0051117   0.0006033
   30   0.0368898   0.0712469  -0.0576374   0.0000549   0.0002899   0.0037777
   31   0.1271229   0.1205711  -0.0387856   0.0008526   0.0005832  -0.0003280
   32   0.1205711   0.2678012  -0.0786813  -0.0017035   0.0004006  -0.0012904
   33  -0.0387856  -0.0786813   0.0496554  -0.0000717  -0.0013624  -0.0033353
   34   0.0008526  -0.0017035  -0.0000717   0.6430229  -0.0020772   0.0022226
   35   0.0005832   0.0004006  -0.0013624  -0.0020772   0.4404167   0.2216743
   36  -0.0003280  -0.0012904  -0.0033353   0.0022226   0.2216743   0.3453680
   37   0.0000622   0.0007512   0.0006554  -0.1829950   0.0444410   0.0403264
   38   0.0002366  -0.0002888  -0.0000285   0.0852272  -0.1507149  -0.0748174
   39   0.0002185  -0.0003373   0.0002515   0.0791487  -0.0768929  -0.1276487
   40  -0.0000391   0.0000404  -0.0000323   0.0061928   0.0043644   0.0040087
   41  -0.0000934   0.0001304  -0.0000463  -0.0128224  -0.0186952  -0.0208141
   42  -0.0001365   0.0000594  -0.0001334  -0.0115813  -0.0195803  -0.0152842
   43   0.0000928  -0.0003291  -0.0000311  -0.0330184   0.0493519   0.0420947
   44   0.0000237  -0.0002462  -0.0002833   0.0156333   0.0250745   0.0155457
   45  -0.0000136  -0.0001034  -0.0001869   0.0129539   0.0173917   0.0214309
   46   0.0000086   0.0000195   0.0000326  -0.0047302  -0.0014697  -0.0012576
   47  -0.0000155  -0.0000042   0.0000150  -0.0008522   0.0028895  -0.0023378
   48   0.0000211   0.0000101  -0.0000032  -0.0011362  -0.0021373   0.0035801
   49  -0.0000985   0.0000647  -0.0000453   0.0025578   0.0057470   0.0050368
   50  -0.0000866   0.0002675   0.0001471   0.0047962  -0.0431170  -0.0330094
   51  -0.0000858   0.0002729   0.0000785   0.0044042  -0.0339173  -0.0336409
   52   0.0000791  -0.0001084   0.0000271  -0.0021110  -0.0006636  -0.0005631
   53   0.0000007  -0.0000151  -0.0000198  -0.0003847   0.0009401   0.0014542
   54   0.0000033  -0.0000052  -0.0000212  -0.0002417   0.0013255   0.0004512
   55  -0.0002100   0.0003838   0.0001136  -0.0184850  -0.0589263  -0.0508570
   56  -0.0000665   0.0000355  -0.0003914  -0.0233981   0.0172461   0.0079138
   57   0.0000635  -0.0000352  -0.0001162  -0.0210941   0.0087617   0.0143436
   58  -0.0000028  -0.0000037  -0.0000538  -0.0048456   0.0005990   0.0002407
   59   0.0000273   0.0000110   0.0000225   0.0003334   0.0041024  -0.0024153
   60  -0.0000336  -0.0000266  -0.0000147   0.0004526  -0.0025606   0.0046879
   61  -0.0000120  -0.0001616  -0.0006988  -0.1544805  -0.0278909  -0.0270718
   62   0.0000677   0.0003579   0.0005877  -0.0745170  -0.1803243  -0.0993882
   63  -0.0001072  -0.0001747   0.0003362  -0.0707038  -0.1001609  -0.1505380
   64  -0.0000772  -0.0001017  -0.0001836   0.0094568  -0.0096793  -0.0084567
   65   0.0000820   0.0000908  -0.0000422   0.0118667  -0.0093137  -0.0118461
   66  -0.0001962   0.0001415  -0.0003913   0.0111029  -0.0115062  -0.0062965
           37          38          39          40          41          42
    1  -0.0234948   0.0107875   0.0041349  -0.0016503  -0.0024032  -0.0016125
    2   0.0200925   0.0044766   0.0020453   0.0021215  -0.0016108   0.0004348
    3   0.0160188   0.0018964   0.0032266   0.0015907   0.0008798  -0.0010890
    4   0.0018725  -0.0035722  -0.0008093  -0.0018926   0.0014998   0.0025909
    5   0.0029015  -0.0014194   0.0002468   0.0008491  -0.0006610  -0.0007159
    6   0.0000345  -0.0020318  -0.0009368   0.0031123  -0.0002294  -0.0016479
    7  -0.0001136  -0.0001429   0.0002227  -0.0005617   0.0000634   0.0009056
    8  -0.0003088   0.0000343   0.0000198   0.0006387   0.0003152  -0.0004702
    9   0.0013232   0.0012601   0.0007398  -0.0001625  -0.0003401  -0.0005044
   10  -0.0014069   0.0008175  -0.0006501   0.0013482  -0.0006053  -0.0006702
   11   0.0002782  -0.0000949   0.0001942   0.0000656   0.0001262  -0.0000272
   12  -0.0011407  -0.0005056  -0.0003542   0.0004503  -0.0001868  -0.0001458
   13  -0.0000451  -0.0004280  -0.0004136  -0.0000007   0.0002005   0.0002380
   14  -0.0001260  -0.0005926  -0.0005825  -0.0000797   0.0003205   0.0003576
   15  -0.0000371   0.0002074   0.0001289   0.0000346  -0.0000682  -0.0001225
   16   0.0004869  -0.0002457   0.0001358   0.0000691  -0.0000018  -0.0000327
   17  -0.0006767   0.0002170  -0.0005090   0.0008555  -0.0003949  -0.0004412
   18   0.0003733   0.0001288   0.0004255  -0.0004755   0.0001109   0.0000521
   19  -0.0003737  -0.0005845  -0.0004283   0.0000139   0.0002146   0.0002095
   20   0.0000113  -0.0000549  -0.0000912   0.0000050   0.0000496   0.0000491
   21   0.0001099  -0.0000299  -0.0000154  -0.0000217   0.0000064   0.0000589
   22   0.0001420   0.0005927   0.0003460  -0.0008298   0.0002854   0.0003430
   23   0.0004317   0.0000842   0.0001340  -0.0005468   0.0001318   0.0002733
   24  -0.0014416   0.0003797  -0.0000139  -0.0000652  -0.0002342  -0.0001755
   25  -0.0003551  -0.0003847  -0.0003444   0.0000068   0.0000952   0.0001029
   26   0.0001208   0.0002257   0.0003628   0.0001182  -0.0000431  -0.0001345
   27  -0.0000557  -0.0000791  -0.0000841  -0.0000333  -0.0000148   0.0000189
   28  -0.0022540  -0.0031549  -0.0038107   0.0013427   0.0004132  -0.0000519
   29  -0.0028443   0.0008906   0.0003483  -0.0005775   0.0004272   0.0003698
   30   0.0005079  -0.0005507  -0.0006876   0.0005490   0.0001360   0.0003973
   31   0.0000622   0.0002366   0.0002185  -0.0000391  -0.0000934  -0.0001365
   32   0.0007512  -0.0002888  -0.0003373   0.0000404   0.0001304   0.0000594
   33   0.0006554  -0.0000285   0.0002515  -0.0000323  -0.0000463  -0.0001334
   34  -0.1829950   0.0852272   0.0791487   0.0061928  -0.0128224  -0.0115813
   35   0.0444410  -0.1507149  -0.0768929   0.0043644  -0.0186952  -0.0195803
   36   0.0403264  -0.0748174  -0.1276487   0.0040087  -0.0208141  -0.0152842
   37   0.6143752  -0.0371696  -0.0282142  -0.0576683  -0.0284849  -0.0273270
   38  -0.0371696   0.3322671   0.1907068  -0.0288495  -0.0800864  -0.0550383
   39  -0.0282142   0.1907068   0.2890408  -0.0271535  -0.0542633  -0.0731450
   40  -0.0576683  -0.0288495  -0.0271535   0.0735452   0.0487104   0.0439197
   41  -0.0284849  -0.0800864  -0.0542633   0.0487104   0.1073819   0.0906869
   42  -0.0273270  -0.0550383  -0.0731450   0.0439197   0.0906869   0.0969321
   43  -0.3211968  -0.0242955  -0.0227988  -0.0167216  -0.0102953  -0.0096291
   44   0.0246978  -0.0871519  -0.0247572  -0.0284945  -0.0100399  -0.0135470
   45   0.0197974  -0.0255199  -0.0813503  -0.0264141  -0.0133350  -0.0081565
   46  -0.0134144   0.0190302   0.0169403   0.0008014   0.0003372   0.0003576
   47  -0.0033712   0.0038991   0.0010006  -0.0009760  -0.0006416   0.0017940
   48  -0.0025713   0.0009050   0.0035788  -0.0008875   0.0018820  -0.0010104
   49  -0.0215062  -0.0227247  -0.0210289  -0.0021793   0.0003769   0.0003500
   50  -0.0696805   0.0166443   0.0083670   0.0034819   0.0042083  -0.0005861
   51  -0.0617496   0.0094485   0.0128537   0.0028832  -0.0006895   0.0043588
   52   0.0036883  -0.0011905  -0.0010821  -0.0012445  -0.0009196  -0.0008082
   53   0.0019181   0.0001875  -0.0039468  -0.0007591  -0.0002967  -0.0002733
   54   0.0014659  -0.0038999   0.0013001  -0.0006332  -0.0003140  -0.0002543
   55  -0.0576952   0.0213724   0.0183975   0.0012012  -0.0011624  -0.0009591
   56   0.0219571  -0.0092424  -0.0041338  -0.0015605  -0.0013169  -0.0005595
   57   0.0187537  -0.0042997  -0.0072181  -0.0013191  -0.0004456  -0.0012801
   58  -0.0010922   0.0005891   0.0005065   0.0001503  -0.0000726  -0.0000498
   59   0.0006948  -0.0001897   0.0004952  -0.0000530  -0.0002200   0.0003028
   60   0.0005744   0.0005783  -0.0002590  -0.0000975   0.0003045  -0.0003013
   61   0.0634038  -0.0143649  -0.0118496  -0.0020570   0.0055704   0.0046854
   62   0.0264501  -0.0300333  -0.0343158   0.0004707   0.0017198  -0.0021262
   63   0.0245861  -0.0347358  -0.0220343   0.0006088  -0.0023041   0.0019027
   64  -0.0004150  -0.0015425  -0.0014802   0.0001742  -0.0009060  -0.0008444
   65  -0.0020891   0.0009680  -0.0040929   0.0001765  -0.0008042  -0.0008284
   66  -0.0019825  -0.0039501   0.0021832   0.0001394  -0.0007205  -0.0004708
           43          44          45          46          47          48
    1   0.0027055   0.0012078   0.0012947  -0.0000167  -0.0002398  -0.0000941
    2   0.0021121   0.0001182  -0.0053037   0.0009730   0.0003368   0.0000397
    3   0.0010225  -0.0048313   0.0013574   0.0006707  -0.0000052   0.0003315
    4  -0.0007083   0.0001999  -0.0008012  -0.0000547   0.0000477  -0.0000934
    5  -0.0006884  -0.0003837  -0.0003387   0.0000653   0.0000862  -0.0000629
    6  -0.0006392   0.0001037  -0.0000891  -0.0000727   0.0000433  -0.0000456
    7  -0.0001727   0.0000115  -0.0001265  -0.0000016  -0.0000157   0.0000268
    8  -0.0001654  -0.0000587   0.0000590  -0.0000102  -0.0000101  -0.0000075
    9  -0.0000789  -0.0003002  -0.0001199   0.0000671  -0.0000017   0.0000065
   10   0.0005673   0.0003207   0.0000914  -0.0000059  -0.0000086   0.0000922
   11  -0.0000604  -0.0001166  -0.0001616   0.0000147   0.0000264  -0.0000313
   12   0.0000934   0.0002988  -0.0001648  -0.0000715  -0.0000136   0.0000128
   13  -0.0001046   0.0000764   0.0000219  -0.0000356  -0.0000041  -0.0000050
   14  -0.0001215   0.0001218   0.0000731  -0.0000448  -0.0000132   0.0000045
   15   0.0000847  -0.0000070  -0.0000017   0.0000155   0.0000026   0.0000052
   16   0.0000578  -0.0000827   0.0000112   0.0000223   0.0000058  -0.0000131
   17   0.0003613   0.0001714   0.0001600  -0.0000028  -0.0000138   0.0000601
   18  -0.0000502  -0.0001675   0.0000309   0.0000251   0.0000033  -0.0000194
   19  -0.0002081   0.0001238  -0.0000166  -0.0000602  -0.0000075  -0.0000117
   20  -0.0000404  -0.0000031  -0.0000015  -0.0000028  -0.0000013  -0.0000004
   21  -0.0000481  -0.0000207  -0.0000337   0.0000022   0.0000046  -0.0000071
   22  -0.0001537  -0.0001556  -0.0001020   0.0000089  -0.0000213  -0.0000126
   23  -0.0003552   0.0000665  -0.0002840  -0.0000042  -0.0000063  -0.0000330
   24   0.0002493   0.0005005   0.0003748  -0.0000747  -0.0000420   0.0000180
   25  -0.0000989   0.0000424   0.0001054  -0.0000436  -0.0000032  -0.0000063
   26   0.0001488   0.0000422  -0.0000715   0.0000320  -0.0000037   0.0000095
   27  -0.0000502   0.0000118   0.0000212  -0.0000157   0.0000031  -0.0000098
   28  -0.0008399  -0.0001805   0.0013022  -0.0003099  -0.0001006   0.0000822
   29   0.0004123   0.0001751   0.0004573  -0.0000965   0.0000044  -0.0000066
   30   0.0001265   0.0000078  -0.0001576   0.0000696   0.0000152   0.0000161
   31   0.0000928   0.0000237  -0.0000136   0.0000086  -0.0000155   0.0000211
   32  -0.0003291  -0.0002462  -0.0001034   0.0000195  -0.0000042   0.0000101
   33  -0.0000311  -0.0002833  -0.0001869   0.0000326   0.0000150  -0.0000032
   34  -0.0330184   0.0156333   0.0129539  -0.0047302  -0.0008522  -0.0011362
   35   0.0493519   0.0250745   0.0173917  -0.0014697   0.0028895  -0.0021373
   36   0.0420947   0.0155457   0.0214309  -0.0012576  -0.0023378   0.0035801
   37  -0.3211968   0.0246978   0.0197974  -0.0134144  -0.0033712  -0.0025713
   38  -0.0242955  -0.0871519  -0.0255199   0.0190302   0.0038991   0.0009050
   39  -0.0227988  -0.0247572  -0.0813503   0.0169403   0.0010006   0.0035788
   40  -0.0167216  -0.0284945  -0.0264141   0.0008014  -0.0009760  -0.0008875
   41  -0.0102953  -0.0100399  -0.0133350   0.0003372  -0.0006416   0.0018820
   42  -0.0096291  -0.0135470  -0.0081565   0.0003576   0.0017940  -0.0010104
   43   0.6793850  -0.0368586  -0.0275372  -0.1475191   0.1027466   0.0899551
   44  -0.0368586   0.4623769   0.3004924   0.1022720  -0.1565926  -0.1088027
   45  -0.0275372   0.3004924   0.3893709   0.0900893  -0.1082593  -0.1303822
   46  -0.1475191   0.1022720   0.0900893   0.1551528  -0.1076113  -0.0948293
   47   0.1027466  -0.1565926  -0.1082593  -0.1076113   0.1596830   0.1204699
   48   0.0899551  -0.1088027  -0.1303822  -0.0948293   0.1204699   0.1300460
   49  -0.1387588  -0.0781178  -0.0692624   0.0101170   0.0128062   0.0114811
   50  -0.0295423  -0.1959242  -0.1192888  -0.0095625  -0.0089634  -0.0100268
   51  -0.0261363  -0.1184239  -0.1665360  -0.0084567  -0.0106310  -0.0057677
   52  -0.0357413  -0.0034493  -0.0036008   0.0008650   0.0003753   0.0003676
   53  -0.0226745   0.0021952  -0.0022728  -0.0005155  -0.0005464   0.0018626
   54  -0.0202099  -0.0019673   0.0024414  -0.0005001   0.0018967  -0.0009745
   55   0.0597006   0.0228791   0.0203036  -0.0008941  -0.0028327  -0.0021458
   56  -0.0105135  -0.0266032  -0.0308221  -0.0023182   0.0007459  -0.0044022
   57  -0.0085744  -0.0310321  -0.0178839  -0.0020539  -0.0043373   0.0015807
   58  -0.0019007   0.0025167   0.0020616   0.0006121   0.0006047   0.0005349
   59   0.0031151   0.0010340  -0.0038466  -0.0005050  -0.0003223  -0.0005273
   60   0.0022945  -0.0038578   0.0021259  -0.0003983  -0.0004899  -0.0001439
   61  -0.0448293  -0.0220229  -0.0196507  -0.0005203  -0.0005793  -0.0007959
   62  -0.0215309  -0.0137917  -0.0095262  -0.0006534  -0.0004130   0.0006552
   63  -0.0198118  -0.0095285  -0.0115210  -0.0005752   0.0007140  -0.0006277
   64  -0.0005412  -0.0006477  -0.0005080   0.0000180   0.0000528   0.0000412
   65  -0.0007764  -0.0004700   0.0005023   0.0000529  -0.0001395   0.0001395
   66  -0.0003240   0.0005585  -0.0005684   0.0000358   0.0001556  -0.0001841
           49          50          51          52          53          54
    1  -0.0021091   0.0001026   0.0001583   0.0011946   0.0001146  -0.0000137
    2   0.0000294  -0.0014037  -0.0003881  -0.0000194  -0.0000311   0.0003810
    3  -0.0001339  -0.0000856  -0.0006907   0.0000026   0.0004046  -0.0002514
    4   0.0008135   0.0000437   0.0001878  -0.0007053  -0.0001087   0.0000567
    5   0.0003724   0.0003745   0.0002314   0.0000989  -0.0000781   0.0000337
    6   0.0001613   0.0004022   0.0001367  -0.0000495  -0.0000429   0.0000491
    7  -0.0001265   0.0000988   0.0000935   0.0000744   0.0000024   0.0000075
    8  -0.0001262   0.0001061   0.0001203   0.0001035   0.0000135  -0.0000050
    9   0.0000627   0.0000211   0.0000539  -0.0000226  -0.0000058  -0.0000256
   10  -0.0004209  -0.0003367  -0.0002510   0.0002906   0.0000637   0.0000189
   11  -0.0004948   0.0000931   0.0001449   0.0004604  -0.0000223   0.0000437
   12   0.0001454  -0.0002243   0.0000324  -0.0002947  -0.0000004  -0.0000198
   13   0.0002810  -0.0000074   0.0000261  -0.0002771  -0.0000089  -0.0000114
   14   0.0003923  -0.0000280   0.0000134  -0.0003881  -0.0000040  -0.0000163
   15  -0.0001349  -0.0000013  -0.0000350   0.0001360   0.0000043   0.0000059
   16  -0.0003292  -0.0000021  -0.0000405   0.0003646   0.0000175   0.0000185
   17  -0.0000260  -0.0003007  -0.0002803   0.0000122   0.0000700  -0.0000238
   18   0.0000181   0.0001641  -0.0000789   0.0000064  -0.0000289  -0.0000090
   19   0.0005641   0.0000207   0.0000473  -0.0005901  -0.0000183  -0.0000375
   20   0.0000061   0.0000296   0.0000282  -0.0000083  -0.0000058   0.0000074
   21  -0.0000056   0.0000253   0.0000673   0.0000007  -0.0000026  -0.0000005
   22  -0.0004062   0.0004096   0.0002518   0.0003173  -0.0000626   0.0000247
   23   0.0004805   0.0002280   0.0002013  -0.0004765  -0.0000585  -0.0000005
   24  -0.0001285  -0.0002972  -0.0002531   0.0002939   0.0000230   0.0000458
   25   0.0002943  -0.0000359   0.0000079  -0.0002902  -0.0000113  -0.0000198
   26  -0.0003838  -0.0000354  -0.0000015   0.0003905   0.0000249   0.0000249
   27   0.0001353  -0.0000206   0.0000050  -0.0001254  -0.0000042  -0.0000109
   28   0.0007001   0.0000489  -0.0000336  -0.0006842   0.0000383  -0.0001229
   29  -0.0003677   0.0000006  -0.0000784  -0.0001559   0.0000060  -0.0000358
   30  -0.0002935   0.0002082   0.0002767  -0.0000060   0.0000206  -0.0000175
   31  -0.0000985  -0.0000866  -0.0000858   0.0000791   0.0000007   0.0000033
   32   0.0000647   0.0002675   0.0002729  -0.0001084  -0.0000151  -0.0000052
   33  -0.0000453   0.0001471   0.0000785   0.0000271  -0.0000198  -0.0000212
   34   0.0025578   0.0047962   0.0044042  -0.0021110  -0.0003847  -0.0002417
   35   0.0057470  -0.0431170  -0.0339173  -0.0006636   0.0009401   0.0013255
   36   0.0050368  -0.0330094  -0.0336409  -0.0005631   0.0014542   0.0004512
   37  -0.0215062  -0.0696805  -0.0617496   0.0036883   0.0019181   0.0014659
   38  -0.0227247   0.0166443   0.0094485  -0.0011905   0.0001875  -0.0038999
   39  -0.0210289   0.0083670   0.0128537  -0.0010821  -0.0039468   0.0013001
   40  -0.0021793   0.0034819   0.0028832  -0.0012445  -0.0007591  -0.0006332
   41   0.0003769   0.0042083  -0.0006895  -0.0009196  -0.0002967  -0.0003140
   42   0.0003500  -0.0005861   0.0043588  -0.0008082  -0.0002733  -0.0002543
   43  -0.1387588  -0.0295423  -0.0261363  -0.0357413  -0.0226745  -0.0202099
   44  -0.0781178  -0.1959242  -0.1184239  -0.0034493   0.0021952  -0.0019673
   45  -0.0692624  -0.1192888  -0.1665360  -0.0036008  -0.0022728   0.0024414
   46   0.0101170  -0.0095625  -0.0084567   0.0008650  -0.0005155  -0.0005001
   47   0.0128062  -0.0089634  -0.0106310   0.0003753  -0.0005464   0.0018967
   48   0.0114811  -0.0100268  -0.0057677   0.0003676   0.0018626  -0.0009745
   49   0.5036106  -0.0115902  -0.0035433  -0.1533427  -0.0054411  -0.0067249
   50  -0.0115902   0.4235141   0.2615873  -0.0052787  -0.0333779  -0.0092186
   51  -0.0035433   0.2615873   0.3506690  -0.0066393  -0.0090765  -0.0312283
   52  -0.1533427  -0.0052787  -0.0066393   0.2256772   0.0093554   0.0115417
   53  -0.0054411  -0.0333779  -0.0090765   0.0093554   0.0264335   0.0134075
   54  -0.0067249  -0.0092186  -0.0312283   0.0115417   0.0134075   0.0232103
   55  -0.1646795   0.0465417   0.0378412  -0.0401471   0.0183352   0.0150938
   56   0.0947025  -0.1836810  -0.1026688  -0.0019811   0.0049927   0.0004039
   57   0.0800771  -0.1026955  -0.1517909  -0.0023657   0.0007009   0.0051037
   58   0.0093899   0.0131533   0.0115359   0.0011527   0.0003354   0.0003344
   59  -0.0102409  -0.0096274  -0.0106790  -0.0003942  -0.0002615   0.0018919
   60  -0.0088465  -0.0100589  -0.0064893  -0.0002641   0.0018335  -0.0008948
   61  -0.0403627   0.0583574   0.0505031   0.0028389  -0.0007618  -0.0005424
   62   0.0153058   0.0268988   0.0172945   0.0044966  -0.0002497  -0.0039408
   63   0.0135020   0.0174222   0.0236280   0.0037824  -0.0040933   0.0010319
   64  -0.0040091  -0.0009302  -0.0010045  -0.0014095   0.0005653   0.0004921
   65  -0.0007635   0.0041017  -0.0025036  -0.0002597   0.0000837   0.0000110
   66  -0.0008221  -0.0028293   0.0043486  -0.0003369   0.0000559   0.0000682
           55          56          57          58          59          60
    1   0.0036122  -0.0011933  -0.0004341   0.0000534   0.0001301  -0.0000910
    2  -0.0016763   0.0002337  -0.0055347  -0.0009846   0.0001014  -0.0000971
    3  -0.0007368  -0.0050690   0.0015708  -0.0006926  -0.0000762   0.0001437
    4  -0.0006148   0.0003273  -0.0015946  -0.0003121   0.0000236  -0.0000506
    5  -0.0000986   0.0000890  -0.0000259   0.0000814   0.0000210   0.0000185
    6  -0.0000903   0.0001666  -0.0001254  -0.0000388  -0.0000283  -0.0000294
    7   0.0001622  -0.0000173  -0.0000087   0.0000068   0.0000040  -0.0000034
    8   0.0001888  -0.0001514  -0.0000514  -0.0000141  -0.0000001   0.0000039
    9  -0.0000645  -0.0002248  -0.0001641  -0.0000335   0.0000062  -0.0000088
   10  -0.0001509   0.0000472   0.0003021   0.0000219   0.0000083  -0.0000001
   11   0.0002740   0.0002184  -0.0005132   0.0000413   0.0000169   0.0000021
   12  -0.0001929   0.0004407   0.0003337   0.0000853  -0.0000203   0.0000125
   13  -0.0001008   0.0000631  -0.0001026  -0.0000502  -0.0000087  -0.0000043
   14  -0.0001410   0.0000824  -0.0000093  -0.0000508  -0.0000140  -0.0000013
   15   0.0000543  -0.0000550   0.0000299   0.0000147   0.0000094  -0.0000020
   16   0.0000310  -0.0000131   0.0000196   0.0000311   0.0000010   0.0000295
   17  -0.0003761   0.0000694   0.0004539   0.0000013  -0.0000261   0.0000343
   18   0.0000511  -0.0001397  -0.0000114  -0.0000221   0.0000038  -0.0000023
   19  -0.0001773  -0.0000805   0.0001134  -0.0000824  -0.0000144  -0.0000169
   20   0.0000458   0.0000058  -0.0000133   0.0000008  -0.0000018   0.0000005
   21   0.0000508  -0.0000153  -0.0000415  -0.0000013   0.0000044  -0.0000079
   22   0.0006623  -0.0002630  -0.0005769   0.0000238   0.0000350  -0.0000473
   23   0.0001890  -0.0000155  -0.0002122  -0.0000625   0.0000178  -0.0000458
   24  -0.0002674   0.0003001  -0.0001608   0.0000588  -0.0000204   0.0000424
   25  -0.0001539   0.0000300   0.0000425  -0.0000405  -0.0000031  -0.0000086
   26   0.0001589   0.0000222  -0.0000551   0.0000607  -0.0000040   0.0000234
   27  -0.0000872   0.0000165   0.0000320  -0.0000145   0.0000024  -0.0000087
   28  -0.0006107  -0.0001769   0.0011024  -0.0000652  -0.0000603   0.0000336
   29   0.0002390  -0.0001523   0.0002617  -0.0000160  -0.0000024  -0.0000463
   30   0.0007790   0.0001076   0.0003225   0.0000561   0.0000522  -0.0000787
   31  -0.0002100  -0.0000665   0.0000635  -0.0000028   0.0000273  -0.0000336
   32   0.0003838   0.0000355  -0.0000352  -0.0000037   0.0000110  -0.0000266
   33   0.0001136  -0.0003914  -0.0001162  -0.0000538   0.0000225  -0.0000147
   34  -0.0184850  -0.0233981  -0.0210941  -0.0048456   0.0003334   0.0004526
   35  -0.0589263   0.0172461   0.0087617   0.0005990   0.0041024  -0.0025606
   36  -0.0508570   0.0079138   0.0143436   0.0002407  -0.0024153   0.0046879
   37  -0.0576952   0.0219571   0.0187537  -0.0010922   0.0006948   0.0005744
   38   0.0213724  -0.0092424  -0.0042997   0.0005891  -0.0001897   0.0005783
   39   0.0183975  -0.0041338  -0.0072181   0.0005065   0.0004952  -0.0002590
   40   0.0012012  -0.0015605  -0.0013191   0.0001503  -0.0000530  -0.0000975
   41  -0.0011624  -0.0013169  -0.0004456  -0.0000726  -0.0002200   0.0003045
   42  -0.0009591  -0.0005595  -0.0012801  -0.0000498   0.0003028  -0.0003013
   43   0.0597006  -0.0105135  -0.0085744  -0.0019007   0.0031151   0.0022945
   44   0.0228791  -0.0266032  -0.0310321   0.0025167   0.0010340  -0.0038578
   45   0.0203036  -0.0308221  -0.0178839   0.0020616  -0.0038466   0.0021259
   46  -0.0008941  -0.0023182  -0.0020539   0.0006121  -0.0005050  -0.0003983
   47  -0.0028327   0.0007459  -0.0043373   0.0006047  -0.0003223  -0.0004899
   48  -0.0021458  -0.0044022   0.0015807   0.0005349  -0.0005273  -0.0001439
   49  -0.1646795   0.0947025   0.0800771   0.0093899  -0.0102409  -0.0088465
   50   0.0465417  -0.1836810  -0.1026955   0.0131533  -0.0096274  -0.0100589
   51   0.0378412  -0.1026688  -0.1517909   0.0115359  -0.0106790  -0.0064893
   52  -0.0401471  -0.0019811  -0.0023657   0.0011527  -0.0003942  -0.0002641
   53   0.0183352   0.0049927   0.0007009   0.0003354  -0.0002615   0.0018335
   54   0.0150938   0.0004039   0.0051037   0.0003344   0.0018919  -0.0008948
   55   0.6778042   0.0273616   0.0327638  -0.1084021  -0.0816416  -0.0726247
   56   0.0273616   0.4706945   0.2993228  -0.0834084  -0.1790497  -0.1277015
   57   0.0327638   0.2993228   0.3897599  -0.0741731  -0.1276458  -0.1477769
   58  -0.1084021  -0.0834084  -0.0741731   0.1127700   0.0878220   0.0784394
   59  -0.0816416  -0.1790497  -0.1276458   0.0878220   0.1829086   0.1401985
   60  -0.0726247  -0.1277015  -0.1477769   0.0784394   0.1401985   0.1484271
   61  -0.3373139  -0.0394490  -0.0385007  -0.0083901   0.0009015   0.0008001
   62   0.0114035  -0.0991902  -0.0335466  -0.0214054   0.0029622  -0.0005468
   63   0.0056088  -0.0337632  -0.0916619  -0.0190174  -0.0001663   0.0026606
   64  -0.0135365   0.0199532   0.0175597   0.0009721  -0.0001750  -0.0001371
   65  -0.0025192   0.0049665   0.0009478   0.0002122  -0.0014563   0.0024349
   66  -0.0030287   0.0012768   0.0051575   0.0002286   0.0024362  -0.0020825
           61          62          63          64          65          66
    1  -0.0245618  -0.0125232  -0.0048934   0.0006190   0.0018884   0.0005896
    2  -0.0242941   0.0024590  -0.0009455  -0.0007908  -0.0011529   0.0021433
    3  -0.0198899  -0.0014047   0.0029370  -0.0007409   0.0021685  -0.0017352
    4  -0.0017313   0.0026507   0.0022271   0.0001529  -0.0009474   0.0002057
    5   0.0025133   0.0016584   0.0009134  -0.0000332  -0.0004073  -0.0000384
    6  -0.0011915  -0.0002290  -0.0001179  -0.0000745   0.0000866   0.0001899
    7  -0.0000485  -0.0000714  -0.0001249   0.0000074  -0.0000078   0.0000541
    8  -0.0005571  -0.0001905  -0.0002530   0.0000114   0.0000010   0.0000465
    9  -0.0004724  -0.0000969   0.0000920  -0.0000385  -0.0000566  -0.0000162
   10  -0.0006473  -0.0008816  -0.0003785  -0.0000007   0.0003413   0.0000849
   11   0.0003358   0.0001593   0.0001200  -0.0001152  -0.0003950  -0.0000458
   12   0.0013242   0.0000291  -0.0001447   0.0000135   0.0000659   0.0000092
   13  -0.0003475   0.0001390   0.0001365   0.0000441  -0.0000222   0.0000849
   14  -0.0002626   0.0001232   0.0001028   0.0000903   0.0000296   0.0001400
   15   0.0001395  -0.0000229  -0.0000181   0.0000039  -0.0000031  -0.0000583
   16   0.0003887   0.0005220  -0.0000717  -0.0000744  -0.0000576  -0.0000491
   17  -0.0001706  -0.0000399  -0.0005977   0.0000900   0.0003860   0.0001009
   18  -0.0000039   0.0000871   0.0001943  -0.0000143  -0.0001339  -0.0001036
   19  -0.0005539   0.0002190   0.0001291   0.0000754   0.0001036   0.0000617
   20  -0.0000317   0.0000110  -0.0000366   0.0000035  -0.0000099   0.0000235
   21  -0.0000736  -0.0000078   0.0000105  -0.0000014  -0.0000102  -0.0000142
   22  -0.0001404  -0.0004801   0.0008705  -0.0002443  -0.0006337  -0.0002599
   23  -0.0005272   0.0001299   0.0000992   0.0000500  -0.0000231   0.0003361
   24   0.0010785  -0.0003136  -0.0000022   0.0000319   0.0000013   0.0001781
   25  -0.0000673   0.0000467   0.0001305   0.0000422   0.0000786   0.0000094
   26   0.0001850  -0.0001169  -0.0001272  -0.0000644  -0.0001160  -0.0000273
   27  -0.0000232   0.0000347  -0.0000221  -0.0000017   0.0000502  -0.0000108
   28   0.0002346   0.0030425   0.0000133   0.0001032   0.0005537  -0.0003750
   29  -0.0025981  -0.0025965  -0.0005349   0.0000125   0.0005849  -0.0003727
   30  -0.0012038  -0.0005932  -0.0006279  -0.0000842   0.0003379   0.0002604
   31  -0.0000120   0.0000677  -0.0001072  -0.0000772   0.0000820  -0.0001962
   32  -0.0001616   0.0003579  -0.0001747  -0.0001017   0.0000908   0.0001415
   33  -0.0006988   0.0005877   0.0003362  -0.0001836  -0.0000422  -0.0003913
   34  -0.1544805  -0.0745170  -0.0707038   0.0094568   0.0118667   0.0111029
   35  -0.0278909  -0.1803243  -0.1001609  -0.0096793  -0.0093137  -0.0115062
   36  -0.0270718  -0.0993882  -0.1505380  -0.0084567  -0.0118461  -0.0062965
   37   0.0634038   0.0264501   0.0245861  -0.0004150  -0.0020891  -0.0019825
   38  -0.0143649  -0.0300333  -0.0347358  -0.0015425   0.0009680  -0.0039501
   39  -0.0118496  -0.0343158  -0.0220343  -0.0014802  -0.0040929   0.0021832
   40  -0.0020570   0.0004707   0.0006088   0.0001742   0.0001765   0.0001394
   41   0.0055704   0.0017198  -0.0023041  -0.0009060  -0.0008042  -0.0007205
   42   0.0046854  -0.0021262   0.0019027  -0.0008444  -0.0008284  -0.0004708
   43  -0.0448293  -0.0215309  -0.0198118  -0.0005412  -0.0007764  -0.0003240
   44  -0.0220229  -0.0137917  -0.0095285  -0.0006477  -0.0004700   0.0005585
   45  -0.0196507  -0.0095262  -0.0115210  -0.0005080   0.0005023  -0.0005684
   46  -0.0005203  -0.0006534  -0.0005752   0.0000180   0.0000529   0.0000358
   47  -0.0005793  -0.0004130   0.0007140   0.0000528  -0.0001395   0.0001556
   48  -0.0007959   0.0006552  -0.0006277   0.0000412   0.0001395  -0.0001841
   49  -0.0403627   0.0153058   0.0135020  -0.0040091  -0.0007635  -0.0008221
   50   0.0583574   0.0268988   0.0174222  -0.0009302   0.0041017  -0.0028293
   51   0.0505031   0.0172945   0.0236280  -0.0010045  -0.0025036   0.0043486
   52   0.0028389   0.0044966   0.0037824  -0.0014095  -0.0002597  -0.0003369
   53  -0.0007618  -0.0002497  -0.0040933   0.0005653   0.0000837   0.0000559
   54  -0.0005424  -0.0039408   0.0010319   0.0004921   0.0000110   0.0000682
   55  -0.3373139   0.0114035   0.0056088  -0.0135365  -0.0025192  -0.0030287
   56  -0.0394490  -0.0991902  -0.0337632   0.0199532   0.0049665   0.0012768
   57  -0.0385007  -0.0335466  -0.0916619   0.0175597   0.0009478   0.0051575
   58  -0.0083901  -0.0214054  -0.0190174   0.0009721   0.0002122   0.0002286
   59   0.0009015   0.0029622  -0.0001663  -0.0001750  -0.0014563   0.0024362
   60   0.0008001  -0.0005468   0.0026606  -0.0001371   0.0024349  -0.0020825
   61   0.6961130  -0.0314614  -0.0240584  -0.1469142   0.0972689   0.0875005
   62  -0.0314614   0.4447665   0.2723099   0.0987053  -0.1543116  -0.1049538
   63  -0.0240584   0.2723099   0.3738428   0.0881507  -0.1042580  -0.1293146
   64  -0.1469142   0.0987053   0.0881507   0.1555571  -0.1045481  -0.0927230
   65   0.0972689  -0.1543116  -0.1042580  -0.1045481   0.1573875   0.1170294
   66   0.0875005  -0.1049538  -0.1293146  -0.0927230   0.1170294   0.1288512
 **********************************************************************
 **                                                                  **
 **                       VIBRATIONAL ANALYSIS                       **
 **                       --------------------                       **
 **                                                                  **
 **        VIBRATIONAL FREQUENCIES (CM**-1) AND NORMAL MODES         **
 **     FORCE CONSTANTS (mDYN/ANGSTROM) AND REDUCED MASSES (AMU)     **
 **                  INFRARED INTENSITIES (KM/MOL)                   **
 **                                                                  **
 **********************************************************************


 Mode:                 1                      2                      3
 Frequency:        23.33                  37.88                  49.26
 Force Cnst:      0.0053                 0.0107                 0.0189
 Red. Mass:      16.4563                12.6764                13.2438
 IR Active:          YES                    YES                    YES
 IR Intens:        0.058                  0.234                  0.224
 Raman Active:       YES                    YES                    YES
               X      Y      Z        X      Y      Z        X      Y      Z
 C          0.006  0.034  0.032   -0.008  0.046 -0.245   -0.012 -0.198 -0.069
 C          0.032  0.048  0.125    0.034  0.033 -0.203   -0.077 -0.158 -0.067
 H          0.054  0.083  0.193    0.069  0.040 -0.246   -0.128 -0.193 -0.077
 C          0.032  0.020  0.127    0.036  0.018 -0.070   -0.082 -0.053 -0.012
 Cl         0.061  0.049  0.266    0.099  0.005 -0.003   -0.186  0.020  0.042
 C          0.012 -0.027  0.016   -0.010  0.019  0.028   -0.014  0.004  0.026
 Cl         0.012 -0.067  0.004   -0.010  0.026  0.285   -0.017  0.176  0.202
 C         -0.011 -0.044 -0.085   -0.054  0.020 -0.059    0.056 -0.063 -0.052
 Cl        -0.043 -0.110 -0.235   -0.116  0.010  0.022    0.157 -0.014 -0.080
 C         -0.010 -0.010 -0.068   -0.053  0.034 -0.194    0.054 -0.162 -0.089
 H         -0.024 -0.023 -0.134   -0.091  0.042 -0.235    0.110 -0.201 -0.110
 C          0.008  0.034  0.030   -0.010  0.074 -0.236   -0.012 -0.191 -0.000
 C         -0.019  0.128 -0.106    0.035 -0.002 -0.099    0.064 -0.066 -0.053
 Cl        -0.075  0.332 -0.287    0.110 -0.058 -0.086    0.165 -0.040 -0.142
 C         -0.017  0.070 -0.092    0.030 -0.049  0.043    0.060  0.056 -0.041
 H         -0.035  0.144 -0.194    0.066 -0.123  0.164    0.125  0.168 -0.101
 C          0.006 -0.080  0.063   -0.021 -0.016  0.041   -0.031  0.046  0.036
 Cl         0.009 -0.163  0.100   -0.030 -0.129  0.282   -0.040  0.262  0.004
 C          0.031 -0.166  0.190   -0.065  0.091 -0.130   -0.114 -0.109  0.129
 H          0.053 -0.278  0.301   -0.104  0.125 -0.140   -0.183 -0.127  0.199
 C          0.027 -0.106  0.171   -0.057  0.132 -0.265   -0.103 -0.223  0.108
 H          0.044 -0.175  0.268   -0.093  0.196 -0.374   -0.170 -0.328  0.156
 TransDip  -0.000 -0.002  0.007   -0.001  0.006 -0.014   -0.007 -0.013  0.002

 Mode:                 4                      5                      6
 Frequency:        80.34                 137.53                 159.30
 Force Cnst:      0.1007                 0.0926                 0.3281
 Red. Mass:      26.4807                 8.3122                21.9462
 IR Active:          YES                    YES                    YES
 IR Intens:        0.039                  0.116                  0.153
 Raman Active:       YES                    YES                    YES
               X      Y      Z        X      Y      Z        X      Y      Z
 C         -0.012 -0.095 -0.166   -0.007  0.105 -0.149   -0.029  0.049  0.123
 C         -0.027 -0.058 -0.070    0.021  0.099 -0.150   -0.084  0.030  0.055
 H         -0.037 -0.051 -0.027    0.047  0.119 -0.138   -0.109 -0.012 -0.021
 C         -0.030 -0.004  0.028    0.031  0.066 -0.103   -0.108  0.045  0.070
 Cl        -0.068  0.147  0.443    0.140  0.061  0.035   -0.300  0.108 -0.049
 C         -0.015 -0.027 -0.081   -0.007  0.042 -0.087   -0.113  0.038  0.100
 Cl        -0.013 -0.105 -0.441   -0.007 -0.020  0.014   -0.128  0.003 -0.020
 C          0.001 -0.005  0.027   -0.046  0.065 -0.102   -0.113  0.042  0.145
 Cl         0.031  0.128  0.398   -0.166  0.049  0.034   -0.320 -0.131 -0.047
 C         -0.001 -0.052 -0.053   -0.034  0.100 -0.145   -0.093  0.074  0.212
 H          0.009 -0.041  0.002   -0.061  0.123 -0.124   -0.123  0.103  0.242
 C         -0.011 -0.077 -0.184   -0.002  0.011 -0.025    0.048  0.032  0.038
 C          0.053 -0.055 -0.138    0.002 -0.016  0.004    0.119  0.074  0.022
 Cl         0.162 -0.089 -0.172    0.042 -0.098  0.065    0.430 -0.029 -0.048
 C          0.050 -0.007 -0.058    0.000 -0.038  0.034    0.122  0.094  0.006
 H          0.105  0.002 -0.011    0.000  0.011 -0.021    0.083  0.082 -0.020
 C         -0.027  0.018 -0.032    0.001 -0.113  0.115    0.188  0.046 -0.011
 Cl        -0.039  0.053  0.127    0.007  0.059 -0.116    0.224 -0.159 -0.103
 C         -0.094  0.016 -0.102   -0.001 -0.263  0.288    0.172  0.037 -0.010
 H         -0.153  0.041 -0.088   -0.004 -0.382  0.425    0.147  0.045  0.001
 C         -0.081 -0.035 -0.177   -0.002 -0.177  0.191    0.150  0.020  0.010
 H         -0.137 -0.049 -0.219   -0.004 -0.239  0.258    0.196  0.031  0.048
 TransDip  -0.004 -0.002 -0.005   -0.000 -0.005  0.010   -0.008  0.007  0.006

 Mode:                 7                      8                      9
 Frequency:       168.71                 193.34                 207.05
 Force Cnst:      0.1082                 0.2658                 0.3668
 Red. Mass:       6.4520                12.0694                14.5238
 IR Active:          YES                    YES                    YES
 IR Intens:        0.013                  0.014                  0.089
 Raman Active:       YES                    YES                    YES
               X      Y      Z        X      Y      Z        X      Y      Z
 C          0.001 -0.002 -0.018   -0.035  0.070  0.101   -0.063 -0.015 -0.013
 C         -0.004 -0.007 -0.036   -0.018  0.057  0.008   -0.067 -0.091 -0.272
 H         -0.004 -0.004 -0.027   -0.009 -0.003 -0.197   -0.076 -0.118 -0.340
 C         -0.003 -0.009 -0.033   -0.009  0.090  0.157   -0.067 -0.085 -0.231
 Cl        -0.007  0.008  0.013    0.209 -0.074 -0.008    0.071 -0.068  0.120
 C         -0.003 -0.008 -0.030   -0.028  0.117  0.259   -0.108 -0.067 -0.161
 Cl        -0.004 -0.001  0.007   -0.029  0.032 -0.075   -0.130 -0.102  0.072
 C         -0.003 -0.008 -0.028   -0.023  0.152  0.333   -0.076 -0.037 -0.063
 Cl        -0.020 -0.004  0.015    0.034  0.043 -0.164    0.238  0.159 -0.049
 C         -0.001 -0.004 -0.026   -0.027  0.167  0.392   -0.080 -0.015  0.090
 H         -0.005  0.001 -0.017   -0.024  0.185  0.452   -0.089  0.045  0.265
 C         -0.000 -0.031  0.052   -0.053 -0.051 -0.061   -0.076  0.080  0.103
 C          0.002 -0.164  0.207   -0.062 -0.093 -0.045   -0.046  0.125  0.097
 Cl         0.013  0.125 -0.105    0.113 -0.133 -0.151    0.191  0.061  0.065
 C         -0.001 -0.310  0.366   -0.066 -0.088  0.026   -0.080  0.171  0.080
 H         -0.006 -0.418  0.483   -0.037 -0.088  0.055   -0.074  0.187  0.074
 C          0.007 -0.132  0.158   -0.096 -0.063  0.013   -0.072  0.144  0.064
 Cl         0.013  0.062 -0.100   -0.121  0.045  0.005   -0.057 -0.222 -0.169
 C          0.010  0.056 -0.058   -0.091 -0.050 -0.010   -0.062  0.151  0.082
 H          0.013  0.218 -0.242   -0.097 -0.043 -0.015   -0.076  0.161  0.083
 C          0.007  0.064 -0.060   -0.071 -0.057 -0.048   -0.080  0.108  0.095
 H          0.013  0.193 -0.200   -0.100 -0.070 -0.066   -0.088  0.095  0.104
 TransDip  -0.001  0.003 -0.000   -0.002  0.001  0.003   -0.002  0.006  0.007

 Mode:                10                     11                     12
 Frequency:       211.54                 215.42                 236.61
 Force Cnst:      0.1553                 0.7655                 0.5528
 Red. Mass:       5.8893                27.9961                16.7582
 IR Active:          YES                    YES                    YES
 IR Intens:        0.073                  0.093                  0.110
 Raman Active:       YES                    YES                    YES
               X      Y      Z        X      Y      Z        X      Y      Z
 C         -0.029  0.010  0.026   -0.009 -0.078  0.010    0.042  0.004  0.017
 C         -0.030  0.120  0.356   -0.040 -0.105 -0.134    0.148 -0.039  0.042
 H         -0.026  0.188  0.565   -0.042 -0.110 -0.145    0.208  0.002  0.056
 C         -0.033  0.064  0.205   -0.058 -0.164 -0.122    0.173 -0.022  0.022
 Cl         0.063 -0.081 -0.071    0.238 -0.275  0.147   -0.101  0.142 -0.050
 C         -0.045  0.016  0.051   -0.022 -0.119 -0.112    0.270  0.003  0.009
 Cl        -0.056  0.021 -0.020   -0.038  0.659 -0.173    0.352  0.009 -0.001
 C         -0.031 -0.032 -0.109    0.032 -0.142 -0.048    0.170  0.026 -0.004
 Cl         0.036  0.064  0.051   -0.178 -0.247  0.095   -0.088 -0.146  0.047
 C         -0.031 -0.088 -0.277    0.012 -0.066  0.018    0.141  0.044 -0.016
 H         -0.031 -0.164 -0.512    0.006 -0.033  0.110    0.201  0.007 -0.020
 C         -0.024  0.005  0.001   -0.012 -0.015  0.090   -0.051  0.029  0.041
 C         -0.014  0.009  0.005    0.002  0.040  0.055   -0.097  0.027  0.030
 Cl         0.109 -0.017 -0.036    0.019  0.060  0.051    0.117 -0.032 -0.030
 C         -0.022  0.020  0.029   -0.007  0.087 -0.000   -0.152  0.096  0.073
 H         -0.011  0.026  0.034   -0.009  0.098 -0.013   -0.069  0.144  0.109
 C         -0.029  0.014  0.028   -0.003  0.091 -0.019   -0.240  0.109  0.079
 Cl        -0.029 -0.045 -0.046    0.006 -0.087 -0.032   -0.293 -0.149 -0.131
 C         -0.030  0.015  0.026   -0.005  0.102 -0.026   -0.190  0.134  0.099
 H         -0.040  0.020  0.028   -0.011  0.133 -0.055   -0.183  0.135  0.093
 C         -0.031  0.008  0.006   -0.016  0.038  0.040   -0.172  0.077  0.068
 H         -0.042  0.010 -0.007   -0.014  0.033  0.048   -0.260  0.026  0.031
 TransDip  -0.002  0.007  0.005   -0.001  0.009 -0.003   -0.007  0.006  0.006

 Mode:                13                     14                     15
 Frequency:       300.36                 343.20                 349.81
 Force Cnst:      0.4637                 0.5055                 2.0587
 Red. Mass:       8.7239                 7.2845                28.5543
 IR Active:          YES                    YES                    YES
 IR Intens:        0.287                  0.820                  0.024
 Raman Active:       YES                    YES                    YES
               X      Y      Z        X      Y      Z        X      Y      Z
 C          0.006 -0.024 -0.245   -0.001 -0.137 -0.122    0.148 -0.020 -0.009
 C          0.034 -0.044 -0.147   -0.054 -0.088 -0.153    0.049  0.098 -0.033
 H          0.073 -0.075 -0.313   -0.116 -0.160 -0.264   -0.114  0.011 -0.009
 C          0.016 -0.012  0.183   -0.035  0.083  0.084    0.046  0.231 -0.055
 Cl        -0.083 -0.061 -0.009    0.069  0.030 -0.021    0.226  0.473 -0.151
 C         -0.005  0.037  0.354    0.002  0.153  0.252   -0.189  0.016  0.024
 Cl        -0.007  0.017 -0.074    0.010 -0.045 -0.035   -0.396 -0.011 -0.003
 C         -0.016 -0.012  0.206    0.028  0.094  0.075    0.061 -0.202  0.076
 Cl         0.084 -0.066 -0.012   -0.084  0.057 -0.027    0.210 -0.452  0.139
 C         -0.033 -0.040 -0.113    0.052 -0.083 -0.157    0.068 -0.116  0.020
 H         -0.085 -0.056 -0.250    0.124 -0.155 -0.262   -0.074 -0.051 -0.018
 C          0.008  0.161 -0.240   -0.000 -0.217  0.141    0.098 -0.031  0.021
 C          0.065  0.124 -0.089    0.064 -0.114  0.120    0.050 -0.042 -0.000
 Cl        -0.037  0.071  0.103   -0.024  0.069  0.041   -0.011  0.003 -0.001
 C          0.051  0.024  0.077    0.057  0.039  0.012    0.026 -0.001 -0.008
 H          0.082  0.022  0.111    0.092  0.051  0.034    0.087  0.034  0.016
 C          0.009 -0.058  0.194    0.010  0.188 -0.123   -0.058  0.037 -0.004
 Cl         0.036 -0.018 -0.081    0.033 -0.061  0.007   -0.127 -0.021 -0.013
 C         -0.047 -0.085  0.186   -0.057  0.143 -0.126   -0.010  0.051  0.018
 H         -0.103 -0.167  0.320   -0.117  0.264 -0.219    0.019  0.052 -0.006
 C         -0.054  0.106 -0.125   -0.068 -0.183  0.143    0.009  0.002  0.037
 H         -0.091  0.137 -0.198   -0.109 -0.282  0.212   -0.048 -0.033  0.014
 TransDip   0.003 -0.005 -0.016   -0.011 -0.019 -0.019    0.005 -0.001 -0.001

 Mode:                16                     17                     18
 Frequency:       397.95                 426.24                 453.81
 Force Cnst:      0.9126                 0.6177                 0.4867
 Red. Mass:       9.7805                 5.7709                 4.0112
 IR Active:          YES                    YES                    YES
 IR Intens:        4.313                  1.686                  3.487
 Raman Active:       YES                    YES                    YES
               X      Y      Z        X      Y      Z        X      Y      Z
 C         -0.021 -0.025  0.027   -0.013  0.201 -0.062   -0.016 -0.001  0.057
 C         -0.011 -0.005  0.062    0.020  0.133 -0.133   -0.022 -0.043 -0.102
 H         -0.024 -0.001  0.098    0.137  0.179 -0.205   -0.034 -0.071 -0.170
 C         -0.003  0.010 -0.012    0.012 -0.025  0.019   -0.015  0.002 -0.020
 Cl         0.027  0.033 -0.011   -0.074 -0.066  0.022    0.011  0.010  0.002
 C          0.002 -0.013 -0.070    0.000 -0.009  0.113   -0.001  0.049  0.123
 Cl         0.011  0.002  0.010    0.003  0.000 -0.014    0.011 -0.008 -0.013
 C          0.002 -0.001 -0.010   -0.015 -0.033  0.004    0.007  0.003 -0.008
 Cl        -0.001 -0.007  0.002    0.086 -0.078  0.027    0.000 -0.005  0.006
 C         -0.003 -0.004  0.061   -0.031  0.134 -0.136    0.005 -0.040 -0.106
 H          0.017 -0.005  0.094   -0.143  0.178 -0.195    0.020 -0.079 -0.200
 C         -0.029 -0.044 -0.049   -0.016  0.122  0.064   -0.031 -0.007  0.189
 C         -0.013 -0.045 -0.054   -0.112  0.057  0.004   -0.106 -0.094  0.185
 Cl        -0.171 -0.180 -0.169   -0.010 -0.091 -0.078    0.002 -0.047 -0.063
 C          0.000  0.200  0.184   -0.103 -0.061  0.087   -0.098  0.110 -0.122
 H          0.161  0.284  0.251   -0.155 -0.241  0.238   -0.158  0.321 -0.422
 C          0.018  0.233  0.242    0.004  0.082 -0.131    0.002 -0.084  0.038
 Cl         0.242 -0.045 -0.041    0.016  0.013  0.034    0.017  0.023  0.015
 C         -0.106  0.211  0.195    0.097  0.100 -0.064    0.077 -0.060  0.082
 H         -0.317  0.294  0.258    0.177  0.099 -0.120    0.151 -0.090  0.064
 C         -0.116  0.015 -0.020    0.082 -0.056  0.245    0.067  0.199 -0.072
 H         -0.266 -0.052 -0.098    0.139 -0.198  0.466    0.133  0.462 -0.298
 TransDip  -0.048  0.030  0.034   -0.007  0.036  0.019    0.007  0.049 -0.034

 Mode:                19                     20                     21
 Frequency:       463.31                 478.15                 526.33
 Force Cnst:      1.4299                 0.9457                 1.1050
 Red. Mass:      11.3062                 7.0206                 6.7701
 IR Active:          YES                    YES                    YES
 IR Intens:       30.514                  4.337                  0.782
 Raman Active:       YES                    YES                    YES
               X      Y      Z        X      Y      Z        X      Y      Z
 C         -0.245  0.006 -0.011    0.009  0.156 -0.109   -0.012 -0.086  0.115
 C         -0.134  0.006  0.028   -0.129  0.260  0.002   -0.218 -0.030 -0.085
 H         -0.096  0.038  0.041   -0.080  0.316  0.083   -0.372 -0.180 -0.271
 C         -0.073  0.021  0.008   -0.121  0.073 -0.008   -0.203  0.154  0.066
 Cl         0.080  0.100 -0.033   -0.057 -0.118  0.034    0.024 -0.052  0.011
 C         -0.010 -0.014 -0.024   -0.000  0.079 -0.120   -0.009  0.215 -0.007
 Cl         0.164  0.005  0.003   -0.006 -0.041  0.023    0.014 -0.051  0.010
 C         -0.082 -0.025  0.001    0.126  0.080 -0.000    0.178  0.073 -0.194
 Cl         0.090 -0.102  0.032    0.053 -0.108  0.030   -0.014 -0.056  0.032
 C         -0.150  0.023  0.019    0.135  0.262  0.000    0.190 -0.000  0.006
 H         -0.129  0.016  0.048    0.082  0.313  0.060    0.344 -0.060  0.087
 C         -0.321  0.003 -0.024    0.015 -0.155 -0.006   -0.006  0.011  0.043
 C         -0.226  0.083  0.055    0.087 -0.208  0.139   -0.031  0.249 -0.240
 Cl         0.090  0.079  0.074   -0.000  0.056  0.028    0.003 -0.026  0.008
 C         -0.193 -0.034 -0.018    0.087  0.077 -0.080   -0.034 -0.023  0.038
 H         -0.411 -0.168 -0.091    0.151  0.275 -0.240   -0.056 -0.113  0.117
 C          0.002 -0.089 -0.106   -0.002  0.061 -0.003    0.000 -0.154  0.160
 Cl         0.242  0.023  0.026   -0.002 -0.023 -0.009   -0.004  0.018 -0.010
 C         -0.192 -0.170 -0.159   -0.088 -0.043  0.035    0.040  0.060 -0.053
 H         -0.270 -0.153 -0.122   -0.179 -0.033  0.089    0.074  0.186 -0.220
 C         -0.229 -0.090 -0.057   -0.069 -0.042 -0.128    0.035  0.030  0.025
 H         -0.102 -0.053  0.035   -0.136  0.056 -0.311    0.062  0.028  0.056
 TransDip  -0.175 -0.019 -0.012    0.000  0.055 -0.038   -0.017  0.018 -0.014

 Mode:                22                     23                     24
 Frequency:       528.47                 584.64                 592.90
 Force Cnst:      0.8969                 1.7590                 0.7807
 Red. Mass:       5.4505                 8.7343                 3.7692
 IR Active:          YES                    YES                    YES
 IR Intens:        0.111                  3.993                  5.696
 Raman Active:       YES                    YES                    YES
               X      Y      Z        X      Y      Z        X      Y      Z
 C          0.006  0.023 -0.032   -0.105  0.006 -0.001   -0.003  0.091 -0.011
 C          0.058 -0.037 -0.122   -0.262  0.086 -0.022    0.073  0.063 -0.024
 H          0.097 -0.131 -0.484   -0.371  0.023 -0.024    0.176  0.121 -0.035
 C          0.053  0.090  0.400   -0.222  0.059 -0.027    0.074 -0.054  0.008
 Cl        -0.007  0.005 -0.032    0.046  0.042 -0.013   -0.012  0.014 -0.004
 C          0.000 -0.057  0.002   -0.185 -0.015  0.002    0.002 -0.084  0.046
 Cl        -0.002  0.014 -0.003    0.229  0.005 -0.000   -0.001  0.015 -0.006
 C         -0.047 -0.150 -0.368   -0.239 -0.080  0.030   -0.071 -0.055  0.006
 Cl         0.003  0.024  0.021    0.048 -0.035  0.010    0.012  0.014 -0.004
 C         -0.052  0.043  0.145   -0.278 -0.089  0.018   -0.072  0.062 -0.023
 H         -0.095  0.191  0.530   -0.411 -0.025 -0.007   -0.173  0.117 -0.031
 C          0.005 -0.005 -0.010    0.063 -0.028 -0.026    0.003 -0.148  0.119
 C          0.013 -0.072  0.073    0.148 -0.042 -0.006    0.034  0.049 -0.097
 Cl        -0.003  0.006 -0.002   -0.032 -0.014 -0.016   -0.001  0.000  0.019
 C          0.013  0.011 -0.013    0.160  0.035  0.030    0.036  0.062 -0.080
 H          0.021  0.046 -0.045    0.265  0.091  0.073    0.066  0.275 -0.291
 C          0.002  0.040 -0.039    0.093  0.066  0.041   -0.005 -0.196  0.243
 Cl        -0.003 -0.005  0.002   -0.121 -0.009 -0.009    0.001  0.004 -0.013
 C         -0.009 -0.018  0.018    0.171  0.059  0.063   -0.033  0.087 -0.120
 H         -0.019 -0.057  0.069    0.151  0.064  0.073   -0.064  0.451 -0.510
 C         -0.006  0.000 -0.016    0.176 -0.037 -0.028   -0.028 -0.099  0.039
 H         -0.011  0.004 -0.026    0.173 -0.023 -0.046   -0.051  0.047 -0.151
 TransDip  -0.010 -0.003  0.003   -0.059  0.017  0.017   -0.011  0.037 -0.066

 Mode:                25                     26                     27
 Frequency:       636.23                 681.31                 713.23
 Force Cnst:      1.5087                 2.0333                 1.1146
 Red. Mass:       6.3260                 7.4346                 3.7189
 IR Active:          YES                    YES                    YES
 IR Intens:        2.631                  2.083                  5.765
 Raman Active:       YES                    YES                    YES
               X      Y      Z        X      Y      Z        X      Y      Z
 C         -0.009  0.166  0.420    0.064  0.006  0.009    0.004 -0.081 -0.221
 C          0.029  0.025 -0.029   -0.032  0.060  0.002   -0.007  0.019  0.118
 H          0.072 -0.063 -0.382   -0.093  0.036  0.037   -0.026  0.157  0.580
 C          0.027 -0.087 -0.220   -0.041  0.027 -0.056   -0.008 -0.053 -0.197
 Cl        -0.006  0.006  0.015   -0.004 -0.008  0.004    0.001 -0.001  0.004
 C          0.008  0.059  0.291   -0.063  0.022  0.053   -0.002  0.091  0.245
 Cl        -0.007 -0.001 -0.017    0.037 -0.001 -0.002    0.000 -0.004 -0.008
 C         -0.011 -0.078 -0.223   -0.039 -0.041 -0.033    0.010 -0.052 -0.196
 Cl         0.005  0.006  0.016   -0.000  0.002  0.001   -0.002 -0.000  0.004
 C         -0.014  0.041 -0.032   -0.034 -0.036  0.032    0.007  0.014  0.118
 H         -0.039 -0.062 -0.396   -0.103  0.009  0.050    0.026  0.155  0.586
 C          0.001 -0.050 -0.079    0.105  0.114  0.132   -0.007  0.028 -0.030
 C          0.051 -0.045 -0.065    0.211  0.064  0.037   -0.029 -0.016  0.035
 Cl         0.003  0.026  0.022   -0.020 -0.049 -0.045    0.001 -0.000 -0.002
 C          0.061 -0.023  0.038    0.257 -0.206 -0.165   -0.037  0.028 -0.002
 H          0.125 -0.084  0.172    0.291 -0.219 -0.122   -0.058  0.068 -0.066
 C          0.003  0.084 -0.034   -0.106 -0.063 -0.076    0.007 -0.022  0.020
 Cl        -0.001 -0.008 -0.005    0.053 -0.012 -0.010   -0.003  0.002  0.002
 C         -0.076 -0.049  0.022   -0.227 -0.048 -0.030    0.037  0.025 -0.010
 H         -0.201 -0.130  0.200    0.039 -0.161 -0.090    0.051  0.046 -0.044
 C         -0.038 -0.080 -0.138   -0.278  0.299  0.237    0.029 -0.010  0.025
 H         -0.104 -0.185 -0.093   -0.276  0.315  0.228    0.046 -0.013  0.047
 TransDip  -0.002 -0.041 -0.032   -0.021  0.026  0.032    0.000  0.032  0.070

 Mode:                28                     29                     30
 Frequency:       740.02                 774.54                 803.37
 Force Cnst:      1.2241                 3.3841                 2.6553
 Red. Mass:       3.7940                 9.5743                 6.9828
 IR Active:          YES                    YES                    YES
 IR Intens:        3.020                 48.276                 96.618
 Raman Active:       YES                    YES                    YES
               X      Y      Z        X      Y      Z        X      Y      Z
 C         -0.010 -0.001 -0.085   -0.292 -0.012 -0.010    0.015 -0.011  0.008
 C         -0.011  0.041 -0.013    0.010 -0.195  0.072    0.223 -0.087  0.020
 H          0.056  0.140  0.167    0.204 -0.097  0.019    0.130 -0.121  0.084
 C          0.002 -0.058  0.017    0.041 -0.117  0.031    0.190  0.292 -0.091
 Cl         0.005  0.018 -0.007    0.020  0.023 -0.007   -0.046 -0.095  0.030
 C          0.008 -0.064  0.038    0.182  0.033 -0.006   -0.013  0.274 -0.082
 Cl        -0.003  0.003 -0.001   -0.063 -0.002  0.000    0.003 -0.001  0.000
 C          0.005 -0.049  0.013    0.016  0.167 -0.051   -0.197  0.271 -0.086
 Cl        -0.004  0.016 -0.006    0.028 -0.039  0.012    0.045 -0.090  0.028
 C          0.013  0.051 -0.014   -0.024  0.174 -0.053   -0.216 -0.114  0.032
 H         -0.037  0.139  0.170    0.194  0.072  0.007   -0.143 -0.144  0.067
 C         -0.012 -0.213  0.241   -0.233  0.079  0.049    0.010 -0.055  0.053
 C         -0.001  0.159 -0.169    0.184  0.213  0.213   -0.005  0.012 -0.050
 Cl        -0.001 -0.005  0.003   -0.054 -0.067 -0.063    0.002  0.004  0.005
 C         -0.001 -0.048  0.077    0.278  0.102  0.087   -0.009 -0.010  0.007
 H         -0.010 -0.330  0.389    0.150  0.052  0.009    0.006 -0.063  0.082
 C          0.016  0.113 -0.123    0.322  0.025  0.040   -0.011  0.043 -0.043
 Cl        -0.005 -0.002  0.001   -0.107 -0.015 -0.015    0.003 -0.002  0.002
 C          0.005 -0.101  0.110    0.004 -0.162 -0.156   -0.007 -0.051  0.065
 H         -0.012 -0.056  0.071   -0.135 -0.133 -0.087   -0.021  0.261 -0.278
 C          0.011  0.053 -0.089   -0.039 -0.016 -0.013    0.003 -0.049  0.013
 H          0.021  0.399 -0.469    0.279  0.117  0.173   -0.024  0.303 -0.413
 TransDip  -0.002 -0.041  0.037    0.163  0.117  0.096   -0.013  0.289 -0.123

 Mode:                31                     32                     33
 Frequency:       837.76                 859.57                 885.12
 Force Cnst:      0.6237                 3.5820                 0.6617
 Red. Mass:       1.5083                 8.2283                 1.4335
 IR Active:          YES                    YES                    YES
 IR Intens:       14.826                 36.840                 14.295
 Raman Active:       YES                    YES                    YES
               X      Y      Z        X      Y      Z        X      Y      Z
 C          0.013  0.001 -0.006    0.269  0.005  0.008   -0.001  0.000  0.001
 C          0.031  0.006 -0.022    0.067  0.224 -0.067    0.000 -0.001 -0.002
 H          0.030  0.054  0.124   -0.096  0.136 -0.061   -0.001  0.002  0.010
 C          0.030  0.039 -0.003    0.040  0.185 -0.058    0.000 -0.000  0.001
 Cl        -0.007 -0.011  0.003   -0.031 -0.037  0.012    0.000  0.000 -0.000
 C         -0.009  0.020 -0.006   -0.188 -0.009 -0.000    0.001 -0.000 -0.000
 Cl         0.002  0.001 -0.000    0.040  0.000  0.000   -0.000  0.000 -0.000
 C         -0.030  0.023  0.004    0.065 -0.198  0.063   -0.000  0.001  0.000
 Cl         0.004 -0.008  0.002   -0.034  0.041 -0.013    0.000 -0.000 -0.000
 C         -0.027 -0.014 -0.021    0.090 -0.220  0.071   -0.000  0.001 -0.001
 H         -0.038  0.043  0.133   -0.073 -0.160 -0.009   -0.001  0.002  0.002
 C          0.000 -0.068  0.081   -0.020  0.058  0.021   -0.000  0.002 -0.004
 C         -0.000  0.014 -0.018   -0.012  0.167  0.154   -0.001 -0.038  0.042
 Cl        -0.000 -0.000  0.000   -0.023 -0.036 -0.033    0.000  0.003 -0.003
 C         -0.002  0.000  0.011   -0.047  0.195  0.163    0.002  0.116 -0.131
 H         -0.002  0.008  0.002   -0.290  0.062  0.075   -0.004 -0.650  0.730
 C          0.004 -0.033  0.044    0.245  0.022  0.015   -0.002 -0.043  0.048
 Cl        -0.001  0.003 -0.004   -0.044 -0.006 -0.005    0.000  0.003 -0.003
 C         -0.003  0.063 -0.085   -0.115 -0.242 -0.188   -0.000  0.011 -0.011
 H         -0.030 -0.497  0.565   -0.361 -0.048 -0.243   -0.000 -0.031  0.036
 C         -0.000  0.060 -0.086   -0.067 -0.082 -0.046    0.001 -0.011  0.014
 H          0.007 -0.397  0.436    0.121  0.067 -0.034    0.000  0.040 -0.045
 TransDip   0.001 -0.027  0.120    0.180  0.054  0.050   -0.001 -0.081  0.090

 Mode:                34                     35                     36
 Frequency:       896.28                 902.18                 971.69
 Force Cnst:      0.7395                 0.6476                 0.7560
 Red. Mass:       1.5625                 1.3504                 1.3590
 IR Active:          YES                    YES                    YES
 IR Intens:       13.552                  0.390                  0.072
 Raman Active:       YES                    YES                    YES
               X      Y      Z        X      Y      Z        X      Y      Z
 C         -0.002  0.031  0.107   -0.001  0.002  0.010    0.001 -0.005 -0.012
 C         -0.005 -0.033 -0.105   -0.001 -0.041 -0.125    0.003  0.003  0.005
 H         -0.007  0.182  0.562   -0.002  0.235  0.727    0.004 -0.005 -0.022
 C         -0.008  0.004  0.033   -0.002  0.010  0.038    0.004  0.002 -0.002
 Cl         0.001  0.001 -0.003    0.000 -0.000 -0.003   -0.000 -0.000  0.000
 C          0.001 -0.002  0.006   -0.001 -0.000  0.001   -0.001 -0.001 -0.000
 Cl        -0.000 -0.000 -0.000    0.000 -0.000 -0.000    0.000  0.000 -0.000
 C          0.008  0.008  0.040    0.000 -0.010 -0.030   -0.006  0.003 -0.002
 Cl        -0.001  0.001 -0.003    0.000  0.001  0.003    0.001 -0.001  0.000
 C          0.006 -0.042 -0.131    0.000  0.033  0.100   -0.004  0.009  0.004
 H          0.008  0.232  0.720    0.004 -0.192 -0.590   -0.007 -0.001 -0.035
 C          0.002  0.035 -0.031   -0.005  0.004 -0.003   -0.000 -0.022  0.023
 C          0.005 -0.018 -0.001    0.001 -0.003 -0.003    0.000 -0.008  0.004
 Cl         0.000  0.001  0.000   -0.000  0.000  0.000    0.000  0.001  0.000
 C          0.013 -0.003 -0.004    0.005 -0.002  0.000   -0.001  0.013 -0.013
 H          0.033  0.015 -0.005    0.009  0.006 -0.004    0.001 -0.060  0.071
 C         -0.002  0.009 -0.001    0.003  0.001  0.001    0.001  0.008 -0.008
 Cl         0.000 -0.001 -0.000   -0.001 -0.000 -0.000   -0.000 -0.001  0.001
 C         -0.014 -0.019  0.012    0.001 -0.000 -0.000    0.001 -0.075  0.086
 H         -0.037  0.106 -0.115    0.000  0.004 -0.004    0.016  0.419 -0.482
 C         -0.004 -0.020 -0.004   -0.000 -0.001  0.002   -0.000  0.088 -0.096
 H         -0.002  0.005 -0.031   -0.001 -0.001  0.002    0.003 -0.488  0.558
 TransDip  -0.004  0.027  0.115   -0.012 -0.008  0.014    0.008  0.003  0.000

 Mode:                37                     38                     39
 Frequency:      1044.48                1053.88                1104.89
 Force Cnst:      4.8953                 2.8835                 2.4522
 Red. Mass:       7.6159                 4.4064                 3.4093
 IR Active:          YES                    YES                    YES
 IR Intens:       23.838                 12.091                 20.074
 Raman Active:       YES                    YES                    YES
               X      Y      Z        X      Y      Z        X      Y      Z
 C          0.100  0.002  0.003    0.046  0.001  0.001    0.164  0.004 -0.006
 C         -0.141  0.222 -0.070    0.031 -0.213  0.066   -0.025 -0.092  0.025
 H          0.000  0.301 -0.105   -0.185 -0.346  0.106   -0.258 -0.224  0.094
 C         -0.084 -0.240  0.075   -0.039  0.015 -0.006   -0.088 -0.102  0.032
 Cl         0.011  0.023 -0.007    0.007  0.005 -0.001    0.011  0.013 -0.004
 C          0.377  0.002  0.001   -0.142 -0.002 -0.000    0.023  0.004 -0.001
 Cl        -0.046 -0.001 -0.000    0.021  0.000  0.000    0.002 -0.000  0.000
 C         -0.090  0.241 -0.076   -0.044 -0.016  0.005   -0.091  0.095 -0.030
 Cl         0.012 -0.022  0.007    0.008 -0.005  0.001    0.010 -0.013  0.004
 C         -0.141 -0.223  0.070    0.026  0.214 -0.067   -0.021  0.085 -0.025
 H          0.012 -0.311  0.080   -0.196  0.346 -0.100   -0.276  0.225 -0.085
 C          0.162 -0.005 -0.003    0.150 -0.012 -0.008    0.184  0.035  0.031
 C         -0.024 -0.129 -0.114   -0.028 -0.159 -0.144    0.073  0.166  0.149
 Cl         0.004  0.010  0.010    0.004  0.014  0.013   -0.008 -0.019 -0.017
 C         -0.086  0.130  0.113   -0.084  0.142  0.126   -0.074 -0.006 -0.007
 H          0.091  0.224  0.200    0.186  0.284  0.254   -0.460 -0.192 -0.177
 C          0.060  0.007  0.006    0.054  0.008  0.007   -0.086 -0.009 -0.009
 Cl        -0.003 -0.000 -0.000   -0.003 -0.000 -0.000    0.012  0.001  0.001
 C         -0.046 -0.136 -0.119   -0.039 -0.146 -0.131   -0.078 -0.004 -0.004
 H          0.091 -0.193 -0.163    0.171 -0.240 -0.185   -0.346  0.089  0.069
 C         -0.041  0.087  0.076   -0.046  0.105  0.097    0.066 -0.097 -0.084
 H          0.043  0.130  0.111    0.078  0.191  0.127   -0.154 -0.228 -0.192
 TransDip   0.142 -0.046 -0.046   -0.031 -0.075 -0.076   -0.086  0.078  0.084

 Mode:                40                     41                     42
 Frequency:      1113.61                1162.46                1171.34
 Force Cnst:      1.9006                 1.1013                 1.7097
 Red. Mass:       2.6012                 1.3832                 2.1149
 IR Active:          YES                    YES                    YES
 IR Intens:       55.755                  8.884                 41.887
 Raman Active:       YES                    YES                    YES
               X      Y      Z        X      Y      Z        X      Y      Z
 C          0.025 -0.001  0.014   -0.016 -0.004  0.017    0.001 -0.004  0.004
 C         -0.002 -0.011  0.001    0.010  0.012 -0.008   -0.066 -0.009  0.002
 H         -0.042 -0.032  0.019    0.098  0.068 -0.000   -0.557 -0.266  0.093
 C         -0.007 -0.008  0.002    0.001 -0.005  0.001    0.065  0.121 -0.038
 Cl         0.001  0.001 -0.000   -0.000  0.000 -0.000   -0.006 -0.014  0.004
 C          0.005 -0.003  0.001   -0.025 -0.005  0.002    0.210  0.002  0.001
 Cl         0.000  0.000 -0.000    0.003  0.000 -0.000   -0.025 -0.000 -0.000
 C         -0.013  0.012 -0.004   -0.007  0.011 -0.004    0.079 -0.116  0.035
 Cl         0.002 -0.002  0.001    0.001 -0.001  0.000   -0.007  0.014 -0.004
 C         -0.005  0.019 -0.010    0.008 -0.001 -0.003   -0.074  0.009 -0.004
 H         -0.056  0.056  0.007    0.082 -0.031  0.031   -0.621  0.283 -0.090
 C          0.032 -0.039 -0.032    0.002 -0.043 -0.037   -0.022 -0.009 -0.007
 C         -0.046 -0.051 -0.048    0.067  0.055  0.050    0.008  0.009  0.007
 Cl         0.005  0.007  0.006   -0.006 -0.005 -0.005   -0.001 -0.001 -0.001
 C         -0.030 -0.047 -0.041   -0.026  0.052  0.046    0.005  0.006  0.006
 H         -0.567 -0.332 -0.297   -0.103  0.021  0.020    0.026  0.019  0.016
 C          0.299 -0.012 -0.004   -0.052 -0.015 -0.014   -0.013 -0.002 -0.002
 Cl        -0.033 -0.000 -0.001    0.005  0.001  0.001    0.001  0.000  0.000
 C          0.038  0.083  0.071    0.073 -0.006 -0.005    0.019  0.002  0.002
 H         -0.087  0.143  0.127    0.735 -0.248 -0.201    0.163 -0.051 -0.040
 C         -0.119  0.063  0.053   -0.068 -0.005 -0.007   -0.014 -0.002 -0.002
 H         -0.505 -0.125 -0.117   -0.461 -0.205 -0.186   -0.066 -0.030 -0.023
 TransDip   0.234 -0.034 -0.033   -0.088  0.027  0.024    0.207  0.007  0.005

 Mode:                43                     44                     45
 Frequency:      1226.61                1264.95                1279.86
 Force Cnst:      1.4513                 1.5561                 8.0975
 Red. Mass:       1.6372                 1.6506                 8.3903
 IR Active:          YES                    YES                    YES
 IR Intens:       19.376                  4.704                 10.024
 Raman Active:       YES                    YES                    YES
               X      Y      Z        X      Y      Z        X      Y      Z
 C          0.000 -0.003  0.001    0.084  0.043 -0.023   -0.139  0.277 -0.103
 C          0.047 -0.044  0.014   -0.009 -0.019  0.009   -0.191 -0.124  0.044
 H          0.639  0.267 -0.090   -0.159 -0.111  0.021    0.042 -0.004 -0.018
 C         -0.113 -0.051  0.015    0.000 -0.060  0.019    0.192 -0.094  0.030
 Cl         0.006  0.005 -0.002    0.002  0.004 -0.001    0.002 -0.001  0.000
 C         -0.010  0.129 -0.040   -0.015  0.037 -0.012    0.030  0.293 -0.090
 Cl         0.001 -0.004  0.001    0.002 -0.000  0.000   -0.004 -0.002  0.001
 C          0.113 -0.037  0.012   -0.042  0.015 -0.004   -0.117 -0.230  0.071
 Cl        -0.006  0.004 -0.001    0.001 -0.002  0.001   -0.008  0.009 -0.003
 C         -0.041 -0.048  0.015    0.039 -0.019  0.007    0.138 -0.120  0.043
 H         -0.623  0.241 -0.084   -0.066  0.037 -0.018    0.300 -0.225  0.050
 C         -0.000  0.000  0.005   -0.053  0.061  0.056    0.091  0.199  0.196
 C         -0.004 -0.002 -0.002   -0.132  0.020  0.015    0.193 -0.108 -0.097
 Cl         0.000  0.000  0.001    0.003  0.000  0.001    0.003  0.001  0.001
 C          0.001 -0.000 -0.000    0.051 -0.029 -0.025   -0.149 -0.057 -0.055
 H          0.019  0.008  0.008    0.658  0.273  0.247   -0.294 -0.144 -0.108
 C          0.003 -0.001 -0.001    0.051 -0.036 -0.030   -0.022  0.161  0.140
 Cl        -0.000 -0.000  0.000   -0.005  0.000  0.000    0.002 -0.000 -0.000
 C          0.001  0.000 -0.000    0.029  0.007  0.006    0.094 -0.089 -0.075
 H          0.002 -0.000 -0.000   -0.028  0.030  0.025   -0.092 -0.029 -0.025
 C         -0.000 -0.000 -0.002   -0.009 -0.024 -0.022   -0.088 -0.084 -0.082
 H         -0.019 -0.018 -0.002   -0.457 -0.259 -0.224   -0.155 -0.142 -0.101
 TransDip  -0.009 -0.136  0.038   -0.049 -0.047 -0.017    0.057 -0.084 -0.009

 Mode:                46                     47                     48
 Frequency:      1294.90                1306.10                1392.89
 Force Cnst:      6.1612                 2.8687                 3.2597
 Red. Mass:       6.2366                 2.8542                 2.8516
 IR Active:          YES                    YES                    YES
 IR Intens:        0.934                 13.982                 43.224
 Raman Active:       YES                    YES                    YES
               X      Y      Z        X      Y      Z        X      Y      Z
 C         -0.073 -0.166  0.011   -0.188 -0.001 -0.004   -0.009  0.128 -0.052
 C          0.134  0.062 -0.013   -0.047 -0.017  0.002    0.107 -0.034  0.012
 H          0.086  0.027 -0.041    0.295  0.183 -0.046   -0.260 -0.252  0.069
 C         -0.155  0.144 -0.043    0.039  0.090 -0.028   -0.115 -0.018  0.006
 Cl        -0.002 -0.004  0.001   -0.003 -0.007  0.002    0.004  0.003 -0.001
 C          0.015 -0.215  0.064    0.048  0.004 -0.001    0.010  0.029 -0.009
 Cl        -0.002  0.000 -0.000   -0.006 -0.000 -0.000   -0.001 -0.003  0.001
 C          0.180  0.080 -0.023    0.030 -0.092  0.029    0.110 -0.040  0.014
 Cl         0.000  0.001 -0.000   -0.003  0.006 -0.002   -0.004  0.004 -0.001
 C         -0.165  0.074 -0.015   -0.039  0.011 -0.002   -0.121 -0.022  0.007
 H          0.168 -0.113  0.007    0.290 -0.167  0.053    0.359 -0.286  0.079
 C          0.068  0.261  0.209    0.206 -0.027 -0.021    0.034  0.025  0.048
 C          0.104 -0.079 -0.063   -0.043  0.045  0.043   -0.144 -0.029 -0.028
 Cl         0.003  0.001  0.001   -0.002 -0.003 -0.003    0.003  0.002  0.002
 C         -0.144 -0.084 -0.076   -0.004  0.061  0.054    0.152  0.005  0.005
 H          0.251  0.107  0.109    0.128  0.139  0.117   -0.277 -0.225 -0.205
 C          0.011  0.122  0.105    0.007 -0.117 -0.101    0.005  0.071  0.063
 Cl        -0.001  0.001  0.000    0.002  0.001  0.001   -0.001 -0.004 -0.003
 C          0.134 -0.084 -0.070   -0.078 -0.009 -0.010   -0.150 -0.003 -0.006
 H         -0.266  0.058  0.044   -0.418  0.110  0.089    0.445 -0.230 -0.193
 C         -0.089 -0.098 -0.082    0.116  0.057  0.046    0.098 -0.025 -0.025
 H         -0.422 -0.268 -0.248   -0.481 -0.268 -0.218   -0.040 -0.122 -0.084
 TransDip   0.020 -0.004 -0.024    0.119  0.011  0.003   -0.003 -0.208 -0.036

 Mode:                49                     50                     51
 Frequency:      1414.34                1451.86                1501.93
 Force Cnst:      3.7129                 4.2188                 3.9591
 Red. Mass:       3.1503                 3.3970                 2.9788
 IR Active:          YES                    YES                    YES
 IR Intens:       23.809                105.068                 63.337
 Raman Active:       YES                    YES                    YES
               X      Y      Z        X      Y      Z        X      Y      Z
 C          0.007  0.161 -0.028    0.154  0.017  0.002   -0.092 -0.001  0.004
 C          0.138 -0.010  0.001    0.003 -0.091  0.028   -0.020  0.019 -0.008
 H         -0.452 -0.342  0.123    0.500  0.164 -0.050   -0.100 -0.014  0.017
 C         -0.096 -0.079  0.024   -0.192  0.139 -0.044    0.074 -0.039  0.012
 Cl         0.004  0.005 -0.001    0.003 -0.005  0.002   -0.001  0.001 -0.000
 C         -0.024  0.072 -0.022    0.197  0.014 -0.003   -0.056  0.013 -0.004
 Cl         0.001 -0.003  0.001   -0.008 -0.000  0.000    0.002 -0.000  0.000
 C          0.126 -0.032  0.010   -0.173 -0.157  0.048    0.072  0.024 -0.007
 Cl        -0.004  0.003 -0.001    0.002  0.006 -0.002   -0.001 -0.001  0.000
 C         -0.126 -0.034  0.007   -0.020  0.087 -0.028   -0.035 -0.009  0.004
 H          0.292 -0.262  0.095    0.534 -0.183  0.065   -0.052 -0.008 -0.001
 C         -0.043 -0.093 -0.047   -0.010 -0.029 -0.023    0.197 -0.037 -0.029
 C          0.144  0.026  0.022   -0.019  0.041  0.035   -0.050  0.095  0.085
 Cl        -0.004 -0.002 -0.002    0.000 -0.001 -0.001    0.002 -0.003 -0.003
 C         -0.110  0.031  0.025   -0.041 -0.037 -0.034   -0.135 -0.100 -0.090
 H          0.141  0.171  0.157    0.211  0.088  0.081    0.455  0.191  0.175
 C         -0.012 -0.108 -0.095    0.042  0.003  0.003    0.139  0.032  0.030
 Cl         0.001  0.004  0.003   -0.002  0.000  0.000   -0.005 -0.000 -0.000
 C          0.113  0.024  0.021    0.013  0.032  0.028   -0.099  0.066  0.057
 H         -0.359  0.204  0.175    0.156 -0.014 -0.008    0.455 -0.125 -0.099
 C         -0.084  0.036  0.027   -0.079 -0.033 -0.028   -0.089 -0.073 -0.066
 H          0.061  0.115  0.117    0.250  0.144  0.118    0.473  0.207  0.186
 TransDip  -0.031 -0.103  0.113    0.326  0.018  0.035    0.230  0.069  0.086

 Mode:                52                     53                     54
 Frequency:      1565.19                1587.98                1617.71
 Force Cnst:     11.4289                11.7448                 9.4347
 Red. Mass:       7.9181                 7.9050                 6.1190
 IR Active:          YES                    YES                    YES
 IR Intens:       55.921                 32.161                  1.625
 Raman Active:       YES                    YES                    YES
               X      Y      Z        X      Y      Z        X      Y      Z
 C         -0.010  0.376 -0.113   -0.011  0.188 -0.031   -0.232 -0.007 -0.001
 C         -0.127 -0.228  0.071   -0.029 -0.092  0.025    0.302  0.113 -0.035
 H          0.368  0.024 -0.013    0.102 -0.021  0.031   -0.391 -0.267  0.087
 C         -0.077  0.211 -0.066   -0.040  0.074 -0.025   -0.223  0.019 -0.006
 Cl         0.002 -0.001  0.000    0.001 -0.000  0.000    0.001 -0.001  0.000
 C          0.001 -0.335  0.103    0.000 -0.118  0.037    0.097  0.007 -0.002
 Cl         0.000  0.004 -0.001    0.000  0.001 -0.000    0.001 -0.000  0.000
 C          0.067  0.219 -0.067    0.038  0.078 -0.026   -0.219 -0.032  0.009
 Cl        -0.002 -0.001  0.001   -0.001 -0.000  0.000    0.001  0.001 -0.000
 C          0.146 -0.231  0.072    0.037 -0.097  0.026    0.294 -0.100  0.033
 H         -0.390  0.026 -0.025   -0.119 -0.018  0.027   -0.369  0.243 -0.078
 C         -0.004  0.052  0.075    0.031 -0.269 -0.209   -0.043 -0.006 -0.005
 C          0.072 -0.043 -0.040   -0.129  0.142  0.122    0.126 -0.014 -0.010
 Cl        -0.002 -0.001 -0.000    0.003  0.000  0.000   -0.001  0.001  0.001
 C         -0.004  0.065  0.056   -0.042 -0.164 -0.147   -0.138 -0.047 -0.043
 H         -0.055  0.048  0.041    0.220 -0.053 -0.038    0.128  0.090  0.082
 C          0.036 -0.135 -0.116   -0.066  0.302  0.263    0.079  0.018  0.017
 Cl        -0.001  0.002  0.002    0.001 -0.003 -0.003    0.000 -0.000 -0.000
 C         -0.070  0.090  0.075    0.182 -0.197 -0.170   -0.155  0.014  0.010
 H          0.177  0.011  0.012   -0.411 -0.004 -0.006    0.136 -0.097 -0.081
 C         -0.050 -0.063 -0.060    0.063  0.170  0.145    0.154  0.045  0.038
 H          0.191  0.039  0.069   -0.349 -0.036 -0.024   -0.127 -0.111 -0.089
 TransDip   0.015  0.216 -0.103   -0.018  0.171  0.058   -0.012  0.020  0.034

 Mode:                55                     56                     57
 Frequency:      1622.96                3183.85                3204.39
 Force Cnst:     10.1217                 6.5064                 6.6051
 Red. Mass:       6.5221                 1.0894                 1.0918
 IR Active:          YES                    YES                    YES
 IR Intens:       59.207                  2.633                  0.185
 Raman Active:       YES                    YES                    YES
               X      Y      Z        X      Y      Z        X      Y      Z
 C          0.180  0.005  0.001    0.000 -0.000 -0.000   -0.002  0.002 -0.001
 C         -0.145 -0.058  0.020   -0.000 -0.000  0.000    0.001 -0.001  0.000
 H          0.203  0.131 -0.044    0.000  0.000 -0.000   -0.012  0.020 -0.006
 C          0.096 -0.006  0.002    0.000 -0.000  0.000   -0.000  0.000 -0.000
 Cl        -0.000  0.000 -0.000   -0.000  0.000 -0.000    0.000  0.000 -0.000
 C         -0.040 -0.005  0.001   -0.000  0.000 -0.000    0.000  0.001 -0.000
 Cl        -0.001  0.000  0.000    0.000 -0.000 -0.000   -0.000  0.000  0.000
 C          0.098  0.013 -0.004   -0.000  0.000  0.000    0.003 -0.001  0.000
 Cl        -0.001 -0.000  0.000    0.000 -0.000  0.000   -0.000  0.000 -0.000
 C         -0.145  0.052 -0.020    0.001  0.003 -0.001   -0.042 -0.073  0.024
 H          0.199 -0.123  0.048   -0.016 -0.028  0.009    0.473  0.833 -0.269
 C         -0.253 -0.018 -0.016    0.002  0.001  0.001    0.000 -0.000  0.000
 C          0.250 -0.030 -0.027   -0.000  0.000  0.000    0.000 -0.000 -0.000
 Cl        -0.002  0.002  0.002   -0.000 -0.000 -0.000    0.000  0.000 -0.000
 C         -0.241 -0.083 -0.075    0.001 -0.001 -0.001    0.000 -0.000 -0.000
 H          0.220  0.154  0.143   -0.010  0.012  0.010   -0.003  0.003  0.003
 C          0.129  0.033  0.031    0.000  0.000  0.000    0.000  0.000  0.000
 Cl         0.001 -0.000 -0.000   -0.000 -0.000 -0.000   -0.000  0.000  0.000
 C         -0.271  0.021  0.014    0.007  0.016  0.014    0.001  0.002  0.002
 H          0.226 -0.169 -0.144   -0.113 -0.185 -0.164   -0.013 -0.020 -0.018
 C          0.304  0.091  0.086    0.047 -0.051 -0.046    0.001 -0.001 -0.001
 H         -0.307 -0.227 -0.205   -0.544  0.590  0.523   -0.015  0.016  0.015
 TransDip   0.238  0.045  0.046    0.042 -0.020 -0.022   -0.008  0.011 -0.003

 Mode:                58                     59                     60
 Frequency:      3210.86                3214.10                3218.28
 Force Cnst:      6.6475                 6.6471                 6.6689
 Red. Mass:       1.0944                 1.0921                 1.0928
 IR Active:          YES                    YES                    YES
 IR Intens:        0.338                  0.317                  1.027
 Raman Active:       YES                    YES                    YES
               X      Y      Z        X      Y      Z        X      Y      Z
 C         -0.000  0.000 -0.000    0.002  0.002 -0.001   -0.000 -0.000  0.000
 C          0.001 -0.001  0.000    0.043 -0.072  0.024   -0.000  0.000 -0.000
 H         -0.009  0.014 -0.005   -0.493  0.823 -0.267    0.001 -0.002  0.001
 C         -0.000 -0.000  0.000   -0.003 -0.001  0.000    0.000  0.000  0.000
 Cl        -0.000  0.000 -0.000    0.000  0.000 -0.000    0.000  0.000  0.000
 C          0.000  0.000 -0.000   -0.000  0.000 -0.000   -0.000  0.000 -0.000
 Cl        -0.000  0.000 -0.000    0.000  0.000 -0.000    0.000  0.000 -0.000
 C          0.000 -0.000  0.000   -0.000  0.000 -0.000   -0.000 -0.000 -0.000
 Cl        -0.000  0.000 -0.000   -0.000  0.000 -0.000    0.000 -0.000 -0.000
 C         -0.001 -0.001  0.000    0.001  0.002 -0.001    0.000  0.000 -0.000
 H          0.010  0.017 -0.006   -0.011 -0.020  0.006   -0.003 -0.005  0.002
 C          0.001  0.001  0.001   -0.000 -0.000  0.000   -0.000  0.000  0.000
 C         -0.000  0.000  0.000   -0.000 -0.000 -0.000   -0.003 -0.001 -0.001
 Cl         0.000  0.000  0.000    0.000  0.000 -0.000    0.000  0.000  0.000
 C          0.002 -0.002 -0.002    0.000 -0.000 -0.000    0.049 -0.054 -0.048
 H         -0.023  0.024  0.021   -0.001  0.001  0.001   -0.562  0.615  0.544
 C         -0.003  0.002  0.002    0.000 -0.000 -0.000    0.002  0.002  0.002
 Cl         0.000 -0.000 -0.000   -0.000  0.000 -0.000   -0.000 -0.000 -0.000
 C         -0.037 -0.057 -0.051    0.001  0.001  0.001    0.001  0.002  0.002
 H          0.409  0.648  0.574   -0.007 -0.011 -0.010   -0.014 -0.022 -0.019
 C          0.017 -0.014 -0.013   -0.001  0.000  0.000   -0.002  0.002  0.001
 H         -0.156  0.164  0.146    0.003 -0.003 -0.003    0.016 -0.018 -0.016
 TransDip  -0.010 -0.011 -0.011    0.003  0.017 -0.004   -0.015  0.021  0.019

 STANDARD THERMODYNAMIC QUANTITIES AT   298.15 K  AND     1.00 ATM

   This Molecule has  0 Imaginary Frequencies
   Zero point vibrational energy:       83.024 kcal/mol

   Atom    1 Element C  Has Mass   12.00000
   Atom    2 Element C  Has Mass   12.00000
   Atom    3 Element H  Has Mass    1.00783
   Atom    4 Element C  Has Mass   12.00000
   Atom    5 Element Cl Has Mass   34.96885
   Atom    6 Element C  Has Mass   12.00000
   Atom    7 Element Cl Has Mass   34.96885
   Atom    8 Element C  Has Mass   12.00000
   Atom    9 Element Cl Has Mass   34.96885
   Atom   10 Element C  Has Mass   12.00000
   Atom   11 Element H  Has Mass    1.00783
   Atom   12 Element C  Has Mass   12.00000
   Atom   13 Element C  Has Mass   12.00000
   Atom   14 Element Cl Has Mass   34.96885
   Atom   15 Element C  Has Mass   12.00000
   Atom   16 Element H  Has Mass    1.00783
   Atom   17 Element C  Has Mass   12.00000
   Atom   18 Element Cl Has Mass   34.96885
   Atom   19 Element C  Has Mass   12.00000
   Atom   20 Element H  Has Mass    1.00783
   Atom   21 Element C  Has Mass   12.00000
   Atom   22 Element H  Has Mass    1.00783
   Molecular Mass:   323.883400 amu
   Principal axes and moments of inertia in amu*Bohr^2:
                             1           2           3
    Eigenvalues --     3343.32422 13646.00412 15536.18561
          X               1.00000     0.00214     0.00164
          Y              -0.00216     0.99994     0.01111
          Z              -0.00162    -0.01111     0.99994
   Rotational Symmetry Number is   1
   The Molecule is an Asymmetric Top
   Translational Enthalpy:        0.889 kcal/mol
   Rotational Enthalpy:           0.889 kcal/mol
   Vibrational Enthalpy:         90.824 kcal/mol
   gas constant (RT):             0.592 kcal/mol
   Translational Entropy:        43.221  cal/mol.K
   Rotational Entropy:           34.915  cal/mol.K
   Vibrational Entropy:          51.589  cal/mol.K

   Total Enthalpy:               93.194 kcal/mol
   Total Entropy:               129.725  cal/mol.K

 ======================================================================

 STANDARD THERMODYNAMIC QUANTITIES FOR ANHARMONIC VIBRATION -- TOSH

   Zero point vibrational energy: ************ kcal/mol

   Vibrational Enthalpy:       Infinity kcal/mol
   Vibrational Entropy:             NaN  cal/mol.K

   Total Enthalpy:             Infinity kcal/mol
   Total Entropy:                   NaN  cal/mol.K

 ======================================================================

 STANDARD THERMODYNAMIC QUANTITIES FOR ANHARMONIC VIBRATION -- VPT2

   Zero point vibrational energy: ************ kcal/mol

   Vibrational Enthalpy:       Infinity kcal/mol
   Vibrational Entropy:             NaN  cal/mol.K

   Total Enthalpy:             Infinity kcal/mol
   Total Entropy:                   NaN  cal/mol.K

 ======================================================================

Archival summary:
1\1\december\FREQ\ProcedureUnspecified\BasisUnspecified\l5125\taweetha\ThuJan1615:28:032020ThuJan1615:28:032020\0\\#,FREQ,ProcedureUnspecified,BasisUnspecified,\\0,1\Cl\C,1,1.75821\C,2,1.39253,1,117.055\H,3,1.0811,2,120.238,1,-1.30564,0\C,3,1.38922,2,118.986,1,178.115,0\C,5,1.39057,3,121.099,2,-0.47033,0\H,6,1.08195,5,120.403,3,179.902,0\C,6,1.38959,5,118.755,3,0.3867,0\H,8,1.08376,6,119.214,5,178.888,0\C,8,1.40269,6,122.241,5,0.169913,0\C,10,1.48873,8,119.249,6,179.364,0\C,11,1.39586,10,119.997,8,56.851,0\H,12,1.08226,11,120.486,10,3.12908,0\C,12,1.3912,11,120.572,10,-177.813,0\C,11,1.39658,10,121.098,8,-120.598,0\H,15,1.08138,11,120.619,10,-1.61916,0\C,15,1.38887,11,120.495,10,177.794,0\C,14,1.40044,12,120.987,11,0.0502143,0\Cl,18,1.7361,14,121.034,12,-179.756,0\Cl,17,1.74743,15,118.135,11,-179.789,0\Cl,14,1.74748,12,118.195,11,-179.908,0\Cl,5,1.75427,3,119.14,2,179.781,0\\\@

 Total job time:  13562.07s(wall), 13561.02s(cpu) 
 Thu Jan 16 15:28:03 2020

        *************************************************************
        *                                                           *
        *  Thank you very much for using Q-Chem.  Have a nice day.  *
        *                                                           *
        *************************************************************
