# Supplementary material for: Quantum Chemical Investigation of Polychlorinated Dibenzodioxins, Dibenzofurans and Biphenyls: Relative Stability and Planarity Analysis
Source: Molecules. 2020 Dec 3;25(23):5697. doi: 10.3390/molecules25235697 (PMC7730433; doi:10.3390/molecules25235697)
Supplement: Supplementary file 1 [file molecules-25-05697-s001.zip › PCB/B3LYP/HClClClHClHHClH.out]

                  Welcome to Q-Chem
     A Quantum Leap Into The Future Of Chemistry


 Q-Chem 5.2 (devel), Q-Chem, Inc., Pleasanton, CA (2019)

 Yihan Shao,  Zhengting Gan,  E. Epifanovsky,  A. T. B. Gilbert,  M. Wormit,  
 J. Kussmann,  A. W. Lange,  A. Behn,  Jia Deng,  Xintian Feng,  D. Ghosh,  
 M. Goldey,  P. R. Horn,  L. D. Jacobson,  I. Kaliman,  T. Kus,  A. Landau,  
 Jie Liu,  E. I. Proynov,  R. M. Richard,  R. P. Steele,  E. J. Sundstrom,  
 H. L. Woodcock III,  P. M. Zimmerman,  D. Zuev,  B. Albrecht,  E. Alguire,  
 S. A. Baeppler,  D. Barton,  Z. Benda,  Y. A. Bernard,  E. J. Berquist,  
 K. B. Bravaya,  H. Burton,  D. Casanova,  Chun-Min Chang,  Yunqing Chen,  
 A. Chien,  K. D. Closser,  M. P. Coons,  S. Coriani,  S. Dasgupta,  
 A. L. Dempwolff,  M. Diedenhofen,  Hainam Do,  R. G. Edgar,  Po-Tung Fang,  
 S. Faraji,  S. Fatehi,  Qingguo Feng,  K. D. Fenk,  J. Fosso-Tande,  
 J. Gayvert,  Qinghui Ge,  A. Ghysels,  G. Gidofalvi,  J. Gomes,  
 J. Gonthier,  A. Gunina,  D. Hait,  M. W. D. Hanson-Heine,  
 P. H. P. Harbach,  A. W. Hauser,  M. F. Herbst,  J. E. Herr,  
 E. G. Hohenstein,  Z. C. Holden,  Kerwin Hui,  B. C. Huynh,  T.-C. Jagau,  
 Hyunjun Ji,  B. Kaduk,  K. Khistyaev,  Jaehoon Kim,  P. Klunzinger,  K. Koh,  
 D. Kosenkov,  L. Koulias,  T. Kowalczyk,  C. M. Krauter,  A. Kunitsa,  
 Ka Un Lao,  A. Laurent,  K. V. Lawler,  Joonho Lee,  D. Lefrancois,  
 S. Lehtola,  D. S. Levine,  Yi-Pei Li,  You-Sheng Lin,  Fenglai Liu,  
 E. Livshits,  A. Luenser,  P. Manohar,  E. Mansoor,  S. F. Manzer,  
 Shan-Ping Mao,  Yuezhi Mao,  N. Mardirossian,  A. V. Marenich,  
 T. Markovich,  L. A. Martinez-Martinez,  S. A. Maurer,  N. J. Mayhall,  
 S. C. McKenzie,  J.-M. Mewes,  P. Morgante,  A. F. Morrison,  
 J. W. Mullinax,  K. Nanda,  T. S. Nguyen-Beck,  R. Olivares-Amaya,  
 J. A. Parkhill,  Zheng Pei,  T. M. Perrine,  F. Plasser,  P. Pokhilko,  
 S. Prager,  A. Prociuk,  E. Ramos,  D. R. Rehn,  F. Rob,  M. Scheurer,  
 M. Schneider,  N. Sergueev,  S. M. Sharada,  S. Sharma,  D. W. Small,  
 T. Stauch,  T. Stein,  Yu-Chuan Su,  A. J. W. Thom,  A. Tkatchenko,  
 T. Tsuchimochi,  N. M. Tubman,  L. Vogt,  M. L. Vidal,  O. Vydrov,  
 M. A. Watson,  J. Wenzel,  M. de Wergifosse,  T. A. Wesolowski,  A. White,  
 J. Witte,  A. Yamada,  Jun Yang,  K. Yao,  S. Yeganeh,  S. R. Yost,  
 Zhi-Qiang You,  A. Zech,  Igor Ying Zhang,  Xing Zhang,  Yan Zhao,  
 Ying Zhu,  B. R. Brooks,  G. K. L. Chan,  C. J. Cramer,  M. S. Gordon,  
 W. J. Hehre,  A. Klamt,  M. W. Schmidt,  C. D. Sherrill,  D. G. Truhlar,  
 A. Aspuru-Guzik,  R. Baer,  A. T. Bell,  N. A. Besley,  Jeng-Da Chai,  
 A. E. DePrince, III,  R. A. DiStasio Jr.,  A. Dreuw,  B. D. Dunietz,  
 T. R. Furlani,  Chao-Ping Hsu,  Yousung Jung,  Jing Kong,  D. S. Lambrecht,  
 WanZhen Liang,  C. Ochsenfeld,  V. A. Rassolov,  L. V. Slipchenko,  
 J. E. Subotnik,  T. Van Voorhis,  J. M. Herbert,  A. I. Krylov,  
 P. M. W. Gill,  M. Head-Gordon

 Contributors to earlier versions of Q-Chem not listed above: 
 R. D. Adamson,  B. Austin,  J. Baker,  G. J. O. Beran,  K. Brandhorst,  
 S. T. Brown,  E. F. C. Byrd,  A. K. Chakraborty,  C.-L. Cheng,  
 Siu Hung Chien,  D. M. Chipman,  D. L. Crittenden,  H. Dachsel,  
 R. J. Doerksen,  A. D. Dutoi,  L. Fusti-Molnar,  W. A. Goddard III,  
 A. Golubeva-Zadorozhnaya,  S. R. Gwaltney,  G. Hawkins,  A. Heyden,  
 S. Hirata,  G. Kedziora,  F. J. Keil,  C. Kelley,  Jihan Kim,  R. A. King,  
 R. Z. Khaliullin,  P. P. Korambath,  W. Kurlancheek,  A. M. Lee,  M. S. Lee,  
 S. V. Levchenko,  Ching Yeh Lin,  D. Liotard,  R. C. Lochan,  I. Lotan,  
 P. E. Maslen,  N. Nair,  D. P. O'Neill,  D. Neuhauser,  E. Neuscamman,  
 C. M. Oana,  R. Olson,  B. Peters,  R. Peverati,  P. A. Pieniazek,  
 Y. M. Rhee,  J. Ritchie,  M. A. Rohrdanz,  E. Rosta,  N. J. Russ,  
 H. F. Schaefer III,  N. E. Schultz,  N. Shenvi,  A. C. Simmonett,  A. Sodt,  
 D. Stuck,  K. S. Thanthiriwatte,  V. Vanovschi,  Tao Wang,  A. Warshel,  
 C. F. Williams,  Q. Wu,  X. Xu,  W. Zhang

 Please cite Q-Chem as follows:
 Y. Shao et al., Mol. Phys. 113, 184-215 (2015)
 DOI: 10.1080/00268976.2014.952696

 Q-Chem 5.2.1 for Intel X86 EM64T Linux

 Parts of Q-Chem use Armadillo 8.300.2 (Tropical Shenanigans).
 http://arma.sourceforge.net/

 Q-Chem begins on Thu Jan 16 10:01:18 2020  

Host: 
0

     Scratch files written to /scratch/taweetham/qchem15621//
NAlpha2: 162
NElect   162
Mult     1

 Q-Chem warning in module libgen/rem_setup.C, line 2168:

 Setting Thresh to 1e-14


Checking the input file for inconsistencies... 	...done.

--------------------------------------------------------------
User input:
--------------------------------------------------------------
$MOLECULE
0 1
C 
C  1 1.394960
H  2 CH 1 119.528007
C  2 1.386606 1 120.846377 3 178.766605 0
Cl  4 CCl 2 119.698148 1 -179.612229 0
C  4 1.387279 2 120.235871 1 -0.083363 0
Cl  6 CCl 4 120.254637 2 -179.958574 0
C  6 1.387279 4 119.490737 2 0.041992 0
Cl  8 CCl 6 120.064298 4 179.568218 0
C  8 1.386606 6 120.235863 4 0.041336 0
H  10 CH 8 119.614146 6 178.681836 0
C  1 1.488550 2 120.827489 3 1.275929 0
C  12 1.394960 1 120.827496 2 44.635695 0
Cl  13 CCl 12 119.528011 1 1.275194 0
C  13 1.386606 12 120.846392 1 -179.957497 0
H  15 CH 13 119.698155 12 -179.612829 0
C  15 1.387278 13 120.235860 12 -0.083872 0
H  17 CH 15 120.254633 13 -179.958492 0
C  17 1.387279 15 119.490737 13 0.041666 0
Cl  19 CCl 17 120.064293 15 179.568399 0
C  19 1.386606 17 120.235874 15 0.041790 0
H  21 CH 19 119.614152 17 178.681599 0

CH=1.08273
CCl=1.75400
$END

$REM
   JOB_TYPE	OPTIMIZATION
   BASIS	6-311++G**
   METHOD	B3LYP
   SYM_IGNORE	TRUE
   SCF_GUESS_ALWAYS     TRUE
   SYM_IGNORE   TRUE
   S2THRESH     15
   THRESH       15
$END

--------------------------------------------------------------
 ----------------------------------------------------------------
             Standard Nuclear Orientation (Angstroms)
    I     Atom           X                Y                Z
 ----------------------------------------------------------------
    1      C       0.0000000000     0.0000000000     0.0000000000
    2      C       0.0000000000     0.0000000000     1.3949600000
    3      H       0.9420994930     0.0000000000     1.9285823367
    4      C      -1.1901880373     0.0256249026     2.1059255403
    5      Cl     -1.1548436435     0.0351778398     3.8595433764
    6      C      -2.4041742747     0.0535064326     1.4351028665
    7      Cl     -3.9099833729     0.0870232313     2.3339530118
    8      C      -2.4180259722     0.0546630380     0.0478935036
    9      Cl     -3.9445745286     0.0782926128    -0.8155919614
   10      C      -1.2274122092     0.0272853135    -0.6622934626
   11      H      -1.2503451014     0.0068111236    -1.7445869269
   12      C       1.2779219872    -0.0284629571    -0.7628147595
   13      C       2.3095886281    -0.8932703637    -0.3971844912
   14      Cl      2.0841394724    -1.9836059182     0.9581225060
   15      C       3.5004827568    -0.9194878930    -1.1069450245
   16      H       4.2865586447    -1.6026019117    -0.8107285686
   17      C       3.6821124948    -0.0819958503    -2.1978886372
   18      H       4.6116429624    -0.1026930066    -2.7527300472
   19      C       2.6636000698     0.7822218600    -2.5724593424
   20      Cl      2.8813918386     1.8556545918    -3.9424319391
   21      C       1.4736782845     0.8090230106    -1.8610916159
   22      H       0.6936781770     1.5025559907    -2.1490431582
 ----------------------------------------------------------------
 Nuclear Repulsion Energy =        1691.15775074 hartrees
 There are       81 alpha and       81 beta electrons
 Requested basis set is 6-311++G(d,p)
 There are 162 shells and 449 basis functions

 Total QAlloc Memory Limit   2000 MB
 Mega-Array Size       188 MB
 MEM_STATIC part       192 MB
 A cutoff of  1.0D-15 yielded  10073 shell pairs
 There are     83692 function pairs (     89863 Cartesian)
 Smallest overlap matrix eigenvalue = 3.16E-07
 Linear dependence detected in AO basis
 Number of orthogonalized atomic orbitals = 444
 Maximum deviation from orthogonality = 1.182E-09

 Scale SEOQF with 1.000000e-01/1.000000e-01/1.000000e-01

 Standard Electronic Orientation quadrupole field applied
 Nucleus-field energy     =    -0.0000000355 hartrees
 Guess from superposition of atomic densities
 Warning:  Energy on first SCF cycle will be non-variational
 SAD guess density has 162.000000 electrons

 -----------------------------------------------------------------------
  General SCF calculation program by
  Eric Jon Sundstrom, Paul Horn, Yuezhi Mao, Dmitri Zuev, Alec White,
  David Stuck, Shaama M.S., Shane Yost, Joonho Lee, David Small,
  Daniel Levine, Susi Lehtola, Hugh Burton, Evgeny Epifanovsky,
  Bang C. Huynh
 -----------------------------------------------------------------------
 Exchange:     0.2000 Hartree-Fock + 0.0800 Slater + 0.7200 B88
 Correlation:  0.1900 VWN1RPA + 0.8100 LYP
 Using SG-1 standard quadrature grid
 A restricted SCF calculation will be
 performed using DIIS
 SCF converges when DIIS error is below 1.0e-08
 ---------------------------------------
  Cycle       Energy         DIIS error
 ---------------------------------------
    1   -2765.5819657297      2.94e-02  
    2   -2761.3678945441      2.38e-03  
    3   -2761.2689273421      2.98e-03  
    4   -2761.4994628419      6.88e-04  
    5   -2761.5100324080      3.30e-04  
    6   -2761.5125953197      1.02e-04  
    7   -2761.5128339406      2.72e-05  
    8   -2761.5128489061      1.13e-05  
    9   -2761.5128518819      3.05e-06  
   10   -2761.5128521136      9.28e-07  
   11   -2761.5128521343      2.12e-07  
   12   -2761.5128521353      1.03e-07  
   13   -2761.5128521357      3.47e-08  
   14   -2761.5128521358      9.40e-09  Convergence criterion met
 ---------------------------------------
 SCF time:   CPU 614.68s  wall 615.00s 
 SCF   energy in the final basis set =    -2761.5128521358
 Total energy in the final basis set =    -2761.5128521358

 --------------------------------------------------------------

                    Orbital Energies (a.u.)
 --------------------------------------------------------------

 Alpha MOs
 -- Occupied --
********-101.5736-101.5736-101.5728-101.5722 -10.2712 -10.2699 -10.2691
-10.2649 -10.2641 -10.2317 -10.2272 -10.2170 -10.2169 -10.2156 -10.2155
-10.2130  -9.4889  -9.4881  -9.4881  -9.4872  -9.4866  -7.2535  -7.2530
 -7.2528  -7.2519  -7.2516  -7.2437  -7.2432  -7.2430  -7.2428  -7.2426
 -7.2422  -7.2421  -7.2416  -7.2415  -7.2405  -0.9508  -0.9350  -0.9011
 -0.8957  -0.8737  -0.8564  -0.8459  -0.8059  -0.7641  -0.7609  -0.7446
 -0.6704  -0.6481  -0.6332  -0.6086  -0.5521  -0.5384  -0.5308  -0.5108
 -0.4983  -0.4799  -0.4662  -0.4642  -0.4621  -0.4514  -0.4361  -0.4267
 -0.4115  -0.4023  -0.4017  -0.3885  -0.3836  -0.3646  -0.3515  -0.3461
 -0.3405  -0.3384  -0.3360  -0.3310  -0.3137  -0.3023  -0.2736  -0.2720
 -0.2593
 -- Virtual --
 -0.0741  -0.0531  -0.0515  -0.0397  -0.0258  -0.0171  -0.0089  -0.0005
  0.0015   0.0131   0.0162   0.0186   0.0233   0.0290   0.0337   0.0393
  0.0461   0.0536   0.0557   0.0636   0.0672   0.0704   0.0743   0.0800
  0.0828   0.0872   0.0896   0.0942   0.0955   0.0989   0.1035   0.1057
  0.1104   0.1115   0.1144   0.1173   0.1198   0.1252   0.1259   0.1287
  0.1312   0.1348   0.1388   0.1418   0.1434   0.1460   0.1502   0.1533
  0.1598   0.1633   0.1666   0.1699   0.1748   0.1795   0.1806   0.1844
  0.1911   0.1936   0.2035   0.2088   0.2123   0.2150   0.2180   0.2215
  0.2254   0.2304   0.2381   0.2437   0.2455   0.2497   0.2515   0.2569
  0.2645   0.2674   0.2696   0.2717   0.2765   0.2790   0.2801   0.2818
  0.2891   0.2907   0.2939   0.2999   0.3093   0.3166   0.3215   0.3233
  0.3317   0.3363   0.3391   0.3502   0.3622   0.4183   0.4227   0.4298
  0.4351   0.4390   0.4420   0.4499   0.4538   0.4546   0.4646   0.4663
  0.4736   0.4792   0.4888   0.4987   0.5004   0.5026   0.5136   0.5229
  0.5351   0.5464   0.5473   0.5504   0.5689   0.5721   0.5787   0.5818
  0.5852   0.5868   0.6017   0.6062   0.6137   0.6203   0.6248   0.6375
  0.6413   0.6467   0.6503   0.6644   0.6708   0.6860   0.6889   0.6968
  0.7039   0.7086   0.7192   0.7243   0.7383   0.7530   0.7786   0.7867
  0.8181   0.8227   0.8277   0.8338   0.8386   0.8399   0.8462   0.8478
  0.8487   0.8499   0.8538   0.8582   0.8614   0.8652   0.8691   0.8713
  0.8794   0.8879   0.8895   0.8954   0.9002   0.9079   0.9192   0.9245
  0.9300   0.9385   0.9427   0.9520   0.9556   0.9574   0.9633   0.9697
  0.9746   0.9909   0.9984   1.0107   1.0125   1.0227   1.0420   1.0639
  1.0670   1.0842   1.0989   1.1095   1.1339   1.1440   1.1806   1.2161
  1.2253   1.2309   1.2371   1.2377   1.2475   1.2637   1.2760   1.2806
  1.2957   1.3080   1.3271   1.3440   1.3549   1.3559   1.4103   1.4507
  1.4827   1.4954   1.5030   1.5116   1.5423   1.5502   1.5784   1.5862
  1.6010   1.6062   1.6243   1.6463   1.6510   1.6778   1.6901   1.6951
  1.7143   1.7690   1.7728   1.8016   1.8195   1.8309   1.8627   1.8841
  1.8882   1.8944   1.9020   1.9156   1.9278   1.9379   1.9459   1.9583
  1.9602   1.9891   2.0007   2.0357   2.0629   2.0789   2.0869   2.1266
  2.1463   2.1747   2.2090   2.2328   2.2565   2.2577   2.2639   2.2735
  2.2841   2.3009   2.3031   2.3120   2.3200   2.3205   2.3414   2.3834
  2.4253   2.4263   2.4417   2.4494   2.4654   2.5094   2.5211   2.5346
  2.5468   2.5553   2.5594   2.6008   2.6167   2.6375   2.6500   2.6740
  2.6965   2.7104   2.7196   2.7358   2.7427   2.7520   2.7681   2.7763
  2.7799   2.7841   2.8182   2.8348   2.8411   2.8526   2.8970   2.9179
  2.9742   2.9819   3.0645   3.0838   3.0886   3.1246   3.1475   3.1514
  3.1711   3.2200   3.2266   3.2652   3.3375   3.3656   3.4027   3.4272
  3.5371   3.5831   3.6732   3.7127   3.7229   3.7931   3.8744   4.0059
  4.0410   4.0910   4.1297   4.4087   4.8053   4.8323   9.7374   9.7724
  9.7906   9.8101   9.8166  23.3743  23.5381  23.8526  23.8632  23.8874
 23.9384  23.9887  24.0162  24.0477  24.0639  24.1228  24.1487  25.7755
 25.8169  25.8242  25.8923  25.9187  26.0974  26.1038  26.1238  26.1786
 26.3073  26.4734  26.6002  26.6451  26.7401  26.8596 215.7260 215.7650
215.7866 215.8099 215.8192
 --------------------------------------------------------------

          Ground-State Mulliken Net Atomic Charges

     Atom                 Charge (a.u.)
  ----------------------------------------
      1 C                     0.598749
      2 C                    -1.000079
      3 H                     0.215856
      4 C                    -0.346243
      5 Cl                    0.625116
      6 C                    -0.059909
      7 Cl                    0.620044
      8 C                    -0.472115
      9 Cl                    0.594715
     10 C                    -0.967931
     11 H                     0.219873
     12 C                     0.080279
     13 C                    -0.530416
     14 Cl                    0.508204
     15 C                    -0.315794
     16 H                     0.214297
     17 C                    -0.847940
     18 H                     0.179566
     19 C                     0.839658
     20 Cl                    0.443814
     21 C                    -0.798977
     22 H                     0.199232
  ----------------------------------------
  Sum of atomic charges =     0.000000

 -----------------------------------------------------------------
                    Cartesian Multipole Moments
 -----------------------------------------------------------------
    Charge (ESU x 10^10)
                 0.0000
    Dipole Moment (Debye)
         X       2.5327      Y      -0.2004      Z      -1.2438
       Tot       2.8287
    Quadrupole Moments (Debye-Ang)
        XX    -129.5996     XY      -3.2013     YY    -135.0728
        XZ       1.2443     YZ       1.5149     ZZ    -136.0814
    Octopole Moments (Debye-Ang^2)
       XXX      72.0084    XXY     -18.0019    XYY       2.1635
       YYY       0.2519    XXZ     -20.4037    XYZ       9.4893
       YYZ      -0.9089    XZZ       3.8926    YZZ      -5.1510
       ZZZ       2.2596
    Hexadecapole Moments (Debye-Ang^3)
      XXXX   -5303.7368   XXXY     -47.9732   XXYY   -1083.2987
      XYYY      31.5259   YYYY    -837.5678   XXXZ    1146.7944
      XXYZ     161.7783   XYYZ     425.0505   YYYZ     367.5780
      XXZZ   -1559.0149   XYZZ      -5.4038   YYZZ    -795.5985
      XZZZ    1281.6210   YZZZ     373.0294   ZZZZ   -3943.5881
 -----------------------------------------------------------------
 Calculating analytic gradient of the SCF energy
 Gradient of SCF Energy
            1           2           3           4           5           6
    1   0.0029751  -0.0038123   0.0053443  -0.0067622  -0.0038698   0.0192457
    2  -0.0025044  -0.0062413  -0.0024349  -0.0007104  -0.0000139  -0.0000716
    3   0.0018486  -0.0055681  -0.0017080  -0.0052136   0.0033616  -0.0099740
            7           8           9          10          11          12
    1  -0.0041308   0.0038877  -0.0046663  -0.0022582   0.0019613   0.0089249
    2   0.0002325  -0.0001039   0.0000637   0.0000911   0.0000239  -0.0000057
    3   0.0024706   0.0068748   0.0016940   0.0075771   0.0000334  -0.0070916
           13          14          15          16          17          18
    1  -0.0012314  -0.0115585  -0.0033954  -0.0000094  -0.0052219   0.0000486
    2   0.0006493   0.0111261   0.0043531   0.0000116  -0.0004953   0.0001304
    3  -0.0008823   0.0030142  -0.0022512   0.0001261   0.0036427  -0.0003312
           19          20          21          22
    1   0.0012292  -0.0000270   0.0032867   0.0000397
    2   0.0004564   0.0001992  -0.0047474  -0.0000088
    3  -0.0009529  -0.0001363   0.0037992  -0.0003331
 Max gradient component =       1.925E-02
 RMS gradient           =       4.627E-03
 Gradient time:  CPU 213.80 s  wall 213.81 s
 Geometry Optimization Parameters
   NAtoms,    NIC,     NZ,  NCons,   NDum,   NFix, NCnnct, MaxDiis
       22     155      22       0       0       0       0       0


** GEOMETRY OPTIMIZATION IN DELOCALIZED INTERNAL COORDINATES **
   Searching for a Minimum

   Optimization Cycle:   1

                       Coordinates (Angstroms)
     ATOM                X               Y               Z
      1  C         0.0000000000    0.0000000000    0.0000000000
      2  C         0.0000000000    0.0000000000    1.3949600000
      3  H         0.9420994930    0.0000000000    1.9285823367
      4  C        -1.1901880373    0.0256249026    2.1059255403
      5  Cl       -1.1548436435    0.0351778398    3.8595433764
      6  C        -2.4041742747    0.0535064326    1.4351028665
      7  Cl       -3.9099833729    0.0870232313    2.3339530118
      8  C        -2.4180259722    0.0546630380    0.0478935036
      9  Cl       -3.9445745286    0.0782926128   -0.8155919614
     10  C        -1.2274122092    0.0272853135   -0.6622934626
     11  H        -1.2503451014    0.0068111236   -1.7445869269
     12  C         1.2779219872   -0.0284629571   -0.7628147595
     13  C         2.3095886281   -0.8932703637   -0.3971844912
     14  Cl        2.0841394724   -1.9836059182    0.9581225060
     15  C         3.5004827568   -0.9194878930   -1.1069450245
     16  H         4.2865586447   -1.6026019117   -0.8107285686
     17  C         3.6821124948   -0.0819958503   -2.1978886372
     18  H         4.6116429624   -0.1026930066   -2.7527300472
     19  C         2.6636000698    0.7822218600   -2.5724593424
     20  Cl        2.8813918386    1.8556545918   -3.9424319391
     21  C         1.4736782845    0.8090230106   -1.8610916159
     22  H         0.6936781770    1.5025559907   -2.1490431582
   Point Group: c1    Number of degrees of freedom:    60


   Energy is  -2761.512852136


 Attempting to generate delocalized internal coordinates
 Initial Hessian constructed with Jon Baker's OPTIMIZE code

 60 Hessian modes will be used to form the next step
  Hessian Eigenvalues:
     0.010693    0.019215    0.019215    0.023207    0.023207    0.023578
     0.023580    0.023677    0.023679    0.023938    0.023938    0.024090
     0.024090    0.024114    0.024114    0.024135    0.024136    0.024143
     0.024143    0.159963    0.159966    0.159969    0.159995    0.160000
     0.223744    0.234791    0.234835    0.234917    0.246036    0.249943
     0.249991    0.249992    0.249992    0.250000    0.250000    0.250000
     0.250000    0.301033    0.301033    0.301033    0.301033    0.301033
     0.336089    0.356665    0.356665    0.356665    0.356665    0.356665
     0.428424    0.430746    0.432122    0.432675    0.467798    0.467799
     0.472132    0.472166    0.478203    0.478204    0.479142    0.479142

 Minimum search - taking simple RFO step
 Searching for Lamda that Minimizes Along All modes
 Value Taken    Lamda =  -0.02396057
 Calculated Step too Large.  Step scaled by  0.594521
 Step Taken.  Stepsize is  0.300000

                             Maximum     Tolerance    Cnvgd?
         Gradient           0.045243      0.000300      NO
         Displacement       0.216443      0.001200      NO
         Energy change     *********      0.000001      NO


 New Cartesian Coordinates Obtained by Inverse Iteration

 Displacement from previous Coordinates is:  1.372411
 ----------------------------------------------------------------
             Standard Nuclear Orientation (Angstroms)
    I     Atom           X                Y                Z
 ----------------------------------------------------------------
    1      C       0.0205133144    -0.0429688110     0.0636195837
    2      C      -0.0289356766     0.0653578266     1.4569627997
    3      H       0.8831339802     0.1270602011     2.0312587335
    4      C      -1.2442286464     0.1371348809     2.1222486265
    5      Cl     -1.2392207488     0.2814082891     3.8671071224
    6      C      -2.4465439078     0.1084361282     1.4142152261
    7      Cl     -3.9781861370     0.1975989742     2.2546333242
    8      C      -2.4035936622     0.0176584940     0.0235243152
    9      Cl     -3.8801893075    -0.0194936717    -0.9166116400
   10      C      -1.1863009290    -0.0512698556    -0.6400554513
   11      H      -1.1787645592    -0.1386644015    -1.7192904651
   12      C       1.3076840895    -0.0940498609    -0.6932078475
   13      C       2.3638507782    -0.9932185050    -0.4338225721
   14      Cl      2.2552214779    -2.2575345379     0.7813993893
   15      C       3.5238023693    -0.9670557774    -1.1994363483
   16      H       4.3150413545    -1.6761488902    -0.9911172847
   17      C       3.6691683374    -0.0579670635    -2.2376871889
   18      H       4.5748624927    -0.0435520393    -2.8305115133
   19      C       2.6330105727     0.8219056799    -2.5133906226
   20      Cl      2.7929729965     1.9787421466    -3.8217831778
   21      C       1.4708414055     0.8009652648    -1.7563059600
   22      H       0.6832080750     1.5113775755    -1.9734558425
 ----------------------------------------------------------------
 Nuclear Repulsion Energy =        1678.08864406 hartrees
 There are       81 alpha and       81 beta electrons
 Applying Cartesian multipole field
    Component          Value
    ---------          -----
     (2,0,0)        1.00000E-11
     (0,2,0)        2.00000E-11
     (0,0,2)       -3.00000E-11
 Nucleus-field energy     =    -0.0000000302 hartrees
 Requested basis set is 6-311++G(d,p)
 There are 162 shells and 449 basis functions
 A cutoff of  1.0D-15 yielded  10038 shell pairs
 There are     83342 function pairs (     89463 Cartesian)
 Smallest overlap matrix eigenvalue = 3.54E-07
 Linear dependence detected in AO basis
 Number of orthogonalized atomic orbitals = 445
 Maximum deviation from orthogonality = 3.410E-10
 Guess from superposition of atomic densities
 Warning:  Energy on first SCF cycle will be non-variational
 SAD guess density has 162.000000 electrons

 -----------------------------------------------------------------------
  General SCF calculation program by
  Eric Jon Sundstrom, Paul Horn, Yuezhi Mao, Dmitri Zuev, Alec White,
  David Stuck, Shaama M.S., Shane Yost, Joonho Lee, David Small,
  Daniel Levine, Susi Lehtola, Hugh Burton, Evgeny Epifanovsky,
  Bang C. Huynh
 -----------------------------------------------------------------------
 Exchange:     0.2000 Hartree-Fock + 0.0800 Slater + 0.7200 B88
 Correlation:  0.1900 VWN1RPA + 0.8100 LYP
 Using SG-1 standard quadrature grid
 A restricted SCF calculation will be
 performed using DIIS
 SCF converges when DIIS error is below 1.0e-08
 ---------------------------------------
  Cycle       Energy         DIIS error
 ---------------------------------------
    1   -2765.5010494717      2.92e-02  
    2   -2761.3739849290      2.36e-03  
    3   -2761.2740128756      2.97e-03  
    4   -2761.5044269933      6.83e-04  
    5   -2761.5148846445      3.26e-04  
    6   -2761.5174052076      1.02e-04  
    7   -2761.5176449422      2.87e-05  
    8   -2761.5176623345      1.19e-05  
    9   -2761.5176656741      3.06e-06  
   10   -2761.5176659098      9.10e-07  
   11   -2761.5176659295      2.44e-07  
   12   -2761.5176659310      1.02e-07  
   13   -2761.5176659312      3.26e-08  
   14   -2761.5176659313      9.85e-09  Convergence criterion met
 ---------------------------------------
 SCF time:   CPU 613.19s  wall 614.00s 
 SCF   energy in the final basis set =    -2761.5176659313
 Total energy in the final basis set =    -2761.5176659313

 --------------------------------------------------------------

                    Orbital Energies (a.u.)
 --------------------------------------------------------------

 Alpha MOs
 -- Occupied --
********-101.5745-101.5740-101.5735-101.5727 -10.2739 -10.2720 -10.2715
-10.2672 -10.2630 -10.2347 -10.2301 -10.2163 -10.2160 -10.2157 -10.2154
-10.2148  -9.4895  -9.4889  -9.4885  -9.4882  -9.4872  -7.2544  -7.2539
 -7.2532  -7.2529  -7.2519  -7.2444  -7.2438  -7.2436  -7.2433  -7.2430
 -7.2429  -7.2428  -7.2426  -7.2419  -7.2417  -0.9502  -0.9319  -0.8982
 -0.8974  -0.8762  -0.8586  -0.8431  -0.8052  -0.7640  -0.7595  -0.7425
 -0.6689  -0.6476  -0.6334  -0.6081  -0.5509  -0.5367  -0.5297  -0.5118
 -0.4991  -0.4798  -0.4662  -0.4643  -0.4606  -0.4503  -0.4343  -0.4278
 -0.4108  -0.4013  -0.4005  -0.3874  -0.3849  -0.3645  -0.3512  -0.3467
 -0.3412  -0.3371  -0.3347  -0.3333  -0.3171  -0.3008  -0.2738  -0.2726
 -0.2604
 -- Virtual --
 -0.0730  -0.0550  -0.0511  -0.0390  -0.0313  -0.0163  -0.0085  -0.0001
  0.0021   0.0134   0.0142   0.0182   0.0225   0.0280   0.0317   0.0400
  0.0465   0.0533   0.0549   0.0635   0.0672   0.0704   0.0725   0.0783
  0.0822   0.0870   0.0891   0.0941   0.0956   0.0974   0.1039   0.1054
  0.1085   0.1110   0.1118   0.1159   0.1194   0.1233   0.1257   0.1271
  0.1315   0.1325   0.1362   0.1392   0.1421   0.1440   0.1484   0.1528
  0.1586   0.1626   0.1668   0.1676   0.1714   0.1748   0.1811   0.1825
  0.1864   0.1924   0.1995   0.2066   0.2092   0.2131   0.2139   0.2206
  0.2256   0.2312   0.2394   0.2425   0.2443   0.2475   0.2521   0.2544
  0.2587   0.2645   0.2672   0.2700   0.2757   0.2776   0.2793   0.2820
  0.2844   0.2870   0.2912   0.2952   0.3053   0.3067   0.3110   0.3199
  0.3226   0.3310   0.3374   0.3411   0.3471   0.3604   0.4175   0.4275
  0.4301   0.4332   0.4370   0.4392   0.4503   0.4541   0.4568   0.4660
  0.4694   0.4739   0.4789   0.4887   0.4948   0.4995   0.5023   0.5082
  0.5239   0.5400   0.5467   0.5551   0.5570   0.5683   0.5730   0.5790
  0.5803   0.5830   0.5918   0.6019   0.6058   0.6136   0.6186   0.6242
  0.6387   0.6436   0.6520   0.6645   0.6666   0.6734   0.6867   0.6979
  0.6993   0.7023   0.7136   0.7271   0.7365   0.7389   0.7448   0.7789
  0.7931   0.8198   0.8251   0.8295   0.8331   0.8352   0.8410   0.8452
  0.8461   0.8483   0.8509   0.8535   0.8549   0.8626   0.8663   0.8705
  0.8720   0.8790   0.8820   0.8904   0.8948   0.9006   0.9019   0.9228
  0.9237   0.9265   0.9364   0.9391   0.9491   0.9527   0.9577   0.9639
  0.9671   0.9720   0.9813   0.9836   1.0048   1.0166   1.0223   1.0385
  1.0512   1.0718   1.0833   1.1015   1.1058   1.1295   1.1394   1.1787
  1.2121   1.2173   1.2288   1.2346   1.2432   1.2482   1.2567   1.2694
  1.2769   1.2962   1.3010   1.3206   1.3435   1.3521   1.3631   1.4161
  1.4477   1.4840   1.4928   1.5008   1.5140   1.5397   1.5505   1.5739
  1.5893   1.6003   1.6037   1.6287   1.6426   1.6466   1.6760   1.6877
  1.6987   1.7136   1.7614   1.7746   1.7980   1.8163   1.8199   1.8647
  1.8757   1.8892   1.8903   1.9032   1.9129   1.9289   1.9398   1.9419
  1.9560   1.9580   1.9803   1.9975   2.0372   2.0613   2.0693   2.0839
  2.1220   2.1369   2.1648   2.2059   2.2303   2.2552   2.2605   2.2624
  2.2687   2.2796   2.2960   2.2976   2.3084   2.3208   2.3224   2.3324
  2.3849   2.4198   2.4246   2.4386   2.4534   2.4600   2.4971   2.5196
  2.5304   2.5444   2.5521   2.5615   2.5950   2.6134   2.6423   2.6553
  2.6728   2.6966   2.7078   2.7138   2.7296   2.7343   2.7558   2.7619
  2.7721   2.7755   2.7779   2.8057   2.8184   2.8399   2.8517   2.8964
  2.9104   2.9750   2.9796   3.0574   3.0789   3.0808   3.1194   3.1384
  3.1486   3.1606   3.2123   3.2153   3.2582   3.3351   3.3510   3.3967
  3.4243   3.5296   3.5798   3.6704   3.7085   3.7152   3.7953   3.8669
  3.9981   4.0412   4.0887   4.1239   4.3890   4.7989   4.8241   9.7405
  9.7745   9.7903   9.7996   9.8100  23.3804  23.5355  23.8438  23.8483
 23.8782  23.9196  23.9715  23.9996  24.0421  24.0560  24.1148  24.1406
 25.7735  25.8156  25.8260  25.8855  25.8933  26.0792  26.1048  26.1246
 26.1753  26.2664  26.4599  26.5987  26.6388  26.7232  26.8481 215.7299
215.7678 215.7860 215.7983 215.8087
 --------------------------------------------------------------

          Ground-State Mulliken Net Atomic Charges

     Atom                 Charge (a.u.)
  ----------------------------------------
      1 C                     0.343569
      2 C                    -1.386582
      3 H                     0.216108
      4 C                    -0.209989
      5 Cl                    0.613255
      6 C                    -0.180831
      7 Cl                    0.618482
      8 C                    -0.212915
      9 Cl                    0.592772
     10 C                    -0.871460
     11 H                     0.229262
     12 C                     0.218091
     13 C                     0.037411
     14 Cl                    0.487364
     15 C                    -0.544554
     16 H                     0.202409
     17 C                    -0.638926
     18 H                     0.184785
     19 C                     0.802961
     20 Cl                    0.468094
     21 C                    -1.183622
     22 H                     0.214317
  ----------------------------------------
  Sum of atomic charges =     0.000000

 -----------------------------------------------------------------
                    Cartesian Multipole Moments
 -----------------------------------------------------------------
    Charge (ESU x 10^10)
                 0.0000
    Dipole Moment (Debye)
         X       2.3680      Y      -0.1706      Z      -1.1540
       Tot       2.6398
    Quadrupole Moments (Debye-Ang)
        XX    -129.4574     XY      -2.9926     YY    -135.3835
        XZ       0.5808     YZ       1.9900     ZZ    -135.6329
    Octopole Moments (Debye-Ang^2)
       XXX      69.1515    XXY     -18.5565    XYY       1.8727
       YYY      -2.9575    XXZ     -20.7730    XYZ      10.0421
       YYZ       1.4560    XZZ       5.9812    YZZ      -6.6400
       ZZZ       7.5493
    Hexadecapole Moments (Debye-Ang^3)
      XXXX   -5350.3266   XXXY       4.6248   XXYY   -1114.5536
      XYYY      80.2786   YYYY    -978.7661   XXXZ    1116.4966
      XXYZ     145.6926   XYYZ     420.6366   YYYZ     305.5191
      XXZZ   -1535.6660   XYZZ      10.3947   YYZZ    -801.8257
      XZZZ    1259.2043   YZZZ     325.1970   ZZZZ   -3830.3792
 -----------------------------------------------------------------
 Calculating analytic gradient of the SCF energy
 Gradient of SCF Energy
            1           2           3           4           5           6
    1   0.0002339  -0.0050298  -0.0009985  -0.0020780  -0.0013564   0.0108461
    2   0.0011299  -0.0005067   0.0012820  -0.0005466   0.0001460  -0.0009243
    3  -0.0012332   0.0013073  -0.0010635  -0.0023541   0.0019434  -0.0057381
            7           8           9          10          11          12
    1  -0.0039405   0.0014628  -0.0024764  -0.0015388   0.0011243   0.0005640
    2   0.0004312   0.0000302  -0.0000353   0.0021648   0.0002306   0.0038571
    3   0.0020442   0.0028928  -0.0001106   0.0044846  -0.0002501  -0.0047815
           13          14          15          16          17          18
    1   0.0037689   0.0028589  -0.0017649   0.0002268  -0.0031210   0.0000629
    2  -0.0022753  -0.0016096   0.0010607  -0.0000773  -0.0004595  -0.0000116
    3   0.0021235  -0.0018736  -0.0000847  -0.0002566   0.0024326  -0.0002573
           19          20          21          22
    1   0.0007340  -0.0000629   0.0005294  -0.0000450
    2   0.0001827  -0.0000847  -0.0041063   0.0001220
    3  -0.0006043   0.0003637   0.0013553  -0.0003398
 Max gradient component =       1.085E-02
 RMS gradient           =       2.409E-03
 Gradient time:  CPU 214.00 s  wall 214.01 s
 Geometry Optimization Parameters
   NAtoms,    NIC,     NZ,  NCons,   NDum,   NFix, NCnnct, MaxDiis
       22     155      22       0       0       0       0       0

 Cartesian Hessian Update
 Hessian updated using BFGS update


** GEOMETRY OPTIMIZATION IN DELOCALIZED INTERNAL COORDINATES **
   Searching for a Minimum

   Optimization Cycle:   2

                       Coordinates (Angstroms)
     ATOM                X               Y               Z
      1  C         0.0205133144   -0.0429688110    0.0636195837
      2  C        -0.0289356766    0.0653578266    1.4569627997
      3  H         0.8831339802    0.1270602011    2.0312587335
      4  C        -1.2442286464    0.1371348809    2.1222486265
      5  Cl       -1.2392207488    0.2814082891    3.8671071224
      6  C        -2.4465439078    0.1084361282    1.4142152261
      7  Cl       -3.9781861370    0.1975989742    2.2546333242
      8  C        -2.4035936622    0.0176584940    0.0235243152
      9  Cl       -3.8801893075   -0.0194936717   -0.9166116400
     10  C        -1.1863009290   -0.0512698556   -0.6400554513
     11  H        -1.1787645592   -0.1386644015   -1.7192904651
     12  C         1.3076840895   -0.0940498609   -0.6932078475
     13  C         2.3638507782   -0.9932185050   -0.4338225721
     14  Cl        2.2552214779   -2.2575345379    0.7813993893
     15  C         3.5238023693   -0.9670557774   -1.1994363483
     16  H         4.3150413545   -1.6761488902   -0.9911172847
     17  C         3.6691683374   -0.0579670635   -2.2376871889
     18  H         4.5748624927   -0.0435520393   -2.8305115133
     19  C         2.6330105727    0.8219056799   -2.5133906226
     20  Cl        2.7929729965    1.9787421466   -3.8217831778
     21  C         1.4708414055    0.8009652648   -1.7563059600
     22  H         0.6832080750    1.5113775755   -1.9734558425
   Point Group: c1    Number of degrees of freedom:    60


   Energy is  -2761.517665931

 Hessian updated using BFGS update

 53 Hessian modes will be used to form the next step
  Hessian Eigenvalues:
     0.013042    0.019208    0.020079    0.023190    0.023305    0.023577
     0.023641    0.023676    0.023936    0.023938    0.024087    0.024090
     0.024114    0.024114    0.024135    0.024135    0.024143    0.024143
     0.027333    0.159514    0.159966    0.159992    0.160000    0.160166
     0.224055    0.232983    0.234808    0.234945    0.243977    0.246990
     0.249965    0.249992    0.249992    0.249997    0.250000    0.297782
     0.300916    0.329496    0.354940    0.356656    0.376839    0.427046
     0.430058    0.432104    0.455489    0.462980    0.467804    0.471794
     0.478142    0.478183    0.478409    0.479140    0.552689

 Minimum search - taking simple RFO step
 Searching for Lamda that Minimizes Along All modes
 Value Taken    Lamda =  -0.00145621
 Step Taken.  Stepsize is  0.168270

                             Maximum     Tolerance    Cnvgd?
         Gradient           0.011716      0.000300      NO
         Displacement       0.109204      0.001200      NO
         Energy change     -0.004814      0.000001      NO


 New Cartesian Coordinates Obtained by Inverse Iteration

 Displacement from previous Coordinates is:  0.582694
 ----------------------------------------------------------------
             Standard Nuclear Orientation (Angstroms)
    I     Atom           X                Y                Z
 ----------------------------------------------------------------
    1      C       0.0067312933    -0.0476939503     0.0393486446
    2      C      -0.0157404152     0.0946677718     1.4287262831
    3      H       0.9054277132     0.1687397847     1.9896336815
    4      C      -1.2223430571     0.1730574565     2.1111565237
    5      Cl     -1.1712515234     0.3609813753     3.8477602954
    6      C      -2.4442350980     0.1094682240     1.4270232669
    7      Cl     -3.9561382032     0.1958283522     2.2879324808
    8      C      -2.4164827077    -0.0288098648     0.0337231290
    9      Cl     -3.8949938024    -0.1195359964    -0.8929211380
   10      C      -1.2084320977    -0.1043044188    -0.6496483569
   11      H      -1.2223632697    -0.2290415533    -1.7248410772
   12      C       1.2870237295    -0.0917657927    -0.7186999422
   13      C       2.3202544356    -1.0104637954    -0.4665234979
   14      Cl      2.1520970480    -2.2760978363     0.7416394533
   15      C       3.4993454506    -0.9885112808    -1.2069350069
   16      H       4.2742278802    -1.7141164053    -0.9951622719
   17      C       3.6814768430    -0.0542639907    -2.2200651447
   18      H       4.5993648867    -0.0379075221    -2.7932665395
   19      C       2.6627682627     0.8529709187    -2.4866957678
   20      Cl      2.8690784327     2.0430271027    -3.7589744911
   21      C       1.4849818633     0.8375548070    -1.7501440771
   22      H       0.7165500049     1.5719386608    -1.9547732406
 ----------------------------------------------------------------
 Nuclear Repulsion Energy =        1679.68433523 hartrees
 There are       81 alpha and       81 beta electrons
 Applying Cartesian multipole field
    Component          Value
    ---------          -----
     (2,0,0)        1.00000E-11
     (0,2,0)        2.00000E-11
     (0,0,2)       -3.00000E-11
 Nucleus-field energy     =    -0.0000000285 hartrees
 Requested basis set is 6-311++G(d,p)
 There are 162 shells and 449 basis functions
 A cutoff of  1.0D-15 yielded  10043 shell pairs
 There are     83409 function pairs (     89544 Cartesian)
 Smallest overlap matrix eigenvalue = 3.48E-07
 Linear dependence detected in AO basis
 Number of orthogonalized atomic orbitals = 445
 Maximum deviation from orthogonality = 8.080E-10
 Guess from superposition of atomic densities
 Warning:  Energy on first SCF cycle will be non-variational
 SAD guess density has 162.000000 electrons

 -----------------------------------------------------------------------
  General SCF calculation program by
  Eric Jon Sundstrom, Paul Horn, Yuezhi Mao, Dmitri Zuev, Alec White,
  David Stuck, Shaama M.S., Shane Yost, Joonho Lee, David Small,
  Daniel Levine, Susi Lehtola, Hugh Burton, Evgeny Epifanovsky,
  Bang C. Huynh
 -----------------------------------------------------------------------
 Exchange:     0.2000 Hartree-Fock + 0.0800 Slater + 0.7200 B88
 Correlation:  0.1900 VWN1RPA + 0.8100 LYP
 Using SG-1 standard quadrature grid
 A restricted SCF calculation will be
 performed using DIIS
 SCF converges when DIIS error is below 1.0e-08
 ---------------------------------------
  Cycle       Energy         DIIS error
 ---------------------------------------
    1   -2765.4904276781      2.91e-02  
    2   -2761.3753732991      2.36e-03  
    3   -2761.2722814736      2.98e-03  
    4   -2761.5041422491      7.12e-04  
    5   -2761.5156690506      3.31e-04  
    6   -2761.5182766698      1.01e-04  
    7   -2761.5185103631      2.91e-05  
    8   -2761.5185283921      1.19e-05  
    9   -2761.5185317225      3.03e-06  
   10   -2761.5185319524      9.15e-07  
   11   -2761.5185319723      2.42e-07  
   12   -2761.5185319736      1.02e-07  
   13   -2761.5185319741      3.23e-08  
   14   -2761.5185319738      9.74e-09  Convergence criterion met
 ---------------------------------------
 SCF time:   CPU 611.46s  wall 611.00s 
 SCF   energy in the final basis set =    -2761.5185319738
 Total energy in the final basis set =    -2761.5185319738

 --------------------------------------------------------------

                    Orbital Energies (a.u.)
 --------------------------------------------------------------

 Alpha MOs
 -- Occupied --
********-101.5749-101.5739-101.5727-101.5722 -10.2747 -10.2721 -10.2716
-10.2662 -10.2634 -10.2331 -10.2289 -10.2167 -10.2163 -10.2159 -10.2154
-10.2149  -9.4899  -9.4894  -9.4884  -9.4875  -9.4868  -7.2549  -7.2543
 -7.2531  -7.2522  -7.2515  -7.2449  -7.2443  -7.2439  -7.2435  -7.2433
 -7.2427  -7.2422  -7.2418  -7.2415  -7.2413  -0.9497  -0.9314  -0.8985
 -0.8975  -0.8770  -0.8588  -0.8424  -0.8043  -0.7631  -0.7588  -0.7416
 -0.6689  -0.6458  -0.6333  -0.6073  -0.5503  -0.5357  -0.5299  -0.5125
 -0.4991  -0.4801  -0.4662  -0.4641  -0.4599  -0.4496  -0.4336  -0.4288
 -0.4107  -0.4016  -0.4005  -0.3869  -0.3851  -0.3646  -0.3503  -0.3467
 -0.3408  -0.3366  -0.3343  -0.3328  -0.3186  -0.2994  -0.2730  -0.2718
 -0.2605
 -- Virtual --
 -0.0715  -0.0561  -0.0497  -0.0371  -0.0332  -0.0163  -0.0084   0.0003
  0.0022   0.0140   0.0144   0.0180   0.0222   0.0280   0.0314   0.0407
  0.0470   0.0532   0.0550   0.0636   0.0667   0.0704   0.0726   0.0777
  0.0818   0.0872   0.0888   0.0941   0.0955   0.0972   0.1039   0.1058
  0.1086   0.1105   0.1126   0.1157   0.1195   0.1241   0.1255   0.1274
  0.1303   0.1321   0.1356   0.1384   0.1415   0.1431   0.1482   0.1526
  0.1594   0.1634   0.1669   0.1672   0.1706   0.1751   0.1804   0.1821
  0.1869   0.1912   0.1996   0.2070   0.2089   0.2126   0.2133   0.2214
  0.2269   0.2325   0.2388   0.2430   0.2448   0.2474   0.2523   0.2530
  0.2599   0.2643   0.2672   0.2696   0.2739   0.2758   0.2795   0.2806
  0.2841   0.2868   0.2908   0.2957   0.3043   0.3067   0.3123   0.3185
  0.3209   0.3316   0.3364   0.3396   0.3478   0.3613   0.4176   0.4281
  0.4302   0.4337   0.4377   0.4394   0.4492   0.4535   0.4576   0.4646
  0.4697   0.4755   0.4801   0.4873   0.4940   0.4999   0.5011   0.5049
  0.5235   0.5399   0.5474   0.5565   0.5624   0.5683   0.5687   0.5774
  0.5816   0.5856   0.5948   0.6019   0.6073   0.6128   0.6196   0.6254
  0.6373   0.6449   0.6532   0.6653   0.6675   0.6754   0.6865   0.6961
  0.6979   0.7030   0.7130   0.7265   0.7346   0.7375   0.7421   0.7754
  0.7933   0.8216   0.8251   0.8286   0.8321   0.8349   0.8404   0.8456
  0.8464   0.8476   0.8517   0.8529   0.8578   0.8619   0.8656   0.8694
  0.8734   0.8820   0.8824   0.8905   0.8952   0.9003   0.9033   0.9211
  0.9240   0.9253   0.9366   0.9414   0.9486   0.9540   0.9606   0.9649
  0.9657   0.9736   0.9809   0.9851   1.0062   1.0176   1.0244   1.0352
  1.0473   1.0676   1.0863   1.1022   1.1101   1.1306   1.1383   1.1805
  1.2139   1.2184   1.2304   1.2328   1.2432   1.2510   1.2573   1.2691
  1.2773   1.2958   1.3027   1.3191   1.3438   1.3547   1.3651   1.4204
  1.4456   1.4815   1.4946   1.5001   1.5161   1.5442   1.5524   1.5802
  1.5861   1.5972   1.6033   1.6284   1.6452   1.6471   1.6770   1.6874
  1.6921   1.7148   1.7612   1.7749   1.7962   1.8163   1.8242   1.8659
  1.8731   1.8891   1.8923   1.9009   1.9149   1.9249   1.9391   1.9464
  1.9578   1.9610   1.9687   1.9973   2.0360   2.0600   2.0700   2.0841
  2.1198   2.1349   2.1600   2.2055   2.2296   2.2555   2.2603   2.2639
  2.2690   2.2805   2.2916   2.2978   2.3078   2.3213   2.3235   2.3311
  2.3929   2.4172   2.4252   2.4407   2.4539   2.4611   2.4995   2.5175
  2.5277   2.5439   2.5510   2.5627   2.5938   2.6122   2.6453   2.6572
  2.6767   2.6975   2.7079   2.7194   2.7271   2.7316   2.7536   2.7596
  2.7729   2.7756   2.7774   2.8023   2.8207   2.8351   2.8448   2.8910
  2.9107   2.9813   2.9834   3.0570   3.0797   3.0805   3.1226   3.1306
  3.1494   3.1591   3.2131   3.2142   3.2587   3.3333   3.3493   3.3937
  3.4234   3.5284   3.5795   3.6718   3.7051   3.7132   3.7964   3.8681
  3.9955   4.0424   4.0885   4.1232   4.3793   4.7999   4.8219   9.7444
  9.7745   9.7911   9.8037   9.8097  23.3838  23.5407  23.8360  23.8449
 23.8761  23.9203  23.9620  23.9973  24.0377  24.0486  24.1122  24.1360
 25.7726  25.8157  25.8246  25.8894  25.8938  26.0790  26.1036  26.1239
 26.1789  26.2703  26.4596  26.5940  26.6348  26.7293  26.8478 215.7342
215.7677 215.7867 215.8030 215.8081
 --------------------------------------------------------------

          Ground-State Mulliken Net Atomic Charges

     Atom                 Charge (a.u.)
  ----------------------------------------
      1 C                     0.358173
      2 C                    -1.325656
      3 H                     0.219433
      4 C                    -0.188613
      5 Cl                    0.614300
      6 C                    -0.194090
      7 Cl                    0.611095
      8 C                    -0.224711
      9 Cl                    0.595253
     10 C                    -0.896476
     11 H                     0.230002
     12 C                     0.239440
     13 C                    -0.081010
     14 Cl                    0.475129
     15 C                    -0.486291
     16 H                     0.203079
     17 C                    -0.655805
     18 H                     0.184886
     19 C                     0.798879
     20 Cl                    0.465392
     21 C                    -1.159848
     22 H                     0.217437
  ----------------------------------------
  Sum of atomic charges =     0.000000

 -----------------------------------------------------------------
                    Cartesian Multipole Moments
 -----------------------------------------------------------------
    Charge (ESU x 10^10)
                 0.0000
    Dipole Moment (Debye)
         X       2.3066      Y      -0.1839      Z      -1.1409
       Tot       2.5799
    Quadrupole Moments (Debye-Ang)
        XX    -129.3209     XY      -3.0961     YY    -135.4085
        XZ       0.6641     YZ       2.0638     ZZ    -135.6293
    Octopole Moments (Debye-Ang^2)
       XXX      67.1499    XXY     -19.3658    XYY       1.2206
       YYY      -3.5302    XXZ     -20.1154    XYZ      10.2686
       YYZ       1.0324    XZZ       4.8500    YZZ      -7.2909
       ZZZ       6.4199
    Hexadecapole Moments (Debye-Ang^3)
      XXXX   -5329.8635   XXXY     -33.9904   XXYY   -1117.9310
      XYYY      42.5892   YYYY   -1018.6541   XXXZ    1122.3105
      XXYZ     142.2497   XYYZ     422.0813   YYYZ     289.4752
      XXZZ   -1523.6072   XYZZ      -1.3538   YYZZ    -799.5454
      XZZZ    1267.0818   YZZZ     312.7328   ZZZZ   -3780.1067
 -----------------------------------------------------------------
 Calculating analytic gradient of the SCF energy
 Gradient of SCF Energy
            1           2           3           4           5           6
    1   0.0019287  -0.0013747  -0.0001920  -0.0000416   0.0004432   0.0030443
    2   0.0008600  -0.0008931   0.0005300  -0.0000305  -0.0000157  -0.0000332
    3   0.0002292   0.0009863  -0.0000882   0.0001148   0.0002455  -0.0016655
            7           8           9          10          11          12
    1  -0.0020982  -0.0001499  -0.0000912  -0.0016502   0.0000709  -0.0013520
    2   0.0000600   0.0001240  -0.0001423   0.0005828  -0.0000877   0.0005266
    3   0.0011644  -0.0003868  -0.0004872   0.0003842  -0.0001532  -0.0008454
           13          14          15          16          17          18
    1   0.0005282   0.0007494  -0.0004473   0.0000966  -0.0001335   0.0001606
    2  -0.0006256  -0.0004447   0.0002424   0.0000559   0.0000519  -0.0000342
    3   0.0013303  -0.0006040   0.0000804  -0.0000668  -0.0000472  -0.0000388
           19          20          21          22
    1   0.0006101  -0.0000542  -0.0002701   0.0002227
    2   0.0005215  -0.0001865  -0.0012291   0.0001677
    3  -0.0009996   0.0003060   0.0004370   0.0001045
 Max gradient component =       3.044E-03
 RMS gradient           =       7.846E-04
 Gradient time:  CPU 216.59 s  wall 216.60 s
 Geometry Optimization Parameters
   NAtoms,    NIC,     NZ,  NCons,   NDum,   NFix, NCnnct, MaxDiis
       22     155      22       0       0       0       0       0

 Cartesian Hessian Update
 Hessian updated using BFGS update


** GEOMETRY OPTIMIZATION IN DELOCALIZED INTERNAL COORDINATES **
   Searching for a Minimum

   Optimization Cycle:   3

                       Coordinates (Angstroms)
     ATOM                X               Y               Z
      1  C         0.0067312933   -0.0476939503    0.0393486446
      2  C        -0.0157404152    0.0946677718    1.4287262831
      3  H         0.9054277132    0.1687397847    1.9896336815
      4  C        -1.2223430571    0.1730574565    2.1111565237
      5  Cl       -1.1712515234    0.3609813753    3.8477602954
      6  C        -2.4442350980    0.1094682240    1.4270232669
      7  Cl       -3.9561382032    0.1958283522    2.2879324808
      8  C        -2.4164827077   -0.0288098648    0.0337231290
      9  Cl       -3.8949938024   -0.1195359964   -0.8929211380
     10  C        -1.2084320977   -0.1043044188   -0.6496483569
     11  H        -1.2223632697   -0.2290415533   -1.7248410772
     12  C         1.2870237295   -0.0917657927   -0.7186999422
     13  C         2.3202544356   -1.0104637954   -0.4665234979
     14  Cl        2.1520970480   -2.2760978363    0.7416394533
     15  C         3.4993454506   -0.9885112808   -1.2069350069
     16  H         4.2742278802   -1.7141164053   -0.9951622719
     17  C         3.6814768430   -0.0542639907   -2.2200651447
     18  H         4.5993648867   -0.0379075221   -2.7932665395
     19  C         2.6627682627    0.8529709187   -2.4866957678
     20  Cl        2.8690784327    2.0430271027   -3.7589744911
     21  C         1.4849818633    0.8375548070   -1.7501440771
     22  H         0.7165500049    1.5719386608   -1.9547732406
   Point Group: c1    Number of degrees of freedom:    60


   Energy is  -2761.518531974

 Hessian updated using BFGS update

 55 Hessian modes will be used to form the next step
  Hessian Eigenvalues:
     0.011839    0.019217    0.019994    0.023074    0.023379    0.023540
     0.023669    0.023717    0.023933    0.023970    0.024088    0.024097
     0.024112    0.024117    0.024131    0.024138    0.024143    0.024301
     0.027375    0.159150    0.159977    0.159996    0.160097    0.160222
     0.221070    0.226983    0.234810    0.235023    0.243460    0.247286
     0.249966    0.249992    0.249992    0.250000    0.260419    0.288092
     0.300916    0.302193    0.327904    0.353766    0.356604    0.356680
     0.368699    0.426732    0.429827    0.432472    0.452851    0.466175
     0.470394    0.474445    0.478047    0.478195    0.478402    0.488330
     0.513622

 Minimum search - taking simple RFO step
 Searching for Lamda that Minimizes Along All modes
 Value Taken    Lamda =  -0.00018752
 Step Taken.  Stepsize is  0.084957

                             Maximum     Tolerance    Cnvgd?
         Gradient           0.002919      0.000300      NO
         Displacement       0.054920      0.001200      NO
         Energy change     -0.000866      0.000001      NO


 New Cartesian Coordinates Obtained by Inverse Iteration

 Displacement from previous Coordinates is:  0.261258
 ----------------------------------------------------------------
             Standard Nuclear Orientation (Angstroms)
    I     Atom           X                Y                Z
 ----------------------------------------------------------------
    1      C       0.0029743745    -0.0505362164     0.0302687187
    2      C      -0.0105769367     0.1133544155     1.4165445677
    3      H       0.9140546390     0.1942819894     1.9713747287
    4      C      -1.2148122631     0.1897599004     2.1052808674
    5      Cl     -1.1601039703     0.4018532593     3.8382833094
    6      C      -2.4408906398     0.1046313757     1.4309930224
    7      Cl     -3.9436945278     0.1936011832     2.2964189864
    8      C      -2.4179702454    -0.0541935985     0.0397810487
    9      Cl     -3.9025735856    -0.1630812161    -0.8734174772
   10      C      -1.2131703153    -0.1296027067    -0.6516721401
   11      H      -1.2329714086    -0.2667489556    -1.7249608966
   12      C       1.2831826664    -0.0876027078    -0.7269900556
   13      C       2.3038822878    -1.0185351498    -0.4829117129
   14      Cl      2.1076765783    -2.2851746179     0.7205810275
   15      C       3.4885392644    -1.0011374688    -1.2142507052
   16      H       4.2541645354    -1.7375479225    -1.0063366529
   17      C       3.6846232040    -0.0532412739    -2.2120858363
   18      H       4.6051912346    -0.0369058872    -2.7804060492
   19      C       2.6756713130     0.8681481927    -2.4711000086
   20      Cl      2.9017431968     2.0716402109    -3.7283768480
   21      C       1.4928231437     0.8559605237    -1.7436836591
   22      H       0.7295851241     1.5967987169    -1.9450410289
 ----------------------------------------------------------------
 Nuclear Repulsion Energy =        1681.13370927 hartrees
 There are       81 alpha and       81 beta electrons
 Applying Cartesian multipole field
    Component          Value
    ---------          -----
     (2,0,0)        1.00000E-11
     (0,2,0)        2.00000E-11
     (0,0,2)       -3.00000E-11
 Nucleus-field energy     =    -0.0000000276 hartrees
 Requested basis set is 6-311++G(d,p)
 There are 162 shells and 449 basis functions
 A cutoff of  1.0D-15 yielded  10049 shell pairs
 There are     83462 function pairs (     89605 Cartesian)
 Smallest overlap matrix eigenvalue = 3.42E-07
 Linear dependence detected in AO basis
 Number of orthogonalized atomic orbitals = 445
 Maximum deviation from orthogonality = 6.248E-10
 Guess from superposition of atomic densities
 Warning:  Energy on first SCF cycle will be non-variational
 SAD guess density has 162.000000 electrons

 -----------------------------------------------------------------------
  General SCF calculation program by
  Eric Jon Sundstrom, Paul Horn, Yuezhi Mao, Dmitri Zuev, Alec White,
  David Stuck, Shaama M.S., Shane Yost, Joonho Lee, David Small,
  Daniel Levine, Susi Lehtola, Hugh Burton, Evgeny Epifanovsky,
  Bang C. Huynh
 -----------------------------------------------------------------------
 Exchange:     0.2000 Hartree-Fock + 0.0800 Slater + 0.7200 B88
 Correlation:  0.1900 VWN1RPA + 0.8100 LYP
 Using SG-1 standard quadrature grid
 A restricted SCF calculation will be
 performed using DIIS
 SCF converges when DIIS error is below 1.0e-08
 ---------------------------------------
  Cycle       Energy         DIIS error
 ---------------------------------------
    1   -2765.5001654805      2.92e-02  
    2   -2761.3754316309      2.36e-03  
    3   -2761.2720600842      2.98e-03  
    4   -2761.5039618119      7.19e-04  
    5   -2761.5157610280      3.32e-04  
    6   -2761.5183774693      1.01e-04  
    7   -2761.5186107011      2.90e-05  
    8   -2761.5186284642      1.18e-05  
    9   -2761.5186317579      3.01e-06  
   10   -2761.5186319830      9.18e-07  
   11   -2761.5186320034      2.36e-07  
   12   -2761.5186320046      1.02e-07  
   13   -2761.5186320050      3.19e-08  
   14   -2761.5186320046      9.59e-09  Convergence criterion met
 ---------------------------------------
 SCF time:   CPU 611.52s  wall 611.00s 
 SCF   energy in the final basis set =    -2761.5186320046
 Total energy in the final basis set =    -2761.5186320046

 --------------------------------------------------------------

                    Orbital Energies (a.u.)
 --------------------------------------------------------------

 Alpha MOs
 -- Occupied --
********-101.5746-101.5737-101.5724-101.5720 -10.2742 -10.2718 -10.2713
-10.2658 -10.2634 -10.2325 -10.2283 -10.2168 -10.2164 -10.2157 -10.2155
-10.2147  -9.4902  -9.4892  -9.4882  -9.4871  -9.4865  -7.2552  -7.2541
 -7.2529  -7.2518  -7.2512  -7.2451  -7.2441  -7.2441  -7.2433  -7.2431
 -7.2425  -7.2419  -7.2415  -7.2413  -7.2410  -0.9500  -0.9315  -0.8984
 -0.8974  -0.8777  -0.8587  -0.8423  -0.8041  -0.7627  -0.7589  -0.7414
 -0.6690  -0.6453  -0.6336  -0.6070  -0.5503  -0.5355  -0.5301  -0.5132
 -0.4990  -0.4802  -0.4664  -0.4638  -0.4597  -0.4498  -0.4335  -0.4292
 -0.4107  -0.4020  -0.4001  -0.3867  -0.3849  -0.3648  -0.3504  -0.3465
 -0.3405  -0.3364  -0.3342  -0.3326  -0.3184  -0.2989  -0.2728  -0.2715
 -0.2608
 -- Virtual --
 -0.0703  -0.0565  -0.0490  -0.0362  -0.0340  -0.0163  -0.0085   0.0005
  0.0022   0.0139   0.0147   0.0180   0.0224   0.0281   0.0314   0.0410
  0.0473   0.0531   0.0552   0.0637   0.0664   0.0706   0.0726   0.0776
  0.0818   0.0874   0.0887   0.0943   0.0955   0.0972   0.1039   0.1060
  0.1086   0.1102   0.1130   0.1157   0.1196   0.1243   0.1254   0.1276
  0.1300   0.1318   0.1353   0.1380   0.1411   0.1429   0.1482   0.1527
  0.1598   0.1637   0.1669   0.1671   0.1708   0.1752   0.1801   0.1824
  0.1874   0.1909   0.1998   0.2070   0.2086   0.2126   0.2132   0.2218
  0.2277   0.2330   0.2386   0.2427   0.2451   0.2475   0.2525   0.2527
  0.2604   0.2644   0.2677   0.2694   0.2731   0.2753   0.2795   0.2806
  0.2840   0.2866   0.2912   0.2963   0.3039   0.3069   0.3123   0.3182
  0.3205   0.3321   0.3360   0.3386   0.3484   0.3615   0.4177   0.4282
  0.4309   0.4335   0.4380   0.4404   0.4488   0.4531   0.4585   0.4647
  0.4697   0.4765   0.4808   0.4868   0.4942   0.4996   0.5012   0.5043
  0.5235   0.5396   0.5473   0.5569   0.5642   0.5664   0.5690   0.5776
  0.5821   0.5876   0.5963   0.6018   0.6092   0.6129   0.6204   0.6260
  0.6374   0.6463   0.6531   0.6654   0.6687   0.6764   0.6863   0.6947
  0.6969   0.7033   0.7128   0.7255   0.7338   0.7371   0.7422   0.7752
  0.7933   0.8226   0.8261   0.8290   0.8311   0.8357   0.8413   0.8454
  0.8470   0.8477   0.8518   0.8533   0.8586   0.8616   0.8655   0.8694
  0.8732   0.8824   0.8837   0.8906   0.8955   0.9011   0.9046   0.9199
  0.9239   0.9252   0.9369   0.9433   0.9482   0.9541   0.9616   0.9645
  0.9660   0.9731   0.9812   0.9864   1.0071   1.0188   1.0254   1.0347
  1.0464   1.0659   1.0883   1.1030   1.1133   1.1324   1.1381   1.1819
  1.2146   1.2188   1.2306   1.2328   1.2443   1.2521   1.2596   1.2702
  1.2786   1.2963   1.3033   1.3189   1.3455   1.3547   1.3651   1.4220
  1.4439   1.4812   1.4953   1.5000   1.5179   1.5457   1.5538   1.5812
  1.5871   1.5960   1.6034   1.6283   1.6456   1.6493   1.6773   1.6878
  1.6906   1.7160   1.7620   1.7751   1.7968   1.8172   1.8266   1.8668
  1.8732   1.8885   1.8928   1.9011   1.9169   1.9236   1.9398   1.9496
  1.9588   1.9615   1.9683   1.9982   2.0358   2.0599   2.0716   2.0852
  2.1189   2.1346   2.1578   2.2065   2.2299   2.2556   2.2602   2.2650
  2.2686   2.2813   2.2900   2.2982   2.3077   2.3208   2.3243   2.3330
  2.3964   2.4182   2.4265   2.4427   2.4547   2.4622   2.5016   2.5174
  2.5285   2.5451   2.5511   2.5643   2.5945   2.6118   2.6476   2.6585
  2.6789   2.6977   2.7076   2.7224   2.7263   2.7332   2.7516   2.7597
  2.7728   2.7754   2.7789   2.7993   2.8218   2.8346   2.8443   2.8881
  2.9115   2.9826   2.9874   3.0581   3.0804   3.0814   3.1255   3.1300
  3.1504   3.1601   3.2140   3.2149   3.2600   3.3339   3.3510   3.3935
  3.4242   3.5304   3.5810   3.6742   3.7042   3.7127   3.7975   3.8695
  3.9971   4.0428   4.0883   4.1236   4.3737   4.8021   4.8226   9.7449
  9.7744   9.7917   9.8061   9.8115  23.3848  23.5419  23.8371  23.8455
 23.8760  23.9229  23.9625  23.9997  24.0369  24.0486  24.1137  24.1381
 25.7731  25.8160  25.8240  25.8905  25.8940  26.0813  26.1054  26.1239
 26.1771  26.2725  26.4618  26.5927  26.6374  26.7310  26.8485 215.7346
215.7676 215.7874 215.8058 215.8101
 --------------------------------------------------------------

          Ground-State Mulliken Net Atomic Charges

     Atom                 Charge (a.u.)
  ----------------------------------------
      1 C                     0.377398
      2 C                    -1.319814
      3 H                     0.220452
      4 C                    -0.180672
      5 Cl                    0.611659
      6 C                    -0.229985
      7 Cl                    0.610731
      8 C                    -0.217950
      9 Cl                    0.594998
     10 C                    -0.864570
     11 H                     0.230494
     12 C                     0.261059
     13 C                    -0.178808
     14 Cl                    0.467529
     15 C                    -0.467349
     16 H                     0.203495
     17 C                    -0.661589
     18 H                     0.184768
     19 C                     0.808344
     20 Cl                    0.463676
     21 C                    -1.132186
     22 H                     0.218320
  ----------------------------------------
  Sum of atomic charges =     0.000000

 -----------------------------------------------------------------
                    Cartesian Multipole Moments
 -----------------------------------------------------------------
    Charge (ESU x 10^10)
                 0.0000
    Dipole Moment (Debye)
         X       2.2819      Y      -0.1940      Z      -1.1401
       Tot       2.5582
    Quadrupole Moments (Debye-Ang)
        XX    -129.2792     XY      -3.1904     YY    -135.3957
        XZ       0.6435     YZ       2.1159     ZZ    -135.6207
    Octopole Moments (Debye-Ang^2)
       XXX      66.2240    XXY     -19.8109    XYY       1.0869
       YYY      -3.9660    XXZ     -19.7373    XYZ      10.4930
       YYZ       0.7903    XZZ       4.4369    YZZ      -7.6224
       ZZZ       5.6926
    Hexadecapole Moments (Debye-Ang^3)
      XXXX   -5323.2690   XXXY     -52.0849   XXYY   -1119.7622
      XYYY      25.5531   YYYY   -1038.7436   XXXZ    1127.2705
      XXYZ     140.7358   XYYZ     423.4238   YYYZ     281.2593
      XXZZ   -1517.5224   XYZZ      -7.0276   YYZZ    -797.8145
      XZZZ    1271.7873   YZZZ     306.1727   ZZZZ   -3751.3005
 -----------------------------------------------------------------
 Calculating analytic gradient of the SCF energy
 Gradient of SCF Energy
            1           2           3           4           5           6
    1   0.0011642   0.0001361   0.0000253  -0.0006247  -0.0000389   0.0005777
    2  -0.0001154  -0.0002740   0.0000358   0.0000286  -0.0000433  -0.0000743
    3   0.0001941  -0.0003493   0.0000298   0.0001571  -0.0001482  -0.0001496
            7           8           9          10          11          12
    1  -0.0000912  -0.0003496   0.0001849  -0.0002700   0.0000059  -0.0006188
    2   0.0000263   0.0000302   0.0000564   0.0001310  -0.0000191  -0.0001013
    3   0.0000705   0.0000180   0.0001358  -0.0002309   0.0000334   0.0003856
           13          14          15          16          17          18
    1  -0.0000408  -0.0001697  -0.0001696   0.0000222   0.0002538   0.0000059
    2   0.0001186   0.0001230   0.0000395  -0.0000122   0.0000653  -0.0000638
    3   0.0001127  -0.0000961   0.0000166   0.0000333  -0.0001294   0.0000811
           19          20          21          22
    1   0.0000314  -0.0000693   0.0000036   0.0000315
    2   0.0002857  -0.0001171  -0.0002280   0.0001078
    3  -0.0002569   0.0001481  -0.0000944   0.0000387
 Max gradient component =       1.164E-03
 RMS gradient           =       2.394E-04
 Gradient time:  CPU 218.43 s  wall 218.44 s
 Geometry Optimization Parameters
   NAtoms,    NIC,     NZ,  NCons,   NDum,   NFix, NCnnct, MaxDiis
       22     155      22       0       0       0       0       0

 Cartesian Hessian Update
 Hessian updated using BFGS update


** GEOMETRY OPTIMIZATION IN DELOCALIZED INTERNAL COORDINATES **
   Searching for a Minimum

   Optimization Cycle:   4

                       Coordinates (Angstroms)
     ATOM                X               Y               Z
      1  C         0.0029743745   -0.0505362164    0.0302687187
      2  C        -0.0105769367    0.1133544155    1.4165445677
      3  H         0.9140546390    0.1942819894    1.9713747287
      4  C        -1.2148122631    0.1897599004    2.1052808674
      5  Cl       -1.1601039703    0.4018532593    3.8382833094
      6  C        -2.4408906398    0.1046313757    1.4309930224
      7  Cl       -3.9436945278    0.1936011832    2.2964189864
      8  C        -2.4179702454   -0.0541935985    0.0397810487
      9  Cl       -3.9025735856   -0.1630812161   -0.8734174772
     10  C        -1.2131703153   -0.1296027067   -0.6516721401
     11  H        -1.2329714086   -0.2667489556   -1.7249608966
     12  C         1.2831826664   -0.0876027078   -0.7269900556
     13  C         2.3038822878   -1.0185351498   -0.4829117129
     14  Cl        2.1076765783   -2.2851746179    0.7205810275
     15  C         3.4885392644   -1.0011374688   -1.2142507052
     16  H         4.2541645354   -1.7375479225   -1.0063366529
     17  C         3.6846232040   -0.0532412739   -2.2120858363
     18  H         4.6051912346   -0.0369058872   -2.7804060492
     19  C         2.6756713130    0.8681481927   -2.4711000086
     20  Cl        2.9017431968    2.0716402109   -3.7283768480
     21  C         1.4928231437    0.8559605237   -1.7436836591
     22  H         0.7295851241    1.5967987169   -1.9450410289
   Point Group: c1    Number of degrees of freedom:    60


   Energy is  -2761.518632005

 Hessian updated using BFGS update

 57 Hessian modes will be used to form the next step
  Hessian Eigenvalues:
     0.010146    0.019236    0.020079    0.023092    0.023378    0.023468
     0.023651    0.023682    0.023925    0.023956    0.024090    0.024102
     0.024117    0.024119    0.024137    0.024143    0.024170    0.024393
     0.027408    0.158897    0.159977    0.160074    0.160088    0.160229
     0.213948    0.227150    0.234806    0.234974    0.243243    0.246769
     0.249975    0.249992    0.249993    0.250210    0.261647    0.289746
     0.300936    0.301240    0.301644    0.324218    0.355318    0.356632
     0.356665    0.356902    0.376254    0.424869    0.429696    0.432416
     0.454908    0.465534    0.471615    0.474542    0.477889    0.478267
     0.478642    0.494976    0.553346

 Minimum search - taking simple RFO step
 Searching for Lamda that Minimizes Along All modes
 Value Taken    Lamda =  -0.00001130
 Step Taken.  Stepsize is  0.024211

                             Maximum     Tolerance    Cnvgd?
         Gradient           0.000522      0.000300      NO
         Displacement       0.017165      0.001200      NO
         Energy change     -0.000100      0.000001      NO


 New Cartesian Coordinates Obtained by Inverse Iteration

 Displacement from previous Coordinates is:  0.074845
 ----------------------------------------------------------------
             Standard Nuclear Orientation (Angstroms)
    I     Atom           X                Y                Z
 ----------------------------------------------------------------
    1      C       0.0013600491    -0.0489288262     0.0286405401
    2      C      -0.0106079165     0.1204661440     1.4143801985
    3      H       0.9147395511     0.2035986480     1.9677047144
    4      C      -1.2139301512     0.1958326018     2.1043060376
    5      Cl     -1.1575650842     0.4135723721     3.8367797403
    6      C      -2.4411759753     0.1044213363     1.4318752986
    7      Cl     -3.9429164524     0.1908165426     2.2981328008
    8      C      -2.4187648683    -0.0604844128     0.0410976974
    9      Cl     -3.9042052118    -0.1786054604    -0.8703053586
   10      C      -1.2145879600    -0.1349834585    -0.6515619932
   11      H      -1.2351918457    -0.2763029011    -1.7243266244
   12      C       1.2828072021    -0.0866751119    -0.7286062382
   13      C       2.3005364388    -1.0217024705    -0.4871850922
   14      Cl      2.1010757240    -2.2892824597     0.7151686999
   15      C       3.4856378109    -1.0057962021    -1.2178520171
   16      H       4.2487743759    -1.7454500612    -1.0125875297
   17      C       3.6846023275    -0.0544153211    -2.2116009365
   18      H       4.6052142414    -0.0380532997    -2.7799258105
   19      C       2.6793600920     0.8719206677    -2.4667021205
   20      Cl      2.9118411789     2.0806304509    -3.7183914189
   21      C       1.4958954537     0.8610378196    -1.7406017989
   22      H       0.7344486893     1.6041054489    -1.9401455821
 ----------------------------------------------------------------
 Nuclear Repulsion Energy =        1681.00649248 hartrees
 There are       81 alpha and       81 beta electrons
 Applying Cartesian multipole field
    Component          Value
    ---------          -----
     (2,0,0)        1.00000E-11
     (0,2,0)        2.00000E-11
     (0,0,2)       -3.00000E-11
 Nucleus-field energy     =    -0.0000000273 hartrees
 Requested basis set is 6-311++G(d,p)
 There are 162 shells and 449 basis functions
 A cutoff of  1.0D-15 yielded  10046 shell pairs
 There are     83441 function pairs (     89581 Cartesian)
 Smallest overlap matrix eigenvalue = 3.41E-07
 Linear dependence detected in AO basis
 Number of orthogonalized atomic orbitals = 445
 Maximum deviation from orthogonality = 7.459E-10
 Guess from superposition of atomic densities
 Warning:  Energy on first SCF cycle will be non-variational
 SAD guess density has 162.000000 electrons

 -----------------------------------------------------------------------
  General SCF calculation program by
  Eric Jon Sundstrom, Paul Horn, Yuezhi Mao, Dmitri Zuev, Alec White,
  David Stuck, Shaama M.S., Shane Yost, Joonho Lee, David Small,
  Daniel Levine, Susi Lehtola, Hugh Burton, Evgeny Epifanovsky,
  Bang C. Huynh
 -----------------------------------------------------------------------
 Exchange:     0.2000 Hartree-Fock + 0.0800 Slater + 0.7200 B88
 Correlation:  0.1900 VWN1RPA + 0.8100 LYP
 Using SG-1 standard quadrature grid
 A restricted SCF calculation will be
 performed using DIIS
 SCF converges when DIIS error is below 1.0e-08
 ---------------------------------------
  Cycle       Energy         DIIS error
 ---------------------------------------
    1   -2765.4983949570      2.92e-02  
    2   -2761.3753990205      2.36e-03  
    3   -2761.2720306381      2.98e-03  
    4   -2761.5039550604      7.19e-04  
    5   -2761.5157703696      3.32e-04  
    6   -2761.5183839608      1.01e-04  
    7   -2761.5186175181      2.90e-05  
    8   -2761.5186353742      1.18e-05  
    9   -2761.5186386619      3.01e-06  
   10   -2761.5186388877      9.18e-07  
   11   -2761.5186389079      2.36e-07  
   12   -2761.5186389089      1.02e-07  
   13   -2761.5186389093      3.18e-08  
   14   -2761.5186389093      9.58e-09  Convergence criterion met
 ---------------------------------------
 SCF time:   CPU 611.32s  wall 611.00s 
 SCF   energy in the final basis set =    -2761.5186389093
 Total energy in the final basis set =    -2761.5186389093

 --------------------------------------------------------------

                    Orbital Energies (a.u.)
 --------------------------------------------------------------

 Alpha MOs
 -- Occupied --
********-101.5746-101.5737-101.5724-101.5719 -10.2743 -10.2719 -10.2714
-10.2658 -10.2634 -10.2325 -10.2283 -10.2168 -10.2165 -10.2157 -10.2155
-10.2147  -9.4903  -9.4892  -9.4882  -9.4871  -9.4865  -7.2553  -7.2541
 -7.2529  -7.2518  -7.2512  -7.2452  -7.2442  -7.2441  -7.2433  -7.2431
 -7.2425  -7.2419  -7.2415  -7.2412  -7.2410  -0.9500  -0.9315  -0.8983
 -0.8973  -0.8778  -0.8587  -0.8423  -0.8041  -0.7627  -0.7590  -0.7414
 -0.6689  -0.6451  -0.6336  -0.6070  -0.5502  -0.5354  -0.5302  -0.5134
 -0.4988  -0.4802  -0.4664  -0.4638  -0.4597  -0.4498  -0.4335  -0.4292
 -0.4106  -0.4021  -0.3999  -0.3866  -0.3848  -0.3648  -0.3504  -0.3464
 -0.3405  -0.3363  -0.3341  -0.3326  -0.3185  -0.2989  -0.2728  -0.2715
 -0.2609
 -- Virtual --
 -0.0700  -0.0566  -0.0488  -0.0362  -0.0344  -0.0163  -0.0085   0.0005
  0.0021   0.0138   0.0147   0.0179   0.0223   0.0281   0.0314   0.0411
  0.0474   0.0530   0.0552   0.0637   0.0663   0.0706   0.0726   0.0776
  0.0817   0.0875   0.0886   0.0943   0.0955   0.0972   0.1038   0.1060
  0.1086   0.1101   0.1131   0.1157   0.1196   0.1242   0.1254   0.1276
  0.1298   0.1318   0.1352   0.1379   0.1410   0.1428   0.1482   0.1526
  0.1598   0.1637   0.1669   0.1672   0.1708   0.1751   0.1800   0.1824
  0.1875   0.1907   0.1999   0.2069   0.2085   0.2125   0.2131   0.2219
  0.2279   0.2331   0.2386   0.2426   0.2453   0.2476   0.2525   0.2528
  0.2604   0.2644   0.2678   0.2693   0.2729   0.2751   0.2794   0.2807
  0.2839   0.2865   0.2912   0.2963   0.3037   0.3070   0.3121   0.3180
  0.3204   0.3322   0.3358   0.3384   0.3485   0.3614   0.4178   0.4282
  0.4309   0.4335   0.4380   0.4405   0.4487   0.4530   0.4586   0.4647
  0.4696   0.4767   0.4809   0.4867   0.4940   0.4993   0.5013   0.5041
  0.5236   0.5396   0.5473   0.5570   0.5639   0.5664   0.5689   0.5776
  0.5821   0.5879   0.5966   0.6017   0.6099   0.6130   0.6207   0.6261
  0.6373   0.6466   0.6531   0.6654   0.6690   0.6767   0.6863   0.6944
  0.6968   0.7033   0.7127   0.7252   0.7335   0.7369   0.7425   0.7752
  0.7933   0.8227   0.8264   0.8291   0.8308   0.8360   0.8418   0.8455
  0.8471   0.8477   0.8519   0.8533   0.8587   0.8616   0.8654   0.8694
  0.8731   0.8823   0.8838   0.8906   0.8954   0.9012   0.9049   0.9198
  0.9236   0.9251   0.9368   0.9436   0.9481   0.9539   0.9617   0.9644
  0.9660   0.9730   0.9813   0.9864   1.0072   1.0191   1.0255   1.0344
  1.0458   1.0655   1.0887   1.1032   1.1140   1.1324   1.1379   1.1821
  1.2146   1.2189   1.2307   1.2325   1.2445   1.2520   1.2602   1.2702
  1.2786   1.2962   1.3031   1.3188   1.3457   1.3547   1.3654   1.4222
  1.4430   1.4812   1.4954   1.4999   1.5182   1.5457   1.5542   1.5811
  1.5877   1.5956   1.6034   1.6281   1.6456   1.6494   1.6773   1.6878
  1.6904   1.7163   1.7619   1.7751   1.7966   1.8171   1.8269   1.8664
  1.8730   1.8883   1.8927   1.9012   1.9171   1.9233   1.9400   1.9502
  1.9585   1.9615   1.9689   1.9982   2.0358   2.0599   2.0719   2.0852
  2.1184   2.1343   2.1572   2.2067   2.2298   2.2556   2.2601   2.2650
  2.2685   2.2813   2.2894   2.2981   2.3076   2.3206   2.3243   2.3334
  2.3970   2.4181   2.4267   2.4427   2.4548   2.4622   2.5017   2.5174
  2.5286   2.5452   2.5509   2.5645   2.5947   2.6115   2.6480   2.6587
  2.6794   2.6977   2.7074   2.7225   2.7264   2.7336   2.7509   2.7593
  2.7729   2.7751   2.7791   2.7979   2.8220   2.8344   2.8441   2.8872
  2.9115   2.9827   2.9877   3.0583   3.0803   3.0815   3.1253   3.1296
  3.1502   3.1599   3.2137   3.2147   3.2599   3.3341   3.3510   3.3936
  3.4244   3.5310   3.5813   3.6743   3.7040   3.7125   3.7978   3.8695
  3.9969   4.0426   4.0882   4.1238   4.3717   4.8026   4.8226   9.7451
  9.7743   9.7916   9.8061   9.8114  23.3849  23.5417  23.8367  23.8457
 23.8751  23.9220  23.9624  23.9998  24.0372  24.0490  24.1144  24.1388
 25.7729  25.8160  25.8238  25.8903  25.8941  26.0812  26.1052  26.1237
 26.1769  26.2724  26.4620  26.5924  26.6371  26.7307  26.8479 215.7348
215.7675 215.7872 215.8059 215.8101
 --------------------------------------------------------------

          Ground-State Mulliken Net Atomic Charges

     Atom                 Charge (a.u.)
  ----------------------------------------
      1 C                     0.375896
      2 C                    -1.312849
      3 H                     0.220808
      4 C                    -0.175249
      5 Cl                    0.611347
      6 C                    -0.238007
      7 Cl                    0.610365
      8 C                    -0.217153
      9 Cl                    0.595135
     10 C                    -0.861923
     11 H                     0.230724
     12 C                     0.272680
     13 C                    -0.202494
     14 Cl                    0.467943
     15 C                    -0.463691
     16 H                     0.203693
     17 C                    -0.664959
     18 H                     0.184582
     19 C                     0.812077
     20 Cl                    0.462576
     21 C                    -1.129939
     22 H                     0.218439
  ----------------------------------------
  Sum of atomic charges =     0.000000

 -----------------------------------------------------------------
                    Cartesian Multipole Moments
 -----------------------------------------------------------------
    Charge (ESU x 10^10)
                 0.0000
    Dipole Moment (Debye)
         X       2.2767      Y      -0.1971      Z      -1.1420
       Tot       2.5547
    Quadrupole Moments (Debye-Ang)
        XX    -129.3013     XY      -3.2204     YY    -135.3923
        XZ       0.6371     YZ       2.1375     ZZ    -135.6167
    Octopole Moments (Debye-Ang^2)
       XXX      65.8438    XXY     -19.9444    XYY       1.0587
       YYY      -3.9681    XXZ     -19.7142    XYZ      10.5767
       YYZ       0.7020    XZZ       4.3778    YZZ      -7.6989
       ZZZ       5.4200
    Hexadecapole Moments (Debye-Ang^3)
      XXXX   -5326.5923   XXXY     -56.9775   XXYY   -1121.1274
      XYYY      20.7331   YYYY   -1045.4688   XXXZ    1128.6905
      XXYZ     140.3171   XYYZ     423.8388   YYYZ     278.7475
      XXZZ   -1516.4962   XYZZ      -8.5974   YYZZ    -797.6251
      XZZZ    1273.1511   YZZZ     304.1886   ZZZZ   -3743.6506
 -----------------------------------------------------------------
 Calculating analytic gradient of the SCF energy
 Gradient of SCF Energy
            1           2           3           4           5           6
    1   0.0002869   0.0001152   0.0000191  -0.0001915   0.0000019   0.0000046
    2   0.0000068  -0.0000975  -0.0000666   0.0000041  -0.0000444   0.0000365
    3   0.0000796  -0.0002171   0.0000307   0.0000995  -0.0000589   0.0001215
            7           8           9          10          11          12
    1   0.0000613  -0.0000934   0.0000828  -0.0001068   0.0000019  -0.0002180
    2  -0.0000213  -0.0000002   0.0000247   0.0000321  -0.0000081  -0.0000864
    3  -0.0000650  -0.0001456   0.0000576  -0.0000390   0.0000165   0.0001450
           13          14          15          16          17          18
    1   0.0000619  -0.0001156  -0.0000099   0.0000018   0.0000444   0.0000055
    2   0.0000721   0.0000597   0.0000140  -0.0000078  -0.0000132  -0.0000106
    3  -0.0000756   0.0000400   0.0000002   0.0000164  -0.0000184   0.0000454
           19          20          21          22
    1  -0.0000513  -0.0000038   0.0000833   0.0000196
    2   0.0000782  -0.0000224   0.0000162   0.0000340
    3  -0.0000027   0.0000511  -0.0000978   0.0000165
 Max gradient component =       2.869E-04
 RMS gradient           =       8.174E-05
 Gradient time:  CPU 217.82 s  wall 217.84 s
 Geometry Optimization Parameters
   NAtoms,    NIC,     NZ,  NCons,   NDum,   NFix, NCnnct, MaxDiis
       22     155      22       0       0       0       0       0

 Cartesian Hessian Update
 Hessian updated using BFGS update


** GEOMETRY OPTIMIZATION IN DELOCALIZED INTERNAL COORDINATES **
   Searching for a Minimum

   Optimization Cycle:   5

                       Coordinates (Angstroms)
     ATOM                X               Y               Z
      1  C         0.0013600491   -0.0489288262    0.0286405401
      2  C        -0.0106079165    0.1204661440    1.4143801985
      3  H         0.9147395511    0.2035986480    1.9677047144
      4  C        -1.2139301512    0.1958326018    2.1043060376
      5  Cl       -1.1575650842    0.4135723721    3.8367797403
      6  C        -2.4411759753    0.1044213363    1.4318752986
      7  Cl       -3.9429164524    0.1908165426    2.2981328008
      8  C        -2.4187648683   -0.0604844128    0.0410976974
      9  Cl       -3.9042052118   -0.1786054604   -0.8703053586
     10  C        -1.2145879600   -0.1349834585   -0.6515619932
     11  H        -1.2351918457   -0.2763029011   -1.7243266244
     12  C         1.2828072021   -0.0866751119   -0.7286062382
     13  C         2.3005364388   -1.0217024705   -0.4871850922
     14  Cl        2.1010757240   -2.2892824597    0.7151686999
     15  C         3.4856378109   -1.0057962021   -1.2178520171
     16  H         4.2487743759   -1.7454500612   -1.0125875297
     17  C         3.6846023275   -0.0544153211   -2.2116009365
     18  H         4.6052142414   -0.0380532997   -2.7799258105
     19  C         2.6793600920    0.8719206677   -2.4667021205
     20  Cl        2.9118411789    2.0806304509   -3.7183914189
     21  C         1.4958954537    0.8610378196   -1.7406017989
     22  H         0.7344486893    1.6041054489   -1.9401455821
   Point Group: c1    Number of degrees of freedom:    60


   Energy is  -2761.518638909

 Hessian updated using BFGS update

 59 Hessian modes will be used to form the next step
  Hessian Eigenvalues:
     0.006982    0.019233    0.020094    0.023131    0.023376    0.023457
     0.023579    0.023828    0.023855    0.023955    0.024061    0.024094
     0.024103    0.024117    0.024121    0.024141    0.024167    0.024600
     0.030037    0.158805    0.159461    0.160090    0.160183    0.218894
     0.227142    0.234810    0.235367    0.243813    0.245798    0.249342
     0.249976    0.249993    0.249997    0.253143    0.262319    0.292507
     0.297128    0.301024    0.301458    0.301556    0.331881    0.351800
     0.356613    0.356647    0.356666    0.356698    0.366363    0.427888
     0.431106    0.432911    0.452522    0.461496    0.467759    0.474739
     0.476890    0.478238    0.483056    0.494870    0.508985

 Minimum search - taking simple RFO step
 Searching for Lamda that Minimizes Along All modes
 Value Taken    Lamda =  -0.00000396
 Step Taken.  Stepsize is  0.019026

                             Maximum     Tolerance    Cnvgd?
         Gradient           0.000400      0.000300      NO
         Displacement       0.016092      0.001200      NO
         Energy change     -0.000007      0.000001      NO


 New Cartesian Coordinates Obtained by Inverse Iteration

 Displacement from previous Coordinates is:  0.066576
 ----------------------------------------------------------------
             Standard Nuclear Orientation (Angstroms)
    I     Atom           X                Y                Z
 ----------------------------------------------------------------
    1      C       0.0010114766    -0.0490258879     0.0285460953
    2      C      -0.0106654878     0.1258379741     1.4137648776
    3      H       0.9148883528     0.2133550928     1.9660901462
    4      C      -1.2137565111     0.2009511225     2.1036467793
    5      Cl     -1.1578660729     0.4265347397     3.8353256182
    6      C      -2.4411868681     0.1037682917     1.4319616794
    7      Cl     -3.9427907861     0.1906237260     2.2983253755
    8      C      -2.4186165501    -0.0663932499     0.0418674082
    9      Cl     -3.9042861169    -0.1908391335    -0.8689712770
   10      C      -1.2145030947    -0.1404704398    -0.6510050127
   11      H      -1.2350502041    -0.2849359512    -1.7233918475
   12      C       1.2831638924    -0.0864538606    -0.7286319634
   13      C       2.2984007052    -1.0249388455    -0.4905506266
   14      Cl      2.0962192034    -2.2955680618     0.7081836048
   15      C       3.4832694501    -1.0096268046    -1.2216869461
   16      H       4.2443753273    -1.7522599796    -1.0198386737
   17      C       3.6843197691    -0.0548084467    -2.2116989431
   18      H       4.6045588097    -0.0384712938    -2.7807126779
   19      C       2.6817304982     0.8753431539    -2.4627632558
   20      Cl      2.9179162710     2.0887552082    -3.7095478938
   21      C       1.4981909065     0.8646781959    -1.7367767221
   22      H       0.7380246988     1.6096664968    -1.9338425381
 ----------------------------------------------------------------
 Nuclear Repulsion Energy =        1680.88397924 hartrees
 There are       81 alpha and       81 beta electrons
 Applying Cartesian multipole field
    Component          Value
    ---------          -----
     (2,0,0)        1.00000E-11
     (0,2,0)        2.00000E-11
     (0,0,2)       -3.00000E-11
 Nucleus-field energy     =    -0.0000000270 hartrees
 Requested basis set is 6-311++G(d,p)
 There are 162 shells and 449 basis functions
 A cutoff of  1.0D-15 yielded  10045 shell pairs
 There are     83429 function pairs (     89569 Cartesian)
 Smallest overlap matrix eigenvalue = 3.41E-07
 Linear dependence detected in AO basis
 Number of orthogonalized atomic orbitals = 445
 Maximum deviation from orthogonality = 2.400E-10
 Guess from superposition of atomic densities
 Warning:  Energy on first SCF cycle will be non-variational
 SAD guess density has 162.000000 electrons

 -----------------------------------------------------------------------
  General SCF calculation program by
  Eric Jon Sundstrom, Paul Horn, Yuezhi Mao, Dmitri Zuev, Alec White,
  David Stuck, Shaama M.S., Shane Yost, Joonho Lee, David Small,
  Daniel Levine, Susi Lehtola, Hugh Burton, Evgeny Epifanovsky,
  Bang C. Huynh
 -----------------------------------------------------------------------
 Exchange:     0.2000 Hartree-Fock + 0.0800 Slater + 0.7200 B88
 Correlation:  0.1900 VWN1RPA + 0.8100 LYP
 Using SG-1 standard quadrature grid
 A restricted SCF calculation will be
 performed using DIIS
 SCF converges when DIIS error is below 1.0e-08
 ---------------------------------------
  Cycle       Energy         DIIS error
 ---------------------------------------
    1   -2765.4972828963      2.92e-02  
    2   -2761.3753965168      2.36e-03  
    3   -2761.2720877715      2.98e-03  
    4   -2761.5039513220      7.19e-04  
    5   -2761.5157738288      3.32e-04  
    6   -2761.5183861131      1.01e-04  
    7   -2761.5186198372      2.90e-05  
    8   -2761.5186377086      1.18e-05  
    9   -2761.5186409940      3.01e-06  
   10   -2761.5186412197      9.17e-07  
   11   -2761.5186412400      2.35e-07  
   12   -2761.5186412411      1.02e-07  
   13   -2761.5186412412      3.17e-08  
   14   -2761.5186412414      9.56e-09  Convergence criterion met
 ---------------------------------------
 SCF time:   CPU 609.03s  wall 609.00s 
 SCF   energy in the final basis set =    -2761.5186412414
 Total energy in the final basis set =    -2761.5186412414

 --------------------------------------------------------------

                    Orbital Energies (a.u.)
 --------------------------------------------------------------

 Alpha MOs
 -- Occupied --
********-101.5746-101.5737-101.5724-101.5719 -10.2743 -10.2719 -10.2714
-10.2658 -10.2634 -10.2325 -10.2283 -10.2168 -10.2165 -10.2157 -10.2155
-10.2147  -9.4903  -9.4892  -9.4882  -9.4871  -9.4865  -7.2553  -7.2540
 -7.2529  -7.2518  -7.2511  -7.2452  -7.2442  -7.2440  -7.2433  -7.2431
 -7.2425  -7.2419  -7.2415  -7.2412  -7.2409  -0.9500  -0.9315  -0.8982
 -0.8972  -0.8778  -0.8586  -0.8422  -0.8041  -0.7627  -0.7590  -0.7414
 -0.6689  -0.6451  -0.6337  -0.6070  -0.5502  -0.5353  -0.5302  -0.5136
 -0.4988  -0.4802  -0.4664  -0.4638  -0.4597  -0.4497  -0.4335  -0.4293
 -0.4106  -0.4021  -0.3998  -0.3866  -0.3848  -0.3648  -0.3504  -0.3464
 -0.3405  -0.3363  -0.3341  -0.3326  -0.3185  -0.2988  -0.2729  -0.2715
 -0.2610
 -- Virtual --
 -0.0698  -0.0568  -0.0487  -0.0363  -0.0346  -0.0164  -0.0085   0.0005
  0.0021   0.0138   0.0146   0.0178   0.0223   0.0281   0.0313   0.0411
  0.0474   0.0530   0.0552   0.0637   0.0662   0.0706   0.0726   0.0775
  0.0817   0.0875   0.0886   0.0943   0.0955   0.0971   0.1038   0.1061
  0.1085   0.1100   0.1132   0.1156   0.1196   0.1242   0.1254   0.1276
  0.1297   0.1317   0.1351   0.1378   0.1408   0.1428   0.1482   0.1526
  0.1598   0.1637   0.1668   0.1672   0.1708   0.1749   0.1800   0.1825
  0.1876   0.1906   0.1999   0.2068   0.2083   0.2124   0.2132   0.2219
  0.2280   0.2332   0.2385   0.2425   0.2454   0.2476   0.2524   0.2528
  0.2603   0.2643   0.2679   0.2692   0.2728   0.2750   0.2795   0.2807
  0.2838   0.2864   0.2913   0.2962   0.3035   0.3070   0.3119   0.3179
  0.3203   0.3323   0.3356   0.3383   0.3485   0.3613   0.4178   0.4283
  0.4310   0.4334   0.4381   0.4407   0.4486   0.4528   0.4587   0.4648
  0.4695   0.4769   0.4810   0.4865   0.4939   0.4991   0.5013   0.5040
  0.5237   0.5395   0.5472   0.5570   0.5638   0.5666   0.5686   0.5775
  0.5822   0.5882   0.5968   0.6015   0.6105   0.6131   0.6208   0.6262
  0.6372   0.6469   0.6531   0.6655   0.6693   0.6768   0.6861   0.6943
  0.6968   0.7034   0.7127   0.7247   0.7334   0.7368   0.7427   0.7753
  0.7934   0.8227   0.8265   0.8292   0.8305   0.8363   0.8423   0.8455
  0.8472   0.8478   0.8519   0.8535   0.8587   0.8616   0.8654   0.8694
  0.8730   0.8820   0.8839   0.8906   0.8953   0.9013   0.9052   0.9197
  0.9234   0.9252   0.9366   0.9437   0.9480   0.9536   0.9617   0.9642
  0.9661   0.9732   0.9815   0.9864   1.0073   1.0194   1.0258   1.0342
  1.0455   1.0651   1.0888   1.1035   1.1148   1.1325   1.1379   1.1824
  1.2147   1.2186   1.2307   1.2325   1.2447   1.2522   1.2605   1.2701
  1.2786   1.2962   1.3030   1.3186   1.3457   1.3548   1.3657   1.4222
  1.4423   1.4813   1.4954   1.4998   1.5186   1.5456   1.5545   1.5810
  1.5882   1.5953   1.6034   1.6281   1.6457   1.6493   1.6772   1.6876
  1.6902   1.7167   1.7619   1.7751   1.7964   1.8170   1.8270   1.8661
  1.8728   1.8883   1.8925   1.9012   1.9175   1.9232   1.9403   1.9507
  1.9580   1.9617   1.9694   1.9983   2.0358   2.0599   2.0722   2.0852
  2.1180   2.1340   2.1567   2.2068   2.2298   2.2556   2.2601   2.2651
  2.2682   2.2811   2.2889   2.2981   2.3075   2.3203   2.3244   2.3339
  2.3974   2.4182   2.4269   2.4428   2.4551   2.4620   2.5017   2.5173
  2.5286   2.5452   2.5507   2.5647   2.5948   2.6112   2.6485   2.6588
  2.6796   2.6977   2.7073   2.7225   2.7265   2.7340   2.7504   2.7590
  2.7728   2.7749   2.7793   2.7967   2.8222   2.8343   2.8441   2.8866
  2.9115   2.9830   2.9880   3.0585   3.0802   3.0817   3.1252   3.1294
  3.1501   3.1598   3.2134   3.2147   3.2599   3.3342   3.3509   3.3936
  3.4247   3.5313   3.5815   3.6745   3.7040   3.7124   3.7982   3.8697
  3.9968   4.0426   4.0882   4.1238   4.3701   4.8030   4.8226   9.7451
  9.7742   9.7915   9.8063   9.8114  23.3850  23.5416  23.8366  23.8457
 23.8749  23.9218  23.9625  24.0001  24.0374  24.0492  24.1147  24.1393
 25.7729  25.8159  25.8236  25.8899  25.8941  26.0811  26.1051  26.1235
 26.1767  26.2727  26.4621  26.5922  26.6369  26.7302  26.8471 215.7348
215.7674 215.7871 215.8060 215.8100
 --------------------------------------------------------------

          Ground-State Mulliken Net Atomic Charges

     Atom                 Charge (a.u.)
  ----------------------------------------
      1 C                     0.373718
      2 C                    -1.307484
      3 H                     0.221307
      4 C                    -0.174769
      5 Cl                    0.610758
      6 C                    -0.244691
      7 Cl                    0.610324
      8 C                    -0.214125
      9 Cl                    0.595131
     10 C                    -0.858827
     11 H                     0.230940
     12 C                     0.280395
     13 C                    -0.218236
     14 Cl                    0.467691
     15 C                    -0.461436
     16 H                     0.203745
     17 C                    -0.666306
     18 H                     0.184504
     19 C                     0.812823
     20 Cl                    0.462057
     21 C                    -1.126152
     22 H                     0.218632
  ----------------------------------------
  Sum of atomic charges =     0.000000

 -----------------------------------------------------------------
                    Cartesian Multipole Moments
 -----------------------------------------------------------------
    Charge (ESU x 10^10)
                -0.0000
    Dipole Moment (Debye)
         X       2.2752      Y      -0.1986      Z      -1.1440
       Tot       2.5543
    Quadrupole Moments (Debye-Ang)
        XX    -129.3301     XY      -3.2382     YY    -135.3882
        XZ       0.6264     YZ       2.1587     ZZ    -135.6053
    Octopole Moments (Debye-Ang^2)
       XXX      65.6282    XXY     -20.0370    XYY       1.0644
       YYY      -4.0458    XXZ     -19.7327    XYZ      10.6429
       YYZ       0.6707    XZZ       4.4174    YZZ      -7.7585
       ZZZ       5.2639
    Hexadecapole Moments (Debye-Ang^3)
      XXXX   -5328.5459   XXXY     -60.0917   XXYY   -1122.3447
      XYYY      17.6882   YYYY   -1052.5145   XXXZ    1129.6686
      XXYZ     139.7314   XYYZ     424.1169   YYYZ     275.8442
      XXZZ   -1515.1247   XYZZ      -9.6066   YYZZ    -797.5238
      XZZZ    1273.9134   YZZZ     301.9117   ZZZZ   -3736.1721
 -----------------------------------------------------------------
 Calculating analytic gradient of the SCF energy
 Gradient of SCF Energy
            1           2           3           4           5           6
    1  -0.0001268   0.0000130   0.0000070   0.0000491  -0.0000248  -0.0001283
    2  -0.0000177  -0.0000105  -0.0000570  -0.0000307  -0.0000174   0.0000111
    3  -0.0000325  -0.0000286   0.0000108  -0.0000360   0.0000147   0.0001249
            7           8           9          10          11          12
    1   0.0000665   0.0000962  -0.0000238  -0.0000097   0.0000023   0.0000760
    2  -0.0000030  -0.0000123   0.0000179   0.0000191   0.0000132  -0.0000163
    3  -0.0000527  -0.0001010  -0.0000164   0.0000654  -0.0000114  -0.0000009
           13          14          15          16          17          18
    1   0.0000258  -0.0000636   0.0000201  -0.0000164  -0.0000447   0.0000085
    2   0.0000777  -0.0000133  -0.0000014  -0.0000058  -0.0000107   0.0000215
    3  -0.0000669   0.0000649  -0.0000087  -0.0000031   0.0000355   0.0000005
           19          20          21          22
    1  -0.0000303   0.0000366   0.0000584   0.0000091
    2  -0.0000433   0.0000468   0.0000376  -0.0000054
    3   0.0000800  -0.0000121  -0.0000358   0.0000094
 Max gradient component =       1.283E-04
 RMS gradient           =       4.647E-05
 Gradient time:  CPU 218.49 s  wall 218.50 s
 Geometry Optimization Parameters
   NAtoms,    NIC,     NZ,  NCons,   NDum,   NFix, NCnnct, MaxDiis
       22     155      22       0       0       0       0       0

 Cartesian Hessian Update
 Hessian updated using BFGS update


** GEOMETRY OPTIMIZATION IN DELOCALIZED INTERNAL COORDINATES **
   Searching for a Minimum

   Optimization Cycle:   6

                       Coordinates (Angstroms)
     ATOM                X               Y               Z
      1  C         0.0010114766   -0.0490258879    0.0285460953
      2  C        -0.0106654878    0.1258379741    1.4137648776
      3  H         0.9148883528    0.2133550928    1.9660901462
      4  C        -1.2137565111    0.2009511225    2.1036467793
      5  Cl       -1.1578660729    0.4265347397    3.8353256182
      6  C        -2.4411868681    0.1037682917    1.4319616794
      7  Cl       -3.9427907861    0.1906237260    2.2983253755
      8  C        -2.4186165501   -0.0663932499    0.0418674082
      9  Cl       -3.9042861169   -0.1908391335   -0.8689712770
     10  C        -1.2145030947   -0.1404704398   -0.6510050127
     11  H        -1.2350502041   -0.2849359512   -1.7233918475
     12  C         1.2831638924   -0.0864538606   -0.7286319634
     13  C         2.2984007052   -1.0249388455   -0.4905506266
     14  Cl        2.0962192034   -2.2955680618    0.7081836048
     15  C         3.4832694501   -1.0096268046   -1.2216869461
     16  H         4.2443753273   -1.7522599796   -1.0198386737
     17  C         3.6843197691   -0.0548084467   -2.2116989431
     18  H         4.6045588097   -0.0384712938   -2.7807126779
     19  C         2.6817304982    0.8753431539   -2.4627632558
     20  Cl        2.9179162710    2.0887552082   -3.7095478938
     21  C         1.4981909065    0.8646781959   -1.7367767221
     22  H         0.7380246988    1.6096664968   -1.9338425381
   Point Group: c1    Number of degrees of freedom:    60


   Energy is  -2761.518641241

 Hessian updated using BFGS update

 60 Hessian modes will be used to form the next step
  Hessian Eigenvalues:
     0.005337    0.019233    0.020156    0.023029    0.023360    0.023556
     0.023634    0.023785    0.023933    0.023979    0.024071    0.024102
     0.024117    0.024121    0.024140    0.024166    0.024308    0.025122
     0.028954    0.159196    0.159795    0.160026    0.160157    0.160599
     0.221615    0.227103    0.234803    0.235310    0.241348    0.247496
     0.249808    0.249981    0.249997    0.251161    0.253193    0.263184
     0.285614    0.299874    0.301025    0.301449    0.305968    0.330774
     0.343748    0.356632    0.356665    0.356683    0.357191    0.358657
     0.429524    0.432029    0.432452    0.449120    0.462238    0.467163
     0.474251    0.477114    0.478316    0.485365    0.495516    0.497000

 Minimum search - taking simple RFO step
 Searching for Lamda that Minimizes Along All modes
 Value Taken    Lamda =  -0.00000101
 Step Taken.  Stepsize is  0.009925

                             Maximum     Tolerance    Cnvgd?
         Gradient           0.000245      0.000300     YES
         Displacement       0.008622      0.001200      NO
         Energy change     -0.000002      0.000001      NO


 New Cartesian Coordinates Obtained by Inverse Iteration

 Displacement from previous Coordinates is:  0.035747
 ----------------------------------------------------------------
             Standard Nuclear Orientation (Angstroms)
    I     Atom           X                Y                Z
 ----------------------------------------------------------------
    1      C       0.0011150972    -0.0490404103     0.0287671152
    2      C      -0.0106692634     0.1288218899     1.4136521640
    3      H       0.9148820416     0.2190118557     1.9655692074
    4      C      -1.2138213734     0.2040137438     2.1033427453
    5      Cl     -1.1582131113     0.4332887025     3.8345710567
    6      C      -2.4411413533     0.1038168895     1.4318282656
    7      Cl     -3.9429674024     0.1903017467     2.2981296170
    8      C      -2.4184528039    -0.0691398925     0.0422081620
    9      Cl     -3.9040294749    -0.1973146215    -0.8683615005
   10      C      -1.2142308469    -0.1432337046    -0.6506144237
   11      H      -1.2346017883    -0.2897257633    -1.7227288417
   12      C       1.2832686385    -0.0865893501    -0.7285251529
   13      C       2.2972212217    -1.0269696492    -0.4925138493
   14      Cl      2.0937322737    -2.2996480482     0.7036329747
   15      C       3.4820447378    -1.0115794769    -1.2237757462
   16      H       4.2422617953    -1.7555978691    -1.0236393513
   17      C       3.6842281163    -0.0549126318    -2.2117989166
   18      H       4.6043648066    -0.0386729118    -2.7809756422
   19      C       2.6828074586     0.8770701096    -2.4607673672
   20      Cl      2.9202834067     2.0927831083    -3.7050250219
   21      C       1.4992918376     0.8663722156    -1.7346273087
   22      H       0.7399736555     1.6126661146    -1.9300549792
 ----------------------------------------------------------------
 Nuclear Repulsion Energy =        1680.82573779 hartrees
 There are       81 alpha and       81 beta electrons
 Applying Cartesian multipole field
    Component          Value
    ---------          -----
     (2,0,0)        1.00000E-11
     (0,2,0)        2.00000E-11
     (0,0,2)       -3.00000E-11
 Nucleus-field energy     =    -0.0000000268 hartrees
 Requested basis set is 6-311++G(d,p)
 There are 162 shells and 449 basis functions
 A cutoff of  1.0D-15 yielded  10046 shell pairs
 There are     83433 function pairs (     89574 Cartesian)
 Smallest overlap matrix eigenvalue = 3.41E-07
 Linear dependence detected in AO basis
 Number of orthogonalized atomic orbitals = 445
 Maximum deviation from orthogonality = 2.876E-10
 Guess from superposition of atomic densities
 Warning:  Energy on first SCF cycle will be non-variational
 SAD guess density has 162.000000 electrons

 -----------------------------------------------------------------------
  General SCF calculation program by
  Eric Jon Sundstrom, Paul Horn, Yuezhi Mao, Dmitri Zuev, Alec White,
  David Stuck, Shaama M.S., Shane Yost, Joonho Lee, David Small,
  Daniel Levine, Susi Lehtola, Hugh Burton, Evgeny Epifanovsky,
  Bang C. Huynh
 -----------------------------------------------------------------------
 Exchange:     0.2000 Hartree-Fock + 0.0800 Slater + 0.7200 B88
 Correlation:  0.1900 VWN1RPA + 0.8100 LYP
 Using SG-1 standard quadrature grid
 A restricted SCF calculation will be
 performed using DIIS
 SCF converges when DIIS error is below 1.0e-08
 ---------------------------------------
  Cycle       Energy         DIIS error
 ---------------------------------------
    1   -2765.4969468319      2.92e-02  
    2   -2761.3754019362      2.36e-03  
    3   -2761.2721114311      2.98e-03  
    4   -2761.5039469431      7.19e-04  
    5   -2761.5157739663      3.32e-04  
    6   -2761.5183866199      1.01e-04  
    7   -2761.5186203597      2.90e-05  
    8   -2761.5186382208      1.18e-05  
    9   -2761.5186415061      3.01e-06  
   10   -2761.5186417315      9.17e-07  
   11   -2761.5186417519      2.35e-07  
   12   -2761.5186417529      1.02e-07  
   13   -2761.5186417532      3.16e-08  
   14   -2761.5186417533      9.55e-09  Convergence criterion met
 ---------------------------------------
 SCF time:   CPU 610.28s  wall 610.00s 
 SCF   energy in the final basis set =    -2761.5186417533
 Total energy in the final basis set =    -2761.5186417533

 --------------------------------------------------------------

                    Orbital Energies (a.u.)
 --------------------------------------------------------------

 Alpha MOs
 -- Occupied --
********-101.5746-101.5737-101.5724-101.5719 -10.2743 -10.2719 -10.2714
-10.2658 -10.2634 -10.2325 -10.2283 -10.2168 -10.2165 -10.2157 -10.2155
-10.2147  -9.4903  -9.4892  -9.4882  -9.4871  -9.4864  -7.2553  -7.2540
 -7.2529  -7.2518  -7.2511  -7.2452  -7.2442  -7.2440  -7.2433  -7.2431
 -7.2425  -7.2419  -7.2415  -7.2412  -7.2409  -0.9500  -0.9315  -0.8982
 -0.8972  -0.8778  -0.8586  -0.8422  -0.8041  -0.7627  -0.7590  -0.7414
 -0.6688  -0.6450  -0.6338  -0.6070  -0.5502  -0.5353  -0.5302  -0.5136
 -0.4987  -0.4802  -0.4663  -0.4638  -0.4597  -0.4497  -0.4335  -0.4293
 -0.4106  -0.4022  -0.3998  -0.3866  -0.3848  -0.3648  -0.3504  -0.3463
 -0.3405  -0.3363  -0.3341  -0.3326  -0.3185  -0.2987  -0.2729  -0.2715
 -0.2611
 -- Virtual --
 -0.0696  -0.0568  -0.0486  -0.0363  -0.0348  -0.0164  -0.0085   0.0006
  0.0021   0.0137   0.0146   0.0178   0.0223   0.0280   0.0313   0.0412
  0.0475   0.0529   0.0552   0.0637   0.0662   0.0706   0.0725   0.0775
  0.0817   0.0875   0.0886   0.0943   0.0955   0.0971   0.1038   0.1061
  0.1085   0.1099   0.1133   0.1156   0.1195   0.1242   0.1254   0.1276
  0.1297   0.1317   0.1350   0.1377   0.1407   0.1428   0.1482   0.1526
  0.1599   0.1637   0.1668   0.1672   0.1708   0.1749   0.1800   0.1825
  0.1876   0.1905   0.1999   0.2068   0.2083   0.2123   0.2132   0.2219
  0.2281   0.2333   0.2385   0.2424   0.2455   0.2476   0.2524   0.2529
  0.2602   0.2642   0.2680   0.2692   0.2727   0.2750   0.2795   0.2807
  0.2838   0.2863   0.2913   0.2962   0.3033   0.3070   0.3118   0.3179
  0.3203   0.3323   0.3355   0.3382   0.3485   0.3613   0.4178   0.4283
  0.4310   0.4334   0.4381   0.4407   0.4486   0.4528   0.4587   0.4648
  0.4695   0.4770   0.4811   0.4864   0.4938   0.4990   0.5013   0.5040
  0.5237   0.5395   0.5472   0.5570   0.5637   0.5668   0.5685   0.5775
  0.5822   0.5883   0.5969   0.6014   0.6108   0.6132   0.6209   0.6262
  0.6372   0.6470   0.6531   0.6656   0.6695   0.6768   0.6860   0.6943
  0.6969   0.7034   0.7126   0.7243   0.7333   0.7368   0.7429   0.7753
  0.7934   0.8228   0.8266   0.8292   0.8304   0.8364   0.8426   0.8456
  0.8472   0.8478   0.8519   0.8536   0.8587   0.8616   0.8654   0.8695
  0.8730   0.8818   0.8840   0.8906   0.8953   0.9013   0.9053   0.9196
  0.9232   0.9252   0.9365   0.9437   0.9480   0.9534   0.9616   0.9642
  0.9662   0.9733   0.9816   0.9863   1.0073   1.0195   1.0260   1.0341
  1.0453   1.0649   1.0890   1.1036   1.1153   1.1326   1.1379   1.1825
  1.2147   1.2186   1.2307   1.2324   1.2449   1.2523   1.2606   1.2700
  1.2787   1.2963   1.3029   1.3185   1.3456   1.3549   1.3659   1.4223
  1.4419   1.4814   1.4954   1.4997   1.5188   1.5456   1.5547   1.5810
  1.5884   1.5952   1.6034   1.6282   1.6457   1.6493   1.6772   1.6875
  1.6902   1.7170   1.7620   1.7752   1.7964   1.8170   1.8270   1.8659
  1.8726   1.8884   1.8924   1.9012   1.9176   1.9231   1.9405   1.9509
  1.9578   1.9618   1.9699   1.9983   2.0358   2.0599   2.0723   2.0853
  2.1178   2.1339   2.1566   2.2069   2.2298   2.2556   2.2602   2.2651
  2.2682   2.2810   2.2886   2.2981   2.3075   2.3202   2.3246   2.3342
  2.3977   2.4182   2.4270   2.4428   2.4552   2.4619   2.5016   2.5173
  2.5287   2.5453   2.5506   2.5649   2.5948   2.6110   2.6488   2.6589
  2.6798   2.6978   2.7073   2.7224   2.7265   2.7342   2.7502   2.7587
  2.7728   2.7748   2.7795   2.7961   2.8223   2.8343   2.8441   2.8862
  2.9115   2.9832   2.9882   3.0586   3.0802   3.0818   3.1252   3.1292
  3.1501   3.1597   3.2133   3.2147   3.2599   3.3343   3.3508   3.3936
  3.4248   3.5313   3.5816   3.6745   3.7040   3.7123   3.7984   3.8698
  3.9968   4.0426   4.0881   4.1237   4.3694   4.8031   4.8227   9.7451
  9.7742   9.7915   9.8063   9.8113  23.3851  23.5416  23.8366  23.8457
 23.8749  23.9218  23.9625  24.0001  24.0373  24.0492  24.1147  24.1394
 25.7728  25.8159  25.8236  25.8897  25.8941  26.0811  26.1049  26.1235
 26.1766  26.2729  26.4621  26.5922  26.6368  26.7299  26.8466 215.7348
215.7674 215.7870 215.8061 215.8099
 --------------------------------------------------------------

          Ground-State Mulliken Net Atomic Charges

     Atom                 Charge (a.u.)
  ----------------------------------------
      1 C                     0.373560
      2 C                    -1.304724
      3 H                     0.221642
      4 C                    -0.174077
      5 Cl                    0.610451
      6 C                    -0.248043
      7 Cl                    0.610213
      8 C                    -0.212911
      9 Cl                    0.595144
     10 C                    -0.857909
     11 H                     0.231051
     12 C                     0.284977
     13 C                    -0.225475
     14 Cl                    0.467515
     15 C                    -0.460859
     16 H                     0.203763
     17 C                    -0.665854
     18 H                     0.184446
     19 C                     0.812744
     20 Cl                    0.461799
     21 C                    -1.126211
     22 H                     0.218761
  ----------------------------------------
  Sum of atomic charges =     0.000000

 -----------------------------------------------------------------
                    Cartesian Multipole Moments
 -----------------------------------------------------------------
    Charge (ESU x 10^10)
                 0.0000
    Dipole Moment (Debye)
         X       2.2753      Y      -0.1986      Z      -1.1447
       Tot       2.5547
    Quadrupole Moments (Debye-Ang)
        XX    -129.3429     XY      -3.2430     YY    -135.3853
        XZ       0.6233     YZ       2.1686     ZZ    -135.5981
    Octopole Moments (Debye-Ang^2)
       XXX      65.5662    XXY     -20.0707    XYY       1.0768
       YYY      -4.0452    XXZ     -19.7496    XYZ      10.6714
       YYZ       0.6680    XZZ       4.4640    YZZ      -7.7735
       ZZZ       5.2284
    Hexadecapole Moments (Debye-Ang^3)
      XXXX   -5329.0564   XXXY     -61.4668   XXYY   -1122.9660
      XYYY      16.2856   YYYY   -1056.4160   XXXZ    1130.1798
      XXYZ     139.3537   XYYZ     424.2635   YYYZ     274.1956
      XXZZ   -1514.3318   XYZZ     -10.0407   YYZZ    -797.4870
      XZZZ    1274.2819   YZZZ     300.5794   ZZZZ   -3732.0709
 -----------------------------------------------------------------
 Calculating analytic gradient of the SCF energy
 Gradient of SCF Energy
            1           2           3           4           5           6
    1  -0.0001142  -0.0000231  -0.0000013   0.0000762  -0.0000198  -0.0000894
    2  -0.0000096  -0.0000025  -0.0000294  -0.0000186  -0.0000191   0.0000045
    3  -0.0000538   0.0000507  -0.0000028  -0.0000650   0.0000289   0.0000159
            7           8           9          10          11          12
    1   0.0000148   0.0000814  -0.0000391   0.0000218   0.0000026   0.0000817
    2  -0.0000077   0.0000115   0.0000085   0.0000121   0.0000159   0.0000069
    3  -0.0000322   0.0000014  -0.0000260   0.0000368  -0.0000118  -0.0000275
           13          14          15          16          17          18
    1  -0.0000093  -0.0000146   0.0000127  -0.0000089  -0.0000172   0.0000055
    2   0.0000313  -0.0000235  -0.0000036  -0.0000079  -0.0000071   0.0000149
    3  -0.0000301   0.0000231   0.0000043  -0.0000057   0.0000284  -0.0000012
           19          20          21          22
    1  -0.0000076   0.0000310   0.0000128   0.0000039
    2  -0.0000374   0.0000425   0.0000194  -0.0000011
    3   0.0000588  -0.0000038   0.0000023   0.0000095
 Max gradient component =       1.142E-04
 RMS gradient           =       3.345E-05
 Gradient time:  CPU 219.20 s  wall 219.22 s
 Geometry Optimization Parameters
   NAtoms,    NIC,     NZ,  NCons,   NDum,   NFix, NCnnct, MaxDiis
       22     155      22       0       0       0       0       0

 Cartesian Hessian Update
 Hessian updated using BFGS update


** GEOMETRY OPTIMIZATION IN DELOCALIZED INTERNAL COORDINATES **
   Searching for a Minimum

   Optimization Cycle:   7

                       Coordinates (Angstroms)
     ATOM                X               Y               Z
      1  C         0.0011150972   -0.0490404103    0.0287671152
      2  C        -0.0106692634    0.1288218899    1.4136521640
      3  H         0.9148820416    0.2190118557    1.9655692074
      4  C        -1.2138213734    0.2040137438    2.1033427453
      5  Cl       -1.1582131113    0.4332887025    3.8345710567
      6  C        -2.4411413533    0.1038168895    1.4318282656
      7  Cl       -3.9429674024    0.1903017467    2.2981296170
      8  C        -2.4184528039   -0.0691398925    0.0422081620
      9  Cl       -3.9040294749   -0.1973146215   -0.8683615005
     10  C        -1.2142308469   -0.1432337046   -0.6506144237
     11  H        -1.2346017883   -0.2897257633   -1.7227288417
     12  C         1.2832686385   -0.0865893501   -0.7285251529
     13  C         2.2972212217   -1.0269696492   -0.4925138493
     14  Cl        2.0937322737   -2.2996480482    0.7036329747
     15  C         3.4820447378   -1.0115794769   -1.2237757462
     16  H         4.2422617953   -1.7555978691   -1.0236393513
     17  C         3.6842281163   -0.0549126318   -2.2117989166
     18  H         4.6043648066   -0.0386729118   -2.7809756422
     19  C         2.6828074586    0.8770701096   -2.4607673672
     20  Cl        2.9202834067    2.0927831083   -3.7050250219
     21  C         1.4992918376    0.8663722156   -1.7346273087
     22  H         0.7399736555    1.6126661146   -1.9300549792
   Point Group: c1    Number of degrees of freedom:    60


   Energy is  -2761.518641753

 Hessian updated using BFGS update

 60 Hessian modes will be used to form the next step
  Hessian Eigenvalues:
     0.004790    0.019245    0.020170    0.022966    0.023361    0.023517
     0.023647    0.023676    0.023940    0.023954    0.024085    0.024104
     0.024117    0.024137    0.024142    0.024186    0.024210    0.025167
     0.027809    0.158702    0.159971    0.160059    0.160078    0.160328
     0.214259    0.227223    0.234488    0.234970    0.238200    0.246718
     0.249291    0.249986    0.250010    0.250699    0.251418    0.261832
     0.282020    0.299454    0.301022    0.301313    0.301617    0.321059
     0.345356    0.356648    0.356664    0.356684    0.356935    0.358984
     0.427972    0.430130    0.433601    0.449750    0.465401    0.470097
     0.472131    0.475942    0.478314    0.480508    0.495758    0.496928

 Minimum search - taking simple RFO step
 Searching for Lamda that Minimizes Along All modes
 Value Taken    Lamda =   0.00000000
 Step Taken.  Stepsize is  0.003597

                             Maximum     Tolerance    Cnvgd?
         Gradient           0.000066      0.000300     YES
         Displacement       0.002873      0.001200      NO
         Energy change     -0.000001      0.000001     YES

 Final energy is   -2761.5186417532941     


 ******************************
 **  OPTIMIZATION CONVERGED  **
 ******************************

                       Coordinates (Angstroms)
     ATOM                X               Y               Z
      1  C         0.0011150972   -0.0490404103    0.0287671152
      2  C        -0.0106692634    0.1288218899    1.4136521640
      3  H         0.9148820416    0.2190118557    1.9655692074
      4  C        -1.2138213734    0.2040137438    2.1033427453
      5  Cl       -1.1582131113    0.4332887025    3.8345710567
      6  C        -2.4411413533    0.1038168895    1.4318282656
      7  Cl       -3.9429674024    0.1903017467    2.2981296170
      8  C        -2.4184528039   -0.0691398925    0.0422081620
      9  Cl       -3.9040294749   -0.1973146215   -0.8683615005
     10  C        -1.2142308469   -0.1432337046   -0.6506144237
     11  H        -1.2346017883   -0.2897257633   -1.7227288417
     12  C         1.2832686385   -0.0865893501   -0.7285251529
     13  C         2.2972212217   -1.0269696492   -0.4925138493
     14  Cl        2.0937322737   -2.2996480482    0.7036329747
     15  C         3.4820447378   -1.0115794769   -1.2237757462
     16  H         4.2422617953   -1.7555978691   -1.0236393513
     17  C         3.6842281163   -0.0549126318   -2.2117989166
     18  H         4.6043648066   -0.0386729118   -2.7809756422
     19  C         2.6828074586    0.8770701096   -2.4607673672
     20  Cl        2.9202834067    2.0927831083   -3.7050250219
     21  C         1.4992918376    0.8663722156   -1.7346273087
     22  H         0.7399736555    1.6126661146   -1.9300549792

Z-matrix Print:
$molecule
0 1
Cl
C  1 1.758376
C  2 1.392404 1 117.628057
H  3 1.082381 2 119.534231 1 -1.428924 0
C  3 1.390065 2 120.308567 1 178.044082 0
H  5 1.082071 3 120.522954 2 179.891783 0
C  5 1.390475 3 118.933889 2 -0.381789 0
C  7 1.388562 5 121.000897 3 0.382744 0
H  8 1.082456 7 119.878810 5 178.779509 0
C  8 1.402513 7 120.774023 5 0.032827 0
C  10 1.489570 8 118.695329 7 179.534834 0
C  11 1.395528 10 120.027525 8 57.370212 0
H  12 1.082268 11 120.516647 10 2.838418 0
C  12 1.391274 11 120.515733 10 -178.070611 0
C  11 1.396310 10 120.978226 8 -120.269842 0
H  15 1.081384 11 120.637496 10 -1.478698 0
C  15 1.388849 11 120.446653 10 177.977354 0
C  14 1.400526 12 120.977281 11 0.134452 0
Cl 18 1.735926 14 121.019159 12 -179.763001 0
Cl 14 1.747142 12 118.198656 11 -179.881205 0
Cl 17 1.747229 15 118.136700 11 -179.773364 0
Cl 7 1.755714 5 119.576867 3 -179.992838 0
$end


 --------------------------------------------------------------

                    Orbital Energies (a.u.)
 --------------------------------------------------------------

 Alpha MOs
 -- Occupied --
********-101.5746-101.5737-101.5724-101.5719 -10.2743 -10.2719 -10.2714
-10.2658 -10.2634 -10.2325 -10.2283 -10.2168 -10.2165 -10.2157 -10.2155
-10.2147  -9.4903  -9.4892  -9.4882  -9.4871  -9.4864  -7.2553  -7.2540
 -7.2529  -7.2518  -7.2511  -7.2452  -7.2442  -7.2440  -7.2433  -7.2431
 -7.2425  -7.2419  -7.2415  -7.2412  -7.2409  -0.9500  -0.9315  -0.8982
 -0.8972  -0.8778  -0.8586  -0.8422  -0.8041  -0.7627  -0.7590  -0.7414
 -0.6688  -0.6450  -0.6338  -0.6070  -0.5502  -0.5353  -0.5302  -0.5136
 -0.4987  -0.4802  -0.4663  -0.4638  -0.4597  -0.4497  -0.4335  -0.4293
 -0.4106  -0.4022  -0.3998  -0.3866  -0.3848  -0.3648  -0.3504  -0.3463
 -0.3405  -0.3363  -0.3341  -0.3326  -0.3185  -0.2987  -0.2729  -0.2715
 -0.2611
 -- Virtual --
 -0.0696  -0.0568  -0.0486  -0.0363  -0.0348  -0.0164  -0.0085   0.0006
  0.0021   0.0137   0.0146   0.0178   0.0223   0.0280   0.0313   0.0412
  0.0475   0.0529   0.0552   0.0637   0.0662   0.0706   0.0725   0.0775
  0.0817   0.0875   0.0886   0.0943   0.0955   0.0971   0.1038   0.1061
  0.1085   0.1099   0.1133   0.1156   0.1195   0.1242   0.1254   0.1276
  0.1297   0.1317   0.1350   0.1377   0.1407   0.1428   0.1482   0.1526
  0.1599   0.1637   0.1668   0.1672   0.1708   0.1749   0.1800   0.1825
  0.1876   0.1905   0.1999   0.2068   0.2083   0.2123   0.2132   0.2219
  0.2281   0.2333   0.2385   0.2424   0.2455   0.2476   0.2524   0.2529
  0.2602   0.2642   0.2680   0.2692   0.2727   0.2750   0.2795   0.2807
  0.2838   0.2863   0.2913   0.2962   0.3033   0.3070   0.3118   0.3179
  0.3203   0.3323   0.3355   0.3382   0.3485   0.3613   0.4178   0.4283
  0.4310   0.4334   0.4381   0.4407   0.4486   0.4528   0.4587   0.4648
  0.4695   0.4770   0.4811   0.4864   0.4938   0.4990   0.5013   0.5040
  0.5237   0.5395   0.5472   0.5570   0.5637   0.5668   0.5685   0.5775
  0.5822   0.5883   0.5969   0.6014   0.6108   0.6132   0.6209   0.6262
  0.6372   0.6470   0.6531   0.6656   0.6695   0.6768   0.6860   0.6943
  0.6969   0.7034   0.7126   0.7243   0.7333   0.7368   0.7429   0.7753
  0.7934   0.8228   0.8266   0.8292   0.8304   0.8364   0.8426   0.8456
  0.8472   0.8478   0.8519   0.8536   0.8587   0.8616   0.8654   0.8695
  0.8730   0.8818   0.8840   0.8906   0.8953   0.9013   0.9053   0.9196
  0.9232   0.9252   0.9365   0.9437   0.9480   0.9534   0.9616   0.9642
  0.9662   0.9733   0.9816   0.9863   1.0073   1.0195   1.0260   1.0341
  1.0453   1.0649   1.0890   1.1036   1.1153   1.1326   1.1379   1.1825
  1.2147   1.2186   1.2307   1.2324   1.2449   1.2523   1.2606   1.2700
  1.2787   1.2963   1.3029   1.3185   1.3456   1.3549   1.3659   1.4223
  1.4419   1.4814   1.4954   1.4997   1.5188   1.5456   1.5547   1.5810
  1.5884   1.5952   1.6034   1.6282   1.6457   1.6493   1.6772   1.6875
  1.6902   1.7170   1.7620   1.7752   1.7964   1.8170   1.8270   1.8659
  1.8726   1.8884   1.8924   1.9012   1.9176   1.9231   1.9405   1.9509
  1.9578   1.9618   1.9699   1.9983   2.0358   2.0599   2.0723   2.0853
  2.1178   2.1339   2.1566   2.2069   2.2298   2.2556   2.2602   2.2651
  2.2682   2.2810   2.2886   2.2981   2.3075   2.3202   2.3246   2.3342
  2.3977   2.4182   2.4270   2.4428   2.4552   2.4619   2.5016   2.5173
  2.5287   2.5453   2.5506   2.5649   2.5948   2.6110   2.6488   2.6589
  2.6798   2.6978   2.7073   2.7224   2.7265   2.7342   2.7502   2.7587
  2.7728   2.7748   2.7795   2.7961   2.8223   2.8343   2.8441   2.8862
  2.9115   2.9832   2.9882   3.0586   3.0802   3.0818   3.1252   3.1292
  3.1501   3.1597   3.2133   3.2147   3.2599   3.3343   3.3508   3.3936
  3.4248   3.5313   3.5816   3.6745   3.7040   3.7123   3.7984   3.8698
  3.9968   4.0426   4.0881   4.1237   4.3694   4.8031   4.8227   9.7451
  9.7742   9.7915   9.8063   9.8113  23.3851  23.5416  23.8366  23.8457
 23.8749  23.9218  23.9625  24.0001  24.0373  24.0492  24.1147  24.1394
 25.7728  25.8159  25.8236  25.8897  25.8941  26.0811  26.1049  26.1235
 26.1766  26.2729  26.4621  26.5922  26.6368  26.7299  26.8466 215.7348
215.7674 215.7870 215.8061 215.8099
 --------------------------------------------------------------

          Ground-State Mulliken Net Atomic Charges

     Atom                 Charge (a.u.)
  ----------------------------------------
      1 C                     0.373560
      2 C                    -1.304724
      3 H                     0.221642
      4 C                    -0.174077
      5 Cl                    0.610451
      6 C                    -0.248043
      7 Cl                    0.610213
      8 C                    -0.212911
      9 Cl                    0.595144
     10 C                    -0.857909
     11 H                     0.231051
     12 C                     0.284977
     13 C                    -0.225475
     14 Cl                    0.467515
     15 C                    -0.460859
     16 H                     0.203763
     17 C                    -0.665854
     18 H                     0.184446
     19 C                     0.812744
     20 Cl                    0.461799
     21 C                    -1.126211
     22 H                     0.218761
  ----------------------------------------
  Sum of atomic charges =     0.000000

 -----------------------------------------------------------------
                    Cartesian Multipole Moments
 -----------------------------------------------------------------
    Charge (ESU x 10^10)
                 0.0000
    Dipole Moment (Debye)
         X       2.2753      Y      -0.1986      Z      -1.1447
       Tot       2.5547
    Quadrupole Moments (Debye-Ang)
        XX    -129.3429     XY      -3.2430     YY    -135.3853
        XZ       0.6233     YZ       2.1686     ZZ    -135.5981
    Octopole Moments (Debye-Ang^2)
       XXX      65.5662    XXY     -20.0707    XYY       1.0768
       YYY      -4.0452    XXZ     -19.7496    XYZ      10.6714
       YYZ       0.6680    XZZ       4.4640    YZZ      -7.7735
       ZZZ       5.2284
    Hexadecapole Moments (Debye-Ang^3)
      XXXX   -5329.0564   XXXY     -61.4668   XXYY   -1122.9660
      XYYY      16.2856   YYYY   -1056.4160   XXXZ    1130.1798
      XXYZ     139.3537   XYYZ     424.2635   YYYZ     274.1956
      XXZZ   -1514.3318   XYZZ     -10.0407   YYZZ    -797.4870
      XZZZ    1274.2819   YZZZ     300.5794   ZZZZ   -3732.0709
 -----------------------------------------------------------------
Archival summary:
1\1\december\OPT\ProcedureUnspecified\BasisUnspecified\l5125\taweetha\ThuJan1611:38:052020ThuJan1611:38:052020\0\\#,OPT,ProcedureUnspecified,BasisUnspecified,\\0,1\Cl\C,1,1.75838\C,2,1.3924,1,117.628\H,3,1.08238,2,119.534,1,-1.42892,0\C,3,1.39006,2,120.309,1,178.044,0\H,5,1.08207,3,120.523,2,179.892,0\C,5,1.39047,3,118.934,2,-0.381789,0\C,7,1.38856,5,121.001,3,0.382744,0\H,8,1.08246,7,119.879,5,178.78,0\C,8,1.40251,7,120.774,5,0.032827,0\C,10,1.48957,8,118.695,7,179.535,0\C,11,1.39553,10,120.028,8,57.3702,0\H,12,1.08227,11,120.517,10,2.83842,0\C,12,1.39127,11,120.516,10,-178.071,0\C,11,1.39631,10,120.978,8,-120.27,0\H,15,1.08138,11,120.637,10,-1.4787,0\C,15,1.38885,11,120.447,10,177.977,0\C,14,1.40053,12,120.977,11,0.134452,0\Cl,18,1.73593,14,121.019,12,-179.763,0\Cl,14,1.74714,12,118.199,11,-179.881,0\Cl,17,1.74723,15,118.137,11,-179.773,0\Cl,7,1.75571,5,119.577,3,-179.993,0\\\@

 Total job time:  5806.82s(wall), 5806.45s(cpu) 
 Thu Jan 16 11:38:05 2020

        *************************************************************
        *                                                           *
        *  Thank you very much for using Q-Chem.  Have a nice day.  *
        *                                                           *
        *************************************************************


 
User input: 2 of 2 
 
                  Welcome to Q-Chem
     A Quantum Leap Into The Future Of Chemistry


 Q-Chem 5.2 (devel), Q-Chem, Inc., Pleasanton, CA (2019)

 Yihan Shao,  Zhengting Gan,  E. Epifanovsky,  A. T. B. Gilbert,  M. Wormit,  
 J. Kussmann,  A. W. Lange,  A. Behn,  Jia Deng,  Xintian Feng,  D. Ghosh,  
 M. Goldey,  P. R. Horn,  L. D. Jacobson,  I. Kaliman,  T. Kus,  A. Landau,  
 Jie Liu,  E. I. Proynov,  R. M. Richard,  R. P. Steele,  E. J. Sundstrom,  
 H. L. Woodcock III,  P. M. Zimmerman,  D. Zuev,  B. Albrecht,  E. Alguire,  
 S. A. Baeppler,  D. Barton,  Z. Benda,  Y. A. Bernard,  E. J. Berquist,  
 K. B. Bravaya,  H. Burton,  D. Casanova,  Chun-Min Chang,  Yunqing Chen,  
 A. Chien,  K. D. Closser,  M. P. Coons,  S. Coriani,  S. Dasgupta,  
 A. L. Dempwolff,  M. Diedenhofen,  Hainam Do,  R. G. Edgar,  Po-Tung Fang,  
 S. Faraji,  S. Fatehi,  Qingguo Feng,  K. D. Fenk,  J. Fosso-Tande,  
 J. Gayvert,  Qinghui Ge,  A. Ghysels,  G. Gidofalvi,  J. Gomes,  
 J. Gonthier,  A. Gunina,  D. Hait,  M. W. D. Hanson-Heine,  
 P. H. P. Harbach,  A. W. Hauser,  M. F. Herbst,  J. E. Herr,  
 E. G. Hohenstein,  Z. C. Holden,  Kerwin Hui,  B. C. Huynh,  T.-C. Jagau,  
 Hyunjun Ji,  B. Kaduk,  K. Khistyaev,  Jaehoon Kim,  P. Klunzinger,  K. Koh,  
 D. Kosenkov,  L. Koulias,  T. Kowalczyk,  C. M. Krauter,  A. Kunitsa,  
 Ka Un Lao,  A. Laurent,  K. V. Lawler,  Joonho Lee,  D. Lefrancois,  
 S. Lehtola,  D. S. Levine,  Yi-Pei Li,  You-Sheng Lin,  Fenglai Liu,  
 E. Livshits,  A. Luenser,  P. Manohar,  E. Mansoor,  S. F. Manzer,  
 Shan-Ping Mao,  Yuezhi Mao,  N. Mardirossian,  A. V. Marenich,  
 T. Markovich,  L. A. Martinez-Martinez,  S. A. Maurer,  N. J. Mayhall,  
 S. C. McKenzie,  J.-M. Mewes,  P. Morgante,  A. F. Morrison,  
 J. W. Mullinax,  K. Nanda,  T. S. Nguyen-Beck,  R. Olivares-Amaya,  
 J. A. Parkhill,  Zheng Pei,  T. M. Perrine,  F. Plasser,  P. Pokhilko,  
 S. Prager,  A. Prociuk,  E. Ramos,  D. R. Rehn,  F. Rob,  M. Scheurer,  
 M. Schneider,  N. Sergueev,  S. M. Sharada,  S. Sharma,  D. W. Small,  
 T. Stauch,  T. Stein,  Yu-Chuan Su,  A. J. W. Thom,  A. Tkatchenko,  
 T. Tsuchimochi,  N. M. Tubman,  L. Vogt,  M. L. Vidal,  O. Vydrov,  
 M. A. Watson,  J. Wenzel,  M. de Wergifosse,  T. A. Wesolowski,  A. White,  
 J. Witte,  A. Yamada,  Jun Yang,  K. Yao,  S. Yeganeh,  S. R. Yost,  
 Zhi-Qiang You,  A. Zech,  Igor Ying Zhang,  Xing Zhang,  Yan Zhao,  
 Ying Zhu,  B. R. Brooks,  G. K. L. Chan,  C. J. Cramer,  M. S. Gordon,  
 W. J. Hehre,  A. Klamt,  M. W. Schmidt,  C. D. Sherrill,  D. G. Truhlar,  
 A. Aspuru-Guzik,  R. Baer,  A. T. Bell,  N. A. Besley,  Jeng-Da Chai,  
 A. E. DePrince, III,  R. A. DiStasio Jr.,  A. Dreuw,  B. D. Dunietz,  
 T. R. Furlani,  Chao-Ping Hsu,  Yousung Jung,  Jing Kong,  D. S. Lambrecht,  
 WanZhen Liang,  C. Ochsenfeld,  V. A. Rassolov,  L. V. Slipchenko,  
 J. E. Subotnik,  T. Van Voorhis,  J. M. Herbert,  A. I. Krylov,  
 P. M. W. Gill,  M. Head-Gordon

 Contributors to earlier versions of Q-Chem not listed above: 
 R. D. Adamson,  B. Austin,  J. Baker,  G. J. O. Beran,  K. Brandhorst,  
 S. T. Brown,  E. F. C. Byrd,  A. K. Chakraborty,  C.-L. Cheng,  
 Siu Hung Chien,  D. M. Chipman,  D. L. Crittenden,  H. Dachsel,  
 R. J. Doerksen,  A. D. Dutoi,  L. Fusti-Molnar,  W. A. Goddard III,  
 A. Golubeva-Zadorozhnaya,  S. R. Gwaltney,  G. Hawkins,  A. Heyden,  
 S. Hirata,  G. Kedziora,  F. J. Keil,  C. Kelley,  Jihan Kim,  R. A. King,  
 R. Z. Khaliullin,  P. P. Korambath,  W. Kurlancheek,  A. M. Lee,  M. S. Lee,  
 S. V. Levchenko,  Ching Yeh Lin,  D. Liotard,  R. C. Lochan,  I. Lotan,  
 P. E. Maslen,  N. Nair,  D. P. O'Neill,  D. Neuhauser,  E. Neuscamman,  
 C. M. Oana,  R. Olson,  B. Peters,  R. Peverati,  P. A. Pieniazek,  
 Y. M. Rhee,  J. Ritchie,  M. A. Rohrdanz,  E. Rosta,  N. J. Russ,  
 H. F. Schaefer III,  N. E. Schultz,  N. Shenvi,  A. C. Simmonett,  A. Sodt,  
 D. Stuck,  K. S. Thanthiriwatte,  V. Vanovschi,  Tao Wang,  A. Warshel,  
 C. F. Williams,  Q. Wu,  X. Xu,  W. Zhang

 Please cite Q-Chem as follows:
 Y. Shao et al., Mol. Phys. 113, 184-215 (2015)
 DOI: 10.1080/00268976.2014.952696

 Q-Chem 5.2.1 for Intel X86 EM64T Linux

 Parts of Q-Chem use Armadillo 8.300.2 (Tropical Shenanigans).
 http://arma.sourceforge.net/

 Q-Chem begins on Thu Jan 16 11:38:05 2020  

Host: 
0

     Scratch files written to /scratch/taweetham/qchem15621//
NAlpha2: 162
NElect   162
Mult     1
The previous job contains 0 fragments, simply inherited here

 Q-Chem warning in module libgen/rem_setup.C, line 2168:

 Setting Thresh to 1e-14


Checking the input file for inconsistencies... 	...done.

--------------------------------------------------------------
User input:
--------------------------------------------------------------

$MOLECULE
READ
$END

$REM
   JOB_TYPE 	FREQUENCY
   BASIS 	6-311++G**
   METHOD	B3LYP
   SCF_GUESS_ALWAYS     TRUE
   S2THRESH     15
   THRESH       15
   MEM_TOTAL    10000
$END

--------------------------------------------------------------
 ----------------------------------------------------------------
             Standard Nuclear Orientation (Angstroms)
    I     Atom           X                Y                Z
 ----------------------------------------------------------------
    1      C       0.0673933926     0.0609547448     0.0439712029
    2      C      -0.7295415388     1.0118813340    -0.5965862141
    3      H      -0.2864890693     1.8911945241    -1.0436932414
    4      C      -2.1048566847     0.8370137586    -0.6792390615
    5      Cl     -3.0433048205     2.0614536064    -1.4995273689
    6      C      -2.7260878625    -0.2918174636    -0.1250754262
    7      Cl     -4.4462899666    -0.5032142565    -0.2233366100
    8      C      -1.9172794163    -1.2422155334     0.5105701176
    9      Cl     -2.6133751774    -2.6783635894     1.2215084898
   10      C      -0.5392347270    -1.0695144001     0.5930971019
   11      H       0.0531879595    -1.8183470620     1.1025960997
   12      C       1.5479817796     0.2141454236     0.1006267415
   13      C       2.1931315002     1.3096285329     0.6937665889
   14      Cl      1.2753523187     2.5819514708     1.4879712221
   15      C       3.5819264075     1.4083238809     0.7109572112
   16      H       4.0503452512     2.2620617037     1.1834648151
   17      C       4.3631180151     0.4128974527     0.1355049941
   18      H       5.4426087962     0.4869246650     0.1453552572
   19      C       3.7352306889    -0.6820736045    -0.4477756784
   20      Cl      4.7055674304    -1.9492832701    -1.1793194597
   21      C       2.3506841775    -0.7856831483    -0.4677525360
   22      H       1.8804063319    -1.6363270378    -0.9441498292
 ----------------------------------------------------------------
 Molecular Point Group                 C1    NOp =  1
 Largest Abelian Subgroup              C1    NOp =  1
 Nuclear Repulsion Energy =        1680.82573779 hartrees
 There are       81 alpha and       81 beta electrons
 Requested basis set is 6-311++G(d,p)
 There are 162 shells and 449 basis functions

 Total QAlloc Memory Limit  10000 MB
 Mega-Array Size       188 MB
 MEM_STATIC part       192 MB
 A cutoff of  1.0D-15 yielded  10046 shell pairs
 There are     83433 function pairs (     89574 Cartesian)
 Smallest overlap matrix eigenvalue = 3.41E-07
 Linear dependence detected in AO basis
 Number of orthogonalized atomic orbitals = 445
 Maximum deviation from orthogonality = 5.560E-10
 Guess from superposition of atomic densities
 Warning:  Energy on first SCF cycle will be non-variational
 SAD guess density has 162.000000 electrons

 -----------------------------------------------------------------------
  General SCF calculation program by
  Eric Jon Sundstrom, Paul Horn, Yuezhi Mao, Dmitri Zuev, Alec White,
  David Stuck, Shaama M.S., Shane Yost, Joonho Lee, David Small,
  Daniel Levine, Susi Lehtola, Hugh Burton, Evgeny Epifanovsky,
  Bang C. Huynh
 -----------------------------------------------------------------------
 Exchange:     0.2000 Hartree-Fock + 0.0800 Slater + 0.7200 B88
 Correlation:  0.1900 VWN1RPA + 0.8100 LYP
 Using SG-1 standard quadrature grid
 A restricted SCF calculation will be
 performed using DIIS
 SCF converges when DIIS error is below 1.0e-08
 ---------------------------------------
  Cycle       Energy         DIIS error
 ---------------------------------------
    1   -2765.4969630122      2.92e-02  
    2   -2761.3752317983      2.36e-03  
    3   -2761.2719466443      2.98e-03  
    4   -2761.5038004661      7.19e-04  
    5   -2761.5156205808      3.32e-04  
    6   -2761.5182326049      1.01e-04  
    7   -2761.5184663950      2.90e-05  
    8   -2761.5184842434      1.18e-05  
    9   -2761.5184875289      3.01e-06  
   10   -2761.5184877543      9.17e-07  
   11   -2761.5184877746      2.35e-07  
   12   -2761.5184877755      1.02e-07  
   13   -2761.5184877761      3.16e-08  
   14   -2761.5184877759      9.55e-09  Convergence criterion met
 ---------------------------------------
 SCF time:   CPU 689.70s  wall 690.00s 
 SCF   energy in the final basis set =    -2761.5184877759
 Total energy in the final basis set =    -2761.5184877759

 --------------------------------------------------------------

                    Orbital Energies (a.u.)
 --------------------------------------------------------------

 Alpha MOs
 -- Occupied --
********-101.5746-101.5737-101.5723-101.5719 -10.2743 -10.2719 -10.2714
-10.2658 -10.2634 -10.2325 -10.2283 -10.2168 -10.2165 -10.2157 -10.2155
-10.2147  -9.4903  -9.4891  -9.4883  -9.4871  -9.4865  -7.2551  -7.2541
 -7.2532  -7.2518  -7.2512  -7.2452  -7.2444  -7.2439  -7.2433  -7.2430
 -7.2424  -7.2419  -7.2414  -7.2412  -7.2409  -0.9500  -0.9315  -0.8982
 -0.8972  -0.8777  -0.8586  -0.8423  -0.8041  -0.7627  -0.7590  -0.7414
 -0.6688  -0.6450  -0.6338  -0.6070  -0.5502  -0.5353  -0.5302  -0.5136
 -0.4987  -0.4802  -0.4663  -0.4638  -0.4597  -0.4497  -0.4335  -0.4293
 -0.4106  -0.4022  -0.3998  -0.3866  -0.3848  -0.3647  -0.3504  -0.3463
 -0.3405  -0.3363  -0.3341  -0.3326  -0.3185  -0.2987  -0.2729  -0.2715
 -0.2611
 -- Virtual --
 -0.0696  -0.0568  -0.0486  -0.0363  -0.0348  -0.0164  -0.0084   0.0006
  0.0021   0.0138   0.0146   0.0178   0.0224   0.0281   0.0315   0.0414
  0.0475   0.0530   0.0552   0.0638   0.0663   0.0706   0.0725   0.0776
  0.0817   0.0875   0.0886   0.0943   0.0954   0.0971   0.1038   0.1060
  0.1085   0.1100   0.1134   0.1156   0.1196   0.1243   0.1253   0.1277
  0.1298   0.1317   0.1351   0.1378   0.1407   0.1430   0.1483   0.1526
  0.1601   0.1637   0.1667   0.1674   0.1709   0.1750   0.1801   0.1825
  0.1878   0.1908   0.1999   0.2068   0.2084   0.2124   0.2131   0.2220
  0.2286   0.2334   0.2385   0.2422   0.2454   0.2478   0.2527   0.2531
  0.2603   0.2648   0.2679   0.2692   0.2728   0.2749   0.2796   0.2807
  0.2836   0.2865   0.2914   0.2963   0.3034   0.3070   0.3117   0.3180
  0.3204   0.3323   0.3355   0.3383   0.3488   0.3613   0.4177   0.4283
  0.4310   0.4333   0.4379   0.4407   0.4485   0.4527   0.4587   0.4648
  0.4694   0.4770   0.4810   0.4863   0.4937   0.4989   0.5015   0.5039
  0.5238   0.5395   0.5473   0.5572   0.5636   0.5669   0.5685   0.5775
  0.5822   0.5882   0.5969   0.6014   0.6108   0.6132   0.6210   0.6262
  0.6372   0.6468   0.6532   0.6657   0.6696   0.6768   0.6861   0.6944
  0.6970   0.7035   0.7127   0.7244   0.7333   0.7369   0.7430   0.7753
  0.7934   0.8227   0.8265   0.8292   0.8304   0.8363   0.8425   0.8455
  0.8472   0.8478   0.8519   0.8535   0.8588   0.8617   0.8654   0.8694
  0.8729   0.8818   0.8840   0.8907   0.8953   0.9013   0.9054   0.9196
  0.9232   0.9252   0.9365   0.9437   0.9481   0.9535   0.9617   0.9643
  0.9662   0.9733   0.9816   0.9864   1.0073   1.0196   1.0261   1.0341
  1.0453   1.0649   1.0890   1.1037   1.1153   1.1326   1.1379   1.1825
  1.2148   1.2186   1.2307   1.2324   1.2449   1.2523   1.2607   1.2700
  1.2787   1.2963   1.3028   1.3185   1.3457   1.3549   1.3659   1.4223
  1.4418   1.4814   1.4955   1.4997   1.5188   1.5456   1.5547   1.5810
  1.5884   1.5952   1.6034   1.6282   1.6457   1.6493   1.6773   1.6875
  1.6902   1.7170   1.7620   1.7752   1.7964   1.8170   1.8270   1.8659
  1.8726   1.8884   1.8924   1.9013   1.9176   1.9231   1.9406   1.9510
  1.9578   1.9618   1.9699   1.9983   2.0358   2.0599   2.0723   2.0853
  2.1178   2.1339   2.1566   2.2069   2.2298   2.2556   2.2602   2.2651
  2.2681   2.2811   2.2886   2.2981   2.3075   2.3202   2.3247   2.3342
  2.3977   2.4181   2.4271   2.4428   2.4553   2.4620   2.5016   2.5173
  2.5287   2.5452   2.5506   2.5648   2.5948   2.6109   2.6488   2.6589
  2.6798   2.6978   2.7073   2.7224   2.7266   2.7342   2.7503   2.7587
  2.7728   2.7748   2.7795   2.7961   2.8223   2.8343   2.8441   2.8862
  2.9115   2.9832   2.9882   3.0587   3.0802   3.0818   3.1252   3.1292
  3.1501   3.1598   3.2133   3.2146   3.2600   3.3343   3.3508   3.3936
  3.4248   3.5313   3.5815   3.6746   3.7040   3.7123   3.7984   3.8698
  3.9968   4.0426   4.0882   4.1237   4.3694   4.8031   4.8227   9.7452
  9.7743   9.7915   9.8064   9.8114  23.3851  23.5416  23.8367  23.8457
 23.8749  23.9218  23.9626  24.0001  24.0374  24.0493  24.1147  24.1394
 25.7731  25.8162  25.8238  25.8901  25.8944  26.0814  26.1048  26.1237
 26.1769  26.2732  26.4623  26.5922  26.6367  26.7299  26.8466 215.7349
215.7674 215.7870 215.8061 215.8100
 --------------------------------------------------------------

          Ground-State Mulliken Net Atomic Charges

     Atom                 Charge (a.u.)
  ----------------------------------------
      1 C                     0.368623
      2 C                    -1.298876
      3 H                     0.221478
      4 C                    -0.170703
      5 Cl                    0.609840
      6 C                    -0.245581
      7 Cl                    0.610243
      8 C                    -0.215776
      9 Cl                    0.595625
     10 C                    -0.863069
     11 H                     0.231036
     12 C                     0.287824
     13 C                    -0.216314
     14 Cl                    0.466727
     15 C                    -0.467658
     16 H                     0.203545
     17 C                    -0.664019
     18 H                     0.184560
     19 C                     0.809254
     20 Cl                    0.461150
     21 C                    -1.126060
     22 H                     0.218150
  ----------------------------------------
  Sum of atomic charges =     0.000000

 -----------------------------------------------------------------
                    Cartesian Multipole Moments
 -----------------------------------------------------------------
    Charge (ESU x 10^10)
                -0.0000
    Dipole Moment (Debye)
         X       2.5066      Y       0.4706      Z       0.1541
       Tot       2.5551
    Quadrupole Moments (Debye-Ang)
        XX    -131.9752     XY       4.5681     YY    -133.0507
        XZ       2.5331     YZ      -0.5503     ZZ    -134.8513
    Octopole Moments (Debye-Ang^2)
       XXX      23.2371    XXY      31.2284    XYY      -4.7394
       YYY      -1.5980    XXZ      16.5335    XYZ       1.9184
       YYZ      -0.2228    XZZ     -10.6323    YZZ      -1.1340
       ZZZ      -1.1428
    Hexadecapole Moments (Debye-Ang^3)
      XXXX   -7047.5892   XXXY     144.1183   XXYY   -1574.4165
      XYYY     -15.5622   YYYY   -2183.1426   XXXZ      76.0103
      XXYZ      15.8308   XYYZ      -0.2484   YYYZ      -7.9095
      XXZZ   -1383.8000   XYZZ      -8.7988   YYZZ    -490.5206
      XZZZ      -6.8276   YZZZ      -3.7658   ZZZZ    -843.2706
 -----------------------------------------------------------------
 Calculating MO derivatives via CPSCF
    1     0    69    0.0201234  
    2     0    69    0.0062429  
    3     0    69    0.0005960  
    4     2    67    0.0000453  
    5    64     5    0.0000033  
    6    69     0    0.0000002  Converged
 Time for AOints: 1036.7 s (CPU) 1036.8 s (wall)
 ------------------------------------------------------------------------------
                     AOints        : Timing summary (seconds)
 ------------------------------------------------------------------------------
     job step          cpu (% of tot)      sys (% of tot)     wall (% of tot)
 ------------------------------------------------------------------------------
  AOints            0.1037E+04 ( 9.1)   0.6000E-05 ( 1.9)   0.1037E+04 ( 9.1)
 ------------------------------------------------------------------------------
   Grand Totals     0.1137E+05          0.3130E-03          0.1137E+05
 ------------------------------------------------------------------------------
 Polarizability Matrix (a.u.)
            1           2           3
    1-281.6657321   6.8525859   1.6652508
    2   6.8525859-207.1616180   0.1119620
    3   1.6652508   0.1119620-137.7441454
 Calculating analytic Hessian of the SCF energy

 Direct stationary perturbation theory relativistic correction:

 rels  =       3.985367942049
 relv  =     -15.235907717677
 rel2e =       4.101833755652
 E_rel =      -7.148706019975

 Hessian of the SCF Energy
            1           2           3           4           5           6
    1   0.6312119   0.0174772   0.0412042  -0.1776750   0.0956860  -0.0739334
    2   0.0174772   0.5539177  -0.1949061   0.0442158  -0.2018652   0.0852892
    3   0.0412042  -0.1949061   0.2732870  -0.0398312   0.0906934  -0.1184506
    4  -0.1776750   0.0442158  -0.0398312   0.6643343   0.0599179   0.0379970
    5   0.0956860  -0.2018652   0.0906934   0.0599179   0.5877465  -0.2538951
    6  -0.0739334   0.0852892  -0.1184506   0.0379970  -0.2538951   0.2761490
    7   0.0108763   0.0152074  -0.0077080  -0.1041542  -0.0969581   0.0471799
    8  -0.0091271  -0.0120335   0.0073807  -0.0990251  -0.2414277   0.1058919
    9   0.0070124   0.0108161  -0.0018768   0.0479226   0.1055422  -0.0886371
   10  -0.0375276   0.0626279  -0.0415899  -0.3183547  -0.0708052   0.0036205
   11   0.0152571   0.0351778  -0.0149105  -0.0124507  -0.1051193   0.0242869
   12  -0.0144847  -0.0095539   0.0092797  -0.0277276   0.0173054  -0.0724176
   13  -0.0024657  -0.0050477   0.0020159  -0.0249359   0.0313358  -0.0217541
   14  -0.0007294   0.0037565   0.0003440   0.0111294  -0.0070034   0.0077808
   15  -0.0003878  -0.0001948   0.0048004  -0.0103553   0.0107365  -0.0027733
   16   0.0021731   0.0053966  -0.0024035  -0.0176874  -0.0247038   0.0111663
   17   0.0054312  -0.0517337   0.0289861  -0.0701540   0.0157408  -0.0136394
   18  -0.0025269   0.0288167  -0.0189362   0.0365618  -0.0087182   0.0155612
   19  -0.0016432  -0.0000945  -0.0001346   0.0033663  -0.0033566   0.0017873
   20  -0.0002054   0.0001486  -0.0006019   0.0006634  -0.0023995   0.0035985
   21  -0.0000380  -0.0005259  -0.0005652  -0.0002911   0.0030500   0.0020724
   22  -0.0199250  -0.0751041   0.0390079  -0.0561754   0.0208790  -0.0185431
   23  -0.0277865   0.0126302  -0.0072769   0.0197651  -0.0072165   0.0054523
   24   0.0122573  -0.0141926   0.0150666  -0.0182345   0.0055799  -0.0075079
   25  -0.0032697   0.0032712  -0.0027317   0.0009105  -0.0013552   0.0010269
   26  -0.0011719   0.0045342  -0.0000915  -0.0004430  -0.0020455   0.0005542
   27  -0.0004069   0.0004866   0.0042124   0.0005109   0.0004270  -0.0011126
   28  -0.1543603  -0.0412400   0.0121611   0.0601849  -0.0077729   0.0115242
   29  -0.0938344  -0.2403411   0.0849283   0.0290982  -0.0405342   0.0323106
   30   0.0448511   0.0935943  -0.1076010  -0.0106922   0.0276907  -0.0080615
   31   0.0104013  -0.0097453   0.0064643  -0.0006212  -0.0030953   0.0008959
   32   0.0140694  -0.0123467   0.0109216  -0.0033209  -0.0015556   0.0036573
   33  -0.0074522   0.0070231  -0.0013659   0.0010513   0.0036509   0.0039289
   34  -0.2142887  -0.0140369  -0.0063508  -0.0271546   0.0064567  -0.0013289
   35  -0.0117468  -0.0927591  -0.0000720   0.0212476   0.0077559   0.0007914
   36  -0.0045763  -0.0000801  -0.0669786  -0.0150684  -0.0013603   0.0036246
   37  -0.0167832  -0.0259938  -0.0127304   0.0013730  -0.0024562   0.0009624
   38  -0.0142281   0.0005576  -0.0011150   0.0039990  -0.0016756  -0.0015096
   39  -0.0032023  -0.0002719   0.0021544   0.0001488   0.0003219  -0.0004604
   40  -0.0015876  -0.0024317  -0.0012471  -0.0010455  -0.0014841  -0.0028229
   41   0.0025086  -0.0013188   0.0009211  -0.0019353  -0.0013346  -0.0009224
   42   0.0010157   0.0004253  -0.0013857  -0.0021272  -0.0013615  -0.0018008
   43   0.0025013  -0.0014212  -0.0000874  -0.0005702   0.0008776   0.0004362
   44  -0.0004901  -0.0024372  -0.0043684  -0.0001774  -0.0002469   0.0003032
   45  -0.0003807  -0.0047636   0.0034022   0.0007145  -0.0002250  -0.0001106
   46   0.0001579  -0.0011793  -0.0004933  -0.0000660  -0.0000558   0.0000884
   47   0.0002449   0.0001618  -0.0000217  -0.0000518   0.0000537   0.0000293
   48   0.0000710   0.0000199   0.0002048   0.0000819  -0.0000804  -0.0000233
   49  -0.0005834   0.0001470   0.0000800  -0.0000591  -0.0006536  -0.0000452
   50  -0.0003742  -0.0010808   0.0004607   0.0000182   0.0003144   0.0002264
   51  -0.0002507  -0.0000526  -0.0010723  -0.0001488   0.0002724   0.0002302
   52  -0.0000287   0.0000079  -0.0000139   0.0000038   0.0000108   0.0000041
   53  -0.0000591  -0.0000097   0.0002408   0.0000598  -0.0000441   0.0000128
   54   0.0001071   0.0002162  -0.0003682  -0.0001225   0.0000591   0.0000397
   55   0.0019593   0.0023258   0.0007409  -0.0000576   0.0001904   0.0000057
   56   0.0028183  -0.0005815  -0.0042460  -0.0006548   0.0000232   0.0002371
   57   0.0010659  -0.0042210   0.0045617   0.0014218  -0.0001298  -0.0003394
   58   0.0002343   0.0012021   0.0005645  -0.0004744  -0.0001939   0.0000644
   59  -0.0005798  -0.0004422  -0.0001683   0.0003349   0.0001125  -0.0000774
   60  -0.0002137  -0.0003286  -0.0001193   0.0002075   0.0000934   0.0000275
   61  -0.0301904   0.0234164   0.0126631  -0.0011849  -0.0025753   0.0016179
   62   0.0087253   0.0066137   0.0010087  -0.0031475   0.0009541  -0.0006377
   63   0.0005737   0.0003598   0.0042763  -0.0015562   0.0003113  -0.0000625
   64   0.0008262   0.0009839   0.0004222   0.0000364   0.0001033   0.0000535
   65  -0.0018881  -0.0005478   0.0019005   0.0009147  -0.0002307   0.0002605
   66  -0.0003021   0.0020438  -0.0025289  -0.0004625   0.0000366   0.0001261
            7           8           9          10          11          12
    1   0.0108763  -0.0091271   0.0070124  -0.0375276   0.0152571  -0.0144847
    2   0.0152074  -0.0120335   0.0108161   0.0626279   0.0351778  -0.0095539
    3  -0.0077080   0.0073807  -0.0018768  -0.0415899  -0.0149105   0.0092797
    4  -0.1041542  -0.0990251   0.0479226  -0.3183547  -0.0124507  -0.0277276
    5  -0.0969581  -0.2414277   0.1055422  -0.0708052  -0.1051193   0.0173054
    6   0.0471799   0.1058919  -0.0886371   0.0036205   0.0242869  -0.0724176
    7   0.1097310   0.1042338  -0.0483014  -0.0107386  -0.0255563   0.0128418
    8   0.1042338   0.2518945  -0.1165715   0.0010260  -0.0003028   0.0019990
    9  -0.0483014  -0.1165715   0.0842091  -0.0024200  -0.0015201   0.0033847
   10  -0.0107386   0.0010260  -0.0024200   0.5966184   0.0723941   0.0232653
   11  -0.0255563  -0.0003028  -0.0015201   0.0723941   0.4382247  -0.1726810
   12   0.0128418   0.0019990   0.0033847   0.0232653  -0.1726810   0.2160103
   13   0.0006332   0.0013787  -0.0003392  -0.0748945   0.0460661  -0.0333220
   14  -0.0004671   0.0002275  -0.0016065   0.0427884  -0.0936517   0.0460112
   15   0.0006991  -0.0013980  -0.0017360  -0.0312549   0.0464274  -0.0530655
   16  -0.0039189  -0.0003397  -0.0010025  -0.1352225  -0.1001030   0.0462117
   17   0.0004107   0.0020567   0.0019977  -0.0445027  -0.2135000   0.0819030
   18  -0.0015098   0.0019054   0.0041774   0.0148510   0.0748768  -0.0976396
   19  -0.0011585   0.0001803  -0.0003042  -0.0355764  -0.0048475  -0.0021176
   20  -0.0009616   0.0002476  -0.0001577  -0.0243789  -0.0017035  -0.0004016
   21   0.0003692  -0.0000232   0.0002433   0.0085464   0.0021058   0.0030291
   22  -0.0009710   0.0005906  -0.0004009   0.0636557   0.0375602  -0.0135062
   23   0.0005305   0.0001052  -0.0005288  -0.0143835  -0.0414325   0.0242783
   24  -0.0003106  -0.0004964  -0.0006459   0.0158452   0.0309606  -0.0100126
   25   0.0001695  -0.0000549   0.0001076  -0.0022642   0.0002274  -0.0009632
   26   0.0000607  -0.0000424  -0.0001135   0.0038519   0.0023053   0.0013633
   27   0.0000360  -0.0001549  -0.0002370  -0.0028539   0.0008920   0.0028613
   28  -0.0017449   0.0027277  -0.0025544  -0.0468958  -0.0300180   0.0111183
   29   0.0024899   0.0000794   0.0036097  -0.0301984  -0.0194881   0.0059702
   30  -0.0025597   0.0035947   0.0035572   0.0114308   0.0059938  -0.0042192
   31   0.0005563  -0.0005144   0.0003390  -0.0007314  -0.0006999   0.0004034
   32   0.0007777  -0.0004973   0.0005490  -0.0008717  -0.0002546  -0.0004717
   33  -0.0003810   0.0003641   0.0000587   0.0004187  -0.0004948  -0.0005505
   34   0.0011268  -0.0012164   0.0004622   0.0022806   0.0030916  -0.0015786
   35   0.0004778  -0.0003964  -0.0021597   0.0019945  -0.0001698   0.0044296
   36   0.0004227  -0.0019132  -0.0027424  -0.0012246   0.0043078   0.0036668
   37  -0.0000391  -0.0001056  -0.0015547  -0.0013162  -0.0002985   0.0013074
   38  -0.0000578   0.0003562   0.0010999  -0.0007647  -0.0002911  -0.0003081
   39  -0.0002339   0.0000763   0.0003995   0.0007456   0.0001694  -0.0002415
   40  -0.0001200  -0.0004877   0.0005159   0.0012412   0.0000083  -0.0003303
   41  -0.0002531   0.0000685  -0.0004118   0.0009187   0.0001791  -0.0002489
   42  -0.0006004  -0.0006560  -0.0001068   0.0006155   0.0000185  -0.0000821
   43  -0.0002560   0.0002075   0.0000407   0.0004474   0.0003107  -0.0003087
   44   0.0000262  -0.0000855  -0.0002852  -0.0001969  -0.0001543   0.0002259
   45   0.0001170   0.0000691  -0.0000549   0.0000465  -0.0001285  -0.0000802
   46   0.0000102  -0.0000056  -0.0000674   0.0000086  -0.0000087   0.0000784
   47   0.0000093  -0.0000118  -0.0000049  -0.0000112   0.0000072   0.0000054
   48  -0.0000287  -0.0000070  -0.0000031  -0.0000775  -0.0000435   0.0000264
   49   0.0000144  -0.0000412  -0.0000113  -0.0000299  -0.0001692   0.0003120
   50  -0.0001691   0.0001307  -0.0000432   0.0002223   0.0002060  -0.0001831
   51  -0.0000936   0.0000782  -0.0000166   0.0000738   0.0001639  -0.0001290
   52   0.0000017   0.0000017   0.0000153   0.0000155  -0.0000191  -0.0000038
   53   0.0000001   0.0000076  -0.0000132  -0.0000394  -0.0000231   0.0000020
   54  -0.0000126  -0.0000055  -0.0000148   0.0000406   0.0000103  -0.0000098
   55   0.0000799  -0.0000831   0.0000252  -0.0005359   0.0001096  -0.0000544
   56   0.0001916  -0.0002489  -0.0000450   0.0001001  -0.0001762   0.0004784
   57   0.0000587  -0.0000327   0.0000085  -0.0001303  -0.0006152   0.0006455
   58   0.0000422   0.0000147   0.0001018   0.0002060  -0.0002347   0.0000081
   59  -0.0000805   0.0000207  -0.0001072  -0.0001983   0.0002297  -0.0000825
   60  -0.0000279  -0.0000031  -0.0000855  -0.0001185   0.0001271  -0.0000862
   61  -0.0001571   0.0006422   0.0003644  -0.0003972  -0.0007809  -0.0010927
   62   0.0000943  -0.0001397  -0.0000063   0.0007015   0.0003232  -0.0001644
   63   0.0000841  -0.0001261   0.0001383   0.0001790  -0.0000008  -0.0003619
   64   0.0000168  -0.0000022   0.0000489   0.0000093   0.0001575  -0.0000615
   65  -0.0000063  -0.0000087  -0.0000400  -0.0002797  -0.0003967   0.0001180
   66  -0.0000413   0.0000285  -0.0000199  -0.0000134   0.0000528  -0.0000122
           13          14          15          16          17          18
    1  -0.0024657  -0.0007294  -0.0003878   0.0021731   0.0054312  -0.0025269
    2  -0.0050477   0.0037565  -0.0001948   0.0053966  -0.0517337   0.0288167
    3   0.0020159   0.0003440   0.0048004  -0.0024035   0.0289861  -0.0189362
    4  -0.0249359   0.0111294  -0.0103553  -0.0176874  -0.0701540   0.0365618
    5   0.0313358  -0.0070034   0.0107365  -0.0247038   0.0157408  -0.0087182
    6  -0.0217541   0.0077808  -0.0027733   0.0111663  -0.0136394   0.0155612
    7   0.0006332  -0.0004671   0.0006991  -0.0039189   0.0004107  -0.0015098
    8   0.0013787   0.0002275  -0.0013980  -0.0003397   0.0020567   0.0019054
    9  -0.0003392  -0.0016065  -0.0017360  -0.0010025   0.0019977   0.0041774
   10  -0.0748945   0.0427884  -0.0312549  -0.1352225  -0.0445027   0.0148510
   11   0.0460661  -0.0936517   0.0464274  -0.1001030  -0.2135000   0.0748768
   12  -0.0333220   0.0460112  -0.0530655   0.0462117   0.0819030  -0.0976396
   13   0.1012979  -0.0690128   0.0514762  -0.0004486  -0.0002791  -0.0004382
   14  -0.0690128   0.1281222  -0.0754450   0.0200237  -0.0251589   0.0187407
   15   0.0514762  -0.0754450   0.0607085  -0.0118332   0.0157667  -0.0073187
   16  -0.0004486   0.0200237  -0.0118332   0.5182838   0.0150989   0.0433656
   17  -0.0002791  -0.0251589   0.0157667   0.0150989   0.4808340  -0.2059975
   18  -0.0004382   0.0187407  -0.0073187   0.0433656  -0.2059975   0.2312538
   19   0.0015701  -0.0003572   0.0004495  -0.1648130  -0.0163487  -0.0087536
   20  -0.0060959  -0.0041562   0.0010778  -0.0163166  -0.0368314   0.0061621
   21   0.0038200   0.0016991  -0.0015459  -0.0087380   0.0061975  -0.0270218
   22  -0.0012804  -0.0048611   0.0019382  -0.1634465   0.0488105  -0.0406130
   23  -0.0012746   0.0010284   0.0013864   0.1043534  -0.1781411   0.0810267
   24   0.0000210   0.0010181   0.0030192  -0.0719872   0.0739478  -0.1076057
   25   0.0003837   0.0004338  -0.0002037   0.0022713   0.0054355  -0.0030970
   26  -0.0001033  -0.0013785   0.0008615  -0.0151511  -0.0292146   0.0162685
   27   0.0000820   0.0008844  -0.0003461   0.0083296   0.0187380  -0.0061200
   28   0.0003898   0.0010703  -0.0003211  -0.0328052   0.0584970  -0.0380697
   29   0.0019853  -0.0016223   0.0006423   0.0129768   0.0356144  -0.0151846
   30  -0.0008530   0.0003498  -0.0012148  -0.0129411  -0.0088374   0.0096298
   31   0.0001393   0.0000212   0.0000429  -0.0036102  -0.0020727   0.0000922
   32   0.0001389  -0.0000304  -0.0001187  -0.0013092   0.0017314   0.0019133
   33  -0.0000301  -0.0001221  -0.0002318  -0.0004166   0.0019465   0.0041718
   34   0.0003027  -0.0006062   0.0002528  -0.0018560  -0.0004276   0.0000059
   35   0.0010304  -0.0002923   0.0003056   0.0000835  -0.0013376   0.0000373
   36  -0.0006617   0.0002553  -0.0001874   0.0000904  -0.0000892  -0.0008239
   37  -0.0002583   0.0003201  -0.0001314   0.0005054   0.0006467  -0.0005264
   38   0.0005002  -0.0004695   0.0003591   0.0002547   0.0002628   0.0001181
   39   0.0003255  -0.0003492   0.0001913  -0.0001064  -0.0004218   0.0004489
   40   0.0000496   0.0000193  -0.0000114   0.0001143  -0.0006473   0.0006040
   41  -0.0002817   0.0003190  -0.0001963   0.0000779  -0.0005345   0.0003309
   42  -0.0002124   0.0002275  -0.0001730   0.0000874  -0.0003757   0.0001535
   43   0.0000512  -0.0000823   0.0000002  -0.0000807  -0.0003565   0.0001486
   44  -0.0001381   0.0001443  -0.0000668   0.0000991   0.0001107  -0.0001338
   45  -0.0000331   0.0000766  -0.0000525  -0.0000183   0.0000977   0.0000271
   46  -0.0000474   0.0000438  -0.0000320   0.0000304  -0.0000045  -0.0000203
   47  -0.0000061   0.0000014  -0.0000026   0.0000073   0.0000018  -0.0000111
   48  -0.0000038   0.0000145   0.0000006   0.0000092   0.0000515  -0.0000330
   49  -0.0001447   0.0001506  -0.0000989   0.0002335   0.0000541  -0.0000143
   50   0.0000679  -0.0000737   0.0000220  -0.0000323  -0.0002653   0.0001168
   51   0.0000278  -0.0000569   0.0000268  -0.0000141  -0.0001814  -0.0000118
   52  -0.0000070   0.0000078  -0.0000061   0.0000133   0.0000035   0.0000012
   53  -0.0000014   0.0000050  -0.0000004  -0.0000037   0.0000363  -0.0000305
   54  -0.0000139   0.0000128  -0.0000139   0.0000129  -0.0000334   0.0000336
   55   0.0001965  -0.0001961   0.0001313  -0.0004256   0.0003747  -0.0002146
   56  -0.0002673   0.0002513  -0.0001936   0.0002584   0.0002058  -0.0000147
   57  -0.0000259   0.0001392  -0.0000762   0.0001448   0.0003191  -0.0002259
   58  -0.0001753   0.0001616  -0.0001156   0.0002277  -0.0000120   0.0000709
   59   0.0001569  -0.0001383   0.0001085  -0.0002131  -0.0000052  -0.0000723
   60   0.0001012  -0.0000928   0.0000738  -0.0001559   0.0000405  -0.0000035
   61  -0.0004212   0.0002468  -0.0002695   0.0005407   0.0001792   0.0000046
   62  -0.0001595   0.0000808  -0.0000567  -0.0004655  -0.0001972   0.0000545
   63  -0.0000810   0.0000189   0.0000044   0.0001682  -0.0004109   0.0003656
   64   0.0000647  -0.0001039   0.0000310  -0.0000823  -0.0001300   0.0000737
   65   0.0000064   0.0000386  -0.0000217   0.0000208   0.0003337  -0.0001966
   66  -0.0001008   0.0000997  -0.0000897   0.0000324  -0.0000053  -0.0000776
           19          20          21          22          23          24
    1  -0.0016432  -0.0002054  -0.0000380  -0.0199250  -0.0277865   0.0122573
    2  -0.0000945   0.0001486  -0.0005259  -0.0751041   0.0126302  -0.0141926
    3  -0.0001346  -0.0006019  -0.0005652   0.0390079  -0.0072769   0.0150666
    4   0.0033663   0.0006634  -0.0002911  -0.0561754   0.0197651  -0.0182345
    5  -0.0033566  -0.0023995   0.0030500   0.0208790  -0.0072165   0.0055799
    6   0.0017873   0.0035985   0.0020724  -0.0185431   0.0054523  -0.0075079
    7  -0.0011585  -0.0009616   0.0003692  -0.0009710   0.0005305  -0.0003106
    8   0.0001803   0.0002476  -0.0000232   0.0005906   0.0001052  -0.0004964
    9  -0.0003042  -0.0001577   0.0002433  -0.0004009  -0.0005288  -0.0006459
   10  -0.0355764  -0.0243789   0.0085464   0.0636557  -0.0143835   0.0158452
   11  -0.0048475  -0.0017035   0.0021058   0.0375602  -0.0414325   0.0309606
   12  -0.0021176  -0.0004016   0.0030291  -0.0135062   0.0242783  -0.0100126
   13   0.0015701  -0.0060959   0.0038200  -0.0012804  -0.0012746   0.0000210
   14  -0.0003572  -0.0041562   0.0016991  -0.0048611   0.0010284   0.0010181
   15   0.0004495   0.0010778  -0.0015459   0.0019382   0.0013864   0.0030192
   16  -0.1648130  -0.0163166  -0.0087380  -0.1634465   0.1043534  -0.0719872
   17  -0.0163487  -0.0368314   0.0061975   0.0488105  -0.1781411   0.0739478
   18  -0.0087536   0.0061621  -0.0270218  -0.0406130   0.0810267  -0.1076057
   19   0.2360024   0.0248724   0.0145085  -0.0392892  -0.0048055  -0.0027200
   20   0.0248724   0.0447740  -0.0159533   0.0145773   0.0032674   0.0017573
   21   0.0145085  -0.0159533   0.0220375  -0.0135771  -0.0006865   0.0018210
   22  -0.0392892   0.0145773  -0.0135771   0.6060638  -0.0088082   0.0681171
   23  -0.0048055   0.0032674  -0.0006865  -0.0088082   0.4199934  -0.1715035
   24  -0.0027200   0.0017573   0.0018210   0.0681171  -0.1715035   0.2190003
   25   0.0001665   0.0070496  -0.0037822  -0.0577606  -0.0418022   0.0189562
   26   0.0012335  -0.0023158   0.0008893  -0.0382350  -0.1150336   0.0461988
   27  -0.0005703   0.0016250  -0.0020475   0.0169873   0.0459840  -0.0455111
   28   0.0027548   0.0001930  -0.0003086  -0.3181819  -0.0460093  -0.0078577
   29   0.0041470  -0.0014570   0.0035439   0.0110791  -0.0989708   0.0241428
   30  -0.0023979   0.0030747   0.0019691  -0.0390825   0.0164589  -0.0733443
   31  -0.0012606   0.0005846  -0.0005431  -0.0142601   0.0217498  -0.0146246
   32  -0.0005272   0.0003691  -0.0001291  -0.0046291   0.0045690  -0.0018000
   33   0.0001640  -0.0000001   0.0002479   0.0007615   0.0015791   0.0018688
   34   0.0012914   0.0001971   0.0001269   0.0023126  -0.0022405   0.0005579
   35   0.0000747   0.0000705  -0.0001065  -0.0018073  -0.0015815   0.0042683
   36   0.0002053  -0.0001435  -0.0002655  -0.0001532   0.0036117   0.0039328
   37  -0.0006368  -0.0001023  -0.0001379   0.0002406   0.0000042   0.0012889
   38   0.0005232  -0.0000045  -0.0000048  -0.0005696   0.0001442   0.0003594
   39   0.0002617  -0.0000342   0.0000194  -0.0002099   0.0000584  -0.0000164
   40   0.0000575  -0.0000031   0.0000211  -0.0008173   0.0004080  -0.0000412
   41  -0.0002511   0.0000233  -0.0000074  -0.0004937   0.0001299  -0.0003191
   42  -0.0001640   0.0000258   0.0000367  -0.0003559   0.0001825  -0.0002038
   43   0.0000895   0.0000605   0.0000489  -0.0003188   0.0000322  -0.0002314
   44  -0.0002020  -0.0000227  -0.0000304   0.0000947   0.0002172   0.0004432
   45   0.0000059  -0.0000172  -0.0000185   0.0000958  -0.0001946   0.0002743
   46  -0.0000745  -0.0000071  -0.0000067  -0.0000011   0.0000389   0.0000740
   47  -0.0000074  -0.0000009   0.0000034   0.0000336  -0.0000103  -0.0000194
   48  -0.0000011   0.0000003  -0.0000088   0.0000110  -0.0000140   0.0000351
   49  -0.0003053  -0.0000385  -0.0000234   0.0000632   0.0001918  -0.0002902
   50   0.0001035   0.0000399   0.0000395  -0.0004597  -0.0000258  -0.0002564
   51   0.0000562   0.0000642   0.0000392  -0.0001593  -0.0000071  -0.0001603
   52  -0.0000127  -0.0000021  -0.0000015   0.0000172   0.0000272   0.0000084
   53  -0.0000063  -0.0000001  -0.0000015   0.0000761  -0.0000027   0.0000041
   54  -0.0000082   0.0000014  -0.0000008  -0.0000656   0.0000325  -0.0000278
   55   0.0004081  -0.0000099  -0.0000118   0.0004230  -0.0006258   0.0007239
   56  -0.0003961  -0.0000586  -0.0000600   0.0006017   0.0004884  -0.0000164
   57  -0.0003847  -0.0000903  -0.0000325   0.0006315   0.0001101  -0.0001342
   58  -0.0003300  -0.0000401  -0.0000167   0.0000805   0.0003286  -0.0002277
   59   0.0003321   0.0000452   0.0000197  -0.0001395  -0.0003493   0.0002235
   60   0.0002021   0.0000276   0.0000006  -0.0000126  -0.0002160   0.0001151
   61  -0.0006966  -0.0000421   0.0000264  -0.0001091   0.0004489  -0.0012524
   62  -0.0001542  -0.0000101  -0.0000020   0.0002130   0.0000663  -0.0003302
   63  -0.0000487  -0.0000331   0.0000074  -0.0009270  -0.0001085  -0.0000698
   64   0.0000907   0.0000055   0.0000090  -0.0003165  -0.0001402  -0.0000655
   65  -0.0001128  -0.0000252  -0.0000171   0.0005882   0.0001277   0.0000241
   66  -0.0000358   0.0000181  -0.0000171   0.0000552   0.0003764   0.0001060
           25          26          27          28          29          30
    1  -0.0032697  -0.0011719  -0.0004069  -0.1543603  -0.0938344   0.0448511
    2   0.0032712   0.0045342   0.0004866  -0.0412400  -0.2403411   0.0935943
    3  -0.0027317  -0.0000915   0.0042124   0.0121611   0.0849283  -0.1076010
    4   0.0009105  -0.0004430   0.0005109   0.0601849   0.0290982  -0.0106922
    5  -0.0013552  -0.0020455   0.0004270  -0.0077729  -0.0405342   0.0276907
    6   0.0010269   0.0005542  -0.0011126   0.0115242   0.0323106  -0.0080615
    7   0.0001695   0.0000607   0.0000360  -0.0017449   0.0024899  -0.0025597
    8  -0.0000549  -0.0000424  -0.0001549   0.0027277   0.0000794   0.0035947
    9   0.0001076  -0.0001135  -0.0002370  -0.0025544   0.0036097   0.0035572
   10  -0.0022642   0.0038519  -0.0028539  -0.0468958  -0.0301984   0.0114308
   11   0.0002274   0.0023053   0.0008920  -0.0300180  -0.0194881   0.0059938
   12  -0.0009632   0.0013633   0.0028613   0.0111183   0.0059702  -0.0042192
   13   0.0003837  -0.0001033   0.0000820   0.0003898   0.0019853  -0.0008530
   14   0.0004338  -0.0013785   0.0008844   0.0010703  -0.0016223   0.0003498
   15  -0.0002037   0.0008615  -0.0003461  -0.0003211   0.0006423  -0.0012148
   16   0.0022713  -0.0151511   0.0083296  -0.0328052   0.0129768  -0.0129411
   17   0.0054355  -0.0292146   0.0187380   0.0584970   0.0356144  -0.0088374
   18  -0.0030970   0.0162685  -0.0061200  -0.0380697  -0.0151846   0.0096298
   19   0.0001665   0.0012335  -0.0005703   0.0027548   0.0041470  -0.0023979
   20   0.0070496  -0.0023158   0.0016250   0.0001930  -0.0014570   0.0030747
   21  -0.0037822   0.0008893  -0.0020475  -0.0003086   0.0035439   0.0019691
   22  -0.0577606  -0.0382350   0.0169873  -0.3181819   0.0110791  -0.0390825
   23  -0.0418022  -0.1150336   0.0459840  -0.0460093  -0.0989708   0.0164589
   24   0.0189562   0.0461988  -0.0455111  -0.0078577   0.0241428  -0.0733443
   25   0.0753825   0.0632663  -0.0273723  -0.0162084  -0.0345423   0.0166843
   26   0.0632663   0.1622220  -0.0757728  -0.0140799  -0.0183057   0.0110548
   27  -0.0273723  -0.0757728   0.0495142   0.0051756   0.0082897   0.0004179
   28  -0.0162084  -0.0140799   0.0051756   0.6736623  -0.0023299   0.0730057
   29  -0.0345423  -0.0183057   0.0082897  -0.0023299   0.5720126  -0.2532125
   30   0.0166843   0.0110548   0.0004179   0.0730057  -0.2532125   0.2787503
   31   0.0004846   0.0008342   0.0000263  -0.1416921   0.1065903  -0.0760870
   32  -0.0008181   0.0000079  -0.0016937   0.1083435  -0.1869357   0.1022155
   33   0.0009913  -0.0013979  -0.0016423  -0.0772438   0.1027340  -0.1038818
   34   0.0003753   0.0007200  -0.0003374  -0.0218393  -0.0127795   0.0004185
   35  -0.0011585  -0.0006682   0.0002413  -0.0290960  -0.0000726  -0.0015940
   36   0.0004747   0.0002746   0.0000597   0.0118208   0.0012932   0.0043122
   37  -0.0004764  -0.0003195   0.0001461  -0.0033425   0.0020838  -0.0011170
   38   0.0003365   0.0002738  -0.0000843   0.0033398   0.0014843  -0.0007705
   39   0.0001707   0.0002615  -0.0001106   0.0027404   0.0005982  -0.0005297
   40   0.0000351  -0.0000885   0.0000526   0.0013597   0.0005019  -0.0006151
   41  -0.0000988  -0.0000974   0.0000029  -0.0002701   0.0005784  -0.0000198
   42  -0.0000655  -0.0001292   0.0000505   0.0001552   0.0004166   0.0002711
   43   0.0000558   0.0000547  -0.0000249  -0.0003965  -0.0006003   0.0000110
   44  -0.0001072  -0.0000523   0.0000369  -0.0002767   0.0001837  -0.0001137
   45  -0.0001083  -0.0001137   0.0000512  -0.0014280   0.0001468  -0.0003499
   46  -0.0000472  -0.0000442   0.0000241  -0.0003359   0.0000391  -0.0001108
   47  -0.0000060  -0.0000115   0.0000067  -0.0000031   0.0000326   0.0000019
   48   0.0000019   0.0000048  -0.0000098  -0.0001163  -0.0000228   0.0000127
   49  -0.0001168  -0.0001944   0.0000802  -0.0002618   0.0006487   0.0001514
   50   0.0001117   0.0001008  -0.0000816   0.0000501   0.0000571   0.0002700
   51   0.0000211   0.0000616  -0.0000134   0.0001744   0.0000225   0.0002881
   52  -0.0000066  -0.0000124   0.0000063  -0.0000000  -0.0000073  -0.0000053
   53  -0.0000100  -0.0000104   0.0000082  -0.0000750   0.0000156   0.0000423
   54   0.0000113   0.0000106  -0.0000098   0.0001029  -0.0000166   0.0000052
   55   0.0001176   0.0002725  -0.0000889  -0.0000460  -0.0005177  -0.0007774
   56  -0.0002659  -0.0003832   0.0002142  -0.0004587  -0.0000528   0.0000444
   57  -0.0001467  -0.0002413   0.0000975  -0.0013800   0.0001214  -0.0000527
   58  -0.0001360  -0.0002411   0.0001075  -0.0001809   0.0000307  -0.0000814
   59   0.0001590   0.0002798  -0.0001280   0.0002880  -0.0000316   0.0000944
   60   0.0000788   0.0001502  -0.0000631   0.0000984  -0.0000157   0.0000213
   61  -0.0001098  -0.0002930   0.0001087  -0.0000478   0.0031355   0.0007084
   62  -0.0000043  -0.0000477   0.0000081  -0.0024493  -0.0027346  -0.0001087
   63  -0.0000653  -0.0000877  -0.0000240   0.0006521   0.0001510  -0.0002838
   64   0.0000431   0.0000834  -0.0000189  -0.0000121   0.0000180   0.0000531
   65  -0.0000689  -0.0001176   0.0000695  -0.0004325   0.0004867   0.0001816
   66   0.0000113  -0.0000060  -0.0000176   0.0005553  -0.0004668   0.0003027
           31          32          33          34          35          36
    1   0.0104013   0.0140694  -0.0074522  -0.2142887  -0.0117468  -0.0045763
    2  -0.0097453  -0.0123467   0.0070231  -0.0140369  -0.0927591  -0.0000801
    3   0.0064643   0.0109216  -0.0013659  -0.0063508  -0.0000720  -0.0669786
    4  -0.0006212  -0.0033209   0.0010513  -0.0271546   0.0212476  -0.0150684
    5  -0.0030953  -0.0015556   0.0036509   0.0064567   0.0077559  -0.0013603
    6   0.0008959   0.0036573   0.0039289  -0.0013289   0.0007914   0.0036246
    7   0.0005563   0.0007777  -0.0003810   0.0011268   0.0004778   0.0004227
    8  -0.0005144  -0.0004973   0.0003641  -0.0012164  -0.0003964  -0.0019132
    9   0.0003390   0.0005490   0.0000587   0.0004622  -0.0021597  -0.0027424
   10  -0.0007314  -0.0008717   0.0004187   0.0022806   0.0019945  -0.0012246
   11  -0.0006999  -0.0002546  -0.0004948   0.0030916  -0.0001698   0.0043078
   12   0.0004034  -0.0004717  -0.0005505  -0.0015786   0.0044296   0.0036668
   13   0.0001393   0.0001389  -0.0000301   0.0003027   0.0010304  -0.0006617
   14   0.0000212  -0.0000304  -0.0001221  -0.0006062  -0.0002923   0.0002553
   15   0.0000429  -0.0001187  -0.0002318   0.0002528   0.0003056  -0.0001874
   16  -0.0036102  -0.0013092  -0.0004166  -0.0018560   0.0000835   0.0000904
   17  -0.0020727   0.0017314   0.0019465  -0.0004276  -0.0013376  -0.0000892
   18   0.0000922   0.0019133   0.0041718   0.0000059   0.0000373  -0.0008239
   19  -0.0012606  -0.0005272   0.0001640   0.0012914   0.0000747   0.0002053
   20   0.0005846   0.0003691  -0.0000001   0.0001971   0.0000705  -0.0001435
   21  -0.0005431  -0.0001291   0.0002479   0.0001269  -0.0001065  -0.0002655
   22  -0.0142601  -0.0046291   0.0007615   0.0023126  -0.0018073  -0.0001532
   23   0.0217498   0.0045690   0.0015791  -0.0022405  -0.0015815   0.0036117
   24  -0.0146246  -0.0018000   0.0018688   0.0005579   0.0042683   0.0039328
   25   0.0004846  -0.0008181   0.0009913   0.0003753  -0.0011585   0.0004747
   26   0.0008342   0.0000079  -0.0013979   0.0007200  -0.0006682   0.0002746
   27   0.0000263  -0.0016937  -0.0016423  -0.0003374   0.0002413   0.0000597
   28  -0.1416921   0.1083435  -0.0772438  -0.0218393  -0.0290960   0.0118208
   29   0.1065903  -0.1869357   0.1027340  -0.0127795  -0.0000726   0.0012932
   30  -0.0760870   0.1022155  -0.1038818   0.0004185  -0.0015940   0.0043122
   31   0.1498538  -0.1132547   0.0817567   0.0008631  -0.0002273   0.0008286
   32  -0.1132547   0.1949130  -0.1132283   0.0020362  -0.0001094  -0.0017440
   33   0.0817567  -0.1132283   0.1001403   0.0000659  -0.0019981  -0.0024704
   34   0.0008631   0.0020362   0.0000659   0.6354701   0.0069976  -0.0052778
   35  -0.0002273  -0.0001094  -0.0019981   0.0069976   0.5290984   0.1836158
   36   0.0008286  -0.0017440  -0.0024704  -0.0052778   0.1836158   0.2604770
   37   0.0002669  -0.0007271  -0.0005051  -0.1569871  -0.0439321  -0.0243258
   38  -0.0002006  -0.0004564   0.0000017  -0.0923632  -0.2018928  -0.0736882
   39  -0.0001314  -0.0002560   0.0002646  -0.0535118  -0.0774147  -0.1028439
   40  -0.0000619  -0.0000584   0.0000595   0.0034186  -0.0002779   0.0000581
   41   0.0001021   0.0001218  -0.0000771   0.0200215  -0.0243885  -0.0171299
   42   0.0001091   0.0000055  -0.0001248   0.0114859  -0.0155172  -0.0069907
   43   0.0000053   0.0003177   0.0000073  -0.0192981  -0.0674475  -0.0361569
   44   0.0000381  -0.0002570  -0.0002225  -0.0268929   0.0191705   0.0074243
   45   0.0000540  -0.0000428  -0.0001159  -0.0140010   0.0098466   0.0114725
   46   0.0000152  -0.0000242  -0.0000290  -0.0054446   0.0006324   0.0005487
   47   0.0000144  -0.0000012   0.0000063  -0.0000673   0.0021869  -0.0017755
   48  -0.0000259   0.0000036  -0.0000114   0.0004073  -0.0015113   0.0044091
   49   0.0000084   0.0000535  -0.0000303   0.0015900   0.0024226   0.0012562
   50   0.0000353   0.0002830   0.0000620   0.0027465  -0.0516894  -0.0271706
   51   0.0000284   0.0001612  -0.0000023   0.0012830  -0.0280721  -0.0171739
   52   0.0000026  -0.0000006  -0.0000152   0.0005349   0.0001051   0.0000291
   53   0.0000079   0.0000019  -0.0000248   0.0003228  -0.0010278   0.0000527
   54   0.0000045   0.0000236  -0.0000124   0.0000230  -0.0001670  -0.0011538
   55  -0.0002351  -0.0006029   0.0000905  -0.0343942   0.0668681   0.0371646
   56   0.0000870   0.0000253  -0.0003768   0.0182696   0.0322461   0.0142450
   57  -0.0000383  -0.0000148  -0.0000167   0.0115547   0.0142461   0.0124274
   58   0.0000365   0.0000898   0.0000115  -0.0026041  -0.0045248  -0.0021495
   59  -0.0000377  -0.0001047  -0.0000053  -0.0001267   0.0023615  -0.0013375
   60  -0.0000049  -0.0000645  -0.0000125   0.0000096  -0.0012776   0.0039790
   61  -0.0001133   0.0002400   0.0005286  -0.1752854   0.0433657   0.0285209
   62  -0.0001259   0.0004785   0.0006101   0.0992482  -0.2032594  -0.0792116
   63   0.0001414  -0.0001255   0.0002454   0.0618246  -0.0781586  -0.1051120
   64  -0.0000475   0.0000773   0.0001964   0.0095897   0.0149288   0.0081755
   65  -0.0000911   0.0000483  -0.0000300  -0.0093538  -0.0132428  -0.0094368
   66   0.0002686   0.0002386  -0.0004877  -0.0060946  -0.0097334  -0.0016319
           37          38          39          40          41          42
    1  -0.0167832  -0.0142281  -0.0032023  -0.0015876   0.0025086   0.0010157
    2  -0.0259938   0.0005576  -0.0002719  -0.0024317  -0.0013188   0.0004253
    3  -0.0127304  -0.0011150   0.0021544  -0.0012471   0.0009211  -0.0013857
    4   0.0013730   0.0039990   0.0001488  -0.0010455  -0.0019353  -0.0021272
    5  -0.0024562  -0.0016756   0.0003219  -0.0014841  -0.0013346  -0.0013615
    6   0.0009624  -0.0015096  -0.0004604  -0.0028229  -0.0009224  -0.0018008
    7  -0.0000391  -0.0000578  -0.0002339  -0.0001200  -0.0002531  -0.0006004
    8  -0.0001056   0.0003562   0.0000763  -0.0004877   0.0000685  -0.0006560
    9  -0.0015547   0.0010999   0.0003995   0.0005159  -0.0004118  -0.0001068
   10  -0.0013162  -0.0007647   0.0007456   0.0012412   0.0009187   0.0006155
   11  -0.0002985  -0.0002911   0.0001694   0.0000083   0.0001791   0.0000185
   12   0.0013074  -0.0003081  -0.0002415  -0.0003303  -0.0002489  -0.0000821
   13  -0.0002583   0.0005002   0.0003255   0.0000496  -0.0002817  -0.0002124
   14   0.0003201  -0.0004695  -0.0003492   0.0000193   0.0003190   0.0002275
   15  -0.0001314   0.0003591   0.0001913  -0.0000114  -0.0001963  -0.0001730
   16   0.0005054   0.0002547  -0.0001064   0.0001143   0.0000779   0.0000874
   17   0.0006467   0.0002628  -0.0004218  -0.0006473  -0.0005345  -0.0003757
   18  -0.0005264   0.0001181   0.0004489   0.0006040   0.0003309   0.0001535
   19  -0.0006368   0.0005232   0.0002617   0.0000575  -0.0002511  -0.0001640
   20  -0.0001023  -0.0000045  -0.0000342  -0.0000031   0.0000233   0.0000258
   21  -0.0001379  -0.0000048   0.0000194   0.0000211  -0.0000074   0.0000367
   22   0.0002406  -0.0005696  -0.0002099  -0.0008173  -0.0004937  -0.0003559
   23   0.0000042   0.0001442   0.0000584   0.0004080   0.0001299   0.0001825
   24   0.0012889   0.0003594  -0.0000164  -0.0000412  -0.0003191  -0.0002038
   25  -0.0004764   0.0003365   0.0001707   0.0000351  -0.0000988  -0.0000655
   26  -0.0003195   0.0002738   0.0002615  -0.0000885  -0.0000974  -0.0001292
   27   0.0001461  -0.0000843  -0.0001106   0.0000526   0.0000029   0.0000505
   28  -0.0033425   0.0033398   0.0027404   0.0013597  -0.0002701   0.0001552
   29   0.0020838   0.0014843   0.0005982   0.0005019   0.0005784   0.0004166
   30  -0.0011170  -0.0007705  -0.0005297  -0.0006151  -0.0000198   0.0002711
   31   0.0002669  -0.0002006  -0.0001314  -0.0000619   0.0001021   0.0001091
   32  -0.0007271  -0.0004564  -0.0002560  -0.0000584   0.0001218   0.0000055
   33  -0.0005051   0.0000017   0.0002646   0.0000595  -0.0000771  -0.0001248
   34  -0.1569871  -0.0923632  -0.0535118   0.0034186   0.0200215   0.0114859
   35  -0.0439321  -0.2018928  -0.0774147  -0.0002779  -0.0243885  -0.0155172
   36  -0.0243258  -0.0736882  -0.1028439   0.0000581  -0.0171299  -0.0069907
   37   0.5981108   0.0561103   0.0170857  -0.0710190   0.0411121   0.0275853
   38   0.0561103   0.4238626   0.1732948   0.0411970  -0.0918709  -0.0439694
   39   0.0170857   0.1732948   0.2145729   0.0269088  -0.0433427  -0.0478785
   40  -0.0710190   0.0411970   0.0269088   0.0948940  -0.0685384  -0.0429987
   41   0.0411121  -0.0918709  -0.0433427  -0.0685384   0.1264767   0.0721756
   42   0.0275853  -0.0439694  -0.0478785  -0.0429987   0.0721756   0.0558862
   43  -0.3153658   0.0017808   0.0070634  -0.0234747   0.0105666   0.0069573
   44  -0.0552429  -0.1014370  -0.0215517   0.0331267  -0.0094044  -0.0088863
   45  -0.0246281  -0.0233342  -0.0731269   0.0204297  -0.0081174  -0.0014899
   46  -0.0100618  -0.0248958  -0.0139300   0.0007895  -0.0004270  -0.0003694
   47   0.0020643   0.0007932  -0.0012233   0.0010533   0.0003226   0.0015185
   48   0.0010824  -0.0007995   0.0023820   0.0005205   0.0016031  -0.0015667
   49  -0.0337517   0.0188339   0.0124178  -0.0030804   0.0003865   0.0003689
   50   0.0678081   0.0318865   0.0123787  -0.0046744   0.0031438  -0.0007854
   51   0.0391956   0.0140338   0.0128906  -0.0023211  -0.0009715   0.0042193
   52   0.0009011   0.0018490   0.0012455  -0.0005734   0.0001860   0.0001167
   53   0.0016296  -0.0005421  -0.0044309   0.0011219  -0.0004705  -0.0003241
   54   0.0012747  -0.0042878   0.0048592   0.0005819  -0.0003205  -0.0001536
   55  -0.0546660  -0.0309455  -0.0158626   0.0017634   0.0000302  -0.0001633
   56  -0.0325208  -0.0202844  -0.0077672   0.0008903   0.0003015   0.0005477
   57  -0.0169421  -0.0075552  -0.0088952   0.0004479   0.0004919  -0.0003647
   58   0.0012740   0.0007516   0.0001097  -0.0005533   0.0009270   0.0005894
   59   0.0010368   0.0004329   0.0009434   0.0009513  -0.0011720  -0.0005063
   60   0.0004763   0.0006177  -0.0001965   0.0005569  -0.0003693  -0.0007683
   61   0.0633524   0.0326144   0.0166378  -0.0013928  -0.0055066  -0.0027457
   62  -0.0135999  -0.0415554  -0.0278932  -0.0005634  -0.0002391  -0.0024651
   63  -0.0094277  -0.0294335  -0.0081644  -0.0003525  -0.0025824   0.0025376
   64  -0.0013268   0.0019296   0.0013336   0.0000024   0.0012185   0.0007166
   65   0.0024808   0.0004142  -0.0031607  -0.0000245  -0.0008344  -0.0005676
   66   0.0016208  -0.0030318   0.0042920  -0.0000173  -0.0004896  -0.0000648
           43          44          45          46          47          48
    1   0.0025013  -0.0004901  -0.0003807   0.0001579   0.0002449   0.0000710
    2  -0.0014212  -0.0024372  -0.0047636  -0.0011793   0.0001618   0.0000199
    3  -0.0000874  -0.0043684   0.0034022  -0.0004933  -0.0000217   0.0002048
    4  -0.0005702  -0.0001774   0.0007145  -0.0000660  -0.0000518   0.0000819
    5   0.0008776  -0.0002469  -0.0002250  -0.0000558   0.0000537  -0.0000804
    6   0.0004362   0.0003032  -0.0001106   0.0000884   0.0000293  -0.0000233
    7  -0.0002560   0.0000262   0.0001170   0.0000102   0.0000093  -0.0000287
    8   0.0002075  -0.0000855   0.0000691  -0.0000056  -0.0000118  -0.0000070
    9   0.0000407  -0.0002852  -0.0000549  -0.0000674  -0.0000049  -0.0000031
   10   0.0004474  -0.0001969   0.0000465   0.0000086  -0.0000112  -0.0000775
   11   0.0003107  -0.0001543  -0.0001285  -0.0000087   0.0000072  -0.0000435
   12  -0.0003087   0.0002259  -0.0000802   0.0000784   0.0000054   0.0000264
   13   0.0000512  -0.0001381  -0.0000331  -0.0000474  -0.0000061  -0.0000038
   14  -0.0000823   0.0001443   0.0000766   0.0000438   0.0000014   0.0000145
   15   0.0000002  -0.0000668  -0.0000525  -0.0000320  -0.0000026   0.0000006
   16  -0.0000807   0.0000991  -0.0000183   0.0000304   0.0000073   0.0000092
   17  -0.0003565   0.0001107   0.0000977  -0.0000045   0.0000018   0.0000515
   18   0.0001486  -0.0001338   0.0000271  -0.0000203  -0.0000111  -0.0000330
   19   0.0000895  -0.0002020   0.0000059  -0.0000745  -0.0000074  -0.0000011
   20   0.0000605  -0.0000227  -0.0000172  -0.0000071  -0.0000009   0.0000003
   21   0.0000489  -0.0000304  -0.0000185  -0.0000067   0.0000034  -0.0000088
   22  -0.0003188   0.0000947   0.0000958  -0.0000011   0.0000336   0.0000110
   23   0.0000322   0.0002172  -0.0001946   0.0000389  -0.0000103  -0.0000140
   24  -0.0002314   0.0004432   0.0002743   0.0000740  -0.0000194   0.0000351
   25   0.0000558  -0.0001072  -0.0001083  -0.0000472  -0.0000060   0.0000019
   26   0.0000547  -0.0000523  -0.0001137  -0.0000442  -0.0000115   0.0000048
   27  -0.0000249   0.0000369   0.0000512   0.0000241   0.0000067  -0.0000098
   28  -0.0003965  -0.0002767  -0.0014280  -0.0003359  -0.0000031  -0.0001163
   29  -0.0006003   0.0001837   0.0001468   0.0000391   0.0000326  -0.0000228
   30   0.0000110  -0.0001137  -0.0003499  -0.0001108   0.0000019   0.0000127
   31   0.0000053   0.0000381   0.0000540   0.0000152   0.0000144  -0.0000259
   32   0.0003177  -0.0002570  -0.0000428  -0.0000242  -0.0000012   0.0000036
   33   0.0000073  -0.0002225  -0.0001159  -0.0000290   0.0000063  -0.0000114
   34  -0.0192981  -0.0268929  -0.0140010  -0.0054446  -0.0000673   0.0004073
   35  -0.0674475   0.0191705   0.0098466   0.0006324   0.0021869  -0.0015113
   36  -0.0361569   0.0074243   0.0114725   0.0005487  -0.0017755   0.0044091
   37  -0.3153658  -0.0552429  -0.0246281  -0.0100618   0.0020643   0.0010824
   38   0.0017808  -0.1014370  -0.0233342  -0.0248958   0.0007932  -0.0007995
   39   0.0070634  -0.0215517  -0.0731269  -0.0139300  -0.0012233   0.0023820
   40  -0.0234747   0.0331267   0.0204297   0.0007895   0.0010533   0.0005205
   41   0.0105666  -0.0094044  -0.0081174  -0.0004270   0.0003226   0.0016031
   42   0.0069573  -0.0088863  -0.0014899  -0.0003694   0.0015185  -0.0015667
   43   0.6653940   0.0296681   0.0021364  -0.1105753  -0.1004630  -0.0543796
   44   0.0296681   0.5903311   0.2594567  -0.0977232  -0.2284528  -0.1071248
   45   0.0021364   0.2594567   0.2752332  -0.0533824  -0.1066585  -0.0951556
   46  -0.1105753  -0.0977232  -0.0533824   0.1152732   0.1043097   0.0569047
   47  -0.1004630  -0.2284528  -0.1066585   0.1043097   0.2383110   0.1184543
   48  -0.0543796  -0.1071248  -0.0951556   0.0569047   0.1184543   0.0904062
   49  -0.1948897   0.1153888   0.0682222   0.0113616  -0.0104152  -0.0062691
   50   0.0547051  -0.2196298  -0.0913877   0.0154629  -0.0128663  -0.0091751
   51   0.0337829  -0.0920084  -0.1124039   0.0085496  -0.0091994  -0.0011482
   52  -0.0117826  -0.0027318  -0.0010920   0.0007412   0.0001424  -0.0000870
   53   0.0234391   0.0052276   0.0003842  -0.0002925  -0.0003636   0.0022122
   54   0.0132738   0.0010689   0.0037237  -0.0002815   0.0022426  -0.0030570
   55   0.0650580  -0.0146944  -0.0095870  -0.0009254   0.0027154   0.0013654
   56   0.0338221  -0.0437958  -0.0290038   0.0023894   0.0008041  -0.0037557
   57   0.0172863  -0.0281750  -0.0084161   0.0015293  -0.0036342   0.0048215
   58  -0.0003841  -0.0006397  -0.0001042  -0.0001217  -0.0000330  -0.0000022
   59  -0.0060325   0.0002793  -0.0022586   0.0010222  -0.0008224  -0.0005099
   60  -0.0029883  -0.0023251   0.0031977   0.0005467  -0.0004764  -0.0002008
   61  -0.0556156   0.0202738   0.0125344  -0.0007248   0.0005139   0.0005676
   62   0.0198616  -0.0096257  -0.0043860   0.0007786  -0.0000235   0.0005603
   63   0.0128714  -0.0042104  -0.0052604   0.0004055   0.0006208  -0.0008044
   64  -0.0005976   0.0007997   0.0004054   0.0000378  -0.0000442  -0.0000315
   65   0.0006975  -0.0000572   0.0005561  -0.0000492  -0.0001120   0.0001197
   66   0.0001073   0.0005446  -0.0007418  -0.0000268   0.0001378  -0.0002764
           49          50          51          52          53          54
    1  -0.0005834  -0.0003742  -0.0002507  -0.0000287  -0.0000591   0.0001071
    2   0.0001470  -0.0010808  -0.0000526   0.0000079  -0.0000097   0.0002162
    3   0.0000800   0.0004607  -0.0010723  -0.0000139   0.0002408  -0.0003682
    4  -0.0000591   0.0000182  -0.0001488   0.0000038   0.0000598  -0.0001225
    5  -0.0006536   0.0003144   0.0002724   0.0000108  -0.0000441   0.0000591
    6  -0.0000452   0.0002264   0.0002302   0.0000041   0.0000128   0.0000397
    7   0.0000144  -0.0001691  -0.0000936   0.0000017   0.0000001  -0.0000126
    8  -0.0000412   0.0001307   0.0000782   0.0000017   0.0000076  -0.0000055
    9  -0.0000113  -0.0000432  -0.0000166   0.0000153  -0.0000132  -0.0000148
   10  -0.0000299   0.0002223   0.0000738   0.0000155  -0.0000394   0.0000406
   11  -0.0001692   0.0002060   0.0001639  -0.0000191  -0.0000231   0.0000103
   12   0.0003120  -0.0001831  -0.0001290  -0.0000038   0.0000020  -0.0000098
   13  -0.0001447   0.0000679   0.0000278  -0.0000070  -0.0000014  -0.0000139
   14   0.0001506  -0.0000737  -0.0000569   0.0000078   0.0000050   0.0000128
   15  -0.0000989   0.0000220   0.0000268  -0.0000061  -0.0000004  -0.0000139
   16   0.0002335  -0.0000323  -0.0000141   0.0000133  -0.0000037   0.0000129
   17   0.0000541  -0.0002653  -0.0001814   0.0000035   0.0000363  -0.0000334
   18  -0.0000143   0.0001168  -0.0000118   0.0000012  -0.0000305   0.0000336
   19  -0.0003053   0.0001035   0.0000562  -0.0000127  -0.0000063  -0.0000082
   20  -0.0000385   0.0000399   0.0000642  -0.0000021  -0.0000001   0.0000014
   21  -0.0000234   0.0000395   0.0000392  -0.0000015  -0.0000015  -0.0000008
   22   0.0000632  -0.0004597  -0.0001593   0.0000172   0.0000761  -0.0000656
   23   0.0001918  -0.0000258  -0.0000071   0.0000272  -0.0000027   0.0000325
   24  -0.0002902  -0.0002564  -0.0001603   0.0000084   0.0000041  -0.0000278
   25  -0.0001168   0.0001117   0.0000211  -0.0000066  -0.0000100   0.0000113
   26  -0.0001944   0.0001008   0.0000616  -0.0000124  -0.0000104   0.0000106
   27   0.0000802  -0.0000816  -0.0000134   0.0000063   0.0000082  -0.0000098
   28  -0.0002618   0.0000501   0.0001744  -0.0000000  -0.0000750   0.0001029
   29   0.0006487   0.0000571   0.0000225  -0.0000073   0.0000156  -0.0000166
   30   0.0001514   0.0002700   0.0002881  -0.0000053   0.0000423   0.0000052
   31   0.0000084   0.0000353   0.0000284   0.0000026   0.0000079   0.0000045
   32   0.0000535   0.0002830   0.0001612  -0.0000006   0.0000019   0.0000236
   33  -0.0000303   0.0000620  -0.0000023  -0.0000152  -0.0000248  -0.0000124
   34   0.0015900   0.0027465   0.0012830   0.0005349   0.0003228   0.0000230
   35   0.0024226  -0.0516894  -0.0280721   0.0001051  -0.0010278  -0.0001670
   36   0.0012562  -0.0271706  -0.0171739   0.0000291   0.0000527  -0.0011538
   37  -0.0337517   0.0678081   0.0391956   0.0009011   0.0016296   0.0012747
   38   0.0188339   0.0318865   0.0140338   0.0018490  -0.0005421  -0.0042878
   39   0.0124178   0.0123787   0.0128906   0.0012455  -0.0044309   0.0048592
   40  -0.0030804  -0.0046744  -0.0023211  -0.0005734   0.0011219   0.0005819
   41   0.0003865   0.0031438  -0.0009715   0.0001860  -0.0004705  -0.0003205
   42   0.0003689  -0.0007854   0.0042193   0.0001167  -0.0003241  -0.0001536
   43  -0.1948897   0.0547051   0.0337829  -0.0117826   0.0234391   0.0132738
   44   0.1153888  -0.2196298  -0.0920084  -0.0027318   0.0052276   0.0010689
   45   0.0682222  -0.0913877  -0.1124039  -0.0010920   0.0003842   0.0037237
   46   0.0113616   0.0154629   0.0085496   0.0007412  -0.0002925  -0.0002815
   47  -0.0104152  -0.0128663  -0.0091994   0.0001424  -0.0003636   0.0022426
   48  -0.0062691  -0.0091751  -0.0011482  -0.0000870   0.0022122  -0.0030570
   49   0.7519862   0.0088158  -0.0139082  -0.3420222  -0.0199491  -0.0022661
   50   0.0088158   0.5322535   0.2223266  -0.0220904  -0.0530570  -0.0091910
   51  -0.0139082   0.2223266   0.2519260  -0.0034045  -0.0091703  -0.0403925
   52  -0.3420222  -0.0220904  -0.0034045   0.3606246   0.0219833   0.0024511
   53  -0.0199491  -0.0530570  -0.0091703   0.0219833   0.0511065   0.0140076
   54  -0.0022661  -0.0091910  -0.0403925   0.0024511   0.0140076   0.0320680
   55  -0.1680252  -0.0555865  -0.0266840  -0.0101026  -0.0250783  -0.0132417
   56  -0.1118820  -0.2236544  -0.0844975   0.0021410   0.0013994  -0.0008560
   57  -0.0584552  -0.0861378  -0.1087230   0.0015692   0.0000077   0.0026970
   58   0.0034305   0.0002997   0.0001186   0.0012439  -0.0003533  -0.0003261
   59   0.0237413  -0.0278551  -0.0184618   0.0005485   0.0002642   0.0016002
   60   0.0131356  -0.0174103  -0.0059749   0.0002054   0.0015221  -0.0015800
   61  -0.0196736  -0.0676746  -0.0370424   0.0008040  -0.0015599  -0.0008773
   62  -0.0275136   0.0192261   0.0071766  -0.0022126  -0.0026949  -0.0043572
   63  -0.0150844   0.0078574   0.0132481  -0.0010916  -0.0045167   0.0031581
   64  -0.0057481   0.0006121   0.0007148  -0.0003680  -0.0012124  -0.0006685
   65   0.0000204   0.0025552  -0.0016814   0.0000621   0.0001817  -0.0000508
   66   0.0004674  -0.0019377   0.0043523   0.0000685   0.0000158   0.0002100
           55          56          57          58          59          60
    1   0.0019593   0.0028183   0.0010659   0.0002343  -0.0005798  -0.0002137
    2   0.0023258  -0.0005815  -0.0042210   0.0012021  -0.0004422  -0.0003286
    3   0.0007409  -0.0042460   0.0045617   0.0005645  -0.0001683  -0.0001193
    4  -0.0000576  -0.0006548   0.0014218  -0.0004744   0.0003349   0.0002075
    5   0.0001904   0.0000232  -0.0001298  -0.0001939   0.0001125   0.0000934
    6   0.0000057   0.0002371  -0.0003394   0.0000644  -0.0000774   0.0000275
    7   0.0000799   0.0001916   0.0000587   0.0000422  -0.0000805  -0.0000279
    8  -0.0000831  -0.0002489  -0.0000327   0.0000147   0.0000207  -0.0000031
    9   0.0000252  -0.0000450   0.0000085   0.0001018  -0.0001072  -0.0000855
   10  -0.0005359   0.0001001  -0.0001303   0.0002060  -0.0001983  -0.0001185
   11   0.0001096  -0.0001762  -0.0006152  -0.0002347   0.0002297   0.0001271
   12  -0.0000544   0.0004784   0.0006455   0.0000081  -0.0000825  -0.0000862
   13   0.0001965  -0.0002673  -0.0000259  -0.0001753   0.0001569   0.0001012
   14  -0.0001961   0.0002513   0.0001392   0.0001616  -0.0001383  -0.0000928
   15   0.0001313  -0.0001936  -0.0000762  -0.0001156   0.0001085   0.0000738
   16  -0.0004256   0.0002584   0.0001448   0.0002277  -0.0002131  -0.0001559
   17   0.0003747   0.0002058   0.0003191  -0.0000120  -0.0000052   0.0000405
   18  -0.0002146  -0.0000147  -0.0002259   0.0000709  -0.0000723  -0.0000035
   19   0.0004081  -0.0003961  -0.0003847  -0.0003300   0.0003321   0.0002021
   20  -0.0000099  -0.0000586  -0.0000903  -0.0000401   0.0000452   0.0000276
   21  -0.0000118  -0.0000600  -0.0000325  -0.0000167   0.0000197   0.0000006
   22   0.0004230   0.0006017   0.0006315   0.0000805  -0.0001395  -0.0000126
   23  -0.0006258   0.0004884   0.0001101   0.0003286  -0.0003493  -0.0002160
   24   0.0007239  -0.0000164  -0.0001342  -0.0002277   0.0002235   0.0001151
   25   0.0001176  -0.0002659  -0.0001467  -0.0001360   0.0001590   0.0000788
   26   0.0002725  -0.0003832  -0.0002413  -0.0002411   0.0002798   0.0001502
   27  -0.0000889   0.0002142   0.0000975   0.0001075  -0.0001280  -0.0000631
   28  -0.0000460  -0.0004587  -0.0013800  -0.0001809   0.0002880   0.0000984
   29  -0.0005177  -0.0000528   0.0001214   0.0000307  -0.0000316  -0.0000157
   30  -0.0007774   0.0000444  -0.0000527  -0.0000814   0.0000944   0.0000213
   31  -0.0002351   0.0000870  -0.0000383   0.0000365  -0.0000377  -0.0000049
   32  -0.0006029   0.0000253  -0.0000148   0.0000898  -0.0001047  -0.0000645
   33   0.0000905  -0.0003768  -0.0000167   0.0000115  -0.0000053  -0.0000125
   34  -0.0343942   0.0182696   0.0115547  -0.0026041  -0.0001267   0.0000096
   35   0.0668681   0.0322461   0.0142461  -0.0045248   0.0023615  -0.0012776
   36   0.0371646   0.0142450   0.0124274  -0.0021495  -0.0013375   0.0039790
   37  -0.0546660  -0.0325208  -0.0169421   0.0012740   0.0010368   0.0004763
   38  -0.0309455  -0.0202844  -0.0075552   0.0007516   0.0004329   0.0006177
   39  -0.0158626  -0.0077672  -0.0088952   0.0001097   0.0009434  -0.0001965
   40   0.0017634   0.0008903   0.0004479  -0.0005533   0.0009513   0.0005569
   41   0.0000302   0.0003015   0.0004919   0.0009270  -0.0011720  -0.0003693
   42  -0.0001633   0.0005477  -0.0003647   0.0005894  -0.0005063  -0.0007683
   43   0.0650580   0.0338221   0.0172863  -0.0003841  -0.0060325  -0.0029883
   44  -0.0146944  -0.0437958  -0.0281750  -0.0006397   0.0002793  -0.0023251
   45  -0.0095870  -0.0290038  -0.0084161  -0.0001042  -0.0022586   0.0031977
   46  -0.0009254   0.0023894   0.0015293  -0.0001217   0.0010222   0.0005467
   47   0.0027154   0.0008041  -0.0036342  -0.0000330  -0.0008224  -0.0004764
   48   0.0013654  -0.0037557   0.0048215  -0.0000022  -0.0005099  -0.0002008
   49  -0.1680252  -0.1118820  -0.0584552   0.0034305   0.0237413   0.0131356
   50  -0.0555865  -0.2236544  -0.0861378   0.0002997  -0.0278551  -0.0174103
   51  -0.0266840  -0.0844975  -0.1087230   0.0001186  -0.0184618  -0.0059749
   52  -0.0101026   0.0021410   0.0015692   0.0012439   0.0005485   0.0002054
   53  -0.0250783   0.0013994   0.0000077  -0.0003533   0.0002642   0.0015221
   54  -0.0132417  -0.0008560   0.0026970  -0.0003261   0.0016002  -0.0015800
   55   0.6078018   0.0654191   0.0219916  -0.0754136   0.0451707   0.0263677
   56   0.0654191   0.4516089   0.1803024   0.0452628  -0.0953361  -0.0418749
   57   0.0219916   0.1803024   0.2201794   0.0265828  -0.0416978  -0.0464438
   58  -0.0754136   0.0452628   0.0265828   0.0952750  -0.0756650  -0.0442458
   59   0.0451707  -0.0953361  -0.0416978  -0.0756650   0.1296959   0.0678324
   60   0.0263677  -0.0418749  -0.0464438  -0.0442458   0.0678324   0.0502293
   61  -0.3235727  -0.0007923   0.0071894  -0.0226960   0.0096623   0.0060419
   62  -0.0566804  -0.1035958  -0.0219785   0.0321597  -0.0077654  -0.0075084
   63  -0.0235825  -0.0230119  -0.0745315   0.0186640  -0.0069937  -0.0004366
   64  -0.0094034  -0.0250214  -0.0139720   0.0010186  -0.0003307  -0.0002607
   65   0.0015437   0.0008129  -0.0012135   0.0007099   0.0003005   0.0015520
   66   0.0016663  -0.0003533   0.0028126   0.0002758   0.0015846  -0.0016729
           61          62          63          64          65          66
    1  -0.0301904   0.0087253   0.0005737   0.0008262  -0.0018881  -0.0003021
    2   0.0234164   0.0066137   0.0003598   0.0009839  -0.0005478   0.0020438
    3   0.0126631   0.0010087   0.0042763   0.0004222   0.0019005  -0.0025289
    4  -0.0011849  -0.0031475  -0.0015562   0.0000364   0.0009147  -0.0004625
    5  -0.0025753   0.0009541   0.0003113   0.0001033  -0.0002307   0.0000366
    6   0.0016179  -0.0006377  -0.0000625   0.0000535   0.0002605   0.0001261
    7  -0.0001571   0.0000943   0.0000841   0.0000168  -0.0000063  -0.0000413
    8   0.0006422  -0.0001397  -0.0001261  -0.0000022  -0.0000087   0.0000285
    9   0.0003644  -0.0000063   0.0001383   0.0000489  -0.0000400  -0.0000199
   10  -0.0003972   0.0007015   0.0001790   0.0000093  -0.0002797  -0.0000134
   11  -0.0007809   0.0003232  -0.0000008   0.0001575  -0.0003967   0.0000528
   12  -0.0010927  -0.0001644  -0.0003619  -0.0000615   0.0001180  -0.0000122
   13  -0.0004212  -0.0001595  -0.0000810   0.0000647   0.0000064  -0.0001008
   14   0.0002468   0.0000808   0.0000189  -0.0001039   0.0000386   0.0000997
   15  -0.0002695  -0.0000567   0.0000044   0.0000310  -0.0000217  -0.0000897
   16   0.0005407  -0.0004655   0.0001682  -0.0000823   0.0000208   0.0000324
   17   0.0001792  -0.0001972  -0.0004109  -0.0001300   0.0003337  -0.0000053
   18   0.0000046   0.0000545   0.0003656   0.0000737  -0.0001966  -0.0000776
   19  -0.0006966  -0.0001542  -0.0000487   0.0000907  -0.0001128  -0.0000358
   20  -0.0000421  -0.0000101  -0.0000331   0.0000055  -0.0000252   0.0000181
   21   0.0000264  -0.0000020   0.0000074   0.0000090  -0.0000171  -0.0000171
   22  -0.0001091   0.0002130  -0.0009270  -0.0003165   0.0005882   0.0000552
   23   0.0004489   0.0000663  -0.0001085  -0.0001402   0.0001277   0.0003764
   24  -0.0012524  -0.0003302  -0.0000698  -0.0000655   0.0000241   0.0001060
   25  -0.0001098  -0.0000043  -0.0000653   0.0000431  -0.0000689   0.0000113
   26  -0.0002930  -0.0000477  -0.0000877   0.0000834  -0.0001176  -0.0000060
   27   0.0001087   0.0000081  -0.0000240  -0.0000189   0.0000695  -0.0000176
   28  -0.0000478  -0.0024493   0.0006521  -0.0000121  -0.0004325   0.0005553
   29   0.0031355  -0.0027346   0.0001510   0.0000180   0.0004867  -0.0004668
   30   0.0007084  -0.0001087  -0.0002838   0.0000531   0.0001816   0.0003027
   31  -0.0001133  -0.0001259   0.0001414  -0.0000475  -0.0000911   0.0002686
   32   0.0002400   0.0004785  -0.0001255   0.0000773   0.0000483   0.0002386
   33   0.0005286   0.0006101   0.0002454   0.0001964  -0.0000300  -0.0004877
   34  -0.1752854   0.0992482   0.0618246   0.0095897  -0.0093538  -0.0060946
   35   0.0433657  -0.2032594  -0.0781586   0.0149288  -0.0132428  -0.0097334
   36   0.0285209  -0.0792116  -0.1051120   0.0081755  -0.0094368  -0.0016319
   37   0.0633524  -0.0135999  -0.0094277  -0.0013268   0.0024808   0.0016208
   38   0.0326144  -0.0415554  -0.0294335   0.0019296   0.0004142  -0.0030318
   39   0.0166378  -0.0278932  -0.0081644   0.0013336  -0.0031607   0.0042920
   40  -0.0013928  -0.0005634  -0.0003525   0.0000024  -0.0000245  -0.0000173
   41  -0.0055066  -0.0002391  -0.0025824   0.0012185  -0.0008344  -0.0004896
   42  -0.0027457  -0.0024651   0.0025376   0.0007166  -0.0005676  -0.0000648
   43  -0.0556156   0.0198616   0.0128714  -0.0005976   0.0006975   0.0001073
   44   0.0202738  -0.0096257  -0.0042104   0.0007997  -0.0000572   0.0005446
   45   0.0125344  -0.0043860  -0.0052604   0.0004054   0.0005561  -0.0007418
   46  -0.0007248   0.0007786   0.0004055   0.0000378  -0.0000492  -0.0000268
   47   0.0005139  -0.0000235   0.0006208  -0.0000442  -0.0001120   0.0001378
   48   0.0005676   0.0005603  -0.0008044  -0.0000315   0.0001197  -0.0002764
   49  -0.0196736  -0.0275136  -0.0150844  -0.0057481   0.0000204   0.0004674
   50  -0.0676746   0.0192261   0.0078574   0.0006121   0.0025552  -0.0019377
   51  -0.0370424   0.0071766   0.0132481   0.0007148  -0.0016814   0.0043523
   52   0.0008040  -0.0022126  -0.0010916  -0.0003680   0.0000621   0.0000685
   53  -0.0015599  -0.0026949  -0.0045167  -0.0012124   0.0001817   0.0000158
   54  -0.0008773  -0.0043572   0.0031581  -0.0006685  -0.0000508   0.0002100
   55  -0.3235727  -0.0566804  -0.0235825  -0.0094034   0.0015437   0.0016663
   56  -0.0007923  -0.1035958  -0.0230119  -0.0250214   0.0008129  -0.0003533
   57   0.0071894  -0.0219785  -0.0745315  -0.0139720  -0.0012135   0.0028126
   58  -0.0226960   0.0321597   0.0186640   0.0010186   0.0007099   0.0002758
   59   0.0096623  -0.0077654  -0.0069937  -0.0003307   0.0003005   0.0015846
   60   0.0060419  -0.0075084  -0.0004366  -0.0002607   0.0015520  -0.0016729
   61   0.6774667   0.0433639   0.0118758  -0.1097723  -0.0988692  -0.0561046
   62   0.0433639   0.5702107   0.2475864  -0.0980646  -0.2260620  -0.1078908
   63   0.0118758   0.2475864   0.2665370  -0.0552252  -0.1071037  -0.0954050
   64  -0.1097723  -0.0980646  -0.0552252   0.1159388   0.1041316   0.0580702
   65  -0.0988692  -0.2260620  -0.1071037   0.1041316   0.2363358   0.1187378
   66  -0.0561046  -0.1078908  -0.0954050   0.0580702   0.1187378   0.0908420
 **********************************************************************
 **                                                                  **
 **                       VIBRATIONAL ANALYSIS                       **
 **                       --------------------                       **
 **                                                                  **
 **        VIBRATIONAL FREQUENCIES (CM**-1) AND NORMAL MODES         **
 **     FORCE CONSTANTS (mDYN/ANGSTROM) AND REDUCED MASSES (AMU)     **
 **                  INFRARED INTENSITIES (KM/MOL)                   **
 **                                                                  **
 **********************************************************************


 Mode:                 1                      2                      3
 Frequency:        18.51                  45.13                  65.47
 Force Cnst:      0.0043                 0.0188                 0.0186
 Red. Mass:      21.5553                15.6822                 7.3564
 IR Active:          YES                    YES                    YES
 IR Intens:        0.009                  0.017                  0.030
 Raman Active:       YES                    YES                    YES
               X      Y      Z        X      Y      Z        X      Y      Z
 C         -0.004  0.033 -0.011    0.023 -0.134 -0.231   -0.005  0.128 -0.147
 C         -0.046  0.088  0.120    0.028 -0.107 -0.196   -0.063  0.097 -0.122
 H         -0.083  0.150  0.209    0.042 -0.132 -0.230   -0.117  0.115 -0.143
 C         -0.045  0.067  0.140    0.009 -0.015 -0.062   -0.063  0.034 -0.067
 Cl        -0.099  0.152  0.328    0.011  0.050  0.034   -0.161 -0.027 -0.050
 C         -0.004 -0.018  0.014   -0.014  0.043  0.030    0.002  0.018 -0.024
 Cl        -0.001 -0.048  0.034   -0.052  0.221  0.307    0.006 -0.053  0.071
 C          0.037 -0.077 -0.127   -0.011 -0.026 -0.078    0.065  0.055 -0.051
 Cl         0.093 -0.190 -0.301   -0.036  0.013 -0.022    0.171  0.036  0.009
 C          0.032 -0.048 -0.133    0.009 -0.112 -0.202    0.058  0.111 -0.117
 H          0.059 -0.093 -0.231    0.006 -0.141 -0.241    0.110  0.139 -0.137
 C         -0.006  0.042 -0.025    0.018 -0.102 -0.168   -0.003  0.110 -0.130
 C          0.014  0.102 -0.152   -0.088 -0.090 -0.072    0.027 -0.000  0.036
 Cl         0.051  0.224 -0.301   -0.224 -0.159 -0.118    0.047  0.003  0.051
 C          0.016  0.074 -0.153   -0.096 -0.026  0.073    0.035 -0.135  0.211
 H          0.028  0.122 -0.251   -0.182 -0.019  0.147    0.060 -0.227  0.353
 C          0.004 -0.012 -0.019    0.005  0.024  0.126    0.011 -0.156  0.214
 H          0.005 -0.034 -0.013    0.001  0.068  0.240    0.017 -0.267  0.366
 C         -0.013 -0.070  0.109    0.113  0.014  0.029   -0.024 -0.033  0.018
 Cl        -0.034 -0.189  0.288    0.260  0.081  0.107   -0.068 -0.072  0.029
 C         -0.014 -0.039  0.103    0.117 -0.049 -0.120   -0.030  0.103 -0.156
 H         -0.026 -0.084  0.195    0.205 -0.060 -0.188   -0.054  0.185 -0.278
 TransDip   0.000  0.002 -0.002   -0.000 -0.004 -0.002   -0.002 -0.000  0.005

 Mode:                 4                      5                      6
 Frequency:        80.09                  92.01                 152.81
 Force Cnst:      0.1012                 0.0562                 0.3574
 Red. Mass:      26.7674                11.2752                25.9810
 IR Active:          YES                    YES                    YES
 IR Intens:        0.003                  0.617                  0.150
 Raman Active:       YES                    YES                    YES
               X      Y      Z        X      Y      Z        X      Y      Z
 C         -0.012  0.052  0.169   -0.001  0.042 -0.070   -0.052 -0.016 -0.022
 C          0.007  0.007  0.079   -0.021  0.042 -0.051   -0.124  0.007  0.040
 H          0.021 -0.024  0.031   -0.035  0.048 -0.054   -0.164  0.041  0.062
 C          0.017 -0.029 -0.002   -0.021  0.027 -0.031   -0.145 -0.019  0.020
 Cl         0.082 -0.241 -0.391   -0.057  0.015 -0.012   -0.318 -0.152  0.006
 C         -0.005  0.034  0.102    0.000  0.019 -0.022   -0.150 -0.018 -0.007
 Cl        -0.048  0.231  0.423    0.003 -0.009 -0.001   -0.168 -0.025 -0.009
 C          0.001 -0.032 -0.005    0.020  0.031 -0.031   -0.140 -0.016 -0.034
 Cl         0.032 -0.228 -0.371    0.054  0.035  0.007   -0.338  0.062 -0.052
 C         -0.007 -0.002  0.066    0.019  0.040 -0.060   -0.114 -0.040 -0.064
 H         -0.006 -0.040  0.010    0.034  0.046 -0.068   -0.139 -0.083 -0.095
 C         -0.014  0.060  0.169   -0.001  0.050 -0.109    0.032 -0.021 -0.032
 C          0.034  0.081  0.079   -0.004  0.058 -0.123    0.129 -0.048 -0.027
 Cl         0.114  0.117  0.117    0.002 -0.184  0.269    0.461  0.115  0.079
 C          0.037  0.080 -0.052   -0.010  0.173 -0.323    0.135 -0.069 -0.026
 H          0.079  0.100 -0.130   -0.011  0.216 -0.400    0.116 -0.070 -0.009
 C         -0.010  0.060 -0.083   -0.010  0.178 -0.332    0.137 -0.041 -0.010
 H         -0.010  0.067 -0.188   -0.013  0.230 -0.425    0.137 -0.057  0.001
 C         -0.061  0.030  0.027   -0.002  0.061 -0.122    0.126 -0.019 -0.022
 Cl        -0.154 -0.011 -0.018    0.010 -0.134  0.232    0.385  0.114  0.057
 C         -0.060  0.034  0.154   -0.002  0.041 -0.090    0.102 -0.014 -0.044
 H         -0.102  0.021  0.219    0.001 -0.010 -0.002    0.126 -0.018 -0.065
 TransDip  -0.000  0.001 -0.001   -0.002  0.011 -0.023   -0.010 -0.006 -0.003

 Mode:                 7                      8                      9
 Frequency:       185.05                 203.45                 208.78
 Force Cnst:      0.2339                 0.1444                 0.2921
 Red. Mass:      11.5954                 5.9229                11.3718
 IR Active:          YES                    YES                    YES
 IR Intens:        0.041                  0.047                  0.104
 Raman Active:       YES                    YES                    YES
               X      Y      Z        X      Y      Z        X      Y      Z
 C         -0.019  0.120  0.140   -0.024 -0.009  0.023   -0.028  0.029  0.007
 C         -0.028  0.113  0.122   -0.070  0.141  0.323   -0.046  0.128  0.140
 H         -0.014  0.026 -0.034   -0.099  0.238  0.489   -0.068  0.197  0.255
 C         -0.041  0.156  0.211   -0.049  0.084  0.197   -0.039  0.065  0.059
 Cl        -0.057 -0.034 -0.067    0.135  0.022 -0.106   -0.141 -0.055 -0.035
 C         -0.035  0.181  0.269   -0.048  0.014  0.071   -0.058  0.022 -0.026
 Cl         0.009 -0.026 -0.074   -0.043 -0.057  0.005   -0.087  0.232 -0.138
 C         -0.035  0.222  0.322   -0.017 -0.057 -0.058   -0.038 -0.017 -0.096
 Cl         0.049 -0.041 -0.144   -0.002 -0.012  0.072    0.272 -0.059  0.115
 C         -0.040  0.248  0.361    0.005 -0.141 -0.210   -0.039 -0.028 -0.172
 H         -0.036  0.256  0.367    0.030 -0.263 -0.418   -0.039 -0.088 -0.261
 C          0.012 -0.027 -0.078   -0.029  0.020 -0.078   -0.018 -0.097  0.114
 C          0.024 -0.061 -0.059   -0.026 -0.004 -0.032   -0.006 -0.052  0.008
 Cl        -0.098 -0.144 -0.103    0.008  0.015 -0.016   -0.001 -0.048 -0.005
 C          0.018 -0.068 -0.007   -0.027 -0.028  0.017   -0.011 -0.010 -0.071
 H          0.023 -0.092  0.032   -0.030 -0.060  0.076   -0.010  0.054 -0.187
 C         -0.001 -0.079 -0.007   -0.026 -0.022  0.016   -0.021 -0.026 -0.044
 H          0.001 -0.122  0.044   -0.024 -0.065  0.099   -0.025  0.048 -0.195
 C          0.003 -0.046 -0.077   -0.023  0.032 -0.085   -0.014 -0.130  0.145
 Cl         0.151 -0.007  0.016    0.030 -0.000  0.040    0.075  0.045 -0.059
 C         -0.012 -0.030 -0.136   -0.026  0.070 -0.172   -0.016 -0.211  0.289
 H         -0.020 -0.015 -0.156   -0.025  0.106 -0.238   -0.018 -0.270  0.395
 TransDip   0.001  0.002  0.006   -0.005 -0.003  0.003   -0.002  0.009 -0.005

 Mode:                10                     11                     12
 Frequency:       214.83                 221.51                 284.28
 Force Cnst:      0.3745                 0.3399                 0.4930
 Red. Mass:      13.7707                11.7591                10.3541
 IR Active:          YES                    YES                    YES
 IR Intens:        0.075                  0.003                  1.288
 Raman Active:       YES                    YES                    YES
               X      Y      Z        X      Y      Z        X      Y      Z
 C         -0.097 -0.022 -0.028    0.002 -0.075  0.021   -0.065 -0.006  0.003
 C         -0.092 -0.173 -0.228    0.023 -0.128 -0.040    0.043  0.041 -0.023
 H         -0.087 -0.254 -0.385    0.026 -0.164 -0.106    0.115  0.015 -0.002
 C         -0.116 -0.086 -0.136    0.042 -0.130  0.027    0.074  0.031 -0.043
 Cl         0.202  0.254 -0.045    0.016 -0.144  0.106   -0.011 -0.012  0.011
 C         -0.189 -0.034 -0.037    0.010 -0.085  0.055    0.160  0.003 -0.031
 Cl        -0.230 -0.087  0.028   -0.024  0.303 -0.177    0.238  0.029  0.024
 C         -0.138  0.038  0.067   -0.021 -0.095  0.106    0.074 -0.033  0.000
 Cl         0.194 -0.157  0.052    0.020 -0.171  0.074   -0.003  0.016 -0.006
 C         -0.152  0.115  0.167   -0.004 -0.045  0.115    0.036 -0.027  0.026
 H         -0.188  0.192  0.322    0.007 -0.015  0.150    0.094  0.024  0.029
 C         -0.080 -0.023 -0.021   -0.008  0.070 -0.108   -0.152 -0.052 -0.023
 C         -0.050 -0.034 -0.015   -0.019  0.026  0.004   -0.193 -0.043 -0.018
 Cl         0.146  0.067  0.048    0.036  0.077  0.005    0.039  0.124  0.072
 C         -0.051 -0.054 -0.022   -0.016 -0.012  0.075   -0.211 -0.124 -0.061
 H         -0.048 -0.059 -0.017   -0.021 -0.081  0.204   -0.128 -0.161 -0.081
 C         -0.066 -0.043 -0.020   -0.003  0.023  0.030   -0.313 -0.159 -0.078
 H         -0.066 -0.056 -0.020    0.001 -0.055  0.194   -0.312 -0.199 -0.097
 C         -0.065 -0.034 -0.026   -0.004  0.142 -0.189   -0.276 -0.162 -0.085
 Cl         0.104  0.061  0.033   -0.048 -0.032  0.077    0.129  0.086  0.045
 C         -0.072 -0.035 -0.031   -0.004  0.219 -0.343   -0.269 -0.144 -0.076
 H         -0.078 -0.035 -0.028    0.002  0.288 -0.471   -0.376 -0.096 -0.057
 TransDip  -0.001 -0.008 -0.003   -0.001 -0.001 -0.001   -0.029 -0.019 -0.010

 Mode:                13                     14                     15
 Frequency:       301.54                 325.80                 331.51
 Force Cnst:      0.4298                 0.5445                 0.9346
 Red. Mass:       8.0228                 8.7066                14.4343
 IR Active:          YES                    YES                    YES
 IR Intens:        0.269                  0.567                  0.230
 Raman Active:       YES                    YES                    YES
               X      Y      Z        X      Y      Z        X      Y      Z
 C         -0.007  0.065  0.169    0.027 -0.127 -0.177   -0.030 -0.097 -0.107
 C          0.006  0.052  0.099    0.041 -0.090 -0.150    0.029 -0.042 -0.109
 H          0.008  0.111  0.218    0.078 -0.173 -0.280    0.098 -0.109 -0.175
 C          0.016 -0.034 -0.127   -0.009  0.094  0.126    0.003  0.096  0.054
 Cl        -0.049  0.029 -0.001   -0.022 -0.005 -0.023   -0.050  0.041 -0.043
 C          0.009 -0.092 -0.240   -0.044  0.191  0.289    0.024  0.137  0.177
 Cl        -0.030  0.001  0.053    0.001 -0.043 -0.048    0.100 -0.021 -0.021
 C         -0.003 -0.031 -0.144   -0.029  0.095  0.121   -0.019  0.036  0.080
 Cl         0.039  0.045  0.004    0.030  0.014 -0.024    0.016 -0.028  0.006
 C         -0.032  0.047  0.074    0.002 -0.091 -0.151   -0.014 -0.087 -0.095
 H         -0.075  0.075  0.164   -0.002 -0.174 -0.270    0.008 -0.131 -0.186
 C          0.023 -0.045  0.199    0.013 -0.078  0.052   -0.055 -0.159  0.020
 C          0.066 -0.152  0.327   -0.101 -0.074  0.221    0.019 -0.275  0.113
 Cl        -0.060  0.008 -0.087   -0.055  0.191  0.075    0.229 -0.184 -0.162
 C          0.069 -0.115  0.171   -0.094 -0.057  0.126   -0.018 -0.068  0.140
 H          0.121 -0.172  0.222   -0.095 -0.073  0.157   -0.168 -0.035  0.223
 C          0.003  0.072 -0.253   -0.013  0.128 -0.147    0.002  0.175 -0.115
 H          0.001  0.131 -0.443   -0.025  0.337 -0.268   -0.001  0.210 -0.318
 C         -0.022  0.091 -0.264    0.101  0.026 -0.102   -0.087  0.203 -0.023
 Cl         0.068 -0.056  0.050    0.046 -0.147 -0.053   -0.234  0.246  0.177
 C         -0.032  0.048 -0.073    0.101 -0.035  0.056   -0.037 -0.060  0.024
 H         -0.086  0.087 -0.092    0.109 -0.054  0.080    0.113 -0.132  0.008
 TransDip   0.005  0.013  0.008   -0.000 -0.009 -0.022   -0.001 -0.007 -0.014

 Mode:                16                     17                     18
 Frequency:       354.35                 413.14                 444.68
 Force Cnst:      1.9024                 0.6003                 0.5037
 Red. Mass:      25.7160                 5.9698                 4.3231
 IR Active:          YES                    YES                    YES
 IR Intens:        0.362                  1.532                  3.350
 Raman Active:       YES                    YES                    YES
               X      Y      Z        X      Y      Z        X      Y      Z
 C          0.082 -0.003 -0.033    0.014  0.197 -0.127    0.036 -0.057  0.089
 C          0.060 -0.098 -0.005   -0.037  0.104 -0.151    0.055 -0.125 -0.065
 H         -0.064 -0.080 -0.086   -0.176  0.130 -0.238    0.120 -0.188 -0.127
 C          0.074 -0.168  0.117   -0.022 -0.033  0.033    0.018  0.010 -0.016
 Cl         0.263 -0.382  0.252    0.085 -0.042  0.035   -0.051  0.038 -0.023
 C         -0.145  0.010  0.045   -0.008 -0.010  0.112   -0.018  0.087  0.116
 Cl        -0.293 -0.042 -0.026   -0.015  0.003 -0.018   -0.020 -0.014 -0.015
 C          0.037  0.187 -0.083    0.034 -0.041  0.029   -0.003  0.004 -0.008
 Cl         0.179  0.430 -0.217   -0.102 -0.107  0.048    0.018  0.015 -0.001
 C          0.039  0.061 -0.089    0.051  0.117 -0.152    0.020 -0.126 -0.071
 H         -0.067 -0.019 -0.090    0.173  0.171 -0.211   -0.023 -0.217 -0.155
 C         -0.009 -0.025 -0.013    0.032  0.172 -0.022    0.046  0.015  0.183
 C         -0.034 -0.039  0.002    0.137  0.077  0.053    0.122  0.018  0.124
 Cl         0.038 -0.012 -0.012   -0.056 -0.022 -0.012   -0.051  0.004 -0.003
 C         -0.052 -0.050  0.004    0.167 -0.073  0.088    0.145  0.064 -0.164
 H         -0.018 -0.074  0.009    0.298 -0.185  0.161    0.254  0.157 -0.437
 C         -0.140 -0.051 -0.053    0.002 -0.061 -0.162    0.015 -0.157  0.036
 H         -0.137 -0.104 -0.113    0.009 -0.131 -0.356    0.025 -0.304  0.010
 C         -0.159 -0.034 -0.033   -0.102 -0.058 -0.030   -0.082 -0.080  0.026
 Cl        -0.044  0.115  0.069    0.030  0.042  0.022    0.005  0.052  0.024
 C         -0.129 -0.080 -0.025   -0.103 -0.019  0.136   -0.082  0.096 -0.111
 H         -0.177 -0.066  0.001   -0.221 -0.039  0.289   -0.185  0.272 -0.323
 TransDip  -0.014 -0.010 -0.008    0.022  0.023 -0.023    0.031 -0.021 -0.045

 Mode:                19                     20                     21
 Frequency:       473.34                 512.60                 527.05
 Force Cnst:      0.6275                 0.9461                 0.8695
 Red. Mass:       4.7531                 6.1111                 5.3124
 IR Active:          YES                    YES                    YES
 IR Intens:       12.624                  2.983                  0.246
 Raman Active:       YES                    YES                    YES
               X      Y      Z        X      Y      Z        X      Y      Z
 C         -0.035  0.111 -0.084    0.035 -0.031  0.069    0.013 -0.012 -0.010
 C          0.044  0.177 -0.060    0.248  0.071 -0.045    0.008  0.079  0.127
 H         -0.008  0.217 -0.035    0.393 -0.011 -0.070   -0.029  0.286  0.499
 C          0.062  0.042 -0.018    0.209  0.163 -0.033    0.068 -0.185 -0.354
 Cl         0.059 -0.073  0.049   -0.014 -0.060  0.031   -0.007  0.012  0.025
 C         -0.004  0.040 -0.056   -0.010  0.203 -0.082    0.003  0.008 -0.017
 Cl         0.018 -0.021  0.018   -0.024 -0.057  0.026   -0.009 -0.004  0.002
 C         -0.087  0.035 -0.015   -0.185  0.067 -0.119   -0.056  0.208  0.358
 Cl        -0.028 -0.066  0.031    0.004 -0.076  0.048    0.002 -0.022 -0.021
 C         -0.110  0.156 -0.069   -0.192  0.024 -0.047    0.007 -0.064 -0.119
 H         -0.061  0.199 -0.066   -0.315 -0.052 -0.018    0.043 -0.263 -0.455
 C         -0.025 -0.085  0.075    0.034 -0.052  0.050    0.012 -0.011 -0.015
 C         -0.050 -0.153  0.192    0.020  0.112 -0.199    0.008 -0.000 -0.021
 Cl         0.027 -0.005 -0.022   -0.023  0.018  0.027   -0.013  0.014  0.009
 C         -0.077  0.094 -0.129    0.033 -0.034  0.029    0.012 -0.020  0.001
 H         -0.146  0.314 -0.459    0.060 -0.182  0.270    0.017 -0.036  0.024
 C         -0.009  0.035  0.071    0.014 -0.053  0.031    0.013 -0.012 -0.014
 H         -0.017  0.165 -0.021    0.024 -0.226  0.288    0.013 -0.021 -0.015
 C          0.040 -0.046  0.149   -0.007  0.087 -0.193    0.004 -0.005 -0.008
 Cl         0.005 -0.025 -0.025   -0.017  0.019  0.026   -0.010  0.014  0.008
 C          0.026  0.054 -0.116    0.007 -0.049  0.025    0.009 -0.021  0.000
 H          0.070  0.213 -0.445    0.001 -0.155  0.220    0.017 -0.029  0.007
 TransDip  -0.043  0.084 -0.064    0.050 -0.020  0.012    0.004 -0.015 -0.004

 Mode:                22                     23                     24
 Frequency:       534.27                 559.86                 613.01
 Force Cnst:      1.5187                 1.6555                 1.1189
 Red. Mass:       9.0300                 8.9641                 5.0536
 IR Active:          YES                    YES                    YES
 IR Intens:       33.988                 14.088                  6.879
 Raman Active:       YES                    YES                    YES
               X      Y      Z        X      Y      Z        X      Y      Z
 C         -0.186  0.080  0.168   -0.147 -0.096 -0.099    0.010 -0.110  0.032
 C         -0.154 -0.079 -0.080   -0.200 -0.061  0.044    0.079 -0.073  0.056
 H         -0.163 -0.127 -0.178   -0.243 -0.014  0.102    0.215 -0.125  0.089
 C         -0.105 -0.095 -0.099   -0.161 -0.017  0.058    0.069  0.072 -0.016
 Cl         0.053 -0.035  0.041    0.053 -0.044  0.026   -0.011 -0.018  0.008
 C         -0.089  0.075  0.132   -0.116 -0.027 -0.086   -0.013  0.089 -0.078
 Cl         0.157  0.011 -0.003    0.195  0.022  0.019    0.007 -0.013  0.010
 C         -0.133  0.005 -0.034   -0.212  0.038 -0.025   -0.097  0.055 -0.029
 Cl         0.043  0.049 -0.016    0.052  0.044 -0.022    0.016 -0.013  0.008
 C         -0.165 -0.059 -0.132   -0.261  0.024  0.016   -0.081 -0.086  0.046
 H         -0.167 -0.181 -0.315   -0.356  0.027  0.125   -0.206 -0.168  0.072
 C         -0.152  0.118  0.187   -0.056 -0.034 -0.082   -0.005  0.189 -0.193
 C         -0.032  0.127 -0.046    0.088 -0.076 -0.028    0.028  0.072  0.033
 Cl         0.080 -0.127 -0.069   -0.097  0.096  0.059    0.020 -0.031 -0.024
 C         -0.039  0.099  0.056    0.175 -0.175 -0.091    0.030  0.011  0.155
 H         -0.076  0.054  0.175    0.179 -0.166 -0.108    0.077 -0.009  0.148
 C         -0.033  0.074  0.103    0.271 -0.117 -0.100   -0.067  0.099 -0.139
 H         -0.029  0.000  0.307    0.274 -0.137 -0.197   -0.075  0.280 -0.577
 C         -0.044  0.143 -0.084    0.096 -0.039  0.036   -0.051 -0.153  0.298
 Cl         0.104 -0.125 -0.062   -0.051  0.087  0.046    0.026 -0.020 -0.029
 C         -0.094  0.182  0.131    0.076  0.010 -0.007   -0.062  0.101 -0.055
 H         -0.138  0.150  0.231    0.181 -0.031 -0.042   -0.130  0.163 -0.097
 TransDip  -0.170  0.056  0.052   -0.064 -0.087 -0.053   -0.048  0.068 -0.010

 Mode:                25                     26                     27
 Frequency:       644.19                 672.57                 712.88
 Force Cnst:      1.6697                 1.9817                 1.0933
 Red. Mass:       6.8290                 7.4356                 3.6513
 IR Active:          YES                    YES                    YES
 IR Intens:        8.835                  0.860                  8.971
 Raman Active:       YES                    YES                    YES
               X      Y      Z        X      Y      Z        X      Y      Z
 C         -0.061  0.220  0.356   -0.104 -0.064 -0.069    0.024 -0.122 -0.194
 C          0.004  0.035 -0.023    0.076  0.075 -0.047   -0.008  0.042  0.105
 H          0.049 -0.143 -0.331    0.219  0.061  0.068   -0.045  0.278  0.538
 C          0.038 -0.106 -0.206    0.079  0.113  0.019    0.028 -0.089 -0.178
 Cl         0.001  0.007  0.014    0.003 -0.012  0.003   -0.001 -0.001  0.004
 C         -0.006  0.131  0.258    0.129 -0.001 -0.061   -0.030  0.141  0.218
 Cl        -0.018 -0.009 -0.016   -0.078 -0.010 -0.001    0.001 -0.005 -0.007
 C          0.060 -0.124 -0.194    0.074 -0.011  0.085    0.015 -0.089 -0.177
 Cl        -0.007  0.006  0.014    0.003  0.002 -0.005    0.001  0.000  0.004
 C          0.033  0.013 -0.003    0.078 -0.094  0.048   -0.016  0.037  0.108
 H          0.116 -0.140 -0.326    0.172  0.017  0.100   -0.089  0.268  0.534
 C         -0.039 -0.047 -0.114   -0.222  0.138  0.102    0.001  0.042 -0.015
 C         -0.060 -0.097 -0.097   -0.161  0.008 -0.006    0.001  0.010  0.056
 Cl        -0.026  0.043  0.025    0.006 -0.038 -0.022    0.006 -0.010 -0.008
 C         -0.063 -0.160 -0.009   -0.121 -0.312 -0.163    0.004  0.017 -0.022
 H         -0.163 -0.143  0.054   -0.164 -0.306 -0.137    0.037  0.025 -0.067
 C          0.111  0.027 -0.079    0.189 -0.108 -0.075   -0.018 -0.026  0.018
 H          0.100  0.217 -0.190    0.175  0.059  0.010   -0.017 -0.053  0.044
 C          0.104 -0.066  0.128    0.074  0.009  0.017   -0.013  0.012 -0.039
 Cl        -0.028  0.031  0.011    0.016  0.017  0.009    0.003 -0.001  0.000
 C          0.079 -0.030 -0.081    0.021  0.344  0.181   -0.006  0.029  0.041
 H          0.209 -0.071 -0.141    0.001  0.378  0.147   -0.048  0.015  0.109
 TransDip   0.037 -0.055 -0.068   -0.007  0.024  0.017   -0.013  0.054  0.078

 Mode:                28                     29                     30
 Frequency:       734.75                 755.08                 804.24
 Force Cnst:      1.2679                 2.7840                 3.6571
 Red. Mass:       3.9862                 8.2876                 9.5966
 IR Active:          YES                    YES                    YES
 IR Intens:        1.724                  3.985                 82.322
 Raman Active:       YES                    YES                    YES
               X      Y      Z        X      Y      Z        X      Y      Z
 C          0.028 -0.017 -0.087    0.263  0.052  0.055   -0.003 -0.013  0.002
 C          0.003  0.034 -0.017   -0.010 -0.160  0.095   -0.255 -0.139  0.030
 H         -0.103  0.163  0.131   -0.202 -0.151 -0.078   -0.169 -0.125  0.144
 C         -0.001 -0.059  0.029   -0.043 -0.104  0.054   -0.264  0.278 -0.186
 Cl        -0.007  0.016 -0.011   -0.019  0.016 -0.011    0.064 -0.093  0.061
 C         -0.012 -0.054  0.055   -0.176 -0.007 -0.031   -0.025  0.292 -0.166
 Cl         0.006  0.004 -0.002    0.068  0.008  0.005   -0.001 -0.001  0.000
 C         -0.002 -0.044  0.016   -0.052  0.134 -0.075    0.210  0.340 -0.156
 Cl         0.002  0.014 -0.009   -0.020 -0.034  0.017   -0.045 -0.107  0.053
 C         -0.019  0.054 -0.026   -0.016  0.153 -0.085    0.276 -0.075  0.066
 H          0.002  0.184  0.140   -0.199 -0.026 -0.136    0.185 -0.090  0.149
 C          0.027 -0.158  0.294    0.229  0.121  0.026   -0.002 -0.082  0.121
 C         -0.009  0.143 -0.226   -0.141  0.145  0.116    0.003  0.004 -0.068
 Cl         0.002 -0.006  0.005    0.035 -0.047 -0.030   -0.003  0.005  0.005
 C         -0.006 -0.055  0.101   -0.227 -0.155 -0.089    0.004 -0.000  0.010
 H          0.017 -0.191  0.325    0.006 -0.239 -0.180   -0.024 -0.054  0.136
 C         -0.022  0.055 -0.113   -0.202 -0.116 -0.045    0.012  0.028 -0.023
 H         -0.024  0.088 -0.152   -0.228  0.176  0.109    0.015 -0.028  0.064
 C          0.011 -0.080  0.116    0.159 -0.172 -0.107   -0.002  0.002  0.013
 Cl        -0.004  0.003  0.002   -0.047  0.058  0.033   -0.001 -0.002  0.001
 C          0.009  0.039 -0.085    0.218  0.112  0.056   -0.004 -0.044 -0.007
 H         -0.009  0.329 -0.584   -0.005  0.170  0.185    0.026  0.124 -0.339
 TransDip   0.016 -0.029  0.026    0.062  0.002 -0.014   -0.019  0.249 -0.149

 Mode:                31                     32                     33
 Frequency:       827.66                 883.47                 889.98
 Force Cnst:      0.5511                 2.0061                 0.8019
 Red. Mass:       1.3655                 4.3623                 1.7183
 IR Active:          YES                    YES                    YES
 IR Intens:       31.589                 19.081                 13.951
 Raman Active:       YES                    YES                    YES
               X      Y      Z        X      Y      Z        X      Y      Z
 C         -0.000  0.000  0.000    0.152  0.044  0.053   -0.050  0.037  0.073
 C          0.004  0.001  0.001    0.088 -0.166  0.016   -0.013 -0.017 -0.124
 H          0.006 -0.002 -0.003   -0.062  0.110  0.424   -0.077  0.341  0.516
 C          0.004 -0.003  0.002    0.062 -0.107  0.097   -0.027  0.051  0.010
 Cl        -0.001  0.001 -0.001   -0.025  0.022 -0.018    0.008 -0.008  0.003
 C          0.000 -0.003  0.002   -0.124 -0.015 -0.003    0.032  0.004  0.005
 Cl         0.000 -0.000  0.000    0.023  0.003  0.001   -0.006 -0.001 -0.001
 C         -0.003 -0.005  0.001    0.031  0.140 -0.039   -0.009 -0.018  0.040
 Cl         0.001  0.001 -0.001   -0.019 -0.027  0.010    0.005  0.005 -0.004
 C         -0.004  0.001  0.001    0.057  0.091 -0.157    0.001 -0.074 -0.059
 H         -0.002 -0.006 -0.012   -0.113  0.371  0.443   -0.039  0.207  0.404
 C          0.001  0.006 -0.011   -0.062  0.001 -0.011    0.023 -0.006  0.018
 C          0.003 -0.033  0.061   -0.022 -0.114 -0.054    0.006  0.012  0.008
 Cl        -0.000  0.002 -0.004   -0.010  0.016  0.009    0.002 -0.002 -0.001
 C         -0.003  0.053 -0.093   -0.025 -0.071 -0.038   -0.004  0.007  0.016
 H          0.017 -0.340  0.597   -0.290  0.038  0.022    0.048  0.010 -0.043
 C         -0.004  0.051 -0.095    0.170  0.052  0.021   -0.046 -0.003 -0.010
 H          0.016 -0.340  0.616    0.176 -0.021 -0.011   -0.049  0.024  0.049
 C          0.002 -0.031  0.057   -0.126  0.133  0.092    0.048 -0.062  0.007
 Cl        -0.000  0.002 -0.004    0.027 -0.028 -0.017   -0.010  0.010  0.003
 C         -0.000  0.001  0.001   -0.154  0.019 -0.020    0.048  0.029 -0.099
 H         -0.000  0.006 -0.008   -0.117 -0.094  0.152    0.044 -0.300  0.490
 TransDip  -0.003 -0.090  0.156   -0.065  0.076  0.099    0.029 -0.017  0.115

 Mode:                34                     35                     36
 Frequency:       899.71                 907.58                 968.14
 Force Cnst:      0.6544                 0.7648                 0.7378
 Red. Mass:       1.3720                 1.5759                 1.3360
 IR Active:          YES                    YES                    YES
 IR Intens:        0.324                  1.218                  0.052
 Raman Active:       YES                    YES                    YES
               X      Y      Z        X      Y      Z        X      Y      Z
 C          0.004  0.004  0.007    0.019 -0.034 -0.064    0.001 -0.004 -0.005
 C          0.021 -0.068 -0.103   -0.005  0.009  0.037   -0.002  0.003  0.001
 H         -0.072  0.344  0.620    0.004 -0.092 -0.152   -0.002 -0.004 -0.012
 C          0.001  0.012  0.037   -0.004 -0.012 -0.005   -0.002  0.001 -0.001
 Cl        -0.001 -0.000 -0.004   -0.001  0.001 -0.000    0.000 -0.000  0.000
 C         -0.004 -0.001  0.001   -0.010 -0.001 -0.004    0.000 -0.001 -0.000
 Cl         0.001 -0.000  0.000    0.001  0.001  0.000   -0.000  0.000 -0.000
 C          0.003 -0.014 -0.031    0.021  0.010 -0.032    0.003  0.002 -0.001
 Cl        -0.001  0.001  0.003   -0.004 -0.004  0.004   -0.000 -0.000  0.000
 C         -0.013  0.058  0.093    0.005  0.067  0.069    0.002  0.004  0.002
 H          0.069 -0.317 -0.554    0.069 -0.233 -0.448    0.006 -0.005 -0.018
 C          0.001  0.011 -0.018   -0.006 -0.041  0.069    0.001 -0.010  0.017
 C          0.000 -0.007 -0.003   -0.003 -0.003 -0.014    0.001 -0.007  0.012
 Cl        -0.000  0.001  0.001   -0.001  0.001  0.001   -0.000  0.001 -0.001
 C         -0.003 -0.001 -0.006    0.006 -0.014  0.019   -0.004  0.060 -0.103
 H         -0.013 -0.008  0.016   -0.022  0.057 -0.082    0.010 -0.342  0.610
 C          0.003 -0.001  0.005    0.018  0.013 -0.016    0.004 -0.058  0.103
 H          0.002  0.012 -0.019    0.022 -0.063  0.059   -0.016  0.324 -0.599
 C         -0.005  0.012 -0.010   -0.021 -0.006  0.054    0.000  0.005 -0.009
 Cl         0.001 -0.002  0.000    0.004 -0.002 -0.005    0.000 -0.001  0.001
 C         -0.004 -0.017  0.037   -0.024  0.082 -0.120   -0.002  0.014 -0.024
 H         -0.002  0.107 -0.185   -0.018 -0.381  0.703   -0.003 -0.063  0.114
 TransDip   0.016  0.004 -0.008   -0.014 -0.031  0.010    0.000 -0.006  0.004

 Mode:                37                     38                     39
 Frequency:      1044.63                1052.07                1105.83
 Force Cnst:      5.0732                 3.6633                 4.1513
 Red. Mass:       7.8905                 5.6173                 5.7618
 IR Active:          YES                    YES                    YES
 IR Intens:       25.439                 53.798                 13.128
 Raman Active:       YES                    YES                    YES
               X      Y      Z        X      Y      Z        X      Y      Z
 C          0.092  0.008 -0.008    0.029 -0.000 -0.007    0.208  0.025  0.013
 C         -0.108 -0.221  0.111    0.029  0.220 -0.120   -0.042  0.095 -0.055
 H          0.048 -0.274  0.176   -0.225  0.324 -0.203   -0.383  0.214 -0.196
 C         -0.092  0.190 -0.119   -0.016 -0.050  0.027   -0.116  0.098 -0.071
 Cl         0.011 -0.017  0.011    0.005  0.000  0.001    0.014 -0.013  0.009
 C          0.354  0.049  0.018   -0.188 -0.022 -0.012    0.036  0.005  0.002
 Cl        -0.044 -0.006 -0.002    0.027  0.003  0.002    0.001  0.000  0.000
 C         -0.058 -0.214  0.112   -0.034  0.042 -0.028   -0.101 -0.124  0.055
 Cl         0.008  0.020 -0.010    0.006  0.002 -0.000    0.011  0.016 -0.007
 C         -0.151  0.183 -0.119    0.067 -0.212  0.133   -0.018 -0.101  0.054
 H         -0.003  0.275 -0.166   -0.157 -0.390  0.162   -0.333 -0.312  0.145
 C          0.137  0.052  0.025    0.119  0.056  0.026    0.229 -0.003 -0.006
 C         -0.113  0.204  0.119   -0.126  0.236  0.140    0.148 -0.163 -0.098
 Cl         0.014 -0.021 -0.013    0.016 -0.025 -0.016   -0.018  0.023  0.014
 C         -0.080 -0.091 -0.048   -0.075 -0.082 -0.044   -0.077 -0.158 -0.086
 H         -0.081 -0.085 -0.049   -0.019 -0.097 -0.056   -0.153 -0.150 -0.078
 C          0.207  0.044  0.018    0.212  0.042  0.017   -0.143  0.006  0.009
 H          0.204  0.173  0.087    0.208  0.196  0.101   -0.160 -0.084 -0.046
 C         -0.043  0.059  0.035   -0.026  0.042  0.026   -0.179  0.233  0.133
 Cl         0.002 -0.003 -0.002   -0.001 -0.000 -0.000    0.022 -0.029 -0.017
 C         -0.115 -0.180 -0.097   -0.111 -0.201 -0.110    0.041  0.115  0.061
 H         -0.224 -0.144 -0.067   -0.204 -0.179 -0.078    0.117  0.107  0.055
 TransDip   0.030  0.135  0.084   -0.161  0.143  0.095   -0.109  0.036  0.014

 Mode:                40                     41                     42
 Frequency:      1112.98                1159.21                1168.70
 Force Cnst:      1.2888                 1.0996                 1.7173
 Red. Mass:       1.7659                 1.3889                 2.1340
 IR Active:          YES                    YES                    YES
 IR Intens:       52.643                  3.406                 54.730
 Raman Active:       YES                    YES                    YES
               X      Y      Z        X      Y      Z        X      Y      Z
 C         -0.044 -0.003  0.009   -0.034 -0.004 -0.017   -0.005  0.002 -0.005
 C          0.007 -0.017  0.006    0.013 -0.010  0.012   -0.064 -0.006 -0.006
 H          0.068 -0.029  0.051    0.159 -0.071  0.041   -0.600  0.169 -0.177
 C          0.022 -0.019  0.014    0.003 -0.001  0.001    0.082 -0.102  0.069
 Cl        -0.003  0.002 -0.002   -0.001 -0.000 -0.000   -0.008  0.012 -0.008
 C         -0.007 -0.002  0.001   -0.032 -0.002 -0.003    0.208  0.031  0.009
 Cl        -0.000  0.000 -0.000    0.003  0.000  0.000   -0.025 -0.003 -0.001
 C          0.022  0.026 -0.012    0.002 -0.003  0.002    0.067  0.115 -0.055
 Cl        -0.002 -0.003  0.002   -0.000  0.001 -0.000   -0.005 -0.014  0.007
 C          0.004  0.022 -0.015    0.008  0.007 -0.000   -0.072 -0.016  0.001
 H          0.075  0.083 -0.017    0.113  0.066 -0.037   -0.553 -0.317  0.106
 C         -0.045 -0.027 -0.013   -0.013  0.026  0.015   -0.031  0.003  0.002
 C         -0.051  0.098  0.057    0.090 -0.026 -0.018    0.010 -0.003 -0.001
 Cl         0.005 -0.009 -0.005   -0.007  0.004  0.003   -0.001  0.000  0.000
 C          0.032 -0.043 -0.025    0.020 -0.080 -0.046    0.016 -0.008 -0.005
 H          0.505 -0.238 -0.145    0.367 -0.232 -0.136    0.133 -0.058 -0.032
 C         -0.068 -0.030 -0.013   -0.051  0.067  0.040   -0.010  0.014  0.008
 H         -0.065 -0.204 -0.115   -0.106  0.726  0.399   -0.023  0.175  0.096
 C         -0.064  0.138  0.078    0.020  0.003  0.001    0.013 -0.010 -0.006
 Cl         0.008 -0.013 -0.008   -0.001 -0.001 -0.001   -0.001  0.001  0.000
 C          0.066 -0.020 -0.016   -0.047 -0.029 -0.014   -0.011 -0.006 -0.003
 H          0.652 -0.268 -0.147   -0.100 -0.011 -0.002    0.010 -0.014 -0.015
 TransDip  -0.089  0.182  0.114    0.044 -0.033 -0.022    0.237  0.009  0.005

 Mode:                43                     44                     45
 Frequency:      1222.99                1266.10                1275.12
 Force Cnst:      1.4187                 1.7874                 3.7115
 Red. Mass:       1.6098                 1.8925                 3.8743
 IR Active:          YES                    YES                    YES
 IR Intens:       18.433                  8.988                 11.525
 Raman Active:       YES                    YES                    YES
               X      Y      Z        X      Y      Z        X      Y      Z
 C         -0.003  0.005 -0.003    0.107 -0.029  0.045    0.153  0.116 -0.063
 C          0.036  0.047 -0.020   -0.007  0.019 -0.016    0.095 -0.033  0.034
 H          0.646 -0.156  0.173   -0.180  0.095 -0.056   -0.129  0.043 -0.053
 C         -0.112  0.023 -0.028   -0.014  0.068 -0.041   -0.095  0.003 -0.014
 Cl         0.006 -0.003  0.003    0.004 -0.004  0.003    0.001 -0.004  0.002
 C          0.011 -0.114  0.065   -0.017 -0.046  0.024   -0.046  0.092 -0.058
 Cl        -0.001  0.004 -0.002    0.003  0.001 -0.000    0.005 -0.000  0.001
 C          0.109  0.053 -0.015   -0.043 -0.025  0.008    0.025 -0.124  0.073
 Cl        -0.005 -0.005  0.002    0.001  0.003 -0.001    0.004  0.008 -0.004
 C         -0.048  0.035 -0.026    0.042  0.028 -0.012   -0.025 -0.045  0.028
 H         -0.605 -0.310  0.103   -0.099 -0.060  0.032   -0.265 -0.219  0.073
 C          0.006 -0.000 -0.004   -0.056 -0.089 -0.051   -0.146  0.161  0.099
 C         -0.002  0.003  0.001   -0.154 -0.039 -0.016   -0.134 -0.086 -0.044
 Cl         0.000 -0.000 -0.000    0.005 -0.001 -0.001   -0.000 -0.001 -0.001
 C         -0.002 -0.001 -0.000    0.062  0.054  0.029    0.141  0.013  0.002
 H         -0.002 -0.000 -0.001    0.738 -0.214 -0.137   -0.038  0.087  0.065
 C          0.001 -0.000 -0.000    0.026  0.029  0.015    0.021  0.076  0.041
 H          0.002 -0.011 -0.006    0.038 -0.045 -0.026    0.020  0.194  0.101
 C         -0.001  0.002  0.001    0.013 -0.006 -0.003   -0.110 -0.148 -0.079
 Cl         0.000 -0.000 -0.000    0.000  0.001  0.000   -0.002  0.005  0.003
 C          0.001  0.000  0.002    0.001  0.038  0.022    0.075 -0.034 -0.026
 H         -0.013  0.014 -0.007   -0.427  0.224  0.124    0.652 -0.288 -0.157
 TransDip  -0.011  0.121 -0.064   -0.088  0.039 -0.004   -0.032 -0.101 -0.022

 Mode:                46                     47                     48
 Frequency:      1289.36                1309.38                1392.10
 Force Cnst:      4.6292                 4.1103                 3.4210
 Red. Mass:       4.7261                 4.0691                 2.9962
 IR Active:          YES                    YES                    YES
 IR Intens:        1.993                  2.121                 49.183
 Raman Active:       YES                    YES                    YES
               X      Y      Z        X      Y      Z        X      Y      Z
 C         -0.065  0.200 -0.095   -0.151 -0.023 -0.010    0.015  0.138 -0.088
 C          0.163 -0.061  0.055   -0.060  0.009 -0.007   -0.110 -0.058  0.019
 H          0.092 -0.033  0.045    0.272 -0.123  0.085    0.254 -0.202  0.137
 C         -0.150 -0.163  0.070    0.060 -0.059  0.042    0.138  0.011  0.013
 Cl        -0.004  0.003 -0.002   -0.003  0.005 -0.003   -0.004  0.002 -0.002
 C         -0.020  0.237 -0.135    0.045 -0.007  0.009   -0.029  0.032 -0.022
 Cl        -0.001 -0.001  0.000   -0.005 -0.001 -0.000    0.002 -0.003  0.002
 C          0.188 -0.089  0.073   -0.008  0.075 -0.042   -0.115 -0.076  0.029
 Cl         0.002  0.001 -0.000   -0.001 -0.005  0.002    0.004  0.005 -0.002
 C         -0.159 -0.111  0.037   -0.015 -0.010  0.005    0.148  0.005  0.019
 H          0.057  0.036 -0.000    0.212  0.135 -0.056   -0.439 -0.396  0.148
 C          0.060 -0.113 -0.045    0.158  0.161  0.083   -0.104  0.063  0.063
 C         -0.016  0.009  0.000   -0.152 -0.111 -0.060    0.066 -0.013 -0.010
 Cl         0.001  0.000  0.000   -0.001  0.002  0.002   -0.002 -0.000  0.000
 C         -0.050  0.014  0.008    0.109 -0.087 -0.052   -0.053 -0.030 -0.016
 H          0.367 -0.158 -0.097    0.044 -0.071 -0.028    0.104 -0.105 -0.062
 C         -0.005 -0.014 -0.006   -0.020  0.164  0.091   -0.056  0.041  0.025
 H          0.011 -0.248 -0.139    0.016 -0.358 -0.203   -0.025 -0.447 -0.244
 C          0.071  0.080  0.041   -0.149 -0.005  0.003    0.167  0.056  0.025
 Cl         0.001 -0.003 -0.001    0.001 -0.005 -0.003   -0.005 -0.000  0.000
 C         -0.015  0.022  0.009    0.213 -0.085 -0.048   -0.024 -0.082 -0.048
 H         -0.558  0.244  0.157   -0.550  0.250  0.132   -0.193 -0.035  0.003
 TransDip  -0.025 -0.019  0.033    0.029  0.024  0.028   -0.014 -0.222  0.028

 Mode:                49                     50                     51
 Frequency:      1414.78                1454.37                1493.91
 Force Cnst:      3.8234                 4.5119                 3.8523
 Red. Mass:       3.2420                 3.6204                 2.9297
 IR Active:          YES                    YES                    YES
 IR Intens:       30.420                 93.715                 47.344
 Raman Active:       YES                    YES                    YES
               X      Y      Z        X      Y      Z        X      Y      Z
 C         -0.019  0.130 -0.052    0.170 -0.011  0.013    0.088  0.017  0.014
 C         -0.138 -0.004 -0.017    0.016  0.083 -0.043    0.005  0.023 -0.016
 H          0.555 -0.247  0.225    0.426 -0.045  0.074    0.134 -0.008  0.040
 C          0.067 -0.094  0.061   -0.190 -0.140  0.054   -0.064 -0.054  0.021
 Cl        -0.004  0.005 -0.003    0.003  0.004 -0.002    0.001  0.001 -0.001
 C          0.058  0.070 -0.032    0.194  0.003  0.023    0.054  0.030 -0.010
 Cl        -0.003 -0.003  0.001   -0.008 -0.000 -0.001   -0.002 -0.001  0.000
 C         -0.137 -0.010 -0.013   -0.176  0.122 -0.091   -0.073  0.006 -0.013
 Cl         0.004  0.001 -0.000    0.002 -0.005  0.003    0.001 -0.000  0.000
 C          0.102 -0.035  0.028   -0.024 -0.080  0.044    0.039 -0.002  0.006
 H         -0.090 -0.163  0.097    0.528  0.254 -0.088    0.041 -0.008  0.011
 C          0.132 -0.124 -0.045   -0.061  0.074  0.036   -0.164 -0.097 -0.047
 C         -0.087 -0.006 -0.004    0.022 -0.053 -0.029   -0.021  0.121  0.070
 Cl         0.004  0.001  0.000   -0.001  0.001  0.001    0.000 -0.005 -0.003
 C          0.004  0.076  0.042   -0.065  0.015  0.011    0.202 -0.079 -0.050
 H          0.096  0.052  0.029    0.249 -0.117 -0.075   -0.591  0.249  0.157
 C          0.083 -0.084 -0.049    0.002  0.039  0.021   -0.099 -0.046 -0.023
 H          0.054  0.445  0.243    0.029 -0.262 -0.143   -0.143  0.257  0.146
 C         -0.151 -0.047 -0.023    0.100 -0.017 -0.012   -0.003  0.088  0.049
 Cl         0.005  0.001  0.000   -0.003  0.002  0.001    0.001 -0.004 -0.002
 C         -0.005  0.106  0.056   -0.086 -0.016 -0.007    0.120 -0.040 -0.026
 H          0.245  0.013  0.016    0.167 -0.137 -0.070   -0.454  0.198  0.120
 TransDip   0.114 -0.050  0.125    0.302 -0.032 -0.062   -0.138  0.130  0.113

 Mode:                52                     53                     54
 Frequency:      1566.99                1592.31                1616.57
 Force Cnst:     11.2995                10.1642                 9.8259
 Red. Mass:       7.8105                 6.8040                 6.3816
 IR Active:          YES                    YES                    YES
 IR Intens:       79.387                  6.734                 23.442
 Raman Active:       YES                    YES                    YES
               X      Y      Z        X      Y      Z        X      Y      Z
 C         -0.032  0.358 -0.197   -0.002  0.129 -0.048   -0.213 -0.029 -0.010
 C          0.150 -0.195  0.129    0.030 -0.057  0.032    0.294 -0.054  0.071
 H         -0.355 -0.036 -0.026   -0.070 -0.017  0.023   -0.374  0.176 -0.152
 C          0.056  0.203 -0.108    0.017  0.047 -0.026   -0.214 -0.050 -0.000
 Cl        -0.002 -0.001  0.000   -0.001 -0.000  0.000    0.001  0.001 -0.000
 C          0.033 -0.308  0.177    0.010 -0.072  0.043    0.095  0.011  0.006
 Cl        -0.001  0.004 -0.002   -0.000  0.001 -0.000    0.001  0.000  0.000
 C         -0.096  0.192 -0.120   -0.039  0.044 -0.031   -0.211 -0.002 -0.026
 Cl         0.002 -0.001  0.001    0.001  0.000  0.000    0.001 -0.001  0.001
 C         -0.117 -0.234  0.115   -0.011 -0.063  0.031    0.272  0.128 -0.037
 H          0.386  0.067  0.000    0.075 -0.005  0.031   -0.332 -0.261  0.102
 C          0.002  0.020  0.040   -0.012 -0.268 -0.132   -0.071  0.009  0.006
 C         -0.058 -0.036 -0.022    0.126  0.177  0.095    0.157  0.034  0.014
 Cl         0.002 -0.000  0.000   -0.004 -0.001 -0.000   -0.001 -0.001 -0.001
 C          0.011  0.058  0.030    0.034 -0.181 -0.104   -0.191  0.052  0.034
 H          0.001  0.071  0.041   -0.163 -0.125 -0.061    0.201 -0.113 -0.070
 C          0.001 -0.137 -0.075   -0.009  0.376  0.208    0.096 -0.014 -0.011
 H         -0.031  0.232  0.130    0.067 -0.514 -0.284    0.104  0.034  0.015
 C          0.008  0.082  0.043   -0.093 -0.229 -0.125   -0.171 -0.038 -0.015
 Cl         0.000 -0.001 -0.001    0.001  0.002  0.001    0.001  0.001  0.001
 C          0.048 -0.035 -0.025   -0.059  0.147  0.080    0.196 -0.044 -0.027
 H         -0.134  0.028  0.048    0.253  0.020  0.013   -0.193  0.130  0.066
 TransDip  -0.052  0.258 -0.109    0.051 -0.009 -0.065   -0.155 -0.001 -0.006

 Mode:                55                     56                     57
 Frequency:      1622.25                3198.61                3201.02
 Force Cnst:     10.5402                 6.5658                 6.5900
 Red. Mass:       6.7977                 1.0892                 1.0916
 IR Active:          YES                    YES                    YES
 IR Intens:        1.247                  0.232                  0.095
 Raman Active:       YES                    YES                    YES
               X      Y      Z        X      Y      Z        X      Y      Z
 C          0.207  0.020  0.013   -0.000 -0.000 -0.000   -0.000 -0.000  0.000
 C         -0.188  0.040 -0.051    0.000 -0.000  0.000    0.000 -0.000  0.000
 H          0.258 -0.112  0.099    0.000  0.000 -0.000    0.001  0.001 -0.001
 C          0.123  0.024  0.003   -0.000 -0.000  0.000   -0.000 -0.000  0.000
 Cl        -0.001 -0.000  0.000   -0.000  0.000 -0.000    0.000  0.000 -0.000
 C         -0.052 -0.002 -0.006    0.000  0.000 -0.000    0.000  0.000 -0.000
 Cl        -0.001 -0.000 -0.000   -0.000 -0.000 -0.000   -0.000  0.000 -0.000
 C          0.128  0.002  0.015    0.000  0.000  0.000    0.000  0.000 -0.000
 Cl        -0.001  0.000 -0.000   -0.000 -0.000  0.000   -0.000 -0.000  0.000
 C         -0.177 -0.082  0.027   -0.001  0.001 -0.000   -0.006  0.007 -0.005
 H          0.232  0.173 -0.078    0.006 -0.008  0.005    0.067 -0.084  0.056
 C         -0.243 -0.005  0.002   -0.000  0.001  0.000   -0.002  0.002  0.001
 C          0.239  0.058  0.028    0.003 -0.000 -0.000   -0.000  0.001  0.000
 Cl        -0.002 -0.002 -0.001   -0.000  0.000  0.000    0.000 -0.000 -0.000
 C         -0.264  0.072  0.048   -0.031 -0.053 -0.029    0.007  0.011  0.006
 H          0.276 -0.155 -0.098    0.342  0.617  0.341   -0.071 -0.127 -0.071
 C          0.130 -0.020 -0.015    0.049  0.006  0.002   -0.014 -0.001 -0.000
 H          0.141  0.051  0.025   -0.569 -0.043 -0.007    0.169  0.012  0.002
 C         -0.239 -0.050 -0.021    0.001 -0.002 -0.001    0.004 -0.000 -0.000
 Cl         0.002  0.001  0.001   -0.000  0.000  0.000   -0.000  0.000  0.000
 C          0.296 -0.068 -0.048   -0.009 -0.016 -0.009   -0.037 -0.066 -0.037
 H         -0.328  0.197  0.122    0.101  0.181  0.101    0.420  0.754  0.422
 TransDip  -0.031  0.015  0.008   -0.003 -0.013 -0.007   -0.010  0.002  0.000

 Mode:                58                     59                     60
 Frequency:      3206.41                3212.66                3213.31
 Force Cnst:      6.6128                 6.6634                 6.6438
 Red. Mass:       1.0917                 1.0958                 1.0921
 IR Active:          YES                    YES                    YES
 IR Intens:        0.208                  0.224                  0.337
 Raman Active:       YES                    YES                    YES
               X      Y      Z        X      Y      Z        X      Y      Z
 C          0.002  0.003 -0.001   -0.000  0.000 -0.000   -0.002  0.002 -0.001
 C         -0.002 -0.002  0.001   -0.001 -0.003  0.001   -0.036 -0.071  0.036
 H          0.014  0.027 -0.014    0.015  0.029 -0.015    0.410  0.809 -0.409
 C          0.000  0.000 -0.000    0.000 -0.000  0.000    0.003 -0.000  0.001
 Cl        -0.000  0.000 -0.000   -0.000  0.000 -0.000   -0.000  0.000 -0.000
 C         -0.000  0.000 -0.000    0.000  0.000 -0.000    0.000  0.000 -0.000
 Cl         0.000  0.000  0.000   -0.000  0.000 -0.000   -0.000  0.000 -0.000
 C         -0.003 -0.001  0.000    0.000  0.000  0.000    0.000  0.000 -0.000
 Cl         0.000  0.000 -0.000   -0.000 -0.000 -0.000    0.000  0.000 -0.000
 C          0.048 -0.060  0.041   -0.000  0.001 -0.000   -0.001  0.002 -0.002
 H         -0.543  0.682 -0.465    0.005 -0.006  0.004    0.017 -0.022  0.015
 C         -0.000  0.000  0.000    0.000  0.000  0.000    0.000 -0.000  0.000
 C         -0.000  0.000  0.000    0.003 -0.000 -0.000    0.000 -0.000 -0.000
 Cl        -0.000 -0.000 -0.000   -0.000  0.000  0.000   -0.000  0.000 -0.000
 C          0.000  0.000  0.000   -0.021 -0.043 -0.024    0.001  0.002  0.001
 H         -0.003 -0.005 -0.002    0.255  0.468  0.259   -0.009 -0.016 -0.009
 C         -0.002 -0.000  0.000   -0.071 -0.004 -0.000    0.003  0.000  0.000
 H          0.020  0.001  0.000    0.797  0.055  0.007   -0.029 -0.002 -0.000
 C          0.000  0.000 -0.000    0.001  0.003  0.002   -0.000 -0.000 -0.000
 Cl        -0.000  0.000  0.000    0.000 -0.000 -0.000   -0.000  0.000  0.000
 C         -0.005 -0.008 -0.005    0.002  0.003  0.002    0.000  0.000  0.000
 H          0.052  0.094  0.053   -0.019 -0.033 -0.018   -0.002 -0.003 -0.002
 TransDip   0.005  0.013 -0.005   -0.014 -0.005 -0.002   -0.002  0.017 -0.008

 STANDARD THERMODYNAMIC QUANTITIES AT   298.15 K  AND     1.00 ATM

   This Molecule has  0 Imaginary Frequencies
   Zero point vibrational energy:       82.994 kcal/mol

   Atom    1 Element C  Has Mass   12.00000
   Atom    2 Element C  Has Mass   12.00000
   Atom    3 Element H  Has Mass    1.00783
   Atom    4 Element C  Has Mass   12.00000
   Atom    5 Element Cl Has Mass   34.96885
   Atom    6 Element C  Has Mass   12.00000
   Atom    7 Element Cl Has Mass   34.96885
   Atom    8 Element C  Has Mass   12.00000
   Atom    9 Element Cl Has Mass   34.96885
   Atom   10 Element C  Has Mass   12.00000
   Atom   11 Element H  Has Mass    1.00783
   Atom   12 Element C  Has Mass   12.00000
   Atom   13 Element C  Has Mass   12.00000
   Atom   14 Element Cl Has Mass   34.96885
   Atom   15 Element C  Has Mass   12.00000
   Atom   16 Element H  Has Mass    1.00783
   Atom   17 Element C  Has Mass   12.00000
   Atom   18 Element H  Has Mass    1.00783
   Atom   19 Element C  Has Mass   12.00000
   Atom   20 Element Cl Has Mass   34.96885
   Atom   21 Element C  Has Mass   12.00000
   Atom   22 Element H  Has Mass    1.00783
   Molecular Mass:   323.883400 amu
   Principal axes and moments of inertia in amu*Bohr^2:
                             1           2           3
    Eigenvalues --     4289.11535 11896.71085 14058.66485
          X               0.99998     0.00513     0.00198
          Y              -0.00513     0.99999     0.00073
          Z              -0.00198    -0.00074     1.00000
   Rotational Symmetry Number is   1
   The Molecule is an Asymmetric Top
   Translational Enthalpy:        0.889 kcal/mol
   Rotational Enthalpy:           0.889 kcal/mol
   Vibrational Enthalpy:         90.798 kcal/mol
   gas constant (RT):             0.592 kcal/mol
   Translational Entropy:        43.221  cal/mol.K
   Rotational Entropy:           34.927  cal/mol.K
   Vibrational Entropy:          51.629  cal/mol.K

   Total Enthalpy:               93.168 kcal/mol
   Total Entropy:               129.776  cal/mol.K

 ======================================================================

 STANDARD THERMODYNAMIC QUANTITIES FOR ANHARMONIC VIBRATION -- TOSH

   Zero point vibrational energy: ************ kcal/mol

   Vibrational Enthalpy:       Infinity kcal/mol
   Vibrational Entropy:             NaN  cal/mol.K

   Total Enthalpy:             Infinity kcal/mol
   Total Entropy:                   NaN  cal/mol.K

 ======================================================================

 STANDARD THERMODYNAMIC QUANTITIES FOR ANHARMONIC VIBRATION -- VPT2

   Zero point vibrational energy: ************ kcal/mol

   Vibrational Enthalpy:       Infinity kcal/mol
   Vibrational Entropy:             NaN  cal/mol.K

   Total Enthalpy:             Infinity kcal/mol
   Total Entropy:                   NaN  cal/mol.K

 ======================================================================

Archival summary:
1\1\december\FREQ\ProcedureUnspecified\BasisUnspecified\l5125\taweetha\ThuJan1615:26:192020ThuJan1615:26:192020\0\\#,FREQ,ProcedureUnspecified,BasisUnspecified,\\0,1\Cl\C,1,1.75838\C,2,1.3924,1,117.628\H,3,1.08238,2,119.534,1,-1.42892,0\C,3,1.39006,2,120.309,1,178.044,0\H,5,1.08207,3,120.523,2,179.892,0\C,5,1.39047,3,118.934,2,-0.381789,0\C,7,1.38856,5,121.001,3,0.382744,0\H,8,1.08246,7,119.879,5,178.78,0\C,8,1.40251,7,120.774,5,0.032827,0\C,10,1.48957,8,118.695,7,179.535,0\C,11,1.39553,10,120.028,8,57.3702,0\H,12,1.08227,11,120.517,10,2.83842,0\C,12,1.39127,11,120.516,10,-178.071,0\C,11,1.39631,10,120.978,8,-120.27,0\H,15,1.08138,11,120.637,10,-1.4787,0\C,15,1.38885,11,120.447,10,177.977,0\C,14,1.40053,12,120.977,11,0.134452,0\Cl,18,1.73593,14,121.019,12,-179.763,0\Cl,14,1.74714,12,118.199,11,-179.881,0\Cl,17,1.74723,15,118.137,11,-179.773,0\Cl,7,1.75571,5,119.577,3,-179.993,0\\\@

 Total job time:  13694.36s(wall), 13692.89s(cpu) 
 Thu Jan 16 15:26:19 2020

        *************************************************************
        *                                                           *
        *  Thank you very much for using Q-Chem.  Have a nice day.  *
        *                                                           *
        *************************************************************
