# Supplementary material for: Quantum Chemical Investigation of Polychlorinated Dibenzodioxins, Dibenzofurans and Biphenyls: Relative Stability and Planarity Analysis
Source: Molecules. 2020 Dec 3;25(23):5697. doi: 10.3390/molecules25235697 (PMC7730433; doi:10.3390/molecules25235697)
Supplement: Supplementary file 1 [file molecules-25-05697-s001.zip › PCB/B3LYP/HClClClHClHHHCl.out]

                  Welcome to Q-Chem
     A Quantum Leap Into The Future Of Chemistry


 Q-Chem 5.2 (devel), Q-Chem, Inc., Pleasanton, CA (2019)

 Yihan Shao,  Zhengting Gan,  E. Epifanovsky,  A. T. B. Gilbert,  M. Wormit,  
 J. Kussmann,  A. W. Lange,  A. Behn,  Jia Deng,  Xintian Feng,  D. Ghosh,  
 M. Goldey,  P. R. Horn,  L. D. Jacobson,  I. Kaliman,  T. Kus,  A. Landau,  
 Jie Liu,  E. I. Proynov,  R. M. Richard,  R. P. Steele,  E. J. Sundstrom,  
 H. L. Woodcock III,  P. M. Zimmerman,  D. Zuev,  B. Albrecht,  E. Alguire,  
 S. A. Baeppler,  D. Barton,  Z. Benda,  Y. A. Bernard,  E. J. Berquist,  
 K. B. Bravaya,  H. Burton,  D. Casanova,  Chun-Min Chang,  Yunqing Chen,  
 A. Chien,  K. D. Closser,  M. P. Coons,  S. Coriani,  S. Dasgupta,  
 A. L. Dempwolff,  M. Diedenhofen,  Hainam Do,  R. G. Edgar,  Po-Tung Fang,  
 S. Faraji,  S. Fatehi,  Qingguo Feng,  K. D. Fenk,  J. Fosso-Tande,  
 J. Gayvert,  Qinghui Ge,  A. Ghysels,  G. Gidofalvi,  J. Gomes,  
 J. Gonthier,  A. Gunina,  D. Hait,  M. W. D. Hanson-Heine,  
 P. H. P. Harbach,  A. W. Hauser,  M. F. Herbst,  J. E. Herr,  
 E. G. Hohenstein,  Z. C. Holden,  Kerwin Hui,  B. C. Huynh,  T.-C. Jagau,  
 Hyunjun Ji,  B. Kaduk,  K. Khistyaev,  Jaehoon Kim,  P. Klunzinger,  K. Koh,  
 D. Kosenkov,  L. Koulias,  T. Kowalczyk,  C. M. Krauter,  A. Kunitsa,  
 Ka Un Lao,  A. Laurent,  K. V. Lawler,  Joonho Lee,  D. Lefrancois,  
 S. Lehtola,  D. S. Levine,  Yi-Pei Li,  You-Sheng Lin,  Fenglai Liu,  
 E. Livshits,  A. Luenser,  P. Manohar,  E. Mansoor,  S. F. Manzer,  
 Shan-Ping Mao,  Yuezhi Mao,  N. Mardirossian,  A. V. Marenich,  
 T. Markovich,  L. A. Martinez-Martinez,  S. A. Maurer,  N. J. Mayhall,  
 S. C. McKenzie,  J.-M. Mewes,  P. Morgante,  A. F. Morrison,  
 J. W. Mullinax,  K. Nanda,  T. S. Nguyen-Beck,  R. Olivares-Amaya,  
 J. A. Parkhill,  Zheng Pei,  T. M. Perrine,  F. Plasser,  P. Pokhilko,  
 S. Prager,  A. Prociuk,  E. Ramos,  D. R. Rehn,  F. Rob,  M. Scheurer,  
 M. Schneider,  N. Sergueev,  S. M. Sharada,  S. Sharma,  D. W. Small,  
 T. Stauch,  T. Stein,  Yu-Chuan Su,  A. J. W. Thom,  A. Tkatchenko,  
 T. Tsuchimochi,  N. M. Tubman,  L. Vogt,  M. L. Vidal,  O. Vydrov,  
 M. A. Watson,  J. Wenzel,  M. de Wergifosse,  T. A. Wesolowski,  A. White,  
 J. Witte,  A. Yamada,  Jun Yang,  K. Yao,  S. Yeganeh,  S. R. Yost,  
 Zhi-Qiang You,  A. Zech,  Igor Ying Zhang,  Xing Zhang,  Yan Zhao,  
 Ying Zhu,  B. R. Brooks,  G. K. L. Chan,  C. J. Cramer,  M. S. Gordon,  
 W. J. Hehre,  A. Klamt,  M. W. Schmidt,  C. D. Sherrill,  D. G. Truhlar,  
 A. Aspuru-Guzik,  R. Baer,  A. T. Bell,  N. A. Besley,  Jeng-Da Chai,  
 A. E. DePrince, III,  R. A. DiStasio Jr.,  A. Dreuw,  B. D. Dunietz,  
 T. R. Furlani,  Chao-Ping Hsu,  Yousung Jung,  Jing Kong,  D. S. Lambrecht,  
 WanZhen Liang,  C. Ochsenfeld,  V. A. Rassolov,  L. V. Slipchenko,  
 J. E. Subotnik,  T. Van Voorhis,  J. M. Herbert,  A. I. Krylov,  
 P. M. W. Gill,  M. Head-Gordon

 Contributors to earlier versions of Q-Chem not listed above: 
 R. D. Adamson,  B. Austin,  J. Baker,  G. J. O. Beran,  K. Brandhorst,  
 S. T. Brown,  E. F. C. Byrd,  A. K. Chakraborty,  C.-L. Cheng,  
 Siu Hung Chien,  D. M. Chipman,  D. L. Crittenden,  H. Dachsel,  
 R. J. Doerksen,  A. D. Dutoi,  L. Fusti-Molnar,  W. A. Goddard III,  
 A. Golubeva-Zadorozhnaya,  S. R. Gwaltney,  G. Hawkins,  A. Heyden,  
 S. Hirata,  G. Kedziora,  F. J. Keil,  C. Kelley,  Jihan Kim,  R. A. King,  
 R. Z. Khaliullin,  P. P. Korambath,  W. Kurlancheek,  A. M. Lee,  M. S. Lee,  
 S. V. Levchenko,  Ching Yeh Lin,  D. Liotard,  R. C. Lochan,  I. Lotan,  
 P. E. Maslen,  N. Nair,  D. P. O'Neill,  D. Neuhauser,  E. Neuscamman,  
 C. M. Oana,  R. Olson,  B. Peters,  R. Peverati,  P. A. Pieniazek,  
 Y. M. Rhee,  J. Ritchie,  M. A. Rohrdanz,  E. Rosta,  N. J. Russ,  
 H. F. Schaefer III,  N. E. Schultz,  N. Shenvi,  A. C. Simmonett,  A. Sodt,  
 D. Stuck,  K. S. Thanthiriwatte,  V. Vanovschi,  Tao Wang,  A. Warshel,  
 C. F. Williams,  Q. Wu,  X. Xu,  W. Zhang

 Please cite Q-Chem as follows:
 Y. Shao et al., Mol. Phys. 113, 184-215 (2015)
 DOI: 10.1080/00268976.2014.952696

 Q-Chem 5.2.1 for Intel X86 EM64T Linux

 Parts of Q-Chem use Armadillo 8.300.2 (Tropical Shenanigans).
 http://arma.sourceforge.net/

 Q-Chem begins on Thu Jan 16 10:01:18 2020  

Host: 
0

     Scratch files written to /scratch/taweetham/qchem15629//
NAlpha2: 162
NElect   162
Mult     1

 Q-Chem warning in module libgen/rem_setup.C, line 2168:

 Setting Thresh to 1e-14


Checking the input file for inconsistencies... 	...done.

--------------------------------------------------------------
User input:
--------------------------------------------------------------
$MOLECULE
0 1
C 
C  1 1.394960
H  2 CH 1 119.528007
C  2 1.386606 1 120.846377 3 178.766605 0
Cl  4 CCl 2 119.698148 1 -179.612229 0
C  4 1.387279 2 120.235871 1 -0.083363 0
Cl  6 CCl 4 120.254637 2 -179.958574 0
C  6 1.387279 4 119.490737 2 0.041992 0
Cl  8 CCl 6 120.064298 4 179.568218 0
C  8 1.386606 6 120.235863 4 0.041336 0
H  10 CH 8 119.614146 6 178.681836 0
C  1 1.488550 2 120.827489 3 1.275929 0
C  12 1.394960 1 120.827496 2 44.635695 0
Cl  13 CCl 12 119.528011 1 1.275194 0
C  13 1.386606 12 120.846392 1 -179.957497 0
H  15 CH 13 119.698155 12 -179.612829 0
C  15 1.387278 13 120.235860 12 -0.083872 0
H  17 CH 15 120.254633 13 -179.958492 0
C  17 1.387279 15 119.490737 13 0.041666 0
H  19 CH 17 120.064293 15 179.568399 0
C  19 1.386606 17 120.235874 15 0.041790 0
Cl  21 CCl 19 119.614152 17 178.681599 0

CH=1.08273
CCl=1.75400
$END

$REM
   JOB_TYPE	OPTIMIZATION
   BASIS	6-311++G**
   METHOD	B3LYP
   SYM_IGNORE	TRUE
   SCF_GUESS_ALWAYS     TRUE
   SYM_IGNORE   TRUE
   S2THRESH     15
   THRESH       15
$END

--------------------------------------------------------------
 ----------------------------------------------------------------
             Standard Nuclear Orientation (Angstroms)
    I     Atom           X                Y                Z
 ----------------------------------------------------------------
    1      C       0.0000000000     0.0000000000     0.0000000000
    2      C       0.0000000000     0.0000000000     1.3949600000
    3      H       0.9420994930     0.0000000000     1.9285823367
    4      C      -1.1901880373     0.0256249026     2.1059255403
    5      Cl     -1.1548436435     0.0351778398     3.8595433764
    6      C      -2.4041742747     0.0535064326     1.4351028665
    7      Cl     -3.9099833729     0.0870232313     2.3339530118
    8      C      -2.4180259722     0.0546630380     0.0478935036
    9      Cl     -3.9445745286     0.0782926128    -0.8155919614
   10      C      -1.2274122092     0.0272853135    -0.6622934626
   11      H      -1.2503451014     0.0068111236    -1.7445869269
   12      C       1.2779219872    -0.0284629571    -0.7628147595
   13      C       2.3095886281    -0.8932703637    -0.3971844912
   14      Cl      2.0841394724    -1.9836059182     0.9581225060
   15      C       3.5004827568    -0.9194878930    -1.1069450245
   16      H       4.2865586447    -1.6026019117    -0.8107285686
   17      C       3.6821124948    -0.0819958503    -2.1978886372
   18      H       4.6116429624    -0.1026930066    -2.7527300472
   19      C       2.6636000698     0.7822218600    -2.5724593424
   20      H       2.7980411655     1.4448431951    -3.4181323354
   21      C       1.4736782845     0.8090230106    -1.8610916159
   22      Cl      0.2100943914     1.9325319622    -2.3275671039
 ----------------------------------------------------------------
 Nuclear Repulsion Energy =        1751.55857756 hartrees
 There are       81 alpha and       81 beta electrons
 Requested basis set is 6-311++G(d,p)
 There are 162 shells and 449 basis functions

 Total QAlloc Memory Limit   2000 MB
 Mega-Array Size       188 MB
 MEM_STATIC part       192 MB
 A cutoff of  1.0D-15 yielded  10221 shell pairs
 There are     84833 function pairs (     91168 Cartesian)
 Smallest overlap matrix eigenvalue = 3.24E-07
 Linear dependence detected in AO basis
 Number of orthogonalized atomic orbitals = 444
 Maximum deviation from orthogonality = 3.138E-10

 Scale SEOQF with 1.000000e-01/1.000000e-01/1.000000e-01

 Standard Electronic Orientation quadrupole field applied
 Nucleus-field energy     =    -0.0000000222 hartrees
 Guess from superposition of atomic densities
 Warning:  Energy on first SCF cycle will be non-variational
 SAD guess density has 162.000000 electrons

 -----------------------------------------------------------------------
  General SCF calculation program by
  Eric Jon Sundstrom, Paul Horn, Yuezhi Mao, Dmitri Zuev, Alec White,
  David Stuck, Shaama M.S., Shane Yost, Joonho Lee, David Small,
  Daniel Levine, Susi Lehtola, Hugh Burton, Evgeny Epifanovsky,
  Bang C. Huynh
 -----------------------------------------------------------------------
 Exchange:     0.2000 Hartree-Fock + 0.0800 Slater + 0.7200 B88
 Correlation:  0.1900 VWN1RPA + 0.8100 LYP
 Using SG-1 standard quadrature grid
 A restricted SCF calculation will be
 performed using DIIS
 SCF converges when DIIS error is below 1.0e-08
 ---------------------------------------
  Cycle       Energy         DIIS error
 ---------------------------------------
    1   -2765.6082059463      2.95e-02  
    2   -2761.3485957965      2.45e-03  
    3   -2761.2363372740      3.12e-03  
    4   -2761.4949272795      5.64e-04  
    5   -2761.5015377447      2.89e-04  
    6   -2761.5033704272      1.13e-04  
    7   -2761.5036687475      3.26e-05  
    8   -2761.5036935800      1.08e-05  
    9   -2761.5036961740      2.83e-06  
   10   -2761.5036963681      9.39e-07  
   11   -2761.5036963894      2.19e-07  
   12   -2761.5036963902      8.01e-08  
   13   -2761.5036963905      2.41e-08  
   14   -2761.5036963904      6.00e-09  Convergence criterion met
 ---------------------------------------
 SCF time:   CPU 632.99s  wall 633.00s 
 SCF   energy in the final basis set =    -2761.5036963904
 Total energy in the final basis set =    -2761.5036963904

 --------------------------------------------------------------

                    Orbital Energies (a.u.)
 --------------------------------------------------------------

 Alpha MOs
 -- Occupied --
********-101.5744-101.5691-101.5691-101.5686 -10.2677 -10.2677 -10.2671
-10.2644 -10.2643 -10.2325 -10.2230 -10.2138 -10.2122 -10.2121 -10.2095
-10.2095  -9.4897  -9.4896  -9.4836  -9.4836  -9.4831  -7.2544  -7.2543
 -7.2485  -7.2483  -7.2481  -7.2445  -7.2444  -7.2439  -7.2438  -7.2385
 -7.2385  -7.2381  -7.2379  -7.2377  -7.2370  -0.9488  -0.9363  -0.8995
 -0.8912  -0.8698  -0.8538  -0.8488  -0.7982  -0.7626  -0.7577  -0.7486
 -0.6615  -0.6439  -0.6272  -0.6147  -0.5529  -0.5361  -0.5291  -0.5085
 -0.4928  -0.4791  -0.4635  -0.4624  -0.4609  -0.4480  -0.4353  -0.4250
 -0.4069  -0.4022  -0.4002  -0.3837  -0.3799  -0.3627  -0.3490  -0.3451
 -0.3418  -0.3416  -0.3345  -0.3262  -0.3101  -0.2946  -0.2745  -0.2655
 -0.2574
 -- Virtual --
 -0.0722  -0.0520  -0.0455  -0.0364  -0.0238  -0.0222  -0.0130   0.0053
  0.0088   0.0096   0.0175   0.0204   0.0243   0.0311   0.0361   0.0463
  0.0465   0.0523   0.0599   0.0627   0.0727   0.0727   0.0767   0.0800
  0.0822   0.0877   0.0893   0.0985   0.0993   0.1019   0.1042   0.1051
  0.1133   0.1148   0.1163   0.1207   0.1234   0.1242   0.1265   0.1276
  0.1328   0.1332   0.1365   0.1474   0.1480   0.1529   0.1586   0.1602
  0.1653   0.1682   0.1719   0.1732   0.1754   0.1824   0.1863   0.1898
  0.1900   0.1999   0.2028   0.2141   0.2162   0.2186   0.2193   0.2247
  0.2304   0.2376   0.2380   0.2421   0.2459   0.2498   0.2591   0.2617
  0.2648   0.2699   0.2710   0.2715   0.2761   0.2787   0.2848   0.2857
  0.2872   0.2920   0.2991   0.2993   0.3095   0.3144   0.3235   0.3239
  0.3317   0.3344   0.3418   0.3528   0.3743   0.4166   0.4189   0.4327
  0.4334   0.4424   0.4498   0.4530   0.4627   0.4628   0.4701   0.4775
  0.4793   0.4881   0.4948   0.5039   0.5062   0.5174   0.5271   0.5306
  0.5314   0.5398   0.5467   0.5605   0.5678   0.5720   0.5732   0.5818
  0.5847   0.5978   0.6058   0.6063   0.6191   0.6246   0.6288   0.6314
  0.6387   0.6412   0.6491   0.6564   0.6678   0.6789   0.6909   0.7009
  0.7012   0.7036   0.7132   0.7344   0.7442   0.7577   0.7800   0.8023
  0.8103   0.8117   0.8320   0.8338   0.8351   0.8380   0.8424   0.8479
  0.8529   0.8544   0.8589   0.8596   0.8661   0.8721   0.8788   0.8789
  0.8895   0.8944   0.8971   0.9073   0.9080   0.9193   0.9306   0.9357
  0.9402   0.9410   0.9548   0.9595   0.9651   0.9669   0.9689   0.9743
  0.9908   0.9915   1.0021   1.0141   1.0155   1.0402   1.0634   1.0661
  1.0833   1.0856   1.0924   1.1179   1.1407   1.1424   1.2094   1.2214
  1.2293   1.2365   1.2379   1.2515   1.2615   1.2711   1.2868   1.2904
  1.3027   1.3160   1.3440   1.3529   1.3606   1.3687   1.4107   1.4629
  1.4821   1.4917   1.5130   1.5186   1.5470   1.5590   1.5621   1.5790
  1.6051   1.6156   1.6370   1.6447   1.6567   1.6747   1.6906   1.7043
  1.7484   1.7519   1.7849   1.8005   1.8235   1.8568   1.8775   1.8848
  1.8867   1.8873   1.9077   1.9082   1.9195   1.9298   1.9475   1.9536
  1.9644   1.9815   1.9852   2.0233   2.0358   2.0937   2.0955   2.1469
  2.1612   2.1847   2.2182   2.2362   2.2614   2.2662   2.2780   2.2860
  2.2866   2.3075   2.3131   2.3188   2.3216   2.3299   2.3642   2.3893
  2.4294   2.4340   2.4459   2.4485   2.4852   2.5180   2.5213   2.5323
  2.5512   2.5563   2.5612   2.6015   2.6250   2.6411   2.6569   2.6843
  2.7150   2.7159   2.7194   2.7441   2.7448   2.7529   2.7676   2.7753
  2.7853   2.7897   2.8023   2.8370   2.8420   2.8495   2.8862   2.9332
  2.9521   2.9754   3.0731   3.0969   3.1259   3.1559   3.1562   3.1697
  3.2020   3.2269   3.2377   3.2471   3.3518   3.3754   3.3810   3.4359
  3.5134   3.5877   3.6907   3.7157   3.7247   3.7519   3.9764   4.0135
  4.0244   4.0817   4.1041   4.4078   4.8104   4.8373   9.7410   9.7969
  9.8098   9.8169   9.8186  23.3715  23.5308  23.8651  23.8696  23.8914
 23.9261  23.9837  24.0359  24.0519  24.0556  24.1318  24.1560  25.7800
 25.8212  25.8959  25.9071  25.9323  26.1049  26.1119  26.1889  26.2417
 26.3547  26.4784  26.6537  26.6707  26.8312  26.8733 215.7297 215.7933
215.8118 215.8186 215.8214
 --------------------------------------------------------------

          Ground-State Mulliken Net Atomic Charges

     Atom                 Charge (a.u.)
  ----------------------------------------
      1 C                     0.526357
      2 C                    -1.044081
      3 H                     0.217505
      4 C                    -0.430020
      5 Cl                    0.617474
      6 C                    -0.112604
      7 Cl                    0.622750
      8 C                    -0.421804
      9 Cl                    0.616971
     10 C                    -1.038011
     11 H                     0.217496
     12 C                    -0.495640
     13 C                    -0.007872
     14 Cl                    0.492970
     15 C                    -0.056418
     16 H                     0.210985
     17 C                    -0.722878
     18 H                     0.166320
     19 C                    -0.057603
     20 H                     0.210724
     21 C                    -0.006094
     22 Cl                    0.493474
  ----------------------------------------
  Sum of atomic charges =     0.000000

 -----------------------------------------------------------------
                    Cartesian Multipole Moments
 -----------------------------------------------------------------
    Charge (ESU x 10^10)
                 0.0000
    Dipole Moment (Debye)
         X       3.8484      Y      -0.0849      Z      -2.2956
       Tot       4.4819
    Quadrupole Moments (Debye-Ang)
        XX    -126.1868     XY      -0.4794     YY    -135.0776
        XZ      -4.2126     YZ      -0.3770     ZZ    -130.7020
    Octopole Moments (Debye-Ang^2)
       XXX     179.7883    XXY      -6.4228    XYY      37.6174
       YYY      -2.4977    XXZ     -59.6136    XYZ      -1.3721
       YYZ     -22.2455    XZZ      61.4749    YZZ       2.7171
       ZZZ     -84.5814
    Hexadecapole Moments (Debye-Ang^3)
      XXXX   -4701.1269   XXXY     169.0428   XXYY    -969.6146
      XYYY     213.4762   YYYY    -856.9011   XXXZ     698.7962
      XXYZ      84.8288   XYYZ     284.2727   YYYZ     261.8593
      XXZZ   -1258.6661   XYZZ      90.7374   YYZZ    -670.8856
      XZZZ     795.2682   YZZZ     240.9991   ZZZZ   -3114.4772
 -----------------------------------------------------------------
 Calculating analytic gradient of the SCF energy
 Gradient of SCF Energy
            1           2           3           4           5           6
    1   0.0034431  -0.0042101   0.0053674  -0.0056882  -0.0039393   0.0183739
    2  -0.0002166  -0.0066708  -0.0024277  -0.0008685   0.0000672  -0.0004329
    3  -0.0020555  -0.0043042  -0.0017987  -0.0050227   0.0028453  -0.0107705
            7           8           9          10          11          12
    1  -0.0040022   0.0020208  -0.0044578   0.0020083   0.0040701   0.0200287
    2   0.0001118   0.0009484   0.0001408   0.0067719   0.0022347  -0.0005422
    3   0.0023234   0.0073532   0.0018883   0.0056334  -0.0038717  -0.0119629
           13          14          15          16          17          18
    1  -0.0035629  -0.0111583  -0.0080536   0.0004112   0.0030015  -0.0000111
    2  -0.0008359   0.0101536   0.0077772   0.0004239   0.0000444   0.0000224
    3   0.0030326   0.0039200  -0.0035778  -0.0007472  -0.0017955  -0.0000178
           19          20          21          22
    1  -0.0011320   0.0008881  -0.0046362  -0.0087615
    2  -0.0077550  -0.0003763   0.0011433  -0.0097137
    3   0.0089962   0.0000126   0.0018512   0.0080683
 Max gradient component =       2.003E-02
 RMS gradient           =       5.851E-03
 Gradient time:  CPU 219.63 s  wall 219.66 s
 Geometry Optimization Parameters
   NAtoms,    NIC,     NZ,  NCons,   NDum,   NFix, NCnnct, MaxDiis
       22     155      22       0       0       0       0       0


** GEOMETRY OPTIMIZATION IN DELOCALIZED INTERNAL COORDINATES **
   Searching for a Minimum

   Optimization Cycle:   1

                       Coordinates (Angstroms)
     ATOM                X               Y               Z
      1  C         0.0000000000    0.0000000000    0.0000000000
      2  C         0.0000000000    0.0000000000    1.3949600000
      3  H         0.9420994930    0.0000000000    1.9285823367
      4  C        -1.1901880373    0.0256249026    2.1059255403
      5  Cl       -1.1548436435    0.0351778398    3.8595433764
      6  C        -2.4041742747    0.0535064326    1.4351028665
      7  Cl       -3.9099833729    0.0870232313    2.3339530118
      8  C        -2.4180259722    0.0546630380    0.0478935036
      9  Cl       -3.9445745286    0.0782926128   -0.8155919614
     10  C        -1.2274122092    0.0272853135   -0.6622934626
     11  H        -1.2503451014    0.0068111236   -1.7445869269
     12  C         1.2779219872   -0.0284629571   -0.7628147595
     13  C         2.3095886281   -0.8932703637   -0.3971844912
     14  Cl        2.0841394724   -1.9836059182    0.9581225060
     15  C         3.5004827568   -0.9194878930   -1.1069450245
     16  H         4.2865586447   -1.6026019117   -0.8107285686
     17  C         3.6821124948   -0.0819958503   -2.1978886372
     18  H         4.6116429624   -0.1026930066   -2.7527300472
     19  C         2.6636000698    0.7822218600   -2.5724593424
     20  H         2.7980411655    1.4448431951   -3.4181323354
     21  C         1.4736782845    0.8090230106   -1.8610916159
     22  Cl        0.2100943914    1.9325319622   -2.3275671039
   Point Group: c1    Number of degrees of freedom:    60


   Energy is  -2761.503696390


 Attempting to generate delocalized internal coordinates
 Initial Hessian constructed with Jon Baker's OPTIMIZE code

 60 Hessian modes will be used to form the next step
  Hessian Eigenvalues:
     0.010693    0.019215    0.019215    0.023207    0.023207    0.023578
     0.023582    0.023677    0.023681    0.023938    0.023939    0.024090
     0.024090    0.024114    0.024114    0.024135    0.024136    0.024142
     0.024143    0.159963    0.159969    0.159994    0.159995    0.160000
     0.220852    0.234791    0.234799    0.234835    0.249087    0.249938
     0.249949    0.249991    0.249992    0.250000    0.250000    0.250000
     0.250000    0.301033    0.301033    0.301033    0.301033    0.301033
     0.336089    0.356665    0.356665    0.356665    0.356665    0.356665
     0.428973    0.430746    0.432120    0.432122    0.467798    0.467799
     0.472129    0.472166    0.478203    0.478204    0.479142    0.479142

 Minimum search - taking simple RFO step
 Searching for Lamda that Minimizes Along All modes
 Value Taken    Lamda =  -0.03499818
 Calculated Step too Large.  Step scaled by  0.450169
 Step Taken.  Stepsize is  0.300000

                             Maximum     Tolerance    Cnvgd?
         Gradient           0.048258      0.000300      NO
         Displacement       0.264698      0.001200      NO
         Energy change     *********      0.000001      NO


 New Cartesian Coordinates Obtained by Inverse Iteration

 Displacement from previous Coordinates is:  1.122865
 ----------------------------------------------------------------
             Standard Nuclear Orientation (Angstroms)
    I     Atom           X                Y                Z
 ----------------------------------------------------------------
    1      C      -0.0167304436     0.0010978085     0.0095705617
    2      C      -0.0220260351     0.0855025793     1.4047495554
    3      H       0.9110714453     0.1610024311     1.9441475818
    4      C      -1.2120554831     0.1136840232     2.1169448291
    5      Cl     -1.1526857184     0.2368951422     3.8636352479
    6      C      -2.4346638919     0.0538890425     1.4533986387
    7      Cl     -3.9373685489     0.0863902415     2.3510835254
    8      C      -2.4414149254    -0.0324719396     0.0637815784
    9      Cl     -3.9546828089    -0.1244503475    -0.8141408148
   10      C      -1.2498012210    -0.0563296578    -0.6462240602
   11      H      -1.2844588911    -0.1518394524    -1.7218924047
   12      C       1.2696140241    -0.0276586005    -0.7580912195
   13      C       2.2926245070    -0.9452000311    -0.4506676347
   14      Cl      2.0826868604    -2.1606858562     0.7981879955
   15      C       3.4829895346    -0.9724896795    -1.1637468756
   16      H       4.2414774532    -1.7020866581    -0.9089537472
   17      C       3.6945603694    -0.0825244287    -2.2049667672
   18      H       4.6242173174    -0.1036931819    -2.7595793764
   19      C       2.7079836995     0.8346613417    -2.5313612296
   20      H       2.8678382391     1.5432451571    -3.3343731652
   21      C       1.5150074839     0.8611262370    -1.8224397394
   22      Cl      0.3562302442     2.1068224508    -2.2549936147
 ----------------------------------------------------------------
 Nuclear Repulsion Energy =        1737.03356888 hartrees
 There are       81 alpha and       81 beta electrons
 Applying Cartesian multipole field
    Component          Value
    ---------          -----
     (2,0,0)        1.00000E-11
     (0,2,0)        2.00000E-11
     (0,0,2)       -3.00000E-11
 Nucleus-field energy     =    -0.0000000188 hartrees
 Requested basis set is 6-311++G(d,p)
 There are 162 shells and 449 basis functions
 A cutoff of  1.0D-15 yielded  10181 shell pairs
 There are     84507 function pairs (     90818 Cartesian)
 Smallest overlap matrix eigenvalue = 3.57E-07
 Linear dependence detected in AO basis
 Number of orthogonalized atomic orbitals = 444
 Maximum deviation from orthogonality = 5.026E-10
 Guess from superposition of atomic densities
 Warning:  Energy on first SCF cycle will be non-variational
 SAD guess density has 162.000000 electrons

 -----------------------------------------------------------------------
  General SCF calculation program by
  Eric Jon Sundstrom, Paul Horn, Yuezhi Mao, Dmitri Zuev, Alec White,
  David Stuck, Shaama M.S., Shane Yost, Joonho Lee, David Small,
  Daniel Levine, Susi Lehtola, Hugh Burton, Evgeny Epifanovsky,
  Bang C. Huynh
 -----------------------------------------------------------------------
 Exchange:     0.2000 Hartree-Fock + 0.0800 Slater + 0.7200 B88
 Correlation:  0.1900 VWN1RPA + 0.8100 LYP
 Using SG-1 standard quadrature grid
 A restricted SCF calculation will be
 performed using DIIS
 SCF converges when DIIS error is below 1.0e-08
 ---------------------------------------
  Cycle       Energy         DIIS error
 ---------------------------------------
    1   -2765.5129320540      2.92e-02  
    2   -2761.3588752399      2.44e-03  
    3   -2761.2468321419      3.11e-03  
    4   -2761.5037848863      5.57e-04  
    5   -2761.5104177033      2.75e-04  
    6   -2761.5120436418      1.12e-04  
    7   -2761.5123275959      3.40e-05  
    8   -2761.5123553788      1.10e-05  
    9   -2761.5123581753      2.78e-06  
   10   -2761.5123583637      9.29e-07  
   11   -2761.5123583847      2.10e-07  
   12   -2761.5123583856      7.85e-08  
   13   -2761.5123583854      2.39e-08  
   14   -2761.5123583856      5.24e-09  Convergence criterion met
 ---------------------------------------
 SCF time:   CPU 627.27s  wall 627.00s 
 SCF   energy in the final basis set =    -2761.5123583856
 Total energy in the final basis set =    -2761.5123583856

 --------------------------------------------------------------

                    Orbital Energies (a.u.)
 --------------------------------------------------------------

 Alpha MOs
 -- Occupied --
********-101.5735-101.5708-101.5705-101.5705 -10.2696 -10.2688 -10.2688
-10.2667 -10.2666 -10.2367 -10.2267 -10.2125 -10.2116 -10.2116 -10.2107
-10.2106  -9.4884  -9.4884  -9.4852  -9.4849  -9.4849  -7.2532  -7.2531
 -7.2502  -7.2498  -7.2497  -7.2432  -7.2432  -7.2427  -7.2426  -7.2402
 -7.2398  -7.2398  -7.2392  -7.2392  -7.2391  -0.9474  -0.9338  -0.8966
 -0.8930  -0.8711  -0.8526  -0.8489  -0.7972  -0.7598  -0.7579  -0.7481
 -0.6617  -0.6413  -0.6254  -0.6153  -0.5530  -0.5338  -0.5277  -0.5104
 -0.4935  -0.4784  -0.4629  -0.4608  -0.4602  -0.4471  -0.4338  -0.4253
 -0.4060  -0.4004  -0.3988  -0.3840  -0.3806  -0.3618  -0.3483  -0.3442
 -0.3431  -0.3410  -0.3356  -0.3281  -0.3130  -0.2926  -0.2726  -0.2674
 -0.2602
 -- Virtual --
 -0.0710  -0.0518  -0.0471  -0.0369  -0.0281  -0.0229  -0.0130   0.0058
  0.0082   0.0111   0.0171   0.0184   0.0238   0.0302   0.0350   0.0462
  0.0465   0.0513   0.0592   0.0625   0.0723   0.0729   0.0763   0.0785
  0.0811   0.0878   0.0890   0.0989   0.0991   0.1008   0.1022   0.1038
  0.1125   0.1127   0.1157   0.1186   0.1232   0.1252   0.1257   0.1266
  0.1314   0.1338   0.1364   0.1414   0.1450   0.1528   0.1594   0.1603
  0.1637   0.1655   0.1699   0.1719   0.1747   0.1798   0.1842   0.1878
  0.1882   0.1958   0.2000   0.2133   0.2146   0.2171   0.2179   0.2235
  0.2309   0.2374   0.2378   0.2405   0.2467   0.2516   0.2572   0.2587
  0.2644   0.2645   0.2701   0.2706   0.2744   0.2768   0.2836   0.2862
  0.2885   0.2914   0.2971   0.2989   0.3041   0.3115   0.3182   0.3273
  0.3316   0.3321   0.3410   0.3493   0.3722   0.4196   0.4208   0.4304
  0.4329   0.4433   0.4463   0.4525   0.4571   0.4669   0.4685   0.4758
  0.4789   0.4883   0.4919   0.5032   0.5039   0.5089   0.5227   0.5266
  0.5327   0.5449   0.5517   0.5643   0.5679   0.5738   0.5754   0.5794
  0.5801   0.5970   0.6039   0.6099   0.6157   0.6192   0.6284   0.6378
  0.6423   0.6466   0.6479   0.6565   0.6667   0.6825   0.6938   0.6977
  0.7031   0.7095   0.7137   0.7343   0.7407   0.7422   0.7778   0.7977
  0.8046   0.8156   0.8308   0.8344   0.8359   0.8400   0.8432   0.8487
  0.8498   0.8522   0.8568   0.8582   0.8670   0.8709   0.8784   0.8794
  0.8910   0.8924   0.8953   0.9039   0.9057   0.9184   0.9301   0.9349
  0.9358   0.9419   0.9504   0.9596   0.9631   0.9669   0.9727   0.9730
  0.9766   0.9800   0.9919   1.0033   1.0118   1.0195   1.0485   1.0497
  1.0772   1.0826   1.1008   1.1077   1.1361   1.1372   1.2013   1.2204
  1.2222   1.2314   1.2341   1.2546   1.2586   1.2615   1.2771   1.2870
  1.3031   1.3105   1.3437   1.3507   1.3620   1.3630   1.4222   1.4622
  1.4796   1.4860   1.5106   1.5204   1.5503   1.5511   1.5586   1.5800
  1.6046   1.6145   1.6368   1.6421   1.6556   1.6726   1.6918   1.7005
  1.7425   1.7461   1.7748   1.7974   1.8216   1.8391   1.8775   1.8797
  1.8841   1.8989   1.9019   1.9030   1.9208   1.9236   1.9428   1.9552
  1.9565   1.9760   1.9821   2.0130   2.0325   2.0746   2.0952   2.1332
  2.1472   2.1844   2.2204   2.2337   2.2605   2.2676   2.2697   2.2842
  2.2860   2.2990   2.3052   2.3163   2.3256   2.3314   2.3544   2.4007
  2.4243   2.4258   2.4419   2.4449   2.4853   2.5079   2.5128   2.5266
  2.5448   2.5508   2.5575   2.5939   2.6168   2.6447   2.6612   2.6843
  2.7006   2.7142   2.7169   2.7384   2.7415   2.7442   2.7611   2.7732
  2.7772   2.7923   2.7951   2.8140   2.8346   2.8434   2.8828   2.9155
  2.9483   2.9783   3.0679   3.0844   3.1171   3.1412   3.1537   3.1540
  3.1893   3.2189   3.2218   3.2339   3.3443   3.3674   3.3696   3.4332
  3.5098   3.5816   3.6835   3.7112   3.7173   3.7509   3.9630   4.0042
  4.0231   4.0838   4.0950   4.3900   4.8007   4.8331   9.7420   9.7959
  9.8005   9.8138   9.8139  23.3758  23.5257  23.8452  23.8565  23.8772
 23.9197  23.9603  24.0110  24.0483  24.0524  24.1232  24.1548  25.7760
 25.8206  25.8946  25.8969  25.9070  26.0887  26.1095  26.1801  26.2028
 26.3262  26.4686  26.6205  26.6467  26.7987  26.8530 215.7314 215.7924
215.8015 215.8130 215.8136
 --------------------------------------------------------------

          Ground-State Mulliken Net Atomic Charges

     Atom                 Charge (a.u.)
  ----------------------------------------
      1 C                     0.386795
      2 C                    -1.006595
      3 H                     0.222405
      4 C                    -0.382818
      5 Cl                    0.611859
      6 C                    -0.101731
      7 Cl                    0.623684
      8 C                    -0.377518
      9 Cl                    0.611314
     10 C                    -1.003870
     11 H                     0.222261
     12 C                    -0.459579
     13 C                    -0.025232
     14 Cl                    0.478958
     15 C                    -0.049410
     16 H                     0.211479
     17 C                    -0.746596
     18 H                     0.166469
     19 C                    -0.049779
     20 H                     0.211256
     21 C                    -0.023350
     22 Cl                    0.479999
  ----------------------------------------
  Sum of atomic charges =     0.000000

 -----------------------------------------------------------------
                    Cartesian Multipole Moments
 -----------------------------------------------------------------
    Charge (ESU x 10^10)
                -0.0000
    Dipole Moment (Debye)
         X       3.6685      Y      -0.0817      Z      -2.1890
       Tot       4.2727
    Quadrupole Moments (Debye-Ang)
        XX    -125.9638     XY      -0.3502     YY    -135.1105
        XZ      -4.3635     YZ      -0.1391     ZZ    -130.6607
    Octopole Moments (Debye-Ang^2)
       XXX     174.7837    XXY      -6.4646    XYY      37.4071
       YYY      -2.4595    XXZ     -59.0418    XYZ      -1.4610
       YYZ     -22.1089    XZZ      59.8420    YZZ       2.9072
       ZZZ     -81.2144
    Hexadecapole Moments (Debye-Ang^3)
      XXXX   -4748.6249   XXXY     146.8633   XXYY    -995.5006
      XYYY     184.9244   YYYY    -980.5007   XXXZ     732.5235
      XXYZ      73.4357   XYYZ     295.9208   YYYZ     216.0684
      XXZZ   -1256.6378   XYZZ      84.4231   YYZZ    -683.2486
      XZZZ     837.4096   YZZZ     206.4047   ZZZZ   -3077.1917
 -----------------------------------------------------------------
 Calculating analytic gradient of the SCF energy
 Gradient of SCF Energy
            1           2           3           4           5           6
    1   0.0017976  -0.0055429   0.0002584  -0.0030927  -0.0019912   0.0126943
    2   0.0000264  -0.0039523   0.0003038  -0.0007835   0.0001584  -0.0003148
    3  -0.0011563   0.0005009  -0.0013179  -0.0029880   0.0022339  -0.0074872
            7           8           9          10          11          12
    1  -0.0039700   0.0013014  -0.0029312  -0.0028885   0.0012949   0.0104740
    2   0.0001015   0.0009156  -0.0001401   0.0041155  -0.0004059  -0.0003542
    3   0.0023202   0.0041109   0.0005837   0.0045842   0.0004416  -0.0061125
           13          14          15          16          17          18
    1   0.0012334  -0.0003775  -0.0058634   0.0006165   0.0014411  -0.0001725
    2  -0.0017570   0.0012635   0.0050315   0.0001332   0.0000014   0.0000157
    3   0.0046956  -0.0002184  -0.0016101  -0.0007218  -0.0009505   0.0000925
           19          20          21          22
    1  -0.0015581   0.0009795  -0.0035264  -0.0001768
    2  -0.0049244  -0.0001030   0.0021128  -0.0014440
    3   0.0060873  -0.0002205  -0.0033879   0.0005204
 Max gradient component =       1.269E-02
 RMS gradient           =       3.334E-03
 Gradient time:  CPU 219.09 s  wall 219.13 s
 Geometry Optimization Parameters
   NAtoms,    NIC,     NZ,  NCons,   NDum,   NFix, NCnnct, MaxDiis
       22     155      22       0       0       0       0       0

 Cartesian Hessian Update
 Hessian updated using BFGS update


** GEOMETRY OPTIMIZATION IN DELOCALIZED INTERNAL COORDINATES **
   Searching for a Minimum

   Optimization Cycle:   2

                       Coordinates (Angstroms)
     ATOM                X               Y               Z
      1  C        -0.0167304436    0.0010978085    0.0095705617
      2  C        -0.0220260351    0.0855025793    1.4047495554
      3  H         0.9110714453    0.1610024311    1.9441475818
      4  C        -1.2120554831    0.1136840232    2.1169448291
      5  Cl       -1.1526857184    0.2368951422    3.8636352479
      6  C        -2.4346638919    0.0538890425    1.4533986387
      7  Cl       -3.9373685489    0.0863902415    2.3510835254
      8  C        -2.4414149254   -0.0324719396    0.0637815784
      9  Cl       -3.9546828089   -0.1244503475   -0.8141408148
     10  C        -1.2498012210   -0.0563296578   -0.6462240602
     11  H        -1.2844588911   -0.1518394524   -1.7218924047
     12  C         1.2696140241   -0.0276586005   -0.7580912195
     13  C         2.2926245070   -0.9452000311   -0.4506676347
     14  Cl        2.0826868604   -2.1606858562    0.7981879955
     15  C         3.4829895346   -0.9724896795   -1.1637468756
     16  H         4.2414774532   -1.7020866581   -0.9089537472
     17  C         3.6945603694   -0.0825244287   -2.2049667672
     18  H         4.6242173174   -0.1036931819   -2.7595793764
     19  C         2.7079836995    0.8346613417   -2.5313612296
     20  H         2.8678382391    1.5432451571   -3.3343731652
     21  C         1.5150074839    0.8611262370   -1.8224397394
     22  Cl        0.3562302442    2.1068224508   -2.2549936147
   Point Group: c1    Number of degrees of freedom:    60


   Energy is  -2761.512358386

 Hessian updated using BFGS update

 52 Hessian modes will be used to form the next step
  Hessian Eigenvalues:
     0.017635    0.019215    0.019216    0.023206    0.023207    0.023567
     0.023677    0.023681    0.023933    0.023938    0.024090    0.024090
     0.024114    0.024114    0.024134    0.024135    0.024142    0.024143
     0.031708    0.159383    0.159969    0.159995    0.160000    0.160325
     0.218881    0.231478    0.234791    0.234799    0.243748    0.249542
     0.249949    0.249992    0.249998    0.250000    0.293312    0.300893
     0.304145    0.352961    0.356658    0.364483    0.425388    0.432120
     0.432121    0.462078    0.467797    0.467799    0.469516    0.477743
     0.478203    0.478205    0.479142    0.535308

 Minimum search - taking simple RFO step
 Searching for Lamda that Minimizes Along All modes
 Value Taken    Lamda =  -0.00304165
 Step Taken.  Stepsize is  0.274265

                             Maximum     Tolerance    Cnvgd?
         Gradient           0.008964      0.000300      NO
         Displacement       0.209681      0.001200      NO
         Energy change     -0.008662      0.000001      NO


 New Cartesian Coordinates Obtained by Inverse Iteration

 Displacement from previous Coordinates is:  0.879209
 ----------------------------------------------------------------
             Standard Nuclear Orientation (Angstroms)
    I     Atom           X                Y                Z
 ----------------------------------------------------------------
    1      C      -0.0191062526     0.0035901355     0.0055990557
    2      C      -0.0110556080     0.1635394317     1.3920388464
    3      H       0.9226495151     0.2823079433     1.9261016505
    4      C      -1.2011405034     0.1888668151     2.1065438793
    5      Cl     -1.1170926777     0.3969300482     3.8403575541
    6      C      -2.4329294485     0.0501666826     1.4548965355
    7      Cl     -3.9259704374     0.0767738575     2.3526343816
    8      C      -2.4336760421    -0.1111725215     0.0637879120
    9      Cl     -3.9309047270    -0.2904593581    -0.8204255579
   10      C      -1.2434028957    -0.1313709270    -0.6514082379
   11      H      -1.2794747890    -0.2675899632    -1.7244638791
   12      C       1.2574143128    -0.0257971597    -0.7566891115
   13      C       2.2481468153    -0.9894270176    -0.5002960765
   14      Cl      1.9792407738    -2.2409570994     0.7029325732
   15      C       3.4484270168    -1.0238262107    -1.2022041484
   16      H       4.1789633978    -1.7891280728    -0.9733788690
   17      C       3.6885972526    -0.0836908385    -2.1977252761
   18      H       4.6203580191    -0.1054650519    -2.7494673784
   19      C       2.7333655077     0.8848654434    -2.4848265082
   20      H       2.9100118180     1.6294916689    -3.2502100429
   21      C       1.5412022687     0.9077037908    -1.7685865158
   22      Cl      0.4067898942     2.1995350249    -2.1311419220
 ----------------------------------------------------------------
 Nuclear Repulsion Energy =        1738.13685678 hartrees
 There are       81 alpha and       81 beta electrons
 Applying Cartesian multipole field
    Component          Value
    ---------          -----
     (2,0,0)        1.00000E-11
     (0,2,0)        2.00000E-11
     (0,0,2)       -3.00000E-11
 Nucleus-field energy     =    -0.0000000161 hartrees
 Requested basis set is 6-311++G(d,p)
 There are 162 shells and 449 basis functions
 A cutoff of  1.0D-15 yielded  10190 shell pairs
 There are     84579 function pairs (     90883 Cartesian)
 Smallest overlap matrix eigenvalue = 3.45E-07
 Linear dependence detected in AO basis
 Number of orthogonalized atomic orbitals = 444
 Maximum deviation from orthogonality = 2.103E-10
 Guess from superposition of atomic densities
 Warning:  Energy on first SCF cycle will be non-variational
 SAD guess density has 162.000000 electrons

 -----------------------------------------------------------------------
  General SCF calculation program by
  Eric Jon Sundstrom, Paul Horn, Yuezhi Mao, Dmitri Zuev, Alec White,
  David Stuck, Shaama M.S., Shane Yost, Joonho Lee, David Small,
  Daniel Levine, Susi Lehtola, Hugh Burton, Evgeny Epifanovsky,
  Bang C. Huynh
 -----------------------------------------------------------------------
 Exchange:     0.2000 Hartree-Fock + 0.0800 Slater + 0.7200 B88
 Correlation:  0.1900 VWN1RPA + 0.8100 LYP
 Using SG-1 standard quadrature grid
 A restricted SCF calculation will be
 performed using DIIS
 SCF converges when DIIS error is below 1.0e-08
 ---------------------------------------
  Cycle       Energy         DIIS error
 ---------------------------------------
    1   -2765.4997222994      2.92e-02  
    2   -2761.3619195562      2.42e-03  
    3   -2761.2481273022      3.11e-03  
    4   -2761.5047675421      5.90e-04  
    5   -2761.5120599029      3.00e-04  
    6   -2761.5140504094      1.13e-04  
    7   -2761.5143448447      3.54e-05  
    8   -2761.5143754837      1.07e-05  
    9   -2761.5143780676      2.75e-06  
   10   -2761.5143782486      9.23e-07  
   11   -2761.5143782692      2.08e-07  
   12   -2761.5143782703      7.62e-08  
   13   -2761.5143782704      2.37e-08  
   14   -2761.5143782705      5.60e-09  Convergence criterion met
 ---------------------------------------
 SCF time:   CPU 629.38s  wall 630.00s 
 SCF   energy in the final basis set =    -2761.5143782705
 Total energy in the final basis set =    -2761.5143782705

 --------------------------------------------------------------

                    Orbital Energies (a.u.)
 --------------------------------------------------------------

 Alpha MOs
 -- Occupied --
********-101.5723-101.5722-101.5708-101.5708 -10.2711 -10.2683 -10.2682
-10.2676 -10.2675 -10.2340 -10.2252 -10.2134 -10.2118 -10.2117 -10.2113
-10.2112  -9.4871  -9.4871  -9.4867  -9.4854  -9.4853  -7.2519  -7.2518
 -7.2517  -7.2503  -7.2500  -7.2420  -7.2419  -7.2416  -7.2414  -7.2414
 -7.2406  -7.2402  -7.2402  -7.2396  -7.2395  -0.9472  -0.9332  -0.8953
 -0.8937  -0.8731  -0.8533  -0.8475  -0.7967  -0.7592  -0.7573  -0.7467
 -0.6617  -0.6395  -0.6253  -0.6148  -0.5531  -0.5326  -0.5272  -0.5122
 -0.4938  -0.4785  -0.4629  -0.4608  -0.4594  -0.4464  -0.4328  -0.4256
 -0.4067  -0.4001  -0.3992  -0.3837  -0.3807  -0.3618  -0.3473  -0.3438
 -0.3429  -0.3403  -0.3355  -0.3270  -0.3152  -0.2899  -0.2720  -0.2674
 -0.2613
 -- Virtual --
 -0.0680  -0.0525  -0.0467  -0.0351  -0.0324  -0.0220  -0.0128   0.0061
  0.0083   0.0119   0.0172   0.0179   0.0233   0.0299   0.0340   0.0464
  0.0478   0.0506   0.0595   0.0629   0.0722   0.0728   0.0759   0.0785
  0.0801   0.0877   0.0889   0.0991   0.0999   0.1002   0.1015   0.1040
  0.1110   0.1125   0.1166   0.1177   0.1239   0.1249   0.1259   0.1260
  0.1307   0.1343   0.1365   0.1378   0.1428   0.1519   0.1586   0.1602
  0.1621   0.1658   0.1699   0.1709   0.1767   0.1793   0.1835   0.1881
  0.1884   0.1939   0.1983   0.2137   0.2148   0.2162   0.2181   0.2242
  0.2329   0.2368   0.2378   0.2404   0.2485   0.2545   0.2567   0.2575
  0.2623   0.2631   0.2686   0.2697   0.2747   0.2756   0.2846   0.2858
  0.2861   0.2903   0.2908   0.2992   0.2997   0.3140   0.3177   0.3273
  0.3291   0.3338   0.3397   0.3470   0.3734   0.4199   0.4213   0.4297
  0.4344   0.4438   0.4449   0.4545   0.4567   0.4677   0.4696   0.4795
  0.4799   0.4889   0.4905   0.4964   0.5021   0.5068   0.5199   0.5228
  0.5339   0.5465   0.5547   0.5648   0.5700   0.5746   0.5793   0.5833
  0.5869   0.5983   0.6038   0.6117   0.6167   0.6203   0.6325   0.6339
  0.6414   0.6501   0.6521   0.6568   0.6663   0.6863   0.6928   0.6982
  0.6990   0.7071   0.7188   0.7268   0.7371   0.7416   0.7741   0.8004
  0.8086   0.8260   0.8313   0.8318   0.8324   0.8420   0.8438   0.8481
  0.8485   0.8516   0.8563   0.8646   0.8674   0.8707   0.8787   0.8807
  0.8885   0.8896   0.8949   0.9024   0.9098   0.9161   0.9290   0.9295
  0.9376   0.9442   0.9478   0.9593   0.9597   0.9670   0.9687   0.9726
  0.9758   0.9802   0.9948   1.0078   1.0114   1.0199   1.0467   1.0473
  1.0724   1.0867   1.1027   1.1110   1.1362   1.1403   1.2028   1.2178
  1.2274   1.2321   1.2333   1.2559   1.2636   1.2684   1.2773   1.2861
  1.3061   1.3110   1.3382   1.3561   1.3567   1.3684   1.4302   1.4592
  1.4783   1.4854   1.5078   1.5289   1.5492   1.5547   1.5550   1.5812
  1.5989   1.6153   1.6367   1.6383   1.6589   1.6789   1.6925   1.6950
  1.7454   1.7496   1.7740   1.7963   1.8178   1.8338   1.8722   1.8761
  1.8804   1.8924   1.9071   1.9104   1.9241   1.9352   1.9412   1.9564
  1.9568   1.9708   1.9784   2.0108   2.0335   2.0730   2.1003   2.1306
  2.1407   2.1839   2.2209   2.2324   2.2600   2.2683   2.2699   2.2793
  2.2874   2.2923   2.3051   2.3163   2.3214   2.3383   2.3547   2.4150
  2.4258   2.4269   2.4442   2.4444   2.4876   2.5093   2.5124   2.5221
  2.5391   2.5457   2.5573   2.5915   2.6147   2.6517   2.6652   2.6835
  2.7029   2.7112   2.7160   2.7277   2.7403   2.7460   2.7651   2.7723
  2.7795   2.7897   2.7910   2.8020   2.8318   2.8432   2.8773   2.9121
  2.9610   2.9872   3.0714   3.0826   3.1256   3.1298   3.1509   3.1556
  3.1881   3.2155   3.2255   3.2356   3.3394   3.3634   3.3694   3.4330
  3.5105   3.5846   3.6839   3.7073   3.7117   3.7560   3.9676   4.0010
  4.0211   4.0871   4.0934   4.3755   4.7996   4.8314   9.7472   9.7963
  9.7989   9.8127   9.8208  23.3807  23.5351  23.8426  23.8492  23.8804
 23.9151  23.9489  24.0121  24.0405  24.0464  24.1258  24.1450  25.7738
 25.8204  25.8946  25.8972  25.9012  26.0859  26.1106  26.1801  26.1980
 26.3298  26.4708  26.6178  26.6416  26.7966  26.8479 215.7372 215.7924
215.7992 215.8113 215.8218
 --------------------------------------------------------------

          Ground-State Mulliken Net Atomic Charges

     Atom                 Charge (a.u.)
  ----------------------------------------
      1 C                     0.457167
      2 C                    -1.015841
      3 H                     0.226911
      4 C                    -0.339605
      5 Cl                    0.609934
      6 C                    -0.131568
      7 Cl                    0.613604
      8 C                    -0.330893
      9 Cl                    0.608380
     10 C                    -1.016502
     11 H                     0.226218
     12 C                    -0.410191
     13 C                    -0.070540
     14 Cl                    0.454538
     15 C                    -0.074698
     16 H                     0.210853
     17 C                    -0.709325
     18 H                     0.169028
     19 C                    -0.078640
     20 H                     0.210309
     21 C                    -0.064013
     22 Cl                    0.454873
  ----------------------------------------
  Sum of atomic charges =     0.000000

 -----------------------------------------------------------------
                    Cartesian Multipole Moments
 -----------------------------------------------------------------
    Charge (ESU x 10^10)
                -0.0000
    Dipole Moment (Debye)
         X       3.5831      Y      -0.0812      Z      -2.1360
       Tot       4.1723
    Quadrupole Moments (Debye-Ang)
        XX    -125.7436     XY      -0.2880     YY    -135.1584
        XZ      -4.4341     YZ      -0.0088     ZZ    -130.6039
    Octopole Moments (Debye-Ang^2)
       XXX     172.2278    XXY      -6.2487    XYY      37.7482
       YYY      -2.3576    XXZ     -58.2427    XYZ      -1.4273
       YYZ     -22.3555    XZZ      58.8029    YZZ       2.8231
       ZZZ     -79.9186
    Hexadecapole Moments (Debye-Ang^3)
      XXXX   -4683.8673   XXXY     116.1892   XXYY    -994.5896
      XYYY     151.4220   YYYY   -1066.8201   XXXZ     735.5086
      XXYZ      60.5771   XYYZ     294.9744   YYYZ     172.6487
      XXZZ   -1231.1665   XYZZ      76.0826   YYZZ    -683.6791
      XZZZ     846.4841   YZZZ     168.3049   ZZZZ   -3003.4456
 -----------------------------------------------------------------
 Calculating analytic gradient of the SCF energy
 Gradient of SCF Energy
            1           2           3           4           5           6
    1   0.0024603  -0.0011670   0.0006080  -0.0000016   0.0002732   0.0034408
    2  -0.0000753  -0.0021259   0.0001405  -0.0001307  -0.0000110  -0.0000958
    3  -0.0011182   0.0006406   0.0000640  -0.0001901   0.0004140  -0.0021129
            7           8           9          10          11          12
    1  -0.0020084   0.0001328  -0.0001632  -0.0012450   0.0002730   0.0016983
    2   0.0000427   0.0001066  -0.0000835   0.0020181  -0.0001715  -0.0002142
    3   0.0012008   0.0000513  -0.0004089   0.0006320  -0.0005246  -0.0008161
           13          14          15          16          17          18
    1  -0.0009838  -0.0007804  -0.0011120   0.0002626   0.0015308  -0.0001269
    2  -0.0000682   0.0011535   0.0011111  -0.0001382  -0.0000647   0.0000225
    3   0.0020079   0.0000017   0.0000547  -0.0000355  -0.0009468   0.0000943
           19          20          21          22
    1  -0.0007099   0.0001336  -0.0022666  -0.0002487
    2  -0.0008805   0.0001499   0.0001678  -0.0008534
    3   0.0010160  -0.0001674  -0.0004098   0.0005528
 Max gradient component =       3.441E-03
 RMS gradient           =       1.014E-03
 Gradient time:  CPU 221.10 s  wall 221.13 s
 Geometry Optimization Parameters
   NAtoms,    NIC,     NZ,  NCons,   NDum,   NFix, NCnnct, MaxDiis
       22     155      22       0       0       0       0       0

 Cartesian Hessian Update
 Hessian updated using BFGS update


** GEOMETRY OPTIMIZATION IN DELOCALIZED INTERNAL COORDINATES **
   Searching for a Minimum

   Optimization Cycle:   3

                       Coordinates (Angstroms)
     ATOM                X               Y               Z
      1  C        -0.0191062526    0.0035901355    0.0055990557
      2  C        -0.0110556080    0.1635394317    1.3920388464
      3  H         0.9226495151    0.2823079433    1.9261016505
      4  C        -1.2011405034    0.1888668151    2.1065438793
      5  Cl       -1.1170926777    0.3969300482    3.8403575541
      6  C        -2.4329294485    0.0501666826    1.4548965355
      7  Cl       -3.9259704374    0.0767738575    2.3526343816
      8  C        -2.4336760421   -0.1111725215    0.0637879120
      9  Cl       -3.9309047270   -0.2904593581   -0.8204255579
     10  C        -1.2434028957   -0.1313709270   -0.6514082379
     11  H        -1.2794747890   -0.2675899632   -1.7244638791
     12  C         1.2574143128   -0.0257971597   -0.7566891115
     13  C         2.2481468153   -0.9894270176   -0.5002960765
     14  Cl        1.9792407738   -2.2409570994    0.7029325732
     15  C         3.4484270168   -1.0238262107   -1.2022041484
     16  H         4.1789633978   -1.7891280728   -0.9733788690
     17  C         3.6885972526   -0.0836908385   -2.1977252761
     18  H         4.6203580191   -0.1054650519   -2.7494673784
     19  C         2.7333655077    0.8848654434   -2.4848265082
     20  H         2.9100118180    1.6294916689   -3.2502100429
     21  C         1.5412022687    0.9077037908   -1.7685865158
     22  Cl        0.4067898942    2.1995350249   -2.1311419220
   Point Group: c1    Number of degrees of freedom:    60


   Energy is  -2761.514378271

 Hessian updated using BFGS update

 55 Hessian modes will be used to form the next step
  Hessian Eigenvalues:
     0.012765    0.019216    0.019233    0.023203    0.023213    0.023473
     0.023677    0.023703    0.023930    0.024019    0.024089    0.024090
     0.024113    0.024114    0.024135    0.024141    0.024142    0.024162
     0.030009    0.158835    0.159974    0.159996    0.160001    0.160313
     0.209560    0.228155    0.234792    0.234819    0.241463    0.249828
     0.249954    0.249992    0.250000    0.250000    0.258068    0.286766
     0.300838    0.301514    0.305350    0.354048    0.356654    0.356685
     0.368342    0.423082    0.432121    0.432171    0.466372    0.467796
     0.468355    0.469670    0.477692    0.478203    0.478208    0.481914
     0.568096

 Minimum search - taking simple RFO step
 Searching for Lamda that Minimizes Along All modes
 Value Taken    Lamda =  -0.00103688
 Step Taken.  Stepsize is  0.243462

                             Maximum     Tolerance    Cnvgd?
         Gradient           0.005312      0.000300      NO
         Displacement       0.192750      0.001200      NO
         Energy change     -0.002020      0.000001      NO


 New Cartesian Coordinates Obtained by Inverse Iteration

 Displacement from previous Coordinates is:  0.794898
 ----------------------------------------------------------------
             Standard Nuclear Orientation (Angstroms)
    I     Atom           X                Y                Z
 ----------------------------------------------------------------
    1      C      -0.0202687600    -0.0005397814     0.0050826072
    2      C      -0.0113319502     0.2313723623     1.3797235208
    3      H       0.9210520540     0.3896739809     1.9060628211
    4      C      -1.2032824126     0.2580448413     2.0944376675
    5      Cl     -1.1278346750     0.5502394978     3.8148811126
    6      C      -2.4330721381     0.0521364227     1.4549549762
    7      Cl     -3.9191240673     0.0805153966     2.3496196076
    8      C      -2.4276844541    -0.1774039210     0.0724185948
    9      Cl     -3.9219048823    -0.4311490564    -0.7958143121
   10      C      -1.2369061498    -0.2017094695    -0.6455246355
   11      H      -1.2701378378    -0.3766198751    -1.7132886297
   12      C       1.2565654960    -0.0298059047    -0.7562014501
   13      C       2.2204136123    -1.0311106771    -0.5506094299
   14      Cl      1.9103316331    -2.3200641545     0.6048881755
   15      C       3.4223835386    -1.0668207198    -1.2505323469
   16      H       4.1300597894    -1.8616494033    -1.0568435881
   17      C       3.6883901895    -0.0811802565    -2.1948323672
   18      H       4.6207853543    -0.1004839364    -2.7464994165
   19      C       2.7629204779     0.9285831294    -2.4355979574
   20      H       2.9576868975     1.7046292195    -3.1634718522
   21      C       1.5710185627     0.9437258748    -1.7176679410
   22      Cl      0.4503529326     2.2645030522    -2.0211162918
 ----------------------------------------------------------------
 Nuclear Repulsion Energy =        1738.35001848 hartrees
 There are       81 alpha and       81 beta electrons
 Applying Cartesian multipole field
    Component          Value
    ---------          -----
     (2,0,0)        1.00000E-11
     (0,2,0)        2.00000E-11
     (0,0,2)       -3.00000E-11
 Nucleus-field energy     =    -0.0000000133 hartrees
 Requested basis set is 6-311++G(d,p)
 There are 162 shells and 449 basis functions
 A cutoff of  1.0D-15 yielded  10188 shell pairs
 There are     84599 function pairs (     90898 Cartesian)
 Smallest overlap matrix eigenvalue = 3.17E-07
 Linear dependence detected in AO basis
 Number of orthogonalized atomic orbitals = 444
 Maximum deviation from orthogonality = 2.307E-10
 Guess from superposition of atomic densities
 Warning:  Energy on first SCF cycle will be non-variational
 SAD guess density has 162.000000 electrons

 -----------------------------------------------------------------------
  General SCF calculation program by
  Eric Jon Sundstrom, Paul Horn, Yuezhi Mao, Dmitri Zuev, Alec White,
  David Stuck, Shaama M.S., Shane Yost, Joonho Lee, David Small,
  Daniel Levine, Susi Lehtola, Hugh Burton, Evgeny Epifanovsky,
  Bang C. Huynh
 -----------------------------------------------------------------------
 Exchange:     0.2000 Hartree-Fock + 0.0800 Slater + 0.7200 B88
 Correlation:  0.1900 VWN1RPA + 0.8100 LYP
 Using SG-1 standard quadrature grid
 A restricted SCF calculation will be
 performed using DIIS
 SCF converges when DIIS error is below 1.0e-08
 ---------------------------------------
  Cycle       Energy         DIIS error
 ---------------------------------------
    1   -2765.5011849319      2.92e-02  
    2   -2761.3628997850      2.42e-03  
    3   -2761.2492921819      3.10e-03  
    4   -2761.5051396369      6.00e-04  
    5   -2761.5126797064      3.05e-04  
    6   -2761.5147485908      1.14e-04  
    7   -2761.5150469430      3.55e-05  
    8   -2761.5150778761      1.07e-05  
    9   -2761.5150804158      2.70e-06  
   10   -2761.5150805880      9.18e-07  
   11   -2761.5150806081      2.03e-07  
   12   -2761.5150806090      7.55e-08  
   13   -2761.5150806090      2.32e-08  
   14   -2761.5150806089      4.99e-09  Convergence criterion met
 ---------------------------------------
 SCF time:   CPU 628.76s  wall 628.00s 
 SCF   energy in the final basis set =    -2761.5150806089
 Total energy in the final basis set =    -2761.5150806089

 --------------------------------------------------------------

                    Orbital Energies (a.u.)
 --------------------------------------------------------------

 Alpha MOs
 -- Occupied --
********-101.5716-101.5716-101.5708-101.5708 -10.2708 -10.2680 -10.2680
-10.2678 -10.2676 -10.2330 -10.2248 -10.2136 -10.2119 -10.2117 -10.2114
-10.2113  -9.4873  -9.4864  -9.4863  -9.4854  -9.4854  -7.2522  -7.2511
 -7.2510  -7.2503  -7.2501  -7.2422  -7.2412  -7.2412  -7.2411  -7.2407
 -7.2406  -7.2403  -7.2402  -7.2397  -7.2395  -0.9476  -0.9330  -0.8950
 -0.8932  -0.8744  -0.8536  -0.8469  -0.7963  -0.7589  -0.7573  -0.7464
 -0.6615  -0.6383  -0.6260  -0.6145  -0.5532  -0.5317  -0.5273  -0.5140
 -0.4936  -0.4784  -0.4632  -0.4606  -0.4591  -0.4464  -0.4326  -0.4259
 -0.4066  -0.4008  -0.3981  -0.3836  -0.3804  -0.3618  -0.3475  -0.3434
 -0.3426  -0.3398  -0.3355  -0.3264  -0.3154  -0.2878  -0.2718  -0.2675
 -0.2630
 -- Virtual --
 -0.0645  -0.0534  -0.0457  -0.0364  -0.0342  -0.0217  -0.0128   0.0064
  0.0082   0.0123   0.0163   0.0181   0.0231   0.0301   0.0335   0.0465
  0.0493   0.0500   0.0600   0.0632   0.0718   0.0721   0.0755   0.0792
  0.0798   0.0874   0.0891   0.0989   0.0997   0.1001   0.1013   0.1041
  0.1094   0.1132   0.1168   0.1182   0.1232   0.1250   0.1262   0.1264
  0.1307   0.1346   0.1353   0.1371   0.1407   0.1507   0.1569   0.1576
  0.1636   0.1668   0.1700   0.1709   0.1783   0.1788   0.1847   0.1881
  0.1889   0.1930   0.1972   0.2115   0.2147   0.2174   0.2182   0.2244
  0.2339   0.2367   0.2371   0.2403   0.2495   0.2533   0.2567   0.2594
  0.2626   0.2632   0.2680   0.2711   0.2739   0.2753   0.2773   0.2826
  0.2872   0.2896   0.2921   0.2995   0.3012   0.3158   0.3180   0.3225
  0.3269   0.3337   0.3417   0.3453   0.3739   0.4191   0.4234   0.4292
  0.4346   0.4444   0.4451   0.4550   0.4574   0.4665   0.4705   0.4771
  0.4851   0.4890   0.4902   0.4921   0.4995   0.5088   0.5185   0.5191
  0.5347   0.5465   0.5545   0.5639   0.5717   0.5741   0.5792   0.5863
  0.5928   0.5987   0.6057   0.6077   0.6198   0.6253   0.6300   0.6348
  0.6420   0.6529   0.6533   0.6571   0.6688   0.6841   0.6923   0.6960
  0.7000   0.7089   0.7142   0.7298   0.7421   0.7426   0.7733   0.8014
  0.8133   0.8241   0.8308   0.8344   0.8378   0.8436   0.8477   0.8482
  0.8498   0.8514   0.8563   0.8672   0.8685   0.8700   0.8776   0.8823
  0.8845   0.8865   0.8911   0.9017   0.9131   0.9169   0.9225   0.9283
  0.9391   0.9417   0.9523   0.9554   0.9570   0.9658   0.9675   0.9722
  0.9825   0.9845   0.9997   1.0095   1.0134   1.0224   1.0463   1.0485
  1.0700   1.0858   1.0997   1.1183   1.1376   1.1447   1.2014   1.2104
  1.2302   1.2332   1.2409   1.2570   1.2691   1.2758   1.2828   1.2878
  1.3070   1.3116   1.3332   1.3515   1.3612   1.3727   1.4352   1.4441
  1.4783   1.4829   1.5041   1.5371   1.5484   1.5535   1.5566   1.5831
  1.5954   1.6146   1.6338   1.6404   1.6615   1.6826   1.6876   1.6952
  1.7471   1.7525   1.7746   1.7958   1.8171   1.8293   1.8632   1.8730
  1.8794   1.8857   1.9133   1.9160   1.9239   1.9424   1.9487   1.9571
  1.9585   1.9669   1.9785   2.0127   2.0339   2.0770   2.1051   2.1254
  2.1370   2.1860   2.2224   2.2326   2.2599   2.2670   2.2679   2.2758
  2.2860   2.2905   2.3050   2.3164   2.3167   2.3445   2.3555   2.4199
  2.4288   2.4312   2.4457   2.4471   2.4900   2.5120   2.5175   2.5238
  2.5346   2.5472   2.5584   2.5898   2.6134   2.6594   2.6632   2.6834
  2.7016   2.7119   2.7143   2.7242   2.7407   2.7481   2.7686   2.7723
  2.7800   2.7817   2.7891   2.8020   2.8307   2.8449   2.8712   2.9084
  2.9662   2.9929   3.0761   3.0847   3.1259   3.1298   3.1494   3.1570
  3.1887   3.2131   3.2317   3.2334   3.3384   3.3596   3.3722   3.4342
  3.5145   3.5899   3.6851   3.7048   3.7090   3.7624   3.9700   4.0031
  4.0199   4.0876   4.0941   4.3629   4.7998   4.8296   9.7495   9.7962
  9.7991   9.8145   9.8213  23.3840  23.5371  23.8416  23.8500  23.8794
 23.9153  23.9477  24.0160  24.0392  24.0435  24.1291  24.1473  25.7739
 25.8197  25.8919  25.8934  25.9043  26.0878  26.1112  26.1767  26.2016
 26.3343  26.4769  26.6224  26.6477  26.7946  26.8445 215.7397 215.7921
215.7994 215.8133 215.8227
 --------------------------------------------------------------

          Ground-State Mulliken Net Atomic Charges

     Atom                 Charge (a.u.)
  ----------------------------------------
      1 C                     0.517301
      2 C                    -1.045406
      3 H                     0.227145
      4 C                    -0.292906
      5 Cl                    0.604644
      6 C                    -0.209421
      7 Cl                    0.609630
      8 C                    -0.294299
      9 Cl                    0.604152
     10 C                    -1.002561
     11 H                     0.227003
     12 C                    -0.386758
     13 C                    -0.084380
     14 Cl                    0.444677
     15 C                    -0.102309
     16 H                     0.209442
     17 C                    -0.671010
     18 H                     0.170887
     19 C                    -0.096318
     20 H                     0.208820
     21 C                    -0.084498
     22 Cl                    0.446166
  ----------------------------------------
  Sum of atomic charges =     0.000000

 -----------------------------------------------------------------
                    Cartesian Multipole Moments
 -----------------------------------------------------------------
    Charge (ESU x 10^10)
                -0.0000
    Dipole Moment (Debye)
         X       3.5435      Y      -0.0757      Z      -2.1145
       Tot       4.1272
    Quadrupole Moments (Debye-Ang)
        XX    -125.5400     XY      -0.2016     YY    -135.1377
        XZ      -4.5962     YZ       0.0991     ZZ    -130.5988
    Octopole Moments (Debye-Ang^2)
       XXX     171.4288    XXY      -5.8684    XYY      38.4686
       YYY      -2.3585    XXZ     -58.1391    XYZ      -1.3336
       YYZ     -22.7552    XZZ      58.4416    YZZ       2.6420
       ZZZ     -79.1491
    Hexadecapole Moments (Debye-Ang^3)
      XXXX   -4656.1136   XXXY      96.1865   XXYY   -1000.2523
      XYYY     128.1503   YYYY   -1150.9495   XXXZ     748.3436
      XXYZ      47.0861   XYYZ     298.1030   YYYZ     127.8169
      XXZZ   -1212.6713   XYZZ      69.6480   YYZZ    -683.7286
      XZZZ     864.4184   YZZZ     128.5775   ZZZZ   -2932.0336
 -----------------------------------------------------------------
 Calculating analytic gradient of the SCF energy
 Gradient of SCF Energy
            1           2           3           4           5           6
    1   0.0011770   0.0007828   0.0004755  -0.0003609  -0.0001433  -0.0006343
    2  -0.0001344  -0.0003957  -0.0001818   0.0000950  -0.0001810  -0.0000497
    3  -0.0005925  -0.0005645   0.0002141   0.0001939  -0.0002983   0.0003199
            7           8           9          10          11          12
    1   0.0006149  -0.0004552   0.0002647   0.0008689   0.0000589  -0.0015301
    2  -0.0000041  -0.0002464   0.0002426   0.0005804   0.0002167   0.0003277
    3  -0.0003721   0.0003527   0.0002010  -0.0006265  -0.0005918   0.0007311
           13          14          15          16          17          18
    1  -0.0002360  -0.0007763   0.0006768  -0.0001186   0.0001275   0.0000149
    2   0.0008338   0.0005575  -0.0003801   0.0000640  -0.0000146   0.0000150
    3  -0.0001030   0.0003775  -0.0000295   0.0001323   0.0000189   0.0000001
           19          20          21          22
    1   0.0002756  -0.0002155  -0.0000649  -0.0008021
    2   0.0003572  -0.0000400  -0.0010000  -0.0006617
    3  -0.0006435   0.0000664   0.0005221   0.0006917
 Max gradient component =       1.530E-03
 RMS gradient           =       4.908E-04
 Gradient time:  CPU 220.74 s  wall 220.77 s
 Geometry Optimization Parameters
   NAtoms,    NIC,     NZ,  NCons,   NDum,   NFix, NCnnct, MaxDiis
       22     155      22       0       0       0       0       0

 Cartesian Hessian Update
 Hessian updated using BFGS update


** GEOMETRY OPTIMIZATION IN DELOCALIZED INTERNAL COORDINATES **
   Searching for a Minimum

   Optimization Cycle:   4

                       Coordinates (Angstroms)
     ATOM                X               Y               Z
      1  C        -0.0202687600   -0.0005397814    0.0050826072
      2  C        -0.0113319502    0.2313723623    1.3797235208
      3  H         0.9210520540    0.3896739809    1.9060628211
      4  C        -1.2032824126    0.2580448413    2.0944376675
      5  Cl       -1.1278346750    0.5502394978    3.8148811126
      6  C        -2.4330721381    0.0521364227    1.4549549762
      7  Cl       -3.9191240673    0.0805153966    2.3496196076
      8  C        -2.4276844541   -0.1774039210    0.0724185948
      9  Cl       -3.9219048823   -0.4311490564   -0.7958143121
     10  C        -1.2369061498   -0.2017094695   -0.6455246355
     11  H        -1.2701378378   -0.3766198751   -1.7132886297
     12  C         1.2565654960   -0.0298059047   -0.7562014501
     13  C         2.2204136123   -1.0311106771   -0.5506094299
     14  Cl        1.9103316331   -2.3200641545    0.6048881755
     15  C         3.4223835386   -1.0668207198   -1.2505323469
     16  H         4.1300597894   -1.8616494033   -1.0568435881
     17  C         3.6883901895   -0.0811802565   -2.1948323672
     18  H         4.6207853543   -0.1004839364   -2.7464994165
     19  C         2.7629204779    0.9285831294   -2.4355979574
     20  H         2.9576868975    1.7046292195   -3.1634718522
     21  C         1.5710185627    0.9437258748   -1.7176679410
     22  Cl        0.4503529326    2.2645030522   -2.0211162918
   Point Group: c1    Number of degrees of freedom:    60


   Energy is  -2761.515080609

 Hessian updated using BFGS update

 58 Hessian modes will be used to form the next step
  Hessian Eigenvalues:
     0.008306    0.019216    0.019342    0.023204    0.023213    0.023629
     0.023681    0.023754    0.023928    0.024019    0.024088    0.024090
     0.024114    0.024114    0.024136    0.024142    0.024151    0.024464
     0.029004    0.159304    0.159981    0.159999    0.160007    0.160294
     0.211237    0.228210    0.234799    0.234863    0.241240    0.249825
     0.249962    0.249992    0.250000    0.250000    0.250742    0.263301
     0.284005    0.300869    0.301039    0.301456    0.312274    0.353865
     0.356650    0.356665    0.356866    0.366918    0.420306    0.432122
     0.432508    0.464262    0.467799    0.468451    0.469899    0.477916
     0.478205    0.478209    0.487779    0.544684

 Minimum search - taking simple RFO step
 Searching for Lamda that Minimizes Along All modes
 Value Taken    Lamda =  -0.00045122
 Step Taken.  Stepsize is  0.197938

                             Maximum     Tolerance    Cnvgd?
         Gradient           0.004324      0.000300      NO
         Displacement       0.169643      0.001200      NO
         Energy change     -0.000702      0.000001      NO


 New Cartesian Coordinates Obtained by Inverse Iteration

 Displacement from previous Coordinates is:  0.698235
 ----------------------------------------------------------------
             Standard Nuclear Orientation (Angstroms)
    I     Atom           X                Y                Z
 ----------------------------------------------------------------
    1      C      -0.0248026702     0.0038169937     0.0007768680
    2      C      -0.0154630160     0.2877489765     1.3649050481
    3      H       0.9156823167     0.4836277301     1.8802508697
    4      C      -1.2052975596     0.3129486250     2.0832957202
    5      Cl     -1.1305639481     0.6758873968     3.7902919844
    6      C      -2.4327819725     0.0510146555     1.4580965562
    7      Cl     -3.9143862195     0.0718175721     2.3572486555
    8      C      -2.4249688277    -0.2328397164     0.0846235802
    9      Cl     -3.9141314241    -0.5693243390    -0.7644612133
   10      C      -1.2363385857    -0.2548429512    -0.6370474333
   11      H      -1.2676699435    -0.4702226859    -1.6971576346
   12      C       1.2544950842    -0.0268521246    -0.7626998107
   13      C       2.1899702529    -1.0608280745    -0.5955025406
   14      Cl      1.8417254608    -2.3766365777     0.5191825791
   15      C       3.3934829348    -1.1008498995    -1.2918274525
   16      H       4.0790464630    -1.9213337199    -1.1287977866
   17      C       3.6905508683    -0.0817593200    -2.1900769853
   18      H       4.6256642258    -0.1021016369    -2.7374950905
   19      C       2.7954663527     0.9631403476    -2.3913109859
   20      H       3.0159507230     1.7638887624    -3.0841256863
   21      C       1.5993086245     0.9779159090    -1.6808384698
   22      Cl      0.5054740708     2.3306706985    -1.9432619075
 ----------------------------------------------------------------
 Nuclear Repulsion Energy =        1737.27177695 hartrees
 There are       81 alpha and       81 beta electrons
 Applying Cartesian multipole field
    Component          Value
    ---------          -----
     (2,0,0)        1.00000E-11
     (0,2,0)        2.00000E-11
     (0,0,2)       -3.00000E-11
 Nucleus-field energy     =    -0.0000000109 hartrees
 Requested basis set is 6-311++G(d,p)
 There are 162 shells and 449 basis functions
 A cutoff of  1.0D-15 yielded  10167 shell pairs
 There are     84437 function pairs (     90722 Cartesian)
 Smallest overlap matrix eigenvalue = 2.88E-07
 Linear dependence detected in AO basis
 Number of orthogonalized atomic orbitals = 444
 Maximum deviation from orthogonality = 2.267E-10
 Guess from superposition of atomic densities
 Warning:  Energy on first SCF cycle will be non-variational
 SAD guess density has 162.000000 electrons

 -----------------------------------------------------------------------
  General SCF calculation program by
  Eric Jon Sundstrom, Paul Horn, Yuezhi Mao, Dmitri Zuev, Alec White,
  David Stuck, Shaama M.S., Shane Yost, Joonho Lee, David Small,
  Daniel Levine, Susi Lehtola, Hugh Burton, Evgeny Epifanovsky,
  Bang C. Huynh
 -----------------------------------------------------------------------
 Exchange:     0.2000 Hartree-Fock + 0.0800 Slater + 0.7200 B88
 Correlation:  0.1900 VWN1RPA + 0.8100 LYP
 Using SG-1 standard quadrature grid
 A restricted SCF calculation will be
 performed using DIIS
 SCF converges when DIIS error is below 1.0e-08
 ---------------------------------------
  Cycle       Energy         DIIS error
 ---------------------------------------
    1   -2765.4950700759      2.92e-02  
    2   -2761.3631166689      2.42e-03  
    3   -2761.2493407750      3.10e-03  
    4   -2761.5053315617      6.04e-04  
    5   -2761.5129801842      3.07e-04  
    6   -2761.5150797030      1.14e-04  
    7   -2761.5153796258      3.56e-05  
    8   -2761.5154108154      1.06e-05  
    9   -2761.5154133407      2.67e-06  
   10   -2761.5154135087      9.15e-07  
   11   -2761.5154135286      1.99e-07  
   12   -2761.5154135295      7.53e-08  
   13   -2761.5154135297      2.32e-08  
   14   -2761.5154135297      5.53e-09  Convergence criterion met
 ---------------------------------------
 SCF time:   CPU 626.71s  wall 627.00s 
 SCF   energy in the final basis set =    -2761.5154135297
 Total energy in the final basis set =    -2761.5154135297

 --------------------------------------------------------------

                    Orbital Energies (a.u.)
 --------------------------------------------------------------

 Alpha MOs
 -- Occupied --
********-101.5714-101.5713-101.5709-101.5709 -10.2710 -10.2681 -10.2680
-10.2679 -10.2679 -10.2328 -10.2249 -10.2136 -10.2119 -10.2116 -10.2113
-10.2112  -9.4875  -9.4861  -9.4861  -9.4855  -9.4855  -7.2525  -7.2509
 -7.2508  -7.2504  -7.2502  -7.2424  -7.2414  -7.2410  -7.2409  -7.2404
 -7.2404  -7.2403  -7.2403  -7.2398  -7.2396  -0.9476  -0.9328  -0.8949
 -0.8928  -0.8747  -0.8536  -0.8467  -0.7959  -0.7589  -0.7574  -0.7463
 -0.6613  -0.6374  -0.6266  -0.6144  -0.5532  -0.5308  -0.5273  -0.5154
 -0.4933  -0.4783  -0.4631  -0.4606  -0.4591  -0.4462  -0.4326  -0.4261
 -0.4063  -0.4011  -0.3971  -0.3836  -0.3802  -0.3616  -0.3474  -0.3431
 -0.3424  -0.3396  -0.3355  -0.3262  -0.3156  -0.2863  -0.2717  -0.2679
 -0.2645
 -- Virtual --
 -0.0615  -0.0541  -0.0448  -0.0398  -0.0344  -0.0217  -0.0129   0.0067
  0.0081   0.0124   0.0155   0.0179   0.0228   0.0300   0.0330   0.0466
  0.0494   0.0506   0.0603   0.0634   0.0704   0.0718   0.0749   0.0797
  0.0802   0.0869   0.0895   0.0984   0.0991   0.0999   0.1014   0.1041
  0.1079   0.1140   0.1164   0.1198   0.1220   0.1250   0.1265   0.1265
  0.1310   0.1333   0.1350   0.1374   0.1397   0.1496   0.1542   0.1568
  0.1644   0.1669   0.1701   0.1711   0.1779   0.1792   0.1860   0.1872
  0.1892   0.1920   0.1974   0.2100   0.2140   0.2165   0.2201   0.2242
  0.2337   0.2364   0.2367   0.2398   0.2510   0.2520   0.2572   0.2610
  0.2629   0.2633   0.2678   0.2689   0.2747   0.2751   0.2767   0.2785
  0.2882   0.2890   0.2947   0.2993   0.3037   0.3131   0.3182   0.3190
  0.3263   0.3335   0.3442   0.3452   0.3746   0.4182   0.4239   0.4312
  0.4333   0.4447   0.4456   0.4549   0.4579   0.4636   0.4704   0.4733
  0.4859   0.4882   0.4911   0.4924   0.5007   0.5105   0.5149   0.5192
  0.5351   0.5468   0.5538   0.5638   0.5692   0.5732   0.5789   0.5873
  0.5964   0.5991   0.6025   0.6094   0.6198   0.6254   0.6324   0.6355
  0.6427   0.6539   0.6555   0.6565   0.6736   0.6776   0.6915   0.6966
  0.7013   0.7105   0.7109   0.7303   0.7423   0.7492   0.7743   0.8016
  0.8171   0.8221   0.8296   0.8365   0.8403   0.8432   0.8482   0.8487
  0.8513   0.8557   0.8560   0.8654   0.8670   0.8702   0.8755   0.8787
  0.8815   0.8857   0.8902   0.9013   0.9105   0.9207   0.9223   0.9274
  0.9369   0.9439   0.9504   0.9555   0.9568   0.9669   0.9692   0.9709
  0.9861   0.9910   1.0054   1.0059   1.0151   1.0262   1.0463   1.0511
  1.0700   1.0822   1.0987   1.1219   1.1359   1.1521   1.1990   1.2024
  1.2287   1.2367   1.2486   1.2604   1.2707   1.2759   1.2888   1.2923
  1.3069   1.3117   1.3288   1.3482   1.3620   1.3804   1.4271   1.4370
  1.4787   1.4807   1.4998   1.5445   1.5479   1.5532   1.5581   1.5847
  1.5931   1.6128   1.6318   1.6419   1.6615   1.6840   1.6850   1.6950
  1.7485   1.7549   1.7752   1.7933   1.8158   1.8253   1.8546   1.8700
  1.8781   1.8812   1.9182   1.9197   1.9231   1.9442   1.9545   1.9588
  1.9590   1.9636   1.9793   2.0159   2.0329   2.0819   2.1090   2.1198
  2.1346   2.1882   2.2229   2.2327   2.2592   2.2628   2.2678   2.2750
  2.2841   2.2894   2.3049   2.3148   2.3165   2.3488   2.3545   2.4202
  2.4274   2.4342   2.4447   2.4482   2.4907   2.5118   2.5200   2.5265
  2.5366   2.5467   2.5579   2.5878   2.6136   2.6581   2.6658   2.6836
  2.7002   2.7121   2.7130   2.7238   2.7397   2.7490   2.7643   2.7745
  2.7769   2.7786   2.7869   2.8140   2.8317   2.8461   2.8668   2.9051
  2.9675   2.9956   3.0808   3.0878   3.1238   3.1300   3.1464   3.1573
  3.1897   3.2113   3.2287   3.2387   3.3377   3.3545   3.3755   3.4360
  3.5183   3.5949   3.6849   3.7038   3.7081   3.7680   3.9707   4.0043
  4.0194   4.0872   4.0949   4.3531   4.8008   4.8260   9.7516   9.7952
  9.8033   9.8145   9.8164  23.3865  23.5372  23.8397  23.8492  23.8773
 23.9150  23.9463  24.0185  24.0399  24.0431  24.1316  24.1504  25.7739
 25.8182  25.8867  25.8930  25.9082  26.0870  26.1090  26.1747  26.2091
 26.3307  26.4819  26.6234  26.6502  26.7965  26.8428 215.7421 215.7908
215.8046 215.8132 215.8171
 --------------------------------------------------------------

          Ground-State Mulliken Net Atomic Charges

     Atom                 Charge (a.u.)
  ----------------------------------------
      1 C                     0.564234
      2 C                    -1.052474
      3 H                     0.226835
      4 C                    -0.265884
      5 Cl                    0.602328
      6 C                    -0.250754
      7 Cl                    0.606588
      8 C                    -0.290317
      9 Cl                    0.601199
     10 C                    -1.032410
     11 H                     0.226865
     12 C                    -0.391667
     13 C                    -0.084445
     14 Cl                    0.442673
     15 C                    -0.104225
     16 H                     0.207946
     17 C                    -0.636697
     18 H                     0.172115
     19 C                    -0.104292
     20 H                     0.207251
     21 C                    -0.087575
     22 Cl                    0.442708
  ----------------------------------------
  Sum of atomic charges =     0.000000

 -----------------------------------------------------------------
                    Cartesian Multipole Moments
 -----------------------------------------------------------------
    Charge (ESU x 10^10)
                 0.0000
    Dipole Moment (Debye)
         X       3.5378      Y      -0.0781      Z      -2.1046
       Tot       4.1173
    Quadrupole Moments (Debye-Ang)
        XX    -125.4446     XY      -0.1429     YY    -135.0628
        XZ      -4.6522     YZ       0.2044     ZZ    -130.6894
    Octopole Moments (Debye-Ang^2)
       XXX     171.3088    XXY      -5.5372    XYY      39.0952
       YYY      -2.1700    XXZ     -58.3366    XYZ      -1.2263
       YYZ     -23.0989    XZZ      58.1616    YZZ       2.4138
       ZZZ     -78.2991
    Hexadecapole Moments (Debye-Ang^3)
      XXXX   -4633.8359   XXXY      71.2752   XXYY   -1006.2448
      XYYY      98.7770   YYYY   -1229.6369   XXXZ     763.7732
      XXYZ      36.5709   XYYZ     302.5300   YYYZ      92.7540
      XXZZ   -1198.9323   XYZZ      60.5266   YYZZ    -686.2596
      XZZZ     884.7649   YZZZ      98.0287   ZZZZ   -2880.6873
 -----------------------------------------------------------------
 Calculating analytic gradient of the SCF energy
 Gradient of SCF Energy
            1           2           3           4           5           6
    1  -0.0003565   0.0008816   0.0002829   0.0002379  -0.0000577  -0.0020006
    2  -0.0000735  -0.0000284  -0.0003266   0.0000779  -0.0001022   0.0001438
    3   0.0003179  -0.0006063   0.0001272   0.0001951  -0.0002583   0.0012248
            7           8           9          10          11          12
    1   0.0010736  -0.0000114   0.0001617   0.0009095   0.0000140  -0.0012412
    2  -0.0001079  -0.0001472   0.0001752  -0.0002488   0.0003030  -0.0001165
    3  -0.0006767  -0.0003502   0.0001453  -0.0005350  -0.0002984   0.0007223
           13          14          15          16          17          18
    1   0.0003497  -0.0006767   0.0006339  -0.0001846  -0.0005214   0.0000974
    2   0.0009068   0.0002461  -0.0005387   0.0001120   0.0000744   0.0000183
    3  -0.0009052   0.0006758  -0.0000637   0.0001365   0.0003773  -0.0000380
           19          20          21          22
    1   0.0004179  -0.0001814   0.0009121  -0.0007405
    2   0.0005662  -0.0000555  -0.0009213   0.0000430
    3  -0.0006473   0.0001372   0.0001355   0.0001840
 Max gradient component =       2.001E-03
 RMS gradient           =       5.470E-04
 Gradient time:  CPU 221.39 s  wall 221.42 s
 Geometry Optimization Parameters
   NAtoms,    NIC,     NZ,  NCons,   NDum,   NFix, NCnnct, MaxDiis
       22     155      22       0       0       0       0       0

 Cartesian Hessian Update
 Hessian updated using BFGS update


** GEOMETRY OPTIMIZATION IN DELOCALIZED INTERNAL COORDINATES **
   Searching for a Minimum

   Optimization Cycle:   5

                       Coordinates (Angstroms)
     ATOM                X               Y               Z
      1  C        -0.0248026702    0.0038169937    0.0007768680
      2  C        -0.0154630160    0.2877489765    1.3649050481
      3  H         0.9156823167    0.4836277301    1.8802508697
      4  C        -1.2052975596    0.3129486250    2.0832957202
      5  Cl       -1.1305639481    0.6758873968    3.7902919844
      6  C        -2.4327819725    0.0510146555    1.4580965562
      7  Cl       -3.9143862195    0.0718175721    2.3572486555
      8  C        -2.4249688277   -0.2328397164    0.0846235802
      9  Cl       -3.9141314241   -0.5693243390   -0.7644612133
     10  C        -1.2363385857   -0.2548429512   -0.6370474333
     11  H        -1.2676699435   -0.4702226859   -1.6971576346
     12  C         1.2544950842   -0.0268521246   -0.7626998107
     13  C         2.1899702529   -1.0608280745   -0.5955025406
     14  Cl        1.8417254608   -2.3766365777    0.5191825791
     15  C         3.3934829348   -1.1008498995   -1.2918274525
     16  H         4.0790464630   -1.9213337199   -1.1287977866
     17  C         3.6905508683   -0.0817593200   -2.1900769853
     18  H         4.6256642258   -0.1021016369   -2.7374950905
     19  C         2.7954663527    0.9631403476   -2.3913109859
     20  H         3.0159507230    1.7638887624   -3.0841256863
     21  C         1.5993086245    0.9779159090   -1.6808384698
     22  Cl        0.5054740708    2.3306706985   -1.9432619075
   Point Group: c1    Number of degrees of freedom:    60


   Energy is  -2761.515413530

 Hessian updated using BFGS update

 60 Hessian modes will be used to form the next step
  Hessian Eigenvalues:
     0.004515    0.019240    0.019533    0.023203    0.023238    0.023662
     0.023739    0.023854    0.023917    0.024020    0.024090    0.024113
     0.024114    0.024136    0.024138    0.024150    0.024216    0.024382
     0.028188    0.159459    0.159981    0.159999    0.160008    0.160196
     0.216530    0.229475    0.234804    0.234926    0.241616    0.249811
     0.249971    0.249992    0.250000    0.250007    0.255685    0.265592
     0.279904    0.301017    0.301033    0.301180    0.302339    0.311586
     0.350486    0.356659    0.356665    0.356691    0.357064    0.359808
     0.424244    0.432123    0.434259    0.458514    0.467791    0.469484
     0.469916    0.478154    0.478205    0.478634    0.485904    0.509048

 Minimum search - taking simple RFO step
 Searching for Lamda that Minimizes Along All modes
 Value Taken    Lamda =  -0.00033345
 Step Taken.  Stepsize is  0.236080

                             Maximum     Tolerance    Cnvgd?
         Gradient           0.002421      0.000300      NO
         Displacement       0.212374      0.001200      NO
         Energy change     -0.000333      0.000001      NO


 New Cartesian Coordinates Obtained by Inverse Iteration

 Displacement from previous Coordinates is:  0.869030
 ----------------------------------------------------------------
             Standard Nuclear Orientation (Angstroms)
    I     Atom           X                Y                Z
 ----------------------------------------------------------------
    1      C      -0.0237145998     0.0070458806     0.0017596290
    2      C      -0.0228804157     0.3564605131     1.3505297690
    3      H       0.9022315881     0.6055945497     1.8533741884
    4      C      -1.2132992912     0.3819873509     2.0675609635
    5      Cl     -1.1521425288     0.8350157526     3.7539063453
    6      C      -2.4311867319     0.0514306042     1.4570644929
    7      Cl     -3.9141827734     0.0716504427     2.3565258439
    8      C      -2.4149062489    -0.2983285354     0.0993137692
    9      Cl     -3.8914476339    -0.7354879730    -0.7267920055
   10      C      -1.2264485627    -0.3161288135    -0.6222460212
   11      H      -1.2493103101    -0.5857049633    -1.6700621876
   12      C       1.2585994035    -0.0251215892    -0.7611576568
   13      C       2.1580157145    -1.0965305235    -0.6475229181
   14      Cl      1.7648948166    -2.4531038231     0.4004502204
   15      C       3.3593892929    -1.1384206407    -1.3472339495
   16      H       4.0182398007    -1.9885455141    -1.2313339900
   17      C       3.6900038116    -0.0826346246    -2.1896736823
   18      H       4.6241512228    -0.1040153703    -2.7386282971
   19      C       2.8290198700     0.9996027935    -2.3344545707
   20      H       3.0763812961     1.8271772450    -2.9857601644
   21      C       1.6321378530     1.0141593152    -1.6255695204
   22      Cl      0.5668676375     2.3987845450    -1.8259813934
 ----------------------------------------------------------------
 Nuclear Repulsion Energy =        1736.71640077 hartrees
 There are       81 alpha and       81 beta electrons
 Applying Cartesian multipole field
    Component          Value
    ---------          -----
     (2,0,0)        1.00000E-11
     (0,2,0)        2.00000E-11
     (0,0,2)       -3.00000E-11
 Nucleus-field energy     =    -0.0000000075 hartrees
 Requested basis set is 6-311++G(d,p)
 There are 162 shells and 449 basis functions
 A cutoff of  1.0D-15 yielded  10172 shell pairs
 There are     84574 function pairs (     90881 Cartesian)
 Smallest overlap matrix eigenvalue = 2.41E-07
 Linear dependence detected in AO basis
 Number of orthogonalized atomic orbitals = 444
 Maximum deviation from orthogonality = 2.110E-10
 Guess from superposition of atomic densities
 Warning:  Energy on first SCF cycle will be non-variational
 SAD guess density has 162.000000 electrons

 -----------------------------------------------------------------------
  General SCF calculation program by
  Eric Jon Sundstrom, Paul Horn, Yuezhi Mao, Dmitri Zuev, Alec White,
  David Stuck, Shaama M.S., Shane Yost, Joonho Lee, David Small,
  Daniel Levine, Susi Lehtola, Hugh Burton, Evgeny Epifanovsky,
  Bang C. Huynh
 -----------------------------------------------------------------------
 Exchange:     0.2000 Hartree-Fock + 0.0800 Slater + 0.7200 B88
 Correlation:  0.1900 VWN1RPA + 0.8100 LYP
 Using SG-1 standard quadrature grid
 A restricted SCF calculation will be
 performed using DIIS
 SCF converges when DIIS error is below 1.0e-08
 ---------------------------------------
  Cycle       Energy         DIIS error
 ---------------------------------------
    1   -2765.4940198927      2.92e-02  
    2   -2761.3631710980      2.42e-03  
    3   -2761.2495103051      3.10e-03  
    4   -2761.5054458584      6.07e-04  
    5   -2761.5131495021      3.09e-04  
    6   -2761.5152842358      1.14e-04  
    7   -2761.5155850866      3.54e-05  
    8   -2761.5156159586      1.06e-05  
    9   -2761.5156184830      2.64e-06  
   10   -2761.5156186464      9.13e-07  
   11   -2761.5156186663      1.94e-07  
   12   -2761.5156186671      7.47e-08  
   13   -2761.5156186673      2.28e-08  
   14   -2761.5156186672      4.67e-09  Convergence criterion met
 ---------------------------------------
 SCF time:   CPU 626.67s  wall 627.00s 
 SCF   energy in the final basis set =    -2761.5156186672
 Total energy in the final basis set =    -2761.5156186672

 --------------------------------------------------------------

                    Orbital Energies (a.u.)
 --------------------------------------------------------------

 Alpha MOs
 -- Occupied --
********-101.5714-101.5713-101.5710-101.5710 -10.2710 -10.2682 -10.2681
-10.2677 -10.2677 -10.2322 -10.2249 -10.2135 -10.2118 -10.2116 -10.2112
-10.2111  -9.4873  -9.4861  -9.4860  -9.4856  -9.4855  -7.2523  -7.2508
 -7.2507  -7.2504  -7.2503  -7.2423  -7.2413  -7.2410  -7.2408  -7.2404
 -7.2404  -7.2404  -7.2403  -7.2398  -7.2397  -0.9475  -0.9328  -0.8948
 -0.8928  -0.8744  -0.8535  -0.8468  -0.7957  -0.7589  -0.7575  -0.7463
 -0.6612  -0.6366  -0.6276  -0.6142  -0.5531  -0.5300  -0.5273  -0.5169
 -0.4930  -0.4783  -0.4628  -0.4606  -0.4591  -0.4460  -0.4328  -0.4263
 -0.4058  -0.4014  -0.3962  -0.3838  -0.3802  -0.3610  -0.3475  -0.3427
 -0.3424  -0.3394  -0.3355  -0.3261  -0.3156  -0.2848  -0.2717  -0.2683
 -0.2662
 -- Virtual --
 -0.0577  -0.0548  -0.0439  -0.0437  -0.0350  -0.0216  -0.0130   0.0070
  0.0080   0.0126   0.0149   0.0177   0.0227   0.0298   0.0326   0.0468
  0.0487   0.0520   0.0607   0.0636   0.0688   0.0716   0.0745   0.0794
  0.0812   0.0867   0.0902   0.0977   0.0985   0.0996   0.1018   0.1040
  0.1065   0.1153   0.1162   0.1201   0.1217   0.1250   0.1263   0.1268
  0.1316   0.1318   0.1353   0.1369   0.1406   0.1481   0.1517   0.1560
  0.1649   0.1656   0.1703   0.1719   0.1768   0.1798   0.1865   0.1875
  0.1892   0.1907   0.1994   0.2085   0.2134   0.2152   0.2216   0.2242
  0.2332   0.2351   0.2363   0.2402   0.2511   0.2528   0.2573   0.2615
  0.2623   0.2645   0.2656   0.2679   0.2718   0.2757   0.2767   0.2809
  0.2891   0.2898   0.2980   0.2991   0.3053   0.3079   0.3183   0.3197
  0.3274   0.3335   0.3435   0.3509   0.3776   0.4170   0.4231   0.4316
  0.4372   0.4445   0.4466   0.4551   0.4576   0.4586   0.4689   0.4701
  0.4836   0.4894   0.4927   0.4950   0.5043   0.5114   0.5140   0.5196
  0.5353   0.5474   0.5522   0.5641   0.5654   0.5717   0.5790   0.5872
  0.5967   0.6003   0.6009   0.6153   0.6193   0.6248   0.6367   0.6378
  0.6433   0.6540   0.6556   0.6599   0.6692   0.6820   0.6903   0.6980
  0.7025   0.7100   0.7111   0.7306   0.7420   0.7555   0.7768   0.8036
  0.8214   0.8235   0.8284   0.8387   0.8401   0.8434   0.8486   0.8501
  0.8509   0.8556   0.8567   0.8586   0.8659   0.8681   0.8704   0.8741
  0.8803   0.8863   0.8924   0.9013   0.9070   0.9238   0.9261   0.9283
  0.9369   0.9423   0.9512   0.9568   0.9583   0.9679   0.9685   0.9749
  0.9858   1.0003   1.0011   1.0111   1.0150   1.0311   1.0463   1.0565
  1.0716   1.0751   1.0980   1.1240   1.1334   1.1692   1.1927   1.1966
  1.2282   1.2380   1.2563   1.2695   1.2705   1.2742   1.2917   1.3044
  1.3071   1.3124   1.3257   1.3462   1.3610   1.3897   1.4132   1.4370
  1.4796   1.4801   1.4941   1.5480   1.5527   1.5533   1.5634   1.5857
  1.5903   1.6085   1.6302   1.6440   1.6615   1.6808   1.6891   1.6945
  1.7549   1.7578   1.7765   1.7897   1.8149   1.8211   1.8461   1.8685
  1.8736   1.8798   1.9226   1.9235   1.9238   1.9471   1.9529   1.9573
  1.9621   1.9641   1.9820   2.0210   2.0320   2.0886   2.1132   2.1153
  2.1337   2.1905   2.2232   2.2333   2.2576   2.2595   2.2677   2.2740
  2.2852   2.2871   2.3044   2.3148   2.3172   2.3503   2.3535   2.4195
  2.4238   2.4329   2.4437   2.4489   2.4906   2.5108   2.5201   2.5298
  2.5452   2.5472   2.5568   2.5848   2.6157   2.6520   2.6737   2.6842
  2.6994   2.7118   2.7119   2.7238   2.7353   2.7510   2.7600   2.7660
  2.7770   2.7771   2.7870   2.8308   2.8343   2.8461   2.8683   2.9016
  2.9684   2.9979   3.0871   3.0924   3.1233   3.1311   3.1421   3.1586
  3.1926   3.2100   3.2233   3.2532   3.3373   3.3478   3.3802   3.4384
  3.5240   3.6038   3.6848   3.7039   3.7076   3.7755   3.9731   4.0076
  4.0196   4.0870   4.0944   4.3435   4.8037   4.8212   9.7538   9.7940
  9.8085   9.8141   9.8176  23.3892  23.5385  23.8398  23.8493  23.8776
 23.9160  23.9470  24.0237  24.0403  24.0426  24.1330  24.1538  25.7743
 25.8165  25.8740  25.8940  25.9146  26.0854  26.1059  26.1733  26.2227
 26.3146  26.4901  26.6225  26.6461  26.8041  26.8440 215.7444 215.7893
215.8076 215.8127 215.8214
 --------------------------------------------------------------

          Ground-State Mulliken Net Atomic Charges

     Atom                 Charge (a.u.)
  ----------------------------------------
      1 C                     0.605366
      2 C                    -1.106461
      3 H                     0.226316
      4 C                    -0.253371
      5 Cl                    0.599515
      6 C                    -0.291292
      7 Cl                    0.603447
      8 C                    -0.280277
      9 Cl                    0.599116
     10 C                    -1.060243
     11 H                     0.226679
     12 C                    -0.437972
     13 C                    -0.071150
     14 Cl                    0.432437
     15 C                    -0.071859
     16 H                     0.205458
     17 C                    -0.587575
     18 H                     0.173552
     19 C                    -0.074834
     20 H                     0.204992
     21 C                    -0.074296
     22 Cl                    0.432453
  ----------------------------------------
  Sum of atomic charges =     0.000000

 -----------------------------------------------------------------
                    Cartesian Multipole Moments
 -----------------------------------------------------------------
    Charge (ESU x 10^10)
                 0.0000
    Dipole Moment (Debye)
         X       3.5459      Y      -0.0754      Z      -2.1118
       Tot       4.1278
    Quadrupole Moments (Debye-Ang)
        XX    -125.4913     XY      -0.0806     YY    -134.9123
        XZ      -4.6949     YZ       0.3320     ZZ    -130.7603
    Octopole Moments (Debye-Ang^2)
       XXX     171.2265    XXY      -5.0900    XYY      39.8280
       YYY      -1.9487    XXZ     -58.8172    XYZ      -0.9809
       YYZ     -23.5196    XZZ      58.2248    YZZ       2.1699
       ZZZ     -77.6955
    Hexadecapole Moments (Debye-Ang^3)
      XXXX   -4609.2684   XXXY      45.8303   XXYY   -1014.9947
      XYYY      68.4128   YYYY   -1332.6252   XXXZ     783.7826
      XXYZ      22.0460   XYYZ     308.3014   YYYZ      43.7508
      XXZZ   -1180.3413   XYZZ      50.1593   YYZZ    -688.6481
      XZZZ     909.0681   YZZZ      53.9681   ZZZZ   -2805.7952
 -----------------------------------------------------------------
 Calculating analytic gradient of the SCF energy
 Gradient of SCF Energy
            1           2           3           4           5           6
    1  -0.0009067   0.0003500   0.0001381   0.0003621  -0.0001449  -0.0012130
    2  -0.0001784   0.0001204  -0.0001507  -0.0000873   0.0000779  -0.0000315
    3   0.0002039  -0.0002454   0.0000453  -0.0001337  -0.0000991   0.0008408
            7           8           9          10          11          12
    1   0.0006456   0.0004539  -0.0001404   0.0005220   0.0000115   0.0002365
    2  -0.0000301   0.0002505  -0.0002111   0.0002259   0.0001739   0.0003323
    3  -0.0003994  -0.0003856   0.0001397  -0.0001773  -0.0001839  -0.0001280
           13          14          15          16          17          18
    1   0.0003572  -0.0003835   0.0001204  -0.0000917  -0.0002839   0.0000856
    2   0.0007682  -0.0002241  -0.0001996   0.0000339   0.0000271  -0.0000047
    3  -0.0004794   0.0004065  -0.0000294  -0.0000245   0.0002649  -0.0000460
           19          20          21          22
    1   0.0000810  -0.0000163   0.0006179  -0.0008014
    2   0.0000764  -0.0000203  -0.0008735  -0.0000752
    3  -0.0000843   0.0001135   0.0002487   0.0001526
 Max gradient component =       1.213E-03
 RMS gradient           =       3.617E-04
 Gradient time:  CPU 222.02 s  wall 222.05 s
 Geometry Optimization Parameters
   NAtoms,    NIC,     NZ,  NCons,   NDum,   NFix, NCnnct, MaxDiis
       22     155      22       0       0       0       0       0

 Cartesian Hessian Update
 Hessian updated using BFGS update


** GEOMETRY OPTIMIZATION IN DELOCALIZED INTERNAL COORDINATES **
   Searching for a Minimum

   Optimization Cycle:   6

                       Coordinates (Angstroms)
     ATOM                X               Y               Z
      1  C        -0.0237145998    0.0070458806    0.0017596290
      2  C        -0.0228804157    0.3564605131    1.3505297690
      3  H         0.9022315881    0.6055945497    1.8533741884
      4  C        -1.2132992912    0.3819873509    2.0675609635
      5  Cl       -1.1521425288    0.8350157526    3.7539063453
      6  C        -2.4311867319    0.0514306042    1.4570644929
      7  Cl       -3.9141827734    0.0716504427    2.3565258439
      8  C        -2.4149062489   -0.2983285354    0.0993137692
      9  Cl       -3.8914476339   -0.7354879730   -0.7267920055
     10  C        -1.2264485627   -0.3161288135   -0.6222460212
     11  H        -1.2493103101   -0.5857049633   -1.6700621876
     12  C         1.2585994035   -0.0251215892   -0.7611576568
     13  C         2.1580157145   -1.0965305235   -0.6475229181
     14  Cl        1.7648948166   -2.4531038231    0.4004502204
     15  C         3.3593892929   -1.1384206407   -1.3472339495
     16  H         4.0182398007   -1.9885455141   -1.2313339900
     17  C         3.6900038116   -0.0826346246   -2.1896736823
     18  H         4.6241512228   -0.1040153703   -2.7386282971
     19  C         2.8290198700    0.9996027935   -2.3344545707
     20  H         3.0763812961    1.8271772450   -2.9857601644
     21  C         1.6321378530    1.0141593152   -1.6255695204
     22  Cl        0.5668676375    2.3987845450   -1.8259813934
   Point Group: c1    Number of degrees of freedom:    60


   Energy is  -2761.515618667

 Hessian updated using BFGS update

 60 Hessian modes will be used to form the next step
  Hessian Eigenvalues:
     0.003603    0.019231    0.019615    0.023228    0.023295    0.023654
     0.023703    0.023905    0.024008    0.024020    0.024090    0.024113
     0.024116    0.024135    0.024138    0.024153    0.024321    0.025854
     0.027863    0.159478    0.159983    0.159999    0.160009    0.160150
     0.216620    0.229446    0.234791    0.234928    0.241238    0.249822
     0.249965    0.249991    0.250000    0.250741    0.253973    0.269949
     0.274061    0.299859    0.301037    0.301259    0.301782    0.303112
     0.350532    0.356663    0.356672    0.356677    0.356735    0.359385
     0.424236    0.432113    0.435217    0.450475    0.467798    0.469477
     0.472715    0.477394    0.478212    0.478268    0.484582    0.499933

 Minimum search - taking simple RFO step
 Searching for Lamda that Minimizes Along All modes
 Value Taken    Lamda =  -0.00008024
 Step Taken.  Stepsize is  0.110338

                             Maximum     Tolerance    Cnvgd?
         Gradient           0.001487      0.000300      NO
         Displacement       0.091036      0.001200      NO
         Energy change     -0.000205      0.000001      NO


 New Cartesian Coordinates Obtained by Inverse Iteration

 Displacement from previous Coordinates is:  0.376535
 ----------------------------------------------------------------
             Standard Nuclear Orientation (Angstroms)
    I     Atom           X                Y                Z
 ----------------------------------------------------------------
    1      C      -0.0237964510     0.0090047149     0.0019675133
    2      C      -0.0280640552     0.3861380616     1.3434282507
    3      H       0.8931854289     0.6606481989     1.8398684112
    4      C      -1.2186440621     0.4094504831     2.0605248975
    5      Cl     -1.1623622410     0.8961059279     3.7378276667
    6      C      -2.4314863354     0.0496935502     1.4570462530
    7      Cl     -3.9163682700     0.0718429536     2.3562977588
    8      C      -2.4108399633    -0.3307524610     0.1080974265
    9      Cl     -3.8809130519    -0.8007184494    -0.7111522934
   10      C      -1.2220080041    -0.3482410300    -0.6127985867
   11      H      -1.2406314104    -0.6433799456    -1.6536649696
   12      C       1.2586532241    -0.0225877099    -0.7621944891
   13      C       2.1418742015    -1.1094615364    -0.6716956805
   14      Cl      1.7331806101    -2.4773837204     0.3532586627
   15      C       3.3431776838    -1.1527522363    -1.3717616059
   16      H       3.9911991316    -2.0134978830    -1.2728451768
   17      C       3.6886069203    -0.0847245679    -2.1926319510
   18      H       4.6224370827    -0.1076458413    -2.7417606603
   19      C       2.8439411913     1.0132762527    -2.3128567809
   20      H       3.1041312258     1.8507251994    -2.9466011982
   21      C       1.6476963148     1.0314575477    -1.6026401111
   22      Cl      0.6074440402     2.4376891126    -1.7716444725
 ----------------------------------------------------------------
 Nuclear Repulsion Energy =        1736.12470691 hartrees
 There are       81 alpha and       81 beta electrons
 Applying Cartesian multipole field
    Component          Value
    ---------          -----
     (2,0,0)        1.00000E-11
     (0,2,0)        2.00000E-11
     (0,0,2)       -3.00000E-11
 Nucleus-field energy     =    -0.0000000061 hartrees
 Requested basis set is 6-311++G(d,p)
 There are 162 shells and 449 basis functions
 A cutoff of  1.0D-15 yielded  10172 shell pairs
 There are     84538 function pairs (     90837 Cartesian)
 Smallest overlap matrix eigenvalue = 2.13E-07
 Linear dependence detected in AO basis
 Number of orthogonalized atomic orbitals = 444
 Maximum deviation from orthogonality = 1.600E-10
 Guess from superposition of atomic densities
 Warning:  Energy on first SCF cycle will be non-variational
 SAD guess density has 162.000000 electrons

 -----------------------------------------------------------------------
  General SCF calculation program by
  Eric Jon Sundstrom, Paul Horn, Yuezhi Mao, Dmitri Zuev, Alec White,
  David Stuck, Shaama M.S., Shane Yost, Joonho Lee, David Small,
  Daniel Levine, Susi Lehtola, Hugh Burton, Evgeny Epifanovsky,
  Bang C. Huynh
 -----------------------------------------------------------------------
 Exchange:     0.2000 Hartree-Fock + 0.0800 Slater + 0.7200 B88
 Correlation:  0.1900 VWN1RPA + 0.8100 LYP
 Using SG-1 standard quadrature grid
 A restricted SCF calculation will be
 performed using DIIS
 SCF converges when DIIS error is below 1.0e-08
 ---------------------------------------
  Cycle       Energy         DIIS error
 ---------------------------------------
    1   -2765.4916601082      2.92e-02  
    2   -2761.3631854714      2.42e-03  
    3   -2761.2494908977      3.10e-03  
    4   -2761.5055213016      6.06e-04  
    5   -2761.5132038128      3.09e-04  
    6   -2761.5153388819      1.14e-04  
    7   -2761.5156397517      3.54e-05  
    8   -2761.5156706355      1.06e-05  
    9   -2761.5156731608      2.63e-06  
   10   -2761.5156733227      9.13e-07  
   11   -2761.5156733429      1.93e-07  
   12   -2761.5156733435      7.43e-08  
   13   -2761.5156733435      2.28e-08  
   14   -2761.5156733436      4.94e-09  Convergence criterion met
 ---------------------------------------
 SCF time:   CPU 624.54s  wall 625.00s 
 SCF   energy in the final basis set =    -2761.5156733436
 Total energy in the final basis set =    -2761.5156733436

 --------------------------------------------------------------

                    Orbital Energies (a.u.)
 --------------------------------------------------------------

 Alpha MOs
 -- Occupied --
********-101.5715-101.5714-101.5711-101.5711 -10.2710 -10.2683 -10.2682
-10.2677 -10.2676 -10.2322 -10.2250 -10.2134 -10.2118 -10.2116 -10.2111
-10.2110  -9.4872  -9.4862  -9.4861  -9.4856  -9.4856  -7.2522  -7.2509
 -7.2508  -7.2505  -7.2504  -7.2422  -7.2412  -7.2411  -7.2409  -7.2405
 -7.2405  -7.2405  -7.2404  -7.2399  -7.2398  -0.9474  -0.9327  -0.8948
 -0.8930  -0.8742  -0.8535  -0.8468  -0.7956  -0.7589  -0.7574  -0.7463
 -0.6611  -0.6363  -0.6278  -0.6141  -0.5530  -0.5296  -0.5272  -0.5173
 -0.4929  -0.4783  -0.4627  -0.4606  -0.4591  -0.4459  -0.4328  -0.4262
 -0.4056  -0.4015  -0.3960  -0.3840  -0.3803  -0.3607  -0.3475  -0.3426
 -0.3424  -0.3394  -0.3355  -0.3262  -0.3156  -0.2842  -0.2715  -0.2684
 -0.2669
 -- Virtual --
 -0.0559  -0.0550  -0.0457  -0.0436  -0.0352  -0.0214  -0.0130   0.0071
  0.0080   0.0126   0.0148   0.0176   0.0226   0.0297   0.0324   0.0470
  0.0485   0.0524   0.0609   0.0637   0.0683   0.0715   0.0744   0.0793
  0.0815   0.0869   0.0905   0.0974   0.0982   0.0995   0.1018   0.1040
  0.1060   0.1159   0.1162   0.1195   0.1223   0.1250   0.1261   0.1269
  0.1312   0.1321   0.1355   0.1365   0.1414   0.1472   0.1510   0.1557
  0.1646   0.1650   0.1704   0.1723   0.1763   0.1799   0.1866   0.1877
  0.1893   0.1902   0.2006   0.2078   0.2130   0.2146   0.2220   0.2241
  0.2329   0.2345   0.2362   0.2408   0.2506   0.2532   0.2573   0.2607
  0.2624   0.2649   0.2651   0.2678   0.2696   0.2757   0.2769   0.2822
  0.2895   0.2911   0.2968   0.3018   0.3032   0.3099   0.3185   0.3198
  0.3285   0.3335   0.3433   0.3533   0.3798   0.4165   0.4229   0.4308
  0.4405   0.4446   0.4467   0.4548   0.4552   0.4589   0.4679   0.4691
  0.4829   0.4896   0.4933   0.4958   0.5062   0.5102   0.5161   0.5198
  0.5355   0.5476   0.5513   0.5637   0.5653   0.5710   0.5787   0.5869
  0.5957   0.6007   0.6017   0.6170   0.6194   0.6246   0.6371   0.6402
  0.6435   0.6532   0.6557   0.6619   0.6661   0.6854   0.6900   0.6989
  0.7020   0.7086   0.7142   0.7315   0.7419   0.7575   0.7781   0.8057
  0.8231   0.8246   0.8286   0.8379   0.8391   0.8441   0.8487   0.8504
  0.8507   0.8541   0.8558   0.8593   0.8636   0.8662   0.8685   0.8732
  0.8805   0.8873   0.8938   0.9005   0.9054   0.9253   0.9260   0.9306
  0.9371   0.9420   0.9523   0.9575   0.9585   0.9671   0.9687   0.9777
  0.9850   0.9979   1.0044   1.0127   1.0153   1.0323   1.0468   1.0587
  1.0699   1.0727   1.0971   1.1241   1.1323   1.1780   1.1894   1.1958
  1.2283   1.2379   1.2589   1.2696   1.2734   1.2739   1.2950   1.3081
  1.3091   1.3127   1.3252   1.3464   1.3607   1.3929   1.4093   1.4370
  1.4800   1.4804   1.4914   1.5482   1.5529   1.5551   1.5666   1.5853
  1.5892   1.6060   1.6298   1.6450   1.6617   1.6799   1.6911   1.6942
  1.7587   1.7606   1.7769   1.7879   1.8146   1.8191   1.8427   1.8675
  1.8719   1.8796   1.9232   1.9244   1.9252   1.9484   1.9519   1.9560
  1.9623   1.9649   1.9835   2.0231   2.0317   2.0919   2.1104   2.1180
  2.1335   2.1911   2.2234   2.2335   2.2566   2.2588   2.2680   2.2726
  2.2859   2.2865   2.3041   2.3153   2.3177   2.3473   2.3546   2.4190
  2.4219   2.4300   2.4440   2.4487   2.4904   2.5110   2.5190   2.5308
  2.5482   2.5490   2.5559   2.5837   2.6165   2.6494   2.6769   2.6844
  2.6990   2.7115   2.7116   2.7237   2.7327   2.7524   2.7580   2.7609
  2.7759   2.7763   2.7873   2.8331   2.8352   2.8453   2.8734   2.9002
  2.9685   2.9981   3.0893   3.0938   3.1234   3.1314   3.1390   3.1594
  3.1937   3.2096   3.2211   3.2617   3.3369   3.3446   3.3819   3.4389
  3.5270   3.6080   3.6841   3.7040   3.7076   3.7782   3.9738   4.0097
  4.0199   4.0870   4.0939   4.3407   4.8045   4.8188   9.7546   9.7936
  9.8050   9.8137   9.8261  23.3908  23.5391  23.8400  23.8481  23.8776
 23.9162  23.9470  24.0243  24.0399  24.0419  24.1329  24.1540  25.7743
 25.8159  25.8656  25.8946  25.9172  26.0844  26.1044  26.1736  26.2273
 26.3057  26.4933  26.6211  26.6423  26.8074  26.8459 215.7452 215.7889
215.8031 215.8123 215.8311
 --------------------------------------------------------------

          Ground-State Mulliken Net Atomic Charges

     Atom                 Charge (a.u.)
  ----------------------------------------
      1 C                     0.613693
      2 C                    -1.110650
      3 H                     0.226364
      4 C                    -0.251594
      5 Cl                    0.600109
      6 C                    -0.303574
      7 Cl                    0.601256
      8 C                    -0.274616
      9 Cl                    0.599027
     10 C                    -1.094079
     11 H                     0.226681
     12 C                    -0.463702
     13 C                    -0.064001
     14 Cl                    0.425212
     15 C                    -0.044774
     16 H                     0.204177
     17 C                    -0.565876
     18 H                     0.174258
     19 C                    -0.057869
     20 H                     0.203862
     21 C                    -0.068024
     22 Cl                    0.424120
  ----------------------------------------
  Sum of atomic charges =     0.000000

 -----------------------------------------------------------------
                    Cartesian Multipole Moments
 -----------------------------------------------------------------
    Charge (ESU x 10^10)
                -0.0000
    Dipole Moment (Debye)
         X       3.5463      Y      -0.0806      Z      -2.1137
       Tot       4.1292
    Quadrupole Moments (Debye-Ang)
        XX    -125.5469     XY      -0.0634     YY    -134.8356
        XZ      -4.6869     YZ       0.3889     ZZ    -130.7885
    Octopole Moments (Debye-Ang^2)
       XXX     170.9013    XXY      -5.0685    XYY      40.0234
       YYY      -2.2824    XXZ     -59.1018    XYZ      -0.8964
       YYZ     -23.7260    XZZ      58.1893    YZZ       1.8986
       ZZZ     -77.6229
    Hexadecapole Moments (Debye-Ang^3)
      XXXX   -4601.5442   XXXY      32.5801   XXYY   -1019.9550
      XYYY      53.4216   YYYY   -1378.3635   XXXZ     794.1551
      XXYZ      16.2610   XYYZ     311.3575   YYYZ      24.4140
      XXZZ   -1173.1867   XYZZ      44.9205   YYZZ    -690.2814
      XZZZ     920.6758   YZZZ      36.3097   ZZZZ   -2774.9134
 -----------------------------------------------------------------
 Calculating analytic gradient of the SCF energy
 Gradient of SCF Energy
            1           2           3           4           5           6
    1  -0.0005526   0.0001942   0.0000585   0.0001127  -0.0000543  -0.0003875
    2   0.0000423  -0.0000788  -0.0001274  -0.0000349   0.0000854   0.0000242
    3   0.0000770   0.0000543  -0.0000148  -0.0000887  -0.0000158   0.0002409
            7           8           9          10          11          12
    1   0.0001339   0.0002884  -0.0000678   0.0000773  -0.0000054   0.0004205
    2   0.0000085   0.0000260  -0.0001193  -0.0000316   0.0001026  -0.0000536
    3  -0.0000922  -0.0000973  -0.0000180  -0.0000056  -0.0000562  -0.0001265
           13          14          15          16          17          18
    1  -0.0000356  -0.0001508   0.0000057   0.0000141  -0.0000847   0.0000218
    2   0.0001481   0.0000722  -0.0000114  -0.0000102   0.0000204   0.0000212
    3  -0.0002326   0.0002154   0.0001544  -0.0000353  -0.0000088   0.0000273
           19          20          21          22
    1  -0.0000475   0.0000682   0.0002144  -0.0002234
    2   0.0000418   0.0000249  -0.0001232  -0.0000272
    3  -0.0000059   0.0000322   0.0000405  -0.0000442
 Max gradient component =       5.526E-04
 RMS gradient           =       1.397E-04
 Gradient time:  CPU 230.56 s  wall 230.61 s
 Geometry Optimization Parameters
   NAtoms,    NIC,     NZ,  NCons,   NDum,   NFix, NCnnct, MaxDiis
       22     155      22       0       0       0       0       0

 Cartesian Hessian Update
 Hessian updated using BFGS update


** GEOMETRY OPTIMIZATION IN DELOCALIZED INTERNAL COORDINATES **
   Searching for a Minimum

   Optimization Cycle:   7

                       Coordinates (Angstroms)
     ATOM                X               Y               Z
      1  C        -0.0237964510    0.0090047149    0.0019675133
      2  C        -0.0280640552    0.3861380616    1.3434282507
      3  H         0.8931854289    0.6606481989    1.8398684112
      4  C        -1.2186440621    0.4094504831    2.0605248975
      5  Cl       -1.1623622410    0.8961059279    3.7378276667
      6  C        -2.4314863354    0.0496935502    1.4570462530
      7  Cl       -3.9163682700    0.0718429536    2.3562977588
      8  C        -2.4108399633   -0.3307524610    0.1080974265
      9  Cl       -3.8809130519   -0.8007184494   -0.7111522934
     10  C        -1.2220080041   -0.3482410300   -0.6127985867
     11  H        -1.2406314104   -0.6433799456   -1.6536649696
     12  C         1.2586532241   -0.0225877099   -0.7621944891
     13  C         2.1418742015   -1.1094615364   -0.6716956805
     14  Cl        1.7331806101   -2.4773837204    0.3532586627
     15  C         3.3431776838   -1.1527522363   -1.3717616059
     16  H         3.9911991316   -2.0134978830   -1.2728451768
     17  C         3.6886069203   -0.0847245679   -2.1926319510
     18  H         4.6224370827   -0.1076458413   -2.7417606603
     19  C         2.8439411913    1.0132762527   -2.3128567809
     20  H         3.1041312258    1.8507251994   -2.9466011982
     21  C         1.6476963148    1.0314575477   -1.6026401111
     22  Cl        0.6074440402    2.4376891126   -1.7716444725
   Point Group: c1    Number of degrees of freedom:    60


   Energy is  -2761.515673344

 Hessian updated using BFGS update

 60 Hessian modes will be used to form the next step
  Hessian Eigenvalues:
     0.002189    0.019231    0.019898    0.022435    0.023316    0.023409
     0.023690    0.023892    0.023989    0.024066    0.024094    0.024109
     0.024121    0.024135    0.024142    0.024247    0.024312    0.025263
     0.028572    0.159283    0.159947    0.159999    0.160007    0.160332
     0.216651    0.228314    0.234418    0.234931    0.237017    0.245216
     0.249889    0.249975    0.249999    0.250280    0.253103    0.267172
     0.283892    0.300759    0.301120    0.301217    0.302746    0.304975
     0.351965    0.356664    0.356672    0.356686    0.357197    0.360577
     0.423837    0.432182    0.436304    0.446271    0.467725    0.469633
     0.475925    0.477714    0.478199    0.479263    0.488410    0.497555

 Minimum search - taking simple RFO step
 Searching for Lamda that Minimizes Along All modes
 Value Taken    Lamda =  -0.00004106
 Step Taken.  Stepsize is  0.118059

                             Maximum     Tolerance    Cnvgd?
         Gradient           0.000432      0.000300      NO
         Displacement       0.098662      0.001200      NO
         Energy change     -0.000055      0.000001      NO


 New Cartesian Coordinates Obtained by Inverse Iteration

 Displacement from previous Coordinates is:  0.409754
 ----------------------------------------------------------------
             Standard Nuclear Orientation (Angstroms)
    I     Atom           X                Y                Z
 ----------------------------------------------------------------
    1      C      -0.0216088481     0.0096291287     0.0052556266
    2      C      -0.0342642535     0.4209643222     1.3365600536
    3      H       0.8812983282     0.7244071488     1.8265970321
    4      C      -1.2259186110     0.4411863850     2.0521303194
    5      Cl     -1.1782432781     0.9630943364     3.7191261189
    6      C      -2.4318797205     0.0493857544     1.4553091641
    7      Cl     -3.9193382240     0.0710528732     2.3522097336
    8      C      -2.4043040490    -0.3620360251     0.1160240642
    9      Cl     -3.8662822413    -0.8671407048    -0.6961444286
   10      C      -1.2134616199    -0.3812569454    -0.6017145632
   11      H      -1.2249599747    -0.7044292343    -1.6342978349
   12      C       1.2610323351    -0.0216427593    -0.7586568500
   13      C       2.1278417171    -1.1236295266    -0.6955020624
   14      Cl      1.7020309048    -2.5077671664     0.2987767376
   15      C       3.3267109073    -1.1681216500    -1.4000102520
   16      H       3.9626261877    -2.0400364778    -1.3221665775
   17      C       3.6858932669    -0.0867988903    -2.1971445940
   18      H       4.6173379015    -0.1112663904    -2.7501471416
   19      C       2.8577564610     1.0264923019    -2.2884840349
   20      H       3.1281730291     1.8738501011    -2.9045885262
   21      C       1.6639758566     1.0468188078    -1.5738834462
   22      Cl      0.6459971353     2.4721312323    -1.7051796742
 ----------------------------------------------------------------
 Nuclear Repulsion Energy =        1735.90936139 hartrees
 There are       81 alpha and       81 beta electrons
 Applying Cartesian multipole field
    Component          Value
    ---------          -----
     (2,0,0)        1.00000E-11
     (0,2,0)        2.00000E-11
     (0,0,2)       -3.00000E-11
 Nucleus-field energy     =    -0.0000000045 hartrees
 Requested basis set is 6-311++G(d,p)
 There are 162 shells and 449 basis functions
 A cutoff of  1.0D-15 yielded  10173 shell pairs
 There are     84525 function pairs (     90824 Cartesian)
 Smallest overlap matrix eigenvalue = 1.83E-07
 Linear dependence detected in AO basis
 Number of orthogonalized atomic orbitals = 445
 Maximum deviation from orthogonality = 6.747E-10
 Guess from superposition of atomic densities
 Warning:  Energy on first SCF cycle will be non-variational
 SAD guess density has 162.000000 electrons

 -----------------------------------------------------------------------
  General SCF calculation program by
  Eric Jon Sundstrom, Paul Horn, Yuezhi Mao, Dmitri Zuev, Alec White,
  David Stuck, Shaama M.S., Shane Yost, Joonho Lee, David Small,
  Daniel Levine, Susi Lehtola, Hugh Burton, Evgeny Epifanovsky,
  Bang C. Huynh
 -----------------------------------------------------------------------
 Exchange:     0.2000 Hartree-Fock + 0.0800 Slater + 0.7200 B88
 Correlation:  0.1900 VWN1RPA + 0.8100 LYP
 Using SG-1 standard quadrature grid
 A restricted SCF calculation will be
 performed using DIIS
 SCF converges when DIIS error is below 1.0e-08
 ---------------------------------------
  Cycle       Energy         DIIS error
 ---------------------------------------
    1   -2765.4918347541      2.91e-02  
    2   -2761.3632544201      2.42e-03  
    3   -2761.2494020460      3.10e-03  
    4   -2761.5056793399      6.05e-04  
    5   -2761.5133603351      3.09e-04  
    6   -2761.5155042309      1.14e-04  
    7   -2761.5158052266      3.53e-05  
    8   -2761.5158360530      1.06e-05  
    9   -2761.5158385794      2.61e-06  
   10   -2761.5158387400      9.11e-07  
   11   -2761.5158387599      1.91e-07  
   12   -2761.5158387606      7.39e-08  
   13   -2761.5158387606      2.26e-08  
   14   -2761.5158387607      4.57e-09  Convergence criterion met
 ---------------------------------------
 SCF time:   CPU 718.27s  wall 719.00s 
 SCF   energy in the final basis set =    -2761.5158387607
 Total energy in the final basis set =    -2761.5158387607

 --------------------------------------------------------------

                    Orbital Energies (a.u.)
 --------------------------------------------------------------

 Alpha MOs
 -- Occupied --
********-101.5715-101.5714-101.5711-101.5711 -10.2711 -10.2683 -10.2682
-10.2676 -10.2676 -10.2321 -10.2250 -10.2133 -10.2118 -10.2116 -10.2110
-10.2109  -9.4871  -9.4862  -9.4861  -9.4857  -9.4857  -7.2521  -7.2509
 -7.2508  -7.2506  -7.2504  -7.2420  -7.2411  -7.2411  -7.2409  -7.2406
 -7.2405  -7.2405  -7.2404  -7.2399  -7.2399  -0.9474  -0.9327  -0.8949
 -0.8932  -0.8740  -0.8534  -0.8469  -0.7956  -0.7588  -0.7573  -0.7463
 -0.6611  -0.6361  -0.6280  -0.6140  -0.5530  -0.5294  -0.5272  -0.5176
 -0.4929  -0.4784  -0.4626  -0.4606  -0.4591  -0.4459  -0.4328  -0.4262
 -0.4054  -0.4016  -0.3958  -0.3841  -0.3803  -0.3605  -0.3475  -0.3425
 -0.3424  -0.3393  -0.3355  -0.3262  -0.3156  -0.2837  -0.2714  -0.2684
 -0.2674
 -- Virtual --
 -0.0552  -0.0539  -0.0478  -0.0434  -0.0353  -0.0214  -0.0130   0.0072
  0.0080   0.0126   0.0148   0.0176   0.0223   0.0297   0.0322   0.0473
  0.0482   0.0528   0.0588   0.0638   0.0677   0.0714   0.0743   0.0792
  0.0804   0.0870   0.0907   0.0971   0.0979   0.0995   0.1020   0.1033
  0.1057   0.1162   0.1164   0.1188   0.1228   0.1243   0.1249   0.1269
  0.1305   0.1310   0.1357   0.1362   0.1398   0.1454   0.1504   0.1555
  0.1573   0.1640   0.1704   0.1724   0.1758   0.1800   0.1865   0.1877
  0.1890   0.1899   0.2021   0.2068   0.2078   0.2133   0.2224   0.2238
  0.2295   0.2340   0.2350   0.2413   0.2501   0.2507   0.2536   0.2573
  0.2625   0.2648   0.2653   0.2673   0.2685   0.2752   0.2757   0.2776
  0.2899   0.2900   0.2952   0.3012   0.3021   0.3114   0.3188   0.3199
  0.3300   0.3335   0.3370   0.3432   0.3559   0.3825   0.4161   0.4234
  0.4303   0.4436   0.4446   0.4495   0.4549   0.4580   0.4594   0.4669
  0.4683   0.4824   0.4898   0.4950   0.4966   0.5079   0.5095   0.5193
  0.5210   0.5480   0.5504   0.5548   0.5640   0.5651   0.5705   0.5785
  0.5871   0.5951   0.6010   0.6050   0.6195   0.6245   0.6370   0.6385
  0.6429   0.6449   0.6516   0.6561   0.6634   0.6644   0.6881   0.6898
  0.7001   0.7068   0.7100   0.7329   0.7418   0.7546   0.7636   0.7791
  0.8170   0.8262   0.8263   0.8330   0.8346   0.8385   0.8461   0.8487
  0.8506   0.8510   0.8531   0.8559   0.8599   0.8616   0.8642   0.8671
  0.8726   0.8809   0.8886   0.8958   0.8993   0.9043   0.9258   0.9265
  0.9370   0.9379   0.9525   0.9534   0.9587   0.9618   0.9653   0.9701
  0.9822   0.9894   0.9965   1.0073   1.0147   1.0153   1.0330   1.0491
  1.0644   1.0659   1.0734   1.0960   1.1300   1.1316   1.1857   1.1876
  1.1961   1.2286   1.2374   1.2625   1.2691   1.2728   1.2781   1.2979
  1.3089   1.3131   1.3163   1.3265   1.3528   1.3603   1.3953   1.4069
  1.4404   1.4810   1.4818   1.4886   1.5485   1.5528   1.5593   1.5770
  1.5851   1.5882   1.6038   1.6315   1.6460   1.6634   1.6792   1.6934
  1.6941   1.7597   1.7679   1.7793   1.7865   1.8144   1.8168   1.8403
  1.8677   1.8705   1.8794   1.9233   1.9255   1.9270   1.9498   1.9512
  1.9548   1.9637   1.9655   1.9847   2.0286   2.0317   2.0959   2.1071
  2.1212   2.1340   2.1917   2.2244   2.2337   2.2558   2.2583   2.2682
  2.2708   2.2881   2.2917   2.3038   2.3157   2.3185   2.3443   2.3556
  2.4187   2.4272   2.4329   2.4444   2.4526   2.4905   2.5145   2.5181
  2.5334   2.5500   2.5548   2.5553   2.5839   2.6307   2.6475   2.6800
  2.6861   2.6989   2.7112   2.7185   2.7238   2.7305   2.7538   2.7555
  2.7563   2.7751   2.7758   2.7900   2.8326   2.8361   2.8444   2.8963
  2.8994   2.9688   2.9986   3.0915   3.0946   3.1243   3.1325   3.1361
  3.1605   3.1997   3.2093   3.2195   3.2725   3.3369   3.3422   3.3848
  3.4416   3.5376   3.6155   3.6881   3.7042   3.7077   3.7809   3.9750
  4.0123   4.0202   4.0872   4.0933   4.3422   4.8056   4.8165   9.7556
  9.7936   9.8019   9.8138   9.8422  23.3931  23.5401  23.8404  23.8474
 23.8781  23.9180  23.9474  24.0258  24.0397  24.0413  24.1333  24.1546
 25.7744  25.8155  25.8568  25.8950  25.9196  26.0952  26.1035  26.1739
 26.2552  26.2973  26.4967  26.6197  26.6387  26.8135  26.9235 215.7462
215.7889 215.7993 215.8123 215.8502
 --------------------------------------------------------------

          Ground-State Mulliken Net Atomic Charges

     Atom                 Charge (a.u.)
  ----------------------------------------
      1 C                     0.094563
      2 C                    -0.995153
      3 H                     0.222861
      4 C                    -0.489674
      5 Cl                    0.602411
      6 C                    -0.045263
      7 Cl                    0.610934
      8 C                    -0.464537
      9 Cl                    0.599966
     10 C                    -0.985053
     11 H                     0.222705
     12 C                    -0.398607
     13 C                     0.123548
     14 Cl                    0.485648
     15 C                    -0.151891
     16 H                     0.207115
     17 C                    -0.495811
     18 H                     0.180116
     19 C                    -0.133790
     20 H                     0.206270
     21 C                     0.121415
     22 Cl                    0.482225
  ----------------------------------------
  Sum of atomic charges =     0.000000

 -----------------------------------------------------------------
                    Cartesian Multipole Moments
 -----------------------------------------------------------------
    Charge (ESU x 10^10)
                 0.0000
    Dipole Moment (Debye)
         X       3.5450      Y      -0.0828      Z      -2.1207
       Tot       4.1317
    Quadrupole Moments (Debye-Ang)
        XX    -125.6317     XY      -0.0407     YY    -134.7493
        XZ      -4.7091     YZ       0.4585     ZZ    -130.7959
    Octopole Moments (Debye-Ang^2)
       XXX     170.3783    XXY      -4.9916    XYY      40.2013
       YYY      -2.4604    XXZ     -59.3776    XYZ      -0.7320
       YYZ     -23.9586    XZZ      58.2757    YZZ       1.6622
       ZZZ     -77.7808
    Hexadecapole Moments (Debye-Ang^3)
      XXXX   -4593.6835   XXXY      20.8102   XXYY   -1025.3005
      XYYY      40.0220   YYYY   -1427.9806   XXXZ     804.3270
      XXYZ       9.4263   XYYZ     314.2590   YYYZ       1.8822
      XXZZ   -1164.6228   XYZZ      39.9862   YYZZ    -691.5161
      XZZZ     931.6561   YZZZ      15.0061   ZZZZ   -2737.7217
 -----------------------------------------------------------------
 Calculating analytic gradient of the SCF energy
 Gradient of SCF Energy
            1           2           3           4           5           6
    1  -0.0001100  -0.0000289   0.0000324  -0.0000887   0.0000454   0.0002149
    2  -0.0000245   0.0000442  -0.0000744  -0.0000088   0.0000232  -0.0000261
    3  -0.0001053   0.0000967  -0.0000560  -0.0000063   0.0000321  -0.0001824
            7           8           9          10          11          12
    1  -0.0001335  -0.0000700   0.0000184  -0.0000864   0.0000466   0.0004110
    2   0.0000098   0.0000189  -0.0000505   0.0000132   0.0000214   0.0000090
    3   0.0000348   0.0001454  -0.0000757   0.0000511   0.0000034  -0.0002019
           13          14          15          16          17          18
    1  -0.0001342   0.0000201  -0.0000349   0.0000415   0.0000390   0.0000008
    2  -0.0002490   0.0002438   0.0000699  -0.0000067  -0.0000087   0.0000073
    3   0.0002515  -0.0000427   0.0000449  -0.0000294  -0.0000435   0.0000280
           19          20          21          22
    1  -0.0000343   0.0000425  -0.0002278   0.0000362
    2  -0.0000594  -0.0000034   0.0002712  -0.0002204
    3   0.0000711  -0.0000202  -0.0000295   0.0000341
 Max gradient component =       4.110E-04
 RMS gradient           =       1.117E-04
 Gradient time:  CPU 249.87 s  wall 249.92 s
 Geometry Optimization Parameters
   NAtoms,    NIC,     NZ,  NCons,   NDum,   NFix, NCnnct, MaxDiis
       22     155      22       0       0       0       0       0

 Cartesian Hessian Update
 Hessian updated using BFGS update


** GEOMETRY OPTIMIZATION IN DELOCALIZED INTERNAL COORDINATES **
   Searching for a Minimum

   Optimization Cycle:   8

                       Coordinates (Angstroms)
     ATOM                X               Y               Z
      1  C        -0.0216088481    0.0096291287    0.0052556266
      2  C        -0.0342642535    0.4209643222    1.3365600536
      3  H         0.8812983282    0.7244071488    1.8265970321
      4  C        -1.2259186110    0.4411863850    2.0521303194
      5  Cl       -1.1782432781    0.9630943364    3.7191261189
      6  C        -2.4318797205    0.0493857544    1.4553091641
      7  Cl       -3.9193382240    0.0710528732    2.3522097336
      8  C        -2.4043040490   -0.3620360251    0.1160240642
      9  Cl       -3.8662822413   -0.8671407048   -0.6961444286
     10  C        -1.2134616199   -0.3812569454   -0.6017145632
     11  H        -1.2249599747   -0.7044292343   -1.6342978349
     12  C         1.2610323351   -0.0216427593   -0.7586568500
     13  C         2.1278417171   -1.1236295266   -0.6955020624
     14  Cl        1.7020309048   -2.5077671664    0.2987767376
     15  C         3.3267109073   -1.1681216500   -1.4000102520
     16  H         3.9626261877   -2.0400364778   -1.3221665775
     17  C         3.6858932669   -0.0867988903   -2.1971445940
     18  H         4.6173379015   -0.1112663904   -2.7501471416
     19  C         2.8577564610    1.0264923019   -2.2884840349
     20  H         3.1281730291    1.8738501011   -2.9045885262
     21  C         1.6639758566    1.0468188078   -1.5738834462
     22  Cl        0.6459971353    2.4721312323   -1.7051796742
   Point Group: c1    Number of degrees of freedom:    60


   Energy is  -2761.515838761

 Hessian updated using BFGS update

 60 Hessian modes will be used to form the next step
  Hessian Eigenvalues:
     0.000798    0.019236    0.019965    0.023015    0.023349    0.023361
     0.023738    0.023958    0.024048    0.024080    0.024098    0.024109
     0.024134    0.024136    0.024163    0.024311    0.025188    0.025721
     0.028262    0.158616    0.159963    0.159999    0.160025    0.160282
     0.216328    0.224892    0.234813    0.234933    0.239638    0.245669
     0.249883    0.249974    0.250172    0.250280    0.261587    0.265020
     0.285758    0.300946    0.301190    0.301412    0.303713    0.320768
     0.351993    0.356671    0.356673    0.356690    0.357308    0.360336
     0.423474    0.432066    0.436823    0.447490    0.467791    0.469791
     0.476494    0.477703    0.478562    0.479510    0.488998    0.497281

 Minimum search - taking simple RFO step
 Searching for Lamda that Minimizes Along All modes
 Value Taken    Lamda =  -0.00004796
 Step Taken.  Stepsize is  0.232476

                             Maximum     Tolerance    Cnvgd?
         Gradient           0.000331      0.000300      NO
         Displacement       0.199607      0.001200      NO
         Energy change     -0.000165      0.000001      NO


 New Cartesian Coordinates Obtained by Inverse Iteration

 Displacement from previous Coordinates is:  0.822587
 ----------------------------------------------------------------
             Standard Nuclear Orientation (Angstroms)
    I     Atom           X                Y                Z
 ----------------------------------------------------------------
    1      C      -0.0187801937     0.0113551389     0.0098032141
    2      C      -0.0466599998     0.4870903026     1.3190537685
    3      H       0.8569034887     0.8462649638     1.7935368378
    4      C      -1.2398499357     0.5033128788     2.0325011501
    5      Cl     -1.2115491268     1.1007942438     3.6743169423
    6      C      -2.4317918858     0.0478864639     1.4535058137
    7      Cl     -3.9217386662     0.0679286919     2.3479097154
    8      C      -2.3900026775    -0.4249104867     0.1353199548
    9      Cl     -3.8357350263    -1.0041402777    -0.6552116820
   10      C      -1.1967095332    -0.4449009645    -0.5786512426
   11      H      -1.1950484254    -0.8203841954    -1.5934957277
   12      C       1.2639233312    -0.0198554983    -0.7542593343
   13      C       2.0962561589    -1.1495856612    -0.7473031249
   14      Cl      1.6317315752    -2.5635048697     0.1850033330
   15      C       3.2923278291    -1.1962286377    -1.4568334476
   16      H       3.9025457289    -2.0889936291    -1.4206966046
   17      C       3.6823807872    -0.0895039098    -2.2029514577
   18      H       4.6109045979    -0.1159646202    -2.7606896735
   19      C       2.8886246256     1.0517260636    -2.2372178759
   20      H       3.1819547829     1.9183255279    -2.8149386792
   21      C       1.6979859436     1.0746608604    -1.5170404777
   22      Cl      0.7227398316     2.5335142362    -1.5775925372
 ----------------------------------------------------------------
 Nuclear Repulsion Energy =        1735.93086695 hartrees
 There are       81 alpha and       81 beta electrons
 Applying Cartesian multipole field
    Component          Value
    ---------          -----
     (2,0,0)        1.00000E-11
     (0,2,0)        2.00000E-11
     (0,0,2)       -3.00000E-11
 Nucleus-field energy     =    -0.0000000012 hartrees
 Requested basis set is 6-311++G(d,p)
 There are 162 shells and 449 basis functions
 A cutoff of  1.0D-15 yielded  10186 shell pairs
 There are     84623 function pairs (     90925 Cartesian)
 Smallest overlap matrix eigenvalue = 1.66E-07
 Linear dependence detected in AO basis
 Number of orthogonalized atomic orbitals = 445
 Maximum deviation from orthogonality = 4.498E-10
 Guess from superposition of atomic densities
 Warning:  Energy on first SCF cycle will be non-variational
 SAD guess density has 162.000000 electrons

 -----------------------------------------------------------------------
  General SCF calculation program by
  Eric Jon Sundstrom, Paul Horn, Yuezhi Mao, Dmitri Zuev, Alec White,
  David Stuck, Shaama M.S., Shane Yost, Joonho Lee, David Small,
  Daniel Levine, Susi Lehtola, Hugh Burton, Evgeny Epifanovsky,
  Bang C. Huynh
 -----------------------------------------------------------------------
 Exchange:     0.2000 Hartree-Fock + 0.0800 Slater + 0.7200 B88
 Correlation:  0.1900 VWN1RPA + 0.8100 LYP
 Using SG-1 standard quadrature grid
 A restricted SCF calculation will be
 performed using DIIS
 SCF converges when DIIS error is below 1.0e-08
 ---------------------------------------
  Cycle       Energy         DIIS error
 ---------------------------------------
    1   -2765.4923785522      2.91e-02  
    2   -2761.3632716805      2.42e-03  
    3   -2761.2494085170      3.10e-03  
    4   -2761.5057011621      6.05e-04  
    5   -2761.5133809514      3.09e-04  
    6   -2761.5155275754      1.14e-04  
    7   -2761.5158286239      3.53e-05  
    8   -2761.5158593340      1.06e-05  
    9   -2761.5158618622      2.61e-06  
   10   -2761.5158620220      9.11e-07  
   11   -2761.5158620420      1.90e-07  
   12   -2761.5158620428      7.37e-08  
   13   -2761.5158620431      2.26e-08  
   14   -2761.5158620427      4.63e-09  Convergence criterion met
 ---------------------------------------
 SCF time:   CPU 682.16s  wall 682.00s 
 SCF   energy in the final basis set =    -2761.5158620427
 Total energy in the final basis set =    -2761.5158620427

 --------------------------------------------------------------

                    Orbital Energies (a.u.)
 --------------------------------------------------------------

 Alpha MOs
 -- Occupied --
********-101.5715-101.5714-101.5712-101.5711 -10.2710 -10.2683 -10.2683
-10.2676 -10.2675 -10.2320 -10.2250 -10.2133 -10.2118 -10.2117 -10.2110
-10.2109  -9.4870  -9.4862  -9.4861  -9.4858  -9.4857  -7.2520  -7.2509
 -7.2508  -7.2507  -7.2505  -7.2419  -7.2411  -7.2410  -7.2409  -7.2406
 -7.2405  -7.2405  -7.2404  -7.2400  -7.2399  -0.9474  -0.9328  -0.8950
 -0.8933  -0.8738  -0.8535  -0.8469  -0.7956  -0.7588  -0.7572  -0.7463
 -0.6610  -0.6361  -0.6281  -0.6140  -0.5530  -0.5292  -0.5271  -0.5178
 -0.4929  -0.4784  -0.4625  -0.4607  -0.4591  -0.4459  -0.4328  -0.4261
 -0.4054  -0.4017  -0.3957  -0.3842  -0.3803  -0.3604  -0.3475  -0.3424
 -0.3424  -0.3393  -0.3355  -0.3262  -0.3156  -0.2834  -0.2713  -0.2684
 -0.2677
 -- Virtual --
 -0.0553  -0.0519  -0.0497  -0.0433  -0.0354  -0.0213  -0.0130   0.0073
  0.0080   0.0125   0.0148   0.0176   0.0224   0.0296   0.0322   0.0475
  0.0480   0.0530   0.0589   0.0638   0.0675   0.0714   0.0742   0.0792
  0.0805   0.0871   0.0909   0.0969   0.0978   0.0994   0.1020   0.1033
  0.1055   0.1163   0.1172   0.1178   0.1232   0.1243   0.1249   0.1269
  0.1306   0.1308   0.1357   0.1361   0.1400   0.1454   0.1501   0.1554
  0.1571   0.1635   0.1705   0.1728   0.1756   0.1801   0.1870   0.1878
  0.1886   0.1900   0.2040   0.2052   0.2077   0.2130   0.2225   0.2235
  0.2293   0.2339   0.2350   0.2416   0.2498   0.2506   0.2537   0.2573
  0.2625   0.2647   0.2656   0.2667   0.2683   0.2755   0.2757   0.2778
  0.2902   0.2905   0.2939   0.3016   0.3018   0.3120   0.3191   0.3200
  0.3313   0.3335   0.3376   0.3431   0.3570   0.3844   0.4160   0.4233
  0.4300   0.4447   0.4454   0.4480   0.4548   0.4582   0.4597   0.4663
  0.4679   0.4821   0.4899   0.4952   0.4971   0.5087   0.5092   0.5196
  0.5230   0.5487   0.5494   0.5566   0.5639   0.5648   0.5702   0.5784
  0.5866   0.5949   0.6010   0.6059   0.6195   0.6244   0.6377   0.6385
  0.6450   0.6459   0.6490   0.6564   0.6621   0.6658   0.6891   0.6897
  0.7010   0.7056   0.7111   0.7337   0.7417   0.7567   0.7643   0.7798
  0.8220   0.8260   0.8277   0.8316   0.8342   0.8368   0.8458   0.8489
  0.8507   0.8511   0.8533   0.8553   0.8603   0.8612   0.8630   0.8658
  0.8720   0.8813   0.8895   0.8966   0.8984   0.9037   0.9259   0.9270
  0.9380   0.9394   0.9523   0.9537   0.9601   0.9617   0.9636   0.9705
  0.9843   0.9893   0.9950   1.0095   1.0146   1.0153   1.0332   1.0536
  1.0584   1.0678   1.0732   1.0945   1.1303   1.1313   1.1851   1.1905
  1.1971   1.2287   1.2372   1.2643   1.2688   1.2726   1.2796   1.2984
  1.3089   1.3153   1.3194   1.3282   1.3533   1.3600   1.3968   1.4057
  1.4408   1.4819   1.4825   1.4862   1.5485   1.5529   1.5604   1.5798
  1.5840   1.5873   1.6022   1.6315   1.6464   1.6638   1.6787   1.6939
  1.6949   1.7602   1.7733   1.7804   1.7858   1.8142   1.8150   1.8390
  1.8679   1.8698   1.8792   1.9234   1.9260   1.9281   1.9501   1.9509
  1.9543   1.9643   1.9658   1.9854   2.0302   2.0317   2.1000   2.1034
  2.1229   2.1347   2.1920   2.2245   2.2339   2.2553   2.2581   2.2684
  2.2690   2.2893   2.2920   2.3035   2.3159   2.3186   2.3424   2.3561
  2.4185   2.4255   2.4326   2.4448   2.4531   2.4906   2.5151   2.5176
  2.5337   2.5520   2.5535   2.5575   2.5833   2.6315   2.6465   2.6819
  2.6863   2.6988   2.7109   2.7189   2.7238   2.7292   2.7519   2.7546
  2.7552   2.7747   2.7752   2.7911   2.8308   2.8365   2.8438   2.8985
  2.9019   2.9689   2.9988   3.0933   3.0944   3.1256   3.1327   3.1345
  3.1612   3.2003   3.2093   3.2187   3.2788   3.3369   3.3410   3.3857
  3.4417   3.5395   3.6186   3.6880   3.7042   3.7076   3.7824   3.9755
  4.0141   4.0205   4.0874   4.0929   4.3410   4.8064   4.8153   9.7559
  9.7937   9.8003   9.8139   9.8477  23.3940  23.5407  23.8409  23.8473
 23.8783  23.9182  23.9477  24.0265  24.0393  24.0408  24.1333  24.1552
 25.7746  25.8152  25.8510  25.8953  25.9207  26.0949  26.1030  26.1740
 26.2591  26.2923  26.4991  26.6189  26.6369  26.8153  26.9294 215.7465
215.7891 215.7972 215.8123 215.8562
 --------------------------------------------------------------

          Ground-State Mulliken Net Atomic Charges

     Atom                 Charge (a.u.)
  ----------------------------------------
      1 C                     0.104773
      2 C                    -0.971427
      3 H                     0.223340
      4 C                    -0.471364
      5 Cl                    0.600816
      6 C                    -0.035241
      7 Cl                    0.610447
      8 C                    -0.514559
      9 Cl                    0.601466
     10 C                    -0.987357
     11 H                     0.222382
     12 C                    -0.432212
     13 C                     0.122793
     14 Cl                    0.479239
     15 C                    -0.138971
     16 H                     0.206381
     17 C                    -0.483217
     18 H                     0.180617
     19 C                    -0.118937
     20 H                     0.205630
     21 C                     0.119114
     22 Cl                    0.476288
  ----------------------------------------
  Sum of atomic charges =     0.000000

 -----------------------------------------------------------------
                    Cartesian Multipole Moments
 -----------------------------------------------------------------
    Charge (ESU x 10^10)
                 0.0000
    Dipole Moment (Debye)
         X       3.5419      Y      -0.0838      Z      -2.1269
       Tot       4.1323
    Quadrupole Moments (Debye-Ang)
        XX    -125.7309     XY       0.0098     YY    -134.6126
        XZ      -4.7650     YZ       0.5797     ZZ    -130.8329
    Octopole Moments (Debye-Ang^2)
       XXX     169.5995    XXY      -4.7010    XYY      40.5745
       YYY      -2.6153    XXZ     -59.8532    XYZ      -0.4420
       YYZ     -24.3235    XZZ      58.3352    YZZ       1.2411
       ZZZ     -77.6830
    Hexadecapole Moments (Debye-Ang^3)
      XXXX   -4572.7380   XXXY      -3.9602   XXYY   -1035.8190
      XYYY      11.8016   YYYY   -1529.2799   XXXZ     825.0261
      XXYZ      -4.7287   XYYZ     320.4809   YYYZ     -43.0958
      XXZZ   -1146.9042   XYZZ      29.1015   YYZZ    -694.2580
      XZZZ     954.6292   YZZZ     -28.0077   ZZZZ   -2663.9694
 -----------------------------------------------------------------
 Calculating analytic gradient of the SCF energy
 Gradient of SCF Energy
            1           2           3           4           5           6
    1  -0.0001179   0.0000467  -0.0000128  -0.0002672   0.0000192   0.0007457
    2   0.0001309   0.0000002   0.0000152   0.0001278  -0.0001284  -0.0000480
    3   0.0000477   0.0000450  -0.0000652   0.0000105   0.0000616  -0.0005326
            7           8           9          10          11          12
    1  -0.0003436  -0.0004514   0.0001475   0.0000439   0.0000820   0.0005588
    2   0.0000235  -0.0000679   0.0000683  -0.0000529  -0.0001056  -0.0000836
    3   0.0002086   0.0002720   0.0000110  -0.0001018   0.0000253  -0.0002818
           13          14          15          16          17          18
    1  -0.0003121  -0.0000701   0.0000846   0.0000537   0.0000828  -0.0000269
    2  -0.0004212   0.0004070   0.0001631  -0.0000169  -0.0000035  -0.0000008
    3   0.0003870  -0.0001114  -0.0000774   0.0000142  -0.0000623   0.0000124
           19          20          21          22
    1   0.0001069  -0.0000063  -0.0005336   0.0001700
    2  -0.0001601   0.0000018   0.0004438  -0.0002928
    3   0.0000165  -0.0000705  -0.0000040   0.0001949
 Max gradient component =       7.457E-04
 RMS gradient           =       2.214E-04
 Gradient time:  CPU 224.54 s  wall 224.57 s
 Geometry Optimization Parameters
   NAtoms,    NIC,     NZ,  NCons,   NDum,   NFix, NCnnct, MaxDiis
       22     155      22       0       0       0       0       0

 Cartesian Hessian Update
 Hessian updated using BFGS update


** GEOMETRY OPTIMIZATION IN DELOCALIZED INTERNAL COORDINATES **
   Searching for a Minimum

   Optimization Cycle:   9

                       Coordinates (Angstroms)
     ATOM                X               Y               Z
      1  C        -0.0187801937    0.0113551389    0.0098032141
      2  C        -0.0466599998    0.4870903026    1.3190537685
      3  H         0.8569034887    0.8462649638    1.7935368378
      4  C        -1.2398499357    0.5033128788    2.0325011501
      5  Cl       -1.2115491268    1.1007942438    3.6743169423
      6  C        -2.4317918858    0.0478864639    1.4535058137
      7  Cl       -3.9217386662    0.0679286919    2.3479097154
      8  C        -2.3900026775   -0.4249104867    0.1353199548
      9  Cl       -3.8357350263   -1.0041402777   -0.6552116820
     10  C        -1.1967095332   -0.4449009645   -0.5786512426
     11  H        -1.1950484254   -0.8203841954   -1.5934957277
     12  C         1.2639233312   -0.0198554983   -0.7542593343
     13  C         2.0962561589   -1.1495856612   -0.7473031249
     14  Cl        1.6317315752   -2.5635048697    0.1850033330
     15  C         3.2923278291   -1.1962286377   -1.4568334476
     16  H         3.9025457289   -2.0889936291   -1.4206966046
     17  C         3.6823807872   -0.0895039098   -2.2029514577
     18  H         4.6109045979   -0.1159646202   -2.7606896735
     19  C         2.8886246256    1.0517260636   -2.2372178759
     20  H         3.1819547829    1.9183255279   -2.8149386792
     21  C         1.6979859436    1.0746608604   -1.5170404777
     22  Cl        0.7227398316    2.5335142362   -1.5775925372
   Point Group: c1    Number of degrees of freedom:    60


   Energy is  -2761.515862043

 Hessian updated using BFGS update

 60 Hessian modes will be used to form the next step
  Hessian Eigenvalues:
     0.001073    0.019352    0.019986    0.023067    0.023334    0.023387
     0.023768    0.023954    0.024045    0.024087    0.024106    0.024110
     0.024129    0.024136    0.024251    0.024354    0.025395    0.027230
     0.028210    0.157674    0.159978    0.159999    0.160027    0.160294
     0.216184    0.223228    0.234907    0.234957    0.239532    0.247610
     0.249903    0.250000    0.250173    0.250489    0.262176    0.264727
     0.285766    0.301006    0.301253    0.301971    0.303627    0.318978
     0.351994    0.356671    0.356676    0.356701    0.357267    0.360263
     0.423925    0.432145    0.436830    0.447399    0.467796    0.469816
     0.476914    0.477699    0.478600    0.479726    0.489857    0.497159

 Minimum search - taking simple RFO step
 Searching for Lamda that Minimizes Along All modes
 Value Taken    Lamda =  -0.00001199
 Step Taken.  Stepsize is  0.042015

                             Maximum     Tolerance    Cnvgd?
         Gradient           0.000505      0.000300      NO
         Displacement       0.033324      0.001200      NO
         Energy change     -0.000023      0.000001      NO


 New Cartesian Coordinates Obtained by Inverse Iteration

 Displacement from previous Coordinates is:  0.141723
 ----------------------------------------------------------------
             Standard Nuclear Orientation (Angstroms)
    I     Atom           X                Y                Z
 ----------------------------------------------------------------
    1      C      -0.0194439809     0.0083498586     0.0095852196
    2      C      -0.0442817159     0.4740753048     1.3225384011
    3      H       0.8614194061     0.8241702568     1.7997863069
    4      C      -1.2372059647     0.4928484329     2.0362846044
    5      Cl     -1.2052595403     1.0832954674     3.6805073829
    6      C      -2.4324232488     0.0487204593     1.4547087712
    7      Cl     -3.9215696171     0.0712879513     2.3489927896
    8      C      -2.3932352032    -0.4139524374     0.1325099419
    9      Cl     -3.8426276108    -0.9791345252    -0.6619171210
   10      C      -1.2005777478    -0.4349172984    -0.5823176183
   11      H      -1.2025353547    -0.8001265500    -1.6008845672
   12      C       1.2627961537    -0.0222589463    -0.7549042682
   13      C       2.1025445962    -1.1469055478    -0.7397913949
   14      Cl      1.6474405605    -2.5592208951     0.2006573320
   15      C       3.2993899144    -1.1915918329    -1.4478824013
   16      H       3.9144370787    -2.0806751548    -1.4051393369
   17      C       3.6840611794    -0.0876426914    -2.2007894600
   18      H       4.6136068973    -0.1123572545    -2.7569798060
   19      C       2.8833220561     1.0483111712    -2.2444094456
   20      H       3.1720714514     1.9127422272    -2.8275625407
   21      C       1.6915929672     1.0687222829    -1.5262145966
   22      Cl      0.7068909339     2.5211463432    -1.6027093283
 ----------------------------------------------------------------
 Nuclear Repulsion Energy =        1735.62539447 hartrees
 There are       81 alpha and       81 beta electrons
 Applying Cartesian multipole field
    Component          Value
    ---------          -----
     (2,0,0)        1.00000E-11
     (0,2,0)        2.00000E-11
     (0,0,2)       -3.00000E-11
 Nucleus-field energy     =    -0.0000000017 hartrees
 Requested basis set is 6-311++G(d,p)
 There are 162 shells and 449 basis functions
 A cutoff of  1.0D-15 yielded  10186 shell pairs
 There are     84610 function pairs (     90909 Cartesian)
 Smallest overlap matrix eigenvalue = 1.63E-07
 Linear dependence detected in AO basis
 Number of orthogonalized atomic orbitals = 445
 Maximum deviation from orthogonality = 3.304E-10
 Guess from superposition of atomic densities
 Warning:  Energy on first SCF cycle will be non-variational
 SAD guess density has 162.000000 electrons

 -----------------------------------------------------------------------
  General SCF calculation program by
  Eric Jon Sundstrom, Paul Horn, Yuezhi Mao, Dmitri Zuev, Alec White,
  David Stuck, Shaama M.S., Shane Yost, Joonho Lee, David Small,
  Daniel Levine, Susi Lehtola, Hugh Burton, Evgeny Epifanovsky,
  Bang C. Huynh
 -----------------------------------------------------------------------
 Exchange:     0.2000 Hartree-Fock + 0.0800 Slater + 0.7200 B88
 Correlation:  0.1900 VWN1RPA + 0.8100 LYP
 Using SG-1 standard quadrature grid
 A restricted SCF calculation will be
 performed using DIIS
 SCF converges when DIIS error is below 1.0e-08
 ---------------------------------------
  Cycle       Energy         DIIS error
 ---------------------------------------
    1   -2765.4909174216      2.91e-02  
    2   -2761.3632957539      2.42e-03  
    3   -2761.2494343437      3.10e-03  
    4   -2761.5057084967      6.05e-04  
    5   -2761.5133911538      3.09e-04  
    6   -2761.5155329194      1.14e-04  
    7   -2761.5158342510      3.53e-05  
    8   -2761.5158651163      1.06e-05  
    9   -2761.5158676432      2.61e-06  
   10   -2761.5158678031      9.10e-07  
   11   -2761.5158678233      1.91e-07  
   12   -2761.5158678238      7.37e-08  
   13   -2761.5158678239      2.26e-08  
   14   -2761.5158678240      4.46e-09  Convergence criterion met
 ---------------------------------------
 SCF time:   CPU 668.38s  wall 668.00s 
 SCF   energy in the final basis set =    -2761.5158678240
 Total energy in the final basis set =    -2761.5158678240

 --------------------------------------------------------------

                    Orbital Energies (a.u.)
 --------------------------------------------------------------

 Alpha MOs
 -- Occupied --
********-101.5715-101.5713-101.5712-101.5711 -10.2711 -10.2683 -10.2683
-10.2676 -10.2676 -10.2321 -10.2251 -10.2133 -10.2118 -10.2117 -10.2109
-10.2109  -9.4871  -9.4862  -9.4860  -9.4858  -9.4857  -7.2521  -7.2508
 -7.2507  -7.2507  -7.2505  -7.2420  -7.2411  -7.2411  -7.2409  -7.2406
 -7.2405  -7.2404  -7.2403  -7.2400  -7.2399  -0.9474  -0.9327  -0.8949
 -0.8931  -0.8740  -0.8535  -0.8469  -0.7956  -0.7588  -0.7572  -0.7463
 -0.6611  -0.6360  -0.6281  -0.6140  -0.5530  -0.5292  -0.5272  -0.5178
 -0.4929  -0.4784  -0.4626  -0.4607  -0.4590  -0.4459  -0.4328  -0.4262
 -0.4054  -0.4017  -0.3957  -0.3841  -0.3803  -0.3604  -0.3475  -0.3424
 -0.3423  -0.3393  -0.3355  -0.3262  -0.3156  -0.2834  -0.2713  -0.2685
 -0.2677
 -- Virtual --
 -0.0553  -0.0514  -0.0504  -0.0433  -0.0354  -0.0213  -0.0130   0.0073
  0.0080   0.0125   0.0148   0.0176   0.0223   0.0296   0.0322   0.0474
  0.0480   0.0530   0.0589   0.0638   0.0674   0.0714   0.0742   0.0792
  0.0806   0.0871   0.0909   0.0969   0.0978   0.0994   0.1020   0.1033
  0.1055   0.1163   0.1173   0.1176   0.1232   0.1243   0.1249   0.1269
  0.1306   0.1308   0.1358   0.1360   0.1400   0.1454   0.1500   0.1554
  0.1571   0.1634   0.1705   0.1728   0.1755   0.1800   0.1871   0.1878
  0.1885   0.1900   0.2041   0.2051   0.2076   0.2130   0.2227   0.2234
  0.2293   0.2338   0.2350   0.2416   0.2497   0.2506   0.2537   0.2573
  0.2625   0.2647   0.2656   0.2667   0.2683   0.2755   0.2757   0.2778
  0.2903   0.2905   0.2937   0.3016   0.3019   0.3122   0.3191   0.3200
  0.3315   0.3335   0.3378   0.3430   0.3571   0.3846   0.4159   0.4234
  0.4300   0.4447   0.4458   0.4476   0.4548   0.4583   0.4596   0.4662
  0.4679   0.4821   0.4899   0.4951   0.4971   0.5088   0.5091   0.5196
  0.5232   0.5488   0.5492   0.5568   0.5640   0.5646   0.5701   0.5783
  0.5865   0.5947   0.6010   0.6058   0.6196   0.6244   0.6377   0.6384
  0.6450   0.6464   0.6485   0.6563   0.6620   0.6657   0.6892   0.6898
  0.7013   0.7053   0.7111   0.7339   0.7417   0.7569   0.7642   0.7798
  0.8225   0.8260   0.8280   0.8313   0.8349   0.8360   0.8457   0.8490
  0.8507   0.8512   0.8532   0.8553   0.8605   0.8615   0.8628   0.8655
  0.8721   0.8812   0.8898   0.8968   0.8981   0.9036   0.9258   0.9270
  0.9378   0.9395   0.9523   0.9538   0.9604   0.9617   0.9633   0.9704
  0.9844   0.9893   0.9950   1.0096   1.0147   1.0153   1.0330   1.0550
  1.0564   1.0678   1.0731   1.0942   1.1301   1.1312   1.1851   1.1907
  1.1972   1.2287   1.2371   1.2645   1.2686   1.2726   1.2794   1.2986
  1.3089   1.3154   1.3197   1.3283   1.3534   1.3599   1.3967   1.4055
  1.4411   1.4818   1.4827   1.4858   1.5485   1.5527   1.5603   1.5797
  1.5837   1.5873   1.6019   1.6316   1.6464   1.6640   1.6788   1.6938
  1.6947   1.7602   1.7738   1.7804   1.7855   1.8140   1.8147   1.8390
  1.8677   1.8697   1.8793   1.9232   1.9260   1.9280   1.9501   1.9510
  1.9541   1.9643   1.9659   1.9856   2.0301   2.0314   2.1012   2.1021
  2.1231   2.1344   2.1920   2.2247   2.2338   2.2552   2.2580   2.2681
  2.2687   2.2894   2.2921   2.3035   2.3160   2.3187   2.3423   2.3561
  2.4184   2.4254   2.4325   2.4448   2.4531   2.4906   2.5153   2.5175
  2.5334   2.5522   2.5526   2.5572   2.5831   2.6317   2.6463   2.6820
  2.6863   2.6989   2.7108   2.7189   2.7239   2.7289   2.7514   2.7543
  2.7553   2.7746   2.7750   2.7910   2.8306   2.8366   2.8437   2.8984
  2.9020   2.9687   2.9990   3.0935   3.0942   3.1255   3.1326   3.1342
  3.1611   3.2000   3.2091   3.2182   3.2796   3.3367   3.3407   3.3857
  3.4418   3.5398   3.6189   3.6880   3.7040   3.7074   3.7822   3.9751
  4.0141   4.0205   4.0875   4.0928   4.3414   4.8061   4.8149   9.7561
  9.7937   9.7998   9.8139   9.8479  23.3943  23.5408  23.8404  23.8468
 23.8782  23.9180  23.9474  24.0259  24.0397  24.0409  24.1334  24.1550
 25.7745  25.8151  25.8502  25.8953  25.9207  26.0948  26.1031  26.1740
 26.2587  26.2915  26.4992  26.6181  26.6366  26.8142  26.9301 215.7466
215.7891 215.7965 215.8123 215.8564
 --------------------------------------------------------------

          Ground-State Mulliken Net Atomic Charges

     Atom                 Charge (a.u.)
  ----------------------------------------
      1 C                     0.100476
      2 C                    -0.981032
      3 H                     0.223108
      4 C                    -0.482457
      5 Cl                    0.601314
      6 C                    -0.037230
      7 Cl                    0.610216
      8 C                    -0.499641
      9 Cl                    0.601020
     10 C                    -0.983086
     11 H                     0.222502
     12 C                    -0.432791
     13 C                     0.125517
     14 Cl                    0.478205
     15 C                    -0.135813
     16 H                     0.206275
     17 C                    -0.483986
     18 H                     0.180695
     19 C                    -0.115821
     20 H                     0.205602
     21 C                     0.120981
     22 Cl                    0.475946
  ----------------------------------------
  Sum of atomic charges =     0.000000

 -----------------------------------------------------------------
                    Cartesian Multipole Moments
 -----------------------------------------------------------------
    Charge (ESU x 10^10)
                -0.0000
    Dipole Moment (Debye)
         X       3.5394      Y      -0.0807      Z      -2.1212
       Tot       4.1271
    Quadrupole Moments (Debye-Ang)
        XX    -125.6859     XY       0.0156     YY    -134.6512
        XZ      -4.7637     YZ       0.5556     ZZ    -130.8307
    Octopole Moments (Debye-Ang^2)
       XXX     169.7511    XXY      -4.6974    XYY      40.5187
       YYY      -2.5805    XXZ     -59.6626    XYZ      -0.5091
       YYZ     -24.1812    XZZ      58.2628    YZZ       1.3295
       ZZZ     -77.4304
    Hexadecapole Moments (Debye-Ang^3)
      XXXX   -4577.8816   XXXY       2.1955   XXYY   -1034.6564
      XYYY      18.5358   YYYY   -1513.6153   XXXZ     821.3500
      XXYZ      -2.7261   XYYZ     319.4407   YYYZ     -36.6718
      XXZZ   -1150.1646   XYZZ      31.5847   YYZZ    -693.8328
      XZZZ     951.0594   YZZZ     -21.6013   ZZZZ   -2676.3135
 -----------------------------------------------------------------
 Calculating analytic gradient of the SCF energy
 Gradient of SCF Energy
            1           2           3           4           5           6
    1  -0.0000505  -0.0000056  -0.0000109  -0.0000564   0.0000336   0.0002568
    2  -0.0000053   0.0000507   0.0000211   0.0000217  -0.0000243  -0.0000453
    3   0.0000461   0.0000254  -0.0000158   0.0000895  -0.0000217  -0.0001760
            7           8           9          10          11          12
    1  -0.0001554  -0.0002396   0.0000902   0.0000470   0.0000152   0.0000435
    2   0.0000245  -0.0000596   0.0000321   0.0000047  -0.0000246   0.0000350
    3   0.0000667   0.0000590  -0.0000131  -0.0000791   0.0000073  -0.0000547
           13          14          15          16          17          18
    1  -0.0001042   0.0001066   0.0000448   0.0000266  -0.0000043  -0.0000077
    2  -0.0003100   0.0001298   0.0000060   0.0000029   0.0000060  -0.0000010
    3   0.0001832  -0.0000717  -0.0000350   0.0000192   0.0000215   0.0000035
           19          20          21          22
    1   0.0000483  -0.0000062  -0.0001885   0.0001169
    2  -0.0000191  -0.0000036   0.0002938  -0.0001356
    3  -0.0000251  -0.0000333   0.0000061  -0.0000019
 Max gradient component =       3.100E-04
 RMS gradient           =       9.352E-05
 Gradient time:  CPU 223.02 s  wall 223.04 s
 Geometry Optimization Parameters
   NAtoms,    NIC,     NZ,  NCons,   NDum,   NFix, NCnnct, MaxDiis
       22     155      22       0       0       0       0       0

 Cartesian Hessian Update
 Hessian updated using BFGS update


** GEOMETRY OPTIMIZATION IN DELOCALIZED INTERNAL COORDINATES **
   Searching for a Minimum

   Optimization Cycle:  10

                       Coordinates (Angstroms)
     ATOM                X               Y               Z
      1  C        -0.0194439809    0.0083498586    0.0095852196
      2  C        -0.0442817159    0.4740753048    1.3225384011
      3  H         0.8614194061    0.8241702568    1.7997863069
      4  C        -1.2372059647    0.4928484329    2.0362846044
      5  Cl       -1.2052595403    1.0832954674    3.6805073829
      6  C        -2.4324232488    0.0487204593    1.4547087712
      7  Cl       -3.9215696171    0.0712879513    2.3489927896
      8  C        -2.3932352032   -0.4139524374    0.1325099419
      9  Cl       -3.8426276108   -0.9791345252   -0.6619171210
     10  C        -1.2005777478   -0.4349172984   -0.5823176183
     11  H        -1.2025353547   -0.8001265500   -1.6008845672
     12  C         1.2627961537   -0.0222589463   -0.7549042682
     13  C         2.1025445962   -1.1469055478   -0.7397913949
     14  Cl        1.6474405605   -2.5592208951    0.2006573320
     15  C         3.2993899144   -1.1915918329   -1.4478824013
     16  H         3.9144370787   -2.0806751548   -1.4051393369
     17  C         3.6840611794   -0.0876426914   -2.2007894600
     18  H         4.6136068973   -0.1123572545   -2.7569798060
     19  C         2.8833220561    1.0483111712   -2.2444094456
     20  H         3.1720714514    1.9127422272   -2.8275625407
     21  C         1.6915929672    1.0687222829   -1.5262145966
     22  Cl        0.7068909339    2.5211463432   -1.6027093283
   Point Group: c1    Number of degrees of freedom:    60


   Energy is  -2761.515867824

 Hessian updated using BFGS update

 60 Hessian modes will be used to form the next step
  Hessian Eigenvalues:
     0.001390    0.018729    0.020233    0.021397    0.023156    0.023360
     0.023543    0.023837    0.023959    0.024080    0.024091    0.024108
     0.024133    0.024136    0.024161    0.024519    0.024827    0.025969
     0.029245    0.156986    0.159945    0.159999    0.160017    0.160294
     0.213178    0.220899    0.234438    0.234991    0.238507    0.243594
     0.249724    0.249919    0.250162    0.250201    0.259074    0.268740
     0.286545    0.296242    0.301038    0.301327    0.303333    0.305672
     0.351987    0.356662    0.356673    0.356686    0.357012    0.360272
     0.431410    0.432061    0.436795    0.452048    0.467921    0.471025
     0.475197    0.477636    0.478081    0.479892    0.489425    0.497742

 Minimum search - taking simple RFO step
 Searching for Lamda that Minimizes Along All modes
 Value Taken    Lamda =  -0.00000277
 Step Taken.  Stepsize is  0.028624

                             Maximum     Tolerance    Cnvgd?
         Gradient           0.000195      0.000300     YES
         Displacement       0.025743      0.001200      NO
         Energy change     -0.000006      0.000001      NO


 New Cartesian Coordinates Obtained by Inverse Iteration

 Displacement from previous Coordinates is:  0.105731
 ----------------------------------------------------------------
             Standard Nuclear Orientation (Angstroms)
    I     Atom           X                Y                Z
 ----------------------------------------------------------------
    1      C      -0.0195134539     0.0075279319     0.0093728976
    2      C      -0.0455414220     0.4811028352     1.3194505182
    3      H       0.8590179412     0.8374433195     1.7942930404
    4      C      -1.2383974826     0.5008100023     2.0333166786
    5      Cl     -1.2083733542     1.1036416495     3.6731077674
    6      C      -2.4324009284     0.0490073216     1.4551483510
    7      Cl     -3.9208885803     0.0713081159     2.3498512378
    8      C      -2.3918501693    -0.4215494551     0.1357077708
    9      Cl     -3.8398125419    -0.9968007425    -0.6544231411
   10      C      -1.1994878626    -0.4428026347    -0.5794579880
   11      H      -1.2008432292    -0.8136996643    -1.5959674866
   12      C       1.2624333648    -0.0229824110    -0.7553727816
   13      C       2.0984087413    -1.1503613583    -0.7473420238
   14      Cl      1.6377313785    -2.5675565339     0.1836196453
   15      C       3.2954907795    -1.1947005649    -1.4549089803
   16      H       3.9072339572    -2.0862648828    -1.4175514056
   17      C       3.6847956206    -0.0870456919    -2.1999314219
   18      H       4.6148401991    -0.1111476378    -2.7553453673
   19      C       2.8878184856     1.0517863418    -2.2366911924
   20      H       3.1798520003     1.9191765743    -2.8137313075
   21      C       1.6954508699     1.0711691825    -1.5196604440
   22      Cl      0.7144488970     2.5268249240    -1.5894155024
 ----------------------------------------------------------------
 Nuclear Repulsion Energy =        1735.63133657 hartrees
 There are       81 alpha and       81 beta electrons
 Applying Cartesian multipole field
    Component          Value
    ---------          -----
     (2,0,0)        1.00000E-11
     (0,2,0)        2.00000E-11
     (0,0,2)       -3.00000E-11
 Nucleus-field energy     =    -0.0000000013 hartrees
 Requested basis set is 6-311++G(d,p)
 There are 162 shells and 449 basis functions
 A cutoff of  1.0D-15 yielded  10186 shell pairs
 There are     84611 function pairs (     90910 Cartesian)
 Smallest overlap matrix eigenvalue = 1.64E-07
 Linear dependence detected in AO basis
 Number of orthogonalized atomic orbitals = 445
 Maximum deviation from orthogonality = 3.023E-10
 Guess from superposition of atomic densities
 Warning:  Energy on first SCF cycle will be non-variational
 SAD guess density has 162.000000 electrons

 -----------------------------------------------------------------------
  General SCF calculation program by
  Eric Jon Sundstrom, Paul Horn, Yuezhi Mao, Dmitri Zuev, Alec White,
  David Stuck, Shaama M.S., Shane Yost, Joonho Lee, David Small,
  Daniel Levine, Susi Lehtola, Hugh Burton, Evgeny Epifanovsky,
  Bang C. Huynh
 -----------------------------------------------------------------------
 Exchange:     0.2000 Hartree-Fock + 0.0800 Slater + 0.7200 B88
 Correlation:  0.1900 VWN1RPA + 0.8100 LYP
 Using SG-1 standard quadrature grid
 A restricted SCF calculation will be
 performed using DIIS
 SCF converges when DIIS error is below 1.0e-08
 ---------------------------------------
  Cycle       Energy         DIIS error
 ---------------------------------------
    1   -2765.4911319634      2.91e-02  
    2   -2761.3633147854      2.42e-03  
    3   -2761.2495104239      3.10e-03  
    4   -2761.5057048206      6.05e-04  
    5   -2761.5133926822      3.09e-04  
    6   -2761.5155345152      1.14e-04  
    7   -2761.5158359416      3.53e-05  
    8   -2761.5158668108      1.06e-05  
    9   -2761.5158693381      2.61e-06  
   10   -2761.5158694983      9.10e-07  
   11   -2761.5158695183      1.91e-07  
   12   -2761.5158695191      7.38e-08  
   13   -2761.5158695189      2.26e-08  
   14   -2761.5158695191      4.49e-09  Convergence criterion met
 ---------------------------------------
 SCF time:   CPU 627.29s  wall 627.00s 
 SCF   energy in the final basis set =    -2761.5158695191
 Total energy in the final basis set =    -2761.5158695191

 --------------------------------------------------------------

                    Orbital Energies (a.u.)
 --------------------------------------------------------------

 Alpha MOs
 -- Occupied --
********-101.5714-101.5713-101.5712-101.5711 -10.2711 -10.2683 -10.2683
-10.2676 -10.2676 -10.2321 -10.2251 -10.2133 -10.2118 -10.2117 -10.2110
-10.2109  -9.4872  -9.4861  -9.4860  -9.4858  -9.4857  -7.2521  -7.2508
 -7.2507  -7.2506  -7.2505  -7.2421  -7.2411  -7.2410  -7.2408  -7.2406
 -7.2405  -7.2404  -7.2403  -7.2400  -7.2399  -0.9474  -0.9327  -0.8949
 -0.8930  -0.8741  -0.8535  -0.8468  -0.7956  -0.7588  -0.7572  -0.7463
 -0.6611  -0.6360  -0.6281  -0.6141  -0.5530  -0.5293  -0.5272  -0.5178
 -0.4929  -0.4784  -0.4626  -0.4606  -0.4590  -0.4459  -0.4328  -0.4262
 -0.4054  -0.4017  -0.3958  -0.3841  -0.3803  -0.3605  -0.3475  -0.3424
 -0.3423  -0.3393  -0.3355  -0.3262  -0.3156  -0.2834  -0.2714  -0.2685
 -0.2677
 -- Virtual --
 -0.0553  -0.0518  -0.0500  -0.0433  -0.0353  -0.0214  -0.0130   0.0073
  0.0079   0.0125   0.0148   0.0176   0.0223   0.0296   0.0322   0.0474
  0.0480   0.0530   0.0589   0.0638   0.0675   0.0714   0.0742   0.0792
  0.0806   0.0871   0.0909   0.0969   0.0978   0.0994   0.1020   0.1033
  0.1055   0.1163   0.1171   0.1178   0.1232   0.1243   0.1249   0.1269
  0.1306   0.1308   0.1358   0.1360   0.1400   0.1454   0.1500   0.1554
  0.1571   0.1635   0.1705   0.1728   0.1755   0.1800   0.1871   0.1879
  0.1886   0.1900   0.2040   0.2052   0.2076   0.2130   0.2227   0.2235
  0.2293   0.2338   0.2350   0.2416   0.2497   0.2506   0.2537   0.2573
  0.2625   0.2647   0.2656   0.2667   0.2683   0.2754   0.2757   0.2778
  0.2903   0.2905   0.2938   0.3016   0.3019   0.3122   0.3191   0.3200
  0.3315   0.3334   0.3378   0.3430   0.3570   0.3845   0.4160   0.4234
  0.4300   0.4447   0.4457   0.4478   0.4548   0.4582   0.4595   0.4662
  0.4679   0.4821   0.4898   0.4951   0.4971   0.5088   0.5091   0.5196
  0.5231   0.5487   0.5494   0.5567   0.5640   0.5645   0.5701   0.5783
  0.5866   0.5947   0.6010   0.6057   0.6196   0.6244   0.6377   0.6385
  0.6451   0.6460   0.6489   0.6563   0.6621   0.6656   0.6892   0.6899
  0.7013   0.7054   0.7110   0.7338   0.7417   0.7568   0.7642   0.7798
  0.8221   0.8261   0.8278   0.8316   0.8346   0.8365   0.8458   0.8490
  0.8506   0.8512   0.8532   0.8554   0.8604   0.8614   0.8628   0.8656
  0.8721   0.8812   0.8897   0.8967   0.8982   0.9037   0.9258   0.9270
  0.9377   0.9393   0.9524   0.9537   0.9602   0.9617   0.9635   0.9704
  0.9843   0.9893   0.9952   1.0094   1.0147   1.0152   1.0330   1.0538
  1.0577   1.0677   1.0731   1.0943   1.1301   1.1312   1.1852   1.1905
  1.1972   1.2287   1.2372   1.2644   1.2686   1.2727   1.2794   1.2985
  1.3089   1.3153   1.3195   1.3281   1.3534   1.3599   1.3965   1.4056
  1.4411   1.4818   1.4826   1.4860   1.5485   1.5527   1.5603   1.5795
  1.5837   1.5874   1.6020   1.6316   1.6464   1.6640   1.6788   1.6937
  1.6946   1.7602   1.7735   1.7802   1.7856   1.8141   1.8148   1.8391
  1.8676   1.8698   1.8794   1.9231   1.9260   1.9279   1.9501   1.9511
  1.9541   1.9643   1.9659   1.9856   2.0300   2.0313   2.1003   2.1030
  2.1231   2.1343   2.1920   2.2247   2.2338   2.2552   2.2580   2.2680
  2.2688   2.2894   2.2922   2.3035   2.3159   2.3188   2.3425   2.3561
  2.4185   2.4255   2.4325   2.4448   2.4531   2.4907   2.5153   2.5176
  2.5334   2.5518   2.5530   2.5570   2.5831   2.6316   2.6464   2.6819
  2.6863   2.6989   2.7109   2.7189   2.7240   2.7290   2.7517   2.7544
  2.7553   2.7746   2.7750   2.7911   2.8307   2.8366   2.8438   2.8984
  2.9017   2.9687   2.9990   3.0933   3.0944   3.1255   3.1328   3.1343
  3.1610   3.1999   3.2091   3.2182   3.2793   3.3367   3.3408   3.3857
  3.4418   3.5398   3.6189   3.6881   3.7039   3.7073   3.7821   3.9751
  4.0140   4.0205   4.0875   4.0928   4.3416   4.8060   4.8149   9.7560
  9.7937   9.7998   9.8140   9.8475  23.3943  23.5407  23.8404  23.8470
 23.8783  23.9181  23.9474  24.0261  24.0398  24.0410  24.1335  24.1552
 25.7745  25.8152  25.8505  25.8953  25.9206  26.0949  26.1032  26.1739
 26.2585  26.2917  26.4991  26.6180  26.6368  26.8137  26.9298 215.7465
215.7891 215.7966 215.8124 215.8559
 --------------------------------------------------------------

          Ground-State Mulliken Net Atomic Charges

     Atom                 Charge (a.u.)
  ----------------------------------------
      1 C                     0.098252
      2 C                    -0.985515
      3 H                     0.222963
      4 C                    -0.484320
      5 Cl                    0.601315
      6 C                    -0.038753
      7 Cl                    0.610308
      8 C                    -0.494972
      9 Cl                    0.600853
     10 C                    -0.980231
     11 H                     0.222569
     12 C                    -0.429427
     13 C                     0.125817
     14 Cl                    0.478588
     15 C                    -0.136876
     16 H                     0.206314
     17 C                    -0.485064
     18 H                     0.180689
     19 C                    -0.115966
     20 H                     0.205650
     21 C                     0.121377
     22 Cl                    0.476430
  ----------------------------------------
  Sum of atomic charges =     0.000000

 -----------------------------------------------------------------
                    Cartesian Multipole Moments
 -----------------------------------------------------------------
    Charge (ESU x 10^10)
                 0.0000
    Dipole Moment (Debye)
         X       3.5402      Y      -0.0795      Z      -2.1192
       Tot       4.1268
    Quadrupole Moments (Debye-Ang)
        XX    -125.6688     XY       0.0296     YY    -134.6445
        XZ      -4.7768     YZ       0.5666     ZZ    -130.8491
    Octopole Moments (Debye-Ang^2)
       XXX     169.8220    XXY      -4.6015    XYY      40.5846
       YYY      -2.5495    XXZ     -59.6488    XYZ      -0.4821
       YYZ     -24.1768    XZZ      58.2269    YZZ       1.2793
       ZZZ     -77.2318
    Hexadecapole Moments (Debye-Ang^3)
      XXXX   -4574.5294   XXXY      -0.4889   XXYY   -1036.0329
      XYYY      15.3478   YYYY   -1527.0438   XXXZ     823.8064
      XXYZ      -4.7461   XYYZ     320.2605   YYYZ     -42.6932
      XXZZ   -1147.9226   XYZZ      30.2690   YYZZ    -694.2171
      XZZZ     954.2659   YZZZ     -27.3358   ZZZZ   -2667.1157
 -----------------------------------------------------------------
 Calculating analytic gradient of the SCF energy
 Gradient of SCF Energy
            1           2           3           4           5           6
    1   0.0000062  -0.0000089  -0.0000084  -0.0000238   0.0000114   0.0000722
    2  -0.0000060  -0.0000002   0.0000260   0.0000108  -0.0000052  -0.0000101
    3   0.0000469  -0.0000141  -0.0000035   0.0000614  -0.0000261  -0.0000600
            7           8           9          10          11          12
    1  -0.0000423  -0.0001266   0.0000453   0.0000509   0.0000046  -0.0000147
    2   0.0000022  -0.0000290   0.0000059   0.0000112  -0.0000127   0.0000207
    3   0.0000058   0.0000096   0.0000025  -0.0000326   0.0000039  -0.0000289
           13          14          15          16          17          18
    1  -0.0000218   0.0000461   0.0000133   0.0000088  -0.0000179   0.0000051
    2  -0.0000936   0.0000382   0.0000004   0.0000101   0.0000059   0.0000001
    3   0.0000870  -0.0000349  -0.0000275   0.0000176   0.0000228  -0.0000005
           19          20          21          22
    1   0.0000339  -0.0000065  -0.0000761   0.0000493
    2  -0.0000049  -0.0000051   0.0000859  -0.0000505
    3  -0.0000071  -0.0000072  -0.0000016  -0.0000134
 Max gradient component =       1.266E-04
 RMS gradient           =       3.640E-05
 Gradient time:  CPU 228.87 s  wall 228.90 s
 Geometry Optimization Parameters
   NAtoms,    NIC,     NZ,  NCons,   NDum,   NFix, NCnnct, MaxDiis
       22     155      22       0       0       0       0       0

 Cartesian Hessian Update
 Hessian updated using BFGS update


** GEOMETRY OPTIMIZATION IN DELOCALIZED INTERNAL COORDINATES **
   Searching for a Minimum

   Optimization Cycle:  11

                       Coordinates (Angstroms)
     ATOM                X               Y               Z
      1  C        -0.0195134539    0.0075279319    0.0093728976
      2  C        -0.0455414220    0.4811028352    1.3194505182
      3  H         0.8590179412    0.8374433195    1.7942930404
      4  C        -1.2383974826    0.5008100023    2.0333166786
      5  Cl       -1.2083733542    1.1036416495    3.6731077674
      6  C        -2.4324009284    0.0490073216    1.4551483510
      7  Cl       -3.9208885803    0.0713081159    2.3498512378
      8  C        -2.3918501693   -0.4215494551    0.1357077708
      9  Cl       -3.8398125419   -0.9968007425   -0.6544231411
     10  C        -1.1994878626   -0.4428026347   -0.5794579880
     11  H        -1.2008432292   -0.8136996643   -1.5959674866
     12  C         1.2624333648   -0.0229824110   -0.7553727816
     13  C         2.0984087413   -1.1503613583   -0.7473420238
     14  Cl        1.6377313785   -2.5675565339    0.1836196453
     15  C         3.2954907795   -1.1947005649   -1.4549089803
     16  H         3.9072339572   -2.0862648828   -1.4175514056
     17  C         3.6847956206   -0.0870456919   -2.1999314219
     18  H         4.6148401991   -0.1111476378   -2.7553453673
     19  C         2.8878184856    1.0517863418   -2.2366911924
     20  H         3.1798520003    1.9191765743   -2.8137313075
     21  C         1.6954508699    1.0711691825   -1.5196604440
     22  Cl        0.7144488970    2.5268249240   -1.5894155024
   Point Group: c1    Number of degrees of freedom:    60


   Energy is  -2761.515869519

 Hessian updated using BFGS update

 60 Hessian modes will be used to form the next step
  Hessian Eigenvalues:
     0.001384    0.017623    0.020056    0.020424    0.023199    0.023367
     0.023582    0.023812    0.023982    0.024082    0.024094    0.024120
     0.024133    0.024136    0.024213    0.024431    0.024810    0.025934
     0.029526    0.157339    0.159914    0.159999    0.160014    0.160294
     0.209366    0.219890    0.228703    0.235003    0.235503    0.240608
     0.249639    0.249929    0.250162    0.250523    0.257867    0.267138
     0.285146    0.286774    0.301026    0.301325    0.302559    0.305270
     0.351986    0.356668    0.356675    0.356709    0.357140    0.360277
     0.427766    0.431994    0.436865    0.447765    0.467838    0.470255
     0.475068    0.477661    0.477957    0.479819    0.489626    0.497441

 Minimum search - taking simple RFO step
 Searching for Lamda that Minimizes Along All modes
 Value Taken    Lamda =   0.00000000
 Step Taken.  Stepsize is  0.005692

                             Maximum     Tolerance    Cnvgd?
         Gradient           0.000092      0.000300     YES
         Displacement       0.004799      0.001200      NO
         Energy change     -0.000002      0.000001      NO


 New Cartesian Coordinates Obtained by Inverse Iteration

 Displacement from previous Coordinates is:  0.020674
 ----------------------------------------------------------------
             Standard Nuclear Orientation (Angstroms)
    I     Atom           X                Y                Z
 ----------------------------------------------------------------
    1      C      -0.0197601482     0.0073595948     0.0087949640
    2      C      -0.0456631901     0.4822343652     1.3184071160
    3      H       0.8589198882     0.8392457810     1.7926975641
    4      C      -1.2383602376     0.5023546619     2.0325002492
    5      Cl     -1.2084751130     1.1076641976     3.6714401569
    6      C      -2.4322811279     0.0491011122     1.4553645946
    7      Cl     -3.9202884197     0.0711715622     2.3506304079
    8      C      -2.3917213681    -0.4229538836     0.1364412253
    9      Cl     -3.8397154777    -1.0003420215    -0.6523321331
   10      C      -1.1996987075    -0.4442140373    -0.5791613555
   11      H      -1.2012510686    -0.8160820879    -1.5953179311
   12      C       1.2621510089    -0.0232085376    -0.7559281446
   13      C       2.0974353177    -1.1509924800    -0.7490218961
   14      Cl      1.6352897883    -2.5689744191     0.1803210685
   15      C       3.2948683645    -1.1951742762    -1.4559431908
   16      H       3.9059943651    -2.0871998540    -1.4194706834
   17      C       3.6852444094    -0.0867787105    -2.1993364758
   18      H       4.6156451380    -0.1106189273    -2.7541515408
   19      C       2.8888262164     1.0525044117    -2.2351007813
   20      H       3.1816860718     1.9205493828    -2.8107358643
   21      C       1.6961106606     1.0715409271    -1.5187122492
   22      Cl      0.7154568400     2.5276998601    -1.5873162360
 ----------------------------------------------------------------
 Nuclear Repulsion Energy =        1735.65685491 hartrees
 There are       81 alpha and       81 beta electrons
 Applying Cartesian multipole field
    Component          Value
    ---------          -----
     (2,0,0)        1.00000E-11
     (0,2,0)        2.00000E-11
     (0,0,2)       -3.00000E-11
 Nucleus-field energy     =    -0.0000000012 hartrees
 Requested basis set is 6-311++G(d,p)
 There are 162 shells and 449 basis functions
 A cutoff of  1.0D-15 yielded  10184 shell pairs
 There are     84604 function pairs (     90903 Cartesian)
 Smallest overlap matrix eigenvalue = 1.64E-07
 Linear dependence detected in AO basis
 Number of orthogonalized atomic orbitals = 445
 Maximum deviation from orthogonality = 3.864E-10
 Guess from superposition of atomic densities
 Warning:  Energy on first SCF cycle will be non-variational
 SAD guess density has 162.000000 electrons

 -----------------------------------------------------------------------
  General SCF calculation program by
  Eric Jon Sundstrom, Paul Horn, Yuezhi Mao, Dmitri Zuev, Alec White,
  David Stuck, Shaama M.S., Shane Yost, Joonho Lee, David Small,
  Daniel Levine, Susi Lehtola, Hugh Burton, Evgeny Epifanovsky,
  Bang C. Huynh
 -----------------------------------------------------------------------
 Exchange:     0.2000 Hartree-Fock + 0.0800 Slater + 0.7200 B88
 Correlation:  0.1900 VWN1RPA + 0.8100 LYP
 Using SG-1 standard quadrature grid
 A restricted SCF calculation will be
 performed using DIIS
 SCF converges when DIIS error is below 1.0e-08
 ---------------------------------------
  Cycle       Energy         DIIS error
 ---------------------------------------
    1   -2765.4911463804      2.91e-02  
    2   -2761.3633364297      2.42e-03  
    3   -2761.2495905153      3.10e-03  
    4   -2761.5057021458      6.05e-04  
    5   -2761.5133926535      3.09e-04  
    6   -2761.5155346442      1.14e-04  
    7   -2761.5158361073      3.53e-05  
    8   -2761.5158669640      1.06e-05  
    9   -2761.5158694918      2.61e-06  
   10   -2761.5158696517      9.10e-07  
   11   -2761.5158696719      1.91e-07  
   12   -2761.5158696724      7.38e-08  
   13   -2761.5158696727      2.26e-08  
   14   -2761.5158696726      4.52e-09  Convergence criterion met
 ---------------------------------------
 SCF time:   CPU 627.71s  wall 628.00s 
 SCF   energy in the final basis set =    -2761.5158696726
 Total energy in the final basis set =    -2761.5158696726

 --------------------------------------------------------------

                    Orbital Energies (a.u.)
 --------------------------------------------------------------

 Alpha MOs
 -- Occupied --
********-101.5714-101.5713-101.5712-101.5711 -10.2711 -10.2683 -10.2683
-10.2676 -10.2676 -10.2321 -10.2251 -10.2134 -10.2118 -10.2117 -10.2110
-10.2109  -9.4872  -9.4861  -9.4860  -9.4857  -9.4857  -7.2521  -7.2508
 -7.2507  -7.2506  -7.2505  -7.2421  -7.2411  -7.2410  -7.2408  -7.2406
 -7.2405  -7.2404  -7.2403  -7.2400  -7.2399  -0.9474  -0.9327  -0.8949
 -0.8930  -0.8741  -0.8535  -0.8468  -0.7957  -0.7589  -0.7572  -0.7463
 -0.6611  -0.6360  -0.6281  -0.6141  -0.5530  -0.5293  -0.5272  -0.5178
 -0.4929  -0.4783  -0.4626  -0.4606  -0.4590  -0.4459  -0.4328  -0.4262
 -0.4054  -0.4017  -0.3958  -0.3841  -0.3803  -0.3605  -0.3475  -0.3424
 -0.3423  -0.3392  -0.3355  -0.3262  -0.3156  -0.2835  -0.2714  -0.2685
 -0.2677
 -- Virtual --
 -0.0553  -0.0519  -0.0500  -0.0433  -0.0353  -0.0214  -0.0130   0.0073
  0.0079   0.0125   0.0147   0.0176   0.0223   0.0296   0.0322   0.0474
  0.0480   0.0530   0.0589   0.0638   0.0675   0.0714   0.0742   0.0792
  0.0805   0.0871   0.0909   0.0969   0.0978   0.0994   0.1020   0.1033
  0.1055   0.1163   0.1171   0.1178   0.1232   0.1243   0.1249   0.1269
  0.1306   0.1308   0.1358   0.1360   0.1400   0.1454   0.1500   0.1554
  0.1571   0.1635   0.1705   0.1728   0.1755   0.1800   0.1871   0.1879
  0.1886   0.1900   0.2040   0.2052   0.2076   0.2130   0.2227   0.2235
  0.2293   0.2338   0.2350   0.2416   0.2497   0.2506   0.2537   0.2573
  0.2625   0.2648   0.2655   0.2667   0.2683   0.2754   0.2757   0.2778
  0.2902   0.2904   0.2938   0.3016   0.3020   0.3122   0.3191   0.3200
  0.3314   0.3334   0.3378   0.3430   0.3570   0.3845   0.4160   0.4234
  0.4300   0.4447   0.4457   0.4478   0.4548   0.4583   0.4595   0.4663
  0.4679   0.4822   0.4899   0.4952   0.4970   0.5087   0.5091   0.5196
  0.5230   0.5487   0.5494   0.5566   0.5640   0.5645   0.5701   0.5783
  0.5866   0.5947   0.6011   0.6058   0.6196   0.6244   0.6377   0.6385
  0.6451   0.6459   0.6490   0.6563   0.6621   0.6656   0.6892   0.6898
  0.7012   0.7055   0.7110   0.7338   0.7417   0.7568   0.7642   0.7797
  0.8220   0.8261   0.8277   0.8316   0.8345   0.8366   0.8458   0.8490
  0.8506   0.8513   0.8532   0.8554   0.8604   0.8614   0.8628   0.8656
  0.8721   0.8812   0.8896   0.8967   0.8983   0.9037   0.9258   0.9270
  0.9377   0.9393   0.9524   0.9537   0.9602   0.9617   0.9635   0.9704
  0.9843   0.9893   0.9952   1.0093   1.0147   1.0151   1.0330   1.0537
  1.0580   1.0677   1.0731   1.0943   1.1301   1.1313   1.1853   1.1905
  1.1971   1.2287   1.2372   1.2644   1.2686   1.2727   1.2793   1.2985
  1.3089   1.3153   1.3194   1.3281   1.3533   1.3598   1.3965   1.4056
  1.4411   1.4817   1.4826   1.4860   1.5485   1.5527   1.5603   1.5794
  1.5837   1.5874   1.6020   1.6315   1.6464   1.6640   1.6788   1.6937
  1.6946   1.7602   1.7734   1.7801   1.7857   1.8141   1.8148   1.8392
  1.8676   1.8698   1.8794   1.9231   1.9261   1.9279   1.9501   1.9512
  1.9541   1.9643   1.9659   1.9856   2.0300   2.0313   2.1002   2.1031
  2.1231   2.1343   2.1920   2.2247   2.2338   2.2552   2.2580   2.2680
  2.2689   2.2894   2.2922   2.3035   2.3159   2.3188   2.3425   2.3562
  2.4185   2.4255   2.4326   2.4448   2.4532   2.4907   2.5153   2.5176
  2.5333   2.5517   2.5530   2.5569   2.5831   2.6316   2.6464   2.6819
  2.6863   2.6989   2.7109   2.7189   2.7240   2.7291   2.7517   2.7544
  2.7553   2.7746   2.7750   2.7911   2.8308   2.8366   2.8438   2.8984
  2.9017   2.9687   2.9991   3.0933   3.0944   3.1255   3.1329   3.1343
  3.1610   3.1999   3.2091   3.2181   3.2792   3.3367   3.3408   3.3857
  3.4419   3.5397   3.6189   3.6882   3.7039   3.7073   3.7821   3.9751
  4.0140   4.0205   4.0874   4.0928   4.3417   4.8060   4.8150   9.7560
  9.7936   9.7998   9.8140   9.8474  23.3942  23.5407  23.8404  23.8471
 23.8783  23.9182  23.9475  24.0262  24.0399  24.0411  24.1335  24.1553
 25.7745  25.8152  25.8506  25.8953  25.9206  26.0950  26.1032  26.1738
 26.2585  26.2917  26.4991  26.6180  26.6369  26.8136  26.9296 215.7465
215.7891 215.7966 215.8124 215.8559
 --------------------------------------------------------------

          Ground-State Mulliken Net Atomic Charges

     Atom                 Charge (a.u.)
  ----------------------------------------
      1 C                     0.097336
      2 C                    -0.987862
      3 H                     0.222899
      4 C                    -0.486826
      5 Cl                    0.601395
      6 C                    -0.039265
      7 Cl                    0.610394
      8 C                    -0.492154
      9 Cl                    0.600701
     10 C                    -0.977775
     11 H                     0.222591
     12 C                    -0.428363
     13 C                     0.125729
     14 Cl                    0.478772
     15 C                    -0.137340
     16 H                     0.206338
     17 C                    -0.485245
     18 H                     0.180693
     19 C                    -0.115713
     20 H                     0.205655
     21 C                     0.121554
     22 Cl                    0.476485
  ----------------------------------------
  Sum of atomic charges =     0.000000

 -----------------------------------------------------------------
                    Cartesian Multipole Moments
 -----------------------------------------------------------------
    Charge (ESU x 10^10)
                 0.0000
    Dipole Moment (Debye)
         X       3.5414      Y      -0.0793      Z      -2.1187
       Tot       4.1275
    Quadrupole Moments (Debye-Ang)
        XX    -125.6581     XY       0.0324     YY    -134.6461
        XZ      -4.7806     YZ       0.5672     ZZ    -130.8564
    Octopole Moments (Debye-Ang^2)
       XXX     169.9009    XXY      -4.5730    XYY      40.6035
       YYY      -2.5367    XXZ     -59.6396    XYZ      -0.4808
       YYZ     -24.1746    XZZ      58.2093    YZZ       1.2659
       ZZZ     -77.1797
    Hexadecapole Moments (Debye-Ang^3)
      XXXX   -4573.5350   XXXY      -1.1011   XXYY   -1036.2327
      XYYY      14.6275   YYYY   -1529.5391   XXXZ     824.1985
      XXYZ      -5.1358   XYYZ     320.4138   YYYZ     -43.7641
      XXZZ   -1147.4758   XYZZ      29.9821   YYZZ    -694.2860
      XZZZ     954.9073   YZZZ     -28.3562   ZZZZ   -2665.4273
 -----------------------------------------------------------------
 Calculating analytic gradient of the SCF energy
 Gradient of SCF Energy
            1           2           3           4           5           6
    1   0.0000202  -0.0000101  -0.0000050  -0.0000133  -0.0000126   0.0000120
    2   0.0000054  -0.0000107   0.0000081   0.0000057   0.0000042   0.0000030
    3   0.0000090  -0.0000149  -0.0000013   0.0000076  -0.0000125  -0.0000106
            7           8           9          10          11          12
    1   0.0000007  -0.0000218   0.0000087   0.0000099   0.0000028   0.0000069
    2  -0.0000039  -0.0000083  -0.0000100   0.0000027  -0.0000075   0.0000038
    3  -0.0000049  -0.0000051   0.0000029   0.0000030   0.0000004  -0.0000153
           13          14          15          16          17          18
    1  -0.0000026   0.0000032   0.0000021   0.0000053   0.0000038   0.0000052
    2   0.0000033   0.0000078   0.0000112   0.0000052   0.0000037   0.0000020
    3   0.0000138   0.0000053   0.0000024   0.0000106   0.0000033   0.0000048
           19          20          21          22
    1   0.0000054  -0.0000014  -0.0000147  -0.0000048
    2  -0.0000109  -0.0000004  -0.0000072  -0.0000072
    3   0.0000004   0.0000016   0.0000031  -0.0000036
 Max gradient component =       2.179E-05
 RMS gradient           =       8.171E-06
 Gradient time:  CPU 222.74 s  wall 222.77 s
 Geometry Optimization Parameters
   NAtoms,    NIC,     NZ,  NCons,   NDum,   NFix, NCnnct, MaxDiis
       22     155      22       0       0       0       0       0

 Cartesian Hessian Update
 Hessian updated using BFGS update


** GEOMETRY OPTIMIZATION IN DELOCALIZED INTERNAL COORDINATES **
   Searching for a Minimum

   Optimization Cycle:  12

                       Coordinates (Angstroms)
     ATOM                X               Y               Z
      1  C        -0.0197601482    0.0073595948    0.0087949640
      2  C        -0.0456631901    0.4822343652    1.3184071160
      3  H         0.8589198882    0.8392457810    1.7926975641
      4  C        -1.2383602376    0.5023546619    2.0325002492
      5  Cl       -1.2084751130    1.1076641976    3.6714401569
      6  C        -2.4322811279    0.0491011122    1.4553645946
      7  Cl       -3.9202884197    0.0711715622    2.3506304079
      8  C        -2.3917213681   -0.4229538836    0.1364412253
      9  Cl       -3.8397154777   -1.0003420215   -0.6523321331
     10  C        -1.1996987075   -0.4442140373   -0.5791613555
     11  H        -1.2012510686   -0.8160820879   -1.5953179311
     12  C         1.2621510089   -0.0232085376   -0.7559281446
     13  C         2.0974353177   -1.1509924800   -0.7490218961
     14  Cl        1.6352897883   -2.5689744191    0.1803210685
     15  C         3.2948683645   -1.1951742762   -1.4559431908
     16  H         3.9059943651   -2.0871998540   -1.4194706834
     17  C         3.6852444094   -0.0867787105   -2.1993364758
     18  H         4.6156451380   -0.1106189273   -2.7541515408
     19  C         2.8888262164    1.0525044117   -2.2351007813
     20  H         3.1816860718    1.9205493828   -2.8107358643
     21  C         1.6961106606    1.0715409271   -1.5187122492
     22  Cl        0.7154568400    2.5276998601   -1.5873162360
   Point Group: c1    Number of degrees of freedom:    60


   Energy is  -2761.515869673

 Hessian updated using BFGS update

 60 Hessian modes will be used to form the next step
  Hessian Eigenvalues:
     0.001322    0.018395    0.020001    0.020588    0.023169    0.023361
     0.023579    0.023817    0.023973    0.024077    0.024089    0.024112
     0.024127    0.024142    0.024163    0.024621    0.024839    0.026169
     0.029619    0.157337    0.159890    0.159998    0.160006    0.160284
     0.197351    0.221165    0.228788    0.234989    0.236014    0.240127
     0.249614    0.249918    0.250161    0.251068    0.259689    0.268521
     0.284098    0.287047    0.300982    0.301332    0.302675    0.306426
     0.351937    0.356669    0.356671    0.356684    0.357089    0.360220
     0.430610    0.433189    0.437148    0.452108    0.468041    0.471423
     0.475011    0.477772    0.478067    0.479993    0.492580    0.497325

 Minimum search - taking simple RFO step
 Searching for Lamda that Minimizes Along All modes
 Value Taken    Lamda =   0.00000000
 Step Taken.  Stepsize is  0.001211

                             Maximum     Tolerance    Cnvgd?
         Gradient           0.000023      0.000300     YES
         Displacement       0.000878      0.001200     YES
         Energy change     -0.000000      0.000001     YES

 Final energy is   -2761.5158696725507     


 ******************************
 **  OPTIMIZATION CONVERGED  **
 ******************************

                       Coordinates (Angstroms)
     ATOM                X               Y               Z
      1  C        -0.0197601482    0.0073595948    0.0087949640
      2  C        -0.0456631901    0.4822343652    1.3184071160
      3  H         0.8589198882    0.8392457810    1.7926975641
      4  C        -1.2383602376    0.5023546619    2.0325002492
      5  Cl       -1.2084751130    1.1076641976    3.6714401569
      6  C        -2.4322811279    0.0491011122    1.4553645946
      7  Cl       -3.9202884197    0.0711715622    2.3506304079
      8  C        -2.3917213681   -0.4229538836    0.1364412253
      9  Cl       -3.8397154777   -1.0003420215   -0.6523321331
     10  C        -1.1996987075   -0.4442140373   -0.5791613555
     11  H        -1.2012510686   -0.8160820879   -1.5953179311
     12  C         1.2621510089   -0.0232085376   -0.7559281446
     13  C         2.0974353177   -1.1509924800   -0.7490218961
     14  Cl        1.6352897883   -2.5689744191    0.1803210685
     15  C         3.2948683645   -1.1951742762   -1.4559431908
     16  H         3.9059943651   -2.0871998540   -1.4194706834
     17  C         3.6852444094   -0.0867787105   -2.1993364758
     18  H         4.6156451380   -0.1106189273   -2.7541515408
     19  C         2.8888262164    1.0525044117   -2.2351007813
     20  H         3.1816860718    1.9205493828   -2.8107358643
     21  C         1.6961106606    1.0715409271   -1.5187122492
     22  Cl        0.7154568400    2.5276998601   -1.5873162360

Z-matrix Print:
$molecule
0 1
Cl
C  1 1.757251
C  2 1.391235 1 117.999244
H  3 1.081903 2 119.684884 1 0.024983 0
C  3 1.390528 2 119.207098 1 -179.972326 0
H  5 1.083528 3 119.819663 2 -179.963682 0
C  5 1.390513 3 120.400702 2 0.041634 0
H  7 1.081954 5 121.063873 3 -179.937657 0
C  7 1.391454 5 119.269191 3 -0.009450 0
C  9 1.403081 7 122.299004 5 -0.024174 0
C  10 1.492994 9 121.873693 7 -179.977243 0
C  11 1.393291 10 120.290614 9 -88.787004 0
H  12 1.081979 11 120.593577 10 0.398973 0
C  12 1.390273 11 120.243006 10 -179.591559 0
C  11 1.393509 10 120.283379 9 91.490064 0
H  15 1.082064 11 120.584426 10 -0.327403 0
C  15 1.390488 11 120.250981 10 179.611468 0
C  14 1.401418 12 120.974664 11 -0.011349 0
Cl 18 1.736708 14 120.899611 12 179.835770 0
Cl 17 1.747063 15 118.236536 11 179.955660 0
Cl 14 1.747403 12 118.170334 11 179.944899 0
Cl 9 1.756926 7 118.013422 5 -179.993211 0
$end


 --------------------------------------------------------------

                    Orbital Energies (a.u.)
 --------------------------------------------------------------

 Alpha MOs
 -- Occupied --
********-101.5714-101.5713-101.5712-101.5711 -10.2711 -10.2683 -10.2683
-10.2676 -10.2676 -10.2321 -10.2251 -10.2134 -10.2118 -10.2117 -10.2110
-10.2109  -9.4872  -9.4861  -9.4860  -9.4857  -9.4857  -7.2521  -7.2508
 -7.2507  -7.2506  -7.2505  -7.2421  -7.2411  -7.2410  -7.2408  -7.2406
 -7.2405  -7.2404  -7.2403  -7.2400  -7.2399  -0.9474  -0.9327  -0.8949
 -0.8930  -0.8741  -0.8535  -0.8468  -0.7957  -0.7589  -0.7572  -0.7463
 -0.6611  -0.6360  -0.6281  -0.6141  -0.5530  -0.5293  -0.5272  -0.5178
 -0.4929  -0.4783  -0.4626  -0.4606  -0.4590  -0.4459  -0.4328  -0.4262
 -0.4054  -0.4017  -0.3958  -0.3841  -0.3803  -0.3605  -0.3475  -0.3424
 -0.3423  -0.3392  -0.3355  -0.3262  -0.3156  -0.2835  -0.2714  -0.2685
 -0.2677
 -- Virtual --
 -0.0553  -0.0519  -0.0500  -0.0433  -0.0353  -0.0214  -0.0130   0.0073
  0.0079   0.0125   0.0147   0.0176   0.0223   0.0296   0.0322   0.0474
  0.0480   0.0530   0.0589   0.0638   0.0675   0.0714   0.0742   0.0792
  0.0805   0.0871   0.0909   0.0969   0.0978   0.0994   0.1020   0.1033
  0.1055   0.1163   0.1171   0.1178   0.1232   0.1243   0.1249   0.1269
  0.1306   0.1308   0.1358   0.1360   0.1400   0.1454   0.1500   0.1554
  0.1571   0.1635   0.1705   0.1728   0.1755   0.1800   0.1871   0.1879
  0.1886   0.1900   0.2040   0.2052   0.2076   0.2130   0.2227   0.2235
  0.2293   0.2338   0.2350   0.2416   0.2497   0.2506   0.2537   0.2573
  0.2625   0.2648   0.2655   0.2667   0.2683   0.2754   0.2757   0.2778
  0.2902   0.2904   0.2938   0.3016   0.3020   0.3122   0.3191   0.3200
  0.3314   0.3334   0.3378   0.3430   0.3570   0.3845   0.4160   0.4234
  0.4300   0.4447   0.4457   0.4478   0.4548   0.4583   0.4595   0.4663
  0.4679   0.4822   0.4899   0.4952   0.4970   0.5087   0.5091   0.5196
  0.5230   0.5487   0.5494   0.5566   0.5640   0.5645   0.5701   0.5783
  0.5866   0.5947   0.6011   0.6058   0.6196   0.6244   0.6377   0.6385
  0.6451   0.6459   0.6490   0.6563   0.6621   0.6656   0.6892   0.6898
  0.7012   0.7055   0.7110   0.7338   0.7417   0.7568   0.7642   0.7797
  0.8220   0.8261   0.8277   0.8316   0.8345   0.8366   0.8458   0.8490
  0.8506   0.8513   0.8532   0.8554   0.8604   0.8614   0.8628   0.8656
  0.8721   0.8812   0.8896   0.8967   0.8983   0.9037   0.9258   0.9270
  0.9377   0.9393   0.9524   0.9537   0.9602   0.9617   0.9635   0.9704
  0.9843   0.9893   0.9952   1.0093   1.0147   1.0151   1.0330   1.0537
  1.0580   1.0677   1.0731   1.0943   1.1301   1.1313   1.1853   1.1905
  1.1971   1.2287   1.2372   1.2644   1.2686   1.2727   1.2793   1.2985
  1.3089   1.3153   1.3194   1.3281   1.3533   1.3598   1.3965   1.4056
  1.4411   1.4817   1.4826   1.4860   1.5485   1.5527   1.5603   1.5794
  1.5837   1.5874   1.6020   1.6315   1.6464   1.6640   1.6788   1.6937
  1.6946   1.7602   1.7734   1.7801   1.7857   1.8141   1.8148   1.8392
  1.8676   1.8698   1.8794   1.9231   1.9261   1.9279   1.9501   1.9512
  1.9541   1.9643   1.9659   1.9856   2.0300   2.0313   2.1002   2.1031
  2.1231   2.1343   2.1920   2.2247   2.2338   2.2552   2.2580   2.2680
  2.2689   2.2894   2.2922   2.3035   2.3159   2.3188   2.3425   2.3562
  2.4185   2.4255   2.4326   2.4448   2.4532   2.4907   2.5153   2.5176
  2.5333   2.5517   2.5530   2.5569   2.5831   2.6316   2.6464   2.6819
  2.6863   2.6989   2.7109   2.7189   2.7240   2.7291   2.7517   2.7544
  2.7553   2.7746   2.7750   2.7911   2.8308   2.8366   2.8438   2.8984
  2.9017   2.9687   2.9991   3.0933   3.0944   3.1255   3.1329   3.1343
  3.1610   3.1999   3.2091   3.2181   3.2792   3.3367   3.3408   3.3857
  3.4419   3.5397   3.6189   3.6882   3.7039   3.7073   3.7821   3.9751
  4.0140   4.0205   4.0874   4.0928   4.3417   4.8060   4.8150   9.7560
  9.7936   9.7998   9.8140   9.8474  23.3942  23.5407  23.8404  23.8471
 23.8783  23.9182  23.9475  24.0262  24.0399  24.0411  24.1335  24.1553
 25.7745  25.8152  25.8506  25.8953  25.9206  26.0950  26.1032  26.1738
 26.2585  26.2917  26.4991  26.6180  26.6369  26.8136  26.9296 215.7465
215.7891 215.7966 215.8124 215.8559
 --------------------------------------------------------------

          Ground-State Mulliken Net Atomic Charges

     Atom                 Charge (a.u.)
  ----------------------------------------
      1 C                     0.097336
      2 C                    -0.987862
      3 H                     0.222899
      4 C                    -0.486826
      5 Cl                    0.601395
      6 C                    -0.039265
      7 Cl                    0.610394
      8 C                    -0.492154
      9 Cl                    0.600701
     10 C                    -0.977775
     11 H                     0.222591
     12 C                    -0.428363
     13 C                     0.125729
     14 Cl                    0.478772
     15 C                    -0.137340
     16 H                     0.206338
     17 C                    -0.485245
     18 H                     0.180693
     19 C                    -0.115713
     20 H                     0.205655
     21 C                     0.121554
     22 Cl                    0.476485
  ----------------------------------------
  Sum of atomic charges =     0.000000

 -----------------------------------------------------------------
                    Cartesian Multipole Moments
 -----------------------------------------------------------------
    Charge (ESU x 10^10)
                 0.0000
    Dipole Moment (Debye)
         X       3.5414      Y      -0.0793      Z      -2.1187
       Tot       4.1275
    Quadrupole Moments (Debye-Ang)
        XX    -125.6581     XY       0.0324     YY    -134.6461
        XZ      -4.7806     YZ       0.5672     ZZ    -130.8564
    Octopole Moments (Debye-Ang^2)
       XXX     169.9009    XXY      -4.5730    XYY      40.6035
       YYY      -2.5367    XXZ     -59.6396    XYZ      -0.4808
       YYZ     -24.1746    XZZ      58.2093    YZZ       1.2659
       ZZZ     -77.1797
    Hexadecapole Moments (Debye-Ang^3)
      XXXX   -4573.5350   XXXY      -1.1011   XXYY   -1036.2327
      XYYY      14.6275   YYYY   -1529.5391   XXXZ     824.1985
      XXYZ      -5.1358   XYYZ     320.4138   YYYZ     -43.7641
      XXZZ   -1147.4758   XYZZ      29.9821   YYZZ    -694.2860
      XZZZ     954.9073   YZZZ     -28.3562   ZZZZ   -2665.4273
 -----------------------------------------------------------------
Archival summary:
1\1\december\OPT\ProcedureUnspecified\BasisUnspecified\l5125\taweetha\ThuJan1612:55:152020ThuJan1612:55:152020\0\\#,OPT,ProcedureUnspecified,BasisUnspecified,\\0,1\Cl\C,1,1.75725\C,2,1.39124,1,117.999\H,3,1.0819,2,119.685,1,0.0249831,0\C,3,1.39053,2,119.207,1,-179.972,0\H,5,1.08353,3,119.82,2,-179.964,0\C,5,1.39051,3,120.401,2,0.0416344,0\H,7,1.08195,5,121.064,3,-179.938,0\C,7,1.39145,5,119.269,3,-0.00945008,0\C,9,1.40308,7,122.299,5,-0.0241735,0\C,10,1.49299,9,121.874,7,-179.977,0\C,11,1.39329,10,120.291,9,-88.787,0\H,12,1.08198,11,120.594,10,0.398973,0\C,12,1.39027,11,120.243,10,-179.592,0\C,11,1.39351,10,120.283,9,91.4901,0\H,15,1.08206,11,120.584,10,-0.327403,0\C,15,1.39049,11,120.251,10,179.611,0\C,14,1.40142,12,120.975,11,-0.0113492,0\Cl,18,1.73671,14,120.9,12,179.836,0\Cl,17,1.74706,15,118.237,11,179.956,0\Cl,14,1.7474,12,118.17,11,179.945,0\Cl,9,1.75693,7,118.013,5,-179.993,0\\\@

 Total job time:  10436.96s(wall), 10435.16s(cpu) 
 Thu Jan 16 12:55:15 2020

        *************************************************************
        *                                                           *
        *  Thank you very much for using Q-Chem.  Have a nice day.  *
        *                                                           *
        *************************************************************


 
User input: 2 of 2 
 
                  Welcome to Q-Chem
     A Quantum Leap Into The Future Of Chemistry


 Q-Chem 5.2 (devel), Q-Chem, Inc., Pleasanton, CA (2019)

 Yihan Shao,  Zhengting Gan,  E. Epifanovsky,  A. T. B. Gilbert,  M. Wormit,  
 J. Kussmann,  A. W. Lange,  A. Behn,  Jia Deng,  Xintian Feng,  D. Ghosh,  
 M. Goldey,  P. R. Horn,  L. D. Jacobson,  I. Kaliman,  T. Kus,  A. Landau,  
 Jie Liu,  E. I. Proynov,  R. M. Richard,  R. P. Steele,  E. J. Sundstrom,  
 H. L. Woodcock III,  P. M. Zimmerman,  D. Zuev,  B. Albrecht,  E. Alguire,  
 S. A. Baeppler,  D. Barton,  Z. Benda,  Y. A. Bernard,  E. J. Berquist,  
 K. B. Bravaya,  H. Burton,  D. Casanova,  Chun-Min Chang,  Yunqing Chen,  
 A. Chien,  K. D. Closser,  M. P. Coons,  S. Coriani,  S. Dasgupta,  
 A. L. Dempwolff,  M. Diedenhofen,  Hainam Do,  R. G. Edgar,  Po-Tung Fang,  
 S. Faraji,  S. Fatehi,  Qingguo Feng,  K. D. Fenk,  J. Fosso-Tande,  
 J. Gayvert,  Qinghui Ge,  A. Ghysels,  G. Gidofalvi,  J. Gomes,  
 J. Gonthier,  A. Gunina,  D. Hait,  M. W. D. Hanson-Heine,  
 P. H. P. Harbach,  A. W. Hauser,  M. F. Herbst,  J. E. Herr,  
 E. G. Hohenstein,  Z. C. Holden,  Kerwin Hui,  B. C. Huynh,  T.-C. Jagau,  
 Hyunjun Ji,  B. Kaduk,  K. Khistyaev,  Jaehoon Kim,  P. Klunzinger,  K. Koh,  
 D. Kosenkov,  L. Koulias,  T. Kowalczyk,  C. M. Krauter,  A. Kunitsa,  
 Ka Un Lao,  A. Laurent,  K. V. Lawler,  Joonho Lee,  D. Lefrancois,  
 S. Lehtola,  D. S. Levine,  Yi-Pei Li,  You-Sheng Lin,  Fenglai Liu,  
 E. Livshits,  A. Luenser,  P. Manohar,  E. Mansoor,  S. F. Manzer,  
 Shan-Ping Mao,  Yuezhi Mao,  N. Mardirossian,  A. V. Marenich,  
 T. Markovich,  L. A. Martinez-Martinez,  S. A. Maurer,  N. J. Mayhall,  
 S. C. McKenzie,  J.-M. Mewes,  P. Morgante,  A. F. Morrison,  
 J. W. Mullinax,  K. Nanda,  T. S. Nguyen-Beck,  R. Olivares-Amaya,  
 J. A. Parkhill,  Zheng Pei,  T. M. Perrine,  F. Plasser,  P. Pokhilko,  
 S. Prager,  A. Prociuk,  E. Ramos,  D. R. Rehn,  F. Rob,  M. Scheurer,  
 M. Schneider,  N. Sergueev,  S. M. Sharada,  S. Sharma,  D. W. Small,  
 T. Stauch,  T. Stein,  Yu-Chuan Su,  A. J. W. Thom,  A. Tkatchenko,  
 T. Tsuchimochi,  N. M. Tubman,  L. Vogt,  M. L. Vidal,  O. Vydrov,  
 M. A. Watson,  J. Wenzel,  M. de Wergifosse,  T. A. Wesolowski,  A. White,  
 J. Witte,  A. Yamada,  Jun Yang,  K. Yao,  S. Yeganeh,  S. R. Yost,  
 Zhi-Qiang You,  A. Zech,  Igor Ying Zhang,  Xing Zhang,  Yan Zhao,  
 Ying Zhu,  B. R. Brooks,  G. K. L. Chan,  C. J. Cramer,  M. S. Gordon,  
 W. J. Hehre,  A. Klamt,  M. W. Schmidt,  C. D. Sherrill,  D. G. Truhlar,  
 A. Aspuru-Guzik,  R. Baer,  A. T. Bell,  N. A. Besley,  Jeng-Da Chai,  
 A. E. DePrince, III,  R. A. DiStasio Jr.,  A. Dreuw,  B. D. Dunietz,  
 T. R. Furlani,  Chao-Ping Hsu,  Yousung Jung,  Jing Kong,  D. S. Lambrecht,  
 WanZhen Liang,  C. Ochsenfeld,  V. A. Rassolov,  L. V. Slipchenko,  
 J. E. Subotnik,  T. Van Voorhis,  J. M. Herbert,  A. I. Krylov,  
 P. M. W. Gill,  M. Head-Gordon

 Contributors to earlier versions of Q-Chem not listed above: 
 R. D. Adamson,  B. Austin,  J. Baker,  G. J. O. Beran,  K. Brandhorst,  
 S. T. Brown,  E. F. C. Byrd,  A. K. Chakraborty,  C.-L. Cheng,  
 Siu Hung Chien,  D. M. Chipman,  D. L. Crittenden,  H. Dachsel,  
 R. J. Doerksen,  A. D. Dutoi,  L. Fusti-Molnar,  W. A. Goddard III,  
 A. Golubeva-Zadorozhnaya,  S. R. Gwaltney,  G. Hawkins,  A. Heyden,  
 S. Hirata,  G. Kedziora,  F. J. Keil,  C. Kelley,  Jihan Kim,  R. A. King,  
 R. Z. Khaliullin,  P. P. Korambath,  W. Kurlancheek,  A. M. Lee,  M. S. Lee,  
 S. V. Levchenko,  Ching Yeh Lin,  D. Liotard,  R. C. Lochan,  I. Lotan,  
 P. E. Maslen,  N. Nair,  D. P. O'Neill,  D. Neuhauser,  E. Neuscamman,  
 C. M. Oana,  R. Olson,  B. Peters,  R. Peverati,  P. A. Pieniazek,  
 Y. M. Rhee,  J. Ritchie,  M. A. Rohrdanz,  E. Rosta,  N. J. Russ,  
 H. F. Schaefer III,  N. E. Schultz,  N. Shenvi,  A. C. Simmonett,  A. Sodt,  
 D. Stuck,  K. S. Thanthiriwatte,  V. Vanovschi,  Tao Wang,  A. Warshel,  
 C. F. Williams,  Q. Wu,  X. Xu,  W. Zhang

 Please cite Q-Chem as follows:
 Y. Shao et al., Mol. Phys. 113, 184-215 (2015)
 DOI: 10.1080/00268976.2014.952696

 Q-Chem 5.2.1 for Intel X86 EM64T Linux

 Parts of Q-Chem use Armadillo 8.300.2 (Tropical Shenanigans).
 http://arma.sourceforge.net/

 Q-Chem begins on Thu Jan 16 12:55:15 2020  

Host: 
0

     Scratch files written to /scratch/taweetham/qchem15629//
NAlpha2: 162
NElect   162
Mult     1
The previous job contains 0 fragments, simply inherited here

 Q-Chem warning in module libgen/rem_setup.C, line 2168:

 Setting Thresh to 1e-14


Checking the input file for inconsistencies... 	...done.

--------------------------------------------------------------
User input:
--------------------------------------------------------------

$MOLECULE
READ
$END

$REM
   JOB_TYPE 	FREQUENCY
   BASIS 	6-311++G**
   METHOD	B3LYP
   SCF_GUESS_ALWAYS     TRUE
   S2THRESH     15
   THRESH       15
   MEM_TOTAL    10000
$END

--------------------------------------------------------------
 ----------------------------------------------------------------
             Standard Nuclear Orientation (Angstroms)
    I     Atom           X                Y                Z
 ----------------------------------------------------------------
    1      C       0.3783988000     0.0046473219    -0.0054368370
    2      C      -0.3242739626     0.8994004645     0.7988820092
    3      H       0.2022566871     1.6033898771     1.4296303803
    4      C      -1.7145452012     0.8971433513     0.7998119572
    5      Cl     -2.5406539569     2.0413588096     1.8302158027
    6      C      -2.4348814521     0.0017958782    -0.0023351766
    7      Cl     -4.1715747205    -0.0021863202     0.0035227381
    8      C      -1.7148984958    -0.8903520958    -0.8083974588
    9      Cl     -2.5424505348    -2.0332377966    -1.8385417747
   10      C      -0.3244118596    -0.8898254762    -0.8103231474
   11      H       0.2022897709    -1.5921984918    -1.4428735268
   12      C       1.8713775084    -0.0000018348    -0.0004348257
   13      C       2.6026492715    -0.8217821637     0.8710942289
   14      Cl      1.7518172668    -1.8754615276     1.9908148699
   15      C       3.9936893652    -0.8375737937     0.8882328294
   16      H       4.5136609551    -1.4879283735     1.5790174050
   17      C       4.6924571788    -0.0132681285     0.0131262784
   18      H       5.7759655372    -0.0180592702     0.0176329771
   19      C       4.0091632123     0.8175522368    -0.8679945602
   20      H       4.5420024628     1.4624777404    -1.5541273050
   21      C       2.6177145356     0.8151387841    -0.8648211821
   22      Cl      1.7881084856     1.8774722026    -1.9917589668
 ----------------------------------------------------------------
 Molecular Point Group                 C1    NOp =  1
 Largest Abelian Subgroup              C1    NOp =  1
 Nuclear Repulsion Energy =        1735.65685491 hartrees
 There are       81 alpha and       81 beta electrons
 Requested basis set is 6-311++G(d,p)
 There are 162 shells and 449 basis functions

 Total QAlloc Memory Limit  10000 MB
 Mega-Array Size       188 MB
 MEM_STATIC part       192 MB
 A cutoff of  1.0D-15 yielded  10184 shell pairs
 There are     84604 function pairs (     90903 Cartesian)
 Smallest overlap matrix eigenvalue = 1.64E-07
 Linear dependence detected in AO basis
 Number of orthogonalized atomic orbitals = 445
 Maximum deviation from orthogonality = 3.169E-10
 Guess from superposition of atomic densities
 Warning:  Energy on first SCF cycle will be non-variational
 SAD guess density has 162.000000 electrons

 -----------------------------------------------------------------------
  General SCF calculation program by
  Eric Jon Sundstrom, Paul Horn, Yuezhi Mao, Dmitri Zuev, Alec White,
  David Stuck, Shaama M.S., Shane Yost, Joonho Lee, David Small,
  Daniel Levine, Susi Lehtola, Hugh Burton, Evgeny Epifanovsky,
  Bang C. Huynh
 -----------------------------------------------------------------------
 Exchange:     0.2000 Hartree-Fock + 0.0800 Slater + 0.7200 B88
 Correlation:  0.1900 VWN1RPA + 0.8100 LYP
 Using SG-1 standard quadrature grid
 A restricted SCF calculation will be
 performed using DIIS
 SCF converges when DIIS error is below 1.0e-08
 ---------------------------------------
  Cycle       Energy         DIIS error
 ---------------------------------------
    1   -2765.4917583957      2.91e-02  
    2   -2761.3633367221      2.42e-03  
    3   -2761.2495769342      3.10e-03  
    4   -2761.5057023122      6.05e-04  
    5   -2761.5133926716      3.09e-04  
    6   -2761.5155343966      1.14e-04  
    7   -2761.5158358532      3.53e-05  
    8   -2761.5158666935      1.06e-05  
    9   -2761.5158692201      2.61e-06  
   10   -2761.5158693800      9.10e-07  
   11   -2761.5158694000      1.91e-07  
   12   -2761.5158694009      7.38e-08  
   13   -2761.5158694010      2.26e-08  
   14   -2761.5158694009      4.51e-09  Convergence criterion met
 ---------------------------------------
 SCF time:   CPU 635.27s  wall 635.00s 
 SCF   energy in the final basis set =    -2761.5158694009
 Total energy in the final basis set =    -2761.5158694009

 --------------------------------------------------------------

                    Orbital Energies (a.u.)
 --------------------------------------------------------------

 Alpha MOs
 -- Occupied --
********-101.5714-101.5713-101.5711-101.5711 -10.2711 -10.2684 -10.2683
-10.2676 -10.2676 -10.2321 -10.2251 -10.2134 -10.2118 -10.2117 -10.2110
-10.2109  -9.4872  -9.4861  -9.4860  -9.4857  -9.4857  -7.2520  -7.2508
 -7.2507  -7.2507  -7.2506  -7.2421  -7.2413  -7.2409  -7.2407  -7.2404
 -7.2404  -7.2404  -7.2403  -7.2399  -7.2399  -0.9474  -0.9327  -0.8949
 -0.8930  -0.8741  -0.8535  -0.8468  -0.7957  -0.7588  -0.7572  -0.7463
 -0.6611  -0.6360  -0.6281  -0.6141  -0.5531  -0.5293  -0.5272  -0.5178
 -0.4929  -0.4783  -0.4626  -0.4606  -0.4589  -0.4459  -0.4328  -0.4262
 -0.4054  -0.4016  -0.3958  -0.3840  -0.3802  -0.3605  -0.3475  -0.3424
 -0.3423  -0.3392  -0.3355  -0.3262  -0.3156  -0.2834  -0.2714  -0.2685
 -0.2677
 -- Virtual --
 -0.0553  -0.0518  -0.0500  -0.0432  -0.0354  -0.0214  -0.0128   0.0073
  0.0079   0.0127   0.0147   0.0176   0.0224   0.0296   0.0325   0.0474
  0.0483   0.0531   0.0593   0.0637   0.0675   0.0715   0.0741   0.0793
  0.0805   0.0873   0.0911   0.0969   0.0977   0.0994   0.1020   0.1032
  0.1056   0.1163   0.1172   0.1177   0.1233   0.1243   0.1247   0.1270
  0.1305   0.1308   0.1360   0.1360   0.1400   0.1454   0.1504   0.1557
  0.1569   0.1634   0.1704   0.1730   0.1757   0.1800   0.1875   0.1885
  0.1888   0.1902   0.2039   0.2053   0.2077   0.2133   0.2231   0.2237
  0.2292   0.2337   0.2351   0.2417   0.2496   0.2506   0.2544   0.2572
  0.2627   0.2648   0.2656   0.2667   0.2685   0.2755   0.2760   0.2782
  0.2901   0.2904   0.2938   0.3018   0.3022   0.3121   0.3193   0.3199
  0.3315   0.3337   0.3376   0.3430   0.3571   0.3843   0.4160   0.4235
  0.4300   0.4447   0.4457   0.4477   0.4547   0.4582   0.4597   0.4662
  0.4677   0.4821   0.4897   0.4950   0.4969   0.5087   0.5090   0.5196
  0.5230   0.5488   0.5495   0.5565   0.5641   0.5648   0.5703   0.5782
  0.5867   0.5947   0.6009   0.6059   0.6196   0.6248   0.6376   0.6384
  0.6453   0.6458   0.6490   0.6563   0.6622   0.6658   0.6891   0.6898
  0.7019   0.7055   0.7108   0.7337   0.7416   0.7568   0.7641   0.7798
  0.8219   0.8261   0.8279   0.8319   0.8345   0.8367   0.8459   0.8489
  0.8506   0.8513   0.8534   0.8554   0.8606   0.8614   0.8630   0.8657
  0.8722   0.8813   0.8897   0.8966   0.8982   0.9037   0.9258   0.9270
  0.9377   0.9392   0.9523   0.9537   0.9603   0.9617   0.9636   0.9704
  0.9843   0.9892   0.9954   1.0094   1.0147   1.0152   1.0331   1.0537
  1.0580   1.0677   1.0732   1.0944   1.1302   1.1312   1.1852   1.1904
  1.1972   1.2289   1.2373   1.2644   1.2687   1.2727   1.2793   1.2985
  1.3090   1.3153   1.3194   1.3281   1.3533   1.3597   1.3965   1.4056
  1.4412   1.4817   1.4826   1.4860   1.5485   1.5528   1.5602   1.5794
  1.5837   1.5875   1.6020   1.6315   1.6465   1.6639   1.6788   1.6937
  1.6946   1.7602   1.7734   1.7801   1.7857   1.8142   1.8148   1.8392
  1.8676   1.8698   1.8794   1.9231   1.9260   1.9278   1.9501   1.9512
  1.9541   1.9642   1.9659   1.9856   2.0300   2.0313   2.1002   2.1031
  2.1230   2.1343   2.1920   2.2247   2.2339   2.2552   2.2581   2.2681
  2.2690   2.2894   2.2921   2.3036   2.3159   2.3188   2.3425   2.3562
  2.4187   2.4256   2.4326   2.4448   2.4532   2.4907   2.5153   2.5176
  2.5333   2.5517   2.5530   2.5569   2.5830   2.6316   2.6465   2.6819
  2.6862   2.6990   2.7110   2.7189   2.7240   2.7292   2.7518   2.7544
  2.7553   2.7746   2.7750   2.7911   2.8308   2.8366   2.8438   2.8984
  2.9017   2.9687   2.9991   3.0933   3.0944   3.1254   3.1329   3.1344
  3.1609   3.1998   3.2091   3.2182   3.2792   3.3367   3.3408   3.3857
  3.4419   3.5397   3.6188   3.6882   3.7039   3.7073   3.7820   3.9750
  4.0139   4.0205   4.0875   4.0928   4.3417   4.8061   4.8150   9.7560
  9.7936   9.7999   9.8140   9.8475  23.3942  23.5407  23.8404  23.8471
 23.8783  23.9182  23.9475  24.0262  24.0399  24.0411  24.1335  24.1553
 25.7749  25.8154  25.8508  25.8955  25.9207  26.0947  26.1035  26.1735
 26.2585  26.2918  26.4992  26.6179  26.6365  26.8135  26.9295 215.7465
215.7891 215.7967 215.8124 215.8559
 --------------------------------------------------------------

          Ground-State Mulliken Net Atomic Charges

     Atom                 Charge (a.u.)
  ----------------------------------------
      1 C                     0.108465
      2 C                    -0.979559
      3 H                     0.222604
      4 C                    -0.487408
      5 Cl                    0.599926
      6 C                    -0.038467
      7 Cl                    0.612280
      8 C                    -0.492546
      9 Cl                    0.599850
     10 C                    -0.978467
     11 H                     0.222544
     12 C                    -0.422280
     13 C                     0.120597
     14 Cl                    0.477576
     15 C                    -0.140923
     16 H                     0.206182
     17 C                    -0.487133
     18 H                     0.180698
     19 C                    -0.120812
     20 H                     0.205584
     21 C                     0.115672
     22 Cl                    0.475616
  ----------------------------------------
  Sum of atomic charges =     0.000000

 -----------------------------------------------------------------
                    Cartesian Multipole Moments
 -----------------------------------------------------------------
    Charge (ESU x 10^10)
                -0.0000
    Dipole Moment (Debye)
         X       4.1264      Y      -0.0109      Z       0.0070
       Tot       4.1265
    Quadrupole Moments (Debye-Ang)
        XX    -119.5027     XY      -0.0574     YY    -134.0853
        XZ       0.0583     YZ       0.6905     ZZ    -134.2655
    Octopole Moments (Debye-Ang^2)
       XXX      79.6099    XXY      -0.3802    XYY      -9.6983
       YYY       0.0475    XXZ       0.3386    XYZ      -3.8802
       YYZ       0.0497    XZZ      -9.3483    YZZ      -0.0600
       ZZZ      -0.0266
    Hexadecapole Moments (Debye-Ang^3)
      XXXX   -5272.6570   XXXY      -0.7956   XXYY   -1243.0478
      XYYY       0.2640   YYYY   -1554.2506   XXXZ       0.6270
      XXYZ     -36.2700   XYYZ       0.1599   YYYZ       7.9047
      XXZZ   -1228.6678   XYZZ      -0.1377   YYZZ    -480.2968
      XZZZ      -0.2250   YZZZ       0.7158   ZZZZ   -1494.9177
 -----------------------------------------------------------------
 Calculating MO derivatives via CPSCF
    1     0    69    0.0194270  
    2     0    69    0.0064816  
    3     0    69    0.0005539  
    4     2    67    0.0000515  
    5    63     6    0.0000034  
    6    69     0    0.0000002  Converged
 Time for AOints: 1046.8 s (CPU) 1046.9 s (wall)
 ------------------------------------------------------------------------------
                     AOints        : Timing summary (seconds)
 ------------------------------------------------------------------------------
     job step          cpu (% of tot)      sys (% of tot)     wall (% of tot)
 ------------------------------------------------------------------------------
  AOints            0.1047E+04 ( 9.3)   0.6000E-05 ( 2.0)   0.1047E+04 ( 9.3)
 ------------------------------------------------------------------------------
   Grand Totals     0.1122E+05          0.2960E-03          0.1122E+05
 ------------------------------------------------------------------------------
 Polarizability Matrix (a.u.)
            1           2           3
    1-262.1796680  -0.0866795   0.1042434
    2  -0.0866795-174.9400623   0.4556244
    3   0.1042434   0.4556244-171.9041091
 Calculating analytic Hessian of the SCF energy

 Direct stationary perturbation theory relativistic correction:

 rels  =       3.985207602136
 relv  =     -15.301564789526
 rel2e =       4.167635193471
 E_rel =      -7.148721993919

 Hessian of the SCF Energy
            1           2           3           4           5           6
    1   0.6392337  -0.0009096   0.0005552  -0.1678226   0.0872024   0.0781868
    2  -0.0009096   0.4383375   0.2346363   0.0385564  -0.1790791  -0.1064238
    3   0.0005552   0.2346363   0.3879165   0.0341125  -0.1067049  -0.1569201
    4  -0.1678226   0.0385564   0.0341125   0.6740922   0.0272065   0.0239259
    5   0.0872024  -0.1790791  -0.1067049   0.0272065   0.4588829   0.2986788
    6   0.0781868  -0.1064238  -0.1569201   0.0239259   0.2986788   0.3947060
    7   0.0107666   0.0110871   0.0097443  -0.1241296  -0.0906052  -0.0812235
    8  -0.0101180  -0.0080932  -0.0102197  -0.0922785  -0.1681182  -0.1196435
    9  -0.0092994  -0.0106725  -0.0059191  -0.0828164  -0.1192650  -0.1412528
   10  -0.0287945   0.0621220   0.0561288  -0.3226045  -0.0356870  -0.0313081
   11   0.0197756   0.0201185   0.0126866   0.0141216  -0.0874028  -0.0258915
   12   0.0178892   0.0125585   0.0175617   0.0133674  -0.0258558  -0.0822455
   13  -0.0029848  -0.0036251  -0.0032643  -0.0207869   0.0288053   0.0259484
   14   0.0000583   0.0043932  -0.0001966   0.0113579  -0.0080213  -0.0111857
   15   0.0000637  -0.0002176   0.0044271   0.0102134  -0.0112383  -0.0056853
   16   0.0013929  -0.0000165   0.0000009  -0.0256677  -0.0170829  -0.0153281
   17   0.0000217  -0.0402969  -0.0338904  -0.0565268   0.0211428   0.0133602
   18  -0.0000194  -0.0337648  -0.0330721  -0.0507698   0.0133770   0.0184346
   19  -0.0015851  -0.0000186   0.0000279   0.0030248  -0.0032445  -0.0028964
   20   0.0000018  -0.0001130   0.0006469   0.0001563  -0.0003588  -0.0039060
   21  -0.0000011   0.0006316  -0.0002588   0.0001180  -0.0038829   0.0005086
   22  -0.0287776  -0.0621188  -0.0560318  -0.0528304   0.0231195   0.0208916
   23  -0.0198186   0.0201303   0.0126235   0.0222340  -0.0104205  -0.0067620
   24  -0.0178248   0.0126587   0.0175514   0.0201022  -0.0067207  -0.0090573
   25  -0.0029796   0.0036322   0.0032632   0.0006974  -0.0014542  -0.0013159
   26  -0.0000633   0.0043818  -0.0002227  -0.0006805  -0.0016166  -0.0005838
   27  -0.0000410  -0.0002046   0.0044234  -0.0005965  -0.0005950  -0.0014916
   28  -0.1677013  -0.0382382  -0.0341354   0.0626058  -0.0170330  -0.0154764
   29  -0.0869890  -0.1785878  -0.1064381   0.0171833  -0.0286197  -0.0346888
   30  -0.0780631  -0.1063423  -0.1570516   0.0153171  -0.0345319  -0.0212694
   31   0.0107632  -0.0110598  -0.0097645  -0.0012600  -0.0024950  -0.0022355
   32   0.0101057  -0.0081669  -0.0103373  -0.0026744   0.0011412  -0.0042959
   33   0.0093178  -0.0105311  -0.0058467  -0.0023683  -0.0043358   0.0020327
   34  -0.2187438   0.0003940  -0.0004039  -0.0239637   0.0049444   0.0040233
   35   0.0005046  -0.0784047  -0.0011430   0.0206165   0.0043542   0.0003360
   36  -0.0005582  -0.0011513  -0.0771235   0.0184624   0.0002399   0.0043919
   37  -0.0210684   0.0187074  -0.0196741  -0.0006888  -0.0015720  -0.0013031
   38   0.0082427   0.0038204  -0.0004228  -0.0018632  -0.0000174   0.0003351
   39  -0.0083747  -0.0004267   0.0038598   0.0031972   0.0005042  -0.0016944
   40  -0.0017757   0.0020696  -0.0022084   0.0005437   0.0006965  -0.0011029
   41  -0.0019423  -0.0019225  -0.0003422   0.0012939  -0.0001893   0.0005856
   42   0.0019717  -0.0002494  -0.0019332  -0.0002507  -0.0002521  -0.0000253
   43   0.0015911   0.0012947  -0.0013258  -0.0002574  -0.0000313   0.0000626
   44   0.0005675   0.0011624   0.0054349  -0.0006106   0.0001202  -0.0002205
   45  -0.0005826   0.0054422   0.0005396  -0.0009624  -0.0001959  -0.0002256
   46  -0.0000045   0.0008367  -0.0008747  -0.0001633  -0.0000527  -0.0000619
   47  -0.0001323   0.0002311   0.0000045  -0.0000681   0.0000152   0.0000582
   48   0.0001275   0.0000067   0.0002245  -0.0000956  -0.0000324   0.0000550
   49  -0.0000026  -0.0000059   0.0000102  -0.0002459  -0.0002539  -0.0002030
   50  -0.0000038  -0.0011879  -0.0001236   0.0001552   0.0000799  -0.0000643
   51   0.0000054  -0.0000807  -0.0011556   0.0001574  -0.0000705   0.0000814
   52  -0.0000074   0.0000004  -0.0000006  -0.0000071  -0.0000082  -0.0000071
   53   0.0000004  -0.0002334  -0.0003431   0.0000678   0.0000063   0.0000035
   54  -0.0000002  -0.0003420  -0.0001944   0.0000644   0.0000040   0.0000069
   55   0.0015783  -0.0013425   0.0013810  -0.0002779   0.0001104  -0.0000767
   56  -0.0006024   0.0011873   0.0054272  -0.0009478  -0.0002498  -0.0001694
   57   0.0006342   0.0054323   0.0005634  -0.0005939  -0.0001875   0.0001593
   58  -0.0000095  -0.0008366   0.0008727  -0.0001530  -0.0000636  -0.0000490
   59   0.0001339   0.0002414  -0.0000025  -0.0000971   0.0000579  -0.0000365
   60  -0.0001290  -0.0000008   0.0002351  -0.0000675   0.0000581   0.0000119
   61  -0.0212995  -0.0184758   0.0194409  -0.0004673  -0.0014912  -0.0013949
   62  -0.0079972   0.0039693  -0.0006231   0.0030872  -0.0016483   0.0007226
   63   0.0081274  -0.0006184   0.0040315  -0.0019415   0.0004098  -0.0002272
   64  -0.0017661  -0.0020336   0.0021640   0.0003552  -0.0010208   0.0009321
   65   0.0019587  -0.0018631  -0.0004313  -0.0002727  -0.0000545  -0.0001998
   66  -0.0019759  -0.0003451  -0.0018622   0.0014044   0.0005923  -0.0002985
            7           8           9          10          11          12
    1   0.0107666  -0.0101180  -0.0092994  -0.0287945   0.0197756   0.0178892
    2   0.0110871  -0.0080932  -0.0106725   0.0621220   0.0201185   0.0125585
    3   0.0097443  -0.0102197  -0.0059191   0.0561288   0.0126866   0.0175617
    4  -0.1241296  -0.0922785  -0.0828164  -0.3226045   0.0141216   0.0133674
    5  -0.0906052  -0.1681182  -0.1192650  -0.0356870  -0.0874028  -0.0258558
    6  -0.0812235  -0.1196435  -0.1412528  -0.0313081  -0.0258915  -0.0822455
    7   0.1306278   0.0960029   0.0862673  -0.0125641  -0.0204833  -0.0183588
    8   0.0960029   0.1719606   0.1324465   0.0023756   0.0023555  -0.0002014
    9   0.0862673   0.1324465   0.1422358   0.0022176  -0.0001513   0.0024597
   10  -0.0125641   0.0023756   0.0022176   0.6089889   0.0357694   0.0302295
   11  -0.0204833   0.0023555  -0.0001513   0.0357694   0.3429890   0.2047144
   12  -0.0183588  -0.0002014   0.0024597   0.0302295   0.2047144   0.2994570
   13   0.0007692   0.0010103   0.0009113  -0.0668849   0.0386051   0.0349503
   14  -0.0004778  -0.0005017   0.0017839   0.0356582  -0.0834424  -0.0547407
   15  -0.0004384   0.0017800  -0.0009057   0.0324171  -0.0546759  -0.0716219
   16  -0.0039104   0.0003985   0.0003806  -0.1502727  -0.0894645  -0.0797543
   17   0.0010960   0.0028658  -0.0023214  -0.0415804  -0.1591575  -0.0919070
   18   0.0010025  -0.0022715   0.0033094  -0.0368819  -0.0919955  -0.1395405
   19  -0.0012324   0.0003030   0.0002726  -0.0382454  -0.0003009  -0.0000551
   20  -0.0006840   0.0002954   0.0000805  -0.0169918   0.0017385  -0.0011070
   21  -0.0006047   0.0000803   0.0002750  -0.0150778  -0.0011886   0.0020047
   22  -0.0008892   0.0006832   0.0005499   0.0651828   0.0225715   0.0202181
   23   0.0005599  -0.0002116   0.0005308  -0.0225147  -0.0300221  -0.0309790
   24   0.0005037   0.0005085  -0.0003127  -0.0203080  -0.0310252  -0.0234513
   25   0.0001709  -0.0000955  -0.0000839  -0.0018469   0.0007076   0.0006539
   26   0.0000143  -0.0001291   0.0001615   0.0037336   0.0023730  -0.0014755
   27   0.0000114   0.0001602  -0.0001633   0.0033599  -0.0014332   0.0026353
   28  -0.0012581   0.0026395   0.0024041  -0.0528336  -0.0222779  -0.0200155
   29   0.0024893   0.0010978  -0.0043000  -0.0232483  -0.0104935  -0.0067535
   30   0.0022426  -0.0043204   0.0020798  -0.0207519  -0.0067266  -0.0089944
   31   0.0005961  -0.0005618  -0.0004968  -0.0008886  -0.0005596  -0.0005032
   32   0.0005550  -0.0002997  -0.0005220  -0.0006211  -0.0001982   0.0005245
   33   0.0005046  -0.0005271  -0.0001890  -0.0006197   0.0005138  -0.0003264
   34   0.0010955  -0.0010786  -0.0009095   0.0008923   0.0021423   0.0018575
   35   0.0002803  -0.0013059   0.0024201   0.0018599   0.0013602  -0.0047653
   36   0.0002265   0.0023771  -0.0017967   0.0016327  -0.0047092   0.0023171
   37   0.0001498   0.0007834  -0.0002678  -0.0004429  -0.0006732   0.0007578
   38   0.0003051   0.0001070  -0.0002815  -0.0002502  -0.0001288  -0.0001267
   39  -0.0002374  -0.0002213   0.0005032  -0.0001320   0.0002270  -0.0002451
   40  -0.0001100  -0.0000675   0.0001318   0.0003654  -0.0001819  -0.0001526
   41  -0.0000127  -0.0001048   0.0000610  -0.0003800  -0.0001858  -0.0000050
   42   0.0001113   0.0001337  -0.0000916  -0.0001359  -0.0001330  -0.0001016
   43  -0.0000685   0.0000755  -0.0000626  -0.0000400  -0.0001506   0.0000134
   44  -0.0000271  -0.0001546   0.0000184  -0.0000778   0.0001972   0.0001083
   45  -0.0000303   0.0001895  -0.0001601  -0.0000106  -0.0001740   0.0002422
   46   0.0000052   0.0000454  -0.0000321  -0.0000079  -0.0000983   0.0000440
   47   0.0000017  -0.0000060   0.0000112   0.0000416   0.0000155   0.0000342
   48   0.0000006  -0.0000136   0.0000034   0.0000269   0.0000315   0.0000159
   49   0.0000189  -0.0000321  -0.0000209   0.0000302   0.0000302   0.0000093
   50  -0.0000123  -0.0000106  -0.0000039   0.0000150  -0.0000012  -0.0000461
   51  -0.0000053  -0.0000122  -0.0000104  -0.0000097  -0.0000691   0.0000082
   52  -0.0000011  -0.0000043  -0.0000043   0.0000247  -0.0000316  -0.0000273
   53   0.0000086  -0.0000020   0.0000126  -0.0000022  -0.0000027   0.0000018
   54   0.0000083   0.0000119  -0.0000048  -0.0000007   0.0000004  -0.0000011
   55  -0.0000835  -0.0000435   0.0000938   0.0000011   0.0000108  -0.0001316
   56  -0.0000333  -0.0001308   0.0001920  -0.0000339   0.0002255  -0.0002186
   57  -0.0000345   0.0000054  -0.0001683  -0.0000636   0.0001490   0.0001587
   58   0.0000026  -0.0000276   0.0000541  -0.0000088   0.0000310  -0.0001025
   59   0.0000033   0.0000038  -0.0000166   0.0000285   0.0000214   0.0000286
   60   0.0000044   0.0000115  -0.0000074   0.0000462   0.0000361   0.0000110
   61   0.0001578  -0.0001507   0.0008487  -0.0005252   0.0006295  -0.0007799
   62  -0.0001849   0.0004656  -0.0003478  -0.0001552  -0.0002785   0.0003223
   63   0.0003170  -0.0003169   0.0002335  -0.0003021  -0.0001460  -0.0001373
   64  -0.0001135   0.0001407  -0.0001385   0.0004970  -0.0001639  -0.0000971
   65   0.0001174  -0.0000833   0.0001639  -0.0000732  -0.0000838  -0.0001138
   66  -0.0000118   0.0000431  -0.0001182  -0.0004475  -0.0000393  -0.0002047
           13          14          15          16          17          18
    1  -0.0029848   0.0000583   0.0000637   0.0013929   0.0000217  -0.0000194
    2  -0.0036251   0.0043932  -0.0002176  -0.0000165  -0.0402969  -0.0337648
    3  -0.0032643  -0.0001966   0.0044271   0.0000009  -0.0338904  -0.0330721
    4  -0.0207869   0.0113579   0.0102134  -0.0256677  -0.0565268  -0.0507698
    5   0.0288053  -0.0080213  -0.0112383  -0.0170829   0.0211428   0.0133770
    6   0.0259484  -0.0111857  -0.0056853  -0.0153281   0.0133602   0.0184346
    7   0.0007692  -0.0004778  -0.0004384  -0.0039104   0.0010960   0.0010025
    8   0.0010103  -0.0005017   0.0017800   0.0003985   0.0028658  -0.0022715
    9   0.0009113   0.0017839  -0.0009057   0.0003806  -0.0023214   0.0033094
   10  -0.0668849   0.0356582   0.0324171  -0.1502727  -0.0415804  -0.0368819
   11   0.0386051  -0.0834424  -0.0546759  -0.0894645  -0.1591575  -0.0919955
   12   0.0349503  -0.0547407  -0.0716219  -0.0797543  -0.0919070  -0.1395405
   13   0.0889423  -0.0582361  -0.0527726   0.0010665  -0.0022386  -0.0019658
   14  -0.0582361   0.1100959   0.0889491   0.0152152  -0.0192383  -0.0200334
   15  -0.0527726   0.0889491   0.0911238   0.0136991  -0.0200460  -0.0150238
   16   0.0010665   0.0152152   0.0136991   0.5225947   0.0008785  -0.0009474
   17  -0.0022386  -0.0192383  -0.0200460   0.0008785   0.3795228   0.2441579
   18  -0.0019658  -0.0200334  -0.0150238  -0.0009474   0.2441579   0.3291279
   19   0.0008523  -0.0007676  -0.0006992  -0.1664429  -0.0003189   0.0004336
   20  -0.0057354  -0.0026099  -0.0014417  -0.0003285  -0.0308687  -0.0085121
   21  -0.0050939  -0.0014342  -0.0023228   0.0004519  -0.0085508  -0.0290787
   22  -0.0018532  -0.0037303  -0.0033513  -0.1502128   0.0411299   0.0373032
   23  -0.0007171   0.0023334  -0.0014439   0.0890350  -0.1583804  -0.0921142
   24  -0.0006360  -0.0014503   0.0026750   0.0801561  -0.0919533  -0.1403234
   25   0.0003873   0.0002211   0.0001952   0.0010581   0.0021941   0.0019621
   26  -0.0002197  -0.0010035  -0.0009735  -0.0152266  -0.0192604  -0.0200698
   27  -0.0001994  -0.0009828  -0.0008003  -0.0137554  -0.0201106  -0.0150709
   28   0.0007025   0.0006488   0.0006186  -0.0256688   0.0564526   0.0508560
   29   0.0014544  -0.0016196  -0.0005805   0.0170179   0.0213336   0.0134339
   30   0.0013126  -0.0006001  -0.0014918   0.0154332   0.0132478   0.0182191
   31   0.0001710  -0.0000136  -0.0000123  -0.0039132  -0.0011096  -0.0009867
   32   0.0000954  -0.0001291   0.0001592  -0.0004162   0.0028274  -0.0023113
   33   0.0000845   0.0001611  -0.0001625  -0.0003619  -0.0022740   0.0033478
   34   0.0002044  -0.0004602  -0.0004092  -0.0008591  -0.0000127   0.0000100
   35   0.0008703  -0.0002790  -0.0003043  -0.0000054  -0.0014266  -0.0002631
   36   0.0007879  -0.0003154  -0.0002187   0.0000054  -0.0002628  -0.0013315
   37  -0.0002390   0.0000927   0.0001765   0.0002613   0.0001607  -0.0002366
   38  -0.0003916   0.0002879   0.0002999   0.0000347   0.0003603   0.0000544
   39   0.0003832  -0.0003284  -0.0002567  -0.0000572   0.0000991   0.0003469
   40   0.0000432   0.0000258   0.0000087  -0.0000169  -0.0001432   0.0002584
   41   0.0001749  -0.0001310  -0.0001041   0.0000171   0.0001693   0.0000937
   42  -0.0001349   0.0001477   0.0000963  -0.0000097   0.0001553   0.0002127
   43  -0.0000177   0.0000499   0.0000110   0.0000827   0.0000182   0.0000073
   44   0.0000131  -0.0000317  -0.0000470  -0.0000102  -0.0000393   0.0000522
   45  -0.0000938   0.0000477   0.0000714   0.0000123   0.0000253  -0.0000341
   46  -0.0000395   0.0000324   0.0000363   0.0000270   0.0000241  -0.0000271
   47   0.0000028  -0.0000090  -0.0000111  -0.0000122  -0.0000375  -0.0000301
   48  -0.0000073  -0.0000015  -0.0000029   0.0000144  -0.0000348  -0.0000345
   49  -0.0000815   0.0000584   0.0000532   0.0000730   0.0000014  -0.0000019
   50  -0.0000140   0.0000048   0.0000326   0.0000019   0.0000418   0.0000278
   51  -0.0000127   0.0000333   0.0000008  -0.0000018   0.0000656   0.0000352
   52  -0.0000125   0.0000190   0.0000170   0.0000296  -0.0000001   0.0000000
   53   0.0000126  -0.0000113  -0.0000091   0.0000002  -0.0000027  -0.0000078
   54   0.0000120  -0.0000097  -0.0000106  -0.0000001  -0.0000081  -0.0000020
   55  -0.0000203   0.0000144   0.0000509   0.0000855  -0.0000202  -0.0000092
   56  -0.0000900   0.0000735   0.0000411   0.0000100  -0.0000389   0.0000538
   57   0.0000185  -0.0000598  -0.0000307  -0.0000023   0.0000215  -0.0000376
   58  -0.0000393   0.0000398   0.0000294   0.0000276  -0.0000231   0.0000258
   59  -0.0000067  -0.0000042  -0.0000014   0.0000118  -0.0000371  -0.0000303
   60   0.0000030  -0.0000117  -0.0000072  -0.0000145  -0.0000345  -0.0000342
   61  -0.0002212   0.0001793   0.0000683   0.0002585  -0.0001439   0.0002277
   62   0.0003607  -0.0002691  -0.0003022  -0.0000303   0.0003579   0.0000536
   63  -0.0004223   0.0003659   0.0002830   0.0000617   0.0001101   0.0003522
   64   0.0000403   0.0000130   0.0000235  -0.0000164   0.0001334  -0.0002470
   65  -0.0001307   0.0001127   0.0001349  -0.0000111   0.0001602   0.0000975
   66   0.0001907  -0.0001387  -0.0001370   0.0000055   0.0001569   0.0002032
           19          20          21          22          23          24
    1  -0.0015851   0.0000018  -0.0000011  -0.0287776  -0.0198186  -0.0178248
    2  -0.0000186  -0.0001130   0.0006316  -0.0621188   0.0201303   0.0126587
    3   0.0000279   0.0006469  -0.0002588  -0.0560318   0.0126235   0.0175514
    4   0.0030248   0.0001563   0.0001180  -0.0528304   0.0222340   0.0201022
    5  -0.0032445  -0.0003588  -0.0038829   0.0231195  -0.0104205  -0.0067207
    6  -0.0028964  -0.0039060   0.0005086   0.0208916  -0.0067620  -0.0090573
    7  -0.0012324  -0.0006840  -0.0006047  -0.0008892   0.0005599   0.0005037
    8   0.0003030   0.0002954   0.0000803   0.0006832  -0.0002116   0.0005085
    9   0.0002726   0.0000805   0.0002750   0.0005499   0.0005308  -0.0003127
   10  -0.0382454  -0.0169918  -0.0150778   0.0651828  -0.0225147  -0.0203080
   11  -0.0003009   0.0017385  -0.0011886   0.0225715  -0.0300221  -0.0310252
   12  -0.0000551  -0.0011070   0.0020047   0.0202181  -0.0309790  -0.0234513
   13   0.0008523  -0.0057354  -0.0050939  -0.0018532  -0.0007171  -0.0006360
   14  -0.0007676  -0.0026099  -0.0014342  -0.0037303   0.0023334  -0.0014503
   15  -0.0006992  -0.0014417  -0.0023228  -0.0033513  -0.0014439   0.0026750
   16  -0.1664429  -0.0003285   0.0004519  -0.1502128   0.0890350   0.0801561
   17  -0.0003189  -0.0308687  -0.0085508   0.0411299  -0.1583804  -0.0919533
   18   0.0004336  -0.0085121  -0.0290787   0.0373032  -0.0921142  -0.1403234
   19   0.2392822   0.0005429  -0.0006845  -0.0381569   0.0001021   0.0002903
   20   0.0005429   0.0327886   0.0204470   0.0167832   0.0018113  -0.0011907
   21  -0.0006845   0.0204470   0.0287019   0.0153120  -0.0011247   0.0019098
   22  -0.0381569   0.0167832   0.0153120   0.6084602  -0.0342597  -0.0315226
   23   0.0001021   0.0018113  -0.0011247  -0.0342597   0.3421717   0.2049135
   24   0.0002903  -0.0011907   0.0019098  -0.0315226   0.2049135   0.3005032
   25   0.0008562   0.0057262   0.0050997  -0.0670394  -0.0387963  -0.0350393
   26   0.0007703  -0.0025730  -0.0014143  -0.0358801  -0.0834545  -0.0548401
   27   0.0006898  -0.0014692  -0.0023559  -0.0324370  -0.0548054  -0.0717581
   28   0.0030179  -0.0001441  -0.0001369  -0.3221062  -0.0147816  -0.0126896
   29   0.0032232  -0.0003269  -0.0039055   0.0351963  -0.0874927  -0.0259586
   30   0.0029080  -0.0038888   0.0004703   0.0317655  -0.0258363  -0.0822202
   31  -0.0012308   0.0006747   0.0006158  -0.0125565   0.0204485   0.0183895
   32  -0.0003010   0.0002915   0.0000818  -0.0024746   0.0024021  -0.0001536
   33  -0.0002748   0.0000791   0.0002804  -0.0021040  -0.0001966   0.0024155
   34   0.0013223   0.0000017  -0.0000027   0.0008946  -0.0020896  -0.0019006
   35   0.0000062  -0.0000220   0.0002581  -0.0018700   0.0013279  -0.0047414
   36  -0.0000065   0.0002631  -0.0000822  -0.0016249  -0.0047278   0.0023430
   37  -0.0004650   0.0000067  -0.0000084  -0.0005384  -0.0006238   0.0007929
   38  -0.0004522  -0.0000282   0.0000013   0.0001349  -0.0002613   0.0002957
   39   0.0004791   0.0000020  -0.0000251   0.0003069  -0.0001334  -0.0001462
   40  -0.0000545   0.0000136  -0.0000143   0.0005126   0.0001632   0.0000904
   41   0.0001823  -0.0000005  -0.0000019   0.0000727  -0.0000822  -0.0001154
   42  -0.0001927  -0.0000048  -0.0000017   0.0004623  -0.0000387  -0.0002138
   43  -0.0000834   0.0000026  -0.0000046   0.0000030  -0.0000140   0.0001306
   44   0.0001633   0.0000188   0.0000140   0.0000421   0.0002213  -0.0002116
   45  -0.0001661   0.0000171   0.0000134   0.0000642   0.0001470   0.0001700
   46  -0.0000836   0.0000014  -0.0000017  -0.0000087  -0.0000315   0.0001038
   47   0.0000023  -0.0000013  -0.0000013  -0.0000278   0.0000209   0.0000286
   48  -0.0000024  -0.0000012  -0.0000013  -0.0000467   0.0000354   0.0000121
   49  -0.0000630  -0.0000007   0.0000007   0.0000297  -0.0000277  -0.0000102
   50  -0.0000003  -0.0000315  -0.0000211  -0.0000207   0.0000043  -0.0000495
   51   0.0000000  -0.0000272  -0.0000243   0.0000082  -0.0000665   0.0000032
   52  -0.0000307  -0.0000000   0.0000001   0.0000248   0.0000319   0.0000271
   53   0.0000002  -0.0000007   0.0000015   0.0000021  -0.0000026   0.0000016
   54  -0.0000002   0.0000015  -0.0000012   0.0000005   0.0000006  -0.0000014
   55  -0.0000869  -0.0000026   0.0000047  -0.0000364   0.0001531  -0.0000106
   56  -0.0001599   0.0000186   0.0000148   0.0000723   0.0001880   0.0001141
   57   0.0001626   0.0000177   0.0000127   0.0000081  -0.0001733   0.0002511
   58  -0.0000833  -0.0000017   0.0000022  -0.0000078   0.0000968  -0.0000434
   59  -0.0000015  -0.0000014  -0.0000013  -0.0000410   0.0000142   0.0000351
   60   0.0000018  -0.0000012  -0.0000014  -0.0000274   0.0000311   0.0000162
   61  -0.0004504  -0.0000094   0.0000121  -0.0004329   0.0006560  -0.0007634
   62   0.0004499  -0.0000261  -0.0000025   0.0002418  -0.0001104  -0.0001305
   63  -0.0004783  -0.0000010  -0.0000216   0.0001381   0.0002447  -0.0002690
   64  -0.0000590  -0.0000130   0.0000136   0.0003526   0.0001881   0.0001544
   65  -0.0001811  -0.0000005  -0.0000012   0.0003675  -0.0001780  -0.0000079
   66   0.0001908  -0.0000044  -0.0000022   0.0001335  -0.0001312  -0.0001042
           25          26          27          28          29          30
    1  -0.0029796  -0.0000633  -0.0000410  -0.1677013  -0.0869890  -0.0780631
    2   0.0036322   0.0043818  -0.0002046  -0.0382382  -0.1785878  -0.1063423
    3   0.0032632  -0.0002227   0.0044234  -0.0341354  -0.1064381  -0.1570516
    4   0.0006974  -0.0006805  -0.0005965   0.0626058   0.0171833   0.0153171
    5  -0.0014542  -0.0016166  -0.0005950  -0.0170330  -0.0286197  -0.0345319
    6  -0.0013159  -0.0005838  -0.0014916  -0.0154764  -0.0346888  -0.0212694
    7   0.0001709   0.0000143   0.0000114  -0.0012581   0.0024893   0.0022426
    8  -0.0000955  -0.0001291   0.0001602   0.0026395   0.0010978  -0.0043204
    9  -0.0000839   0.0001615  -0.0001633   0.0024041  -0.0043000   0.0020798
   10  -0.0018469   0.0037336   0.0033599  -0.0528336  -0.0232483  -0.0207519
   11   0.0007076   0.0023730  -0.0014332  -0.0222779  -0.0104935  -0.0067266
   12   0.0006539  -0.0014755   0.0026353  -0.0200155  -0.0067535  -0.0089944
   13   0.0003873  -0.0002197  -0.0001994   0.0007025   0.0014544   0.0013126
   14   0.0002211  -0.0010035  -0.0009828   0.0006488  -0.0016196  -0.0006001
   15   0.0001952  -0.0009735  -0.0008003   0.0006186  -0.0005805  -0.0014918
   16   0.0010581  -0.0152266  -0.0137554  -0.0256688   0.0170179   0.0154332
   17   0.0021941  -0.0192604  -0.0201106   0.0564526   0.0213336   0.0132478
   18   0.0019621  -0.0200698  -0.0150709   0.0508560   0.0134339   0.0182191
   19   0.0008562   0.0007703   0.0006898   0.0030179   0.0032232   0.0029080
   20   0.0057262  -0.0025730  -0.0014692  -0.0001441  -0.0003269  -0.0038888
   21   0.0050997  -0.0014143  -0.0023559  -0.0001369  -0.0039055   0.0004703
   22  -0.0670394  -0.0358801  -0.0324370  -0.3221062   0.0351963   0.0317655
   23  -0.0387963  -0.0834545  -0.0548054  -0.0147816  -0.0874927  -0.0258363
   24  -0.0350393  -0.0548401  -0.0717581  -0.0126896  -0.0259586  -0.0822202
   25   0.0890464   0.0584453   0.0528009  -0.0207472  -0.0287847  -0.0259089
   26   0.0584453   0.1100653   0.0890720  -0.0113052  -0.0080152  -0.0111661
   27   0.0528009   0.0890720   0.0913132  -0.0102050  -0.0111464  -0.0056242
   28  -0.0207472  -0.0113052  -0.0102050   0.6734421  -0.0267962  -0.0246479
   29  -0.0287847  -0.0080152  -0.0111464  -0.0267962   0.4576191   0.2984977
   30  -0.0259089  -0.0111661  -0.0056242  -0.0246479   0.2984977   0.3955187
   31   0.0007799   0.0004804   0.0004333  -0.1241361   0.0903632   0.0814097
   32  -0.0009901  -0.0005074   0.0017820   0.0921151  -0.1674040  -0.1195826
   33  -0.0009058   0.0017851  -0.0009008   0.0828784  -0.1193174  -0.1418233
   34   0.0002047   0.0004588   0.0004105  -0.0239806  -0.0048449  -0.0041422
   35  -0.0008808  -0.0002801  -0.0003157  -0.0205589   0.0044226   0.0002749
   36  -0.0007776  -0.0003019  -0.0002163  -0.0185084   0.0002883   0.0043204
   37  -0.0002258  -0.0001868  -0.0000730  -0.0004918   0.0014873   0.0014002
   38  -0.0003553  -0.0002716  -0.0002892  -0.0030771  -0.0016609   0.0007075
   39   0.0004226   0.0003584   0.0002871   0.0019297   0.0004264  -0.0001990
   40   0.0000422  -0.0000112  -0.0000219   0.0003676   0.0010530  -0.0009568
   41   0.0001301   0.0001120   0.0001341   0.0002674  -0.0000696  -0.0001771
   42  -0.0001911  -0.0001382  -0.0001362  -0.0014135   0.0006259  -0.0003304
   43  -0.0000177  -0.0000117  -0.0000485  -0.0002636  -0.0001025   0.0000676
   44   0.0000886   0.0000761   0.0000382   0.0009416  -0.0002506  -0.0001712
   45  -0.0000212  -0.0000582  -0.0000348   0.0005736  -0.0001835   0.0001526
   46  -0.0000392  -0.0000396  -0.0000290  -0.0001503   0.0000649   0.0000470
   47   0.0000069  -0.0000037  -0.0000016   0.0000977   0.0000572  -0.0000377
   48  -0.0000033  -0.0000117  -0.0000076   0.0000665   0.0000574   0.0000140
   49  -0.0000815  -0.0000591  -0.0000525  -0.0002465   0.0002549   0.0002022
   50   0.0000140   0.0000023   0.0000332  -0.0001563   0.0000733  -0.0000596
   51   0.0000133   0.0000326   0.0000029  -0.0001555  -0.0000732   0.0000886
   52  -0.0000125  -0.0000190  -0.0000170  -0.0000073   0.0000080   0.0000073
   53  -0.0000126  -0.0000114  -0.0000089  -0.0000677   0.0000064   0.0000035
   54  -0.0000121  -0.0000098  -0.0000104  -0.0000643   0.0000038   0.0000069
   55  -0.0000206  -0.0000525  -0.0000132  -0.0002657   0.0000361  -0.0000702
   56  -0.0000123  -0.0000275  -0.0000492   0.0006212   0.0001301  -0.0002221
   57   0.0000937   0.0000501   0.0000684   0.0009655  -0.0001934  -0.0002251
   58  -0.0000398  -0.0000326  -0.0000364  -0.0001662   0.0000544   0.0000609
   59  -0.0000023  -0.0000084  -0.0000109   0.0000697   0.0000132   0.0000589
   60   0.0000072  -0.0000013  -0.0000033   0.0000948  -0.0000313   0.0000554
   61  -0.0002347  -0.0000867  -0.0001686  -0.0006672   0.0015700   0.0013046
   62   0.0003928   0.0002833   0.0003070   0.0018744  -0.0000572   0.0003153
   63  -0.0003891  -0.0003404  -0.0002521  -0.0032124   0.0005173  -0.0016797
   64   0.0000412  -0.0000274  -0.0000106   0.0005277  -0.0006782   0.0010679
   65  -0.0001748  -0.0001317  -0.0001040  -0.0012925  -0.0001649   0.0005509
   66   0.0001355   0.0001484   0.0000962   0.0002552  -0.0002698  -0.0000061
           31          32          33          34          35          36
    1   0.0107632   0.0101057   0.0093178  -0.2187438   0.0005046  -0.0005582
    2  -0.0110598  -0.0081669  -0.0105311   0.0003940  -0.0784047  -0.0011513
    3  -0.0097645  -0.0103373  -0.0058467  -0.0004039  -0.0011430  -0.0771235
    4  -0.0012600  -0.0026744  -0.0023683  -0.0239637   0.0206165   0.0184624
    5  -0.0024950   0.0011412  -0.0043358   0.0049444   0.0043542   0.0002399
    6  -0.0022355  -0.0042959   0.0020327   0.0040233   0.0003360   0.0043919
    7   0.0005961   0.0005550   0.0005046   0.0010955   0.0002803   0.0002265
    8  -0.0005618  -0.0002997  -0.0005271  -0.0010786  -0.0013059   0.0023771
    9  -0.0004968  -0.0005220  -0.0001890  -0.0009095   0.0024201  -0.0017967
   10  -0.0008886  -0.0006211  -0.0006197   0.0008923   0.0018599   0.0016327
   11  -0.0005596  -0.0001982   0.0005138   0.0021423   0.0013602  -0.0047092
   12  -0.0005032   0.0005245  -0.0003264   0.0018575  -0.0047653   0.0023171
   13   0.0001710   0.0000954   0.0000845   0.0002044   0.0008703   0.0007879
   14  -0.0000136  -0.0001291   0.0001611  -0.0004602  -0.0002790  -0.0003154
   15  -0.0000123   0.0001592  -0.0001625  -0.0004092  -0.0003043  -0.0002187
   16  -0.0039132  -0.0004162  -0.0003619  -0.0008591  -0.0000054   0.0000054
   17  -0.0011096   0.0028274  -0.0022740  -0.0000127  -0.0014266  -0.0002628
   18  -0.0009867  -0.0023113   0.0033478   0.0000100  -0.0002631  -0.0013315
   19  -0.0012308  -0.0003010  -0.0002748   0.0013223   0.0000062  -0.0000065
   20   0.0006747   0.0002915   0.0000791   0.0000017  -0.0000220   0.0002631
   21   0.0006158   0.0000818   0.0002804  -0.0000027   0.0002581  -0.0000822
   22  -0.0125565  -0.0024746  -0.0021040   0.0008946  -0.0018700  -0.0016249
   23   0.0204485   0.0024021  -0.0001966  -0.0020896   0.0013279  -0.0047278
   24   0.0183895  -0.0001536   0.0024155  -0.0019006  -0.0047414   0.0023430
   25   0.0007799  -0.0009901  -0.0009058   0.0002047  -0.0008808  -0.0007776
   26   0.0004804  -0.0005074   0.0017851   0.0004588  -0.0002801  -0.0003019
   27   0.0004333   0.0017820  -0.0009008   0.0004105  -0.0003157  -0.0002163
   28  -0.1241361   0.0921151   0.0828784  -0.0239806  -0.0205589  -0.0185084
   29   0.0903632  -0.1674040  -0.1193174  -0.0048449   0.0044226   0.0002883
   30   0.0814097  -0.1195826  -0.1418233  -0.0041422   0.0002749   0.0043204
   31   0.1306260  -0.0957204  -0.0864899   0.0010871  -0.0002803  -0.0002415
   32  -0.0957204   0.1712674   0.1324343   0.0010449  -0.0013173   0.0023951
   33  -0.0864899   0.1324343   0.1427933   0.0009391   0.0023964  -0.0017937
   34   0.0010871   0.0010449   0.0009391   0.6482086   0.0003733  -0.0003519
   35  -0.0002803  -0.0013173   0.0023964   0.0003733   0.3753686  -0.2159498
   36  -0.0002415   0.0023951  -0.0017937  -0.0003519  -0.2159498   0.3979128
   37   0.0001673   0.0001613  -0.0008472  -0.1690223   0.0381452  -0.0405944
   38   0.0001860   0.0004669  -0.0003389   0.0786821  -0.1406216   0.0841362
   39  -0.0003181  -0.0003126   0.0002240  -0.0838453   0.0842657  -0.1499368
   40  -0.0001129  -0.0001420   0.0001415   0.0044579   0.0013559  -0.0014311
   41  -0.0001198  -0.0000802   0.0001580  -0.0135911  -0.0157546   0.0210671
   42   0.0000125   0.0000378  -0.0001172   0.0144308   0.0209705  -0.0182510
   43  -0.0000831   0.0000427  -0.0000915  -0.0221235   0.0493675  -0.0523670
   44   0.0000349  -0.0001345   0.0001951   0.0184574   0.0167751  -0.0118836
   45   0.0000338   0.0000044  -0.0001662  -0.0195575  -0.0120140   0.0182174
   46   0.0000026   0.0000279  -0.0000542  -0.0050307  -0.0008632   0.0009087
   47  -0.0000031   0.0000036  -0.0000162  -0.0004855   0.0034397   0.0020709
   48  -0.0000040   0.0000119  -0.0000082   0.0005273   0.0020560   0.0032113
   49   0.0000189   0.0000322   0.0000208   0.0002524  -0.0002593   0.0002738
   50   0.0000112  -0.0000089  -0.0000065  -0.0002643  -0.0314713   0.0322058
   51   0.0000062  -0.0000097  -0.0000116   0.0002739   0.0322526  -0.0353604
   52  -0.0000011   0.0000042   0.0000044   0.0004908  -0.0000097   0.0000095
   53  -0.0000087  -0.0000020   0.0000124  -0.0000092  -0.0011375   0.0000566
   54  -0.0000082   0.0000120  -0.0000048   0.0000080   0.0000684  -0.0011587
   55  -0.0000689  -0.0000782   0.0000636  -0.0234784  -0.0489502   0.0519343
   56   0.0000279  -0.0001578   0.0000197  -0.0180567   0.0173852  -0.0125250
   57   0.0000296   0.0001861  -0.0001557   0.0191447  -0.0126238   0.0188769
   58   0.0000053  -0.0000456   0.0000319  -0.0050194   0.0009201  -0.0009643
   59  -0.0000021  -0.0000053   0.0000108   0.0005423   0.0034271   0.0020781
   60  -0.0000007  -0.0000140   0.0000037  -0.0005875   0.0020736   0.0031823
   61   0.0001452  -0.0007841   0.0002603  -0.1715622  -0.0388796   0.0413379
   62  -0.0003042   0.0001156  -0.0002843  -0.0793976  -0.1399654   0.0835062
   63   0.0002405  -0.0002263   0.0005043   0.0845516   0.0836724  -0.1491688
   64  -0.0001116   0.0000635  -0.0001296   0.0047015  -0.0017491   0.0018500
   65   0.0000108  -0.0001047   0.0000623   0.0132376  -0.0158676   0.0211435
   66  -0.0001099   0.0001362  -0.0000954  -0.0140397   0.0210727  -0.0183394
           37          38          39          40          41          42
    1  -0.0210684   0.0082427  -0.0083747  -0.0017757  -0.0019423   0.0019717
    2   0.0187074   0.0038204  -0.0004267   0.0020696  -0.0019225  -0.0002494
    3  -0.0196741  -0.0004228   0.0038598  -0.0022084  -0.0003422  -0.0019332
    4  -0.0006888  -0.0018632   0.0031972   0.0005437   0.0012939  -0.0002507
    5  -0.0015720  -0.0000174   0.0005042   0.0006965  -0.0001893  -0.0002521
    6  -0.0013031   0.0003351  -0.0016944  -0.0011029   0.0005856  -0.0000253
    7   0.0001498   0.0003051  -0.0002374  -0.0001100  -0.0000127   0.0001113
    8   0.0007834   0.0001070  -0.0002213  -0.0000675  -0.0001048   0.0001337
    9  -0.0002678  -0.0002815   0.0005032   0.0001318   0.0000610  -0.0000916
   10  -0.0004429  -0.0002502  -0.0001320   0.0003654  -0.0003800  -0.0001359
   11  -0.0006732  -0.0001288   0.0002270  -0.0001819  -0.0001858  -0.0001330
   12   0.0007578  -0.0001267  -0.0002451  -0.0001526  -0.0000050  -0.0001016
   13  -0.0002390  -0.0003916   0.0003832   0.0000432   0.0001749  -0.0001349
   14   0.0000927   0.0002879  -0.0003284   0.0000258  -0.0001310   0.0001477
   15   0.0001765   0.0002999  -0.0002567   0.0000087  -0.0001041   0.0000963
   16   0.0002613   0.0000347  -0.0000572  -0.0000169   0.0000171  -0.0000097
   17   0.0001607   0.0003603   0.0000991  -0.0001432   0.0001693   0.0001553
   18  -0.0002366   0.0000544   0.0003469   0.0002584   0.0000937   0.0002127
   19  -0.0004650  -0.0004522   0.0004791  -0.0000545   0.0001823  -0.0001927
   20   0.0000067  -0.0000282   0.0000020   0.0000136  -0.0000005  -0.0000048
   21  -0.0000084   0.0000013  -0.0000251  -0.0000143  -0.0000019  -0.0000017
   22  -0.0005384   0.0001349   0.0003069   0.0005126   0.0000727   0.0004623
   23  -0.0006238  -0.0002613  -0.0001334   0.0001632  -0.0000822  -0.0000387
   24   0.0007929   0.0002957  -0.0001462   0.0000904  -0.0001154  -0.0002138
   25  -0.0002258  -0.0003553   0.0004226   0.0000422   0.0001301  -0.0001911
   26  -0.0001868  -0.0002716   0.0003584  -0.0000112   0.0001120  -0.0001382
   27  -0.0000730  -0.0002892   0.0002871  -0.0000219   0.0001341  -0.0001362
   28  -0.0004918  -0.0030771   0.0019297   0.0003676   0.0002674  -0.0014135
   29   0.0014873  -0.0016609   0.0004264   0.0010530  -0.0000696   0.0006259
   30   0.0014002   0.0007075  -0.0001990  -0.0009568  -0.0001771  -0.0003304
   31   0.0001673   0.0001860  -0.0003181  -0.0001129  -0.0001198   0.0000125
   32   0.0001613   0.0004669  -0.0003126  -0.0001420  -0.0000802   0.0000378
   33  -0.0008472  -0.0003389   0.0002240   0.0001415   0.0001580  -0.0001172
   34  -0.1690223   0.0786821  -0.0838453   0.0044579  -0.0135911   0.0144308
   35   0.0381452  -0.1406216   0.0842657   0.0013559  -0.0157546   0.0209705
   36  -0.0405944   0.0841362  -0.1499368  -0.0014311   0.0210671  -0.0182510
   37   0.6096822  -0.0372950   0.0398881  -0.0664327  -0.0320522   0.0338499
   38  -0.0372950   0.3041560  -0.1959595  -0.0320156  -0.0702520   0.0508827
   39   0.0398881  -0.1959595   0.3273387   0.0338304   0.0507727  -0.0768685
   40  -0.0664327  -0.0320156   0.0338304   0.0863426   0.0529055  -0.0558709
   41  -0.0320522  -0.0702520   0.0507727   0.0529055   0.0911172  -0.0849177
   42   0.0338499   0.0508827  -0.0768685  -0.0558709  -0.0849177   0.1019397
   43  -0.3203336  -0.0098372   0.0103637  -0.0204262  -0.0091102   0.0096559
   44   0.0348084  -0.0844587   0.0252892  -0.0269980  -0.0059898   0.0109323
   45  -0.0371167   0.0252999  -0.0873456   0.0286745   0.0109396  -0.0073046
   46  -0.0118921   0.0191926  -0.0203994   0.0008636   0.0003423  -0.0003633
   47  -0.0021214   0.0019984   0.0003429  -0.0007799  -0.0007075  -0.0017883
   48   0.0022307   0.0003511   0.0019339   0.0008287  -0.0017856  -0.0004886
   49  -0.0292852  -0.0185221   0.0196835  -0.0037570  -0.0007827   0.0008248
   50  -0.0579835   0.0178689  -0.0128261   0.0037996   0.0043436   0.0003251
   51   0.0615261  -0.0128447   0.0193573  -0.0040360   0.0003215   0.0042927
   52   0.0009179  -0.0016075   0.0017060  -0.0005790  -0.0001557   0.0001646
   53  -0.0013977   0.0021628   0.0051277  -0.0009315  -0.0003638   0.0004199
   54   0.0015056   0.0051238   0.0015539   0.0009880   0.0004218  -0.0004136
   55  -0.0553991   0.0208364  -0.0221514   0.0012763  -0.0006419   0.0006837
   56   0.0216687  -0.0093475   0.0060622  -0.0015456  -0.0014176   0.0005976
   57  -0.0229585   0.0060847  -0.0100462   0.0016404   0.0005846  -0.0014825
   58  -0.0009251   0.0007118  -0.0007550   0.0001759  -0.0000140   0.0000136
   59   0.0006643  -0.0003945  -0.0005310  -0.0000923  -0.0002454  -0.0002476
   60  -0.0007092  -0.0005290  -0.0003239   0.0001014  -0.0002472  -0.0002156
   61   0.0685056  -0.0219359   0.0232755  -0.0021586   0.0034968  -0.0037026
   62   0.0206852  -0.0265640   0.0358822   0.0007695   0.0027230   0.0013884
   63  -0.0220161   0.0358572  -0.0308953  -0.0008403   0.0014067   0.0025320
   64  -0.0022418  -0.0007343   0.0008082   0.0004341  -0.0000796   0.0000840
   65  -0.0034648   0.0027680   0.0013662   0.0000553  -0.0009696   0.0011518
   66   0.0036711   0.0013534   0.0025874  -0.0000579   0.0011500  -0.0010982
           43          44          45          46          47          48
    1   0.0015911   0.0005675  -0.0005826  -0.0000045  -0.0001323   0.0001275
    2   0.0012947   0.0011624   0.0054422   0.0008367   0.0002311   0.0000067
    3  -0.0013258   0.0054349   0.0005396  -0.0008747   0.0000045   0.0002245
    4  -0.0002574  -0.0006106  -0.0009624  -0.0001633  -0.0000681  -0.0000956
    5  -0.0000313   0.0001202  -0.0001959  -0.0000527   0.0000152  -0.0000324
    6   0.0000626  -0.0002205  -0.0002256  -0.0000619   0.0000582   0.0000550
    7  -0.0000685  -0.0000271  -0.0000303   0.0000052   0.0000017   0.0000006
    8   0.0000755  -0.0001546   0.0001895   0.0000454  -0.0000060  -0.0000136
    9  -0.0000626   0.0000184  -0.0001601  -0.0000321   0.0000112   0.0000034
   10  -0.0000400  -0.0000778  -0.0000106  -0.0000079   0.0000416   0.0000269
   11  -0.0001506   0.0001972  -0.0001740  -0.0000983   0.0000155   0.0000315
   12   0.0000134   0.0001083   0.0002422   0.0000440   0.0000342   0.0000159
   13  -0.0000177   0.0000131  -0.0000938  -0.0000395   0.0000028  -0.0000073
   14   0.0000499  -0.0000317   0.0000477   0.0000324  -0.0000090  -0.0000015
   15   0.0000110  -0.0000470   0.0000714   0.0000363  -0.0000111  -0.0000029
   16   0.0000827  -0.0000102   0.0000123   0.0000270  -0.0000122   0.0000144
   17   0.0000182  -0.0000393   0.0000253   0.0000241  -0.0000375  -0.0000348
   18   0.0000073   0.0000522  -0.0000341  -0.0000271  -0.0000301  -0.0000345
   19  -0.0000834   0.0001633  -0.0001661  -0.0000836   0.0000023  -0.0000024
   20   0.0000026   0.0000188   0.0000171   0.0000014  -0.0000013  -0.0000012
   21  -0.0000046   0.0000140   0.0000134  -0.0000017  -0.0000013  -0.0000013
   22   0.0000030   0.0000421   0.0000642  -0.0000087  -0.0000278  -0.0000467
   23  -0.0000140   0.0002213   0.0001470  -0.0000315   0.0000209   0.0000354
   24   0.0001306  -0.0002116   0.0001700   0.0001038   0.0000286   0.0000121
   25  -0.0000177   0.0000886  -0.0000212  -0.0000392   0.0000069  -0.0000033
   26  -0.0000117   0.0000761  -0.0000582  -0.0000396  -0.0000037  -0.0000117
   27  -0.0000485   0.0000382  -0.0000348  -0.0000290  -0.0000016  -0.0000076
   28  -0.0002636   0.0009416   0.0005736  -0.0001503   0.0000977   0.0000665
   29  -0.0001025  -0.0002506  -0.0001835   0.0000649   0.0000572   0.0000574
   30   0.0000676  -0.0001712   0.0001526   0.0000470  -0.0000377   0.0000140
   31  -0.0000831   0.0000349   0.0000338   0.0000026  -0.0000031  -0.0000040
   32   0.0000427  -0.0001345   0.0000044   0.0000279   0.0000036   0.0000119
   33  -0.0000915   0.0001951  -0.0001662  -0.0000542  -0.0000162  -0.0000082
   34  -0.0221235   0.0184574  -0.0195575  -0.0050307  -0.0004855   0.0005273
   35   0.0493675   0.0167751  -0.0120140  -0.0008632   0.0034397   0.0020560
   36  -0.0523670  -0.0118836   0.0182174   0.0009087   0.0020709   0.0032113
   37  -0.3203336   0.0348084  -0.0371167  -0.0118921  -0.0021214   0.0022307
   38  -0.0098372  -0.0844587   0.0252999   0.0191926   0.0019984   0.0003511
   39   0.0103637   0.0252892  -0.0873456  -0.0203994   0.0003429   0.0019339
   40  -0.0204262  -0.0269980   0.0286745   0.0008636  -0.0007799   0.0008287
   41  -0.0091102  -0.0059898   0.0109396   0.0003423  -0.0007075  -0.0017856
   42   0.0096559   0.0109323  -0.0073046  -0.0003633  -0.0017883  -0.0004886
   43   0.6693627  -0.0237444   0.0251571  -0.1234238   0.0844186  -0.0896790
   44  -0.0237444   0.4146656  -0.3061365   0.0824039  -0.1480993   0.1206663
   45   0.0251571  -0.3061365   0.4511720  -0.0875697   0.1205578  -0.1629066
   46  -0.1234238   0.0824039  -0.0875697   0.1284728  -0.0881537   0.0936622
   47   0.0844186  -0.1480993   0.1205578  -0.0881537   0.1498294  -0.1334453
   48  -0.0896790   0.1206663  -0.1629066   0.0936622  -0.1334453   0.1661535
   49  -0.1809085  -0.0853622   0.0908703   0.0121224   0.0098578  -0.0104451
   50  -0.0391383  -0.1670493   0.1130434  -0.0106307  -0.0065349   0.0102966
   51   0.0417183   0.1129010  -0.1802339   0.0113159   0.0104049  -0.0077327
   52  -0.0111865   0.0016332  -0.0017212   0.0007415  -0.0000857   0.0000785
   53  -0.0194504   0.0038377  -0.0001920   0.0003520  -0.0017602  -0.0025521
   54   0.0206210  -0.0002256   0.0038700  -0.0003728  -0.0025396  -0.0014559
   55   0.0640200   0.0151912  -0.0161388  -0.0010515  -0.0025065   0.0026472
   56  -0.0163381  -0.0228982   0.0322576  -0.0022548   0.0024469   0.0046699
   57   0.0172968   0.0322747  -0.0267497   0.0023964   0.0046696   0.0018705
   58  -0.0009591   0.0022456  -0.0023762   0.0004347   0.0005004  -0.0005298
   59   0.0024953   0.0023983   0.0047252  -0.0005120  -0.0002704   0.0004798
   60  -0.0026311   0.0047210   0.0018269   0.0005413   0.0004787  -0.0003252
   61  -0.0561855  -0.0212723   0.0225707  -0.0009527  -0.0006447   0.0007018
   62  -0.0204493  -0.0089292   0.0056491  -0.0006996  -0.0003793  -0.0005353
   63   0.0217614   0.0056396  -0.0096065   0.0007429  -0.0005422  -0.0003131
   64   0.0013197   0.0015127  -0.0016118   0.0001780   0.0000909  -0.0000991
   65   0.0006147  -0.0014391   0.0006106   0.0000126  -0.0002487  -0.0002491
   66  -0.0006574   0.0006161  -0.0015091  -0.0000129  -0.0002483  -0.0002175
           49          50          51          52          53          54
    1  -0.0000026  -0.0000038   0.0000054  -0.0000074   0.0000004  -0.0000002
    2  -0.0000059  -0.0011879  -0.0000807   0.0000004  -0.0002334  -0.0003420
    3   0.0000102  -0.0001236  -0.0011556  -0.0000006  -0.0003431  -0.0001944
    4  -0.0002459   0.0001552   0.0001574  -0.0000071   0.0000678   0.0000644
    5  -0.0002539   0.0000799  -0.0000705  -0.0000082   0.0000063   0.0000040
    6  -0.0002030  -0.0000643   0.0000814  -0.0000071   0.0000035   0.0000069
    7   0.0000189  -0.0000123  -0.0000053  -0.0000011   0.0000086   0.0000083
    8  -0.0000321  -0.0000106  -0.0000122  -0.0000043  -0.0000020   0.0000119
    9  -0.0000209  -0.0000039  -0.0000104  -0.0000043   0.0000126  -0.0000048
   10   0.0000302   0.0000150  -0.0000097   0.0000247  -0.0000022  -0.0000007
   11   0.0000302  -0.0000012  -0.0000691  -0.0000316  -0.0000027   0.0000004
   12   0.0000093  -0.0000461   0.0000082  -0.0000273   0.0000018  -0.0000011
   13  -0.0000815  -0.0000140  -0.0000127  -0.0000125   0.0000126   0.0000120
   14   0.0000584   0.0000048   0.0000333   0.0000190  -0.0000113  -0.0000097
   15   0.0000532   0.0000326   0.0000008   0.0000170  -0.0000091  -0.0000106
   16   0.0000730   0.0000019  -0.0000018   0.0000296   0.0000002  -0.0000001
   17   0.0000014   0.0000418   0.0000656  -0.0000001  -0.0000027  -0.0000081
   18  -0.0000019   0.0000278   0.0000352   0.0000000  -0.0000078  -0.0000020
   19  -0.0000630  -0.0000003   0.0000000  -0.0000307   0.0000002  -0.0000002
   20  -0.0000007  -0.0000315  -0.0000272  -0.0000000  -0.0000007   0.0000015
   21   0.0000007  -0.0000211  -0.0000243   0.0000001   0.0000015  -0.0000012
   22   0.0000297  -0.0000207   0.0000082   0.0000248   0.0000021   0.0000005
   23  -0.0000277   0.0000043  -0.0000665   0.0000319  -0.0000026   0.0000006
   24  -0.0000102  -0.0000495   0.0000032   0.0000271   0.0000016  -0.0000014
   25  -0.0000815   0.0000140   0.0000133  -0.0000125  -0.0000126  -0.0000121
   26  -0.0000591   0.0000023   0.0000326  -0.0000190  -0.0000114  -0.0000098
   27  -0.0000525   0.0000332   0.0000029  -0.0000170  -0.0000089  -0.0000104
   28  -0.0002465  -0.0001563  -0.0001555  -0.0000073  -0.0000677  -0.0000643
   29   0.0002549   0.0000733  -0.0000732   0.0000080   0.0000064   0.0000038
   30   0.0002022  -0.0000596   0.0000886   0.0000073   0.0000035   0.0000069
   31   0.0000189   0.0000112   0.0000062  -0.0000011  -0.0000087  -0.0000082
   32   0.0000322  -0.0000089  -0.0000097   0.0000042  -0.0000020   0.0000120
   33   0.0000208  -0.0000065  -0.0000116   0.0000044   0.0000124  -0.0000048
   34   0.0002524  -0.0002643   0.0002739   0.0004908  -0.0000092   0.0000080
   35  -0.0002593  -0.0314713   0.0322526  -0.0000097  -0.0011375   0.0000684
   36   0.0002738   0.0322058  -0.0353604   0.0000095   0.0000566  -0.0011587
   37  -0.0292852  -0.0579835   0.0615261   0.0009179  -0.0013977   0.0015056
   38  -0.0185221   0.0178689  -0.0128447  -0.0016075   0.0021628   0.0051238
   39   0.0196835  -0.0128261   0.0193573   0.0017060   0.0051277   0.0015539
   40  -0.0037570   0.0037996  -0.0040360  -0.0005790  -0.0009315   0.0009880
   41  -0.0007827   0.0043436   0.0003215  -0.0001557  -0.0003638   0.0004218
   42   0.0008248   0.0003251   0.0042927   0.0001646   0.0004199  -0.0004136
   43  -0.1809085  -0.0391383   0.0417183  -0.0111865  -0.0194504   0.0206210
   44  -0.0853622  -0.1670493   0.1129010   0.0016332   0.0038377  -0.0002256
   45   0.0908703   0.1130434  -0.1802339  -0.0017212  -0.0001920   0.0038700
   46   0.0121224  -0.0106307   0.0113159   0.0007415   0.0003520  -0.0003728
   47   0.0098578  -0.0065349   0.0104049  -0.0000857  -0.0017602  -0.0025396
   48  -0.0104451   0.0102966  -0.0077327   0.0000785  -0.0025521  -0.0014559
   49   0.7390301  -0.0004522   0.0001578  -0.3389790   0.0012335  -0.0011501
   50  -0.0004522   0.3839360  -0.2661920   0.0012570  -0.0468859   0.0108241
   51   0.0001578  -0.2661920   0.4149699  -0.0011725   0.0108005  -0.0482243
   52  -0.3389790   0.0012570  -0.0011725   0.3583195  -0.0013399   0.0012473
   53   0.0012335  -0.0468859   0.0108005  -0.0013399   0.0407334  -0.0163305
   54  -0.0011501   0.0108241  -0.0482243   0.0012473  -0.0163305   0.0426948
   55  -0.1784825   0.0383004  -0.0406750  -0.0108744   0.0195975  -0.0207539
   56   0.0845705  -0.1681236   0.1140014  -0.0015113   0.0036715  -0.0000567
   57  -0.0898922   0.1141194  -0.1812509   0.0016000  -0.0000324   0.0037053
   58   0.0121273   0.0103818  -0.0110612   0.0007357  -0.0003454   0.0003574
   59  -0.0101436  -0.0065509   0.0104551   0.0000910  -0.0017669  -0.0025376
   60   0.0107375   0.0103287  -0.0077615  -0.0000883  -0.0025526  -0.0014618
   61  -0.0277694   0.0584651  -0.0620197   0.0009730   0.0013635  -0.0014662
   62   0.0190125   0.0171312  -0.0121177   0.0015737   0.0021393   0.0051567
   63  -0.0201761  -0.0121487   0.0186009  -0.0016604   0.0051590   0.0015319
   64  -0.0038001  -0.0037267   0.0039640  -0.0005589   0.0009269  -0.0009838
   65   0.0008493   0.0043675   0.0002933   0.0001546  -0.0003742   0.0004307
   66  -0.0008910   0.0003050   0.0043226  -0.0001630   0.0004282  -0.0004248
           55          56          57          58          59          60
    1   0.0015783  -0.0006024   0.0006342  -0.0000095   0.0001339  -0.0001290
    2  -0.0013425   0.0011873   0.0054323  -0.0008366   0.0002414  -0.0000008
    3   0.0013810   0.0054272   0.0005634   0.0008727  -0.0000025   0.0002351
    4  -0.0002779  -0.0009478  -0.0005939  -0.0001530  -0.0000971  -0.0000675
    5   0.0001104  -0.0002498  -0.0001875  -0.0000636   0.0000579   0.0000581
    6  -0.0000767  -0.0001694   0.0001593  -0.0000490  -0.0000365   0.0000119
    7  -0.0000835  -0.0000333  -0.0000345   0.0000026   0.0000033   0.0000044
    8  -0.0000435  -0.0001308   0.0000054  -0.0000276   0.0000038   0.0000115
    9   0.0000938   0.0001920  -0.0001683   0.0000541  -0.0000166  -0.0000074
   10   0.0000011  -0.0000339  -0.0000636  -0.0000088   0.0000285   0.0000462
   11   0.0000108   0.0002255   0.0001490   0.0000310   0.0000214   0.0000361
   12  -0.0001316  -0.0002186   0.0001587  -0.0001025   0.0000286   0.0000110
   13  -0.0000203  -0.0000900   0.0000185  -0.0000393  -0.0000067   0.0000030
   14   0.0000144   0.0000735  -0.0000598   0.0000398  -0.0000042  -0.0000117
   15   0.0000509   0.0000411  -0.0000307   0.0000294  -0.0000014  -0.0000072
   16   0.0000855   0.0000100  -0.0000023   0.0000276   0.0000118  -0.0000145
   17  -0.0000202  -0.0000389   0.0000215  -0.0000231  -0.0000371  -0.0000345
   18  -0.0000092   0.0000538  -0.0000376   0.0000258  -0.0000303  -0.0000342
   19  -0.0000869  -0.0001599   0.0001626  -0.0000833  -0.0000015   0.0000018
   20  -0.0000026   0.0000186   0.0000177  -0.0000017  -0.0000014  -0.0000012
   21   0.0000047   0.0000148   0.0000127   0.0000022  -0.0000013  -0.0000014
   22  -0.0000364   0.0000723   0.0000081  -0.0000078  -0.0000410  -0.0000274
   23   0.0001531   0.0001880  -0.0001733   0.0000968   0.0000142   0.0000311
   24  -0.0000106   0.0001141   0.0002511  -0.0000434   0.0000351   0.0000162
   25  -0.0000206  -0.0000123   0.0000937  -0.0000398  -0.0000023   0.0000072
   26  -0.0000525  -0.0000275   0.0000501  -0.0000326  -0.0000084  -0.0000013
   27  -0.0000132  -0.0000492   0.0000684  -0.0000364  -0.0000109  -0.0000033
   28  -0.0002657   0.0006212   0.0009655  -0.0001662   0.0000697   0.0000948
   29   0.0000361   0.0001301  -0.0001934   0.0000544   0.0000132  -0.0000313
   30  -0.0000702  -0.0002221  -0.0002251   0.0000609   0.0000589   0.0000554
   31  -0.0000689   0.0000279   0.0000296   0.0000053  -0.0000021  -0.0000007
   32  -0.0000782  -0.0001578   0.0001861  -0.0000456  -0.0000053  -0.0000140
   33   0.0000636   0.0000197  -0.0001557   0.0000319   0.0000108   0.0000037
   34  -0.0234784  -0.0180567   0.0191447  -0.0050194   0.0005423  -0.0005875
   35  -0.0489502   0.0173852  -0.0126238   0.0009201   0.0034271   0.0020736
   36   0.0519343  -0.0125250   0.0188769  -0.0009643   0.0020781   0.0031823
   37  -0.0553991   0.0216687  -0.0229585  -0.0009251   0.0006643  -0.0007092
   38   0.0208364  -0.0093475   0.0060847   0.0007118  -0.0003945  -0.0005290
   39  -0.0221514   0.0060622  -0.0100462  -0.0007550  -0.0005310  -0.0003239
   40   0.0012763  -0.0015456   0.0016404   0.0001759  -0.0000923   0.0001014
   41  -0.0006419  -0.0014176   0.0005846  -0.0000140  -0.0002454  -0.0002472
   42   0.0006837   0.0005976  -0.0014825   0.0000136  -0.0002476  -0.0002156
   43   0.0640200  -0.0163381   0.0172968  -0.0009591   0.0024953  -0.0026311
   44   0.0151912  -0.0228982   0.0322747   0.0022456   0.0023983   0.0047210
   45  -0.0161388   0.0322576  -0.0267497  -0.0023762   0.0047252   0.0018269
   46  -0.0010515  -0.0022548   0.0023964   0.0004347  -0.0005120   0.0005413
   47  -0.0025065   0.0024469   0.0046696   0.0005004  -0.0002704   0.0004787
   48   0.0026472   0.0046699   0.0018705  -0.0005298   0.0004798  -0.0003252
   49  -0.1784825   0.0845705  -0.0898922   0.0121273  -0.0101436   0.0107375
   50   0.0383004  -0.1681236   0.1141194   0.0103818  -0.0065509   0.0103287
   51  -0.0406750   0.1140014  -0.1812509  -0.0110612   0.0104551  -0.0077615
   52  -0.0108744  -0.0015113   0.0016000   0.0007357   0.0000910  -0.0000883
   53   0.0195975   0.0036715  -0.0000324  -0.0003454  -0.0017669  -0.0025526
   54  -0.0207539  -0.0000567   0.0037053   0.0003574  -0.0025376  -0.0014618
   55   0.6698471   0.0240294  -0.0258692  -0.1266747  -0.0856672   0.0912120
   56   0.0240294   0.4139136  -0.3054745  -0.0837059  -0.1462513   0.1189184
   57  -0.0258692  -0.3054745   0.4505385   0.0891158   0.1187890  -0.1612520
   58  -0.1266747  -0.0837059   0.0891158   0.1319271   0.0895076  -0.0952775
   59  -0.0856672  -0.1462513   0.1187890   0.0895076   0.1479137  -0.1316286
   60   0.0912120   0.1189184  -0.1612520  -0.0952775  -0.1316286   0.1644290
   61  -0.3202883  -0.0327401   0.0349801  -0.0122271   0.0022385  -0.0023886
   62   0.0118951  -0.0842535   0.0250665  -0.0190592   0.0021545   0.0001798
   63  -0.0125137   0.0250701  -0.0871409   0.0202766   0.0001745   0.0021112
   64  -0.0197016   0.0270316  -0.0286695   0.0008771   0.0007796  -0.0008282
   65   0.0091310  -0.0063402   0.0112917  -0.0003341  -0.0007097  -0.0017848
   66  -0.0096599   0.0112766  -0.0076612   0.0003550  -0.0017907  -0.0004893
           61          62          63          64          65          66
    1  -0.0212995  -0.0079972   0.0081274  -0.0017661   0.0019587  -0.0019759
    2  -0.0184758   0.0039693  -0.0006184  -0.0020336  -0.0018631  -0.0003451
    3   0.0194409  -0.0006231   0.0040315   0.0021640  -0.0004313  -0.0018622
    4  -0.0004673   0.0030872  -0.0019415   0.0003552  -0.0002727   0.0014044
    5  -0.0014912  -0.0016483   0.0004098  -0.0010208  -0.0000545   0.0005923
    6  -0.0013949   0.0007226  -0.0002272   0.0009321  -0.0001998  -0.0002985
    7   0.0001578  -0.0001849   0.0003170  -0.0001135   0.0001174  -0.0000118
    8  -0.0001507   0.0004656  -0.0003169   0.0001407  -0.0000833   0.0000431
    9   0.0008487  -0.0003478   0.0002335  -0.0001385   0.0001639  -0.0001182
   10  -0.0005252  -0.0001552  -0.0003021   0.0004970  -0.0000732  -0.0004475
   11   0.0006295  -0.0002785  -0.0001460  -0.0001639  -0.0000838  -0.0000393
   12  -0.0007799   0.0003223  -0.0001373  -0.0000971  -0.0001138  -0.0002047
   13  -0.0002212   0.0003607  -0.0004223   0.0000403  -0.0001307   0.0001907
   14   0.0001793  -0.0002691   0.0003659   0.0000130   0.0001127  -0.0001387
   15   0.0000683  -0.0003022   0.0002830   0.0000235   0.0001349  -0.0001370
   16   0.0002585  -0.0000303   0.0000617  -0.0000164  -0.0000111   0.0000055
   17  -0.0001439   0.0003579   0.0001101   0.0001334   0.0001602   0.0001569
   18   0.0002277   0.0000536   0.0003522  -0.0002470   0.0000975   0.0002032
   19  -0.0004504   0.0004499  -0.0004783  -0.0000590  -0.0001811   0.0001908
   20  -0.0000094  -0.0000261  -0.0000010  -0.0000130  -0.0000005  -0.0000044
   21   0.0000121  -0.0000025  -0.0000216   0.0000136  -0.0000012  -0.0000022
   22  -0.0004329   0.0002418   0.0001381   0.0003526   0.0003675   0.0001335
   23   0.0006560  -0.0001104   0.0002447   0.0001881  -0.0001780  -0.0001312
   24  -0.0007634  -0.0001305  -0.0002690   0.0001544  -0.0000079  -0.0001042
   25  -0.0002347   0.0003928  -0.0003891   0.0000412  -0.0001748   0.0001355
   26  -0.0000867   0.0002833  -0.0003404  -0.0000274  -0.0001317   0.0001484
   27  -0.0001686   0.0003070  -0.0002521  -0.0000106  -0.0001040   0.0000962
   28  -0.0006672   0.0018744  -0.0032124   0.0005277  -0.0012925   0.0002552
   29   0.0015700  -0.0000572   0.0005173  -0.0006782  -0.0001649  -0.0002698
   30   0.0013046   0.0003153  -0.0016797   0.0010679   0.0005509  -0.0000061
   31   0.0001452  -0.0003042   0.0002405  -0.0001116   0.0000108  -0.0001099
   32  -0.0007841   0.0001156  -0.0002263   0.0000635  -0.0001047   0.0001362
   33   0.0002603  -0.0002843   0.0005043  -0.0001296   0.0000623  -0.0000954
   34  -0.1715622  -0.0793976   0.0845516   0.0047015   0.0132376  -0.0140397
   35  -0.0388796  -0.1399654   0.0836724  -0.0017491  -0.0158676   0.0210727
   36   0.0413379   0.0835062  -0.1491688   0.0018500   0.0211435  -0.0183394
   37   0.0685056   0.0206852  -0.0220161  -0.0022418  -0.0034648   0.0036711
   38  -0.0219359  -0.0265640   0.0358572  -0.0007343   0.0027680   0.0013534
   39   0.0232755   0.0358822  -0.0308953   0.0008082   0.0013662   0.0025874
   40  -0.0021586   0.0007695  -0.0008403   0.0004341   0.0000553  -0.0000579
   41   0.0034968   0.0027230   0.0014067  -0.0000796  -0.0009696   0.0011500
   42  -0.0037026   0.0013884   0.0025320   0.0000840   0.0011518  -0.0010982
   43  -0.0561855  -0.0204493   0.0217614   0.0013197   0.0006147  -0.0006574
   44  -0.0212723  -0.0089292   0.0056396   0.0015127  -0.0014391   0.0006161
   45   0.0225707   0.0056491  -0.0096065  -0.0016118   0.0006106  -0.0015091
   46  -0.0009527  -0.0006996   0.0007429   0.0001780   0.0000126  -0.0000129
   47  -0.0006447  -0.0003793  -0.0005422   0.0000909  -0.0002487  -0.0002483
   48   0.0007018  -0.0005353  -0.0003131  -0.0000991  -0.0002491  -0.0002175
   49  -0.0277694   0.0190125  -0.0201761  -0.0038001   0.0008493  -0.0008910
   50   0.0584651   0.0171312  -0.0121487  -0.0037267   0.0043675   0.0003050
   51  -0.0620197  -0.0121177   0.0186009   0.0039640   0.0002933   0.0043226
   52   0.0009730   0.0015737  -0.0016604  -0.0005589   0.0001546  -0.0001630
   53   0.0013635   0.0021393   0.0051590   0.0009269  -0.0003742   0.0004282
   54  -0.0014662   0.0051567   0.0015319  -0.0009838   0.0004307  -0.0004248
   55  -0.3202883   0.0118951  -0.0125137  -0.0197016   0.0091310  -0.0096599
   56  -0.0327401  -0.0842535   0.0250701   0.0270316  -0.0063402   0.0112766
   57   0.0349801   0.0250665  -0.0871409  -0.0286695   0.0112917  -0.0076612
   58  -0.0122271  -0.0190592   0.0202766   0.0008771  -0.0003341   0.0003550
   59   0.0022385   0.0021545   0.0001745   0.0007796  -0.0007097  -0.0017907
   60  -0.0023886   0.0001798   0.0021112  -0.0008282  -0.0017848  -0.0004893
   61   0.6108481   0.0362876  -0.0388399  -0.0654522   0.0317296  -0.0335077
   62   0.0362876   0.3043732  -0.1959424   0.0316492  -0.0712500   0.0517412
   63  -0.0388399  -0.1959424   0.3271710  -0.0334392   0.0516478  -0.0776481
   64  -0.0654522   0.0316492  -0.0334392   0.0844987  -0.0523044   0.0551930
   65   0.0317296  -0.0712500   0.0516478  -0.0523044   0.0924538  -0.0860537
   66  -0.0335077   0.0517412  -0.0776481   0.0551930  -0.0860537   0.1030068
 **********************************************************************
 **                                                                  **
 **                       VIBRATIONAL ANALYSIS                       **
 **                       --------------------                       **
 **                                                                  **
 **        VIBRATIONAL FREQUENCIES (CM**-1) AND NORMAL MODES         **
 **     FORCE CONSTANTS (mDYN/ANGSTROM) AND REDUCED MASSES (AMU)     **
 **                  INFRARED INTENSITIES (KM/MOL)                   **
 **                                                                  **
 **********************************************************************


 Mode:                 1                      2                      3
 Frequency:        19.76                  43.64                  53.75
 Force Cnst:      0.0047                 0.0190                 0.0125
 Red. Mass:      20.3448                16.9197                 7.3203
 IR Active:          YES                    YES                    YES
 IR Intens:        0.000                  0.028                  0.678
 Raman Active:       YES                    YES                    YES
               X      Y      Z        X      Y      Z        X      Y      Z
 C          0.001  0.002 -0.001   -0.000 -0.155  0.166   -0.000 -0.062 -0.066
 C         -0.000 -0.098  0.109    0.002 -0.131  0.143    0.036 -0.047 -0.050
 H         -0.002 -0.175  0.197    0.004 -0.158  0.171    0.068 -0.060 -0.062
 C         -0.000 -0.102  0.112    0.002 -0.034  0.038    0.038 -0.013 -0.014
 Cl         0.000 -0.239  0.266    0.005  0.023 -0.023    0.097  0.006  0.011
 C         -0.001 -0.001  0.000   -0.001  0.044 -0.046   -0.000  0.003  0.003
 Cl        -0.000 -0.004  0.001   -0.002  0.269 -0.290    0.000  0.045  0.052
 C          0.001  0.102 -0.112   -0.003 -0.032  0.037   -0.038 -0.012 -0.015
 Cl         0.003  0.239 -0.266   -0.006  0.027 -0.026   -0.097  0.008  0.009
 C          0.001  0.101 -0.110   -0.002 -0.130  0.141   -0.036 -0.046 -0.051
 H         -0.000  0.179 -0.198   -0.004 -0.156  0.168   -0.068 -0.058 -0.064
 C          0.001  0.001 -0.000    0.000 -0.091  0.099   -0.000 -0.040 -0.042
 C         -0.001  0.117  0.110    0.128 -0.035  0.042   -0.002  0.020  0.016
 Cl        -0.004  0.261  0.243    0.299 -0.106  0.102   -0.005 -0.123 -0.119
 C         -0.001  0.115  0.110    0.131  0.075 -0.064   -0.002  0.187  0.178
 H         -0.001  0.203  0.193    0.233  0.116 -0.102   -0.005  0.243  0.232
 C         -0.000 -0.003 -0.001    0.002  0.129 -0.115    0.000  0.285  0.272
 H         -0.000 -0.005 -0.001    0.003  0.213 -0.195    0.000  0.427  0.409
 C          0.001 -0.119 -0.111   -0.127  0.075 -0.066    0.002  0.187  0.178
 H          0.003 -0.209 -0.195   -0.229  0.116 -0.107    0.005  0.242  0.231
 C          0.001 -0.116 -0.110   -0.126 -0.035  0.040    0.002  0.019  0.016
 Cl         0.000 -0.257 -0.242   -0.298 -0.107  0.096    0.005 -0.124 -0.120
 TransDip   0.000 -0.000 -0.000    0.000  0.004 -0.003    0.000  0.019  0.018

 Mode:                 4                      5                      6
 Frequency:        77.90                 102.28                 149.23
 Force Cnst:      0.1130                 0.1018                 0.3521
 Red. Mass:      31.6196                16.5172                26.8366
 IR Active:          YES                    YES                    YES
 IR Intens:        0.011                  0.025                  0.129
 Raman Active:       YES                    YES                    YES
               X      Y      Z        X      Y      Z        X      Y      Z
 C         -0.000 -0.086  0.102    0.000 -0.221 -0.203   -0.064 -0.002  0.001
 C         -0.000 -0.009  0.017    0.077 -0.192 -0.181   -0.132 -0.011  0.002
 H          0.000  0.038 -0.036    0.143 -0.217 -0.209   -0.164  0.001  0.018
 C         -0.001  0.041 -0.040    0.088 -0.117 -0.111   -0.155 -0.015 -0.005
 Cl        -0.005  0.331 -0.365    0.258 -0.058 -0.057   -0.326 -0.073 -0.066
 C          0.000 -0.052  0.063    0.000 -0.077 -0.073   -0.164 -0.003  0.003
 Cl         0.002 -0.358  0.398    0.000  0.039  0.041   -0.182  0.000 -0.000
 C          0.000  0.041 -0.039   -0.088 -0.117 -0.110   -0.155  0.009  0.011
 Cl         0.003  0.333 -0.364   -0.257 -0.057 -0.058   -0.327  0.074  0.064
 C          0.000 -0.009  0.017   -0.076 -0.194 -0.179   -0.132  0.005  0.004
 H         -0.001  0.038 -0.036   -0.142 -0.220 -0.205   -0.165 -0.005 -0.014
 C         -0.000 -0.086  0.101    0.000 -0.167 -0.155    0.017  0.001 -0.002
 C          0.063 -0.062  0.070    0.003 -0.036 -0.033    0.120  0.020 -0.017
 Cl         0.168 -0.108  0.106    0.004  0.220  0.208    0.435 -0.097  0.105
 C          0.066 -0.006  0.010    0.003  0.033  0.028    0.128  0.028 -0.024
 H          0.120  0.012 -0.013    0.005  0.117  0.106    0.096  0.018 -0.010
 C          0.001  0.020 -0.017    0.000  0.034  0.027    0.161 -0.000 -0.000
 H          0.001  0.059 -0.060    0.000  0.086  0.072    0.161 -0.000 -0.000
 C         -0.065 -0.006  0.009   -0.003  0.035  0.029    0.128 -0.027  0.023
 H         -0.118  0.013 -0.014   -0.005  0.120  0.108    0.097 -0.018  0.009
 C         -0.063 -0.062  0.070   -0.003 -0.035 -0.032    0.120 -0.018  0.015
 Cl        -0.168 -0.107  0.105   -0.005  0.220  0.209    0.444  0.100 -0.106
 TransDip   0.000  0.002 -0.002    0.000 -0.004 -0.004   -0.011 -0.000  0.000

 Mode:                 7                      8                      9
 Frequency:       186.35                 196.64                 204.76
 Force Cnst:      0.2657                 0.1064                 0.1138
 Red. Mass:      12.9847                 4.6718                 4.6051
 IR Active:          YES                    YES                    YES
 IR Intens:        0.116                  0.000                  0.000
 Raman Active:       YES                    YES                    YES
               X      Y      Z        X      Y      Z        X      Y      Z
 C          0.000 -0.144  0.156    0.001 -0.000 -0.000   -0.004 -0.000  0.000
 C          0.002 -0.236  0.258    0.000 -0.125  0.138   -0.003  0.190 -0.212
 H          0.002 -0.179  0.194   -0.001 -0.215  0.240   -0.001  0.331 -0.371
 C          0.002 -0.259  0.284    0.000 -0.058  0.064   -0.003  0.090 -0.099
 Cl         0.005  0.084 -0.096    0.001  0.032 -0.036    0.005 -0.044  0.057
 C          0.001 -0.260  0.287   -0.000 -0.000 -0.000   -0.003 -0.000  0.000
 Cl        -0.001  0.058 -0.060   -0.000 -0.000 -0.000   -0.004  0.001  0.001
 C         -0.000 -0.259  0.284    0.000  0.058 -0.063   -0.003 -0.091  0.100
 Cl         0.000  0.082 -0.096    0.000 -0.032  0.036    0.006  0.043 -0.058
 C         -0.000 -0.235  0.257    0.000  0.125 -0.138   -0.003 -0.191  0.212
 H         -0.000 -0.177  0.192   -0.002  0.214 -0.239    0.000 -0.331  0.371
 C          0.001  0.030 -0.037    0.001 -0.000 -0.000   -0.005  0.001  0.001
 C          0.012  0.040 -0.047    0.000  0.099  0.094   -0.004  0.060  0.057
 Cl        -0.125  0.100 -0.107   -0.001 -0.054 -0.051    0.004 -0.040 -0.030
 C          0.007  0.023 -0.023    0.000  0.208  0.196   -0.004  0.133  0.125
 H          0.002  0.022 -0.020    0.001  0.361  0.340   -0.004  0.236  0.222
 C         -0.001  0.029 -0.026   -0.000  0.000  0.000   -0.004 -0.000 -0.000
 H         -0.001  0.039 -0.030   -0.000  0.000  0.001   -0.004 -0.001 -0.001
 C         -0.007  0.024 -0.023    0.000 -0.208 -0.196   -0.004 -0.134 -0.126
 H         -0.002  0.024 -0.019    0.001 -0.361 -0.340   -0.004 -0.237 -0.223
 C         -0.012  0.042 -0.047    0.000 -0.100 -0.094   -0.004 -0.059 -0.056
 Cl         0.120  0.097 -0.104   -0.001  0.054  0.052    0.004  0.040  0.030
 TransDip   0.000 -0.007  0.008    0.000 -0.000  0.000   -0.001 -0.000 -0.000

 Mode:                10                     11                     12
 Frequency:       211.91                 214.00                 268.27
 Force Cnst:      0.6348                 0.8905                 0.7190
 Red. Mass:      23.9931                33.0049                16.9573
 IR Active:          YES                    YES                    YES
 IR Intens:        0.037                  0.120                  0.320
 Raman Active:       YES                    YES                    YES
               X      Y      Z        X      Y      Z        X      Y      Z
 C         -0.144 -0.000 -0.000    0.000 -0.045 -0.045   -0.046  0.000 -0.000
 C         -0.175 -0.049 -0.005    0.031 -0.029 -0.025    0.075  0.028  0.039
 H         -0.196 -0.058  0.020    0.029 -0.031 -0.022    0.148 -0.006  0.015
 C         -0.176 -0.011  0.007    0.047 -0.075 -0.067    0.108  0.023  0.031
 Cl         0.320  0.225  0.192   -0.285 -0.225 -0.201   -0.017 -0.040 -0.038
 C         -0.261  0.001 -0.001    0.000 -0.045 -0.043    0.205 -0.002  0.002
 Cl        -0.315 -0.001  0.002    0.001  0.566  0.511    0.296  0.001 -0.001
 C         -0.176  0.012 -0.008   -0.046 -0.072 -0.071    0.109 -0.027 -0.028
 Cl         0.321 -0.225 -0.193    0.283 -0.224 -0.200   -0.018  0.040  0.037
 C         -0.175  0.050  0.004   -0.030 -0.022 -0.033    0.075 -0.030 -0.038
 H         -0.196  0.058 -0.021   -0.029 -0.018 -0.036    0.148  0.006 -0.014
 C         -0.140  0.000 -0.001    0.000 -0.073 -0.068   -0.157  0.002  0.000
 C         -0.106 -0.009 -0.003    0.000 -0.045 -0.041   -0.237 -0.053  0.057
 Cl         0.151 -0.110  0.125    0.001  0.013  0.013    0.032 -0.229  0.246
 C         -0.109 -0.002 -0.026    0.000  0.001  0.002   -0.257 -0.015  0.011
 H         -0.114 -0.014 -0.035    0.000  0.033  0.032   -0.204  0.003 -0.014
 C         -0.101  0.000 -0.001    0.000  0.027  0.026   -0.302  0.000 -0.002
 H         -0.101  0.001 -0.001    0.000  0.075  0.072   -0.303 -0.001 -0.003
 C         -0.109  0.003  0.025    0.001  0.002  0.002   -0.257  0.017 -0.012
 H         -0.115  0.016  0.034    0.001  0.035  0.034   -0.204 -0.003  0.012
 C         -0.106  0.010  0.002    0.001 -0.044 -0.041   -0.236  0.057 -0.057
 Cl         0.153  0.109 -0.123   -0.001  0.012  0.014    0.036  0.228 -0.244
 TransDip  -0.006 -0.000 -0.000    0.000  0.008  0.007   -0.018 -0.000 -0.000

 Mode:                13                     14                     15
 Frequency:       293.27                 322.28                 350.92
 Force Cnst:      0.3795                 0.4552                 2.1214
 Red. Mass:       7.4885                 7.4383                29.2386
 IR Active:          YES                    YES                    YES
 IR Intens:        1.297                  0.765                  0.004
 Raman Active:       YES                    YES                    YES
               X      Y      Z        X      Y      Z        X      Y      Z
 C          0.000  0.031  0.039    0.001  0.196 -0.216   -0.137  0.003 -0.003
 C         -0.052 -0.017 -0.006   -0.002  0.151 -0.168   -0.055  0.079  0.073
 H         -0.106 -0.002  0.019   -0.003  0.287 -0.319    0.095  0.022  0.017
 C         -0.025 -0.066 -0.067   -0.000 -0.128  0.138   -0.053  0.164  0.154
 Cl         0.110 -0.053 -0.047    0.004  0.014 -0.020   -0.223  0.362  0.324
 C         -0.000 -0.062 -0.072    0.000 -0.289  0.317    0.184 -0.005  0.005
 Cl        -0.001  0.045  0.044   -0.003  0.052 -0.056    0.387  0.002 -0.002
 C          0.025 -0.065 -0.067    0.001 -0.127  0.139   -0.053 -0.170 -0.148
 Cl        -0.110 -0.053 -0.047   -0.002  0.017 -0.018   -0.223 -0.361 -0.325
 C          0.052 -0.015 -0.008    0.002  0.152 -0.168   -0.055 -0.076 -0.077
 H          0.106  0.001  0.016    0.001  0.288 -0.319    0.095 -0.013 -0.026
 C          0.000  0.265  0.253    0.000  0.076 -0.069   -0.082  0.002 -0.001
 C          0.003  0.246  0.232   -0.093  0.034 -0.019   -0.002  0.048 -0.050
 Cl        -0.003 -0.036 -0.039    0.076 -0.045  0.046    0.064  0.090 -0.095
 C          0.003  0.026  0.023   -0.098 -0.017  0.020    0.001  0.025 -0.026
 H          0.005 -0.123 -0.119   -0.168 -0.047  0.042   -0.054  0.005 -0.005
 C          0.001 -0.164 -0.158   -0.000 -0.068  0.060    0.044 -0.002  0.001
 H          0.000 -0.469 -0.449   -0.001 -0.149  0.122    0.043 -0.003  0.002
 C         -0.002  0.027  0.024    0.098 -0.017  0.021    0.004 -0.026  0.027
 H         -0.004 -0.122 -0.118    0.167 -0.048  0.045   -0.048 -0.006  0.006
 C         -0.002  0.246  0.232    0.093  0.032 -0.018    0.000 -0.047  0.049
 Cl         0.003 -0.037 -0.038   -0.075 -0.045  0.046    0.060 -0.091  0.096
 TransDip   0.000 -0.027 -0.024   -0.000  0.018 -0.022    0.002  0.000 -0.000

 Mode:                16                     17                     18
 Frequency:       404.99                 421.95                 433.48
 Force Cnst:      0.6587                 1.4777                 0.7278
 Red. Mass:       6.8165                14.0866                 6.5738
 IR Active:          YES                    YES                    YES
 IR Intens:        5.233                 11.995                  5.998
 Raman Active:       YES                    YES                    YES
               X      Y      Z        X      Y      Z        X      Y      Z
 C          0.000 -0.006  0.016   -0.171 -0.000  0.000    0.000  0.234  0.207
 C         -0.002 -0.067  0.082   -0.073  0.005  0.007   -0.028  0.192  0.173
 H         -0.006 -0.115  0.139   -0.044 -0.010 -0.006   -0.198  0.259  0.240
 C         -0.001  0.007 -0.011   -0.023 -0.020 -0.016   -0.012 -0.027 -0.024
 Cl         0.003 -0.001 -0.002    0.082 -0.089 -0.080    0.113 -0.084 -0.076
 C         -0.000  0.085 -0.098    0.014  0.000 -0.000   -0.000 -0.036 -0.034
 Cl         0.000 -0.012  0.014    0.109  0.000 -0.000    0.000  0.001  0.001
 C          0.001  0.007 -0.010   -0.023  0.019  0.016    0.012 -0.028 -0.024
 Cl        -0.003 -0.001 -0.002    0.083  0.089  0.080   -0.113 -0.084 -0.076
 C          0.002 -0.068  0.082   -0.074 -0.007 -0.006    0.028  0.192  0.174
 H          0.006 -0.115  0.139   -0.045  0.007  0.008    0.198  0.258  0.240
 C          0.001  0.077 -0.080   -0.278  0.000 -0.000   -0.000  0.068  0.059
 C         -0.065  0.055 -0.064   -0.207  0.100 -0.106   -0.004 -0.106 -0.102
 Cl         0.151  0.084 -0.088    0.183  0.169 -0.179   -0.003  0.006  0.014
 C         -0.106 -0.149  0.155   -0.257  0.061 -0.063   -0.004 -0.068 -0.076
 H         -0.307 -0.223  0.233   -0.361  0.025 -0.025   -0.001 -0.064 -0.074
 C         -0.003 -0.219  0.239   -0.210  0.001 -0.002   -0.000  0.143  0.124
 H         -0.003 -0.273  0.306   -0.213  0.002 -0.003    0.000  0.370  0.345
 C          0.103 -0.150  0.156   -0.260 -0.058  0.061    0.003 -0.068 -0.076
 H          0.302 -0.226  0.236   -0.366 -0.021  0.021    0.001 -0.064 -0.074
 C          0.066  0.055 -0.064   -0.211 -0.099  0.106    0.004 -0.106 -0.101
 Cl        -0.150  0.085 -0.089    0.181 -0.170  0.180    0.003  0.005  0.014
 TransDip  -0.001 -0.049  0.054   -0.111  0.000 -0.000    0.000  0.059  0.051

 Mode:                19                     20                     21
 Frequency:       473.81                 499.49                 528.31
 Force Cnst:      0.9597                 1.0299                 0.8819
 Red. Mass:       7.2557                 7.0063                 5.3627
 IR Active:          YES                    YES                    YES
 IR Intens:        0.868                  1.167                  0.001
 Raman Active:       YES                    YES                    YES
               X      Y      Z        X      Y      Z        X      Y      Z
 C          0.001  0.091 -0.111    0.000 -0.012 -0.009   -0.000  0.001  0.000
 C         -0.005 -0.127  0.127   -0.243 -0.112 -0.104   -0.001 -0.092  0.102
 H         -0.006 -0.247  0.262   -0.330 -0.082 -0.069   -0.004 -0.362  0.407
 C         -0.005 -0.030  0.029   -0.222 -0.103 -0.100   -0.002  0.277 -0.308
 Cl        -0.002  0.010 -0.003   -0.010  0.081  0.073    0.001 -0.021  0.021
 C         -0.001  0.141 -0.163    0.000 -0.172 -0.145   -0.001  0.001  0.001
 Cl        -0.000 -0.014  0.018   -0.000  0.052  0.046    0.002 -0.000 -0.000
 C          0.005 -0.031  0.030    0.222 -0.108 -0.094   -0.003 -0.276  0.308
 Cl         0.002  0.010 -0.004    0.010  0.081  0.073    0.000  0.020 -0.022
 C          0.006 -0.127  0.127    0.243 -0.110 -0.106   -0.004  0.094 -0.100
 H          0.007 -0.247  0.261    0.331 -0.074 -0.078   -0.008  0.364 -0.405
 C          0.001  0.141 -0.156   -0.000  0.121  0.119    0.000 -0.002 -0.002
 C         -0.207  0.089 -0.090    0.004 -0.053 -0.047    0.000 -0.050 -0.047
 Cl        -0.020 -0.086  0.091    0.000  0.007  0.005   -0.000  0.003  0.004
 C         -0.222  0.126 -0.132    0.004 -0.092 -0.083    0.001  0.017  0.017
 H         -0.273  0.108 -0.113    0.005 -0.147 -0.136    0.001  0.064  0.060
 C         -0.000  0.041 -0.049   -0.000  0.129  0.122    0.000 -0.002 -0.002
 H         -0.002 -0.152  0.146    0.000  0.323  0.298    0.000 -0.004 -0.004
 C          0.223  0.125 -0.129   -0.004 -0.092 -0.083    0.001 -0.015 -0.015
 H          0.274  0.108 -0.108   -0.005 -0.147 -0.136    0.001 -0.059 -0.056
 C          0.208  0.086 -0.089   -0.004 -0.053 -0.047    0.000  0.051  0.048
 Cl         0.019 -0.087  0.092    0.000  0.007  0.005   -0.000 -0.004 -0.004
 TransDip   0.000  0.019 -0.023    0.000 -0.026 -0.023   -0.000  0.001  0.001

 Mode:                22                     23                     24
 Frequency:       533.25                 560.30                 583.53
 Force Cnst:      0.9129                 1.8397                 0.7910
 Red. Mass:       5.4488                 9.9460                 3.9425
 IR Active:          YES                    YES                    YES
 IR Intens:        0.002                 14.235                  0.648
 Raman Active:       YES                    YES                    YES
               X      Y      Z        X      Y      Z        X      Y      Z
 C          0.001  0.000 -0.000   -0.205 -0.000  0.000    0.000 -0.086 -0.070
 C          0.001  0.013 -0.015   -0.306 -0.048 -0.046    0.098 -0.055 -0.048
 H          0.001  0.049 -0.055   -0.395 -0.010 -0.021    0.226 -0.102 -0.100
 C          0.001 -0.048  0.054   -0.244 -0.052 -0.038    0.097  0.055  0.047
 Cl        -0.000  0.004 -0.004    0.068 -0.048 -0.044   -0.015 -0.016 -0.014
 C          0.000 -0.000 -0.001   -0.168 -0.001  0.001    0.000  0.091  0.083
 Cl        -0.001  0.000  0.000    0.264  0.001 -0.001   -0.000 -0.016 -0.015
 C          0.001  0.048 -0.054   -0.244  0.052  0.039   -0.097  0.053  0.048
 Cl        -0.000 -0.004  0.004    0.068  0.048  0.044    0.015 -0.016 -0.014
 C          0.002 -0.014  0.015   -0.306  0.047  0.046   -0.098 -0.054 -0.049
 H          0.002 -0.050  0.056   -0.396  0.012  0.018   -0.225 -0.100 -0.103
 C          0.000  0.000 -0.000   -0.068  0.001 -0.000    0.000  0.156  0.145
 C         -0.000 -0.303 -0.286    0.076  0.018 -0.022   -0.003  0.054  0.048
 Cl         0.000  0.021  0.021   -0.047 -0.035  0.037    0.000  0.003  0.003
 C         -0.001  0.102  0.096    0.140  0.022 -0.023   -0.004 -0.131 -0.127
 H         -0.001  0.395  0.371    0.084  0.000  0.002   -0.006 -0.336 -0.319
 C         -0.001  0.000  0.000    0.245 -0.001  0.002   -0.000  0.166  0.157
 H         -0.001 -0.001 -0.000    0.247 -0.001  0.003   -0.000  0.290  0.282
 C         -0.000 -0.101 -0.096    0.142 -0.024  0.023    0.004 -0.131 -0.127
 H          0.000 -0.396 -0.372    0.088 -0.002 -0.003    0.006 -0.337 -0.319
 C          0.000  0.304  0.286    0.077 -0.018  0.022    0.003  0.055  0.049
 Cl         0.000 -0.022 -0.020   -0.047  0.035 -0.037   -0.000  0.002  0.003
 TransDip   0.001 -0.000 -0.000   -0.121 -0.000  0.000    0.000 -0.018 -0.019

 Mode:                25                     26                     27
 Frequency:       638.76                 702.15                 713.49
 Force Cnst:      1.7364                 2.2088                 1.0241
 Red. Mass:       7.2232                 7.6041                 3.4146
 IR Active:          YES                    YES                    YES
 IR Intens:        0.871                  0.291                  4.733
 Raman Active:       YES                    YES                    YES
               X      Y      Z        X      Y      Z        X      Y      Z
 C         -0.000 -0.320  0.356   -0.199  0.000 -0.000    0.002  0.160 -0.178
 C         -0.001  0.001 -0.001    0.065  0.102  0.098    0.000 -0.072  0.078
 H          0.002  0.255 -0.288    0.242  0.030  0.031   -0.005 -0.413  0.464
 C         -0.002  0.174 -0.195    0.087  0.079  0.064   -0.000  0.127 -0.140
 Cl         0.000 -0.011  0.013    0.010 -0.013 -0.012   -0.000 -0.002  0.002
 C          0.001 -0.219  0.240    0.163 -0.002  0.002   -0.000 -0.164  0.186
 Cl        -0.000  0.012 -0.012   -0.085 -0.000  0.000    0.000  0.005 -0.006
 C          0.001  0.174 -0.194    0.087 -0.074 -0.069   -0.001  0.129 -0.139
 Cl        -0.000 -0.011  0.013    0.010  0.013  0.012   -0.000 -0.002  0.001
 C          0.001  0.001 -0.001    0.065 -0.104 -0.095   -0.001 -0.070  0.080
 H         -0.002  0.256 -0.287    0.242 -0.037 -0.023    0.002 -0.413  0.463
 C          0.002  0.028 -0.035   -0.273  0.002 -0.002    0.001  0.001 -0.006
 C         -0.106  0.043 -0.051   -0.053  0.120 -0.128    0.025 -0.003  0.007
 Cl         0.003 -0.006  0.007   -0.034 -0.030  0.032   -0.001 -0.001  0.001
 C         -0.148  0.061 -0.057    0.029  0.144 -0.152    0.040 -0.018  0.017
 H         -0.205  0.049 -0.030   -0.252  0.038 -0.039    0.052 -0.019  0.008
 C         -0.003 -0.013  0.005    0.418 -0.002  0.002   -0.002  0.004 -0.000
 H         -0.004 -0.161  0.158    0.420 -0.002  0.002   -0.001  0.046 -0.051
 C          0.148  0.060 -0.057    0.026 -0.145  0.153   -0.041 -0.017  0.015
 H          0.207  0.047 -0.029   -0.252 -0.036  0.038   -0.050 -0.019  0.007
 C          0.107  0.043 -0.050   -0.055 -0.118  0.126   -0.025 -0.001  0.006
 Cl        -0.003 -0.007  0.007   -0.034  0.030 -0.032    0.001 -0.001  0.002
 TransDip   0.001  0.021 -0.022    0.017  0.000 -0.000   -0.002 -0.046  0.052

 Mode:                28                     29                     30
 Frequency:       745.97                 784.42                 786.26
 Force Cnst:      1.0234                 3.0093                 0.6018
 Red. Mass:       3.1214                 8.3007                 1.6522
 IR Active:          YES                    YES                    YES
 IR Intens:       38.491                 92.238                 11.981
 Raman Active:       YES                    YES                    YES
               X      Y      Z        X      Y      Z        X      Y      Z
 C         -0.000 -0.020 -0.025   -0.001  0.052 -0.057    0.000  0.003  0.005
 C         -0.017 -0.049 -0.043    0.004  0.017 -0.012    0.027  0.017  0.015
 H          0.057 -0.086 -0.063    0.000 -0.154  0.182    0.004  0.029  0.021
 C         -0.004  0.055  0.048    0.004 -0.016  0.009    0.021 -0.032 -0.030
 Cl         0.006 -0.018 -0.016   -0.001  0.003  0.000   -0.006  0.011  0.010
 C          0.000  0.070  0.065    0.001 -0.007 -0.002   -0.000 -0.035 -0.031
 Cl        -0.000 -0.003 -0.003   -0.000  0.000  0.000    0.000  0.001  0.001
 C          0.004  0.055  0.048   -0.003 -0.017  0.008   -0.021 -0.032 -0.029
 Cl        -0.006 -0.018 -0.016    0.001  0.003  0.000    0.006  0.011  0.010
 C          0.017 -0.049 -0.043   -0.004  0.015 -0.014   -0.027  0.017  0.016
 H         -0.057 -0.085 -0.064    0.002 -0.155  0.181   -0.004  0.029  0.021
 C         -0.000  0.218  0.206   -0.002 -0.240  0.250    0.000 -0.043 -0.048
 C         -0.000 -0.108 -0.102   -0.167 -0.242  0.267    0.002  0.077  0.065
 Cl         0.000  0.002  0.002    0.046  0.075 -0.081   -0.001 -0.005 -0.002
 C         -0.000  0.032  0.031   -0.201  0.101 -0.116    0.003 -0.074 -0.066
 H          0.000  0.414  0.389   -0.005  0.205 -0.164    0.000  0.354  0.338
 C          0.000 -0.104 -0.098    0.001  0.035 -0.044   -0.000 -0.043 -0.039
 H          0.000  0.268  0.252   -0.001 -0.226  0.307    0.000  0.497  0.460
 C          0.000  0.032  0.031    0.204  0.099 -0.114   -0.003 -0.074 -0.066
 H          0.000  0.414  0.389    0.010  0.205 -0.164   -0.000  0.355  0.339
 C          0.000 -0.107 -0.102    0.162 -0.244  0.268   -0.002  0.077  0.065
 Cl        -0.000  0.002  0.002   -0.045  0.076 -0.081    0.001 -0.005 -0.002
 TransDip   0.000  0.145  0.136   -0.002 -0.209  0.225    0.000  0.086  0.070

 Mode:                31                     32                     33
 Frequency:       810.71                 849.39                 889.83
 Force Cnst:      4.0434                 3.4120                 0.7440
 Red. Mass:      10.4417                 8.0268                 1.5947
 IR Active:          YES                    YES                    YES
 IR Intens:       87.758                  0.682                  6.189
 Raman Active:       YES                    YES                    YES
               X      Y      Z        X      Y      Z        X      Y      Z
 C          0.000  0.005  0.001    0.329 -0.001  0.001   -0.000 -0.078  0.085
 C          0.272  0.070  0.063    0.081 -0.193 -0.181   -0.000  0.087 -0.098
 H          0.209  0.082  0.102   -0.126 -0.131 -0.087   -0.005 -0.461  0.517
 C          0.246 -0.254 -0.231    0.046 -0.168 -0.149    0.000 -0.027  0.031
 Cl        -0.055  0.083  0.075   -0.037  0.035  0.031   -0.000  0.002 -0.002
 C         -0.000 -0.237 -0.210   -0.219  0.000  0.001   -0.000 -0.001  0.003
 Cl         0.000 -0.000 -0.000    0.049  0.000 -0.000    0.000  0.000 -0.001
 C         -0.245 -0.254 -0.230    0.047  0.168  0.150    0.000 -0.026  0.031
 Cl         0.055  0.083  0.075   -0.037 -0.035 -0.032   -0.000  0.001 -0.002
 C         -0.272  0.070  0.063    0.081  0.193  0.181    0.000  0.086 -0.096
 H         -0.210  0.084  0.099   -0.125  0.136  0.081    0.006 -0.453  0.507
 C         -0.000  0.213  0.196    0.027 -0.001  0.001    0.000  0.000 -0.003
 C          0.002 -0.101 -0.103   -0.087  0.061 -0.065    0.003  0.024 -0.025
 Cl        -0.001  0.003  0.005   -0.008 -0.010  0.011   -0.002 -0.003  0.004
 C          0.002  0.060  0.058   -0.120  0.148 -0.156   -0.008  0.003 -0.004
 H         -0.002 -0.085 -0.075   -0.349  0.064 -0.071   -0.038 -0.007  0.007
 C          0.000 -0.016 -0.014    0.200 -0.001  0.001   -0.000 -0.006  0.007
 H          0.000 -0.175 -0.169    0.197 -0.002  0.001   -0.000 -0.019  0.020
 C         -0.002  0.059  0.058   -0.121 -0.147  0.155    0.008  0.003 -0.004
 H          0.001 -0.085 -0.075   -0.351 -0.060  0.067    0.037 -0.007  0.008
 C         -0.002 -0.101 -0.103   -0.087 -0.062  0.066   -0.002  0.024 -0.025
 Cl         0.001  0.003  0.005   -0.008  0.011 -0.011    0.002 -0.003  0.004
 TransDip  -0.000 -0.221 -0.203    0.026 -0.001  0.001    0.001 -0.050  0.062

 Mode:                34                     35                     36
 Frequency:       897.76                 908.43                 987.80
 Force Cnst:      0.6449                 0.6589                 0.7525
 Red. Mass:       1.3581                 1.3552                 1.3090
 IR Active:          YES                    YES                    YES
 IR Intens:        0.002                  0.000                  0.188
 Raman Active:       YES                    YES                    YES
               X      Y      Z        X      Y      Z        X      Y      Z
 C          0.002 -0.001  0.000    0.000  0.000  0.000   -0.000 -0.001 -0.001
 C          0.000 -0.082  0.087    0.000  0.004 -0.005   -0.002  0.001  0.001
 H          0.005  0.455 -0.517   -0.000 -0.026  0.030   -0.004  0.002  0.002
 C         -0.000  0.023 -0.027    0.000 -0.001  0.001   -0.002  0.001  0.001
 Cl        -0.000 -0.002  0.002   -0.000  0.000 -0.000    0.000 -0.000 -0.000
 C         -0.002 -0.000 -0.000    0.000  0.000  0.000   -0.000 -0.000 -0.000
 Cl         0.001  0.000 -0.000   -0.000 -0.000 -0.000    0.000  0.000  0.000
 C         -0.000 -0.023  0.028    0.000  0.001 -0.001    0.002  0.001  0.001
 Cl        -0.000  0.002 -0.002   -0.000 -0.000  0.000   -0.000 -0.000 -0.000
 C          0.000  0.084 -0.088    0.000 -0.004  0.005    0.002  0.001  0.001
 H          0.006 -0.463  0.525   -0.000  0.027 -0.030    0.004  0.002  0.002
 C          0.001  0.000  0.000   -0.000  0.000 -0.000   -0.000 -0.013 -0.012
 C         -0.000  0.001 -0.000   -0.000  0.025  0.024   -0.000  0.001  0.001
 Cl         0.000 -0.000  0.000   -0.000 -0.002 -0.002   -0.000  0.001  0.000
 C         -0.001 -0.004 -0.005   -0.000 -0.088 -0.083    0.000  0.054  0.050
 H         -0.002  0.030  0.027    0.001  0.507  0.476   -0.000 -0.326 -0.307
 C          0.001 -0.000  0.000    0.000 -0.000 -0.000   -0.000 -0.093 -0.087
 H          0.000 -0.000  0.000    0.000  0.000  0.000    0.000  0.550  0.519
 C         -0.001  0.004  0.005    0.000  0.088  0.083    0.000  0.054  0.050
 H         -0.001 -0.030 -0.027    0.000 -0.506 -0.475    0.000 -0.326 -0.306
 C         -0.000 -0.000 -0.000   -0.000 -0.025 -0.024    0.000  0.000  0.001
 Cl         0.000  0.000 -0.000   -0.000  0.002  0.002   -0.000  0.001  0.000
 TransDip   0.001 -0.001  0.001   -0.000 -0.000  0.000   -0.000 -0.010 -0.009

 Mode:                37                     38                     39
 Frequency:      1046.63                1062.36                1099.66
 Force Cnst:      5.1532                 3.0415                 2.8985
 Red. Mass:       7.9844                 4.5740                 4.0682
 IR Active:          YES                    YES                    YES
 IR Intens:       13.736                  6.482                 14.056
 Raman Active:       YES                    YES                    YES
               X      Y      Z        X      Y      Z        X      Y      Z
 C          0.103 -0.000 -0.000    0.090  0.000  0.000    0.016 -0.000  0.000
 C         -0.154 -0.214 -0.194   -0.001  0.152  0.137    0.000  0.015  0.013
 H          0.030 -0.300 -0.264   -0.239  0.268  0.232   -0.028  0.030  0.024
 C         -0.081  0.196  0.177   -0.077  0.038  0.034   -0.006  0.003  0.003
 Cl         0.010 -0.017 -0.016    0.012 -0.009 -0.008    0.001 -0.001 -0.001
 C          0.426  0.001 -0.001   -0.072 -0.000  0.000   -0.005  0.000  0.000
 Cl        -0.052 -0.000  0.000    0.014  0.000 -0.000    0.001  0.000 -0.000
 C         -0.081 -0.196 -0.177   -0.077 -0.038 -0.034   -0.006 -0.003 -0.003
 Cl         0.010  0.017  0.016    0.012  0.009  0.008    0.001  0.001  0.001
 C         -0.154  0.214  0.194   -0.001 -0.152 -0.138    0.000 -0.015 -0.014
 H          0.029  0.298  0.266   -0.238 -0.268 -0.232   -0.027 -0.030 -0.024
 C          0.131 -0.000  0.000    0.225 -0.001  0.001    0.028  0.001 -0.001
 C         -0.021 -0.053  0.057   -0.022 -0.097  0.103   -0.157 -0.147  0.156
 Cl         0.002  0.004 -0.004    0.002  0.007 -0.007    0.019  0.017 -0.019
 C         -0.053  0.079 -0.084   -0.085  0.154 -0.163   -0.036 -0.106  0.112
 H          0.020  0.110 -0.117    0.152  0.249 -0.266   -0.408 -0.263  0.279
 C          0.034 -0.000  0.000    0.021 -0.000  0.000    0.282 -0.001  0.001
 H          0.030  0.000 -0.000    0.011  0.001 -0.001    0.306  0.000 -0.000
 C         -0.055 -0.079  0.084   -0.089 -0.153  0.162   -0.034  0.106 -0.112
 H          0.017 -0.110  0.117    0.146 -0.251  0.267   -0.404  0.266 -0.283
 C         -0.020  0.054 -0.057   -0.019  0.097 -0.103   -0.154  0.148 -0.157
 Cl         0.002 -0.004  0.004    0.002 -0.007  0.007    0.018 -0.018  0.019
 TransDip   0.119  0.001 -0.001   -0.082  0.000 -0.000   -0.120  0.001 -0.001

 Mode:                40                     41                     42
 Frequency:      1127.60                1169.75                1177.28
 Force Cnst:      1.6688                 1.7405                 1.1026
 Red. Mass:       2.2276                 2.1590                 1.3502
 IR Active:          YES                    YES                    YES
 IR Intens:        0.365                 42.524                  7.825
 Raman Active:       YES                    YES                    YES
               X      Y      Z        X      Y      Z        X      Y      Z
 C         -0.126 -0.000 -0.000   -0.004  0.000  0.000    0.000  0.012 -0.014
 C          0.015 -0.040 -0.036   -0.070  0.007  0.008    0.000 -0.002  0.003
 H          0.231 -0.139 -0.120   -0.597  0.226  0.191    0.000  0.013 -0.014
 C          0.056 -0.048 -0.043    0.077 -0.096 -0.087   -0.000  0.000  0.001
 Cl        -0.006  0.006  0.005   -0.007  0.011  0.010    0.000 -0.000 -0.000
 C         -0.026 -0.000  0.000    0.211  0.001 -0.000   -0.000  0.000 -0.001
 Cl         0.000  0.000  0.000   -0.025 -0.000  0.000    0.000 -0.000  0.000
 C          0.056  0.048  0.043    0.077  0.096  0.087   -0.000 -0.000  0.000
 Cl        -0.006 -0.006 -0.005   -0.007 -0.011 -0.010   -0.000  0.000  0.000
 C          0.015  0.040  0.037   -0.070 -0.007 -0.008    0.000 -0.002  0.003
 H          0.231  0.139  0.120   -0.597 -0.226 -0.191    0.002  0.013 -0.013
 C         -0.106  0.001 -0.001   -0.027  0.000 -0.000   -0.000 -0.030  0.032
 C         -0.059 -0.100  0.106   -0.007 -0.005  0.006    0.078  0.029 -0.030
 Cl         0.006  0.010 -0.011    0.001  0.001 -0.001   -0.005 -0.003  0.004
 C          0.051  0.037 -0.039    0.011 -0.001  0.001    0.007  0.037 -0.039
 H          0.516  0.208 -0.222    0.066  0.019 -0.020    0.181  0.107 -0.114
 C          0.007  0.000 -0.000   -0.001 -0.000  0.000   -0.000 -0.057  0.060
 H          0.007 -0.000 -0.000   -0.001 -0.002  0.002   -0.005 -0.634  0.673
 C          0.050 -0.037  0.039    0.011  0.001 -0.001   -0.006  0.037 -0.040
 H          0.511 -0.213  0.227    0.065 -0.019  0.020   -0.178  0.109 -0.115
 C         -0.057  0.100 -0.106   -0.008  0.006 -0.006   -0.078  0.030 -0.031
 Cl         0.006 -0.010  0.011    0.001 -0.001  0.001    0.005 -0.004  0.004
 TransDip  -0.019  0.000  0.000    0.209  0.000 -0.000   -0.000  0.062 -0.065

 Mode:                43                     44                     45
 Frequency:      1217.31                1224.41                1283.47
 Force Cnst:      1.4125                 1.4195                11.5794
 Red. Mass:       1.6179                 1.6071                11.9307
 IR Active:          YES                    YES                    YES
 IR Intens:       22.605                 18.056                  2.798
 Raman Active:       YES                    YES                    YES
               X      Y      Z        X      Y      Z        X      Y      Z
 C          0.000 -0.019  0.023    0.000 -0.009 -0.008    0.009  0.318  0.287
 C         -0.000  0.003 -0.005   -0.046 -0.033 -0.029    0.290 -0.146 -0.132
 H         -0.005 -0.017  0.021   -0.631  0.208  0.177    0.004 -0.027 -0.033
 C          0.001 -0.000 -0.001    0.116 -0.030 -0.027   -0.288 -0.198 -0.177
 Cl        -0.000  0.000  0.000   -0.006  0.003  0.003   -0.006  0.004  0.004
 C          0.000  0.001  0.002    0.000  0.092  0.083   -0.003  0.374  0.338
 Cl         0.000 -0.000 -0.000   -0.000 -0.003 -0.003    0.000 -0.002 -0.002
 C         -0.001 -0.000 -0.001   -0.117 -0.030 -0.027    0.284 -0.203 -0.184
 Cl         0.000  0.000  0.000    0.006  0.003  0.003    0.007  0.005  0.004
 C          0.000  0.003 -0.005    0.046 -0.033 -0.029   -0.287 -0.145 -0.132
 H          0.005 -0.017  0.021    0.631  0.208  0.177   -0.024 -0.043 -0.035
 C          0.001  0.084 -0.088   -0.000 -0.003 -0.001   -0.007 -0.017 -0.036
 C         -0.120 -0.020  0.021    0.001  0.000 -0.000    0.008  0.001  0.010
 Cl         0.005  0.002 -0.003   -0.000 -0.000 -0.000    0.000 -0.000 -0.000
 C          0.051 -0.026  0.028   -0.000  0.000 -0.000   -0.007 -0.002  0.006
 H          0.630  0.185 -0.197   -0.006 -0.002  0.001    0.016 -0.003 -0.011
 C         -0.000 -0.019  0.020   -0.000  0.000 -0.000    0.001  0.006 -0.008
 H         -0.000 -0.022  0.024   -0.000  0.000 -0.001    0.001 -0.011  0.016
 C         -0.052 -0.026  0.028    0.001  0.000 -0.000    0.012  0.001  0.003
 H         -0.628  0.191 -0.204    0.006 -0.002  0.002    0.018 -0.010 -0.003
 C          0.120 -0.021  0.022   -0.001  0.000 -0.000   -0.016 -0.001  0.012
 Cl        -0.005  0.003 -0.003    0.000 -0.000 -0.000   -0.000 -0.000 -0.000
 TransDip  -0.000 -0.106  0.110   -0.000 -0.099 -0.093   -0.003 -0.041 -0.034

 Mode:                46                     47                     48
 Frequency:      1286.04                1293.07                1403.49
 Force Cnst:      2.9625                 9.3813                 3.4426
 Red. Mass:       3.0401                 9.5229                 2.9663
 IR Active:          YES                    YES                    YES
 IR Intens:       24.329                  4.173                 51.098
 Raman Active:       YES                    YES                    YES
               X      Y      Z        X      Y      Z        X      Y      Z
 C          0.239 -0.004 -0.001    0.017  0.033 -0.023   -0.000 -0.159 -0.143
 C          0.048 -0.003 -0.003    0.012 -0.011  0.004    0.173  0.029  0.026
 H         -0.346  0.172  0.150   -0.029  0.049 -0.027   -0.480  0.321  0.283
 C         -0.052  0.090  0.081   -0.013 -0.001  0.003   -0.159  0.051  0.046
 Cl         0.004 -0.007 -0.006    0.000 -0.000 -0.000    0.005 -0.004 -0.004
 C         -0.053 -0.004 -0.003   -0.004  0.011  0.008   -0.001 -0.061 -0.055
 Cl         0.007  0.000 -0.000    0.000  0.000 -0.000    0.000  0.003  0.003
 C         -0.058 -0.086 -0.077    0.006 -0.013 -0.008    0.161  0.050  0.045
 Cl         0.004  0.007  0.006    0.000  0.001  0.000   -0.006 -0.004 -0.004
 C          0.054  0.006  0.005   -0.005 -0.009  0.005   -0.173  0.029  0.027
 H         -0.347 -0.174 -0.148   -0.021  0.025 -0.048    0.476  0.320  0.282
 C         -0.202  0.009 -0.009   -0.017 -0.323  0.340    0.000  0.027  0.025
 C         -0.099  0.026 -0.028   -0.309  0.157 -0.166    0.001 -0.002 -0.003
 Cl         0.003  0.001 -0.001   -0.002 -0.001  0.001    0.000  0.000  0.000
 C          0.059 -0.046  0.049    0.280  0.091 -0.096   -0.003 -0.002 -0.001
 H          0.467  0.100 -0.106   -0.146 -0.069  0.076    0.007  0.005 -0.001
 C          0.024  0.004 -0.005    0.001 -0.195  0.206   -0.000  0.001  0.000
 H          0.032 -0.005  0.005    0.006  0.238 -0.254   -0.000  0.006 -0.006
 C          0.073  0.041 -0.044   -0.269  0.101 -0.107    0.003 -0.002 -0.000
 H          0.457 -0.100  0.107    0.220 -0.088  0.095   -0.008  0.005 -0.001
 C         -0.114 -0.033  0.034    0.294  0.150 -0.158   -0.001 -0.002 -0.003
 Cl         0.003 -0.001  0.001    0.003 -0.001  0.001   -0.000  0.000  0.000
 TransDip  -0.158 -0.001  0.003   -0.006  0.044 -0.048   -0.001  0.172  0.151

 Mode:                49                     50                     51
 Frequency:      1441.92                1458.27                1481.86
 Force Cnst:      3.8121                 2.7049                 5.5873
 Red. Mass:       3.1120                 2.1589                 4.3185
 IR Active:          YES                    YES                    YES
 IR Intens:       73.353                 70.973                  0.017
 Raman Active:       YES                    YES                    YES
               X      Y      Z        X      Y      Z        X      Y      Z
 C          0.091 -0.000 -0.000    0.002 -0.015  0.015   -0.178  0.000 -0.000
 C         -0.022  0.063  0.056    0.002  0.002 -0.002   -0.037 -0.036 -0.032
 H          0.476 -0.137 -0.119   -0.001 -0.009  0.014   -0.228  0.033  0.029
 C         -0.142 -0.105 -0.094   -0.003  0.001 -0.001    0.152  0.063  0.056
 Cl         0.002  0.004  0.004    0.000 -0.000  0.000   -0.002 -0.002 -0.002
 C          0.169  0.000 -0.001    0.002 -0.002 -0.001   -0.129  0.000  0.001
 Cl        -0.008 -0.000  0.000   -0.000  0.000  0.000    0.004 -0.000 -0.000
 C         -0.141  0.105  0.095   -0.001  0.003  0.001    0.152 -0.063 -0.057
 Cl         0.002 -0.004 -0.004   -0.000 -0.000 -0.000   -0.002  0.002  0.002
 C         -0.024 -0.063 -0.056   -0.002  0.001 -0.003   -0.036  0.036  0.032
 H          0.479  0.140  0.121    0.009 -0.007  0.015   -0.230 -0.034 -0.030
 C          0.099 -0.001  0.001   -0.001  0.095 -0.099    0.277  0.000 -0.001
 C         -0.087  0.067 -0.071   -0.077 -0.060  0.063   -0.090  0.093 -0.098
 Cl         0.002 -0.002  0.003    0.003  0.002 -0.002    0.002 -0.004  0.004
 C         -0.033 -0.046  0.049    0.153  0.012 -0.012   -0.102 -0.068  0.073
 H          0.352  0.094 -0.101   -0.388 -0.204  0.217    0.484  0.146 -0.156
 C          0.065 -0.001  0.001    0.000  0.072 -0.076    0.118  0.001 -0.001
 H          0.078  0.003 -0.003   -0.004 -0.444  0.471    0.139 -0.007  0.008
 C         -0.029  0.045 -0.048   -0.152  0.013 -0.014   -0.103  0.069 -0.073
 H          0.343 -0.094  0.101    0.381 -0.207  0.220    0.488 -0.156  0.166
 C         -0.089 -0.065  0.069    0.077 -0.060  0.063   -0.090 -0.094  0.099
 Cl         0.002  0.002 -0.003   -0.003  0.002 -0.002    0.002  0.004 -0.004
 TransDip   0.274  0.002 -0.000    0.001 -0.182  0.199    0.002 -0.003  0.002

 Mode:                52                     53                     54
 Frequency:      1570.75                1592.91                1616.45
 Force Cnst:     12.3656                 9.0909                 9.7444
 Red. Mass:       8.5064                 6.0810                 6.3297
 IR Active:          YES                    YES                    YES
 IR Intens:       68.543                 36.560                  0.007
 Raman Active:       YES                    YES                    YES
               X      Y      Z        X      Y      Z        X      Y      Z
 C          0.000  0.335  0.301   -0.000 -0.016  0.010   -0.173  0.001  0.000
 C          0.140 -0.201 -0.181   -0.002  0.004 -0.000    0.243 -0.068 -0.061
 H         -0.397  0.009  0.002    0.004 -0.012  0.014   -0.303  0.162  0.143
 C          0.090  0.185  0.167   -0.000 -0.001 -0.002   -0.184 -0.017 -0.015
 Cl        -0.003 -0.001 -0.001    0.000 -0.000  0.000    0.001  0.001  0.001
 C         -0.001 -0.289 -0.261   -0.000  0.002  0.003    0.083 -0.000 -0.001
 Cl        -0.000  0.003  0.003    0.000 -0.000  0.000    0.001  0.000  0.000
 C         -0.088  0.185  0.167    0.002 -0.001 -0.003   -0.184  0.017  0.016
 Cl         0.003 -0.001 -0.001   -0.000 -0.000  0.000    0.001 -0.001 -0.001
 C         -0.142 -0.201 -0.181    0.000  0.004 -0.000    0.242  0.067  0.060
 H          0.400  0.010  0.005   -0.002 -0.011  0.015   -0.302 -0.162 -0.143
 C         -0.000 -0.023 -0.024    0.002  0.175 -0.184   -0.099  0.000 -0.000
 C          0.002  0.001  0.004    0.097 -0.111  0.118    0.208 -0.029  0.031
 Cl        -0.000 -0.000 -0.000   -0.004 -0.001  0.001   -0.001  0.001 -0.001
 C         -0.000  0.004 -0.001    0.062  0.161 -0.170   -0.241 -0.054  0.058
 H         -0.001  0.001 -0.004   -0.206  0.079 -0.083    0.260  0.139 -0.149
 C         -0.000 -0.006  0.005   -0.002 -0.312  0.331    0.131 -0.001  0.001
 H          0.000  0.008 -0.011    0.004  0.447 -0.475    0.149  0.000 -0.000
 C         -0.000  0.004 -0.001   -0.061  0.161 -0.171   -0.239  0.057 -0.060
 H          0.001  0.001 -0.004    0.210  0.076 -0.080    0.256 -0.141  0.150
 C         -0.002  0.001  0.004   -0.099 -0.111  0.118    0.207  0.027 -0.029
 Cl         0.000 -0.000 -0.000    0.004 -0.001  0.001   -0.002 -0.001  0.001
 TransDip   0.000  0.196  0.178   -0.000 -0.135  0.139   -0.003  0.001  0.000

 Mode:                55                     56                     57
 Frequency:      1626.37                3185.28                3207.00
 Force Cnst:     10.4574                 6.5059                 6.6169
 Red. Mass:       6.7101                 1.0883                 1.0920
 IR Active:          YES                    YES                    YES
 IR Intens:       20.852                  4.003                  0.334
 Raman Active:       YES                    YES                    YES
               X      Y      Z        X      Y      Z        X      Y      Z
 C          0.254 -0.001 -0.000   -0.000  0.000 -0.000    0.001  0.002  0.002
 C         -0.236  0.072  0.064   -0.000 -0.000 -0.000   -0.013 -0.016 -0.014
 H          0.315 -0.159 -0.140    0.001  0.001  0.001    0.137  0.183  0.164
 C          0.163  0.014  0.012    0.000 -0.000 -0.000    0.001 -0.000 -0.000
 Cl        -0.001 -0.001 -0.000    0.000  0.000 -0.000   -0.000  0.000  0.000
 C         -0.070  0.000  0.001    0.000  0.000 -0.000   -0.000  0.000  0.000
 Cl        -0.001 -0.000  0.000   -0.000  0.000 -0.000    0.000  0.000  0.000
 C          0.163 -0.014 -0.013    0.000  0.000  0.000   -0.003 -0.001 -0.001
 Cl        -0.001  0.001  0.000    0.000 -0.000  0.000    0.000  0.000  0.000
 C         -0.235 -0.071 -0.064   -0.000  0.000  0.000    0.041 -0.054 -0.049
 H          0.314  0.159  0.141    0.001 -0.001 -0.001   -0.465  0.621  0.558
 C         -0.220  0.000 -0.000   -0.000 -0.000  0.000   -0.000 -0.000 -0.000
 C          0.212 -0.035  0.037   -0.000 -0.000  0.000   -0.000  0.000  0.000
 Cl        -0.002  0.001 -0.001   -0.000  0.000 -0.000    0.000  0.000 -0.000
 C         -0.223 -0.051  0.054    0.013 -0.013  0.014    0.000 -0.000  0.000
 H          0.233  0.126 -0.135   -0.137  0.166 -0.177   -0.000  0.000 -0.000
 C          0.118 -0.000  0.000   -0.079  0.000 -0.000   -0.000 -0.000 -0.000
 H          0.134 -0.001  0.001    0.912 -0.004  0.004    0.001  0.000  0.000
 C         -0.221  0.052 -0.055    0.014  0.013 -0.014   -0.000 -0.000  0.000
 H          0.229 -0.128  0.136   -0.145 -0.171  0.182    0.001  0.001 -0.001
 C          0.213  0.033 -0.036   -0.000  0.000 -0.000   -0.000  0.000  0.000
 Cl        -0.002 -0.001  0.001   -0.000 -0.000  0.000    0.000 -0.000  0.000
 TransDip   0.146 -0.001  0.000   -0.064  0.000 -0.000    0.001  0.014  0.012

 Mode:                58                     59                     60
 Frequency:      3207.88                3208.03                3212.57
 Force Cnst:      6.6239                 6.6225                 6.6671
 Red. Mass:       1.0925                 1.0922                 1.0964
 IR Active:          YES                    YES                    YES
 IR Intens:        0.106                  0.155                  1.750
 Raman Active:       YES                    YES                    YES
               X      Y      Z        X      Y      Z        X      Y      Z
 C         -0.003  0.001  0.001    0.000  0.000 -0.000    0.000  0.000 -0.000
 C         -0.041 -0.055 -0.049   -0.000 -0.000 -0.000   -0.000 -0.000 -0.000
 H          0.465  0.622  0.557    0.000  0.000  0.000    0.001  0.001  0.001
 C          0.003 -0.001 -0.001    0.000 -0.000  0.000    0.000 -0.000 -0.000
 Cl        -0.000  0.000  0.000    0.000 -0.000  0.000   -0.000  0.000  0.000
 C          0.000  0.000  0.000   -0.000  0.000 -0.000    0.000  0.000 -0.000
 Cl        -0.000  0.000  0.000    0.000 -0.000  0.000   -0.000 -0.000  0.000
 C          0.001  0.000  0.000   -0.000 -0.000  0.000    0.000  0.000  0.000
 Cl        -0.000 -0.000 -0.000    0.000 -0.000  0.000   -0.000 -0.000 -0.000
 C         -0.012  0.016  0.015    0.000 -0.000 -0.000   -0.000  0.000  0.000
 H          0.136 -0.182 -0.164   -0.001  0.001  0.001    0.001 -0.001 -0.001
 C          0.000 -0.000 -0.000   -0.000 -0.001  0.001    0.000 -0.000  0.000
 C          0.000  0.000 -0.000    0.002  0.000 -0.000    0.003  0.000 -0.001
 Cl        -0.000 -0.000  0.000   -0.000 -0.000  0.000   -0.000 -0.000  0.000
 C          0.000 -0.000  0.000   -0.029  0.035 -0.037   -0.029  0.038 -0.040
 H         -0.000  0.001 -0.001    0.319 -0.396  0.421    0.332 -0.416  0.443
 C          0.000 -0.000 -0.000    0.003 -0.003  0.003   -0.037 -0.000  0.000
 H         -0.002  0.000  0.000   -0.034  0.003 -0.004    0.397 -0.002  0.001
 C          0.000  0.000 -0.000    0.033  0.039 -0.041   -0.025 -0.032  0.034
 H         -0.000 -0.000  0.000   -0.368 -0.443  0.472    0.292  0.355 -0.378
 C          0.000 -0.000  0.000   -0.003  0.000 -0.001    0.002 -0.000  0.000
 Cl        -0.000  0.000 -0.000    0.000 -0.000  0.000   -0.000  0.000 -0.000
 TransDip  -0.002  0.008  0.007    0.004  0.008 -0.009   -0.042  0.001 -0.001

 STANDARD THERMODYNAMIC QUANTITIES AT   298.15 K  AND     1.00 ATM

   This Molecule has  0 Imaginary Frequencies
   Zero point vibrational energy:       82.986 kcal/mol

   Atom    1 Element C  Has Mass   12.00000
   Atom    2 Element C  Has Mass   12.00000
   Atom    3 Element H  Has Mass    1.00783
   Atom    4 Element C  Has Mass   12.00000
   Atom    5 Element Cl Has Mass   34.96885
   Atom    6 Element C  Has Mass   12.00000
   Atom    7 Element Cl Has Mass   34.96885
   Atom    8 Element C  Has Mass   12.00000
   Atom    9 Element Cl Has Mass   34.96885
   Atom   10 Element C  Has Mass   12.00000
   Atom   11 Element H  Has Mass    1.00783
   Atom   12 Element C  Has Mass   12.00000
   Atom   13 Element C  Has Mass   12.00000
   Atom   14 Element Cl Has Mass   34.96885
   Atom   15 Element C  Has Mass   12.00000
   Atom   16 Element H  Has Mass    1.00783
   Atom   17 Element C  Has Mass   12.00000
   Atom   18 Element H  Has Mass    1.00783
   Atom   19 Element C  Has Mass   12.00000
   Atom   20 Element H  Has Mass    1.00783
   Atom   21 Element C  Has Mass   12.00000
   Atom   22 Element Cl Has Mass   34.96885
   Molecular Mass:   323.883400 amu
   Principal axes and moments of inertia in amu*Bohr^2:
                             1           2           3
    Eigenvalues --     4308.07944 10507.97595 10606.41098
          X               1.00000    -0.00014     0.00013
          Y               0.00014     1.00000    -0.00123
          Z              -0.00013     0.00123     1.00000
   Rotational Symmetry Number is   1
   The Molecule is an Asymmetric Top
   Translational Enthalpy:        0.889 kcal/mol
   Rotational Enthalpy:           0.889 kcal/mol
   Vibrational Enthalpy:         90.805 kcal/mol
   gas constant (RT):             0.592 kcal/mol
   Translational Entropy:        43.221  cal/mol.K
   Rotational Entropy:           34.528  cal/mol.K
   Vibrational Entropy:          51.947  cal/mol.K

   Total Enthalpy:               93.175 kcal/mol
   Total Entropy:               129.696  cal/mol.K

 ======================================================================

 STANDARD THERMODYNAMIC QUANTITIES FOR ANHARMONIC VIBRATION -- TOSH

   Zero point vibrational energy: ************ kcal/mol

   Vibrational Enthalpy:       Infinity kcal/mol
   Vibrational Entropy:             NaN  cal/mol.K

   Total Enthalpy:             Infinity kcal/mol
   Total Entropy:                   NaN  cal/mol.K

 ======================================================================

 STANDARD THERMODYNAMIC QUANTITIES FOR ANHARMONIC VIBRATION -- VPT2

   Zero point vibrational energy: ************ kcal/mol

   Vibrational Enthalpy:       Infinity kcal/mol
   Vibrational Entropy:             NaN  cal/mol.K

   Total Enthalpy:             Infinity kcal/mol
   Total Entropy:                   NaN  cal/mol.K

 ======================================================================

Archival summary:
1\1\december\FREQ\ProcedureUnspecified\BasisUnspecified\l5125\taweetha\ThuJan1616:41:082020ThuJan1616:41:082020\0\\#,FREQ,ProcedureUnspecified,BasisUnspecified,\\0,1\Cl\C,1,1.75725\C,2,1.39124,1,117.999\H,3,1.0819,2,119.685,1,0.0249831,0\C,3,1.39053,2,119.207,1,-179.972,0\H,5,1.08353,3,119.82,2,-179.964,0\C,5,1.39051,3,120.401,2,0.0416344,0\H,7,1.08195,5,121.064,3,-179.938,0\C,7,1.39145,5,119.269,3,-0.00945008,0\C,9,1.40308,7,122.299,5,-0.0241735,0\C,10,1.49299,9,121.874,7,-179.977,0\C,11,1.39329,10,120.291,9,-88.787,0\H,12,1.08198,11,120.594,10,0.398973,0\C,12,1.39027,11,120.243,10,-179.592,0\C,11,1.39351,10,120.283,9,91.4901,0\H,15,1.08206,11,120.584,10,-0.327403,0\C,15,1.39049,11,120.251,10,179.611,0\C,14,1.40142,12,120.975,11,-0.0113492,0\Cl,18,1.73671,14,120.9,12,179.836,0\Cl,17,1.74706,15,118.237,11,179.956,0\Cl,14,1.7474,12,118.17,11,179.945,0\Cl,9,1.75693,7,118.013,5,-179.993,0\\\@

 Total job time:  13553.05s(wall), 13550.70s(cpu) 
 Thu Jan 16 16:41:08 2020

        *************************************************************
        *                                                           *
        *  Thank you very much for using Q-Chem.  Have a nice day.  *
        *                                                           *
        *************************************************************
