# Supplementary material for: Quantum Chemical Investigation of Polychlorinated Dibenzodioxins, Dibenzofurans and Biphenyls: Relative Stability and Planarity Analysis
Source: Molecules. 2020 Dec 3;25(23):5697. doi: 10.3390/molecules25235697 (PMC7730433; doi:10.3390/molecules25235697)
Supplement: Supplementary file 1 [file molecules-25-05697-s001.zip › PCB/B3LYP/HClClClHClHHHH.out]

                  Welcome to Q-Chem
     A Quantum Leap Into The Future Of Chemistry


 Q-Chem 5.2 (devel), Q-Chem, Inc., Pleasanton, CA (2019)

 Yihan Shao,  Zhengting Gan,  E. Epifanovsky,  A. T. B. Gilbert,  M. Wormit,  
 J. Kussmann,  A. W. Lange,  A. Behn,  Jia Deng,  Xintian Feng,  D. Ghosh,  
 M. Goldey,  P. R. Horn,  L. D. Jacobson,  I. Kaliman,  T. Kus,  A. Landau,  
 Jie Liu,  E. I. Proynov,  R. M. Richard,  R. P. Steele,  E. J. Sundstrom,  
 H. L. Woodcock III,  P. M. Zimmerman,  D. Zuev,  B. Albrecht,  E. Alguire,  
 S. A. Baeppler,  D. Barton,  Z. Benda,  Y. A. Bernard,  E. J. Berquist,  
 K. B. Bravaya,  H. Burton,  D. Casanova,  Chun-Min Chang,  Yunqing Chen,  
 A. Chien,  K. D. Closser,  M. P. Coons,  S. Coriani,  S. Dasgupta,  
 A. L. Dempwolff,  M. Diedenhofen,  Hainam Do,  R. G. Edgar,  Po-Tung Fang,  
 S. Faraji,  S. Fatehi,  Qingguo Feng,  K. D. Fenk,  J. Fosso-Tande,  
 J. Gayvert,  Qinghui Ge,  A. Ghysels,  G. Gidofalvi,  J. Gomes,  
 J. Gonthier,  A. Gunina,  D. Hait,  M. W. D. Hanson-Heine,  
 P. H. P. Harbach,  A. W. Hauser,  M. F. Herbst,  J. E. Herr,  
 E. G. Hohenstein,  Z. C. Holden,  Kerwin Hui,  B. C. Huynh,  T.-C. Jagau,  
 Hyunjun Ji,  B. Kaduk,  K. Khistyaev,  Jaehoon Kim,  P. Klunzinger,  K. Koh,  
 D. Kosenkov,  L. Koulias,  T. Kowalczyk,  C. M. Krauter,  A. Kunitsa,  
 Ka Un Lao,  A. Laurent,  K. V. Lawler,  Joonho Lee,  D. Lefrancois,  
 S. Lehtola,  D. S. Levine,  Yi-Pei Li,  You-Sheng Lin,  Fenglai Liu,  
 E. Livshits,  A. Luenser,  P. Manohar,  E. Mansoor,  S. F. Manzer,  
 Shan-Ping Mao,  Yuezhi Mao,  N. Mardirossian,  A. V. Marenich,  
 T. Markovich,  L. A. Martinez-Martinez,  S. A. Maurer,  N. J. Mayhall,  
 S. C. McKenzie,  J.-M. Mewes,  P. Morgante,  A. F. Morrison,  
 J. W. Mullinax,  K. Nanda,  T. S. Nguyen-Beck,  R. Olivares-Amaya,  
 J. A. Parkhill,  Zheng Pei,  T. M. Perrine,  F. Plasser,  P. Pokhilko,  
 S. Prager,  A. Prociuk,  E. Ramos,  D. R. Rehn,  F. Rob,  M. Scheurer,  
 M. Schneider,  N. Sergueev,  S. M. Sharada,  S. Sharma,  D. W. Small,  
 T. Stauch,  T. Stein,  Yu-Chuan Su,  A. J. W. Thom,  A. Tkatchenko,  
 T. Tsuchimochi,  N. M. Tubman,  L. Vogt,  M. L. Vidal,  O. Vydrov,  
 M. A. Watson,  J. Wenzel,  M. de Wergifosse,  T. A. Wesolowski,  A. White,  
 J. Witte,  A. Yamada,  Jun Yang,  K. Yao,  S. Yeganeh,  S. R. Yost,  
 Zhi-Qiang You,  A. Zech,  Igor Ying Zhang,  Xing Zhang,  Yan Zhao,  
 Ying Zhu,  B. R. Brooks,  G. K. L. Chan,  C. J. Cramer,  M. S. Gordon,  
 W. J. Hehre,  A. Klamt,  M. W. Schmidt,  C. D. Sherrill,  D. G. Truhlar,  
 A. Aspuru-Guzik,  R. Baer,  A. T. Bell,  N. A. Besley,  Jeng-Da Chai,  
 A. E. DePrince, III,  R. A. DiStasio Jr.,  A. Dreuw,  B. D. Dunietz,  
 T. R. Furlani,  Chao-Ping Hsu,  Yousung Jung,  Jing Kong,  D. S. Lambrecht,  
 WanZhen Liang,  C. Ochsenfeld,  V. A. Rassolov,  L. V. Slipchenko,  
 J. E. Subotnik,  T. Van Voorhis,  J. M. Herbert,  A. I. Krylov,  
 P. M. W. Gill,  M. Head-Gordon

 Contributors to earlier versions of Q-Chem not listed above: 
 R. D. Adamson,  B. Austin,  J. Baker,  G. J. O. Beran,  K. Brandhorst,  
 S. T. Brown,  E. F. C. Byrd,  A. K. Chakraborty,  C.-L. Cheng,  
 Siu Hung Chien,  D. M. Chipman,  D. L. Crittenden,  H. Dachsel,  
 R. J. Doerksen,  A. D. Dutoi,  L. Fusti-Molnar,  W. A. Goddard III,  
 A. Golubeva-Zadorozhnaya,  S. R. Gwaltney,  G. Hawkins,  A. Heyden,  
 S. Hirata,  G. Kedziora,  F. J. Keil,  C. Kelley,  Jihan Kim,  R. A. King,  
 R. Z. Khaliullin,  P. P. Korambath,  W. Kurlancheek,  A. M. Lee,  M. S. Lee,  
 S. V. Levchenko,  Ching Yeh Lin,  D. Liotard,  R. C. Lochan,  I. Lotan,  
 P. E. Maslen,  N. Nair,  D. P. O'Neill,  D. Neuhauser,  E. Neuscamman,  
 C. M. Oana,  R. Olson,  B. Peters,  R. Peverati,  P. A. Pieniazek,  
 Y. M. Rhee,  J. Ritchie,  M. A. Rohrdanz,  E. Rosta,  N. J. Russ,  
 H. F. Schaefer III,  N. E. Schultz,  N. Shenvi,  A. C. Simmonett,  A. Sodt,  
 D. Stuck,  K. S. Thanthiriwatte,  V. Vanovschi,  Tao Wang,  A. Warshel,  
 C. F. Williams,  Q. Wu,  X. Xu,  W. Zhang

 Please cite Q-Chem as follows:
 Y. Shao et al., Mol. Phys. 113, 184-215 (2015)
 DOI: 10.1080/00268976.2014.952696

 Q-Chem 5.2.1 for Intel X86 EM64T Linux

 Parts of Q-Chem use Armadillo 8.300.2 (Tropical Shenanigans).
 http://arma.sourceforge.net/

 Q-Chem begins on Thu Jan 16 10:01:18 2020  

Host: 
0

     Scratch files written to /scratch/taweetham/qchem15635//
NAlpha2: 146
NElect   146
Mult     1

 Q-Chem warning in module libgen/rem_setup.C, line 2168:

 Setting Thresh to 1e-14


Checking the input file for inconsistencies... 	...done.

--------------------------------------------------------------
User input:
--------------------------------------------------------------
$MOLECULE
0 1
C 
C  1 1.394960
H  2 CH 1 119.528007
C  2 1.386606 1 120.846377 3 178.766605 0
Cl  4 CCl 2 119.698148 1 -179.612229 0
C  4 1.387279 2 120.235871 1 -0.083363 0
Cl  6 CCl 4 120.254637 2 -179.958574 0
C  6 1.387279 4 119.490737 2 0.041992 0
Cl  8 CCl 6 120.064298 4 179.568218 0
C  8 1.386606 6 120.235863 4 0.041336 0
H  10 CH 8 119.614146 6 178.681836 0
C  1 1.488550 2 120.827489 3 1.275929 0
C  12 1.394960 1 120.827496 2 44.635695 0
Cl  13 CCl 12 119.528011 1 1.275194 0
C  13 1.386606 12 120.846392 1 -179.957497 0
H  15 CH 13 119.698155 12 -179.612829 0
C  15 1.387278 13 120.235860 12 -0.083872 0
H  17 CH 15 120.254633 13 -179.958492 0
C  17 1.387279 15 119.490737 13 0.041666 0
H  19 CH 17 120.064293 15 179.568399 0
C  19 1.386606 17 120.235874 15 0.041790 0
H  21 CH 19 119.614152 17 178.681599 0

CH=1.08273
CCl=1.75400
$END

$REM
   JOB_TYPE	OPTIMIZATION
   BASIS	6-311++G**
   METHOD	B3LYP
   SYM_IGNORE	TRUE
   SCF_GUESS_ALWAYS     TRUE
   SYM_IGNORE   TRUE
   S2THRESH     15
   THRESH       15
$END

--------------------------------------------------------------
 ----------------------------------------------------------------
             Standard Nuclear Orientation (Angstroms)
    I     Atom           X                Y                Z
 ----------------------------------------------------------------
    1      C       0.0000000000     0.0000000000     0.0000000000
    2      C       0.0000000000     0.0000000000     1.3949600000
    3      H       0.9420994930     0.0000000000     1.9285823367
    4      C      -1.1901880373     0.0256249026     2.1059255403
    5      Cl     -1.1548436435     0.0351778398     3.8595433764
    6      C      -2.4041742747     0.0535064326     1.4351028665
    7      Cl     -3.9099833729     0.0870232313     2.3339530118
    8      C      -2.4180259722     0.0546630380     0.0478935036
    9      Cl     -3.9445745286     0.0782926128    -0.8155919614
   10      C      -1.2274122092     0.0272853135    -0.6622934626
   11      H      -1.2503451014     0.0068111236    -1.7445869269
   12      C       1.2779219872    -0.0284629571    -0.7628147595
   13      C       2.3095886281    -0.8932703637    -0.3971844912
   14      Cl      2.0841394724    -1.9836059182     0.9581225060
   15      C       3.5004827568    -0.9194878930    -1.1069450245
   16      H       4.2865586447    -1.6026019117    -0.8107285686
   17      C       3.6821124948    -0.0819958503    -2.1978886372
   18      H       4.6116429624    -0.1026930066    -2.7527300472
   19      C       2.6636000698     0.7822218600    -2.5724593424
   20      H       2.7980411655     1.4448431951    -3.4181323354
   21      C       1.4736782845     0.8090230106    -1.8610916159
   22      H       0.6936781770     1.5025559907    -2.1490431582
 ----------------------------------------------------------------
 Nuclear Repulsion Energy =        1460.16793284 hartrees
 There are       73 alpha and       73 beta electrons
 Requested basis set is 6-311++G(d,p)
 There are 154 shells and 426 basis functions

 Total QAlloc Memory Limit   2000 MB
 Mega-Array Size       188 MB
 MEM_STATIC part       192 MB
 A cutoff of  1.0D-15 yielded   9429 shell pairs
 There are     77052 function pairs (     82747 Cartesian)
 Smallest overlap matrix eigenvalue = 3.45E-07
 Linear dependence detected in AO basis
 Number of orthogonalized atomic orbitals = 422
 Maximum deviation from orthogonality = 2.328E-10

 Scale SEOQF with 1.000000e-01/1.000000e-01/1.000000e-01

 Standard Electronic Orientation quadrupole field applied
 Nucleus-field energy     =    -0.0000000172 hartrees
 Guess from superposition of atomic densities
 Warning:  Energy on first SCF cycle will be non-variational
 SAD guess density has 146.000000 electrons

 -----------------------------------------------------------------------
  General SCF calculation program by
  Eric Jon Sundstrom, Paul Horn, Yuezhi Mao, Dmitri Zuev, Alec White,
  David Stuck, Shaama M.S., Shane Yost, Joonho Lee, David Small,
  Daniel Levine, Susi Lehtola, Hugh Burton, Evgeny Epifanovsky,
  Bang C. Huynh
 -----------------------------------------------------------------------
 Exchange:     0.2000 Hartree-Fock + 0.0800 Slater + 0.7200 B88
 Correlation:  0.1900 VWN1RPA + 0.8100 LYP
 Using SG-1 standard quadrature grid
 A restricted SCF calculation will be
 performed using DIIS
 SCF converges when DIIS error is below 1.0e-08
 ---------------------------------------
  Cycle       Energy         DIIS error
 ---------------------------------------
    1   -2305.7507899864      3.05e-02  
    2   -2301.7270834048      2.63e-03  
    3   -2301.6178333691      3.30e-03  
    4   -2301.8804588357      6.71e-04  
    5   -2301.8892852695      3.38e-04  
    6   -2301.8917216854      1.05e-04  
    7   -2301.8919383697      3.75e-05  
    8   -2301.8919687715      1.23e-05  
    9   -2301.8919719002      3.13e-06  
   10   -2301.8919721123      1.02e-06  
   11   -2301.8919721364      3.09e-07  
   12   -2301.8919721383      1.26e-07  
   13   -2301.8919721385      4.04e-08  
   14   -2301.8919721384      1.03e-08  
   15   -2301.8919721385      3.58e-09  Convergence criterion met
 ---------------------------------------
 SCF time:   CPU 572.58s  wall 573.00s 
 SCF   energy in the final basis set =    -2301.8919721385
 Total energy in the final basis set =    -2301.8919721385

 --------------------------------------------------------------

                    Orbital Energies (a.u.)
 --------------------------------------------------------------

 Alpha MOs
 -- Occupied --
********-101.5690-101.5685-101.5670 -10.2666 -10.2655 -10.2646 -10.2570
-10.2210 -10.2199 -10.2103 -10.2076 -10.2048 -10.2041 -10.2024 -10.1995
 -9.4847  -9.4834  -9.4830  -9.4823  -7.2496  -7.2481  -7.2479  -7.2469
 -7.2396  -7.2389  -7.2383  -7.2379  -7.2377  -7.2371  -7.2369  -7.2367
 -0.9459  -0.9205  -0.8920  -0.8688  -0.8608  -0.8499  -0.7970  -0.7628
 -0.7586  -0.7439  -0.6579  -0.6430  -0.6258  -0.6066  -0.5514  -0.5298
 -0.5245  -0.4942  -0.4908  -0.4740  -0.4599  -0.4575  -0.4531  -0.4463
 -0.4208  -0.4176  -0.4046  -0.3867  -0.3845  -0.3794  -0.3592  -0.3539
 -0.3478  -0.3413  -0.3360  -0.3262  -0.3103  -0.2937  -0.2737  -0.2677
 -0.2548
 -- Virtual --
 -0.0660  -0.0468  -0.0432  -0.0355  -0.0181  -0.0156  -0.0043   0.0018
  0.0111   0.0167   0.0193   0.0243   0.0303   0.0356   0.0391   0.0435
  0.0525   0.0588   0.0631   0.0690   0.0747   0.0786   0.0815   0.0867
  0.0892   0.0923   0.0979   0.0998   0.1028   0.1049   0.1066   0.1123
  0.1155   0.1187   0.1199   0.1212   0.1264   0.1287   0.1303   0.1340
  0.1370   0.1398   0.1478   0.1490   0.1547   0.1599   0.1646   0.1682
  0.1688   0.1731   0.1781   0.1792   0.1800   0.1882   0.1914   0.1960
  0.2029   0.2059   0.2151   0.2184   0.2234   0.2293   0.2303   0.2346
  0.2408   0.2460   0.2508   0.2525   0.2563   0.2587   0.2675   0.2701
  0.2741   0.2763   0.2788   0.2825   0.2846   0.2914   0.2942   0.2982
  0.3015   0.3083   0.3156   0.3191   0.3202   0.3304   0.3350   0.3359
  0.3552   0.3603   0.3782   0.4273   0.4331   0.4364   0.4435   0.4502
  0.4557   0.4616   0.4656   0.4736   0.4792   0.4911   0.4942   0.4994
  0.5117   0.5125   0.5294   0.5345   0.5418   0.5518   0.5528   0.5621
  0.5735   0.5769   0.5849   0.5877   0.5913   0.5949   0.6121   0.6154
  0.6176   0.6251   0.6380   0.6441   0.6482   0.6521   0.6627   0.6744
  0.6898   0.6929   0.6978   0.7052   0.7087   0.7234   0.7377   0.7458
  0.7541   0.7618   0.7914   0.8012   0.8152   0.8312   0.8330   0.8390
  0.8460   0.8491   0.8505   0.8530   0.8556   0.8596   0.8629   0.8675
  0.8755   0.8786   0.8841   0.8957   0.8979   0.9035   0.9057   0.9162
  0.9266   0.9305   0.9402   0.9535   0.9590   0.9650   0.9675   0.9719
  0.9785   0.9951   0.9968   1.0074   1.0185   1.0212   1.0404   1.0673
  1.0718   1.0831   1.0950   1.1119   1.1269   1.1458   1.1498   1.2200
  1.2313   1.2352   1.2397   1.2646   1.2755   1.2822   1.2943   1.3058
  1.3256   1.3462   1.3579   1.3587   1.3917   1.4569   1.4892   1.4915
  1.5082   1.5088   1.5395   1.5444   1.5568   1.5707   1.5966   1.6045
  1.6138   1.6458   1.6493   1.6552   1.6812   1.6878   1.7211   1.7270
  1.7552   1.7816   1.8050   1.8150   1.8259   1.8507   1.8772   1.8856
  1.8907   1.9134   1.9172   1.9224   1.9330   1.9437   1.9524   1.9612
  1.9777   1.9899   2.0168   2.0272   2.0331   2.0864   2.0935   2.1531
  2.1602   2.2200   2.2365   2.2413   2.2612   2.2730   2.2784   2.2907
  2.3062   2.3167   2.3187   2.3344   2.3418   2.3865   2.4288   2.4337
  2.4423   2.4462   2.4610   2.5040   2.5242   2.5417   2.5574   2.5683
  2.5759   2.6160   2.6218   2.6432   2.6649   2.6895   2.7155   2.7200
  2.7220   2.7364   2.7460   2.7504   2.7736   2.7813   2.7890   2.8007
  2.8210   2.8341   2.8470   2.8545   2.8680   2.9032   2.9219   2.9804
  2.9939   3.0743   3.0910   3.1290   3.1549   3.1558   3.1838   3.2239
  3.2291   3.2400   3.3432   3.3725   3.3844   3.4324   3.5198   3.5558
  3.6098   3.6971   3.7204   3.7540   3.8584   4.0076   4.0282   4.0720
  4.0974   4.1422   4.4182   4.8141   4.8415   9.7407   9.7951   9.8141
  9.8210  23.3925  23.5816  23.8664  23.8935  23.9157  23.9501  23.9983
 24.0489  24.0540  24.0834  24.1333  24.1810  25.7804  25.8209  25.8966
 25.9235  26.1030  26.1113  26.1809  26.2902  26.4758  26.6519  26.7631
 26.8626 215.7291 215.7913 215.8134 215.8238
 --------------------------------------------------------------

          Ground-State Mulliken Net Atomic Charges

     Atom                 Charge (a.u.)
  ----------------------------------------
      1 C                     0.510169
      2 C                    -1.228353
      3 H                     0.213651
      4 C                    -0.406761
      5 Cl                    0.616451
      6 C                    -0.096242
      7 Cl                    0.627686
      8 C                    -0.291265
      9 Cl                    0.570189
     10 C                    -0.839116
     11 H                     0.212502
     12 C                     0.559922
     13 C                    -0.455768
     14 Cl                    0.515954
     15 C                    -0.234559
     16 H                     0.200382
     17 C                    -0.453871
     18 H                     0.165140
     19 C                    -0.136867
     20 H                     0.179112
     21 C                    -0.397231
     22 H                     0.168874
  ----------------------------------------
  Sum of atomic charges =     0.000000

 -----------------------------------------------------------------
                    Cartesian Multipole Moments
 -----------------------------------------------------------------
    Charge (ESU x 10^10)
                -0.0000
    Dipole Moment (Debye)
         X       3.0424      Y       0.8372      Z      -2.7424
       Tot       4.1807
    Quadrupole Moments (Debye-Ang)
        XX    -118.0877     XY       0.1041     YY    -121.8723
        XZ      -2.7940     YZ      -2.4773     ZZ    -117.7410
    Octopole Moments (Debye-Ang^2)
       XXX     176.5516    XXY      14.6910    XYY      40.5398
       YYY      71.2780    XXZ     -80.0635    XYZ      -2.0001
       YYZ     -54.3748    XZZ      59.3248    YZZ      31.7622
       ZZZ    -170.6007
    Hexadecapole Moments (Debye-Ang^3)
      XXXX   -4731.6613   XXXY     182.1004   XXYY    -927.8108
      XYYY     235.8380   YYYY    -569.4102   XXXZ     707.4335
      XXYZ      37.3946   XYYZ     273.3980   YYYZ      93.6061
      XXZZ   -1212.7278   XYZZ      98.9079   YYZZ    -547.2363
      XZZZ     793.1058   YZZZ      63.2525   ZZZZ   -2703.4156
 -----------------------------------------------------------------
 Calculating analytic gradient of the SCF energy
 Gradient of SCF Energy
            1           2           3           4           5           6
    1   0.0021647  -0.0031973   0.0053102  -0.0067739  -0.0038169   0.0190410
    2  -0.0018956  -0.0062963  -0.0023957  -0.0007602  -0.0000086  -0.0000293
    3   0.0013787  -0.0057417  -0.0016218  -0.0048262   0.0030221  -0.0097870
            7           8           9          10          11          12
    1  -0.0037256   0.0034334  -0.0042782  -0.0020355   0.0018510   0.0124410
    2   0.0002177  -0.0001519   0.0000493   0.0000782   0.0000535  -0.0004865
    3   0.0022251   0.0065487   0.0018642   0.0073252  -0.0000294  -0.0083420
           13          14          15          16          17          18
    1  -0.0015235  -0.0113877  -0.0071229   0.0003031  -0.0005394  -0.0008285
    2  -0.0010910   0.0116714   0.0066957   0.0006083  -0.0004506   0.0007389
    3   0.0012791   0.0023173  -0.0028383  -0.0007647   0.0009042  -0.0005060
           19          20          21          22
    1   0.0002145   0.0000303  -0.0006206   0.0010608
    2  -0.0043553  -0.0005660  -0.0015407  -0.0000853
    3   0.0049963   0.0007110   0.0026581  -0.0007729
 Max gradient component =       1.904E-02
 RMS gradient           =       4.772E-03
 Gradient time:  CPU 187.22 s  wall 187.24 s
 Geometry Optimization Parameters
   NAtoms,    NIC,     NZ,  NCons,   NDum,   NFix, NCnnct, MaxDiis
       22     155      22       0       0       0       0       0


** GEOMETRY OPTIMIZATION IN DELOCALIZED INTERNAL COORDINATES **
   Searching for a Minimum

   Optimization Cycle:   1

                       Coordinates (Angstroms)
     ATOM                X               Y               Z
      1  C         0.0000000000    0.0000000000    0.0000000000
      2  C         0.0000000000    0.0000000000    1.3949600000
      3  H         0.9420994930    0.0000000000    1.9285823367
      4  C        -1.1901880373    0.0256249026    2.1059255403
      5  Cl       -1.1548436435    0.0351778398    3.8595433764
      6  C        -2.4041742747    0.0535064326    1.4351028665
      7  Cl       -3.9099833729    0.0870232313    2.3339530118
      8  C        -2.4180259722    0.0546630380    0.0478935036
      9  Cl       -3.9445745286    0.0782926128   -0.8155919614
     10  C        -1.2274122092    0.0272853135   -0.6622934626
     11  H        -1.2503451014    0.0068111236   -1.7445869269
     12  C         1.2779219872   -0.0284629571   -0.7628147595
     13  C         2.3095886281   -0.8932703637   -0.3971844912
     14  Cl        2.0841394724   -1.9836059182    0.9581225060
     15  C         3.5004827568   -0.9194878930   -1.1069450245
     16  H         4.2865586447   -1.6026019117   -0.8107285686
     17  C         3.6821124948   -0.0819958503   -2.1978886372
     18  H         4.6116429624   -0.1026930066   -2.7527300472
     19  C         2.6636000698    0.7822218600   -2.5724593424
     20  H         2.7980411655    1.4448431951   -3.4181323354
     21  C         1.4736782845    0.8090230106   -1.8610916159
     22  H         0.6936781770    1.5025559907   -2.1490431582
   Point Group: c1    Number of degrees of freedom:    60


   Energy is  -2301.891972138


 Attempting to generate delocalized internal coordinates
 Initial Hessian constructed with Jon Baker's OPTIMIZE code

 60 Hessian modes will be used to form the next step
  Hessian Eigenvalues:
     0.010693    0.019215    0.019215    0.023207    0.023207    0.023578
     0.023580    0.023677    0.023679    0.023938    0.023938    0.024090
     0.024090    0.024114    0.024114    0.024135    0.024136    0.024142
     0.024143    0.159963    0.159965    0.159969    0.159995    0.159996
     0.160000    0.220001    0.224910    0.234791    0.234835    0.244818
     0.249943    0.249991    0.249992    0.250000    0.250000    0.250000
     0.250000    0.301033    0.301033    0.301033    0.301033    0.336089
     0.356665    0.356665    0.356665    0.356665    0.356665    0.356665
     0.428377    0.430746    0.430916    0.432122    0.467773    0.467798
     0.472122    0.472166    0.478203    0.478204    0.479142    0.479142

 Minimum search - taking simple RFO step
 Searching for Lamda that Minimizes Along All modes
 Value Taken    Lamda =  -0.02385394
 Calculated Step too Large.  Step scaled by  0.595093
 Step Taken.  Stepsize is  0.300000

                             Maximum     Tolerance    Cnvgd?
         Gradient           0.044832      0.000300      NO
         Displacement       0.223432      0.001200      NO
         Energy change     *********      0.000001      NO


 New Cartesian Coordinates Obtained by Inverse Iteration

 Displacement from previous Coordinates is:  1.344428
 ----------------------------------------------------------------
             Standard Nuclear Orientation (Angstroms)
    I     Atom           X                Y                Z
 ----------------------------------------------------------------
    1      C       0.0194592884    -0.0431261004     0.0649104041
    2      C      -0.0304021746     0.0615102372     1.4586934910
    3      H       0.8818449520     0.1215765889     2.0328530771
    4      C      -1.2455053429     0.1315452486     2.1246704663
    5      Cl     -1.2400623062     0.2709220436     3.8702501398
    6      C      -2.4481296607     0.1049064911     1.4172019539
    7      Cl     -3.9799287869     0.1920385150     2.2584904791
    8      C      -2.4052234059     0.0180176733     0.0263579339
    9      Cl     -3.8824091050    -0.0161505406    -0.9137187065
   10      C      -1.1880342941    -0.0493767408    -0.6377261096
   11      H      -1.1807372107    -0.1337675099    -1.7171485615
   12      C       1.3063017707    -0.0913629043    -0.6936617342
   13      C       2.3628387793    -0.9907556372    -0.4368609668
   14      Cl      2.2526781267    -2.2585511912     0.7758621276
   15      C       3.5239867341    -0.9642025977    -1.2006157710
   16      H       4.3135974821    -1.6752843842    -0.9912078217
   17      C       3.6668602894    -0.0506375132    -2.2365628053
   18      H       4.5750761055    -0.0380897576    -2.8265850503
   19      C       2.6339001716     0.8339116314    -2.5162464205
   20      H       2.7327330151     1.5510018454    -3.3224265305
   21      C       1.4728475237     0.8056769370    -1.7557235295
   22      H       0.6823050447     1.5151083157    -1.9682132553
 ----------------------------------------------------------------
 Nuclear Repulsion Energy =        1445.24742461 hartrees
 There are       73 alpha and       73 beta electrons
 Applying Cartesian multipole field
    Component          Value
    ---------          -----
     (2,0,0)        1.00000E-11
     (0,2,0)        2.00000E-11
     (0,0,2)       -3.00000E-11
 Nucleus-field energy     =    -0.0000000139 hartrees
 Requested basis set is 6-311++G(d,p)
 There are 154 shells and 426 basis functions
 A cutoff of  1.0D-15 yielded   9389 shell pairs
 There are     76689 function pairs (     82334 Cartesian)
 Smallest overlap matrix eigenvalue = 3.84E-07
 Linear dependence detected in AO basis
 Number of orthogonalized atomic orbitals = 422
 Maximum deviation from orthogonality = 3.022E-10
 Guess from superposition of atomic densities
 Warning:  Energy on first SCF cycle will be non-variational
 SAD guess density has 146.000000 electrons

 -----------------------------------------------------------------------
  General SCF calculation program by
  Eric Jon Sundstrom, Paul Horn, Yuezhi Mao, Dmitri Zuev, Alec White,
  David Stuck, Shaama M.S., Shane Yost, Joonho Lee, David Small,
  Daniel Levine, Susi Lehtola, Hugh Burton, Evgeny Epifanovsky,
  Bang C. Huynh
 -----------------------------------------------------------------------
 Exchange:     0.2000 Hartree-Fock + 0.0800 Slater + 0.7200 B88
 Correlation:  0.1900 VWN1RPA + 0.8100 LYP
 Using SG-1 standard quadrature grid
 A restricted SCF calculation will be
 performed using DIIS
 SCF converges when DIIS error is below 1.0e-08
 ---------------------------------------
  Cycle       Energy         DIIS error
 ---------------------------------------
    1   -2305.6602020362      3.03e-02  
    2   -2301.7330942904      2.62e-03  
    3   -2301.6196012007      3.32e-03  
    4   -2301.8846902030      6.86e-04  
    5   -2301.8941098111      3.34e-04  
    6   -2301.8964843681      1.05e-04  
    7   -2301.8966984048      3.91e-05  
    8   -2301.8967323567      1.26e-05  
    9   -2301.8967356532      3.09e-06  
   10   -2301.8967358582      1.04e-06  
   11   -2301.8967358825      3.18e-07  
   12   -2301.8967358847      1.28e-07  
   13   -2301.8967358852      3.83e-08  
   14   -2301.8967358850      1.06e-08  
   15   -2301.8967358850      3.87e-09  Convergence criterion met
 ---------------------------------------
 SCF time:   CPU 567.13s  wall 567.00s 
 SCF   energy in the final basis set =    -2301.8967358850
 Total energy in the final basis set =    -2301.8967358850

 --------------------------------------------------------------

                    Orbital Energies (a.u.)
 --------------------------------------------------------------

 Alpha MOs
 -- Occupied --
********-101.5710-101.5703-101.5668 -10.2696 -10.2677 -10.2672 -10.2594
-10.2242 -10.2231 -10.2109 -10.2102 -10.2038 -10.2037 -10.2019 -10.1991
 -9.4862  -9.4854  -9.4848  -9.4815  -7.2511  -7.2504  -7.2495  -7.2462
 -7.2411  -7.2403  -7.2403  -7.2397  -7.2394  -7.2391  -7.2363  -7.2359
 -0.9456  -0.9157  -0.8939  -0.8714  -0.8589  -0.8502  -0.7962  -0.7613
 -0.7579  -0.7428  -0.6564  -0.6422  -0.6255  -0.6064  -0.5507  -0.5286
 -0.5236  -0.4944  -0.4914  -0.4739  -0.4600  -0.4578  -0.4515  -0.4455
 -0.4197  -0.4175  -0.4035  -0.3857  -0.3835  -0.3808  -0.3595  -0.3528
 -0.3477  -0.3410  -0.3371  -0.3280  -0.3138  -0.2918  -0.2720  -0.2694
 -0.2569
 -- Virtual --
 -0.0652  -0.0493  -0.0428  -0.0349  -0.0234  -0.0153  -0.0036   0.0022
  0.0114   0.0158   0.0179   0.0240   0.0283   0.0337   0.0392   0.0445
  0.0524   0.0573   0.0638   0.0692   0.0738   0.0773   0.0797   0.0861
  0.0895   0.0908   0.0986   0.0994   0.1010   0.1054   0.1062   0.1118
  0.1141   0.1173   0.1186   0.1221   0.1248   0.1277   0.1289   0.1318
  0.1353   0.1389   0.1450   0.1475   0.1498   0.1585   0.1652   0.1678
  0.1704   0.1727   0.1732   0.1768   0.1794   0.1861   0.1914   0.1933
  0.2013   0.2063   0.2128   0.2168   0.2240   0.2280   0.2291   0.2322
  0.2436   0.2456   0.2488   0.2513   0.2543   0.2588   0.2631   0.2688
  0.2714   0.2745   0.2767   0.2831   0.2845   0.2889   0.2926   0.2958
  0.3007   0.3071   0.3115   0.3160   0.3213   0.3290   0.3338   0.3348
  0.3530   0.3534   0.3772   0.4253   0.4328   0.4372   0.4394   0.4488
  0.4551   0.4583   0.4669   0.4713   0.4781   0.4886   0.4935   0.4951
  0.5069   0.5098   0.5265   0.5326   0.5426   0.5524   0.5590   0.5627
  0.5727   0.5755   0.5827   0.5834   0.5927   0.5959   0.6059   0.6155
  0.6201   0.6226   0.6347   0.6439   0.6503   0.6513   0.6737   0.6768
  0.6867   0.6966   0.7037   0.7059   0.7088   0.7265   0.7378   0.7453
  0.7476   0.7593   0.7890   0.8030   0.8109   0.8323   0.8340   0.8385
  0.8440   0.8470   0.8491   0.8520   0.8533   0.8575   0.8639   0.8643
  0.8737   0.8761   0.8839   0.8875   0.8959   0.8997   0.9038   0.9071
  0.9265   0.9298   0.9366   0.9401   0.9501   0.9583   0.9649   0.9738
  0.9761   0.9853   0.9884   1.0063   1.0076   1.0225   1.0362   1.0552
  1.0753   1.0830   1.0940   1.1121   1.1273   1.1408   1.1445   1.2173
  1.2236   1.2358   1.2383   1.2505   1.2714   1.2797   1.2909   1.2993
  1.3199   1.3456   1.3489   1.3644   1.3954   1.4522   1.4868   1.4901
  1.5022   1.5087   1.5405   1.5435   1.5573   1.5597   1.5932   1.6036
  1.6211   1.6409   1.6469   1.6532   1.6829   1.6868   1.7136   1.7275
  1.7541   1.7745   1.7996   1.8118   1.8238   1.8472   1.8694   1.8787
  1.8951   1.9092   1.9151   1.9189   1.9304   1.9394   1.9507   1.9570
  1.9795   1.9837   2.0119   2.0217   2.0274   2.0782   2.0886   2.1413
  2.1501   2.2179   2.2337   2.2367   2.2596   2.2676   2.2772   2.2826
  2.3037   2.3083   2.3211   2.3264   2.3375   2.3884   2.4215   2.4310
  2.4360   2.4423   2.4619   2.5012   2.5100   2.5344   2.5528   2.5580
  2.5738   2.6033   2.6185   2.6445   2.6669   2.6897   2.7088   2.7193
  2.7196   2.7260   2.7369   2.7464   2.7682   2.7752   2.7896   2.7978
  2.8053   2.8181   2.8414   2.8503   2.8622   2.9008   2.9144   2.9826
  2.9858   3.0651   3.0859   3.1216   3.1413   3.1512   3.1667   3.2117
  3.2186   3.2261   3.3342   3.3560   3.3833   3.4281   3.5178   3.5449
  3.6026   3.6888   3.7145   3.7523   3.8509   4.0007   4.0271   4.0699
  4.0934   4.1361   4.3993   4.8060   4.8321   9.7433   9.7935   9.8049
  9.8122  23.3982  23.5764  23.8500  23.8829  23.8999  23.9302  23.9783
 24.0290  24.0471  24.0759  24.1227  24.1721  25.7769  25.8193  25.8912
 25.8971  26.0877  26.1052  26.1756  26.2341  26.4628  26.6423  26.7073
 26.8475 215.7324 215.7893 215.8038 215.8108
 --------------------------------------------------------------

          Ground-State Mulliken Net Atomic Charges

     Atom                 Charge (a.u.)
  ----------------------------------------
      1 C                     0.372184
      2 C                    -1.344583
      3 H                     0.211479
      4 C                    -0.322560
      5 Cl                    0.603180
      6 C                    -0.093208
      7 Cl                    0.624116
      8 C                    -0.237563
      9 Cl                    0.567760
     10 C                    -0.855659
     11 H                     0.223049
     12 C                     0.752803
     13 C                    -0.262092
     14 Cl                    0.498218
     15 C                    -0.351245
     16 H                     0.200654
     17 C                    -0.443017
     18 H                     0.165391
     19 C                    -0.173647
     20 H                     0.179392
     21 C                    -0.492450
     22 H                     0.177800
  ----------------------------------------
  Sum of atomic charges =     0.000000

 -----------------------------------------------------------------
                    Cartesian Multipole Moments
 -----------------------------------------------------------------
    Charge (ESU x 10^10)
                -0.0000
    Dipole Moment (Debye)
         X       2.8239      Y       0.9588      Z      -2.5936
       Tot       3.9523
    Quadrupole Moments (Debye-Ang)
        XX    -118.2704     XY       0.4859     YY    -121.9361
        XZ      -3.0684     YZ      -2.2572     ZZ    -117.7607
    Octopole Moments (Debye-Ang^2)
       XXX     169.4126    XXY      15.9207    XYY      39.9283
       YYY      73.4960    XXZ     -77.1791    XYZ      -1.7845
       YYZ     -51.4792    XZZ      58.3964    YZZ      32.2031
       ZZZ    -158.7538
    Hexadecapole Moments (Debye-Ang^3)
      XXXX   -4823.7876   XXXY     238.7291   XXYY    -958.4048
      XYYY     290.3346   YYYY    -676.5130   XXXZ     712.5418
      XXYZ      18.4864   XYYZ     276.2376   YYYZ      24.9471
      XXZZ   -1216.0995   XYZZ     117.1005   YYZZ    -558.2251
      XZZZ     807.1063   YZZZ       7.7683   ZZZZ   -2671.3060
 -----------------------------------------------------------------
 Calculating analytic gradient of the SCF energy
 Gradient of SCF Energy
            1           2           3           4           5           6
    1  -0.0004472  -0.0046865  -0.0010171  -0.0021359  -0.0013403   0.0107142
    2   0.0014502  -0.0005442   0.0013190  -0.0005148   0.0001161  -0.0008994
    3  -0.0013148   0.0012319  -0.0010420  -0.0020849   0.0017479  -0.0056394
            7           8           9          10          11          12
    1  -0.0037443   0.0011248  -0.0022502  -0.0012855   0.0010659   0.0027149
    2   0.0004143  -0.0000399  -0.0000306   0.0021522   0.0002531   0.0032518
    3   0.0019377   0.0027234   0.0000154   0.0043618  -0.0002777  -0.0055771
           13          14          15          16          17          18
    1   0.0037284   0.0029080  -0.0040984   0.0004884  -0.0003532  -0.0005787
    2  -0.0034284  -0.0011254   0.0022411   0.0001523  -0.0003538   0.0003868
    3   0.0034503  -0.0023761   0.0001041  -0.0006329   0.0005431  -0.0003028
           19          20          21          22
    1   0.0002394   0.0002704  -0.0019458   0.0006287
    2  -0.0026622  -0.0001537  -0.0021512   0.0001665
    3   0.0027158   0.0002254   0.0008608  -0.0006699
 Max gradient component =       1.071E-02
 RMS gradient           =       2.467E-03
 Gradient time:  CPU 189.43 s  wall 189.46 s
 Geometry Optimization Parameters
   NAtoms,    NIC,     NZ,  NCons,   NDum,   NFix, NCnnct, MaxDiis
       22     155      22       0       0       0       0       0

 Cartesian Hessian Update
 Hessian updated using BFGS update


** GEOMETRY OPTIMIZATION IN DELOCALIZED INTERNAL COORDINATES **
   Searching for a Minimum

   Optimization Cycle:   2

                       Coordinates (Angstroms)
     ATOM                X               Y               Z
      1  C         0.0194592884   -0.0431261004    0.0649104041
      2  C        -0.0304021746    0.0615102372    1.4586934910
      3  H         0.8818449520    0.1215765889    2.0328530771
      4  C        -1.2455053429    0.1315452486    2.1246704663
      5  Cl       -1.2400623062    0.2709220436    3.8702501398
      6  C        -2.4481296607    0.1049064911    1.4172019539
      7  Cl       -3.9799287869    0.1920385150    2.2584904791
      8  C        -2.4052234059    0.0180176733    0.0263579339
      9  Cl       -3.8824091050   -0.0161505406   -0.9137187065
     10  C        -1.1880342941   -0.0493767408   -0.6377261096
     11  H        -1.1807372107   -0.1337675099   -1.7171485615
     12  C         1.3063017707   -0.0913629043   -0.6936617342
     13  C         2.3628387793   -0.9907556372   -0.4368609668
     14  Cl        2.2526781267   -2.2585511912    0.7758621276
     15  C         3.5239867341   -0.9642025977   -1.2006157710
     16  H         4.3135974821   -1.6752843842   -0.9912078217
     17  C         3.6668602894   -0.0506375132   -2.2365628053
     18  H         4.5750761055   -0.0380897576   -2.8265850503
     19  C         2.6339001716    0.8339116314   -2.5162464205
     20  H         2.7327330151    1.5510018454   -3.3224265305
     21  C         1.4728475237    0.8056769370   -1.7557235295
     22  H         0.6823050447    1.5151083157   -1.9682132553
   Point Group: c1    Number of degrees of freedom:    60


   Energy is  -2301.896735885

 Hessian updated using BFGS update

 53 Hessian modes will be used to form the next step
  Hessian Eigenvalues:
     0.013056    0.019207    0.020067    0.023183    0.023307    0.023577
     0.023642    0.023677    0.023937    0.023938    0.024087    0.024090
     0.024113    0.024114    0.024135    0.024135    0.024142    0.024143
     0.027402    0.159139    0.159966    0.159985    0.159995    0.159998
     0.160203    0.219267    0.225501    0.233628    0.234816    0.242434
     0.246813    0.249965    0.249992    0.249997    0.250000    0.298072
     0.300916    0.328785    0.354923    0.356628    0.376347    0.427190
     0.429778    0.432090    0.454762    0.461652    0.467801    0.471823
     0.478031    0.478178    0.478371    0.479139    0.552056

 Minimum search - taking simple RFO step
 Searching for Lamda that Minimizes Along All modes
 Value Taken    Lamda =  -0.00148806
 Step Taken.  Stepsize is  0.164458

                             Maximum     Tolerance    Cnvgd?
         Gradient           0.011607      0.000300      NO
         Displacement       0.103790      0.001200      NO
         Energy change     -0.004764      0.000001      NO


 New Cartesian Coordinates Obtained by Inverse Iteration

 Displacement from previous Coordinates is:  0.538025
 ----------------------------------------------------------------
             Standard Nuclear Orientation (Angstroms)
    I     Atom           X                Y                Z
 ----------------------------------------------------------------
    1      C       0.0067906853    -0.0514839701     0.0418901296
    2      C      -0.0180228012     0.0839591233     1.4322193539
    3      H       0.9027539772     0.1520998374     1.9944673480
    4      C      -1.2250291108     0.1633891111     2.1139812189
    5      Cl     -1.1749063440     0.3429313333     3.8521318218
    6      C      -2.4467246942     0.1083611811     1.4288363743
    7      Cl     -3.9598967990     0.1974090618     2.2888443833
    8      C      -2.4173642653    -0.0230186565     0.0350479921
    9      Cl     -3.8957331118    -0.1021946881    -0.8944238536
   10      C      -1.2088060733    -0.1004195940    -0.6472613713
   11      H      -1.2219075761    -0.2191145637    -1.7230576399
   12      C       1.2865690298    -0.0910276828    -0.7181546848
   13      C       2.3219121496    -1.0086534380    -0.4704405164
   14      Cl      2.1536998616    -2.2792239569     0.7355551253
   15      C       3.5036005593    -0.9848718890    -1.2069905690
   16      H       4.2762502275    -1.7126172498    -0.9923493448
   17      C       3.6793483283    -0.0426855818    -2.2159170472
   18      H       4.6027724733    -0.0293875828    -2.7826917985
   19      C       2.6653210455     0.8709336194    -2.4915335579
   20      H       2.7903516796     1.6109844098    -3.2734829784
   21      C       1.4897833109     0.8399312088    -1.7487297648
   22      H       0.7132344441     1.5696106175    -1.9453478104
 ----------------------------------------------------------------
 Nuclear Repulsion Energy =        1446.91918950 hartrees
 There are       73 alpha and       73 beta electrons
 Applying Cartesian multipole field
    Component          Value
    ---------          -----
     (2,0,0)        1.00000E-11
     (0,2,0)        2.00000E-11
     (0,0,2)       -3.00000E-11
 Nucleus-field energy     =    -0.0000000136 hartrees
 Requested basis set is 6-311++G(d,p)
 There are 154 shells and 426 basis functions
 A cutoff of  1.0D-15 yielded   9395 shell pairs
 There are     76764 function pairs (     82422 Cartesian)
 Smallest overlap matrix eigenvalue = 3.87E-07
 Linear dependence detected in AO basis
 Number of orthogonalized atomic orbitals = 422
 Maximum deviation from orthogonality = 2.616E-10
 Guess from superposition of atomic densities
 Warning:  Energy on first SCF cycle will be non-variational
 SAD guess density has 146.000000 electrons

 -----------------------------------------------------------------------
  General SCF calculation program by
  Eric Jon Sundstrom, Paul Horn, Yuezhi Mao, Dmitri Zuev, Alec White,
  David Stuck, Shaama M.S., Shane Yost, Joonho Lee, David Small,
  Daniel Levine, Susi Lehtola, Hugh Burton, Evgeny Epifanovsky,
  Bang C. Huynh
 -----------------------------------------------------------------------
 Exchange:     0.2000 Hartree-Fock + 0.0800 Slater + 0.7200 B88
 Correlation:  0.1900 VWN1RPA + 0.8100 LYP
 Using SG-1 standard quadrature grid
 A restricted SCF calculation will be
 performed using DIIS
 SCF converges when DIIS error is below 1.0e-08
 ---------------------------------------
  Cycle       Energy         DIIS error
 ---------------------------------------
    1   -2305.6434863080      3.02e-02  
    2   -2301.7354514880      2.60e-03  
    3   -2301.6215159755      3.31e-03  
    4   -2301.8849033296      7.05e-04  
    5   -2301.8948963936      3.40e-04  
    6   -2301.8973557547      1.06e-04  
    7   -2301.8975741357      4.03e-05  
    8   -2301.8976103990      1.24e-05  
    9   -2301.8976135701      3.07e-06  
   10   -2301.8976137729      1.03e-06  
   11   -2301.8976137970      3.12e-07  
   12   -2301.8976137990      1.28e-07  
   13   -2301.8976137994      3.82e-08  
   14   -2301.8976137993      1.07e-08  
   15   -2301.8976137995      4.00e-09  Convergence criterion met
 ---------------------------------------
 SCF time:   CPU 563.60s  wall 564.00s 
 SCF   energy in the final basis set =    -2301.8976137995
 Total energy in the final basis set =    -2301.8976137995

 --------------------------------------------------------------

                    Orbital Energies (a.u.)
 --------------------------------------------------------------

 Alpha MOs
 -- Occupied --
********-101.5716-101.5702-101.5658 -10.2704 -10.2679 -10.2673 -10.2585
-10.2232 -10.2216 -10.2109 -10.2098 -10.2044 -10.2043 -10.2028 -10.2000
 -9.4865  -9.4861  -9.4848  -9.4806  -7.2515  -7.2510  -7.2495  -7.2452
 -7.2414  -7.2410  -7.2405  -7.2403  -7.2397  -7.2391  -7.2354  -7.2350
 -0.9451  -0.9153  -0.8944  -0.8724  -0.8579  -0.8500  -0.7952  -0.7605
 -0.7572  -0.7418  -0.6564  -0.6404  -0.6255  -0.6058  -0.5500  -0.5280
 -0.5236  -0.4944  -0.4915  -0.4741  -0.4597  -0.4579  -0.4508  -0.4448
 -0.4203  -0.4168  -0.4037  -0.3853  -0.3840  -0.3811  -0.3598  -0.3520
 -0.3469  -0.3408  -0.3367  -0.3272  -0.3153  -0.2900  -0.2715  -0.2687
 -0.2572
 -- Virtual --
 -0.0639  -0.0499  -0.0418  -0.0333  -0.0252  -0.0153  -0.0036   0.0025
  0.0115   0.0159   0.0184   0.0238   0.0280   0.0335   0.0390   0.0455
  0.0524   0.0575   0.0640   0.0695   0.0737   0.0767   0.0789   0.0862
  0.0897   0.0908   0.0985   0.0998   0.1007   0.1056   0.1065   0.1118
  0.1142   0.1171   0.1184   0.1218   0.1253   0.1275   0.1281   0.1326
  0.1346   0.1376   0.1446   0.1469   0.1497   0.1582   0.1657   0.1678
  0.1698   0.1729   0.1731   0.1746   0.1796   0.1862   0.1912   0.1942
  0.2014   0.2056   0.2133   0.2153   0.2250   0.2264   0.2300   0.2317
  0.2435   0.2455   0.2488   0.2532   0.2563   0.2587   0.2626   0.2679
  0.2707   0.2746   0.2771   0.2825   0.2843   0.2882   0.2908   0.2946
  0.2982   0.3052   0.3112   0.3163   0.3203   0.3283   0.3344   0.3361
  0.3519   0.3541   0.3775   0.4245   0.4336   0.4368   0.4410   0.4483
  0.4560   0.4592   0.4663   0.4701   0.4800   0.4883   0.4926   0.4942
  0.5053   0.5093   0.5242   0.5322   0.5433   0.5536   0.5599   0.5660
  0.5714   0.5745   0.5809   0.5837   0.5928   0.6022   0.6047   0.6167
  0.6197   0.6234   0.6349   0.6428   0.6505   0.6519   0.6738   0.6797
  0.6872   0.6961   0.7018   0.7063   0.7094   0.7246   0.7345   0.7434
  0.7485   0.7569   0.7889   0.8029   0.8116   0.8303   0.8321   0.8371
  0.8444   0.8479   0.8501   0.8515   0.8530   0.8581   0.8625   0.8650
  0.8724   0.8780   0.8852   0.8890   0.8956   0.9007   0.9024   0.9087
  0.9253   0.9287   0.9405   0.9425   0.9494   0.9601   0.9658   0.9731
  0.9761   0.9841   0.9902   1.0086   1.0102   1.0226   1.0347   1.0528
  1.0751   1.0790   1.0942   1.1157   1.1277   1.1404   1.1455   1.2207
  1.2233   1.2368   1.2382   1.2555   1.2715   1.2797   1.2893   1.3014
  1.3194   1.3451   1.3482   1.3670   1.4009   1.4501   1.4852   1.4892
  1.5022   1.5124   1.5377   1.5464   1.5586   1.5604   1.5958   1.6005
  1.6222   1.6374   1.6483   1.6538   1.6765   1.6869   1.7148   1.7272
  1.7559   1.7753   1.7971   1.8107   1.8245   1.8476   1.8661   1.8772
  1.8961   1.9071   1.9108   1.9221   1.9307   1.9432   1.9515   1.9569
  1.9715   1.9789   2.0130   2.0214   2.0257   2.0789   2.0890   2.1394
  2.1445   2.2172   2.2328   2.2354   2.2590   2.2666   2.2777   2.2843
  2.3019   2.3060   2.3199   2.3278   2.3389   2.3962   2.4193   2.4317
  2.4357   2.4438   2.4599   2.5026   2.5113   2.5301   2.5521   2.5555
  2.5712   2.6018   2.6169   2.6471   2.6711   2.6887   2.7105   2.7177
  2.7206   2.7269   2.7321   2.7449   2.7693   2.7764   2.7879   2.7970
  2.8048   2.8155   2.8402   2.8454   2.8588   2.8956   2.9150   2.9872
  2.9905   3.0643   3.0857   3.1253   3.1332   3.1520   3.1629   3.2117
  3.2179   3.2258   3.3304   3.3548   3.3794   3.4262   3.5129   3.5417
  3.6031   3.6877   3.7112   3.7517   3.8550   3.9984   4.0252   4.0702
  4.0931   4.1346   4.3907   4.8050   4.8290   9.7469   9.7942   9.8085
  9.8119  23.4012  23.5810  23.8406  23.8804  23.8997  23.9285  23.9684
 24.0247  24.0431  24.0666  24.1221  24.1621  25.7760  25.8191  25.8950
 25.8975  26.0858  26.1054  26.1783  26.2376  26.4620  26.6381  26.7118
 26.8472 215.7364 215.7899 215.8078 215.8102
 --------------------------------------------------------------

          Ground-State Mulliken Net Atomic Charges

     Atom                 Charge (a.u.)
  ----------------------------------------
      1 C                     0.433138
      2 C                    -1.289559
      3 H                     0.214294
      4 C                    -0.320873
      5 Cl                    0.603564
      6 C                    -0.103760
      7 Cl                    0.616999
      8 C                    -0.258146
      9 Cl                    0.569579
     10 C                    -0.860830
     11 H                     0.223148
     12 C                     0.735443
     13 C                    -0.359912
     14 Cl                    0.484173
     15 C                    -0.303923
     16 H                     0.200876
     17 C                    -0.421881
     18 H                     0.166498
     19 C                    -0.200449
     20 H                     0.179164
     21 C                    -0.488564
     22 H                     0.181019
  ----------------------------------------
  Sum of atomic charges =     0.000000

 -----------------------------------------------------------------
                    Cartesian Multipole Moments
 -----------------------------------------------------------------
    Charge (ESU x 10^10)
                 0.0000
    Dipole Moment (Debye)
         X       2.8016      Y       0.9859      Z      -2.5462
       Tot       3.9120
    Quadrupole Moments (Debye-Ang)
        XX    -117.8805     XY       0.5938     YY    -121.8331
        XZ      -3.0632     YZ      -2.2982     ZZ    -118.0032
    Octopole Moments (Debye-Ang^2)
       XXX     170.9540    XXY      16.6030    XYY      40.7108
       YYY      75.2732    XXZ     -76.2319    XYZ      -2.1766
       YYZ     -51.5623    XZZ      57.9131    YZZ      32.3968
       ZZZ    -156.1457
    Hexadecapole Moments (Debye-Ang^3)
      XXXX   -4771.6352   XXXY     218.1965   XXYY    -952.0918
      XYYY     269.4836   YYYY    -697.4764   XXXZ     711.1538
      XXYZ      11.6198   XYYZ     274.6332   YYYZ       5.5062
      XXZZ   -1204.7517   XYZZ     111.8116   YYZZ    -557.3839
      XZZZ     812.4114   YZZZ      -8.3958   ZZZZ   -2660.4375
 -----------------------------------------------------------------
 Calculating analytic gradient of the SCF energy
 Gradient of SCF Energy
            1           2           3           4           5           6
    1   0.0015489  -0.0012919  -0.0002001  -0.0000678   0.0004431   0.0029533
    2   0.0008813  -0.0009000   0.0005449  -0.0000000  -0.0000198  -0.0000415
    3   0.0003460   0.0009611  -0.0000833   0.0002795   0.0001733  -0.0015930
            7           8           9          10          11          12
    1  -0.0020813  -0.0002857  -0.0000207  -0.0014750   0.0000793  -0.0006674
    2   0.0000718   0.0001056  -0.0001095   0.0005324  -0.0000486   0.0003613
    3   0.0011441  -0.0004476  -0.0004667   0.0003279  -0.0001425  -0.0011067
           13          14          15          16          17          18
    1   0.0005057   0.0008042  -0.0010420   0.0002240   0.0006718  -0.0000828
    2  -0.0012429  -0.0001297   0.0003455  -0.0000404   0.0000647   0.0001110
    3   0.0017607  -0.0008856   0.0003538  -0.0000493  -0.0005012  -0.0000242
           19          20          21          22
    1   0.0002950   0.0000746  -0.0008973   0.0005123
    2  -0.0001059   0.0001720  -0.0006840   0.0001320
    3  -0.0002714  -0.0001116   0.0003222   0.0000145
 Max gradient component =       2.953E-03
 RMS gradient           =       7.738E-04
 Gradient time:  CPU 191.95 s  wall 191.98 s
 Geometry Optimization Parameters
   NAtoms,    NIC,     NZ,  NCons,   NDum,   NFix, NCnnct, MaxDiis
       22     155      22       0       0       0       0       0

 Cartesian Hessian Update
 Hessian updated using BFGS update


** GEOMETRY OPTIMIZATION IN DELOCALIZED INTERNAL COORDINATES **
   Searching for a Minimum

   Optimization Cycle:   3

                       Coordinates (Angstroms)
     ATOM                X               Y               Z
      1  C         0.0067906853   -0.0514839701    0.0418901296
      2  C        -0.0180228012    0.0839591233    1.4322193539
      3  H         0.9027539772    0.1520998374    1.9944673480
      4  C        -1.2250291108    0.1633891111    2.1139812189
      5  Cl       -1.1749063440    0.3429313333    3.8521318218
      6  C        -2.4467246942    0.1083611811    1.4288363743
      7  Cl       -3.9598967990    0.1974090618    2.2888443833
      8  C        -2.4173642653   -0.0230186565    0.0350479921
      9  Cl       -3.8957331118   -0.1021946881   -0.8944238536
     10  C        -1.2088060733   -0.1004195940   -0.6472613713
     11  H        -1.2219075761   -0.2191145637   -1.7230576399
     12  C         1.2865690298   -0.0910276828   -0.7181546848
     13  C         2.3219121496   -1.0086534380   -0.4704405164
     14  Cl        2.1536998616   -2.2792239569    0.7355551253
     15  C         3.5036005593   -0.9848718890   -1.2069905690
     16  H         4.2762502275   -1.7126172498   -0.9923493448
     17  C         3.6793483283   -0.0426855818   -2.2159170472
     18  H         4.6027724733   -0.0293875828   -2.7826917985
     19  C         2.6653210455    0.8709336194   -2.4915335579
     20  H         2.7903516796    1.6109844098   -3.2734829784
     21  C         1.4897833109    0.8399312088   -1.7487297648
     22  H         0.7132344441    1.5696106175   -1.9453478104
   Point Group: c1    Number of degrees of freedom:    60


   Energy is  -2301.897613799

 Hessian updated using BFGS update

 55 Hessian modes will be used to form the next step
  Hessian Eigenvalues:
     0.012007    0.019209    0.019929    0.023017    0.023360    0.023552
     0.023667    0.023722    0.023934    0.023979    0.024089    0.024104
     0.024111    0.024119    0.024133    0.024138    0.024142    0.024288
     0.027465    0.157459    0.159985    0.159992    0.159998    0.160095
     0.160270    0.216240    0.224156    0.230633    0.234830    0.241174
     0.247158    0.249966    0.249992    0.250000    0.260272    0.288835
     0.300901    0.302061    0.327525    0.353396    0.356508    0.356778
     0.367834    0.427523    0.429629    0.432282    0.452262    0.466842
     0.471004    0.474333    0.477945    0.478173    0.478510    0.489987
     0.510882

 Minimum search - taking simple RFO step
 Searching for Lamda that Minimizes Along All modes
 Value Taken    Lamda =  -0.00018165
 Step Taken.  Stepsize is  0.080521

                             Maximum     Tolerance    Cnvgd?
         Gradient           0.002928      0.000300      NO
         Displacement       0.051924      0.001200      NO
         Energy change     -0.000878      0.000001      NO


 New Cartesian Coordinates Obtained by Inverse Iteration

 Displacement from previous Coordinates is:  0.238956
 ----------------------------------------------------------------
             Standard Nuclear Orientation (Angstroms)
    I     Atom           X                Y                Z
 ----------------------------------------------------------------
    1      C       0.0035419965    -0.0545268573     0.0329780021
    2      C      -0.0128803432     0.1003390991     1.4205253851
    3      H       0.9111833050     0.1731223458     1.9773642493
    4      C      -1.2176905948     0.1782554674     2.1079604820
    5      Cl     -1.1644933075     0.3788071923     3.8431875844
    6      C      -2.4433634429     0.1045784038     1.4318619891
    7      Cl     -3.9478080958     0.1965761702     2.2959666808
    8      C      -2.4185456109    -0.0454351956     0.0399840641
    9      Cl     -3.9030326063    -0.1407702183    -0.8768341798
   10      C      -1.2131144278    -0.1233617018    -0.6498412971
   11      H      -1.2318935071    -0.2536305334    -1.7239478119
   12      C       1.2829641213    -0.0868854938    -0.7255260797
   13      C       2.3068568527    -1.0156012850    -0.4860718727
   14      Cl      2.1108656091    -2.2889084554     0.7148733258
   15      C       3.4941944166    -0.9964837746    -1.2137159464
   16      H       4.2573777491    -1.7348738335    -1.0031824302
   17      C       3.6826639662    -0.0405157837    -2.2068045163
   18      H       4.6096454820    -0.0286568142    -2.7680063607
   19      C       2.6790361450     0.8875605355    -2.4753525321
   20      H       2.8152654518     1.6357200647    -3.2471392178
   21      C       1.4984333059     0.8575201713    -1.7414797722
   22      H       0.7247905311     1.5920811466    -1.9342069353
 ----------------------------------------------------------------
 Nuclear Repulsion Energy =        1448.49116153 hartrees
 There are       73 alpha and       73 beta electrons
 Applying Cartesian multipole field
    Component          Value
    ---------          -----
     (2,0,0)        1.00000E-11
     (0,2,0)        2.00000E-11
     (0,0,2)       -3.00000E-11
 Nucleus-field energy     =    -0.0000000132 hartrees
 Requested basis set is 6-311++G(d,p)
 There are 154 shells and 426 basis functions
 A cutoff of  1.0D-15 yielded   9401 shell pairs
 There are     76802 function pairs (     82464 Cartesian)
 Smallest overlap matrix eigenvalue = 3.84E-07
 Linear dependence detected in AO basis
 Number of orthogonalized atomic orbitals = 422
 Maximum deviation from orthogonality = 9.063E-10
 Guess from superposition of atomic densities
 Warning:  Energy on first SCF cycle will be non-variational
 SAD guess density has 146.000000 electrons

 -----------------------------------------------------------------------
  General SCF calculation program by
  Eric Jon Sundstrom, Paul Horn, Yuezhi Mao, Dmitri Zuev, Alec White,
  David Stuck, Shaama M.S., Shane Yost, Joonho Lee, David Small,
  Daniel Levine, Susi Lehtola, Hugh Burton, Evgeny Epifanovsky,
  Bang C. Huynh
 -----------------------------------------------------------------------
 Exchange:     0.2000 Hartree-Fock + 0.0800 Slater + 0.7200 B88
 Correlation:  0.1900 VWN1RPA + 0.8100 LYP
 Using SG-1 standard quadrature grid
 A restricted SCF calculation will be
 performed using DIIS
 SCF converges when DIIS error is below 1.0e-08
 ---------------------------------------
  Cycle       Energy         DIIS error
 ---------------------------------------
    1   -2305.6542957448      3.03e-02  
    2   -2301.7355589198      2.60e-03  
    3   -2301.6220293470      3.30e-03  
    4   -2301.8848775554      7.09e-04  
    5   -2301.8949750377      3.41e-04  
    6   -2301.8974509094      1.07e-04  
    7   -2301.8976712517      4.02e-05  
    8   -2301.8977074271      1.23e-05  
    9   -2301.8977105754      3.06e-06  
   10   -2301.8977107758      1.03e-06  
   11   -2301.8977107995      3.05e-07  
   12   -2301.8977108016      1.27e-07  
   13   -2301.8977108017      3.83e-08  
   14   -2301.8977108018      1.07e-08  
   15   -2301.8977108018      4.07e-09  Convergence criterion met
 ---------------------------------------
 SCF time:   CPU 563.35s  wall 563.00s 
 SCF   energy in the final basis set =    -2301.8977108018
 Total energy in the final basis set =    -2301.8977108018

 --------------------------------------------------------------

                    Orbital Energies (a.u.)
 --------------------------------------------------------------

 Alpha MOs
 -- Occupied --
********-101.5713-101.5700-101.5654 -10.2699 -10.2677 -10.2671 -10.2581
-10.2226 -10.2209 -10.2108 -10.2097 -10.2045 -10.2044 -10.2029 -10.2000
 -9.4868  -9.4859  -9.4846  -9.4801  -7.2517  -7.2508  -7.2493  -7.2448
 -7.2417  -7.2408  -7.2407  -7.2400  -7.2395  -7.2389  -7.2350  -7.2346
 -0.9455  -0.9154  -0.8943  -0.8730  -0.8576  -0.8501  -0.7951  -0.7604
 -0.7571  -0.7417  -0.6563  -0.6399  -0.6259  -0.6055  -0.5500  -0.5280
 -0.5239  -0.4947  -0.4914  -0.4741  -0.4594  -0.4582  -0.4507  -0.4450
 -0.4205  -0.4168  -0.4037  -0.3850  -0.3842  -0.3810  -0.3600  -0.3518
 -0.3470  -0.3407  -0.3365  -0.3269  -0.3151  -0.2894  -0.2714  -0.2683
 -0.2575
 -- Virtual --
 -0.0628  -0.0502  -0.0412  -0.0325  -0.0259  -0.0154  -0.0037   0.0026
  0.0115   0.0158   0.0185   0.0239   0.0281   0.0336   0.0389   0.0460
  0.0524   0.0577   0.0641   0.0697   0.0738   0.0764   0.0788   0.0863
  0.0898   0.0910   0.0984   0.0998   0.1009   0.1056   0.1067   0.1117
  0.1144   0.1169   0.1183   0.1218   0.1255   0.1273   0.1280   0.1328
  0.1344   0.1371   0.1443   0.1468   0.1497   0.1582   0.1661   0.1678
  0.1694   0.1728   0.1733   0.1742   0.1800   0.1867   0.1914   0.1945
  0.2015   0.2055   0.2134   0.2148   0.2248   0.2258   0.2307   0.2318
  0.2434   0.2458   0.2491   0.2543   0.2573   0.2587   0.2624   0.2679
  0.2706   0.2751   0.2773   0.2823   0.2844   0.2878   0.2904   0.2948
  0.2977   0.3041   0.3114   0.3167   0.3203   0.3283   0.3345   0.3372
  0.3518   0.3544   0.3776   0.4246   0.4344   0.4367   0.4412   0.4485
  0.4566   0.4596   0.4666   0.4701   0.4809   0.4883   0.4923   0.4945
  0.5050   0.5093   0.5237   0.5322   0.5432   0.5538   0.5605   0.5662
  0.5718   0.5744   0.5813   0.5840   0.5928   0.6038   0.6061   0.6177
  0.6202   0.6242   0.6352   0.6429   0.6503   0.6528   0.6746   0.6810
  0.6875   0.6961   0.7008   0.7065   0.7097   0.7236   0.7333   0.7432
  0.7490   0.7568   0.7893   0.8033   0.8123   0.8300   0.8320   0.8375
  0.8441   0.8479   0.8511   0.8515   0.8538   0.8582   0.8624   0.8659
  0.8721   0.8783   0.8862   0.8895   0.8962   0.9002   0.9031   0.9099
  0.9246   0.9294   0.9415   0.9442   0.9485   0.9605   0.9663   0.9730
  0.9766   0.9832   0.9915   1.0094   1.0117   1.0233   1.0351   1.0522
  1.0756   1.0779   1.0959   1.1181   1.1293   1.1408   1.1463   1.2221
  1.2227   1.2370   1.2398   1.2588   1.2726   1.2807   1.2903   1.3020
  1.3197   1.3453   1.3487   1.3668   1.4029   1.4486   1.4853   1.4899
  1.5023   1.5147   1.5370   1.5473   1.5600   1.5618   1.5968   1.5997
  1.6233   1.6370   1.6492   1.6554   1.6737   1.6879   1.7159   1.7275
  1.7573   1.7762   1.7974   1.8120   1.8256   1.8492   1.8650   1.8773
  1.8964   1.9063   1.9111   1.9230   1.9319   1.9460   1.9531   1.9577
  1.9681   1.9794   2.0149   2.0220   2.0264   2.0804   2.0901   2.1386
  2.1423   2.2180   2.2330   2.2359   2.2592   2.2662   2.2781   2.2856
  2.3012   2.3058   2.3193   2.3284   2.3416   2.4001   2.4205   2.4330
  2.4364   2.4456   2.4595   2.5042   2.5139   2.5305   2.5529   2.5551
  2.5720   2.6022   2.6168   2.6492   2.6727   2.6884   2.7107   2.7173
  2.7216   2.7282   2.7335   2.7446   2.7705   2.7769   2.7875   2.7969
  2.8040   2.8149   2.8407   2.8451   2.8597   2.8931   2.9160   2.9890
  2.9942   3.0655   3.0868   3.1285   3.1330   3.1529   3.1639   3.2121
  3.2186   3.2278   3.3306   3.3568   3.3800   3.4270   3.5132   3.5434
  3.6058   3.6895   3.7100   3.7527   3.8574   4.0001   4.0249   4.0703
  4.0930   4.1348   4.3861   4.8069   4.8297   9.7473   9.7948   9.8105
  9.8137  23.4020  23.5823  23.8419  23.8809  23.9009  23.9312  23.9693
 24.0263  24.0424  24.0673  24.1251  24.1631  25.7765  25.8193  25.8959
 25.8978  26.0877  26.1072  26.1772  26.2394  26.4641  26.6407  26.7126
 26.8485 215.7367 215.7905 215.8101 215.8123
 --------------------------------------------------------------

          Ground-State Mulliken Net Atomic Charges

     Atom                 Charge (a.u.)
  ----------------------------------------
      1 C                     0.460267
      2 C                    -1.289254
      3 H                     0.214903
      4 C                    -0.311510
      5 Cl                    0.600333
      6 C                    -0.139375
      7 Cl                    0.617114
      8 C                    -0.251619
      9 Cl                    0.569288
     10 C                    -0.829437
     11 H                     0.223248
     12 C                     0.750249
     13 C                    -0.435574
     14 Cl                    0.476659
     15 C                    -0.295527
     16 H                     0.200841
     17 C                    -0.411605
     18 H                     0.166790
     19 C                    -0.207114
     20 H                     0.178923
     21 C                    -0.469688
     22 H                     0.182090
  ----------------------------------------
  Sum of atomic charges =     0.000000

 -----------------------------------------------------------------
                    Cartesian Multipole Moments
 -----------------------------------------------------------------
    Charge (ESU x 10^10)
                -0.0000
    Dipole Moment (Debye)
         X       2.7937      Y       0.9956      Z      -2.5349
       Tot       3.9015
    Quadrupole Moments (Debye-Ang)
        XX    -117.7191     XY       0.5966     YY    -121.7655
        XZ      -3.1232     YZ      -2.2840     ZZ    -118.0944
    Octopole Moments (Debye-Ang^2)
       XXX     171.6054    XXY      16.8549    XYY      41.1845
       YYY      75.9923    XXZ     -75.7629    XYZ      -2.1854
       YYZ     -51.6307    XZZ      57.7861    YZZ      32.4076
       ZZZ    -155.1916
    Hexadecapole Moments (Debye-Ang^3)
      XXXX   -4750.2382   XXXY     207.8341   XXYY    -949.4270
      XYYY     259.5294   YYYY    -708.1800   XXXZ     712.7918
      XXYZ       8.9095   XYYZ     274.6626   YYYZ      -3.6929
      XXZZ   -1198.9597   XYZZ     108.7109   YYZZ    -556.3368
      XZZZ     816.0735   YZZZ     -15.8364   ZZZZ   -2649.9024
 -----------------------------------------------------------------
 Calculating analytic gradient of the SCF energy
 Gradient of SCF Energy
            1           2           3           4           5           6
    1   0.0011120   0.0001121   0.0000186  -0.0006098  -0.0000417   0.0006198
    2  -0.0001114  -0.0002607   0.0000380   0.0000364  -0.0000434  -0.0000656
    3   0.0002571  -0.0003588   0.0000362   0.0001685  -0.0001612  -0.0001929
            7           8           9          10          11          12
    1  -0.0001260  -0.0003603   0.0001775  -0.0002526   0.0000073  -0.0005767
    2   0.0000273   0.0000574   0.0000610   0.0001216  -0.0000035  -0.0000111
    3   0.0000816   0.0000166   0.0001283  -0.0002293   0.0000298   0.0002586
           13          14          15          16          17          18
    1  -0.0000661  -0.0001596  -0.0000861   0.0000143   0.0001848   0.0000234
    2  -0.0000227   0.0001973   0.0000563  -0.0000223   0.0000089  -0.0000732
    3   0.0002470  -0.0001900  -0.0000430   0.0000434  -0.0000722   0.0000775
           19          20          21          22
    1   0.0000618  -0.0000943   0.0000228   0.0000187
    2   0.0001955  -0.0000034  -0.0002713   0.0000891
    3  -0.0001430   0.0000264  -0.0000264   0.0000458
 Max gradient component =       1.112E-03
 RMS gradient           =       2.308E-04
 Gradient time:  CPU 189.96 s  wall 189.99 s
 Geometry Optimization Parameters
   NAtoms,    NIC,     NZ,  NCons,   NDum,   NFix, NCnnct, MaxDiis
       22     155      22       0       0       0       0       0

 Cartesian Hessian Update
 Hessian updated using BFGS update


** GEOMETRY OPTIMIZATION IN DELOCALIZED INTERNAL COORDINATES **
   Searching for a Minimum

   Optimization Cycle:   4

                       Coordinates (Angstroms)
     ATOM                X               Y               Z
      1  C         0.0035419965   -0.0545268573    0.0329780021
      2  C        -0.0128803432    0.1003390991    1.4205253851
      3  H         0.9111833050    0.1731223458    1.9773642493
      4  C        -1.2176905948    0.1782554674    2.1079604820
      5  Cl       -1.1644933075    0.3788071923    3.8431875844
      6  C        -2.4433634429    0.1045784038    1.4318619891
      7  Cl       -3.9478080958    0.1965761702    2.2959666808
      8  C        -2.4185456109   -0.0454351956    0.0399840641
      9  Cl       -3.9030326063   -0.1407702183   -0.8768341798
     10  C        -1.2131144278   -0.1233617018   -0.6498412971
     11  H        -1.2318935071   -0.2536305334   -1.7239478119
     12  C         1.2829641213   -0.0868854938   -0.7255260797
     13  C         2.3068568527   -1.0156012850   -0.4860718727
     14  Cl        2.1108656091   -2.2889084554    0.7148733258
     15  C         3.4941944166   -0.9964837746   -1.2137159464
     16  H         4.2573777491   -1.7348738335   -1.0031824302
     17  C         3.6826639662   -0.0405157837   -2.2068045163
     18  H         4.6096454820   -0.0286568142   -2.7680063607
     19  C         2.6790361450    0.8875605355   -2.4753525321
     20  H         2.8152654518    1.6357200647   -3.2471392178
     21  C         1.4984333059    0.8575201713   -1.7414797722
     22  H         0.7247905311    1.5920811466   -1.9342069353
   Point Group: c1    Number of degrees of freedom:    60


   Energy is  -2301.897710802

 Hessian updated using BFGS update

 58 Hessian modes will be used to form the next step
  Hessian Eigenvalues:
     0.010388    0.019223    0.020039    0.023014    0.023360    0.023506
     0.023660    0.023676    0.023924    0.023957    0.024090    0.024106
     0.024116    0.024119    0.024137    0.024141    0.024162    0.024315
     0.027522    0.157690    0.159988    0.159995    0.160076    0.160219
     0.160374    0.212191    0.221678    0.230427    0.234813    0.240899
     0.246311    0.249978    0.249992    0.250000    0.250238    0.261421
     0.288456    0.301026    0.301159    0.301682    0.324846    0.355241
     0.356562    0.356669    0.357094    0.375120    0.426130    0.429512
     0.432206    0.454438    0.465967    0.471819    0.474632    0.477932
     0.478296    0.478637    0.495141    0.548235

 Minimum search - taking simple RFO step
 Searching for Lamda that Minimizes Along All modes
 Value Taken    Lamda =  -0.00001041
 Step Taken.  Stepsize is  0.022775

                             Maximum     Tolerance    Cnvgd?
         Gradient           0.000475      0.000300      NO
         Displacement       0.015851      0.001200      NO
         Energy change     -0.000097      0.000001      NO


 New Cartesian Coordinates Obtained by Inverse Iteration

 Displacement from previous Coordinates is:  0.067978
 ----------------------------------------------------------------
             Standard Nuclear Orientation (Angstroms)
    I     Atom           X                Y                Z
 ----------------------------------------------------------------
    1      C       0.0018308514    -0.0531170074     0.0310878371
    2      C      -0.0128923906     0.1064668360     1.4182464749
    3      H       0.9119627475     0.1808839449     1.9735541929
    4      C      -1.2167302455     0.1834664985     2.1069762763
    5      Cl     -1.1616530745     0.3889662861     3.8418266612
    6      C      -2.4436672094     0.1043625296     1.4327390673
    7      Cl     -3.9469385509     0.1945323771     2.2977261339
    8      C      -2.4194956426    -0.0511663648     0.0411847160
    9      Cl     -3.9049516691    -0.1545018075    -0.8739094366
   10      C      -1.2147704828    -0.1282186875    -0.6499775649
   11      H      -1.2345091684    -0.2622773335    -1.7236360932
   12      C       1.2824167967    -0.0860697328    -0.7272746332
   13      C       2.3035247623    -1.0185949090    -0.4903410014
   14      Cl      2.1044034013    -2.2931302536     0.7096168485
   15      C       3.4915096437    -1.0007238318    -1.2168882051
   16      H       4.2522624068    -1.7422122454    -1.0088188816
   17      C       3.6831695238    -0.0410741419    -2.2056322213
   18      H       4.6104602821    -0.0290749521    -2.7664029134
   19      C       2.6831234532     0.8916485496    -2.4706330838
   20      H       2.8236576864     1.6428560569    -3.2387036043
   21      C       1.5015547551     0.8625151569    -1.7385648446
   22      H       0.7297291197     1.5993736818    -1.9295829146
 ----------------------------------------------------------------
 Nuclear Repulsion Energy =        1448.41679809 hartrees
 There are       73 alpha and       73 beta electrons
 Applying Cartesian multipole field
    Component          Value
    ---------          -----
     (2,0,0)        1.00000E-11
     (0,2,0)        2.00000E-11
     (0,0,2)       -3.00000E-11
 Nucleus-field energy     =    -0.0000000131 hartrees
 Requested basis set is 6-311++G(d,p)
 There are 154 shells and 426 basis functions
 A cutoff of  1.0D-15 yielded   9401 shell pairs
 There are     76802 function pairs (     82464 Cartesian)
 Smallest overlap matrix eigenvalue = 3.84E-07
 Linear dependence detected in AO basis
 Number of orthogonalized atomic orbitals = 422
 Maximum deviation from orthogonality = 5.502E-10
 Guess from superposition of atomic densities
 Warning:  Energy on first SCF cycle will be non-variational
 SAD guess density has 146.000000 electrons

 -----------------------------------------------------------------------
  General SCF calculation program by
  Eric Jon Sundstrom, Paul Horn, Yuezhi Mao, Dmitri Zuev, Alec White,
  David Stuck, Shaama M.S., Shane Yost, Joonho Lee, David Small,
  Daniel Levine, Susi Lehtola, Hugh Burton, Evgeny Epifanovsky,
  Bang C. Huynh
 -----------------------------------------------------------------------
 Exchange:     0.2000 Hartree-Fock + 0.0800 Slater + 0.7200 B88
 Correlation:  0.1900 VWN1RPA + 0.8100 LYP
 Using SG-1 standard quadrature grid
 A restricted SCF calculation will be
 performed using DIIS
 SCF converges when DIIS error is below 1.0e-08
 ---------------------------------------
  Cycle       Energy         DIIS error
 ---------------------------------------
    1   -2305.6527346767      3.02e-02  
    2   -2301.7354979041      2.60e-03  
    3   -2301.6218889290      3.31e-03  
    4   -2301.8848706704      7.09e-04  
    5   -2301.8949827771      3.41e-04  
    6   -2301.8974568287      1.07e-04  
    7   -2301.8976776400      4.03e-05  
    8   -2301.8977138990      1.23e-05  
    9   -2301.8977170450      3.06e-06  
   10   -2301.8977172454      1.03e-06  
   11   -2301.8977172692      3.04e-07  
   12   -2301.8977172709      1.27e-07  
   13   -2301.8977172713      3.83e-08  
   14   -2301.8977172714      1.07e-08  
   15   -2301.8977172714      4.10e-09  Convergence criterion met
 ---------------------------------------
 SCF time:   CPU 562.97s  wall 563.00s 
 SCF   energy in the final basis set =    -2301.8977172714
 Total energy in the final basis set =    -2301.8977172714

 --------------------------------------------------------------

                    Orbital Energies (a.u.)
 --------------------------------------------------------------

 Alpha MOs
 -- Occupied --
********-101.5713-101.5700-101.5653 -10.2700 -10.2677 -10.2671 -10.2581
-10.2226 -10.2209 -10.2107 -10.2096 -10.2045 -10.2044 -10.2028 -10.1999
 -9.4868  -9.4859  -9.4846  -9.4801  -7.2518  -7.2507  -7.2493  -7.2447
 -7.2418  -7.2408  -7.2408  -7.2400  -7.2395  -7.2389  -7.2349  -7.2345
 -0.9455  -0.9153  -0.8943  -0.8731  -0.8575  -0.8501  -0.7950  -0.7604
 -0.7572  -0.7417  -0.6563  -0.6398  -0.6259  -0.6055  -0.5500  -0.5280
 -0.5239  -0.4948  -0.4913  -0.4740  -0.4594  -0.4582  -0.4507  -0.4450
 -0.4206  -0.4167  -0.4036  -0.3849  -0.3841  -0.3810  -0.3600  -0.3518
 -0.3469  -0.3406  -0.3365  -0.3268  -0.3151  -0.2893  -0.2714  -0.2684
 -0.2577
 -- Virtual --
 -0.0625  -0.0502  -0.0410  -0.0325  -0.0262  -0.0154  -0.0037   0.0026
  0.0114   0.0157   0.0185   0.0239   0.0281   0.0335   0.0389   0.0462
  0.0523   0.0577   0.0641   0.0697   0.0738   0.0762   0.0788   0.0863
  0.0899   0.0910   0.0984   0.0998   0.1009   0.1056   0.1067   0.1117
  0.1144   0.1168   0.1183   0.1218   0.1255   0.1273   0.1279   0.1328
  0.1343   0.1370   0.1443   0.1468   0.1497   0.1581   0.1662   0.1678
  0.1693   0.1727   0.1734   0.1741   0.1800   0.1869   0.1914   0.1945
  0.2014   0.2055   0.2133   0.2146   0.2246   0.2258   0.2308   0.2319
  0.2432   0.2459   0.2491   0.2545   0.2576   0.2588   0.2623   0.2679
  0.2706   0.2751   0.2774   0.2822   0.2844   0.2877   0.2903   0.2948
  0.2976   0.3037   0.3110   0.3169   0.3202   0.3282   0.3345   0.3375
  0.3518   0.3543   0.3775   0.4246   0.4344   0.4366   0.4411   0.4485
  0.4567   0.4596   0.4667   0.4701   0.4811   0.4883   0.4922   0.4944
  0.5049   0.5093   0.5236   0.5322   0.5432   0.5538   0.5606   0.5658
  0.5721   0.5744   0.5813   0.5840   0.5928   0.6035   0.6071   0.6179
  0.6202   0.6245   0.6351   0.6427   0.6503   0.6530   0.6747   0.6814
  0.6876   0.6962   0.7006   0.7065   0.7098   0.7233   0.7330   0.7431
  0.7494   0.7568   0.7893   0.8033   0.8125   0.8300   0.8319   0.8375
  0.8440   0.8479   0.8513   0.8516   0.8539   0.8582   0.8623   0.8661
  0.8720   0.8783   0.8864   0.8895   0.8963   0.9000   0.9032   0.9102
  0.9245   0.9295   0.9413   0.9444   0.9482   0.9605   0.9663   0.9728
  0.9766   0.9829   0.9917   1.0097   1.0121   1.0233   1.0350   1.0519
  1.0755   1.0775   1.0963   1.1185   1.1297   1.1408   1.1462   1.2221
  1.2226   1.2370   1.2400   1.2595   1.2725   1.2807   1.2902   1.3019
  1.3196   1.3452   1.3488   1.3670   1.4031   1.4478   1.4852   1.4901
  1.5023   1.5151   1.5369   1.5476   1.5601   1.5621   1.5967   1.5998
  1.6236   1.6371   1.6491   1.6555   1.6730   1.6879   1.7161   1.7276
  1.7574   1.7761   1.7974   1.8119   1.8256   1.8494   1.8645   1.8770
  1.8963   1.9059   1.9109   1.9232   1.9321   1.9466   1.9534   1.9579
  1.9671   1.9796   2.0153   2.0224   2.0265   2.0807   2.0900   2.1379
  2.1418   2.2181   2.2329   2.2359   2.2592   2.2660   2.2781   2.2856
  2.3007   2.3057   2.3188   2.3284   2.3421   2.4008   2.4204   2.4332
  2.4361   2.4457   2.4595   2.5043   2.5141   2.5306   2.5528   2.5549
  2.5722   2.6024   2.6166   2.6496   2.6730   2.6884   2.7105   2.7170
  2.7215   2.7287   2.7339   2.7447   2.7706   2.7770   2.7872   2.7963
  2.8032   2.8145   2.8407   2.8449   2.8600   2.8923   2.9161   2.9892
  2.9944   3.0657   3.0870   3.1284   3.1326   3.1527   3.1637   3.2118
  3.2184   3.2278   3.3305   3.3569   3.3801   3.4272   3.5133   3.5438
  3.6061   3.6895   3.7098   3.7529   3.8577   3.9999   4.0248   4.0702
  4.0929   4.1349   4.3843   4.8073   4.8297   9.7474   9.7947   9.8105
  9.8136  23.4021  23.5821  23.8414  23.8802  23.9008  23.9304  23.9692
 24.0264  24.0428  24.0676  24.1259  24.1636  25.7764  25.8192  25.8956
 25.8978  26.0875  26.1071  26.1771  26.2393  26.4642  26.6403  26.7122
 26.8482 215.7368 215.7903 215.8101 215.8122
 --------------------------------------------------------------

          Ground-State Mulliken Net Atomic Charges

     Atom                 Charge (a.u.)
  ----------------------------------------
      1 C                     0.461726
      2 C                    -1.284893
      3 H                     0.215102
      4 C                    -0.306965
      5 Cl                    0.599872
      6 C                    -0.145977
      7 Cl                    0.616873
      8 C                    -0.250167
      9 Cl                    0.569268
     10 C                    -0.828800
     11 H                     0.223293
     12 C                     0.752697
     13 C                    -0.449247
     14 Cl                    0.476856
     15 C                    -0.293790
     16 H                     0.200867
     17 C                    -0.409092
     18 H                     0.166798
     19 C                    -0.209068
     20 H                     0.178775
     21 C                    -0.466659
     22 H                     0.182531
  ----------------------------------------
  Sum of atomic charges =     0.000000

 -----------------------------------------------------------------
                    Cartesian Multipole Moments
 -----------------------------------------------------------------
    Charge (ESU x 10^10)
                 0.0000
    Dipole Moment (Debye)
         X       2.7941      Y       1.0002      Z      -2.5331
       Tot       3.9018
    Quadrupole Moments (Debye-Ang)
        XX    -117.6981     XY       0.6021     YY    -121.7436
        XZ      -3.1404     YZ      -2.2777     ZZ    -118.1269
    Octopole Moments (Debye-Ang^2)
       XXX     171.7658    XXY      16.9732    XYY      41.3458
       YYY      76.3586    XXZ     -75.7134    XYZ      -2.1869
       YYZ     -51.6641    XZZ      57.8027    YZZ      32.4443
       ZZZ    -154.9348
    Hexadecapole Moments (Debye-Ang^3)
      XXXX   -4748.7582   XXXY     205.4123   XXYY    -949.4003
      XYYY     256.8982   YYYY    -711.8955   XXXZ     713.2456
      XXYZ       8.0887   XYYZ     274.7296   YYYZ      -6.4368
      XXZZ   -1198.0983   XYZZ     107.9361   YYZZ    -556.4104
      XZZZ     817.2808   YZZZ     -18.0303   ZZZZ   -2648.3055
 -----------------------------------------------------------------
 Calculating analytic gradient of the SCF energy
 Gradient of SCF Energy
            1           2           3           4           5           6
    1   0.0003039   0.0000996   0.0000122  -0.0001982  -0.0000018   0.0000414
    2   0.0000204  -0.0000968  -0.0000646   0.0000042  -0.0000401   0.0000371
    3   0.0001041  -0.0002229   0.0000308   0.0000989  -0.0000592   0.0000932
            7           8           9          10          11          12
    1   0.0000401  -0.0000933   0.0000775  -0.0001154   0.0000043  -0.0002462
    2  -0.0000098   0.0000076   0.0000379   0.0000353   0.0000012  -0.0000486
    3  -0.0000565  -0.0001418   0.0000486  -0.0000424   0.0000127   0.0001204
           13          14          15          16          17          18
    1   0.0000396  -0.0001112   0.0000452  -0.0000123  -0.0000221   0.0000267
    2   0.0000251   0.0000638   0.0000223  -0.0000092  -0.0000171  -0.0000302
    3  -0.0000350   0.0000204  -0.0000466   0.0000196   0.0000156   0.0000481
           19          20          21          22
    1   0.0000035  -0.0000281   0.0001332   0.0000014
    2   0.0000460  -0.0000062  -0.0000107   0.0000323
    3   0.0000311   0.0000297  -0.0000933   0.0000245
 Max gradient component =       3.039E-04
 RMS gradient           =       8.211E-05
 Gradient time:  CPU 189.99 s  wall 190.02 s
 Geometry Optimization Parameters
   NAtoms,    NIC,     NZ,  NCons,   NDum,   NFix, NCnnct, MaxDiis
       22     155      22       0       0       0       0       0

 Cartesian Hessian Update
 Hessian updated using BFGS update


** GEOMETRY OPTIMIZATION IN DELOCALIZED INTERNAL COORDINATES **
   Searching for a Minimum

   Optimization Cycle:   5

                       Coordinates (Angstroms)
     ATOM                X               Y               Z
      1  C         0.0018308514   -0.0531170074    0.0310878371
      2  C        -0.0128923906    0.1064668360    1.4182464749
      3  H         0.9119627475    0.1808839449    1.9735541929
      4  C        -1.2167302455    0.1834664985    2.1069762763
      5  Cl       -1.1616530745    0.3889662861    3.8418266612
      6  C        -2.4436672094    0.1043625296    1.4327390673
      7  Cl       -3.9469385509    0.1945323771    2.2977261339
      8  C        -2.4194956426   -0.0511663648    0.0411847160
      9  Cl       -3.9049516691   -0.1545018075   -0.8739094366
     10  C        -1.2147704828   -0.1282186875   -0.6499775649
     11  H        -1.2345091684   -0.2622773335   -1.7236360932
     12  C         1.2824167967   -0.0860697328   -0.7272746332
     13  C         2.3035247623   -1.0185949090   -0.4903410014
     14  Cl        2.1044034013   -2.2931302536    0.7096168485
     15  C         3.4915096437   -1.0007238318   -1.2168882051
     16  H         4.2522624068   -1.7422122454   -1.0088188816
     17  C         3.6831695238   -0.0410741419   -2.2056322213
     18  H         4.6104602821   -0.0290749521   -2.7664029134
     19  C         2.6831234532    0.8916485496   -2.4706330838
     20  H         2.8236576864    1.6428560569   -3.2387036043
     21  C         1.5015547551    0.8625151569   -1.7385648446
     22  H         0.7297291197    1.5993736818   -1.9295829146
   Point Group: c1    Number of degrees of freedom:    60


   Energy is  -2301.897717271

 Hessian updated using BFGS update

 59 Hessian modes will be used to form the next step
  Hessian Eigenvalues:
     0.007143    0.019224    0.020079    0.023128    0.023358    0.023501
     0.023600    0.023829    0.023842    0.023957    0.024056    0.024091
     0.024107    0.024119    0.024125    0.024139    0.024191    0.024390
     0.030329    0.157750    0.158148    0.159989    0.159996    0.160105
     0.160270    0.215779    0.221879    0.230223    0.234971    0.241956
     0.244506    0.249250    0.249980    0.249997    0.252685    0.262074
     0.292875    0.297479    0.301198    0.301653    0.330405    0.352186
     0.356560    0.356615    0.356675    0.356899    0.366841    0.428568
     0.430284    0.433349    0.453424    0.460875    0.469557    0.474520
     0.476877    0.478337    0.483560    0.495393    0.510264

 Minimum search - taking simple RFO step
 Searching for Lamda that Minimizes Along All modes
 Value Taken    Lamda =  -0.00000351
 Step Taken.  Stepsize is  0.017885

                             Maximum     Tolerance    Cnvgd?
         Gradient           0.000326      0.000300      NO
         Displacement       0.015283      0.001200      NO
         Energy change     -0.000006      0.000001      NO


 New Cartesian Coordinates Obtained by Inverse Iteration

 Displacement from previous Coordinates is:  0.061289
 ----------------------------------------------------------------
             Standard Nuclear Orientation (Angstroms)
    I     Atom           X                Y                Z
 ----------------------------------------------------------------
    1      C       0.0013664162    -0.0531954391     0.0307595981
    2      C      -0.0129161075     0.1112720910     1.4175211487
    3      H       0.9122333177     0.1895640846     1.9718275453
    4      C      -1.2164628432     0.1879833378     2.1063309202
    5      Cl     -1.1616167068     0.4003655825     3.8405583198
    6      C      -2.4436983875     0.1036914497     1.4328659698
    7      Cl     -3.9467189784     0.1942702834     2.2980510397
    8      C      -2.4194945160    -0.0565640087     0.0418847723
    9      Cl     -3.9052888623    -0.1657152310    -0.8726009354
   10      C      -1.2149023660    -0.1331630721    -0.6496218742
   11      H      -1.2347314073    -0.2700948003    -1.7229551864
   12      C       1.2826513368    -0.0857563815    -0.7274400103
   13      C       2.3013258239    -1.0215721363    -0.4936531732
   14      Cl      2.0992895363    -2.2993017303     0.7026736184
   15      C       3.4892273382    -1.0042510042    -1.2203029646
   16      H       4.2479780520    -1.7486602977    -1.0154702066
   17      C       3.6832501838    -0.0411143307    -2.2052278048
   18      H       4.6102929555    -0.0289904608    -2.7664367188
   19      C       2.6857523559     0.8952827477    -2.4664684236
   20      H       2.8290675092     1.6493073550    -3.2313160040
   21      C       1.5038612616     0.8662993318    -1.7348628277
   22      H       0.7335310841     1.6052532794    -1.9235239924
 ----------------------------------------------------------------
 Nuclear Repulsion Energy =        1448.33155673 hartrees
 There are       73 alpha and       73 beta electrons
 Applying Cartesian multipole field
    Component          Value
    ---------          -----
     (2,0,0)        1.00000E-11
     (0,2,0)        2.00000E-11
     (0,0,2)       -3.00000E-11
 Nucleus-field energy     =    -0.0000000130 hartrees
 Requested basis set is 6-311++G(d,p)
 There are 154 shells and 426 basis functions
 A cutoff of  1.0D-15 yielded   9401 shell pairs
 There are     76805 function pairs (     82470 Cartesian)
 Smallest overlap matrix eigenvalue = 3.84E-07
 Linear dependence detected in AO basis
 Number of orthogonalized atomic orbitals = 422
 Maximum deviation from orthogonality = 3.351E-10
 Guess from superposition of atomic densities
 Warning:  Energy on first SCF cycle will be non-variational
 SAD guess density has 146.000000 electrons

 -----------------------------------------------------------------------
  General SCF calculation program by
  Eric Jon Sundstrom, Paul Horn, Yuezhi Mao, Dmitri Zuev, Alec White,
  David Stuck, Shaama M.S., Shane Yost, Joonho Lee, David Small,
  Daniel Levine, Susi Lehtola, Hugh Burton, Evgeny Epifanovsky,
  Bang C. Huynh
 -----------------------------------------------------------------------
 Exchange:     0.2000 Hartree-Fock + 0.0800 Slater + 0.7200 B88
 Correlation:  0.1900 VWN1RPA + 0.8100 LYP
 Using SG-1 standard quadrature grid
 A restricted SCF calculation will be
 performed using DIIS
 SCF converges when DIIS error is below 1.0e-08
 ---------------------------------------
  Cycle       Energy         DIIS error
 ---------------------------------------
    1   -2305.6517865593      3.02e-02  
    2   -2301.7354964570      2.60e-03  
    3   -2301.6219527031      3.31e-03  
    4   -2301.8848698082      7.09e-04  
    5   -2301.8949857549      3.41e-04  
    6   -2301.8974587615      1.07e-04  
    7   -2301.8976798126      4.03e-05  
    8   -2301.8977160871      1.23e-05  
    9   -2301.8977192317      3.06e-06  
   10   -2301.8977194319      1.02e-06  
   11   -2301.8977194558      3.03e-07  
   12   -2301.8977194576      1.27e-07  
   13   -2301.8977194580      3.83e-08  
   14   -2301.8977194579      1.07e-08  
   15   -2301.8977194580      4.11e-09  Convergence criterion met
 ---------------------------------------
 SCF time:   CPU 563.76s  wall 563.00s 
 SCF   energy in the final basis set =    -2301.8977194580
 Total energy in the final basis set =    -2301.8977194580

 --------------------------------------------------------------

                    Orbital Energies (a.u.)
 --------------------------------------------------------------

 Alpha MOs
 -- Occupied --
********-101.5713-101.5700-101.5653 -10.2700 -10.2677 -10.2671 -10.2581
-10.2226 -10.2209 -10.2107 -10.2097 -10.2045 -10.2044 -10.2028 -10.1999
 -9.4869  -9.4858  -9.4846  -9.4800  -7.2518  -7.2507  -7.2493  -7.2447
 -7.2418  -7.2408  -7.2407  -7.2400  -7.2395  -7.2389  -7.2349  -7.2345
 -0.9455  -0.9153  -0.8942  -0.8732  -0.8574  -0.8501  -0.7950  -0.7604
 -0.7572  -0.7417  -0.6562  -0.6397  -0.6260  -0.6055  -0.5499  -0.5279
 -0.5240  -0.4948  -0.4913  -0.4740  -0.4594  -0.4581  -0.4507  -0.4450
 -0.4206  -0.4167  -0.4036  -0.3848  -0.3841  -0.3810  -0.3600  -0.3518
 -0.3469  -0.3405  -0.3365  -0.3268  -0.3152  -0.2892  -0.2714  -0.2684
 -0.2578
 -- Virtual --
 -0.0622  -0.0503  -0.0409  -0.0326  -0.0265  -0.0154  -0.0038   0.0026
  0.0114   0.0157   0.0184   0.0239   0.0280   0.0335   0.0389   0.0463
  0.0523   0.0577   0.0641   0.0697   0.0738   0.0762   0.0788   0.0863
  0.0899   0.0911   0.0983   0.0998   0.1008   0.1056   0.1067   0.1117
  0.1144   0.1167   0.1183   0.1218   0.1255   0.1272   0.1279   0.1328
  0.1342   0.1369   0.1441   0.1467   0.1496   0.1580   0.1663   0.1678
  0.1692   0.1725   0.1734   0.1741   0.1801   0.1870   0.1915   0.1945
  0.2014   0.2054   0.2132   0.2144   0.2244   0.2258   0.2309   0.2319
  0.2431   0.2460   0.2492   0.2547   0.2578   0.2588   0.2621   0.2679
  0.2704   0.2751   0.2775   0.2822   0.2844   0.2877   0.2902   0.2948
  0.2976   0.3034   0.3108   0.3170   0.3201   0.3282   0.3345   0.3376
  0.3517   0.3542   0.3775   0.4246   0.4345   0.4366   0.4411   0.4485
  0.4568   0.4596   0.4667   0.4701   0.4813   0.4883   0.4921   0.4943
  0.5048   0.5092   0.5235   0.5322   0.5430   0.5539   0.5607   0.5655
  0.5724   0.5742   0.5813   0.5841   0.5927   0.6031   0.6080   0.6181
  0.6203   0.6247   0.6350   0.6426   0.6503   0.6533   0.6749   0.6815
  0.6875   0.6963   0.7004   0.7067   0.7099   0.7228   0.7328   0.7432
  0.7495   0.7569   0.7894   0.8034   0.8125   0.8300   0.8319   0.8375
  0.8439   0.8479   0.8514   0.8517   0.8541   0.8582   0.8622   0.8663
  0.8719   0.8783   0.8866   0.8893   0.8964   0.8998   0.9033   0.9104
  0.9246   0.9295   0.9408   0.9445   0.9482   0.9605   0.9662   0.9726
  0.9769   0.9828   0.9918   1.0099   1.0123   1.0234   1.0350   1.0516
  1.0755   1.0772   1.0965   1.1189   1.1302   1.1408   1.1462   1.2220
  1.2225   1.2370   1.2405   1.2598   1.2724   1.2806   1.2901   1.3018
  1.3195   1.3452   1.3489   1.3672   1.4032   1.4471   1.4852   1.4903
  1.5022   1.5155   1.5369   1.5478   1.5601   1.5624   1.5965   1.6000
  1.6239   1.6370   1.6491   1.6556   1.6724   1.6879   1.7163   1.7276
  1.7574   1.7760   1.7973   1.8120   1.8256   1.8495   1.8639   1.8768
  1.8963   1.9056   1.9109   1.9234   1.9325   1.9472   1.9537   1.9581
  1.9664   1.9798   2.0157   2.0226   2.0266   2.0810   2.0899   2.1373
  2.1414   2.2182   2.2329   2.2359   2.2592   2.2660   2.2779   2.2856
  2.3003   2.3056   2.3184   2.3285   2.3426   2.4013   2.4206   2.4335
  2.4360   2.4458   2.4595   2.5043   2.5141   2.5307   2.5527   2.5548
  2.5724   2.6025   2.6164   2.6501   2.6732   2.6884   2.7102   2.7169
  2.7213   2.7290   2.7343   2.7448   2.7704   2.7770   2.7871   2.7957
  2.8024   2.8143   2.8407   2.8449   2.8601   2.8918   2.9161   2.9895
  2.9947   3.0659   3.0872   3.1284   3.1323   3.1526   3.1636   3.2115
  3.2183   3.2278   3.3305   3.3570   3.3802   3.4274   3.5133   3.5441
  3.6063   3.6895   3.7097   3.7532   3.8579   3.9999   4.0247   4.0702
  4.0928   4.1349   4.3828   4.8076   4.8297   9.7474   9.7946   9.8105
  9.8136  23.4021  23.5821  23.8413  23.8799  23.9009  23.9302  23.9694
 24.0267  24.0431  24.0676  24.1264  24.1638  25.7763  25.8192  25.8952
 25.8978  26.0874  26.1070  26.1770  26.2394  26.4643  26.6402  26.7118
 26.8477 215.7368 215.7902 215.8102 215.8121
 --------------------------------------------------------------

          Ground-State Mulliken Net Atomic Charges

     Atom                 Charge (a.u.)
  ----------------------------------------
      1 C                     0.462035
      2 C                    -1.281231
      3 H                     0.215404
      4 C                    -0.306096
      5 Cl                    0.599125
      6 C                    -0.151649
      7 Cl                    0.616941
      8 C                    -0.246946
      9 Cl                    0.569198
     10 C                    -0.827907
     11 H                     0.223333
     12 C                     0.756246
     13 C                    -0.460338
     14 Cl                    0.476529
     15 C                    -0.292915
     16 H                     0.200848
     17 C                    -0.406849
     18 H                     0.166826
     19 C                    -0.210516
     20 H                     0.178685
     21 C                    -0.463721
     22 H                     0.182998
  ----------------------------------------
  Sum of atomic charges =     0.000000

 -----------------------------------------------------------------
                    Cartesian Multipole Moments
 -----------------------------------------------------------------
    Charge (ESU x 10^10)
                -0.0000
    Dipole Moment (Debye)
         X       2.7959      Y       1.0048      Z      -2.5309
       Tot       3.9028
    Quadrupole Moments (Debye-Ang)
        XX    -117.6987     XY       0.6094     YY    -121.7224
        XZ      -3.1513     YZ      -2.2690     ZZ    -118.1511
    Octopole Moments (Debye-Ang^2)
       XXX     171.8886    XXY      17.0823    XYY      41.4851
       YYY      76.6375    XXZ     -75.6646    XYZ      -2.1789
       YYZ     -51.6442    XZZ      57.8509    YZZ      32.4837
       ZZZ    -154.6087
    Hexadecapole Moments (Debye-Ang^3)
      XXXX   -4747.6519   XXXY     203.9675   XXYY    -949.5477
      XYYY     255.3219   YYYY    -716.1305   XXXZ     713.9972
      XXYZ       7.2179   XYYZ     274.8716   YYYZ      -9.4995
      XXZZ   -1197.1856   XYZZ     107.4513   YYZZ    -556.5621
      XZZZ     818.4497   YZZZ     -20.4361   ZZZZ   -2646.3354
 -----------------------------------------------------------------
 Calculating analytic gradient of the SCF energy
 Gradient of SCF Energy
            1           2           3           4           5           6
    1  -0.0000936   0.0000135   0.0000039   0.0000305  -0.0000264  -0.0001156
    2  -0.0000103  -0.0000131  -0.0000589  -0.0000278  -0.0000171   0.0000167
    3  -0.0000338  -0.0000338   0.0000095  -0.0000372   0.0000142   0.0001187
            7           8           9          10          11          12
    1   0.0000620   0.0000956  -0.0000219  -0.0000237   0.0000048   0.0000514
    2   0.0000065  -0.0000040   0.0000301   0.0000272   0.0000181  -0.0000309
    3  -0.0000559  -0.0001022  -0.0000194   0.0000592  -0.0000128   0.0000241
           13          14          15          16          17          18
    1   0.0000238  -0.0000680   0.0000077  -0.0000209  -0.0000423   0.0000130
    2   0.0000913  -0.0000367  -0.0000024  -0.0000122  -0.0000006   0.0000082
    3  -0.0000775   0.0000759  -0.0000083  -0.0000032   0.0000265   0.0000083
           19          20          21          22
    1  -0.0000083   0.0000335   0.0000675   0.0000136
    2  -0.0000384   0.0000089   0.0000460  -0.0000008
    3   0.0000700   0.0000215  -0.0000566   0.0000127
 Max gradient component =       1.187E-04
 RMS gradient           =       4.497E-05
 Gradient time:  CPU 190.02 s  wall 190.05 s
 Geometry Optimization Parameters
   NAtoms,    NIC,     NZ,  NCons,   NDum,   NFix, NCnnct, MaxDiis
       22     155      22       0       0       0       0       0

 Cartesian Hessian Update
 Hessian updated using BFGS update


** GEOMETRY OPTIMIZATION IN DELOCALIZED INTERNAL COORDINATES **
   Searching for a Minimum

   Optimization Cycle:   6

                       Coordinates (Angstroms)
     ATOM                X               Y               Z
      1  C         0.0013664162   -0.0531954391    0.0307595981
      2  C        -0.0129161075    0.1112720910    1.4175211487
      3  H         0.9122333177    0.1895640846    1.9718275453
      4  C        -1.2164628432    0.1879833378    2.1063309202
      5  Cl       -1.1616167068    0.4003655825    3.8405583198
      6  C        -2.4436983875    0.1036914497    1.4328659698
      7  Cl       -3.9467189784    0.1942702834    2.2980510397
      8  C        -2.4194945160   -0.0565640087    0.0418847723
      9  Cl       -3.9052888623   -0.1657152310   -0.8726009354
     10  C        -1.2149023660   -0.1331630721   -0.6496218742
     11  H        -1.2347314073   -0.2700948003   -1.7229551864
     12  C         1.2826513368   -0.0857563815   -0.7274400103
     13  C         2.3013258239   -1.0215721363   -0.4936531732
     14  Cl        2.0992895363   -2.2993017303    0.7026736184
     15  C         3.4892273382   -1.0042510042   -1.2203029646
     16  H         4.2479780520   -1.7486602977   -1.0154702066
     17  C         3.6832501838   -0.0411143307   -2.2052278048
     18  H         4.6102929555   -0.0289904608   -2.7664367188
     19  C         2.6857523559    0.8952827477   -2.4664684236
     20  H         2.8290675092    1.6493073550   -3.2313160040
     21  C         1.5038612616    0.8662993318   -1.7348628277
     22  H         0.7335310841    1.6052532794   -1.9235239924
   Point Group: c1    Number of degrees of freedom:    60


   Energy is  -2301.897719458

 Hessian updated using BFGS update

 60 Hessian modes will be used to form the next step
  Hessian Eigenvalues:
     0.005257    0.019225    0.020123    0.023008    0.023347    0.023564
     0.023646    0.023783    0.023937    0.024001    0.024064    0.024106
     0.024118    0.024120    0.024137    0.024183    0.024239    0.024918
     0.029129    0.157798    0.159756    0.159993    0.160074    0.160184
     0.160874    0.216484    0.224061    0.230537    0.234977    0.239393
     0.247198    0.249726    0.249995    0.250918    0.253171    0.262911
     0.287737    0.300618    0.301285    0.306309    0.332589    0.340811
     0.356549    0.356665    0.356667    0.356772    0.357166    0.358952
     0.429221    0.431764    0.433118    0.452984    0.460032    0.468970
     0.473994    0.477127    0.478487    0.487518    0.496422    0.497009

 Minimum search - taking simple RFO step
 Searching for Lamda that Minimizes Along All modes
 Value Taken    Lamda =   0.00000000
 Step Taken.  Stepsize is  0.010294

                             Maximum     Tolerance    Cnvgd?
         Gradient           0.000232      0.000300     YES
         Displacement       0.009012      0.001200      NO
         Energy change     -0.000002      0.000001      NO


 New Cartesian Coordinates Obtained by Inverse Iteration

 Displacement from previous Coordinates is:  0.036074
 ----------------------------------------------------------------
             Standard Nuclear Orientation (Angstroms)
    I     Atom           X                Y                Z
 ----------------------------------------------------------------
    1      C       0.0014062485    -0.0532796868     0.0308982358
    2      C      -0.0129045962     0.1141504541     1.4173649737
    3      H       0.9122852948     0.1950726120     1.9712487679
    4      C      -1.2164769546     0.1909403998     2.1060199198
    5      Cl     -1.1618487868     0.4069979467     3.8398301874
    6      C      -2.4436677649     0.1036860858     1.4327442338
    7      Cl     -3.9468618216     0.1939944608     2.2978920871
    8      C      -2.4193876020    -0.0593556197     0.0422075849
    9      Cl     -3.9051378030    -0.1721187374    -0.8720198515
   10      C      -1.2147059773    -0.1359774955    -0.6492934520
   11      H      -1.2344209655    -0.2748807516    -1.7223760593
   12      C       1.2827462894    -0.0858609604    -0.7273874570
   13      C       2.3000546825    -1.0236666190    -0.4957567441
   14      Cl      2.0964743820    -2.3035573604     0.6978081342
   15      C       3.4879835326    -1.0062400661    -1.2223838915
   16      H       4.2457950982    -1.7521123085    -1.0193359364
   17      C       3.6832713071    -0.0410587147    -2.2050977373
   18      H       4.6102395921    -0.0289111106    -2.7664137297
   19      C       2.6870086174     0.8973070671    -2.4641593274
   20      H       2.8314053920     1.6529417770    -3.2272169178
   21      C       1.5050616343     0.8682337065    -1.7325188343
   22      H       0.7356771974     1.6086055709    -1.9194613758
 ----------------------------------------------------------------
 Nuclear Repulsion Energy =        1448.27698220 hartrees
 There are       73 alpha and       73 beta electrons
 Applying Cartesian multipole field
    Component          Value
    ---------          -----
     (2,0,0)        1.00000E-11
     (0,2,0)        2.00000E-11
     (0,0,2)       -3.00000E-11
 Nucleus-field energy     =    -0.0000000129 hartrees
 Requested basis set is 6-311++G(d,p)
 There are 154 shells and 426 basis functions
 A cutoff of  1.0D-15 yielded   9401 shell pairs
 There are     76793 function pairs (     82455 Cartesian)
 Smallest overlap matrix eigenvalue = 3.84E-07
 Linear dependence detected in AO basis
 Number of orthogonalized atomic orbitals = 422
 Maximum deviation from orthogonality = 3.793E-10
 Guess from superposition of atomic densities
 Warning:  Energy on first SCF cycle will be non-variational
 SAD guess density has 146.000000 electrons

 -----------------------------------------------------------------------
  General SCF calculation program by
  Eric Jon Sundstrom, Paul Horn, Yuezhi Mao, Dmitri Zuev, Alec White,
  David Stuck, Shaama M.S., Shane Yost, Joonho Lee, David Small,
  Daniel Levine, Susi Lehtola, Hugh Burton, Evgeny Epifanovsky,
  Bang C. Huynh
 -----------------------------------------------------------------------
 Exchange:     0.2000 Hartree-Fock + 0.0800 Slater + 0.7200 B88
 Correlation:  0.1900 VWN1RPA + 0.8100 LYP
 Using SG-1 standard quadrature grid
 A restricted SCF calculation will be
 performed using DIIS
 SCF converges when DIIS error is below 1.0e-08
 ---------------------------------------
  Cycle       Energy         DIIS error
 ---------------------------------------
    1   -2305.6513847314      3.02e-02  
    2   -2301.7355102259      2.60e-03  
    3   -2301.6220083564      3.30e-03  
    4   -2301.8848668336      7.09e-04  
    5   -2301.8949860937      3.41e-04  
    6   -2301.8974592441      1.07e-04  
    7   -2301.8976803763      4.03e-05  
    8   -2301.8977166624      1.23e-05  
    9   -2301.8977198068      3.05e-06  
   10   -2301.8977200065      1.02e-06  
   11   -2301.8977200304      3.02e-07  
   12   -2301.8977200324      1.27e-07  
   13   -2301.8977200326      3.83e-08  
   14   -2301.8977200327      1.07e-08  
   15   -2301.8977200325      4.12e-09  Convergence criterion met
 ---------------------------------------
 SCF time:   CPU 565.53s  wall 566.00s 
 SCF   energy in the final basis set =    -2301.8977200325
 Total energy in the final basis set =    -2301.8977200325

 --------------------------------------------------------------

                    Orbital Energies (a.u.)
 --------------------------------------------------------------

 Alpha MOs
 -- Occupied --
********-101.5713-101.5700-101.5653 -10.2700 -10.2677 -10.2671 -10.2581
-10.2226 -10.2209 -10.2107 -10.2097 -10.2045 -10.2044 -10.2028 -10.1999
 -9.4869  -9.4858  -9.4846  -9.4800  -7.2518  -7.2507  -7.2493  -7.2447
 -7.2418  -7.2408  -7.2407  -7.2400  -7.2395  -7.2389  -7.2349  -7.2345
 -0.9455  -0.9153  -0.8942  -0.8732  -0.8574  -0.8501  -0.7950  -0.7604
 -0.7572  -0.7417  -0.6562  -0.6396  -0.6261  -0.6055  -0.5499  -0.5279
 -0.5240  -0.4949  -0.4913  -0.4740  -0.4594  -0.4581  -0.4507  -0.4450
 -0.4206  -0.4167  -0.4035  -0.3848  -0.3842  -0.3810  -0.3600  -0.3518
 -0.3469  -0.3405  -0.3365  -0.3268  -0.3152  -0.2891  -0.2714  -0.2684
 -0.2579
 -- Virtual --
 -0.0621  -0.0504  -0.0408  -0.0326  -0.0266  -0.0154  -0.0037   0.0026
  0.0114   0.0156   0.0184   0.0239   0.0280   0.0334   0.0388   0.0463
  0.0523   0.0577   0.0641   0.0697   0.0738   0.0761   0.0787   0.0863
  0.0899   0.0911   0.0983   0.0998   0.1007   0.1057   0.1067   0.1117
  0.1144   0.1166   0.1183   0.1218   0.1254   0.1272   0.1278   0.1327
  0.1342   0.1369   0.1441   0.1466   0.1496   0.1580   0.1663   0.1678
  0.1691   0.1724   0.1734   0.1740   0.1801   0.1871   0.1915   0.1945
  0.2013   0.2054   0.2132   0.2144   0.2242   0.2258   0.2309   0.2320
  0.2430   0.2461   0.2492   0.2548   0.2580   0.2588   0.2620   0.2679
  0.2704   0.2751   0.2775   0.2822   0.2844   0.2876   0.2901   0.2948
  0.2975   0.3032   0.3106   0.3170   0.3201   0.3282   0.3345   0.3377
  0.3517   0.3541   0.3775   0.4246   0.4345   0.4365   0.4411   0.4485
  0.4568   0.4596   0.4667   0.4700   0.4814   0.4883   0.4920   0.4942
  0.5047   0.5092   0.5234   0.5321   0.5430   0.5539   0.5608   0.5654
  0.5726   0.5742   0.5813   0.5841   0.5927   0.6029   0.6086   0.6182
  0.6203   0.6249   0.6350   0.6426   0.6503   0.6535   0.6750   0.6815
  0.6875   0.6964   0.7003   0.7068   0.7100   0.7226   0.7327   0.7432
  0.7495   0.7571   0.7894   0.8035   0.8126   0.8299   0.8319   0.8375
  0.8438   0.8479   0.8515   0.8518   0.8543   0.8582   0.8622   0.8664
  0.8718   0.8783   0.8867   0.8891   0.8964   0.8998   0.9033   0.9105
  0.9246   0.9296   0.9405   0.9445   0.9482   0.9605   0.9662   0.9725
  0.9770   0.9828   0.9919   1.0100   1.0125   1.0235   1.0349   1.0514
  1.0756   1.0770   1.0965   1.1192   1.1305   1.1410   1.1461   1.2218
  1.2225   1.2370   1.2407   1.2600   1.2724   1.2807   1.2901   1.3018
  1.3195   1.3452   1.3489   1.3674   1.4032   1.4467   1.4852   1.4903
  1.5021   1.5158   1.5369   1.5479   1.5601   1.5626   1.5965   1.6001
  1.6241   1.6369   1.6490   1.6556   1.6722   1.6879   1.7164   1.7277
  1.7575   1.7761   1.7973   1.8121   1.8256   1.8495   1.8636   1.8767
  1.8962   1.9054   1.9109   1.9235   1.9327   1.9475   1.9539   1.9582
  1.9660   1.9799   2.0159   2.0228   2.0265   2.0811   2.0899   2.1369
  2.1413   2.2182   2.2329   2.2359   2.2592   2.2661   2.2779   2.2856
  2.3000   2.3056   2.3182   2.3286   2.3430   2.4016   2.4207   2.4336
  2.4360   2.4458   2.4594   2.5042   2.5141   2.5308   2.5527   2.5547
  2.5725   2.6025   2.6163   2.6503   2.6733   2.6884   2.7101   2.7169
  2.7213   2.7292   2.7344   2.7450   2.7703   2.7770   2.7871   2.7953
  2.8020   2.8141   2.8408   2.8449   2.8601   2.8914   2.9161   2.9897
  2.9948   3.0661   3.0872   3.1284   3.1322   3.1526   3.1634   3.2113
  3.2182   3.2279   3.3304   3.3569   3.3802   3.4275   3.5132   3.5442
  3.6064   3.6895   3.7097   3.7534   3.8581   3.9999   4.0247   4.0702
  4.0927   4.1348   4.3820   4.8078   4.8298   9.7474   9.7945   9.8106
  9.8135  23.4022  23.5821  23.8413  23.8800  23.9009  23.9302  23.9694
 24.0268  24.0430  24.0675  24.1265  24.1637  25.7763  25.8191  25.8950
 25.8978  26.0873  26.1069  26.1770  26.2395  26.4644  26.6401  26.7117
 26.8474 215.7369 215.7901 215.8103 215.8121
 --------------------------------------------------------------

          Ground-State Mulliken Net Atomic Charges

     Atom                 Charge (a.u.)
  ----------------------------------------
      1 C                     0.463023
      2 C                    -1.279213
      3 H                     0.215636
      4 C                    -0.305170
      5 Cl                    0.598699
      6 C                    -0.154488
      7 Cl                    0.616879
      8 C                    -0.245181
      9 Cl                    0.569149
     10 C                    -0.828666
     11 H                     0.223365
     12 C                     0.759069
     13 C                    -0.466416
     14 Cl                    0.476295
     15 C                    -0.292689
     16 H                     0.200837
     17 C                    -0.405660
     18 H                     0.166836
     19 C                    -0.211420
     20 H                     0.178645
     21 C                    -0.462822
     22 H                     0.183291
  ----------------------------------------
  Sum of atomic charges =     0.000000

 -----------------------------------------------------------------
                    Cartesian Multipole Moments
 -----------------------------------------------------------------
    Charge (ESU x 10^10)
                 0.0000
    Dipole Moment (Debye)
         X       2.7970      Y       1.0073      Z      -2.5284
       Tot       3.9027
    Quadrupole Moments (Debye-Ang)
        XX    -117.7007     XY       0.6147     YY    -121.7103
        XZ      -3.1509     YZ      -2.2638     ZZ    -118.1650
    Octopole Moments (Debye-Ang^2)
       XXX     171.9604    XXY      17.1421    XYY      41.5608
       YYY      76.8165    XXZ     -75.6269    XYZ      -2.1732
       YYZ     -51.6140    XZZ      57.8828    YZZ      32.5113
       ZZZ    -154.3657
    Hexadecapole Moments (Debye-Ang^3)
      XXXX   -4746.9275   XXXY     203.2887   XXYY    -949.6954
      XYYY     254.5503   YYYY    -718.8310   XXXZ     714.5999
      XXYZ       6.6751   XYYZ     274.9977   YYYZ     -11.3768
      XXZZ   -1196.6850   XYZZ     107.2270   YYZZ    -556.6779
      XZZZ     819.2227   YZZZ     -21.9307   ZZZZ   -2645.0029
 -----------------------------------------------------------------
 Calculating analytic gradient of the SCF energy
 Gradient of SCF Energy
            1           2           3           4           5           6
    1  -0.0001091  -0.0000219  -0.0000027   0.0000722  -0.0000222  -0.0000970
    2  -0.0000061  -0.0000030  -0.0000326  -0.0000176  -0.0000180   0.0000113
    3  -0.0000633   0.0000532  -0.0000033  -0.0000694   0.0000285   0.0000217
            7           8           9          10          11          12
    1   0.0000177   0.0000866  -0.0000389   0.0000165   0.0000040   0.0000821
    2   0.0000030   0.0000165   0.0000217   0.0000186   0.0000220  -0.0000085
    3  -0.0000388  -0.0000048  -0.0000311   0.0000350  -0.0000138  -0.0000109
           13          14          15          16          17          18
    1  -0.0000057  -0.0000225  -0.0000073  -0.0000107   0.0000025   0.0000045
    2   0.0000516  -0.0000441  -0.0000137  -0.0000167  -0.0000096   0.0000079
    3  -0.0000541   0.0000372   0.0000214  -0.0000059   0.0000229   0.0000047
           19          20          21          22
    1  -0.0000092   0.0000402   0.0000052   0.0000157
    2  -0.0000239   0.0000121   0.0000277   0.0000013
    3   0.0000380   0.0000221   0.0000001   0.0000104
 Max gradient component =       1.091E-04
 RMS gradient           =       3.507E-05
 Gradient time:  CPU 186.40 s  wall 186.44 s
 Geometry Optimization Parameters
   NAtoms,    NIC,     NZ,  NCons,   NDum,   NFix, NCnnct, MaxDiis
       22     155      22       0       0       0       0       0

 Cartesian Hessian Update
 Hessian updated using BFGS update


** GEOMETRY OPTIMIZATION IN DELOCALIZED INTERNAL COORDINATES **
   Searching for a Minimum

   Optimization Cycle:   7

                       Coordinates (Angstroms)
     ATOM                X               Y               Z
      1  C         0.0014062485   -0.0532796868    0.0308982358
      2  C        -0.0129045962    0.1141504541    1.4173649737
      3  H         0.9122852948    0.1950726120    1.9712487679
      4  C        -1.2164769546    0.1909403998    2.1060199198
      5  Cl       -1.1618487868    0.4069979467    3.8398301874
      6  C        -2.4436677649    0.1036860858    1.4327442338
      7  Cl       -3.9468618216    0.1939944608    2.2978920871
      8  C        -2.4193876020   -0.0593556197    0.0422075849
      9  Cl       -3.9051378030   -0.1721187374   -0.8720198515
     10  C        -1.2147059773   -0.1359774955   -0.6492934520
     11  H        -1.2344209655   -0.2748807516   -1.7223760593
     12  C         1.2827462894   -0.0858609604   -0.7273874570
     13  C         2.3000546825   -1.0236666190   -0.4957567441
     14  Cl        2.0964743820   -2.3035573604    0.6978081342
     15  C         3.4879835326   -1.0062400661   -1.2223838915
     16  H         4.2457950982   -1.7521123085   -1.0193359364
     17  C         3.6832713071   -0.0410587147   -2.2050977373
     18  H         4.6102395921   -0.0289111106   -2.7664137297
     19  C         2.6870086174    0.8973070671   -2.4641593274
     20  H         2.8314053920    1.6529417770   -3.2272169178
     21  C         1.5050616343    0.8682337065   -1.7325188343
     22  H         0.7356771974    1.6086055709   -1.9194613758
   Point Group: c1    Number of degrees of freedom:    60


   Energy is  -2301.897720033

 Hessian updated using BFGS update

 60 Hessian modes will be used to form the next step
  Hessian Eigenvalues:
     0.004552    0.019231    0.020139    0.022950    0.023351    0.023525
     0.023654    0.023695    0.023932    0.023963    0.024086    0.024106
     0.024118    0.024136    0.024143    0.024175    0.024261    0.024859
     0.027958    0.157681    0.159990    0.159995    0.160082    0.160321
     0.160640    0.213217    0.221389    0.230442    0.234958    0.236612
     0.246431    0.249283    0.250058    0.250578    0.251277    0.261696
     0.281378    0.300540    0.301436    0.301461    0.323906    0.344522
     0.356588    0.356664    0.356667    0.356726    0.357090    0.359125
     0.429118    0.429386    0.433715    0.452545    0.465498    0.470154
     0.472358    0.476374    0.478433    0.480547    0.495470    0.497391

 Minimum search - taking simple RFO step
 Searching for Lamda that Minimizes Along All modes
 Value Taken    Lamda =   0.00000000
 Step Taken.  Stepsize is  0.004194

                             Maximum     Tolerance    Cnvgd?
         Gradient           0.000075      0.000300     YES
         Displacement       0.003529      0.001200      NO
         Energy change     -0.000001      0.000001     YES

 Final energy is   -2301.8977200325426     


 ******************************
 **  OPTIMIZATION CONVERGED  **
 ******************************

                       Coordinates (Angstroms)
     ATOM                X               Y               Z
      1  C         0.0014062485   -0.0532796868    0.0308982358
      2  C        -0.0129045962    0.1141504541    1.4173649737
      3  H         0.9122852948    0.1950726120    1.9712487679
      4  C        -1.2164769546    0.1909403998    2.1060199198
      5  Cl       -1.1618487868    0.4069979467    3.8398301874
      6  C        -2.4436677649    0.1036860858    1.4327442338
      7  Cl       -3.9468618216    0.1939944608    2.2978920871
      8  C        -2.4193876020   -0.0593556197    0.0422075849
      9  Cl       -3.9051378030   -0.1721187374   -0.8720198515
     10  C        -1.2147059773   -0.1359774955   -0.6492934520
     11  H        -1.2344209655   -0.2748807516   -1.7223760593
     12  C         1.2827462894   -0.0858609604   -0.7273874570
     13  C         2.3000546825   -1.0236666190   -0.4957567441
     14  Cl        2.0964743820   -2.3035573604    0.6978081342
     15  C         3.4879835326   -1.0062400661   -1.2223838915
     16  H         4.2457950982   -1.7521123085   -1.0193359364
     17  C         3.6832713071   -0.0410587147   -2.2050977373
     18  H         4.6102395921   -0.0289111106   -2.7664137297
     19  C         2.6870086174    0.8973070671   -2.4641593274
     20  H         2.8314053920    1.6529417770   -3.2272169178
     21  C         1.5050616343    0.8682337065   -1.7325188343
     22  H         0.7356771974    1.6086055709   -1.9194613758

Z-matrix Print:
$molecule
0 1
Cl
C  1 1.736729
C  2 1.400273 1 121.047372
C  3 1.391151 2 121.000344 1 -179.787000 0
H  4 1.082215 3 118.958130 2 179.222362 0
C  4 1.395861 3 120.594996 2 0.077898 0
C  6 1.396613 4 118.811321 3 -0.301067 0
H  7 1.081347 6 120.577244 4 -179.168371 0
C  7 1.388787 6 120.515706 4 0.277026 0
C  6 1.489259 4 120.012098 3 -177.723819 0
C  10 1.402872 6 123.674566 4 -123.267496 0
C  11 1.392647 10 121.604280 6 -179.353191 0
H  12 1.082512 11 119.383540 10 -179.509308 0
C  12 1.391201 11 119.800393 10 -0.025015 0
H  14 1.083740 12 119.584569 11 179.818673 0
C  14 1.392904 12 119.891285 11 -0.437621 0
H  16 1.083555 14 120.361835 12 179.944993 0
C  16 1.390375 14 119.739987 12 0.375015 0
H  18 1.083997 16 119.889902 14 178.869296 0
Cl 9 1.748074 7 118.136459 6 -179.767683 0
Cl 3 1.748136 2 120.804474 1 0.214646 0
Cl 11 1.761863 10 120.909393 6 2.591013 0
$end


 --------------------------------------------------------------

                    Orbital Energies (a.u.)
 --------------------------------------------------------------

 Alpha MOs
 -- Occupied --
********-101.5713-101.5700-101.5653 -10.2700 -10.2677 -10.2671 -10.2581
-10.2226 -10.2209 -10.2107 -10.2097 -10.2045 -10.2044 -10.2028 -10.1999
 -9.4869  -9.4858  -9.4846  -9.4800  -7.2518  -7.2507  -7.2493  -7.2447
 -7.2418  -7.2408  -7.2407  -7.2400  -7.2395  -7.2389  -7.2349  -7.2345
 -0.9455  -0.9153  -0.8942  -0.8732  -0.8574  -0.8501  -0.7950  -0.7604
 -0.7572  -0.7417  -0.6562  -0.6396  -0.6261  -0.6055  -0.5499  -0.5279
 -0.5240  -0.4949  -0.4913  -0.4740  -0.4594  -0.4581  -0.4507  -0.4450
 -0.4206  -0.4167  -0.4035  -0.3848  -0.3842  -0.3810  -0.3600  -0.3518
 -0.3469  -0.3405  -0.3365  -0.3268  -0.3152  -0.2891  -0.2714  -0.2684
 -0.2579
 -- Virtual --
 -0.0621  -0.0504  -0.0408  -0.0326  -0.0266  -0.0154  -0.0037   0.0026
  0.0114   0.0156   0.0184   0.0239   0.0280   0.0334   0.0388   0.0463
  0.0523   0.0577   0.0641   0.0697   0.0738   0.0761   0.0787   0.0863
  0.0899   0.0911   0.0983   0.0998   0.1007   0.1057   0.1067   0.1117
  0.1144   0.1166   0.1183   0.1218   0.1254   0.1272   0.1278   0.1327
  0.1342   0.1369   0.1441   0.1466   0.1496   0.1580   0.1663   0.1678
  0.1691   0.1724   0.1734   0.1740   0.1801   0.1871   0.1915   0.1945
  0.2013   0.2054   0.2132   0.2144   0.2242   0.2258   0.2309   0.2320
  0.2430   0.2461   0.2492   0.2548   0.2580   0.2588   0.2620   0.2679
  0.2704   0.2751   0.2775   0.2822   0.2844   0.2876   0.2901   0.2948
  0.2975   0.3032   0.3106   0.3170   0.3201   0.3282   0.3345   0.3377
  0.3517   0.3541   0.3775   0.4246   0.4345   0.4365   0.4411   0.4485
  0.4568   0.4596   0.4667   0.4700   0.4814   0.4883   0.4920   0.4942
  0.5047   0.5092   0.5234   0.5321   0.5430   0.5539   0.5608   0.5654
  0.5726   0.5742   0.5813   0.5841   0.5927   0.6029   0.6086   0.6182
  0.6203   0.6249   0.6350   0.6426   0.6503   0.6535   0.6750   0.6815
  0.6875   0.6964   0.7003   0.7068   0.7100   0.7226   0.7327   0.7432
  0.7495   0.7571   0.7894   0.8035   0.8126   0.8299   0.8319   0.8375
  0.8438   0.8479   0.8515   0.8518   0.8543   0.8582   0.8622   0.8664
  0.8718   0.8783   0.8867   0.8891   0.8964   0.8998   0.9033   0.9105
  0.9246   0.9296   0.9405   0.9445   0.9482   0.9605   0.9662   0.9725
  0.9770   0.9828   0.9919   1.0100   1.0125   1.0235   1.0349   1.0514
  1.0756   1.0770   1.0965   1.1192   1.1305   1.1410   1.1461   1.2218
  1.2225   1.2370   1.2407   1.2600   1.2724   1.2807   1.2901   1.3018
  1.3195   1.3452   1.3489   1.3674   1.4032   1.4467   1.4852   1.4903
  1.5021   1.5158   1.5369   1.5479   1.5601   1.5626   1.5965   1.6001
  1.6241   1.6369   1.6490   1.6556   1.6722   1.6879   1.7164   1.7277
  1.7575   1.7761   1.7973   1.8121   1.8256   1.8495   1.8636   1.8767
  1.8962   1.9054   1.9109   1.9235   1.9327   1.9475   1.9539   1.9582
  1.9660   1.9799   2.0159   2.0228   2.0265   2.0811   2.0899   2.1369
  2.1413   2.2182   2.2329   2.2359   2.2592   2.2661   2.2779   2.2856
  2.3000   2.3056   2.3182   2.3286   2.3430   2.4016   2.4207   2.4336
  2.4360   2.4458   2.4594   2.5042   2.5141   2.5308   2.5527   2.5547
  2.5725   2.6025   2.6163   2.6503   2.6733   2.6884   2.7101   2.7169
  2.7213   2.7292   2.7344   2.7450   2.7703   2.7770   2.7871   2.7953
  2.8020   2.8141   2.8408   2.8449   2.8601   2.8914   2.9161   2.9897
  2.9948   3.0661   3.0872   3.1284   3.1322   3.1526   3.1634   3.2113
  3.2182   3.2279   3.3304   3.3569   3.3802   3.4275   3.5132   3.5442
  3.6064   3.6895   3.7097   3.7534   3.8581   3.9999   4.0247   4.0702
  4.0927   4.1348   4.3820   4.8078   4.8298   9.7474   9.7945   9.8106
  9.8135  23.4022  23.5821  23.8413  23.8800  23.9009  23.9302  23.9694
 24.0268  24.0430  24.0675  24.1265  24.1637  25.7763  25.8191  25.8950
 25.8978  26.0873  26.1069  26.1770  26.2395  26.4644  26.6401  26.7117
 26.8474 215.7369 215.7901 215.8103 215.8121
 --------------------------------------------------------------

          Ground-State Mulliken Net Atomic Charges

     Atom                 Charge (a.u.)
  ----------------------------------------
      1 C                     0.463023
      2 C                    -1.279213
      3 H                     0.215636
      4 C                    -0.305170
      5 Cl                    0.598699
      6 C                    -0.154488
      7 Cl                    0.616879
      8 C                    -0.245181
      9 Cl                    0.569149
     10 C                    -0.828666
     11 H                     0.223365
     12 C                     0.759069
     13 C                    -0.466416
     14 Cl                    0.476295
     15 C                    -0.292689
     16 H                     0.200837
     17 C                    -0.405660
     18 H                     0.166836
     19 C                    -0.211420
     20 H                     0.178645
     21 C                    -0.462822
     22 H                     0.183291
  ----------------------------------------
  Sum of atomic charges =     0.000000

 -----------------------------------------------------------------
                    Cartesian Multipole Moments
 -----------------------------------------------------------------
    Charge (ESU x 10^10)
                 0.0000
    Dipole Moment (Debye)
         X       2.7970      Y       1.0073      Z      -2.5284
       Tot       3.9027
    Quadrupole Moments (Debye-Ang)
        XX    -117.7007     XY       0.6147     YY    -121.7103
        XZ      -3.1509     YZ      -2.2638     ZZ    -118.1650
    Octopole Moments (Debye-Ang^2)
       XXX     171.9604    XXY      17.1421    XYY      41.5608
       YYY      76.8165    XXZ     -75.6269    XYZ      -2.1732
       YYZ     -51.6140    XZZ      57.8828    YZZ      32.5113
       ZZZ    -154.3657
    Hexadecapole Moments (Debye-Ang^3)
      XXXX   -4746.9275   XXXY     203.2887   XXYY    -949.6954
      XYYY     254.5503   YYYY    -718.8310   XXXZ     714.5999
      XXYZ       6.6751   XYYZ     274.9977   YYYZ     -11.3768
      XXZZ   -1196.6850   XYZZ     107.2270   YYZZ    -556.6779
      XZZZ     819.2227   YZZZ     -21.9307   ZZZZ   -2645.0029
 -----------------------------------------------------------------
Archival summary:
1\1\december\OPT\ProcedureUnspecified\BasisUnspecified\l4126\taweetha\ThuJan1611:29:292020ThuJan1611:29:292020\0\\#,OPT,ProcedureUnspecified,BasisUnspecified,\\0,1\Cl\C,1,1.73673\C,2,1.40027,1,121.047\C,3,1.39115,2,121,1,-179.787,0\H,4,1.08221,3,118.958,2,179.222,0\C,4,1.39586,3,120.595,2,0.0778976,0\C,6,1.39661,4,118.811,3,-0.301067,0\H,7,1.08135,6,120.577,4,-179.168,0\C,7,1.38879,6,120.516,4,0.277026,0\C,6,1.48926,4,120.012,3,-177.724,0\C,10,1.40287,6,123.675,4,-123.267,0\C,11,1.39265,10,121.604,6,-179.353,0\H,12,1.08251,11,119.384,10,-179.509,0\C,12,1.3912,11,119.8,10,-0.0250146,0\H,14,1.08374,12,119.585,11,179.819,0\C,14,1.3929,12,119.891,11,-0.437621,0\H,16,1.08355,14,120.362,12,179.945,0\C,16,1.39037,14,119.74,12,0.375015,0\H,18,1.084,16,119.89,14,178.869,0\Cl,9,1.74807,7,118.136,6,-179.768,0\Cl,3,1.74814,2,120.804,1,0.214646,0\Cl,11,1.76186,10,120.909,6,2.59101,0\\\@

 Total job time:  5290.46s(wall), 5289.62s(cpu) 
 Thu Jan 16 11:29:29 2020

        *************************************************************
        *                                                           *
        *  Thank you very much for using Q-Chem.  Have a nice day.  *
        *                                                           *
        *************************************************************


 
User input: 2 of 2 
 
                  Welcome to Q-Chem
     A Quantum Leap Into The Future Of Chemistry


 Q-Chem 5.2 (devel), Q-Chem, Inc., Pleasanton, CA (2019)

 Yihan Shao,  Zhengting Gan,  E. Epifanovsky,  A. T. B. Gilbert,  M. Wormit,  
 J. Kussmann,  A. W. Lange,  A. Behn,  Jia Deng,  Xintian Feng,  D. Ghosh,  
 M. Goldey,  P. R. Horn,  L. D. Jacobson,  I. Kaliman,  T. Kus,  A. Landau,  
 Jie Liu,  E. I. Proynov,  R. M. Richard,  R. P. Steele,  E. J. Sundstrom,  
 H. L. Woodcock III,  P. M. Zimmerman,  D. Zuev,  B. Albrecht,  E. Alguire,  
 S. A. Baeppler,  D. Barton,  Z. Benda,  Y. A. Bernard,  E. J. Berquist,  
 K. B. Bravaya,  H. Burton,  D. Casanova,  Chun-Min Chang,  Yunqing Chen,  
 A. Chien,  K. D. Closser,  M. P. Coons,  S. Coriani,  S. Dasgupta,  
 A. L. Dempwolff,  M. Diedenhofen,  Hainam Do,  R. G. Edgar,  Po-Tung Fang,  
 S. Faraji,  S. Fatehi,  Qingguo Feng,  K. D. Fenk,  J. Fosso-Tande,  
 J. Gayvert,  Qinghui Ge,  A. Ghysels,  G. Gidofalvi,  J. Gomes,  
 J. Gonthier,  A. Gunina,  D. Hait,  M. W. D. Hanson-Heine,  
 P. H. P. Harbach,  A. W. Hauser,  M. F. Herbst,  J. E. Herr,  
 E. G. Hohenstein,  Z. C. Holden,  Kerwin Hui,  B. C. Huynh,  T.-C. Jagau,  
 Hyunjun Ji,  B. Kaduk,  K. Khistyaev,  Jaehoon Kim,  P. Klunzinger,  K. Koh,  
 D. Kosenkov,  L. Koulias,  T. Kowalczyk,  C. M. Krauter,  A. Kunitsa,  
 Ka Un Lao,  A. Laurent,  K. V. Lawler,  Joonho Lee,  D. Lefrancois,  
 S. Lehtola,  D. S. Levine,  Yi-Pei Li,  You-Sheng Lin,  Fenglai Liu,  
 E. Livshits,  A. Luenser,  P. Manohar,  E. Mansoor,  S. F. Manzer,  
 Shan-Ping Mao,  Yuezhi Mao,  N. Mardirossian,  A. V. Marenich,  
 T. Markovich,  L. A. Martinez-Martinez,  S. A. Maurer,  N. J. Mayhall,  
 S. C. McKenzie,  J.-M. Mewes,  P. Morgante,  A. F. Morrison,  
 J. W. Mullinax,  K. Nanda,  T. S. Nguyen-Beck,  R. Olivares-Amaya,  
 J. A. Parkhill,  Zheng Pei,  T. M. Perrine,  F. Plasser,  P. Pokhilko,  
 S. Prager,  A. Prociuk,  E. Ramos,  D. R. Rehn,  F. Rob,  M. Scheurer,  
 M. Schneider,  N. Sergueev,  S. M. Sharada,  S. Sharma,  D. W. Small,  
 T. Stauch,  T. Stein,  Yu-Chuan Su,  A. J. W. Thom,  A. Tkatchenko,  
 T. Tsuchimochi,  N. M. Tubman,  L. Vogt,  M. L. Vidal,  O. Vydrov,  
 M. A. Watson,  J. Wenzel,  M. de Wergifosse,  T. A. Wesolowski,  A. White,  
 J. Witte,  A. Yamada,  Jun Yang,  K. Yao,  S. Yeganeh,  S. R. Yost,  
 Zhi-Qiang You,  A. Zech,  Igor Ying Zhang,  Xing Zhang,  Yan Zhao,  
 Ying Zhu,  B. R. Brooks,  G. K. L. Chan,  C. J. Cramer,  M. S. Gordon,  
 W. J. Hehre,  A. Klamt,  M. W. Schmidt,  C. D. Sherrill,  D. G. Truhlar,  
 A. Aspuru-Guzik,  R. Baer,  A. T. Bell,  N. A. Besley,  Jeng-Da Chai,  
 A. E. DePrince, III,  R. A. DiStasio Jr.,  A. Dreuw,  B. D. Dunietz,  
 T. R. Furlani,  Chao-Ping Hsu,  Yousung Jung,  Jing Kong,  D. S. Lambrecht,  
 WanZhen Liang,  C. Ochsenfeld,  V. A. Rassolov,  L. V. Slipchenko,  
 J. E. Subotnik,  T. Van Voorhis,  J. M. Herbert,  A. I. Krylov,  
 P. M. W. Gill,  M. Head-Gordon

 Contributors to earlier versions of Q-Chem not listed above: 
 R. D. Adamson,  B. Austin,  J. Baker,  G. J. O. Beran,  K. Brandhorst,  
 S. T. Brown,  E. F. C. Byrd,  A. K. Chakraborty,  C.-L. Cheng,  
 Siu Hung Chien,  D. M. Chipman,  D. L. Crittenden,  H. Dachsel,  
 R. J. Doerksen,  A. D. Dutoi,  L. Fusti-Molnar,  W. A. Goddard III,  
 A. Golubeva-Zadorozhnaya,  S. R. Gwaltney,  G. Hawkins,  A. Heyden,  
 S. Hirata,  G. Kedziora,  F. J. Keil,  C. Kelley,  Jihan Kim,  R. A. King,  
 R. Z. Khaliullin,  P. P. Korambath,  W. Kurlancheek,  A. M. Lee,  M. S. Lee,  
 S. V. Levchenko,  Ching Yeh Lin,  D. Liotard,  R. C. Lochan,  I. Lotan,  
 P. E. Maslen,  N. Nair,  D. P. O'Neill,  D. Neuhauser,  E. Neuscamman,  
 C. M. Oana,  R. Olson,  B. Peters,  R. Peverati,  P. A. Pieniazek,  
 Y. M. Rhee,  J. Ritchie,  M. A. Rohrdanz,  E. Rosta,  N. J. Russ,  
 H. F. Schaefer III,  N. E. Schultz,  N. Shenvi,  A. C. Simmonett,  A. Sodt,  
 D. Stuck,  K. S. Thanthiriwatte,  V. Vanovschi,  Tao Wang,  A. Warshel,  
 C. F. Williams,  Q. Wu,  X. Xu,  W. Zhang

 Please cite Q-Chem as follows:
 Y. Shao et al., Mol. Phys. 113, 184-215 (2015)
 DOI: 10.1080/00268976.2014.952696

 Q-Chem 5.2.1 for Intel X86 EM64T Linux

 Parts of Q-Chem use Armadillo 8.300.2 (Tropical Shenanigans).
 http://arma.sourceforge.net/

 Q-Chem begins on Thu Jan 16 11:29:29 2020  

Host: 
0

     Scratch files written to /scratch/taweetham/qchem15635//
NAlpha2: 146
NElect   146
Mult     1
The previous job contains 0 fragments, simply inherited here

 Q-Chem warning in module libgen/rem_setup.C, line 2168:

 Setting Thresh to 1e-14


Checking the input file for inconsistencies... 	...done.

--------------------------------------------------------------
User input:
--------------------------------------------------------------

$MOLECULE
READ
$END

$REM
   JOB_TYPE 	FREQUENCY
   BASIS 	6-311++G**
   METHOD	B3LYP
   SCF_GUESS_ALWAYS     TRUE
   S2THRESH     15
   THRESH       15
   MEM_TOTAL    10000
$END

--------------------------------------------------------------
 ----------------------------------------------------------------
             Standard Nuclear Orientation (Angstroms)
    I     Atom           X                Y                Z
 ----------------------------------------------------------------
    1      C       0.5324240986    -0.2305227771    -0.1881864948
    2      C      -0.1081857641     0.9726053070    -0.4925374190
    3      H       0.4642971928     1.8416119861    -0.7864806840
    4      C      -1.4923627988     1.0690984838    -0.4336158103
    5      Cl     -2.2295307052     2.6029642099    -0.8331186971
    6      C      -2.2809020004    -0.0321280820    -0.0697247170
    7      Cl     -4.0112754073     0.0938311768     0.0088304894
    8      C      -1.6300921819    -1.2354347522     0.2290459871
    9      Cl     -2.5404214738    -2.6559111544     0.6867886626
   10      C      -0.2436930606    -1.3340297362     0.1700636299
   11      H       0.2256819722    -2.2765839771     0.4199989393
   12      C       2.0117395240    -0.3638716341    -0.2965146362
   13      C       2.9188945568     0.4260759299     0.4253587599
   14      Cl      2.3518518923     1.6188936103     1.5914680880
   15      C       4.2955695006     0.2734333841     0.2806798014
   16      H       4.9630590722     0.8969756353     0.8616143723
   17      C       4.7967517731    -0.6822823521    -0.5973080232
   18      H       5.8686598495    -0.7960761229    -0.7093681068
   19      C       3.9203600427    -1.4879648652    -1.3204925212
   20      H       4.3023894965    -2.2341295991    -2.0070657627
   21      C       2.5480810376    -1.3263973895    -1.1659350078
   22      H       1.8637908514    -1.9395103457    -1.7411652811
 ----------------------------------------------------------------
 Molecular Point Group                 C1    NOp =  1
 Largest Abelian Subgroup              C1    NOp =  1
 Nuclear Repulsion Energy =        1448.27698220 hartrees
 There are       73 alpha and       73 beta electrons
 Requested basis set is 6-311++G(d,p)
 There are 154 shells and 426 basis functions

 Total QAlloc Memory Limit  10000 MB
 Mega-Array Size       188 MB
 MEM_STATIC part       192 MB
 A cutoff of  1.0D-15 yielded   9401 shell pairs
 There are     76793 function pairs (     82455 Cartesian)
 Smallest overlap matrix eigenvalue = 3.84E-07
 Linear dependence detected in AO basis
 Number of orthogonalized atomic orbitals = 422
 Maximum deviation from orthogonality = 2.731E-10
 Guess from superposition of atomic densities
 Warning:  Energy on first SCF cycle will be non-variational
 SAD guess density has 146.000000 electrons

 -----------------------------------------------------------------------
  General SCF calculation program by
  Eric Jon Sundstrom, Paul Horn, Yuezhi Mao, Dmitri Zuev, Alec White,
  David Stuck, Shaama M.S., Shane Yost, Joonho Lee, David Small,
  Daniel Levine, Susi Lehtola, Hugh Burton, Evgeny Epifanovsky,
  Bang C. Huynh
 -----------------------------------------------------------------------
 Exchange:     0.2000 Hartree-Fock + 0.0800 Slater + 0.7200 B88
 Correlation:  0.1900 VWN1RPA + 0.8100 LYP
 Using SG-1 standard quadrature grid
 A restricted SCF calculation will be
 performed using DIIS
 SCF converges when DIIS error is below 1.0e-08
 ---------------------------------------
  Cycle       Energy         DIIS error
 ---------------------------------------
    1   -2305.6512502009      3.02e-02  
    2   -2301.7353084596      2.60e-03  
    3   -2301.6218261503      3.30e-03  
    4   -2301.8846853405      7.09e-04  
    5   -2301.8948009414      3.41e-04  
    6   -2301.8972734713      1.07e-04  
    7   -2301.8974945526      4.02e-05  
    8   -2301.8975307968      1.23e-05  
    9   -2301.8975339424      3.05e-06  
   10   -2301.8975341424      1.02e-06  
   11   -2301.8975341661      3.02e-07  
   12   -2301.8975341678      1.27e-07  
   13   -2301.8975341682      3.83e-08  
   14   -2301.8975341683      1.07e-08  
   15   -2301.8975341683      4.11e-09  Convergence criterion met
 ---------------------------------------
 SCF time:   CPU 568.25s  wall 569.00s 
 SCF   energy in the final basis set =    -2301.8975341683
 Total energy in the final basis set =    -2301.8975341683

 --------------------------------------------------------------

                    Orbital Energies (a.u.)
 --------------------------------------------------------------

 Alpha MOs
 -- Occupied --
********-101.5712-101.5700-101.5653 -10.2700 -10.2677 -10.2671 -10.2581
-10.2226 -10.2209 -10.2107 -10.2097 -10.2045 -10.2044 -10.2028 -10.1999
 -9.4868  -9.4858  -9.4846  -9.4800  -7.2516  -7.2507  -7.2494  -7.2447
 -7.2418  -7.2409  -7.2407  -7.2400  -7.2394  -7.2388  -7.2348  -7.2344
 -0.9454  -0.9153  -0.8942  -0.8731  -0.8574  -0.8501  -0.7950  -0.7604
 -0.7572  -0.7417  -0.6562  -0.6396  -0.6261  -0.6055  -0.5499  -0.5279
 -0.5240  -0.4949  -0.4913  -0.4740  -0.4594  -0.4581  -0.4506  -0.4449
 -0.4206  -0.4167  -0.4035  -0.3848  -0.3841  -0.3809  -0.3600  -0.3517
 -0.3469  -0.3405  -0.3365  -0.3268  -0.3151  -0.2891  -0.2714  -0.2684
 -0.2579
 -- Virtual --
 -0.0621  -0.0504  -0.0408  -0.0326  -0.0266  -0.0153  -0.0036   0.0027
  0.0115   0.0157   0.0184   0.0240   0.0280   0.0336   0.0390   0.0467
  0.0525   0.0578   0.0643   0.0698   0.0738   0.0763   0.0788   0.0863
  0.0900   0.0911   0.0983   0.1000   0.1007   0.1056   0.1067   0.1116
  0.1145   0.1168   0.1184   0.1221   0.1255   0.1272   0.1279   0.1327
  0.1342   0.1369   0.1442   0.1467   0.1497   0.1582   0.1665   0.1681
  0.1697   0.1726   0.1735   0.1742   0.1802   0.1872   0.1915   0.1949
  0.2013   0.2056   0.2133   0.2146   0.2245   0.2257   0.2313   0.2322
  0.2428   0.2460   0.2494   0.2549   0.2580   0.2588   0.2620   0.2687
  0.2705   0.2752   0.2774   0.2823   0.2847   0.2876   0.2900   0.2949
  0.2977   0.3034   0.3111   0.3170   0.3203   0.3282   0.3349   0.3379
  0.3517   0.3543   0.3777   0.4246   0.4345   0.4366   0.4412   0.4484
  0.4570   0.4597   0.4667   0.4700   0.4816   0.4883   0.4920   0.4942
  0.5048   0.5092   0.5235   0.5322   0.5432   0.5542   0.5611   0.5654
  0.5726   0.5742   0.5814   0.5841   0.5928   0.6029   0.6086   0.6186
  0.6203   0.6250   0.6350   0.6427   0.6503   0.6536   0.6754   0.6815
  0.6877   0.6966   0.7005   0.7069   0.7100   0.7226   0.7327   0.7433
  0.7497   0.7571   0.7895   0.8034   0.8126   0.8299   0.8319   0.8375
  0.8438   0.8479   0.8515   0.8517   0.8543   0.8582   0.8622   0.8664
  0.8718   0.8783   0.8867   0.8891   0.8964   0.8998   0.9033   0.9105
  0.9246   0.9296   0.9405   0.9444   0.9482   0.9604   0.9662   0.9725
  0.9770   0.9830   0.9919   1.0100   1.0124   1.0235   1.0349   1.0515
  1.0756   1.0770   1.0966   1.1192   1.1306   1.1410   1.1462   1.2218
  1.2225   1.2370   1.2407   1.2601   1.2724   1.2807   1.2902   1.3018
  1.3195   1.3454   1.3489   1.3673   1.4033   1.4467   1.4853   1.4903
  1.5021   1.5159   1.5369   1.5479   1.5602   1.5626   1.5965   1.6002
  1.6241   1.6369   1.6491   1.6556   1.6722   1.6879   1.7164   1.7277
  1.7575   1.7761   1.7973   1.8121   1.8256   1.8495   1.8636   1.8768
  1.8962   1.9054   1.9109   1.9235   1.9327   1.9475   1.9539   1.9582
  1.9660   1.9799   2.0159   2.0228   2.0266   2.0812   2.0899   2.1369
  2.1413   2.2182   2.2329   2.2359   2.2592   2.2661   2.2779   2.2857
  2.3000   2.3057   2.3183   2.3288   2.3430   2.4016   2.4207   2.4337
  2.4360   2.4459   2.4595   2.5042   2.5142   2.5308   2.5527   2.5547
  2.5725   2.6025   2.6163   2.6504   2.6734   2.6884   2.7101   2.7169
  2.7213   2.7292   2.7344   2.7450   2.7703   2.7770   2.7871   2.7953
  2.8021   2.8141   2.8408   2.8449   2.8601   2.8915   2.9162   2.9897
  2.9949   3.0661   3.0873   3.1284   3.1322   3.1527   3.1635   3.2114
  3.2182   3.2279   3.3304   3.3569   3.3802   3.4276   3.5133   3.5441
  3.6064   3.6895   3.7097   3.7534   3.8582   3.9999   4.0247   4.0702
  4.0927   4.1348   4.3820   4.8078   4.8298   9.7474   9.7945   9.8107
  9.8136  23.4022  23.5821  23.8413  23.8800  23.9009  23.9302  23.9695
 24.0268  24.0431  24.0675  24.1265  24.1638  25.7764  25.8191  25.8955
 25.8981  26.0874  26.1067  26.1771  26.2402  26.4645  26.6400  26.7119
 26.8475 215.7369 215.7902 215.8103 215.8121
 --------------------------------------------------------------

          Ground-State Mulliken Net Atomic Charges

     Atom                 Charge (a.u.)
  ----------------------------------------
      1 C                     0.451397
      2 C                    -1.268766
      3 H                     0.215507
      4 C                    -0.303219
      5 Cl                    0.598821
      6 C                    -0.156301
      7 Cl                    0.617648
      8 C                    -0.241660
      9 Cl                    0.568259
     10 C                    -0.833969
     11 H                     0.223703
     12 C                     0.763153
     13 C                    -0.462963
     14 Cl                    0.476631
     15 C                    -0.296856
     16 H                     0.200971
     17 C                    -0.406563
     18 H                     0.166975
     19 C                    -0.212990
     20 H                     0.178598
     21 C                    -0.461399
     22 H                     0.183021
  ----------------------------------------
  Sum of atomic charges =     0.000000

 -----------------------------------------------------------------
                    Cartesian Multipole Moments
 -----------------------------------------------------------------
    Charge (ESU x 10^10)
                 0.0000
    Dipole Moment (Debye)
         X       3.4959      Y      -1.2505      Z      -1.2034
       Tot       3.9030
    Quadrupole Moments (Debye-Ang)
        XX    -111.9361     XY      -3.4935     YY    -119.2886
        XZ      -3.4009     YZ       2.3280     ZZ    -121.3434
    Octopole Moments (Debye-Ang^2)
       XXX      55.1199    XXY      -6.4996    XYY      -4.6200
       YYY       5.0656    XXZ      -6.3735    XYZ       9.6631
       YYZ      -3.4967    XZZ      -9.8199    YZZ      -1.8370
       ZZZ       6.5121
    Hexadecapole Moments (Debye-Ang^3)
      XXXX   -5186.4461   XXXY     -28.6875   XXYY   -1246.3230
      XYYY       6.2194   YYYY   -1762.2656   XXXZ     -27.3905
      XXYZ      44.6375   XYYZ     -18.6811   YYYZ      -4.5576
      XXZZ   -1064.9736   XYZZ     -11.5437   YYZZ    -382.4125
      XZZZ      11.4235   YZZZ      11.5189   ZZZZ    -604.6611
 -----------------------------------------------------------------
 Calculating MO derivatives via CPSCF
    1     0    69    0.0211251  
    2     0    69    0.0065502  
    3     0    69    0.0005677  
    4     3    66    0.0000446  
    5    64     5    0.0000029  
    6    69     0    0.0000002  Converged
 Time for AOints: 882.1 s (CPU) 882.1 s (wall)
 ------------------------------------------------------------------------------
                     AOints        : Timing summary (seconds)
 ------------------------------------------------------------------------------
     job step          cpu (% of tot)      sys (% of tot)     wall (% of tot)
 ------------------------------------------------------------------------------
  AOints            0.8821E+03 ( 8.7)   0.6000E-05 ( 2.1)   0.8821E+03 ( 8.7)
 ------------------------------------------------------------------------------
   Grand Totals     0.1010E+05          0.2920E-03          0.1010E+05
 ------------------------------------------------------------------------------
 Polarizability Matrix (a.u.)
            1           2           3
    1-262.6316554   7.3876702   9.1156765
    2   7.3876702-190.4568788  -7.8695912
    3   9.1156765  -7.8695912-128.0581564
 Calculating analytic Hessian of the SCF energy

 Direct stationary perturbation theory relativistic correction:

 rels  =       3.209070533870
 relv  =     -12.275463401160
 rel2e =       3.313092643224
 E_rel =      -5.753300224066

 Hessian of the SCF Energy
            1           2           3           4           5           6
    1   0.6332195  -0.0083251  -0.0327042  -0.1579340   0.1023225  -0.0272217
    2  -0.0083251   0.6268110  -0.1094210   0.0446481  -0.2654053   0.0562702
    3  -0.0327042  -0.1094210   0.1986266  -0.0065460   0.0506000  -0.0760402
    4  -0.1579340   0.0446481  -0.0065460   0.6810973   0.0292937  -0.0429512
    5   0.1023225  -0.2654053   0.0506000   0.0292937   0.6720824  -0.1609360
    6  -0.0272217   0.0562702  -0.0760402  -0.0429512  -0.1609360   0.1765094
    7   0.0112142   0.0123975  -0.0042166  -0.1372831  -0.1219168   0.0433377
    8  -0.0145271  -0.0158701   0.0064312  -0.1239421  -0.2401223   0.0692349
    9   0.0045138   0.0046561   0.0016900   0.0436831   0.0684259  -0.0575592
   10  -0.0236832   0.0809330  -0.0219892  -0.3255417  -0.0296711   0.0233927
   11   0.0285628   0.0214695  -0.0066139   0.0346950  -0.1058608   0.0122777
   12  -0.0068236  -0.0107360   0.0091604   0.0064443   0.0165079  -0.0634976
   13  -0.0031745  -0.0041912   0.0017889  -0.0180244   0.0376733  -0.0095299
   14   0.0006581   0.0047357  -0.0001539   0.0150521  -0.0202203   0.0059708
   15   0.0004269   0.0001766   0.0046573  -0.0031222   0.0049214   0.0033665
   16   0.0025184  -0.0037317   0.0008579  -0.0313136  -0.0179139   0.0078715
   17  -0.0036019  -0.0636372   0.0183108  -0.0682283   0.0378333  -0.0040150
   18   0.0007749   0.0180561  -0.0073122   0.0220551  -0.0081330   0.0066871
   19  -0.0014492   0.0002442  -0.0001549   0.0027212  -0.0045727   0.0013796
   20   0.0001110   0.0003561  -0.0003458  -0.0001491  -0.0029640   0.0019668
   21  -0.0000326  -0.0003203  -0.0007891   0.0002513   0.0021773   0.0032226
   22  -0.0347235  -0.0735724   0.0239321  -0.0488199   0.0316821  -0.0057476
   23  -0.0211389   0.0364232  -0.0072757   0.0309078  -0.0197687   0.0030949
   24   0.0084368  -0.0045996   0.0061673  -0.0059064   0.0030159  -0.0022290
   25  -0.0027453   0.0052090  -0.0009332   0.0006073  -0.0020080   0.0004994
   26   0.0002285   0.0037959   0.0002170  -0.0009151  -0.0017668   0.0002816
   27   0.0003422  -0.0000483   0.0045596   0.0001723   0.0003402  -0.0010819
   28  -0.1763637  -0.0527976   0.0221042   0.0610454  -0.0278705   0.0050658
   29  -0.1119931  -0.2447982   0.0561480   0.0127306  -0.0527119   0.0173272
   30   0.0421590   0.0537180  -0.0796312  -0.0077364   0.0203943   0.0034860
   31   0.0104042  -0.0152217   0.0040764  -0.0016078  -0.0031416   0.0013668
   32   0.0114967  -0.0161728   0.0050801  -0.0033813  -0.0017798   0.0023532
   33  -0.0042489   0.0060822   0.0021445   0.0014721   0.0022588   0.0051100
   34  -0.2144596   0.0096272   0.0089832  -0.0211476   0.0119135   0.0038934
   35   0.0114812  -0.0916153  -0.0062804   0.0293936   0.0010898  -0.0021236
   36   0.0113400  -0.0061864  -0.0690385  -0.0058966  -0.0002407   0.0046241
   37  -0.0257977  -0.0178913  -0.0149601   0.0018016  -0.0030427  -0.0002366
   38  -0.0085231   0.0063090   0.0033443   0.0032373  -0.0014419  -0.0021942
   39  -0.0027015   0.0031157   0.0045265   0.0008202   0.0002858  -0.0010271
   40  -0.0015463  -0.0019787  -0.0014766  -0.0023414  -0.0007584  -0.0032039
   41   0.0023846  -0.0016161   0.0008439  -0.0013980  -0.0005345  -0.0000148
   42   0.0017598   0.0004492  -0.0010502  -0.0027764  -0.0005251  -0.0015002
   43   0.0021029  -0.0025217  -0.0015246  -0.0004311   0.0007197   0.0006845
   44  -0.0014724   0.0006336  -0.0049590  -0.0003166  -0.0003753   0.0001358
   45  -0.0017511  -0.0053127   0.0014259   0.0007564  -0.0004289  -0.0001821
   46  -0.0000924  -0.0010039  -0.0007397  -0.0000698  -0.0000574   0.0000913
   47   0.0002888   0.0003297   0.0000114  -0.0000510   0.0000884   0.0000445
   48   0.0001707   0.0000625   0.0003318   0.0000739  -0.0000648  -0.0000499
   49  -0.0007495  -0.0000648   0.0001310  -0.0000913  -0.0004892  -0.0001042
   50  -0.0002085  -0.0012599   0.0001959   0.0000550   0.0003047   0.0003392
   51  -0.0002112  -0.0001272  -0.0008420  -0.0001340   0.0003014   0.0001986
   52   0.0000229   0.0000380   0.0000176  -0.0000224  -0.0000044   0.0000094
   53  -0.0000803  -0.0002474   0.0004678   0.0001126  -0.0000689  -0.0000362
   54   0.0000966   0.0004420  -0.0004087  -0.0001332   0.0000435   0.0000848
   55   0.0036008   0.0012216   0.0004368  -0.0003352   0.0001551   0.0000640
   56   0.0008109   0.0004060  -0.0054300  -0.0002902   0.0001176   0.0002216
   57   0.0000941  -0.0058635   0.0014354   0.0016539  -0.0001388  -0.0002202
   58   0.0001330   0.0010228   0.0007639  -0.0003358  -0.0000668   0.0000397
   59  -0.0001747   0.0000020  -0.0001338   0.0000232   0.0000355  -0.0000274
   60   0.0000164  -0.0001663   0.0000712   0.0000963   0.0000146  -0.0000418
   61  -0.0211690   0.0252439   0.0214664  -0.0021990  -0.0022335   0.0012070
   62   0.0137151   0.0004568  -0.0032978  -0.0024120   0.0019371  -0.0001995
   63   0.0062803  -0.0025363   0.0018762  -0.0021027   0.0012229  -0.0000611
   64   0.0006696   0.0007252   0.0006853   0.0002265  -0.0000128   0.0000868
   65  -0.0020142  -0.0011070   0.0022627   0.0009282  -0.0004668   0.0000272
   66  -0.0007237   0.0022928  -0.0015575  -0.0001653  -0.0000420   0.0002018
            7           8           9          10          11          12
    1   0.0112142  -0.0145271   0.0045138  -0.0236832   0.0285628  -0.0068236
    2   0.0123975  -0.0158701   0.0046561   0.0809330   0.0214695  -0.0107360
    3  -0.0042166   0.0064312   0.0016900  -0.0219892  -0.0066139   0.0091604
    4  -0.1372831  -0.1239421   0.0436831  -0.3255417   0.0346950   0.0064443
    5  -0.1219168  -0.2401223   0.0684259  -0.0296711  -0.1058608   0.0165079
    6   0.0433377   0.0692349  -0.0575592   0.0233927   0.0122777  -0.0634976
    7   0.1457009   0.1296804  -0.0456393  -0.0141693  -0.0253958   0.0084844
    8   0.1296804   0.2527628  -0.0755818   0.0041899   0.0038403  -0.0006267
    9  -0.0456393  -0.0755818   0.0496012  -0.0002414   0.0012663   0.0024002
   10  -0.0141693   0.0041899  -0.0002414   0.6128111   0.0316667  -0.0396541
   11  -0.0253958   0.0038403   0.0012663   0.0316667   0.4865358  -0.1092925
   12   0.0084844  -0.0006267   0.0024002  -0.0396541  -0.1092925   0.1484136
   13   0.0005595   0.0010752  -0.0005880  -0.0610517   0.0468476  -0.0108863
   14  -0.0007452   0.0006385  -0.0008619   0.0429116  -0.1294091   0.0285539
   15   0.0000265  -0.0010605  -0.0023578  -0.0095605   0.0283242  -0.0302464
   16  -0.0037302   0.0009662   0.0003431  -0.1590230  -0.1173551   0.0395965
   17   0.0018251   0.0009867   0.0012083  -0.0554275  -0.2131716   0.0479844
   18   0.0000260   0.0012707   0.0051018   0.0217962   0.0519210  -0.0726174
   19  -0.0012437   0.0005163  -0.0000814  -0.0388432   0.0028862   0.0020217
   20  -0.0007633   0.0003780   0.0000026  -0.0188476   0.0024460   0.0013575
   21   0.0003108  -0.0000967   0.0002060   0.0079653  -0.0000029   0.0024527
   22  -0.0007732   0.0008524  -0.0002802   0.0644599   0.0211706  -0.0099955
   23   0.0007335   0.0000131  -0.0003599  -0.0366667  -0.0530538   0.0188108
   24  -0.0002181  -0.0003277  -0.0007813   0.0067967   0.0150676   0.0001995
   25   0.0001639  -0.0001262   0.0000191  -0.0015340   0.0010777   0.0000097
   26   0.0000127   0.0000149  -0.0000679   0.0050372   0.0007674   0.0006176
   27  -0.0000267  -0.0000814  -0.0002922  -0.0009943   0.0008196   0.0036045
   28  -0.0008920   0.0034244  -0.0005945  -0.0554046  -0.0253458   0.0107510
   29   0.0032175  -0.0025627   0.0022064  -0.0250320  -0.0110263   0.0042915
   30  -0.0006379   0.0021989   0.0053469   0.0107230   0.0042164  -0.0040442
   31   0.0005716  -0.0007750   0.0002190  -0.0009531  -0.0006613   0.0001743
   32   0.0006604  -0.0007020   0.0002253  -0.0008626   0.0002363  -0.0002615
   33  -0.0001937   0.0003032   0.0002026   0.0001399  -0.0003186  -0.0007894
   34   0.0008189  -0.0015845  -0.0007439   0.0032803   0.0026895   0.0003211
   35   0.0001649   0.0006098  -0.0013307   0.0015425  -0.0028403   0.0028675
   36  -0.0002063  -0.0010639  -0.0035386   0.0002403   0.0026638   0.0055386
   37  -0.0000688   0.0003324  -0.0010240  -0.0013385  -0.0002725   0.0011836
   38   0.0001394  -0.0000345   0.0011849  -0.0007874  -0.0000099  -0.0005118
   39  -0.0001002  -0.0000399   0.0009330   0.0006741   0.0001674  -0.0004926
   40  -0.0008271  -0.0006163  -0.0001419   0.0013905  -0.0001196  -0.0005359
   41   0.0000514   0.0003139  -0.0002579   0.0005467   0.0000778  -0.0001692
   42  -0.0010124  -0.0004284  -0.0006925   0.0006415  -0.0000741  -0.0001811
   43  -0.0001820   0.0002059   0.0000563   0.0004714   0.0001515  -0.0001818
   44  -0.0000158  -0.0000604  -0.0002993  -0.0003089  -0.0001243   0.0003033
   45   0.0001445   0.0000369  -0.0001427  -0.0001027  -0.0001943  -0.0000823
   46  -0.0000037   0.0000049  -0.0000743   0.0000028  -0.0000344   0.0000715
   47   0.0000173  -0.0000118  -0.0000015   0.0000183   0.0000119  -0.0000061
   48  -0.0000264  -0.0000077   0.0000085  -0.0000911  -0.0000387   0.0000183
   49  -0.0000318   0.0000020  -0.0000206  -0.0000139  -0.0001071   0.0002258
   50  -0.0000913   0.0001160   0.0000264   0.0002804   0.0000788  -0.0002252
   51  -0.0000856   0.0001137   0.0000484   0.0002112   0.0001764  -0.0000259
   52   0.0000064  -0.0000055   0.0000147   0.0000206  -0.0000549  -0.0000020
   53   0.0000018   0.0000136  -0.0000098  -0.0000557  -0.0000315   0.0000138
   54  -0.0000134   0.0000013  -0.0000205   0.0000227   0.0000211  -0.0000198
   55   0.0001225  -0.0001777   0.0000200  -0.0002608  -0.0001238   0.0001513
   56  -0.0000109  -0.0001321  -0.0002223  -0.0000091   0.0002515   0.0004092
   57  -0.0000095  -0.0000362  -0.0001666  -0.0003039  -0.0004794   0.0003486
   58   0.0000106   0.0000132   0.0000357   0.0000202  -0.0000499  -0.0000831
   59  -0.0000084   0.0000018  -0.0000011  -0.0000147   0.0000344  -0.0000261
   60   0.0000000   0.0000056  -0.0000151  -0.0000149   0.0000218   0.0000241
   61   0.0000300   0.0005036   0.0004943  -0.0006108  -0.0003134  -0.0012620
   62   0.0000463  -0.0002042  -0.0001437   0.0009190   0.0001567   0.0000685
   63   0.0001087  -0.0002945   0.0000486   0.0004553   0.0001292  -0.0001786
   64   0.0000062  -0.0000124   0.0000305  -0.0000278   0.0000887  -0.0000112
   65  -0.0000011   0.0000109  -0.0000645  -0.0003668  -0.0003835   0.0000694
   66  -0.0000522   0.0000489  -0.0000205  -0.0001051  -0.0000547   0.0000157
           13          14          15          16          17          18
    1  -0.0031745   0.0006581   0.0004269   0.0025184  -0.0036019   0.0007749
    2  -0.0041912   0.0047357   0.0001766  -0.0037317  -0.0636372   0.0180561
    3   0.0017889  -0.0001539   0.0046573   0.0008579   0.0183108  -0.0073122
    4  -0.0180244   0.0150521  -0.0031222  -0.0313136  -0.0682283   0.0220551
    5   0.0376733  -0.0202203   0.0049214  -0.0179139   0.0378333  -0.0081330
    6  -0.0095299   0.0059708   0.0033665   0.0078715  -0.0040150   0.0066871
    7   0.0005595  -0.0007452   0.0000265  -0.0037302   0.0018251   0.0000260
    8   0.0010752   0.0006385  -0.0010605   0.0009662   0.0009867   0.0012707
    9  -0.0005880  -0.0008619  -0.0023578   0.0003431   0.0012083   0.0051018
   10  -0.0610517   0.0429116  -0.0095605  -0.1590230  -0.0554275   0.0217962
   11   0.0468476  -0.1294091   0.0283242  -0.1173551  -0.2131716   0.0519210
   12  -0.0108863   0.0285539  -0.0302464   0.0395965   0.0479844  -0.0726174
   13   0.0802358  -0.0703810   0.0158963   0.0019497  -0.0051329   0.0014972
   14  -0.0703810   0.1855078  -0.0463350   0.0175433  -0.0350928   0.0100021
   15   0.0158963  -0.0463350   0.0237364  -0.0050631   0.0111367   0.0001588
   16   0.0019497   0.0175433  -0.0050631   0.5217759  -0.0049072  -0.0251080
   17  -0.0051329  -0.0350928   0.0111367  -0.0049072   0.5620240  -0.1272210
   18   0.0014972   0.0100021   0.0001588  -0.0251080  -0.1272210   0.1466207
   19   0.0005454  -0.0013127   0.0003124  -0.1663992   0.0097176   0.0066731
   20  -0.0077549  -0.0031538   0.0011611   0.0097637  -0.0387992   0.0036544
   21   0.0021735   0.0007132  -0.0013181   0.0067704   0.0036179  -0.0234732
   22  -0.0021530  -0.0045173   0.0015382  -0.1407749   0.0506304  -0.0087669
   23  -0.0005928   0.0015527   0.0007367   0.1124703  -0.2406137   0.0445249
   24   0.0004954   0.0010855   0.0033077  -0.0263059   0.0484365  -0.0686195
   25   0.0003940   0.0001443  -0.0000415  -0.0000966   0.0009714   0.0000839
   26  -0.0004195  -0.0017443   0.0005851  -0.0218261  -0.0330565   0.0116229
   27   0.0000980   0.0005051   0.0000030   0.0063682   0.0099936  -0.0001165
   28   0.0008583   0.0005578  -0.0001848  -0.0201402   0.0757302  -0.0200565
   29   0.0016775  -0.0023176   0.0002569   0.0251276   0.0230567  -0.0067770
   30  -0.0005287   0.0001645  -0.0009463  -0.0060853  -0.0094835   0.0090939
   31   0.0001589  -0.0000247  -0.0000207  -0.0039489  -0.0009751   0.0009598
   32   0.0001139  -0.0000133  -0.0000759  -0.0001053   0.0014128   0.0011694
   33  -0.0000641  -0.0000532  -0.0002741   0.0006612   0.0013969   0.0048642
   34   0.0003408  -0.0007223   0.0000747  -0.0018761  -0.0004539   0.0000027
   35   0.0010506  -0.0004921   0.0000925   0.0001656  -0.0011037  -0.0000979
   36  -0.0004093   0.0003691  -0.0000408   0.0002035  -0.0002902  -0.0008725
   37  -0.0000450   0.0001385   0.0000351   0.0005627   0.0006489  -0.0003593
   38   0.0003990  -0.0006097   0.0001747   0.0002384   0.0001708   0.0001280
   39   0.0003882  -0.0006362   0.0001065  -0.0001555  -0.0005280   0.0004413
   40  -0.0000128   0.0001075  -0.0000386   0.0000315  -0.0009305   0.0004658
   41  -0.0001917   0.0003425  -0.0000566  -0.0000183  -0.0003422   0.0000847
   42  -0.0002387   0.0003942  -0.0001090   0.0000176  -0.0004320   0.0000472
   43  -0.0000313   0.0000256  -0.0000484  -0.0000655  -0.0003335   0.0000418
   44  -0.0000923   0.0001532  -0.0000046   0.0000959   0.0001627  -0.0001646
   45  -0.0000345   0.0001131  -0.0000141   0.0000299   0.0001668   0.0000160
   46  -0.0000420   0.0000602  -0.0000148   0.0000299   0.0000046  -0.0000242
   47  -0.0000026  -0.0000042  -0.0000010   0.0000018  -0.0000131  -0.0000038
   48   0.0000022   0.0000103   0.0000040   0.0000202   0.0000597  -0.0000191
   49  -0.0000767   0.0001188  -0.0000340   0.0001650  -0.0000284  -0.0000189
   50   0.0000172  -0.0000373  -0.0000042  -0.0000273  -0.0002153   0.0001487
   51   0.0000060  -0.0000397  -0.0000121  -0.0000322  -0.0002912  -0.0001035
   52  -0.0000207   0.0000371  -0.0000103   0.0000358   0.0000035  -0.0000035
   53   0.0000067  -0.0000019   0.0000031  -0.0000048   0.0000520  -0.0000258
   54  -0.0000151   0.0000197  -0.0000090   0.0000057  -0.0000249   0.0000190
   55  -0.0000057   0.0000204  -0.0000065  -0.0000602   0.0003926  -0.0000414
   56  -0.0000496   0.0000640  -0.0000459   0.0000185   0.0000082  -0.0001355
   57   0.0001149  -0.0000266   0.0000293   0.0000147   0.0004356  -0.0000072
   58  -0.0000543   0.0000624  -0.0000146   0.0000360  -0.0000020   0.0000139
   59   0.0000199  -0.0000291   0.0000146  -0.0000177  -0.0000222   0.0000088
   60   0.0000155  -0.0000170   0.0000016  -0.0000417   0.0000374  -0.0000104
   61  -0.0003891   0.0003513  -0.0001409   0.0003900   0.0001425  -0.0000119
   62  -0.0000976   0.0001015   0.0000007  -0.0005667  -0.0000278   0.0001069
   63  -0.0001016   0.0000701   0.0000094  -0.0000216  -0.0006218   0.0002038
   64   0.0000393  -0.0000858  -0.0000092  -0.0000724  -0.0000490   0.0000012
   65   0.0000249   0.0000298  -0.0000006   0.0000763   0.0003974  -0.0001394
   66  -0.0000796   0.0001519  -0.0000528   0.0000583   0.0001167  -0.0001017
           19          20          21          22          23          24
    1  -0.0014492   0.0001110  -0.0000326  -0.0347235  -0.0211389   0.0084368
    2   0.0002442   0.0003561  -0.0003203  -0.0735724   0.0364232  -0.0045996
    3  -0.0001549  -0.0003458  -0.0007891   0.0239321  -0.0072757   0.0061673
    4   0.0027212  -0.0001491   0.0002513  -0.0488199   0.0309078  -0.0059064
    5  -0.0045727  -0.0029640   0.0021773   0.0316821  -0.0197687   0.0030159
    6   0.0013796   0.0019668   0.0032226  -0.0057476   0.0030949  -0.0022290
    7  -0.0012437  -0.0007633   0.0003108  -0.0007732   0.0007335  -0.0002181
    8   0.0005163   0.0003780  -0.0000967   0.0008524   0.0000131  -0.0003277
    9  -0.0000814   0.0000026   0.0002060  -0.0002802  -0.0003599  -0.0007813
   10  -0.0388432  -0.0188476   0.0079653   0.0644599  -0.0366667   0.0067967
   11   0.0028862   0.0024460  -0.0000029   0.0211706  -0.0530538   0.0150676
   12   0.0020217   0.0013575   0.0024527  -0.0099955   0.0188108   0.0001995
   13   0.0005454  -0.0077549   0.0021735  -0.0021530  -0.0005928   0.0004954
   14  -0.0013127  -0.0031538   0.0007132  -0.0045173   0.0015527   0.0010855
   15   0.0003124   0.0011611  -0.0013181   0.0015382   0.0007367   0.0033077
   16  -0.1663992   0.0097637   0.0067704  -0.1407749   0.1124703  -0.0263059
   17   0.0097176  -0.0387992   0.0036179   0.0506304  -0.2406137   0.0484365
   18   0.0066731   0.0036544  -0.0234732  -0.0087669   0.0445249  -0.0686195
   19   0.2376983  -0.0142951  -0.0108921  -0.0363555   0.0028754   0.0017247
   20  -0.0142951   0.0499680  -0.0096673   0.0245761  -0.0007772  -0.0005473
   21  -0.0108921  -0.0096673   0.0143378  -0.0043612   0.0008760   0.0030657
   22  -0.0363555   0.0245761  -0.0043612   0.5988041  -0.0585366  -0.0145937
   23   0.0028754  -0.0007772   0.0008760  -0.0585366   0.5026397  -0.1069857
   24   0.0017247  -0.0005473   0.0030657  -0.0145937  -0.1069857   0.1459630
   25   0.0015886   0.0069229  -0.0021618  -0.0719752  -0.0525121   0.0180756
   26   0.0005253  -0.0044186   0.0008819  -0.0486506  -0.1157898   0.0297587
   27  -0.0003017   0.0004709  -0.0011186   0.0170294   0.0302176  -0.0326557
   28   0.0032048  -0.0005896   0.0001706  -0.3174225  -0.0032681   0.0173982
   29   0.0037489  -0.0035027   0.0018643   0.0601115  -0.1092462   0.0114600
   30  -0.0009582   0.0021514   0.0034577   0.0002692   0.0147798  -0.0628112
   31  -0.0012135   0.0009732  -0.0002023  -0.0112174   0.0274189  -0.0070742
   32  -0.0002737   0.0003222   0.0000197  -0.0020630   0.0004684   0.0007004
   33   0.0002246  -0.0000875   0.0002679   0.0016678  -0.0011717   0.0029053
   34   0.0011721  -0.0000473  -0.0000382   0.0014334  -0.0026212   0.0008605
   35  -0.0001650   0.0001256  -0.0000126  -0.0020751  -0.0023390   0.0026836
   36   0.0000358  -0.0000875  -0.0003310   0.0001298   0.0022571   0.0054114
   37  -0.0003977   0.0000136  -0.0000955   0.0002019  -0.0004143   0.0013812
   38   0.0005987  -0.0000837  -0.0000502  -0.0005716   0.0001214   0.0002911
   39   0.0004612  -0.0001186  -0.0000322  -0.0003787   0.0001794  -0.0000294
   40   0.0000014  -0.0000010   0.0000258  -0.0008564   0.0006213   0.0001004
   41  -0.0002298   0.0000627   0.0000138  -0.0002159   0.0001352  -0.0002346
   42  -0.0002308   0.0000636   0.0000702  -0.0003124   0.0002945  -0.0001802
   43  -0.0000496   0.0000403   0.0000521  -0.0002261   0.0002303  -0.0001225
   44  -0.0001566   0.0000134  -0.0000148   0.0002073   0.0000830   0.0004926
   45  -0.0000374  -0.0000075  -0.0000309   0.0001417  -0.0002777   0.0003204
   46  -0.0000766   0.0000079   0.0000007   0.0000217   0.0000120   0.0000677
   47  -0.0000050  -0.0000024   0.0000062   0.0000261   0.0000089  -0.0000444
   48   0.0000015   0.0000025  -0.0000077   0.0000223  -0.0000292   0.0000095
   49  -0.0002078   0.0000211   0.0000134  -0.0000392   0.0001754  -0.0002813
   50   0.0000219   0.0000031   0.0000198  -0.0003773   0.0001629  -0.0002492
   51   0.0000258   0.0000468   0.0000645  -0.0002478   0.0001850  -0.0001392
   52  -0.0000464   0.0000039   0.0000021   0.0000515   0.0000501   0.0000005
   53  -0.0000100   0.0000025  -0.0000006   0.0000876  -0.0000302  -0.0000171
   54   0.0000027   0.0000012  -0.0000005  -0.0000431   0.0000355   0.0000013
   55   0.0000016  -0.0000481  -0.0000561   0.0005876  -0.0003846   0.0003522
   56   0.0001046   0.0000156  -0.0000142   0.0001896   0.0000165   0.0003085
   57  -0.0001032  -0.0000140  -0.0000363   0.0005319  -0.0002470  -0.0002016
   58  -0.0000937   0.0000048   0.0000054   0.0000397   0.0000728  -0.0000569
   59   0.0000421  -0.0000060   0.0000021  -0.0000564  -0.0000070  -0.0000078
   60   0.0000420   0.0000003  -0.0000090   0.0000395  -0.0000725   0.0000542
   61  -0.0006302   0.0000647   0.0001029  -0.0000732   0.0005977  -0.0011246
   62  -0.0001577   0.0000173  -0.0000081   0.0004545   0.0000692  -0.0002699
   63  -0.0000809  -0.0000314   0.0000144  -0.0008905   0.0001181   0.0000757
   64   0.0000730  -0.0000074  -0.0000045  -0.0001872  -0.0000296  -0.0000050
   65  -0.0001028  -0.0000034  -0.0000045   0.0006602  -0.0000728  -0.0000181
   66  -0.0000646   0.0000278  -0.0000124   0.0003112   0.0003093   0.0001654
           25          26          27          28          29          30
    1  -0.0027453   0.0002285   0.0003422  -0.1763637  -0.1119931   0.0421590
    2   0.0052090   0.0037959  -0.0000483  -0.0527976  -0.2447982   0.0537180
    3  -0.0009332   0.0002170   0.0045596   0.0221042   0.0561480  -0.0796312
    4   0.0006073  -0.0009151   0.0001723   0.0610454   0.0127306  -0.0077364
    5  -0.0020080  -0.0017668   0.0003402  -0.0278705  -0.0527119   0.0203943
    6   0.0004994   0.0002816  -0.0010819   0.0050658   0.0173272   0.0034860
    7   0.0001639   0.0000127  -0.0000267  -0.0008920   0.0032175  -0.0006379
    8  -0.0001262   0.0000149  -0.0000814   0.0034244  -0.0025627   0.0021989
    9   0.0000191  -0.0000679  -0.0002922  -0.0005945   0.0022064   0.0053469
   10  -0.0015340   0.0050372  -0.0009943  -0.0554046  -0.0250320   0.0107230
   11   0.0010777   0.0007674   0.0008196  -0.0253458  -0.0110263   0.0042164
   12   0.0000097   0.0006176   0.0036045   0.0107510   0.0042915  -0.0040442
   13   0.0003940  -0.0004195   0.0000980   0.0008583   0.0016775  -0.0005287
   14   0.0001443  -0.0017443   0.0005051   0.0005578  -0.0023176   0.0001645
   15  -0.0000415   0.0005851   0.0000030  -0.0001848   0.0002569  -0.0009463
   16  -0.0000966  -0.0218261   0.0063682  -0.0201402   0.0251276  -0.0060853
   17   0.0009714  -0.0330565   0.0099936   0.0757302   0.0230567  -0.0094835
   18   0.0000839   0.0116229  -0.0001165  -0.0200565  -0.0067770   0.0090939
   19   0.0015886   0.0005253  -0.0003017   0.0032048   0.0037489  -0.0009582
   20   0.0069229  -0.0044186   0.0004709  -0.0005896  -0.0035027   0.0021514
   21  -0.0021618   0.0008819  -0.0011186   0.0001706   0.0018643   0.0034577
   22  -0.0719752  -0.0486506   0.0170294  -0.3174225   0.0601115   0.0002692
   23  -0.0525121  -0.1157898   0.0302176  -0.0032681  -0.1092462   0.0147798
   24   0.0180756   0.0297587  -0.0326557   0.0173982   0.0114600  -0.0628112
   25   0.0969195   0.0792835  -0.0280181  -0.0235610  -0.0363568   0.0121320
   26   0.0792835   0.1644682  -0.0486731  -0.0135890  -0.0126761   0.0058129
   27  -0.0280181  -0.0486731   0.0274072   0.0055702   0.0071203   0.0019730
   28  -0.0235610  -0.0135890   0.0055702   0.6680665  -0.0401605  -0.0227098
   29  -0.0363568  -0.0126761   0.0071203  -0.0401605   0.6803032  -0.1586361
   30   0.0121320   0.0058129   0.0019730  -0.0227098  -0.1586361   0.1726010
   31   0.0007352   0.0005064  -0.0003791  -0.1094332   0.1082896  -0.0277098
   32  -0.0013951   0.0009804  -0.0008988   0.1102425  -0.2705877   0.0634348
   33   0.0001530  -0.0010292  -0.0023110  -0.0281516   0.0641827  -0.0516069
   34   0.0002756   0.0005895  -0.0001590  -0.0277665  -0.0074317   0.0011419
   35  -0.0014132  -0.0006387   0.0002571  -0.0260666   0.0071901   0.0014554
   36   0.0001567  -0.0000449   0.0001130   0.0086159   0.0006013   0.0034982
   37  -0.0003759  -0.0001371   0.0000837  -0.0018862   0.0030110  -0.0003883
   38   0.0004147   0.0002231  -0.0000866   0.0032891   0.0004926  -0.0006617
   39   0.0003918   0.0003519  -0.0001019   0.0039269   0.0000571  -0.0008645
   40  -0.0000041  -0.0001239   0.0000280   0.0013699   0.0005562  -0.0005752
   41  -0.0001089  -0.0000392  -0.0000101  -0.0004932   0.0004047   0.0001778
   42  -0.0001233  -0.0001380   0.0000254   0.0000211   0.0003568   0.0004262
   43  -0.0000230  -0.0000380   0.0000121  -0.0007498  -0.0003783  -0.0000635
   44  -0.0000594   0.0000094   0.0000193   0.0002268   0.0001833   0.0000302
   45  -0.0001449  -0.0000972   0.0000404  -0.0013143   0.0005772  -0.0000579
   46  -0.0000540  -0.0000412   0.0000208  -0.0003365   0.0001242  -0.0000400
   47  -0.0000007  -0.0000096   0.0000041   0.0000929  -0.0000018   0.0000097
   48   0.0000025   0.0000048  -0.0000078  -0.0000855  -0.0000058   0.0000247
   49  -0.0000898  -0.0001220   0.0000326  -0.0000905   0.0005814   0.0003558
   50   0.0000600   0.0000160  -0.0000362  -0.0000360  -0.0000269   0.0001948
   51   0.0000252   0.0000250  -0.0000104   0.0001241  -0.0001441   0.0002168
   52  -0.0000254  -0.0000322   0.0000099  -0.0000290   0.0000030   0.0000046
   53  -0.0000128  -0.0000101   0.0000074  -0.0001114   0.0000299   0.0000556
   54   0.0000130   0.0000139  -0.0000087   0.0001096  -0.0000353   0.0000022
   55  -0.0000621  -0.0000311   0.0000493  -0.0004677  -0.0002720  -0.0007585
   56  -0.0000050   0.0000369   0.0000102   0.0003173  -0.0001818   0.0001133
   57  -0.0000422  -0.0000406   0.0000324  -0.0010472   0.0003254   0.0004284
   58  -0.0000498  -0.0000664   0.0000160  -0.0000784   0.0000192  -0.0000532
   59   0.0000201   0.0000172  -0.0000048   0.0000890  -0.0000158   0.0000547
   60   0.0000220   0.0000399  -0.0000125  -0.0000160  -0.0000446  -0.0000722
   61  -0.0001347  -0.0002522   0.0000444   0.0000121   0.0024010   0.0012177
   62  -0.0000233  -0.0000665   0.0000234  -0.0031318  -0.0025874  -0.0005314
   63  -0.0001069  -0.0000953  -0.0000308  -0.0001229  -0.0006939  -0.0006975
   64   0.0000475   0.0000615   0.0000018   0.0000671   0.0000224   0.0002457
   65  -0.0000829  -0.0001125   0.0000501  -0.0005015   0.0005899   0.0003524
   66  -0.0000121  -0.0000273  -0.0000104   0.0004198  -0.0004435   0.0001756
           31          32          33          34          35          36
    1   0.0104042   0.0114967  -0.0042489  -0.2144596   0.0114812   0.0113400
    2  -0.0152217  -0.0161728   0.0060822   0.0096272  -0.0916153  -0.0061864
    3   0.0040764   0.0050801   0.0021445   0.0089832  -0.0062804  -0.0690385
    4  -0.0016078  -0.0033813   0.0014721  -0.0211476   0.0293936  -0.0058966
    5  -0.0031416  -0.0017798   0.0022588   0.0119135   0.0010898  -0.0002407
    6   0.0013668   0.0023532   0.0051100   0.0038934  -0.0021236   0.0046241
    7   0.0005716   0.0006604  -0.0001937   0.0008189   0.0001649  -0.0002063
    8  -0.0007750  -0.0007020   0.0003032  -0.0015845   0.0006098  -0.0010639
    9   0.0002190   0.0002253   0.0002026  -0.0007439  -0.0013307  -0.0035386
   10  -0.0009531  -0.0008626   0.0001399   0.0032803   0.0015425   0.0002403
   11  -0.0006613   0.0002363  -0.0003186   0.0026895  -0.0028403   0.0026638
   12   0.0001743  -0.0002615  -0.0007894   0.0003211   0.0028675   0.0055386
   13   0.0001589   0.0001139  -0.0000641   0.0003408   0.0010506  -0.0004093
   14  -0.0000247  -0.0000133  -0.0000532  -0.0007223  -0.0004921   0.0003691
   15  -0.0000207  -0.0000759  -0.0002741   0.0000747   0.0000925  -0.0000408
   16  -0.0039489  -0.0001053   0.0006612  -0.0018761   0.0001656   0.0002035
   17  -0.0009751   0.0014128   0.0013969  -0.0004539  -0.0011037  -0.0002902
   18   0.0009598   0.0011694   0.0048642   0.0000027  -0.0000979  -0.0008725
   19  -0.0012135  -0.0002737   0.0002246   0.0011721  -0.0001650   0.0000358
   20   0.0009732   0.0003222  -0.0000875  -0.0000473   0.0001256  -0.0000875
   21  -0.0002023   0.0000197   0.0002679  -0.0000382  -0.0000126  -0.0003310
   22  -0.0112174  -0.0020630   0.0016678   0.0014334  -0.0020751   0.0001298
   23   0.0274189   0.0004684  -0.0011717  -0.0026212  -0.0023390   0.0022571
   24  -0.0070742   0.0007004   0.0029053   0.0008605   0.0026836   0.0054114
   25   0.0007352  -0.0013951   0.0001530   0.0002756  -0.0014132   0.0001567
   26   0.0005064   0.0009804  -0.0010292   0.0005895  -0.0006387  -0.0000449
   27  -0.0003791  -0.0008988  -0.0023110  -0.0001590   0.0002571   0.0001130
   28  -0.1094332   0.1102425  -0.0281516  -0.0277665  -0.0260666   0.0086159
   29   0.1082896  -0.2705877   0.0641827  -0.0074317   0.0071901   0.0006013
   30  -0.0277098   0.0634348  -0.0516069   0.0011419   0.0014554   0.0034982
   31   0.1158045  -0.1155826   0.0283300   0.0008956  -0.0006999   0.0000178
   32  -0.1155826   0.2849927  -0.0703089   0.0016744   0.0003752  -0.0013189
   33   0.0283300  -0.0703089   0.0430221  -0.0001257  -0.0011798  -0.0033784
   34   0.0008956   0.0016744  -0.0001257   0.6399035   0.0017499  -0.0003537
   35  -0.0006999   0.0003752  -0.0011798   0.0017499   0.4309010   0.2221792
   36   0.0000178  -0.0013189  -0.0033784  -0.0003537   0.2221792   0.3554154
   37  -0.0000056  -0.0007388  -0.0006766  -0.1961101  -0.0445017  -0.0430386
   38  -0.0002510  -0.0002009   0.0000111  -0.0848414  -0.1396870  -0.0682642
   39  -0.0002266  -0.0002939   0.0002642  -0.0833732  -0.0704557  -0.1249489
   40  -0.0000376  -0.0000365   0.0000244   0.0067066  -0.0066056  -0.0063235
   41   0.0000983   0.0001247  -0.0000453   0.0104349  -0.0183627  -0.0210211
   42   0.0001404   0.0000542  -0.0001393   0.0099639  -0.0199071  -0.0164985
   43   0.0000807   0.0002814   0.0000234  -0.0388882  -0.0452629  -0.0406116
   44  -0.0000449  -0.0002418  -0.0002754  -0.0117629   0.0277269   0.0187313
   45   0.0000043  -0.0001109  -0.0001914  -0.0100913   0.0204478   0.0243098
   46   0.0000092  -0.0000180  -0.0000356  -0.0047909   0.0017843   0.0015326
   47   0.0000202  -0.0000020   0.0000102   0.0010420   0.0030155  -0.0024100
   48  -0.0000204   0.0000133  -0.0000025   0.0012570  -0.0022173   0.0035569
   49   0.0000275   0.0001043   0.0000160   0.0000448  -0.0086620  -0.0078463
   50   0.0000999   0.0002196   0.0001290  -0.0081704  -0.0379952  -0.0301526
   51   0.0000909   0.0002350   0.0000765  -0.0076890  -0.0311137  -0.0320947
   52   0.0000086   0.0000115  -0.0000268   0.0005647  -0.0001659  -0.0001238
   53   0.0000018   0.0000011  -0.0000157  -0.0000324  -0.0010305  -0.0000469
   54   0.0000119   0.0000222  -0.0000173  -0.0002401  -0.0002713  -0.0011464
   55  -0.0002735  -0.0004017  -0.0001331  -0.0094051   0.0606042   0.0543583
   56   0.0000750   0.0000814  -0.0003920   0.0256417   0.0110275   0.0032326
   57  -0.0000699  -0.0000090  -0.0001277   0.0239560   0.0045835   0.0104298
   58   0.0000031   0.0000018   0.0000535  -0.0051763  -0.0000372   0.0001862
   59  -0.0000310   0.0000064   0.0000203   0.0003152   0.0042750  -0.0023920
   60   0.0000277  -0.0000324  -0.0000217   0.0000690  -0.0025306   0.0046214
   61  -0.0000019   0.0001485   0.0007974  -0.1445136   0.0198808   0.0207995
   62  -0.0000375   0.0003404   0.0005755   0.0651647  -0.1814983  -0.1046606
   63   0.0001255  -0.0002044   0.0003468   0.0650739  -0.1058628  -0.1587567
   64  -0.0000066   0.0001233   0.0000926   0.0086975   0.0078427   0.0072007
   65  -0.0000367   0.0001386  -0.0000923  -0.0131828  -0.0087365  -0.0118618
   66   0.0001581   0.0002071  -0.0003444  -0.0127820  -0.0111852  -0.0068669
           37          38          39          40          41          42
    1  -0.0257977  -0.0085231  -0.0027015  -0.0015463   0.0023846   0.0017598
    2  -0.0178913   0.0063090   0.0031157  -0.0019787  -0.0016161   0.0004492
    3  -0.0149601   0.0033443   0.0045265  -0.0014766   0.0008439  -0.0010502
    4   0.0018016   0.0032373   0.0008202  -0.0023414  -0.0013980  -0.0027764
    5  -0.0030427  -0.0014419   0.0002858  -0.0007584  -0.0005345  -0.0005251
    6  -0.0002366  -0.0021942  -0.0010271  -0.0032039  -0.0000148  -0.0015002
    7  -0.0000688   0.0001394  -0.0001002  -0.0008271   0.0000514  -0.0010124
    8   0.0003324  -0.0000345  -0.0000399  -0.0006163   0.0003139  -0.0004284
    9  -0.0010240   0.0011849   0.0009330  -0.0001419  -0.0002579  -0.0006925
   10  -0.0013385  -0.0007874   0.0006741   0.0013905   0.0005467   0.0006415
   11  -0.0002725  -0.0000099   0.0001674  -0.0001196   0.0000778  -0.0000741
   12   0.0011836  -0.0005118  -0.0004926  -0.0005359  -0.0001692  -0.0001811
   13  -0.0000450   0.0003990   0.0003882  -0.0000128  -0.0001917  -0.0002387
   14   0.0001385  -0.0006097  -0.0006362   0.0001075   0.0003425   0.0003942
   15   0.0000351   0.0001747   0.0001065  -0.0000386  -0.0000566  -0.0001090
   16   0.0005627   0.0002384  -0.0001555   0.0000315  -0.0000183   0.0000176
   17   0.0006489   0.0001708  -0.0005280  -0.0009305  -0.0003422  -0.0004320
   18  -0.0003593   0.0001280   0.0004413   0.0004658   0.0000847   0.0000472
   19  -0.0003977   0.0005987   0.0004612   0.0000014  -0.0002298  -0.0002308
   20   0.0000136  -0.0000837  -0.0001186  -0.0000010   0.0000627   0.0000636
   21  -0.0000955  -0.0000502  -0.0000322   0.0000258   0.0000138   0.0000702
   22   0.0002019  -0.0005716  -0.0003787  -0.0008564  -0.0002159  -0.0003124
   23  -0.0004143   0.0001214   0.0001794   0.0006213   0.0001352   0.0002945
   24   0.0013812   0.0002911  -0.0000294   0.0001004  -0.0002346  -0.0001802
   25  -0.0003759   0.0004147   0.0003918  -0.0000041  -0.0001089  -0.0001233
   26  -0.0001371   0.0002231   0.0003519  -0.0001239  -0.0000392  -0.0001380
   27   0.0000837  -0.0000866  -0.0001019   0.0000280  -0.0000101   0.0000254
   28  -0.0018862   0.0032891   0.0039269   0.0013699  -0.0004932   0.0000211
   29   0.0030110   0.0004926   0.0000571   0.0005562   0.0004047   0.0003568
   30  -0.0003883  -0.0006617  -0.0008645  -0.0005752   0.0001778   0.0004262
   31  -0.0000056  -0.0002510  -0.0002266  -0.0000376   0.0000983   0.0001404
   32  -0.0007388  -0.0002009  -0.0002939  -0.0000365   0.0001247   0.0000542
   33  -0.0006766   0.0000111   0.0002642   0.0000244  -0.0000453  -0.0001393
   34  -0.1961101  -0.0848414  -0.0833732   0.0067066   0.0104349   0.0099639
   35  -0.0445017  -0.1396870  -0.0704557  -0.0066056  -0.0183627  -0.0199071
   36  -0.0430386  -0.0682642  -0.1249489  -0.0063235  -0.0210211  -0.0164985
   37   0.6179397   0.0295217   0.0263430  -0.0497017   0.0227312   0.0226430
   38   0.0295217   0.3166859   0.1853720   0.0229078  -0.0766574  -0.0547941
   39   0.0263430   0.1853720   0.2907151   0.0224951  -0.0539794  -0.0737266
   40  -0.0497017   0.0229078   0.0224951   0.0620276  -0.0402179  -0.0369066
   41   0.0227312  -0.0766574  -0.0539794  -0.0402179   0.1049255   0.0923426
   42   0.0226430  -0.0547941  -0.0737266  -0.0369066   0.0923426   0.1010609
   43  -0.3175254   0.0369113   0.0336036  -0.0120628   0.0088626   0.0084693
   44  -0.0113568  -0.0880504  -0.0247301   0.0278711  -0.0120687  -0.0155916
   45  -0.0105880  -0.0252213  -0.0843128   0.0268417  -0.0155433  -0.0108266
   46  -0.0156012  -0.0185139  -0.0173673   0.0007799  -0.0003328  -0.0003649
   47   0.0046118   0.0040401   0.0011778   0.0007955  -0.0006288   0.0019017
   48   0.0037035   0.0009593   0.0036631   0.0007835   0.0019466  -0.0008372
   49  -0.0099667   0.0242997   0.0231698  -0.0039930   0.0017271   0.0015374
   50   0.0664128   0.0104583   0.0035605  -0.0032545   0.0048108  -0.0001648
   51   0.0614318   0.0041334   0.0092473  -0.0028924  -0.0003672   0.0048015
   52   0.0015918   0.0010373   0.0010043  -0.0003572   0.0001662   0.0001518
   53   0.0007037   0.0012861  -0.0055799   0.0009788  -0.0005810  -0.0005650
   54   0.0008986  -0.0054676   0.0022921   0.0008190  -0.0005609  -0.0005000
   55  -0.0640274  -0.0172689  -0.0158546   0.0016444   0.0005193   0.0003947
   56  -0.0183014  -0.0071329  -0.0010387   0.0012778  -0.0014927  -0.0007204
   57  -0.0167604  -0.0013049  -0.0064039   0.0011634  -0.0005826  -0.0014553
   58  -0.0013345  -0.0006110  -0.0005500   0.0002057   0.0000515   0.0000349
   59  -0.0006084  -0.0000362   0.0005137   0.0000703  -0.0003771   0.0003747
   60  -0.0005365   0.0005705  -0.0000625   0.0001220   0.0003822  -0.0004405
   61   0.0621070   0.0069384   0.0060194  -0.0026567  -0.0051583  -0.0045818
   62  -0.0328518  -0.0270842  -0.0330267  -0.0002763   0.0023140  -0.0019592
   63  -0.0310082  -0.0333520  -0.0223687  -0.0005619  -0.0021350   0.0022443
   64  -0.0000213   0.0014208   0.0014085   0.0002399   0.0007916   0.0007720
   65   0.0019888   0.0012318  -0.0043473  -0.0002665  -0.0008118  -0.0009319
   66   0.0019749  -0.0042526   0.0021708  -0.0002131  -0.0008130  -0.0005387
           43          44          45          46          47          48
    1   0.0021029  -0.0014724  -0.0017511  -0.0000924   0.0002888   0.0001707
    2  -0.0025217   0.0006336  -0.0053127  -0.0010039   0.0003297   0.0000625
    3  -0.0015246  -0.0049590   0.0014259  -0.0007397   0.0000114   0.0003318
    4  -0.0004311  -0.0003166   0.0007564  -0.0000698  -0.0000510   0.0000739
    5   0.0007197  -0.0003753  -0.0004289  -0.0000574   0.0000884  -0.0000648
    6   0.0006845   0.0001358  -0.0001821   0.0000913   0.0000445  -0.0000499
    7  -0.0001820  -0.0000158   0.0001445  -0.0000037   0.0000173  -0.0000264
    8   0.0002059  -0.0000604   0.0000369   0.0000049  -0.0000118  -0.0000077
    9   0.0000563  -0.0002993  -0.0001427  -0.0000743  -0.0000015   0.0000085
   10   0.0004714  -0.0003089  -0.0001027   0.0000028   0.0000183  -0.0000911
   11   0.0001515  -0.0001243  -0.0001943  -0.0000344   0.0000119  -0.0000387
   12  -0.0001818   0.0003033  -0.0000823   0.0000715  -0.0000061   0.0000183
   13  -0.0000313  -0.0000923  -0.0000345  -0.0000420  -0.0000026   0.0000022
   14   0.0000256   0.0001532   0.0001131   0.0000602  -0.0000042   0.0000103
   15  -0.0000484  -0.0000046  -0.0000141  -0.0000148  -0.0000010   0.0000040
   16  -0.0000655   0.0000959   0.0000299   0.0000299   0.0000018   0.0000202
   17  -0.0003335   0.0001627   0.0001668   0.0000046  -0.0000131   0.0000597
   18   0.0000418  -0.0001646   0.0000160  -0.0000242  -0.0000038  -0.0000191
   19  -0.0000496  -0.0001566  -0.0000374  -0.0000766  -0.0000050   0.0000015
   20   0.0000403   0.0000134  -0.0000075   0.0000079  -0.0000024   0.0000025
   21   0.0000521  -0.0000148  -0.0000309   0.0000007   0.0000062  -0.0000077
   22  -0.0002261   0.0002073   0.0001417   0.0000217   0.0000261   0.0000223
   23   0.0002303   0.0000830  -0.0002777   0.0000120   0.0000089  -0.0000292
   24  -0.0001225   0.0004926   0.0003204   0.0000677  -0.0000444   0.0000095
   25  -0.0000230  -0.0000594  -0.0001449  -0.0000540  -0.0000007   0.0000025
   26  -0.0000380   0.0000094  -0.0000972  -0.0000412  -0.0000096   0.0000048
   27   0.0000121   0.0000193   0.0000404   0.0000208   0.0000041  -0.0000078
   28  -0.0007498   0.0002268  -0.0013143  -0.0003365   0.0000929  -0.0000855
   29  -0.0003783   0.0001833   0.0005772   0.0001242  -0.0000018  -0.0000058
   30  -0.0000635   0.0000302  -0.0000579  -0.0000400   0.0000097   0.0000247
   31   0.0000807  -0.0000449   0.0000043   0.0000092   0.0000202  -0.0000204
   32   0.0002814  -0.0002418  -0.0001109  -0.0000180  -0.0000020   0.0000133
   33   0.0000234  -0.0002754  -0.0001914  -0.0000356   0.0000102  -0.0000025
   34  -0.0388882  -0.0117629  -0.0100913  -0.0047909   0.0010420   0.0012570
   35  -0.0452629   0.0277269   0.0204478   0.0017843   0.0030155  -0.0022173
   36  -0.0406116   0.0187313   0.0243098   0.0015326  -0.0024100   0.0035569
   37  -0.3175254  -0.0113568  -0.0105880  -0.0156012   0.0046118   0.0037035
   38   0.0369113  -0.0880504  -0.0252213  -0.0185139   0.0040401   0.0009593
   39   0.0336036  -0.0247301  -0.0843128  -0.0173673   0.0011778   0.0036631
   40  -0.0120628   0.0278711   0.0268417   0.0007799   0.0007955   0.0007835
   41   0.0088626  -0.0120687  -0.0155433  -0.0003328  -0.0006288   0.0019466
   42   0.0084693  -0.0155916  -0.0108266  -0.0003649   0.0019017  -0.0008372
   43   0.6792463   0.0312829   0.0277703  -0.1663236  -0.1033816  -0.0954459
   44   0.0312829   0.4487710   0.2962547  -0.1007073  -0.1403343  -0.0979703
   45   0.0277703   0.2962547   0.4035014  -0.0935389  -0.0974247  -0.1268470
   46  -0.1663236  -0.1007073  -0.0935389   0.1743918   0.1079192   0.1004364
   47  -0.1033816  -0.1403343  -0.0974247   0.1079192   0.1425763   0.1097045
   48  -0.0954459  -0.0979703  -0.1268470   0.1004364   0.1097045   0.1267574
   49  -0.1549913   0.0757470   0.0699464   0.0114179  -0.0140343  -0.0130679
   50   0.0265773  -0.1962308  -0.1245073   0.0078420  -0.0077017  -0.0098424
   51   0.0242374  -0.1234563  -0.1757318   0.0073108  -0.0106146  -0.0054339
   52  -0.0070973  -0.0005586  -0.0004454   0.0007128   0.0001721   0.0001033
   53   0.0224601   0.0012585  -0.0021479  -0.0003216  -0.0014268   0.0025595
   54   0.0203903  -0.0020158   0.0016087  -0.0002669   0.0025776  -0.0018354
   55   0.0617232  -0.0298620  -0.0272019   0.0000338   0.0026519   0.0020380
   56   0.0036798  -0.0267949  -0.0317928   0.0021230   0.0012905  -0.0053829
   57   0.0032502  -0.0320393  -0.0207549   0.0019053  -0.0053400   0.0019793
   58  -0.0019390  -0.0025863  -0.0022532   0.0003915  -0.0006840  -0.0006361
   59  -0.0031528   0.0020907  -0.0043067   0.0004576  -0.0004150  -0.0005184
   60  -0.0025307  -0.0043307   0.0028553   0.0003848  -0.0004745  -0.0002868
   61  -0.0426709   0.0231475   0.0212479  -0.0004222   0.0005676   0.0008201
   62   0.0228047  -0.0162470  -0.0105881   0.0007547  -0.0005198   0.0004467
   63   0.0215498  -0.0105556  -0.0143519   0.0006891   0.0005474  -0.0006757
   64  -0.0003668   0.0007223   0.0006193   0.0000215  -0.0000664  -0.0000620
   65   0.0008355  -0.0005606   0.0003644  -0.0000642  -0.0002901   0.0003077
   66   0.0003869   0.0004422  -0.0005524  -0.0000444   0.0003256  -0.0003506
           49          50          51          52          53          54
    1  -0.0007495  -0.0002085  -0.0002112   0.0000229  -0.0000803   0.0000966
    2  -0.0000648  -0.0012599  -0.0001272   0.0000380  -0.0002474   0.0004420
    3   0.0001310   0.0001959  -0.0008420   0.0000176   0.0004678  -0.0004087
    4  -0.0000913   0.0000550  -0.0001340  -0.0000224   0.0001126  -0.0001332
    5  -0.0004892   0.0003047   0.0003014  -0.0000044  -0.0000689   0.0000435
    6  -0.0001042   0.0003392   0.0001986   0.0000094  -0.0000362   0.0000848
    7  -0.0000318  -0.0000913  -0.0000856   0.0000064   0.0000018  -0.0000134
    8   0.0000020   0.0001160   0.0001137  -0.0000055   0.0000136   0.0000013
    9  -0.0000206   0.0000264   0.0000484   0.0000147  -0.0000098  -0.0000205
   10  -0.0000139   0.0002804   0.0002112   0.0000206  -0.0000557   0.0000227
   11  -0.0001071   0.0000788   0.0001764  -0.0000549  -0.0000315   0.0000211
   12   0.0002258  -0.0002252  -0.0000259  -0.0000020   0.0000138  -0.0000198
   13  -0.0000767   0.0000172   0.0000060  -0.0000207   0.0000067  -0.0000151
   14   0.0001188  -0.0000373  -0.0000397   0.0000371  -0.0000019   0.0000197
   15  -0.0000340  -0.0000042  -0.0000121  -0.0000103   0.0000031  -0.0000090
   16   0.0001650  -0.0000273  -0.0000322   0.0000358  -0.0000048   0.0000057
   17  -0.0000284  -0.0002153  -0.0002912   0.0000035   0.0000520  -0.0000249
   18  -0.0000189   0.0001487  -0.0001035  -0.0000035  -0.0000258   0.0000190
   19  -0.0002078   0.0000219   0.0000258  -0.0000464  -0.0000100   0.0000027
   20   0.0000211   0.0000031   0.0000468   0.0000039   0.0000025   0.0000012
   21   0.0000134   0.0000198   0.0000645   0.0000021  -0.0000006  -0.0000005
   22  -0.0000392  -0.0003773  -0.0002478   0.0000515   0.0000876  -0.0000431
   23   0.0001754   0.0001629   0.0001850   0.0000501  -0.0000302   0.0000355
   24  -0.0002813  -0.0002492  -0.0001392   0.0000005  -0.0000171   0.0000013
   25  -0.0000898   0.0000600   0.0000252  -0.0000254  -0.0000128   0.0000130
   26  -0.0001220   0.0000160   0.0000250  -0.0000322  -0.0000101   0.0000139
   27   0.0000326  -0.0000362  -0.0000104   0.0000099   0.0000074  -0.0000087
   28  -0.0000905  -0.0000360   0.0001241  -0.0000290  -0.0001114   0.0001096
   29   0.0005814  -0.0000269  -0.0001441   0.0000030   0.0000299  -0.0000353
   30   0.0003558   0.0001948   0.0002168   0.0000046   0.0000556   0.0000022
   31   0.0000275   0.0000999   0.0000909   0.0000086   0.0000018   0.0000119
   32   0.0001043   0.0002196   0.0002350   0.0000115   0.0000011   0.0000222
   33   0.0000160   0.0001290   0.0000765  -0.0000268  -0.0000157  -0.0000173
   34   0.0000448  -0.0081704  -0.0076890   0.0005647  -0.0000324  -0.0002401
   35  -0.0086620  -0.0379952  -0.0311137  -0.0001659  -0.0010305  -0.0002713
   36  -0.0078463  -0.0301526  -0.0320947  -0.0001238  -0.0000469  -0.0011464
   37  -0.0099667   0.0664128   0.0614318   0.0015918   0.0007037   0.0008986
   38   0.0242997   0.0104583   0.0041334   0.0010373   0.0012861  -0.0054676
   39   0.0231698   0.0035605   0.0092473   0.0010043  -0.0055799   0.0022921
   40  -0.0039930  -0.0032545  -0.0028924  -0.0003572   0.0009788   0.0008190
   41   0.0017271   0.0048108  -0.0003672   0.0001662  -0.0005810  -0.0005609
   42   0.0015374  -0.0001648   0.0048015   0.0001518  -0.0005650  -0.0005000
   43  -0.1549913   0.0265773   0.0242374  -0.0070973   0.0224601   0.0203903
   44   0.0757470  -0.1962308  -0.1234563  -0.0005586   0.0012585  -0.0020158
   45   0.0699464  -0.1245073  -0.1757318  -0.0004454  -0.0021479   0.0016087
   46   0.0114179   0.0078420   0.0073108   0.0007128  -0.0003216  -0.0002669
   47  -0.0140343  -0.0077017  -0.0106146   0.0001721  -0.0014268   0.0025776
   48  -0.0130679  -0.0098424  -0.0054339   0.0001033   0.0025595  -0.0018354
   49   0.7382718  -0.0052449  -0.0102825  -0.3319199   0.0287606   0.0284245
   50  -0.0052449   0.4217021   0.2613123   0.0288580  -0.0519107  -0.0139691
   51  -0.0102825   0.2613123   0.3727142   0.0285456  -0.0138609  -0.0499726
   52  -0.3319199   0.0288580   0.0285456   0.3511788  -0.0310007  -0.0307786
   53   0.0287606  -0.0519107  -0.0138609  -0.0310007   0.0465725   0.0195387
   54   0.0284245  -0.0139691  -0.0499726  -0.0307786   0.0195387   0.0433553
   55  -0.2096997  -0.0521427  -0.0449916  -0.0142695  -0.0187343  -0.0166692
   56  -0.0984281  -0.1678557  -0.0932387   0.0042001   0.0061534   0.0023227
   57  -0.0880288  -0.0935686  -0.1477413   0.0039710   0.0025052   0.0058876
   58   0.0111405  -0.0145820  -0.0134179   0.0007587   0.0004319   0.0003297
   59   0.0081982  -0.0083288  -0.0105617  -0.0001536  -0.0013014   0.0023460
   60   0.0074976  -0.0098894  -0.0060656  -0.0001479   0.0023235  -0.0017173
   61  -0.0439028  -0.0477147  -0.0435897  -0.0003987  -0.0022776  -0.0021328
   62  -0.0136603   0.0296152   0.0199463  -0.0028468   0.0010913  -0.0050940
   63  -0.0128161   0.0196218   0.0266685  -0.0025420  -0.0052434   0.0022579
   64  -0.0052038   0.0016237   0.0015644  -0.0007661  -0.0009039  -0.0008319
   65   0.0011073   0.0040756  -0.0026588   0.0002420   0.0001794   0.0000534
   66   0.0011499  -0.0029399   0.0041359   0.0002454   0.0000745   0.0001473
           55          56          57          58          59          60
    1   0.0036008   0.0008109   0.0000941   0.0001330  -0.0001747   0.0000164
    2   0.0012216   0.0004060  -0.0058635   0.0010228   0.0000020  -0.0001663
    3   0.0004368  -0.0054300   0.0014354   0.0007639  -0.0001338   0.0000712
    4  -0.0003352  -0.0002902   0.0016539  -0.0003358   0.0000232   0.0000963
    5   0.0001551   0.0001176  -0.0001388  -0.0000668   0.0000355   0.0000146
    6   0.0000640   0.0002216  -0.0002202   0.0000397  -0.0000274  -0.0000418
    7   0.0001225  -0.0000109  -0.0000095   0.0000106  -0.0000084   0.0000000
    8  -0.0001777  -0.0001321  -0.0000362   0.0000132   0.0000018   0.0000056
    9   0.0000200  -0.0002223  -0.0001666   0.0000357  -0.0000011  -0.0000151
   10  -0.0002608  -0.0000091  -0.0003039   0.0000202  -0.0000147  -0.0000149
   11  -0.0001238   0.0002515  -0.0004794  -0.0000499   0.0000344   0.0000218
   12   0.0001513   0.0004092   0.0003486  -0.0000831  -0.0000261   0.0000241
   13  -0.0000057  -0.0000496   0.0001149  -0.0000543   0.0000199   0.0000155
   14   0.0000204   0.0000640  -0.0000266   0.0000624  -0.0000291  -0.0000170
   15  -0.0000065  -0.0000459   0.0000293  -0.0000146   0.0000146   0.0000016
   16  -0.0000602   0.0000185   0.0000147   0.0000360  -0.0000177  -0.0000417
   17   0.0003926   0.0000082   0.0004356  -0.0000020  -0.0000222   0.0000374
   18  -0.0000414  -0.0001355  -0.0000072   0.0000139   0.0000088  -0.0000104
   19   0.0000016   0.0001046  -0.0001032  -0.0000937   0.0000421   0.0000420
   20  -0.0000481   0.0000156  -0.0000140   0.0000048  -0.0000060   0.0000003
   21  -0.0000561  -0.0000142  -0.0000363   0.0000054   0.0000021  -0.0000090
   22   0.0005876   0.0001896   0.0005319   0.0000397  -0.0000564   0.0000395
   23  -0.0003846   0.0000165  -0.0002470   0.0000728  -0.0000070  -0.0000725
   24   0.0003522   0.0003085  -0.0002016  -0.0000569  -0.0000078   0.0000542
   25  -0.0000621  -0.0000050  -0.0000422  -0.0000498   0.0000201   0.0000220
   26  -0.0000311   0.0000369  -0.0000406  -0.0000664   0.0000172   0.0000399
   27   0.0000493   0.0000102   0.0000324   0.0000160  -0.0000048  -0.0000125
   28  -0.0004677   0.0003173  -0.0010472  -0.0000784   0.0000890  -0.0000160
   29  -0.0002720  -0.0001818   0.0003254   0.0000192  -0.0000158  -0.0000446
   30  -0.0007585   0.0001133   0.0004284  -0.0000532   0.0000547  -0.0000722
   31  -0.0002735   0.0000750  -0.0000699   0.0000031  -0.0000310   0.0000277
   32  -0.0004017   0.0000814  -0.0000090   0.0000018   0.0000064  -0.0000324
   33  -0.0001331  -0.0003920  -0.0001277   0.0000535   0.0000203  -0.0000217
   34  -0.0094051   0.0256417   0.0239560  -0.0051763   0.0003152   0.0000690
   35   0.0606042   0.0110275   0.0045835  -0.0000372   0.0042750  -0.0025306
   36   0.0543583   0.0032326   0.0104298   0.0001862  -0.0023920   0.0046214
   37  -0.0640274  -0.0183014  -0.0167604  -0.0013345  -0.0006084  -0.0005365
   38  -0.0172689  -0.0071329  -0.0013049  -0.0006110  -0.0000362   0.0005705
   39  -0.0158546  -0.0010387  -0.0064039  -0.0005500   0.0005137  -0.0000625
   40   0.0016444   0.0012778   0.0011634   0.0002057   0.0000703   0.0001220
   41   0.0005193  -0.0014927  -0.0005826   0.0000515  -0.0003771   0.0003822
   42   0.0003947  -0.0007204  -0.0014553   0.0000349   0.0003747  -0.0004405
   43   0.0617232   0.0036798   0.0032502  -0.0019390  -0.0031528  -0.0025307
   44  -0.0298620  -0.0267949  -0.0320393  -0.0025863   0.0020907  -0.0043307
   45  -0.0272019  -0.0317928  -0.0207549  -0.0022532  -0.0043067   0.0028553
   46   0.0000338   0.0021230   0.0019053   0.0003915   0.0004576   0.0003848
   47   0.0026519   0.0012905  -0.0053400  -0.0006840  -0.0004150  -0.0004745
   48   0.0020380  -0.0053829   0.0019793  -0.0006361  -0.0005184  -0.0002868
   49  -0.2096997  -0.0984281  -0.0880288   0.0111405   0.0081982   0.0074976
   50  -0.0521427  -0.1678557  -0.0935686  -0.0145820  -0.0083288  -0.0098894
   51  -0.0449916  -0.0932387  -0.1477413  -0.0134179  -0.0105617  -0.0060656
   52  -0.0142695   0.0042001   0.0039710   0.0007587  -0.0001536  -0.0001479
   53  -0.0187343   0.0061534   0.0025052   0.0004319  -0.0013014   0.0023235
   54  -0.0166692   0.0023227   0.0058876   0.0003297   0.0023460  -0.0017173
   55   0.6710794  -0.0181087  -0.0208301  -0.0936306   0.0682601   0.0625449
   56  -0.0181087   0.4603125   0.2977918   0.0680391  -0.1809766  -0.1332641
   57  -0.0208301   0.2977918   0.4052869   0.0625616  -0.1329148  -0.1586008
   58  -0.0936306   0.0680391   0.0625616   0.0954799  -0.0730215  -0.0672723
   59   0.0682601  -0.1809766  -0.1329148  -0.0730215   0.1854040   0.1470419
   60   0.0625449  -0.1332641  -0.1586008  -0.0672723   0.1470419   0.1604006
   61  -0.3321616   0.0474434   0.0453334  -0.0064989  -0.0004897  -0.0005537
   62   0.0002082  -0.1010652  -0.0349684   0.0222938   0.0011301  -0.0020236
   63   0.0021932  -0.0348033  -0.0959376   0.0205642  -0.0018456   0.0011959
   64  -0.0141355  -0.0187181  -0.0173568   0.0009725   0.0002332   0.0002360
   65   0.0035242   0.0058520   0.0019323  -0.0003061  -0.0014819   0.0024081
   66   0.0039387   0.0020703   0.0057958  -0.0002675   0.0023633  -0.0018680
           61          62          63          64          65          66
    1  -0.0211690   0.0137151   0.0062803   0.0006696  -0.0020142  -0.0007237
    2   0.0252439   0.0004568  -0.0025363   0.0007252  -0.0011070   0.0022928
    3   0.0214664  -0.0032978   0.0018762   0.0006853   0.0022627  -0.0015575
    4  -0.0021990  -0.0024120  -0.0021027   0.0002265   0.0009282  -0.0001653
    5  -0.0022335   0.0019371   0.0012229  -0.0000128  -0.0004668  -0.0000420
    6   0.0012070  -0.0001995  -0.0000611   0.0000868   0.0000272   0.0002018
    7   0.0000300   0.0000463   0.0001087   0.0000062  -0.0000011  -0.0000522
    8   0.0005036  -0.0002042  -0.0002945  -0.0000124   0.0000109   0.0000489
    9   0.0004943  -0.0001437   0.0000486   0.0000305  -0.0000645  -0.0000205
   10  -0.0006108   0.0009190   0.0004553  -0.0000278  -0.0003668  -0.0001051
   11  -0.0003134   0.0001567   0.0001292   0.0000887  -0.0003835  -0.0000547
   12  -0.0012620   0.0000685  -0.0001786  -0.0000112   0.0000694   0.0000157
   13  -0.0003891  -0.0000976  -0.0001016   0.0000393   0.0000249  -0.0000796
   14   0.0003513   0.0001015   0.0000701  -0.0000858   0.0000298   0.0001519
   15  -0.0001409   0.0000007   0.0000094  -0.0000092  -0.0000006  -0.0000528
   16   0.0003900  -0.0005667  -0.0000216  -0.0000724   0.0000763   0.0000583
   17   0.0001425  -0.0000278  -0.0006218  -0.0000490   0.0003974   0.0001167
   18  -0.0000119   0.0001069   0.0002038   0.0000012  -0.0001394  -0.0001017
   19  -0.0006302  -0.0001577  -0.0000809   0.0000730  -0.0001028  -0.0000646
   20   0.0000647   0.0000173  -0.0000314  -0.0000074  -0.0000034   0.0000278
   21   0.0001029  -0.0000081   0.0000144  -0.0000045  -0.0000045  -0.0000124
   22  -0.0000732   0.0004545  -0.0008905  -0.0001872   0.0006602   0.0003112
   23   0.0005977   0.0000692   0.0001181  -0.0000296  -0.0000728   0.0003093
   24  -0.0011246  -0.0002699   0.0000757  -0.0000050  -0.0000181   0.0001654
   25  -0.0001347  -0.0000233  -0.0001069   0.0000475  -0.0000829  -0.0000121
   26  -0.0002522  -0.0000665  -0.0000953   0.0000615  -0.0001125  -0.0000273
   27   0.0000444   0.0000234  -0.0000308   0.0000018   0.0000501  -0.0000104
   28   0.0000121  -0.0031318  -0.0001229   0.0000671  -0.0005015   0.0004198
   29   0.0024010  -0.0025874  -0.0006939   0.0000224   0.0005899  -0.0004435
   30   0.0012177  -0.0005314  -0.0006975   0.0002457   0.0003524   0.0001756
   31  -0.0000019  -0.0000375   0.0001255  -0.0000066  -0.0000367   0.0001581
   32   0.0001485   0.0003404  -0.0002044   0.0001233   0.0001386   0.0002071
   33   0.0007974   0.0005755   0.0003468   0.0000926  -0.0000923  -0.0003444
   34  -0.1445136   0.0651647   0.0650739   0.0086975  -0.0131828  -0.0127820
   35   0.0198808  -0.1814983  -0.1058628   0.0078427  -0.0087365  -0.0111852
   36   0.0207995  -0.1046606  -0.1587567   0.0072007  -0.0118618  -0.0068669
   37   0.0621070  -0.0328518  -0.0310082  -0.0000213   0.0019888   0.0019749
   38   0.0069384  -0.0270842  -0.0333520   0.0014208   0.0012318  -0.0042526
   39   0.0060194  -0.0330267  -0.0223687   0.0014085  -0.0043473   0.0021708
   40  -0.0026567  -0.0002763  -0.0005619   0.0002399  -0.0002665  -0.0002131
   41  -0.0051583   0.0023140  -0.0021350   0.0007916  -0.0008118  -0.0008130
   42  -0.0045818  -0.0019592   0.0022443   0.0007720  -0.0009319  -0.0005387
   43  -0.0426709   0.0228047   0.0215498  -0.0003668   0.0008355   0.0003869
   44   0.0231475  -0.0162470  -0.0105556   0.0007223  -0.0005606   0.0004422
   45   0.0212479  -0.0105881  -0.0143519   0.0006193   0.0003644  -0.0005524
   46  -0.0004222   0.0007547   0.0006891   0.0000215  -0.0000642  -0.0000444
   47   0.0005676  -0.0005198   0.0005474  -0.0000664  -0.0002901   0.0003256
   48   0.0008201   0.0004467  -0.0006757  -0.0000620   0.0003077  -0.0003506
   49  -0.0439028  -0.0136603  -0.0128161  -0.0052038   0.0011073   0.0011499
   50  -0.0477147   0.0296152   0.0196218   0.0016237   0.0040756  -0.0029399
   51  -0.0435897   0.0199463   0.0266685   0.0015644  -0.0026588   0.0041359
   52  -0.0003987  -0.0028468  -0.0025420  -0.0007661   0.0002420   0.0002454
   53  -0.0022776   0.0010913  -0.0052434  -0.0009039   0.0001794   0.0000745
   54  -0.0021328  -0.0050940   0.0022579  -0.0008319   0.0000534   0.0001473
   55  -0.3321616   0.0002082   0.0021932  -0.0141355   0.0035242   0.0039387
   56   0.0474434  -0.1010652  -0.0348033  -0.0187181   0.0058520   0.0020703
   57   0.0453334  -0.0349684  -0.0959376  -0.0173568   0.0019323   0.0057958
   58  -0.0064989   0.0222938   0.0205642   0.0009725  -0.0003061  -0.0002675
   59  -0.0004897   0.0011301  -0.0018456   0.0002332  -0.0014819   0.0023633
   60  -0.0005537  -0.0020236   0.0011959   0.0002360   0.0024081  -0.0018680
   61   0.7043097   0.0295579   0.0277258  -0.1684161  -0.0985455  -0.0938809
   62   0.0295579   0.4290498   0.2707044  -0.0998538  -0.1369752  -0.0951043
   63   0.0277258   0.2707044   0.3835081  -0.0944119  -0.0941408  -0.1253878
   64  -0.1684161  -0.0998538  -0.0944119   0.1781431   0.1060837   0.0997477
   65  -0.0985455  -0.1369752  -0.0941408   0.1060837   0.1384964   0.1064321
   66  -0.0938809  -0.0951043  -0.1253878   0.0997477   0.1064321   0.1248557
 **********************************************************************
 **                                                                  **
 **                       VIBRATIONAL ANALYSIS                       **
 **                       --------------------                       **
 **                                                                  **
 **        VIBRATIONAL FREQUENCIES (CM**-1) AND NORMAL MODES         **
 **     FORCE CONSTANTS (mDYN/ANGSTROM) AND REDUCED MASSES (AMU)     **
 **                  INFRARED INTENSITIES (KM/MOL)                   **
 **                                                                  **
 **********************************************************************


 Mode:                 1                      2                      3
 Frequency:        20.12                  49.53                  67.74
 Force Cnst:      0.0028                 0.0153                 0.0178
 Red. Mass:      11.9198                10.6077                 6.5728
 IR Active:          YES                    YES                    YES
 IR Intens:        0.217                  0.109                  0.127
 Raman Active:       YES                    YES                    YES
               X      Y      Z        X      Y      Z        X      Y      Z
 C         -0.006 -0.010  0.059    0.013 -0.050 -0.219    0.005 -0.148  0.067
 C         -0.003  0.009  0.125    0.013 -0.045 -0.197    0.058 -0.127  0.043
 H         -0.003  0.029  0.187    0.010 -0.054 -0.232    0.101 -0.156  0.042
 C         -0.004  0.006  0.109    0.022 -0.009 -0.074    0.067 -0.058  0.024
 Cl         0.007  0.040  0.220    0.028  0.014  0.005    0.165 -0.015  0.020
 C         -0.014 -0.021  0.007    0.029  0.017  0.020    0.012 -0.021  0.014
 Cl        -0.015 -0.027 -0.024    0.048  0.097  0.308    0.018  0.073 -0.013
 C         -0.020 -0.043 -0.069    0.023 -0.013 -0.089   -0.046 -0.052  0.023
 Cl        -0.030 -0.082 -0.208    0.025 -0.004 -0.056   -0.138 -0.004 -0.004
 C         -0.019 -0.034 -0.034    0.016 -0.046 -0.201   -0.046 -0.117  0.054
 H         -0.026 -0.051 -0.085    0.013 -0.057 -0.238   -0.094 -0.139  0.065
 C         -0.008 -0.026  0.072    0.021 -0.028 -0.130    0.007 -0.113  0.071
 C          0.018  0.071 -0.064   -0.074 -0.015 -0.022   -0.037  0.033 -0.030
 Cl         0.080  0.271 -0.236   -0.236 -0.009 -0.107   -0.101 -0.021 -0.004
 C          0.014  0.024 -0.061   -0.055 -0.011  0.160   -0.030  0.230 -0.155
 H          0.030  0.106 -0.167   -0.132 -0.005  0.243   -0.065  0.355 -0.249
 C         -0.010 -0.121  0.085    0.059 -0.019  0.234    0.024  0.263 -0.161
 H         -0.013 -0.155  0.089    0.074 -0.022  0.378    0.030  0.423 -0.269
 C         -0.034 -0.219  0.223    0.155 -0.022  0.121    0.072  0.083 -0.017
 H         -0.058 -0.332  0.333    0.248 -0.025  0.176    0.116  0.096 -0.007
 C         -0.028 -0.169  0.215    0.133 -0.028 -0.059    0.062 -0.101  0.094
 H         -0.042 -0.247  0.315    0.209 -0.039 -0.137    0.097 -0.221  0.179
 TransDip  -0.001 -0.010  0.011    0.009 -0.003  0.006    0.007  0.006 -0.006

 Mode:                 4                      5                      6
 Frequency:        82.97                 147.24                 171.86
 Force Cnst:      0.0930                 0.0733                 0.2427
 Red. Mass:      22.9363                 5.7351                13.9440
 IR Active:          YES                    YES                    YES
 IR Intens:        0.038                  0.007                  0.043
 Raman Active:       YES                    YES                    YES
               X      Y      Z        X      Y      Z        X      Y      Z
 C          0.011 -0.046 -0.201   -0.003 -0.066  0.076   -0.004 -0.086 -0.156
 C          0.015 -0.024 -0.119    0.014 -0.067  0.072   -0.033 -0.071 -0.098
 H          0.014 -0.012 -0.080    0.026 -0.080  0.060   -0.037 -0.026  0.022
 C          0.023  0.007 -0.011    0.021 -0.047  0.054   -0.050 -0.083 -0.137
 Cl         0.057  0.134  0.414    0.088 -0.040 -0.014   -0.164 -0.087  0.077
 C          0.020 -0.021 -0.102    0.000 -0.031  0.048   -0.056 -0.075 -0.175
 Cl         0.001 -0.102 -0.398   -0.000  0.007 -0.009   -0.049 -0.006  0.048
 C          0.028  0.007 -0.004   -0.023 -0.043  0.060   -0.071 -0.090 -0.231
 Cl         0.056  0.112  0.370   -0.102 -0.023 -0.010   -0.266  0.135  0.102
 C          0.023 -0.016 -0.088   -0.016 -0.063  0.081   -0.060 -0.131 -0.305
 H          0.030  0.004 -0.027   -0.031 -0.074  0.072   -0.088 -0.154 -0.332
 C          0.012 -0.034 -0.176    0.002 -0.014  0.026    0.066  0.000 -0.001
 C         -0.064 -0.039 -0.076   -0.001 -0.080  0.106    0.075  0.013  0.022
 Cl        -0.215 -0.049 -0.142    0.011  0.136 -0.107    0.290  0.059  0.087
 C         -0.049 -0.042  0.080    0.000 -0.165  0.202    0.088  0.048  0.038
 H         -0.110 -0.055  0.163   -0.003 -0.273  0.321    0.038  0.079  0.062
 C          0.039 -0.035  0.121    0.004 -0.033  0.062    0.168  0.084  0.059
 H          0.050 -0.046  0.243    0.005 -0.073  0.112    0.175  0.128  0.084
 C          0.114 -0.010  0.001    0.006  0.196 -0.196    0.197  0.063  0.052
 H          0.189  0.004  0.028    0.010  0.364 -0.377    0.219  0.072  0.056
 C          0.095 -0.013 -0.145    0.005  0.170 -0.174    0.184  0.027  0.023
 H          0.154 -0.007 -0.222    0.005  0.296 -0.308    0.240 -0.003 -0.013
 TransDip   0.005 -0.001  0.003    0.001  0.002 -0.002   -0.005 -0.002 -0.004

 Mode:                 7                      8                      9
 Frequency:       198.31                 211.40                 214.68
 Force Cnst:      0.2664                 0.1481                 0.7987
 Red. Mass:      11.4972                 5.6232                29.4131
 IR Active:          YES                    YES                    YES
 IR Intens:        0.054                  0.032                  0.131
 Raman Active:       YES                    YES                    YES
               X      Y      Z        X      Y      Z        X      Y      Z
 C         -0.073 -0.032 -0.054    0.023  0.008  0.028   -0.016 -0.065  0.004
 C         -0.049 -0.008  0.095    0.040  0.115  0.383    0.002 -0.073 -0.088
 H         -0.031  0.048  0.299    0.045  0.171  0.566   -0.004 -0.074 -0.103
 C         -0.048 -0.036 -0.065    0.035  0.070  0.255    0.011 -0.122 -0.064
 Cl         0.256  0.117 -0.055   -0.062 -0.068 -0.086   -0.256 -0.224  0.113
 C         -0.089 -0.064 -0.177    0.033  0.029  0.108   -0.041 -0.072 -0.049
 Cl        -0.086 -0.006  0.055    0.033  0.030 -0.040    0.001  0.687 -0.175
 C         -0.072 -0.101 -0.270    0.016 -0.015 -0.056   -0.076 -0.096 -0.011
 Cl         0.159 -0.129  0.150   -0.010  0.039  0.044    0.256 -0.309  0.078
 C         -0.084 -0.109 -0.353    0.005 -0.070 -0.247   -0.053 -0.029  0.017
 H         -0.091 -0.140 -0.460   -0.014 -0.148 -0.505   -0.054 -0.014  0.076
 C         -0.090  0.026  0.062    0.015 -0.003 -0.045   -0.003 -0.080  0.080
 C         -0.086  0.029  0.062    0.008  0.004 -0.047   -0.005 -0.073  0.083
 Cl         0.065  0.103  0.091   -0.060 -0.038 -0.045    0.044  0.039 -0.006
 C         -0.096 -0.007  0.011    0.010  0.010 -0.015   -0.003 -0.040  0.056
 H         -0.063 -0.026 -0.008   -0.004  0.018 -0.007   -0.012 -0.037  0.062
 C         -0.131  0.005 -0.021    0.026 -0.015  0.020    0.012  0.051 -0.031
 H         -0.134  0.008 -0.053    0.028 -0.029  0.052    0.013  0.120 -0.091
 C         -0.146  0.018 -0.014    0.035 -0.020  0.012    0.020  0.060 -0.050
 H         -0.170  0.033 -0.043    0.049 -0.035  0.036    0.025  0.135 -0.128
 C         -0.127  0.031  0.039    0.029 -0.007 -0.033    0.018 -0.032  0.036
 H         -0.163  0.063  0.048    0.044 -0.011 -0.046    0.027 -0.033  0.028
 TransDip  -0.006 -0.001 -0.005    0.002  0.003  0.004    0.001  0.010 -0.006

 Mode:                10                     11                     12
 Frequency:       240.08                 263.18                 315.79
 Force Cnst:      0.3557                 0.2852                 0.4602
 Red. Mass:      10.4728                 6.9897                 7.8332
 IR Active:          YES                    YES                    YES
 IR Intens:        0.163                  0.591                  1.112
 Raman Active:       YES                    YES                    YES
               X      Y      Z        X      Y      Z        X      Y      Z
 C          0.032  0.019  0.056   -0.018 -0.011 -0.058   -0.062 -0.087 -0.224
 C          0.116  0.035 -0.030   -0.004 -0.037 -0.043    0.013 -0.033 -0.175
 H          0.168  0.031  0.061   -0.011 -0.053 -0.102    0.056 -0.112 -0.328
 C          0.125 -0.017 -0.155    0.027 -0.064  0.039    0.037  0.096  0.149
 Cl        -0.091 -0.087  0.065    0.078 -0.088  0.018   -0.038  0.037 -0.033
 C          0.196 -0.060 -0.213    0.066 -0.061  0.080    0.079  0.126  0.341
 Cl         0.276 -0.015  0.035    0.097  0.054 -0.036    0.090 -0.044 -0.064
 C          0.118 -0.067 -0.179    0.039 -0.079  0.081    0.014  0.053  0.174
 Cl        -0.037  0.132  0.012   -0.097 -0.047  0.003    0.024 -0.012 -0.024
 C          0.096 -0.053 -0.073    0.048 -0.053  0.025   -0.033 -0.065 -0.145
 H          0.145 -0.016 -0.032    0.103 -0.032  0.004   -0.031 -0.100 -0.287
 C         -0.036 -0.019  0.157   -0.047  0.185 -0.183   -0.089 -0.120 -0.043
 C         -0.040 -0.029  0.142   -0.073  0.227 -0.186   -0.179 -0.100  0.068
 Cl        -0.111  0.082  0.033    0.032  0.029  0.112    0.100  0.091  0.071
 C         -0.063 -0.077  0.021   -0.081  0.122 -0.121   -0.186 -0.047  0.077
 H          0.034 -0.128 -0.036   -0.062  0.107 -0.127   -0.233 -0.034  0.115
 C         -0.187 -0.022 -0.129   -0.095 -0.130  0.145   -0.093  0.121 -0.035
 H         -0.199  0.011 -0.274   -0.093 -0.342  0.380   -0.080  0.306 -0.095
 C         -0.233 -0.006 -0.090   -0.085 -0.087  0.089    0.003  0.013 -0.026
 H         -0.289  0.054 -0.186   -0.081 -0.247  0.266    0.083  0.090 -0.065
 C         -0.195 -0.031  0.098   -0.075  0.168 -0.170   -0.004 -0.158  0.035
 H         -0.298  0.026  0.163   -0.098  0.228 -0.206    0.039 -0.224  0.053
 TransDip  -0.010  0.005 -0.006   -0.016 -0.017  0.009   -0.016 -0.006 -0.029

 Mode:                13                     14                     15
 Frequency:       350.81                 387.70                 421.00
 Force Cnst:      1.6210                 0.5968                 0.7483
 Red. Mass:      22.3566                 6.7387                 7.1655
 IR Active:          YES                    YES                    YES
 IR Intens:        0.260                  2.172                  5.134
 Raman Active:       YES                    YES                    YES
               X      Y      Z        X      Y      Z        X      Y      Z
 C         -0.105  0.010  0.106    0.056  0.101 -0.095    0.041 -0.211  0.070
 C         -0.030  0.112  0.103   -0.024  0.039 -0.164    0.051 -0.167  0.043
 H          0.109  0.057  0.205   -0.104  0.061 -0.259    0.163 -0.235  0.053
 C         -0.035  0.184 -0.103   -0.025 -0.003  0.043    0.032  0.042 -0.018
 Cl        -0.184  0.429 -0.109    0.018  0.028 -0.010   -0.105  0.117 -0.026
 C          0.141 -0.048 -0.177    0.005  0.007  0.202   -0.002  0.052 -0.011
 Cl         0.320 -0.017  0.014   -0.022  0.006 -0.030   -0.035 -0.006  0.004
 C         -0.064 -0.184 -0.004    0.015 -0.052  0.050   -0.014  0.032 -0.005
 Cl        -0.195 -0.372  0.124   -0.117 -0.118  0.041    0.063  0.034 -0.014
 C         -0.050 -0.065  0.141    0.043  0.030 -0.172   -0.024 -0.157  0.043
 H          0.067  0.005  0.193    0.108  0.031 -0.280   -0.163 -0.224  0.052
 C         -0.064 -0.029 -0.012    0.124  0.142  0.072    0.083 -0.134  0.062
 C         -0.021 -0.041 -0.062    0.214  0.059  0.093    0.029 -0.007  0.049
 Cl         0.065 -0.095 -0.091   -0.123  0.048  0.046   -0.090  0.148  0.139
 C         -0.009  0.049  0.012    0.229 -0.095 -0.014    0.034  0.029 -0.194
 H         -0.101  0.111  0.050    0.364 -0.199 -0.052    0.114  0.130 -0.392
 C          0.072  0.049  0.090    0.084 -0.082 -0.169    0.046 -0.186 -0.011
 H          0.076  0.038  0.145    0.067 -0.110 -0.323    0.055 -0.232  0.113
 C          0.073  0.069  0.063   -0.032 -0.062 -0.046    0.089 -0.148 -0.100
 H          0.102  0.071  0.076   -0.177 -0.102 -0.083    0.073 -0.162 -0.096
 C          0.041  0.029 -0.026    0.009  0.044  0.133    0.097  0.041 -0.177
 H          0.126 -0.005 -0.092   -0.096  0.066  0.236    0.052  0.221 -0.317
 TransDip   0.008  0.005  0.014    0.034  0.001 -0.032    0.034 -0.055 -0.034

 Mode:                16                     17                     18
 Frequency:       446.48                 469.77                 504.00
 Force Cnst:      0.6137                 0.6191                 0.9194
 Red. Mass:       5.2253                 4.7615                 6.1431
 IR Active:          YES                    YES                    YES
 IR Intens:        3.114                  7.299                  0.643
 Raman Active:       YES                    YES                    YES
               X      Y      Z        X      Y      Z        X      Y      Z
 C         -0.029 -0.057  0.074   -0.007 -0.128  0.069    0.013  0.006  0.054
 C         -0.011 -0.098 -0.119   -0.073 -0.171  0.001    0.216  0.080 -0.078
 H          0.030 -0.156 -0.212   -0.024 -0.222 -0.052    0.294  0.013 -0.130
 C          0.001  0.001 -0.019   -0.060 -0.028  0.005    0.201  0.107 -0.044
 Cl        -0.014  0.012  0.003   -0.039  0.075 -0.017   -0.004 -0.080  0.025
 C          0.012  0.060  0.155    0.001 -0.030  0.064    0.016  0.201 -0.008
 Cl         0.017 -0.010 -0.020    0.002  0.020 -0.012   -0.010 -0.057  0.012
 C         -0.015  0.012 -0.005    0.055 -0.038 -0.007   -0.178  0.124 -0.055
 Cl         0.039  0.034 -0.007    0.048  0.069 -0.020   -0.013 -0.086  0.029
 C         -0.041 -0.097 -0.119    0.047 -0.179 -0.001   -0.194  0.111 -0.053
 H         -0.091 -0.152 -0.233   -0.014 -0.219 -0.031   -0.288  0.062 -0.067
 C         -0.024 -0.016  0.209    0.001  0.088 -0.008    0.004 -0.096  0.105
 C          0.066 -0.074  0.126    0.040  0.232 -0.208    0.008  0.164 -0.174
 Cl         0.036 -0.103 -0.112    0.004 -0.044 -0.009   -0.004 -0.012  0.016
 C          0.071  0.163 -0.067    0.045 -0.066  0.096    0.009  0.035 -0.031
 H          0.061  0.369 -0.278    0.058 -0.320  0.355    0.010 -0.045  0.055
 C         -0.015 -0.015  0.105    0.001 -0.025  0.027    0.002 -0.109  0.121
 H         -0.033 -0.122  0.053   -0.006 -0.190  0.129    0.003 -0.309  0.329
 C         -0.115  0.068  0.133   -0.048  0.135 -0.089   -0.005  0.127 -0.136
 H         -0.169  0.060  0.113   -0.089  0.180 -0.160   -0.004  0.259 -0.279
 C         -0.099  0.213 -0.011   -0.033 -0.055  0.165   -0.004 -0.057  0.060
 H         -0.114  0.424 -0.215   -0.051 -0.265  0.413   -0.008 -0.103  0.114
 TransDip  -0.040  0.039 -0.007    0.001 -0.070  0.051    0.018  0.016 -0.008

 Mode:                19                     20                     21
 Frequency:       527.17                 551.27                 580.36
 Force Cnst:      0.8713                 1.7780                 0.8166
 Red. Mass:       5.3211                 9.9305                 4.1148
 IR Active:          YES                    YES                    YES
 IR Intens:        0.453                 24.805                  1.045
 Raman Active:       YES                    YES                    YES
               X      Y      Z        X      Y      Z        X      Y      Z
 C          0.007 -0.002 -0.007   -0.239  0.010  0.000   -0.010 -0.128  0.016
 C         -0.004 -0.043 -0.139   -0.293 -0.033  0.016    0.107 -0.087  0.025
 H         -0.026 -0.157 -0.522   -0.347 -0.003  0.013    0.244 -0.177  0.025
 C          0.026  0.113  0.398   -0.226 -0.023  0.053    0.115  0.072 -0.015
 Cl        -0.004 -0.003 -0.029    0.069 -0.078  0.016   -0.020 -0.020  0.006
 C          0.005 -0.006  0.001   -0.148  0.020  0.002    0.007  0.123 -0.062
 Cl        -0.010  0.002  0.000    0.260 -0.021 -0.011   -0.002 -0.023  0.008
 C         -0.013 -0.120 -0.397   -0.238  0.070 -0.029   -0.103  0.086 -0.007
 Cl        -0.000  0.008  0.028    0.078  0.062 -0.021    0.017 -0.023  0.005
 C          0.024  0.032  0.137   -0.302  0.077  0.017   -0.113 -0.072  0.036
 H          0.055  0.153  0.535   -0.375  0.059  0.068   -0.260 -0.140  0.053
 C          0.005  0.000 -0.000   -0.126  0.035  0.034    0.005  0.166 -0.141
 C         -0.000 -0.006  0.014    0.019 -0.026 -0.037    0.042  0.019  0.017
 Cl         0.003 -0.002 -0.002   -0.037  0.031  0.033   -0.001 -0.003 -0.014
 C         -0.002  0.009  0.001    0.068 -0.104 -0.098    0.051 -0.083  0.121
 H          0.002  0.017 -0.013    0.026 -0.084 -0.069    0.070 -0.235  0.263
 C         -0.010  0.004  0.002    0.227 -0.082 -0.070   -0.002  0.134 -0.151
 H         -0.010  0.005 -0.001    0.233 -0.071 -0.039   -0.012  0.194 -0.309
 C         -0.004 -0.004  0.004    0.116  0.003 -0.010   -0.042 -0.089  0.153
 H          0.003 -0.009  0.013   -0.057 -0.051 -0.051   -0.071 -0.328  0.398
 C         -0.004  0.005 -0.009    0.094  0.084  0.076   -0.031  0.113 -0.049
 H         -0.010  0.013 -0.009    0.169  0.023  0.047   -0.045  0.018  0.070
 TransDip   0.022  0.001  0.001   -0.159 -0.013 -0.013   -0.008 -0.012  0.029

 Mode:                22                     23                     24
 Frequency:       633.10                 659.42                 710.66
 Force Cnst:      1.5032                 1.7068                 1.1232
 Red. Mass:       6.3653                 6.6622                 3.7747
 IR Active:          YES                    YES                    YES
 IR Intens:        1.582                  1.797                  2.726
 Raman Active:       YES                    YES                    YES
               X      Y      Z        X      Y      Z        X      Y      Z
 C          0.033  0.149  0.433   -0.087 -0.003 -0.012   -0.041 -0.071 -0.220
 C         -0.019  0.021 -0.032    0.087  0.072 -0.023    0.022  0.037  0.115
 H         -0.067 -0.069 -0.395    0.200  0.009  0.009    0.083  0.148  0.567
 C         -0.030 -0.072 -0.223    0.095  0.062 -0.016    0.007 -0.042 -0.201
 Cl         0.006  0.004  0.016   -0.001 -0.008  0.002   -0.001 -0.001  0.004
 C          0.014  0.064  0.298    0.113  0.002 -0.013    0.037  0.078  0.248
 Cl         0.002 -0.003 -0.017   -0.078  0.005  0.004   -0.011 -0.003 -0.007
 C         -0.005 -0.072 -0.233    0.078 -0.053  0.017   -0.012 -0.064 -0.190
 Cl        -0.004  0.004  0.017   -0.001  0.001 -0.001    0.004  0.003  0.002
 C          0.014  0.029 -0.028    0.072 -0.087  0.022    0.004 -0.002  0.119
 H          0.011 -0.071 -0.401    0.182 -0.028  0.035    0.043  0.143  0.591
 C         -0.012 -0.007 -0.064   -0.161  0.118  0.122   -0.027  0.009 -0.027
 C         -0.063 -0.017 -0.058   -0.196  0.025  0.015    0.024 -0.036  0.002
 Cl         0.000  0.016  0.013    0.003 -0.032 -0.031   -0.005  0.007  0.006
 C         -0.086 -0.065  0.022   -0.237 -0.202 -0.177    0.050  0.015 -0.010
 H         -0.125 -0.134  0.138   -0.316 -0.173 -0.121    0.031  0.070 -0.046
 C          0.008  0.062 -0.051    0.170 -0.082 -0.088    0.034 -0.021  0.016
 H          0.025  0.153  0.024    0.209  0.114  0.095    0.023 -0.058 -0.058
 C          0.084 -0.087  0.008    0.116 -0.016 -0.005   -0.036  0.052  0.021
 H          0.150 -0.189  0.153   -0.237 -0.126 -0.080   -0.065  0.081 -0.027
 C          0.045 -0.031 -0.109    0.156  0.258  0.221   -0.034 -0.006  0.026
 H          0.081 -0.123 -0.059    0.172  0.263  0.201   -0.011 -0.009  0.004
 TransDip  -0.006 -0.029 -0.027   -0.016  0.026  0.030    0.011  0.011  0.050

 Mode:                25                     26                     27
 Frequency:       714.61                 742.13                 767.65
 Force Cnst:      2.0829                 1.0506                 0.4771
 Red. Mass:       6.9228                 3.2377                 1.3743
 IR Active:          YES                    YES                    YES
 IR Intens:       21.327                  2.031                 85.603
 Raman Active:       YES                    YES                    YES
               X      Y      Z        X      Y      Z        X      Y      Z
 C         -0.153  0.042  0.088    0.005 -0.005  0.051   -0.004  0.002 -0.028
 C          0.042  0.102 -0.067   -0.013 -0.038  0.017    0.017  0.023 -0.012
 H          0.153 -0.022 -0.214    0.022 -0.101 -0.102   -0.002  0.063  0.066
 C          0.060  0.075  0.025   -0.002  0.041 -0.018    0.009 -0.032  0.013
 Cl         0.008 -0.011  0.002    0.003 -0.014  0.005   -0.003  0.011 -0.004
 C          0.117 -0.042 -0.062    0.001  0.055 -0.021   -0.000 -0.040  0.013
 Cl        -0.059  0.006  0.004    0.001 -0.003  0.001   -0.001  0.001 -0.000
 C          0.058 -0.081  0.063    0.006  0.044 -0.018   -0.011 -0.033  0.016
 Cl         0.011  0.018 -0.006   -0.005 -0.015  0.006    0.005  0.011 -0.004
 C          0.032 -0.108 -0.002    0.010 -0.032  0.013   -0.015  0.022 -0.012
 H          0.170 -0.091 -0.197   -0.049 -0.095 -0.112    0.019  0.060  0.065
 C         -0.216 -0.084 -0.107    0.007  0.180 -0.187   -0.000 -0.069  0.074
 C          0.055 -0.223 -0.183   -0.005 -0.160  0.191    0.002 -0.011  0.007
 Cl        -0.036  0.072  0.069    0.001  0.002 -0.008   -0.000  0.003 -0.002
 C          0.183 -0.024 -0.034   -0.010  0.084 -0.094    0.003  0.028 -0.027
 H         -0.048  0.127  0.072    0.000  0.121 -0.146    0.003 -0.312  0.339
 C          0.278 -0.006  0.007   -0.009 -0.063  0.068    0.000  0.060 -0.065
 H          0.236 -0.222 -0.191   -0.005 -0.270  0.319    0.003 -0.388  0.419
 C         -0.090  0.202  0.172    0.002  0.102 -0.128   -0.002  0.030 -0.028
 H         -0.154  0.189  0.148   -0.003 -0.145  0.139    0.002 -0.397  0.440
 C         -0.180 -0.077 -0.056    0.011 -0.041  0.064   -0.003  0.040 -0.047
 H          0.078 -0.252 -0.182   -0.001 -0.467  0.533   -0.004 -0.172  0.179
 TransDip   0.017 -0.098 -0.109   -0.009 -0.006  0.044    0.004 -0.216  0.203

 Mode:                28                     29                     30
 Frequency:       805.49                 850.05                 876.75
 Force Cnst:      3.0448                 3.4137                 0.6276
 Red. Mass:       7.9649                 8.0183                 1.3857
 IR Active:          YES                    YES                    YES
 IR Intens:       61.547                  1.697                  2.279
 Raman Active:       YES                    YES                    YES
               X      Y      Z        X      Y      Z        X      Y      Z
 C         -0.013 -0.010 -0.006    0.320 -0.026 -0.026   -0.005 -0.007 -0.023
 C         -0.247 -0.074  0.019    0.063 -0.259  0.079    0.008  0.008  0.034
 H         -0.157 -0.080  0.176   -0.133 -0.162  0.005    0.003 -0.065 -0.193
 C         -0.198  0.324 -0.075    0.031 -0.216  0.055    0.007 -0.008 -0.011
 Cl         0.044 -0.103  0.026   -0.033  0.046 -0.011   -0.001  0.002  0.000
 C          0.025  0.285 -0.077   -0.217  0.021  0.010    0.002 -0.003 -0.001
 Cl        -0.002 -0.000 -0.000    0.049 -0.003 -0.002   -0.000 -0.000  0.000
 C          0.233  0.281 -0.091    0.068  0.216 -0.070   -0.012 -0.013 -0.012
 Cl        -0.054 -0.094  0.030   -0.040 -0.044  0.015    0.002  0.003  0.000
 C          0.231 -0.125  0.007    0.102  0.247 -0.072   -0.007  0.006  0.050
 H          0.167 -0.122  0.138   -0.104  0.162 -0.025   -0.029 -0.086 -0.256
 C         -0.006 -0.116  0.119    0.015 -0.033 -0.030    0.000  0.034 -0.040
 C          0.000  0.014 -0.049   -0.087 -0.106 -0.089    0.003 -0.024  0.040
 Cl        -0.001  0.004  0.004   -0.008  0.021  0.020    0.000  0.001 -0.003
 C          0.005  0.011 -0.009   -0.122 -0.124 -0.124    0.004  0.074 -0.073
 H         -0.011 -0.235  0.274   -0.349 -0.035  0.031    0.015 -0.406  0.430
 C          0.006  0.054 -0.049    0.180 -0.012 -0.021   -0.004  0.024 -0.031
 H          0.008 -0.199  0.223    0.166 -0.093 -0.032   -0.003 -0.194  0.200
 C          0.004 -0.011  0.011   -0.110  0.183  0.168   -0.001 -0.032  0.035
 H          0.034 -0.124  0.150   -0.329  0.124  0.117   -0.006  0.233 -0.257
 C         -0.009 -0.013 -0.040   -0.086  0.047  0.051    0.002 -0.061  0.077
 H          0.007  0.092 -0.172    0.008  0.045 -0.043    0.004  0.381 -0.397
 TransDip   0.022  0.245 -0.051    0.030 -0.017 -0.024   -0.008 -0.029 -0.038

 Mode:                31                     32                     33
 Frequency:       894.65                 902.03                 964.67
 Force Cnst:      0.7338                 0.6570                 0.7549
 Red. Mass:       1.5561                 1.3705                 1.3768
 IR Active:          YES                    YES                    YES
 IR Intens:       12.492                  2.283                  0.477
 Raman Active:       YES                    YES                    YES
               X      Y      Z        X      Y      Z        X      Y      Z
 C          0.008  0.026  0.098    0.004  0.009  0.034   -0.002 -0.005 -0.012
 C          0.003 -0.020 -0.060   -0.005 -0.045 -0.146   -0.003  0.004  0.005
 H          0.028  0.085  0.302    0.055  0.251  0.849   -0.007 -0.004 -0.027
 C          0.010 -0.002  0.019    0.007  0.008  0.044   -0.005  0.002 -0.001
 Cl        -0.001  0.002 -0.001   -0.001  0.000 -0.004    0.000 -0.001  0.000
 C         -0.002 -0.001  0.005    0.000 -0.001  0.003    0.000 -0.001 -0.000
 Cl         0.000 -0.000 -0.000   -0.000 -0.000 -0.000   -0.000  0.000 -0.000
 C         -0.007  0.009  0.046   -0.004 -0.007 -0.021    0.007  0.003 -0.002
 Cl         0.001  0.001 -0.004    0.000  0.001  0.002   -0.001 -0.001  0.000
 C         -0.016 -0.045 -0.149    0.002  0.021  0.067    0.005  0.008  0.003
 H          0.044  0.243  0.822   -0.032 -0.119 -0.399    0.008  0.001 -0.032
 C         -0.002  0.042 -0.037    0.004  0.014 -0.012    0.000 -0.026  0.026
 C         -0.002 -0.026  0.012   -0.001 -0.012 -0.003    0.000 -0.012  0.011
 Cl        -0.000  0.002 -0.000   -0.000  0.001  0.000   -0.000  0.001 -0.001
 C         -0.010  0.027 -0.034   -0.006  0.004 -0.010    0.000  0.065 -0.069
 H         -0.022 -0.148  0.166   -0.014 -0.033  0.038   -0.002 -0.365  0.396
 C          0.005  0.006  0.000   -0.001  0.002  0.002    0.000 -0.049  0.053
 H          0.009 -0.011  0.057    0.001  0.005  0.012   -0.003  0.274 -0.310
 C          0.011 -0.022  0.011    0.002 -0.005  0.004   -0.001 -0.046  0.052
 H          0.029  0.121 -0.136    0.006  0.035 -0.036   -0.006  0.253 -0.276
 C         -0.003 -0.037  0.014   -0.000 -0.008  0.005    0.001  0.077 -0.081
 H         -0.005  0.098 -0.128    0.000  0.016 -0.022   -0.002 -0.410  0.442
 TransDip   0.004  0.012  0.112    0.017 -0.009  0.044   -0.006 -0.014  0.016

 Mode:                34                     35                     36
 Frequency:       999.58                1044.27                1051.50
 Force Cnst:      0.7761                 5.1672                 3.9233
 Red. Mass:       1.3183                 8.0423                 6.0226
 IR Active:          YES                    YES                    YES
 IR Intens:        0.034                 17.467                 36.838
 Raman Active:       YES                    YES                    YES
               X      Y      Z        X      Y      Z        X      Y      Z
 C         -0.001 -0.001 -0.002    0.096 -0.007 -0.011    0.007 -0.001 -0.017
 C          0.000 -0.001  0.001   -0.149 -0.227  0.075    0.058  0.176 -0.054
 H          0.001 -0.003 -0.002    0.002 -0.322  0.106   -0.104  0.291 -0.069
 C         -0.000 -0.000 -0.000   -0.068  0.242 -0.066   -0.005 -0.063  0.020
 Cl        -0.000  0.000 -0.000    0.009 -0.022  0.006    0.002  0.002 -0.001
 C          0.001 -0.000  0.000    0.376 -0.023 -0.017   -0.163  0.013  0.006
 Cl        -0.000  0.000 -0.000   -0.046  0.003  0.002    0.022 -0.002 -0.001
 C          0.001  0.000 -0.000   -0.096 -0.235  0.074   -0.007  0.059 -0.017
 Cl        -0.000 -0.000  0.000    0.012  0.021 -0.007    0.003 -0.002  0.000
 C          0.000  0.003 -0.001   -0.127  0.241 -0.060    0.033 -0.191  0.059
 H          0.002  0.004 -0.000    0.044  0.323 -0.097   -0.154 -0.296  0.055
 C         -0.000  0.001 -0.002    0.153  0.004  0.003    0.079  0.043  0.036
 C         -0.000 -0.005  0.001   -0.044  0.172  0.159   -0.094  0.248  0.234
 Cl        -0.000 -0.000  0.001    0.006 -0.015 -0.015    0.012 -0.027 -0.026
 C          0.001 -0.036  0.037   -0.100 -0.098 -0.089   -0.072 -0.022 -0.020
 H          0.002  0.220 -0.239    0.000 -0.151 -0.145   -0.111  0.019  0.006
 C         -0.003  0.073 -0.079    0.140 -0.010 -0.010    0.304 -0.002 -0.007
 H          0.001 -0.419  0.460    0.147  0.024  0.023    0.347  0.129  0.132
 C         -0.001 -0.071  0.078   -0.033  0.102  0.093   -0.000 -0.014 -0.005
 H         -0.005  0.411 -0.449    0.063  0.131  0.114    0.034  0.003 -0.031
 C          0.003  0.038 -0.037   -0.106 -0.113 -0.102   -0.223 -0.167 -0.157
 H          0.003 -0.223  0.241   -0.089 -0.128 -0.112   -0.386 -0.114 -0.048
 TransDip  -0.003  0.005 -0.001    0.099  0.062  0.066   -0.077  0.123  0.129

 Mode:                37                     38                     39
 Frequency:      1056.86                1105.45                1146.37
 Force Cnst:      2.0368                 1.7267                 1.2663
 Red. Mass:       3.0951                 2.3982                 1.6354
 IR Active:          YES                    YES                    YES
 IR Intens:        0.023                  9.644                  3.294
 Raman Active:       YES                    YES                    YES
               X      Y      Z        X      Y      Z        X      Y      Z
 C          0.049 -0.003  0.011    0.138 -0.010 -0.010   -0.029  0.007 -0.024
 C          0.007  0.122 -0.037   -0.016  0.077 -0.017    0.006 -0.018  0.010
 H         -0.127  0.217 -0.050   -0.206  0.198 -0.069    0.075 -0.074 -0.012
 C         -0.042  0.027 -0.005   -0.068  0.087 -0.021    0.011 -0.013  0.003
 Cl         0.006 -0.007  0.002    0.008 -0.011  0.003   -0.001  0.002 -0.000
 C         -0.051  0.001  0.003    0.019 -0.004 -0.000   -0.010  0.007 -0.002
 Cl         0.009 -0.001 -0.000    0.002 -0.000 -0.000    0.001 -0.000  0.000
 C         -0.043 -0.018  0.008   -0.079 -0.076  0.026    0.004  0.003 -0.001
 Cl         0.007  0.005 -0.002    0.009  0.010 -0.004   -0.000 -0.000  0.000
 C         -0.003 -0.117  0.029   -0.022 -0.073  0.023    0.002  0.002  0.004
 H         -0.144 -0.181  0.086   -0.252 -0.188  0.071    0.050  0.017 -0.035
 C          0.116 -0.031 -0.028    0.154 -0.017 -0.016   -0.005  0.051  0.047
 C          0.042  0.019  0.017    0.041 -0.116 -0.108    0.097 -0.063 -0.059
 Cl        -0.005  0.003  0.002   -0.004  0.012  0.012   -0.007  0.006  0.006
 C         -0.062 -0.137 -0.127   -0.069  0.016  0.015   -0.020 -0.081 -0.075
 H          0.267 -0.341 -0.313   -0.479  0.246  0.230    0.113 -0.169 -0.155
 C         -0.149 -0.015 -0.010    0.037  0.019  0.016   -0.029  0.054  0.051
 H         -0.190 -0.122 -0.115    0.058  0.115  0.105    0.045  0.451  0.408
 C         -0.037  0.181  0.165   -0.047 -0.028 -0.024    0.062 -0.007 -0.007
 H          0.178  0.258  0.228   -0.300 -0.097 -0.090    0.510  0.117  0.104
 C          0.091 -0.003 -0.005   -0.007  0.050  0.045   -0.098 -0.007 -0.005
 H          0.370 -0.164 -0.145   -0.315  0.239  0.224   -0.394  0.162  0.157
 TransDip  -0.004 -0.001 -0.002   -0.054 -0.054 -0.063    0.027 -0.038 -0.035

 Mode:                40                     41                     42
 Frequency:      1170.59                1186.31                1225.65
 Force Cnst:      1.7167                 0.9158                 1.4434
 Red. Mass:       2.1264                 1.1045                 1.6308
 IR Active:          YES                    YES                    YES
 IR Intens:       46.698                  0.095                 19.022
 Raman Active:       YES                    YES                    YES
               X      Y      Z        X      Y      Z        X      Y      Z
 C          0.002  0.004 -0.003   -0.003 -0.000 -0.000    0.000  0.004 -0.001
 C         -0.066  0.013  0.000   -0.002 -0.001  0.000    0.050  0.040 -0.014
 H         -0.540  0.299 -0.062   -0.012  0.005 -0.002    0.632 -0.311  0.059
 C          0.057 -0.124  0.032    0.004 -0.004  0.001   -0.111  0.059 -0.010
 Cl        -0.005  0.014 -0.004   -0.000  0.000 -0.000    0.006 -0.006  0.001
 C          0.212 -0.017 -0.009    0.004  0.000 -0.000   -0.019 -0.128  0.037
 Cl        -0.025  0.002  0.001   -0.000 -0.000  0.000    0.001  0.004 -0.001
 C          0.088  0.112 -0.037    0.001  0.003 -0.001    0.113  0.028 -0.015
 Cl        -0.007 -0.014  0.004   -0.000 -0.000  0.000   -0.006 -0.003  0.001
 C         -0.076 -0.002  0.006   -0.000  0.000  0.000   -0.036  0.051 -0.012
 H         -0.654 -0.253  0.119   -0.002 -0.001 -0.003   -0.624 -0.203  0.106
 C         -0.024  0.006  0.005    0.002  0.007  0.006   -0.002 -0.000 -0.005
 C          0.001 -0.002 -0.001   -0.002  0.002  0.003   -0.004  0.003  0.003
 Cl        -0.000  0.000  0.000    0.000 -0.001 -0.000   -0.000 -0.000 -0.001
 C          0.010 -0.003 -0.003   -0.025  0.011  0.011    0.001  0.001  0.001
 H          0.056 -0.031 -0.026   -0.283  0.164  0.146    0.016 -0.007 -0.007
 C         -0.005  0.004  0.004   -0.007 -0.045 -0.041    0.001 -0.000 -0.001
 H          0.002  0.039  0.035   -0.090 -0.458 -0.413   -0.000 -0.007 -0.007
 C          0.008 -0.005 -0.004    0.055  0.014  0.012    0.002  0.000  0.000
 H          0.042  0.006  0.003    0.581  0.163  0.144    0.013  0.003  0.003
 C         -0.006  0.000 -0.001   -0.021  0.011  0.011   -0.000  0.001  0.002
 H          0.002 -0.004 -0.007   -0.233  0.137  0.130   -0.016  0.017  0.004
 TransDip   0.218 -0.016 -0.013   -0.009 -0.004 -0.001   -0.009  0.135 -0.033

 Mode:                43                     44                     45
 Frequency:      1269.15                1282.88                1297.24
 Force Cnst:      1.8157                 6.5887                 4.1791
 Red. Mass:       1.9132                 6.7948                 4.2149
 IR Active:          YES                    YES                    YES
 IR Intens:       11.448                 11.830                  2.020
 Raman Active:       YES                    YES                    YES
               X      Y      Z        X      Y      Z        X      Y      Z
 C          0.098 -0.073  0.027    0.196  0.245 -0.088    0.093 -0.117 -0.008
 C         -0.017  0.030 -0.011    0.190 -0.128  0.027   -0.084  0.042 -0.003
 H         -0.190  0.151 -0.015   -0.142  0.082 -0.019   -0.114  0.054 -0.034
 C          0.013  0.080 -0.024   -0.202 -0.050  0.026    0.111  0.118 -0.039
 Cl         0.003 -0.005  0.001   -0.001 -0.003  0.001    0.002 -0.004  0.001
 C         -0.021 -0.059  0.018   -0.029  0.281 -0.077   -0.030 -0.149  0.043
 Cl         0.003  0.000 -0.000    0.006 -0.002  0.000    0.003 -0.000 -0.000
 C         -0.058 -0.006  0.005    0.094 -0.248  0.064   -0.141  0.039 -0.001
 Cl         0.001  0.002 -0.001    0.008  0.010 -0.003    0.001  0.003 -0.001
 C          0.057  0.027 -0.013   -0.125 -0.101  0.040    0.133  0.045 -0.014
 H         -0.081 -0.036  0.026   -0.335 -0.214  0.069   -0.217 -0.126  0.026
 C         -0.079 -0.072 -0.070   -0.128  0.120  0.132   -0.077  0.226  0.193
 C         -0.138 -0.004 -0.001   -0.202 -0.056 -0.054   -0.085 -0.053 -0.044
 Cl         0.004 -0.001 -0.001   -0.000 -0.001 -0.001   -0.002  0.000  0.000
 C          0.060  0.035  0.033    0.135 -0.011 -0.014    0.114 -0.062 -0.058
 H          0.627 -0.284 -0.264    0.287 -0.104 -0.079   -0.287  0.164  0.162
 C          0.026  0.010  0.009    0.019  0.066  0.061   -0.003  0.072  0.064
 H          0.017 -0.067 -0.060   -0.023 -0.166 -0.157   -0.023 -0.033 -0.033
 C          0.032 -0.002 -0.001   -0.049 -0.054 -0.050   -0.102 -0.062 -0.055
 H          0.079  0.011  0.009    0.321  0.043  0.042    0.355  0.062  0.055
 C         -0.008  0.039  0.036    0.046 -0.036 -0.042    0.050 -0.079 -0.070
 H         -0.393  0.274  0.249    0.109 -0.098 -0.061    0.425 -0.306 -0.287
 TransDip  -0.079  0.068  0.029   -0.088 -0.066  0.002   -0.031 -0.017 -0.028

 Mode:                46                     47                     48
 Frequency:      1318.65                1401.99                1451.47
 Force Cnst:      3.3361                 3.3038                 3.8422
 Red. Mass:       3.2564                 2.8528                 3.0954
 IR Active:          YES                    YES                    YES
 IR Intens:        5.365                 50.772                 67.852
 Raman Active:       YES                    YES                    YES
               X      Y      Z        X      Y      Z        X      Y      Z
 C         -0.149  0.015  0.011    0.004  0.198 -0.053    0.138 -0.003 -0.005
 C         -0.038  0.020  0.000   -0.166 -0.026  0.017   -0.015  0.087 -0.025
 H          0.254 -0.173  0.025    0.441 -0.426  0.097    0.509 -0.225  0.041
 C          0.021 -0.081  0.022    0.148 -0.069  0.011   -0.169 -0.132  0.048
 Cl        -0.002  0.006 -0.001   -0.005  0.005 -0.001    0.003  0.005 -0.002
 C          0.044 -0.001 -0.003    0.006  0.066 -0.019    0.182 -0.007 -0.010
 Cl        -0.005  0.000  0.000   -0.000 -0.004  0.001   -0.008  0.000  0.000
 C          0.026  0.074 -0.023   -0.157 -0.044  0.023   -0.163  0.145 -0.031
 Cl        -0.002 -0.005  0.002    0.005  0.004 -0.002    0.002 -0.005  0.001
 C         -0.038 -0.012  0.005    0.165 -0.046  0.001   -0.004 -0.081  0.023
 H          0.250  0.123 -0.050   -0.467 -0.350  0.131    0.446  0.108 -0.059
 C          0.200  0.044  0.039    0.004 -0.032  0.012   -0.001 -0.021 -0.016
 C         -0.170 -0.048 -0.047    0.013 -0.010 -0.012   -0.069 -0.010 -0.009
 Cl         0.000  0.002  0.002    0.000  0.000  0.001    0.002  0.000 -0.000
 C          0.069 -0.058 -0.054   -0.050  0.026  0.022    0.035  0.029  0.027
 H          0.096 -0.081 -0.063    0.141 -0.087 -0.081    0.067  0.020  0.018
 C          0.034  0.106  0.096    0.002 -0.005 -0.004    0.022 -0.048 -0.044
 H         -0.036 -0.230 -0.215   -0.019 -0.111 -0.098    0.076  0.180  0.164
 C         -0.128  0.010  0.011    0.052  0.013  0.009   -0.057 -0.023 -0.021
 H         -0.169  0.003  0.006   -0.160 -0.050 -0.043    0.355  0.092  0.082
 C          0.162 -0.074 -0.064   -0.014 -0.003 -0.008   -0.037  0.056  0.050
 H         -0.510  0.346  0.303   -0.047 -0.001  0.027    0.234 -0.105 -0.089
 TransDip   0.074 -0.006  0.007   -0.001 -0.225  0.040    0.263 -0.014  0.009

 Mode:                49                     50                     51
 Frequency:      1462.77                1505.49                1567.23
 Force Cnst:      2.8891                 3.7470                11.3854
 Red. Mass:       2.2917                 2.8059                 7.8674
 IR Active:          YES                    YES                    YES
 IR Intens:       26.382                 14.887                 68.428
 Raman Active:       YES                    YES                    YES
               X      Y      Z        X      Y      Z        X      Y      Z
 C          0.049 -0.034 -0.013   -0.085  0.006 -0.002    0.034  0.406 -0.107
 C          0.036  0.014 -0.004   -0.018 -0.017  0.009    0.112 -0.247  0.063
 H          0.030  0.021 -0.021   -0.091  0.018 -0.013   -0.369  0.035  0.012
 C         -0.067 -0.006  0.007    0.069  0.033 -0.013    0.097  0.216 -0.069
 Cl         0.001  0.000 -0.000   -0.001 -0.001  0.000   -0.002 -0.001  0.000
 C          0.048 -0.040  0.008   -0.051 -0.012  0.007   -0.019 -0.350  0.101
 Cl        -0.002  0.001 -0.000    0.001  0.000 -0.000   -0.000  0.004 -0.001
 C         -0.030  0.062 -0.015    0.064 -0.022  0.002   -0.061  0.232 -0.062
 Cl        -0.000 -0.002  0.001   -0.001  0.001 -0.000    0.002 -0.001  0.000
 C         -0.033 -0.023  0.011   -0.035  0.008 -0.001   -0.160 -0.237  0.077
 H          0.205  0.079 -0.052   -0.037  0.014  0.001    0.397 -0.004 -0.034
 C         -0.025  0.106  0.087    0.199  0.029  0.025   -0.003 -0.016  0.021
 C          0.083 -0.058 -0.052   -0.065 -0.091 -0.086   -0.049 -0.004 -0.006
 Cl        -0.002  0.002  0.002    0.002  0.003  0.003    0.001 -0.001 -0.000
 C         -0.140  0.022  0.021   -0.120  0.102  0.095    0.031  0.027  0.022
 H          0.277 -0.232 -0.220    0.443 -0.218 -0.204   -0.014  0.059  0.055
 C          0.011  0.080  0.073    0.104 -0.033 -0.031   -0.030 -0.081 -0.073
 H         -0.099 -0.460 -0.417    0.125 -0.035 -0.034    0.016  0.159  0.148
 C          0.149 -0.007 -0.007   -0.086 -0.057 -0.051    0.022  0.047  0.040
 H         -0.424 -0.178 -0.163    0.438  0.083  0.072   -0.057  0.030  0.028
 C         -0.071 -0.046 -0.041   -0.093  0.077  0.072    0.036 -0.024 -0.028
 H         -0.012 -0.099 -0.088    0.457 -0.241 -0.226   -0.112  0.045  0.077
 TransDip   0.092 -0.050 -0.127    0.075 -0.057 -0.080    0.012  0.255 -0.072

 Mode:                52                     53                     54
 Frequency:      1602.37                1618.49                1631.58
 Force Cnst:      8.6492                 9.3970                 9.6635
 Red. Mass:       5.7174                 6.0886                 6.1612
 IR Active:          YES                    YES                    YES
 IR Intens:        8.382                 14.420                  2.845
 Raman Active:       YES                    YES                    YES
               X      Y      Z        X      Y      Z        X      Y      Z
 C          0.010  0.091 -0.008   -0.272  0.026  0.012   -0.091  0.005  0.004
 C          0.009 -0.042  0.009    0.324 -0.144  0.023    0.045 -0.022  0.006
 H         -0.039 -0.010  0.023   -0.416  0.319 -0.071   -0.069  0.049 -0.013
 C          0.018  0.029 -0.011   -0.241 -0.006  0.016   -0.025  0.001  0.001
 Cl        -0.001  0.000  0.000    0.001  0.001 -0.000    0.000  0.000 -0.000
 C         -0.001 -0.049  0.014    0.104 -0.016 -0.002    0.009 -0.002  0.000
 Cl         0.000  0.000 -0.000    0.002  0.000 -0.000    0.001 -0.000 -0.000
 C         -0.020  0.034 -0.010   -0.235  0.051  0.001   -0.028  0.004  0.000
 Cl         0.001 -0.000 -0.000    0.001 -0.001  0.000    0.000 -0.000 -0.000
 C         -0.010 -0.042  0.010    0.324  0.090 -0.048    0.049  0.016 -0.010
 H          0.040 -0.019  0.020   -0.410 -0.241  0.101   -0.075 -0.038  0.023
 C         -0.042 -0.197 -0.165    0.035  0.000  0.000    0.228 -0.024 -0.022
 C          0.129  0.100  0.091    0.044 -0.000 -0.003   -0.264 -0.014 -0.014
 Cl        -0.003  0.001  0.001   -0.000 -0.000 -0.000    0.002  0.002  0.002
 C         -0.006 -0.142 -0.132   -0.059  0.026  0.024    0.260 -0.109 -0.101
 H         -0.162 -0.075 -0.063    0.060 -0.044 -0.041   -0.251  0.190  0.181
 C          0.085  0.291  0.264    0.034 -0.012 -0.012   -0.147  0.041  0.039
 H         -0.052 -0.421 -0.383    0.044  0.011  0.009   -0.183 -0.034 -0.030
 C         -0.144 -0.164 -0.149   -0.070 -0.003 -0.002    0.317  0.016  0.012
 H          0.300 -0.061 -0.050    0.072  0.040  0.035   -0.318 -0.174 -0.157
 C         -0.052  0.141  0.127    0.057 -0.019 -0.015   -0.308  0.104  0.098
 H          0.315 -0.072 -0.065   -0.031  0.042  0.030    0.272 -0.252 -0.235
 TransDip  -0.002  0.085  0.038   -0.121  0.006 -0.011   -0.022  0.032  0.037

 Mode:                55                     56                     57
 Frequency:      3174.32                3183.49                3195.86
 Force Cnst:      6.4491                 6.5098                 6.5883
 Red. Mass:       1.0863                 1.0902                 1.0948
 IR Active:          YES                    YES                    YES
 IR Intens:        0.469                  6.772                  9.028
 Raman Active:       YES                    YES                    YES
               X      Y      Z        X      Y      Z        X      Y      Z
 C          0.000  0.000  0.000   -0.000 -0.000 -0.000   -0.000 -0.000 -0.000
 C         -0.000  0.000 -0.000    0.000 -0.000  0.000    0.000 -0.000  0.000
 H          0.001  0.001 -0.000    0.000  0.001 -0.000    0.001  0.001 -0.001
 C          0.000  0.000 -0.000   -0.000 -0.000  0.000   -0.000 -0.000  0.000
 Cl         0.000 -0.000 -0.000    0.000  0.000  0.000    0.000 -0.000  0.000
 C         -0.000 -0.000  0.000    0.000  0.000 -0.000    0.000  0.000 -0.000
 Cl         0.000 -0.000  0.000   -0.000 -0.000 -0.000    0.000 -0.000 -0.000
 C         -0.000 -0.000  0.000    0.000  0.000  0.000    0.000  0.000  0.000
 Cl         0.000  0.000  0.000   -0.000 -0.000 -0.000   -0.000 -0.000 -0.000
 C          0.001 -0.002  0.000   -0.001  0.002 -0.001   -0.001  0.003 -0.001
 H         -0.009  0.017 -0.004    0.014 -0.028  0.007    0.017 -0.034  0.009
 C          0.001 -0.001 -0.001   -0.001  0.001  0.001   -0.001  0.001  0.001
 C         -0.000 -0.000 -0.000    0.000  0.001  0.001    0.001 -0.000 -0.000
 Cl        -0.000  0.000  0.000   -0.000 -0.000 -0.000   -0.000  0.000  0.000
 C          0.008  0.006  0.006    0.014  0.011  0.010   -0.023 -0.020 -0.018
 H         -0.088 -0.081 -0.075   -0.157 -0.143 -0.133    0.255  0.235  0.218
 C         -0.040  0.005  0.005   -0.060  0.006  0.006    0.028 -0.000 -0.000
 H          0.473 -0.051 -0.050    0.694 -0.074 -0.072   -0.301  0.028  0.028
 C          0.018 -0.036 -0.033    0.005 -0.002 -0.002    0.024 -0.046 -0.042
 H         -0.218  0.425  0.390   -0.021  0.030  0.028   -0.264  0.512  0.470
 C          0.032  0.030  0.028   -0.036 -0.033 -0.031   -0.026 -0.021 -0.019
 H         -0.379 -0.342 -0.321    0.416  0.373  0.350    0.269  0.237  0.223
 TransDip   0.019 -0.009 -0.004   -0.082 -0.010 -0.012    0.036 -0.065 -0.061

 Mode:                58                     59                     60
 Frequency:      3204.09                3205.81                3216.05
 Force Cnst:      6.6041                 6.6353                 6.6538
 Red. Mass:       1.0918                 1.0958                 1.0919
 IR Active:          YES                    YES                    YES
 IR Intens:        0.086                  4.509                  0.279
 Raman Active:       YES                    YES                    YES
               X      Y      Z        X      Y      Z        X      Y      Z
 C          0.002  0.002 -0.001   -0.000 -0.000  0.000   -0.002  0.003 -0.001
 C         -0.001 -0.001  0.000    0.000  0.000  0.000   -0.047 -0.070  0.024
 H          0.011  0.016 -0.005   -0.000 -0.001  0.000    0.530  0.799 -0.269
 C         -0.000  0.000 -0.000    0.000 -0.000  0.000    0.003 -0.001  0.000
 Cl        -0.000  0.000 -0.000   -0.000  0.000  0.000   -0.000  0.000 -0.000
 C         -0.000  0.001 -0.000    0.000 -0.000  0.000    0.000  0.000 -0.000
 Cl         0.000  0.000  0.000   -0.000  0.000  0.000   -0.000  0.000 -0.000
 C         -0.003 -0.001  0.000    0.000  0.000 -0.000    0.000  0.000 -0.000
 Cl         0.000  0.000 -0.000   -0.000 -0.000  0.000    0.000  0.000 -0.000
 C          0.038 -0.076  0.020   -0.003  0.006 -0.001   -0.000  0.002 -0.001
 H         -0.432  0.863 -0.229    0.032 -0.064  0.017    0.008 -0.017  0.005
 C         -0.000 -0.000  0.000    0.000  0.000  0.000   -0.000 -0.000  0.000
 C          0.000 -0.000 -0.000    0.003 -0.001 -0.001    0.000 -0.000 -0.000
 Cl        -0.000  0.000  0.000   -0.000  0.000  0.000   -0.000  0.000 -0.000
 C         -0.004 -0.004 -0.004   -0.047 -0.044 -0.041    0.000  0.000  0.000
 H          0.046  0.043  0.040    0.531  0.495  0.460   -0.001 -0.001 -0.001
 C         -0.003  0.001  0.001   -0.038  0.005  0.005    0.000 -0.000 -0.000
 H          0.032 -0.004 -0.003    0.417 -0.046 -0.045   -0.001  0.000  0.000
 C          0.000  0.000  0.000   -0.007  0.016  0.014   -0.000  0.000  0.000
 H         -0.000  0.000  0.000    0.083 -0.165 -0.151    0.001 -0.001 -0.001
 C         -0.002 -0.002 -0.002    0.007  0.005  0.005    0.000  0.000  0.000
 H          0.026  0.023  0.022   -0.071 -0.062 -0.059   -0.001 -0.001 -0.001
 TransDip   0.002  0.008 -0.004   -0.067  0.009  0.010   -0.001  0.017 -0.003

 STANDARD THERMODYNAMIC QUANTITIES AT   298.15 K  AND     1.00 ATM

   This Molecule has  0 Imaginary Frequencies
   Zero point vibrational energy:       89.088 kcal/mol

   Atom    1 Element C  Has Mass   12.00000
   Atom    2 Element C  Has Mass   12.00000
   Atom    3 Element H  Has Mass    1.00783
   Atom    4 Element C  Has Mass   12.00000
   Atom    5 Element Cl Has Mass   34.96885
   Atom    6 Element C  Has Mass   12.00000
   Atom    7 Element Cl Has Mass   34.96885
   Atom    8 Element C  Has Mass   12.00000
   Atom    9 Element Cl Has Mass   34.96885
   Atom   10 Element C  Has Mass   12.00000
   Atom   11 Element H  Has Mass    1.00783
   Atom   12 Element C  Has Mass   12.00000
   Atom   13 Element C  Has Mass   12.00000
   Atom   14 Element Cl Has Mass   34.96885
   Atom   15 Element C  Has Mass   12.00000
   Atom   16 Element H  Has Mass    1.00783
   Atom   17 Element C  Has Mass   12.00000
   Atom   18 Element H  Has Mass    1.00783
   Atom   19 Element C  Has Mass   12.00000
   Atom   20 Element H  Has Mass    1.00783
   Atom   21 Element C  Has Mass   12.00000
   Atom   22 Element H  Has Mass    1.00783
   Molecular Mass:   289.922380 amu
   Principal axes and moments of inertia in amu*Bohr^2:
                             1           2           3
    Eigenvalues --     3242.72521  8793.25949 10675.62171
          X               0.99991    -0.01125    -0.00786
          Y               0.01137     0.99981     0.01586
          Z               0.00768    -0.01595     0.99984
   Rotational Symmetry Number is   1
   The Molecule is an Asymmetric Top
   Translational Enthalpy:        0.889 kcal/mol
   Rotational Enthalpy:           0.889 kcal/mol
   Vibrational Enthalpy:         96.100 kcal/mol
   gas constant (RT):             0.592 kcal/mol
   Translational Entropy:        42.891  cal/mol.K
   Rotational Entropy:           34.075  cal/mol.K
   Vibrational Entropy:          45.960  cal/mol.K

   Total Enthalpy:               98.470 kcal/mol
   Total Entropy:               122.926  cal/mol.K

 ======================================================================

 STANDARD THERMODYNAMIC QUANTITIES FOR ANHARMONIC VIBRATION -- TOSH

   Zero point vibrational energy: ************ kcal/mol

   Vibrational Enthalpy:       Infinity kcal/mol
   Vibrational Entropy:             NaN  cal/mol.K

   Total Enthalpy:             Infinity kcal/mol
   Total Entropy:                   NaN  cal/mol.K

 ======================================================================

 STANDARD THERMODYNAMIC QUANTITIES FOR ANHARMONIC VIBRATION -- VPT2

   Zero point vibrational energy: ************ kcal/mol

   Vibrational Enthalpy:       Infinity kcal/mol
   Vibrational Entropy:             NaN  cal/mol.K

   Total Enthalpy:             Infinity kcal/mol
   Total Entropy:                   NaN  cal/mol.K

 ======================================================================

Archival summary:
1\1\december\FREQ\ProcedureUnspecified\BasisUnspecified\l4126\taweetha\ThuJan1614:52:002020ThuJan1614:52:002020\0\\#,FREQ,ProcedureUnspecified,BasisUnspecified,\\0,1\Cl\C,1,1.73673\C,2,1.40027,1,121.047\C,3,1.39115,2,121,1,-179.787,0\H,4,1.08221,3,118.958,2,179.222,0\C,4,1.39586,3,120.595,2,0.0778976,0\C,6,1.39661,4,118.811,3,-0.301067,0\H,7,1.08135,6,120.577,4,-179.168,0\C,7,1.38879,6,120.516,4,0.277026,0\C,6,1.48926,4,120.012,3,-177.724,0\C,10,1.40287,6,123.675,4,-123.267,0\C,11,1.39265,10,121.604,6,-179.353,0\H,12,1.08251,11,119.384,10,-179.509,0\C,12,1.3912,11,119.8,10,-0.0250146,0\H,14,1.08374,12,119.585,11,179.819,0\C,14,1.3929,12,119.891,11,-0.437621,0\H,16,1.08355,14,120.362,12,179.945,0\C,16,1.39037,14,119.74,12,0.375015,0\H,18,1.084,16,119.89,14,178.869,0\Cl,9,1.74807,7,118.136,6,-179.768,0\Cl,3,1.74814,2,120.804,1,0.214646,0\Cl,11,1.76186,10,120.909,6,2.59101,0\\\@

 Total job time:  12151.15s(wall), 12149.68s(cpu) 
 Thu Jan 16 14:52:00 2020

        *************************************************************
        *                                                           *
        *  Thank you very much for using Q-Chem.  Have a nice day.  *
        *                                                           *
        *************************************************************
