# Supplementary material for: Quantum Chemical Investigation of Polychlorinated Dibenzodioxins, Dibenzofurans and Biphenyls: Relative Stability and Planarity Analysis
Source: Molecules. 2020 Dec 3;25(23):5697. doi: 10.3390/molecules25235697 (PMC7730433; doi:10.3390/molecules25235697)
Supplement: Supplementary file 1 [file molecules-25-05697-s001.zip › PCB/B3LYP/HClClClHHClClClH.out]

                  Welcome to Q-Chem
     A Quantum Leap Into The Future Of Chemistry


 Q-Chem 5.2 (devel), Q-Chem, Inc., Pleasanton, CA (2019)

 Yihan Shao,  Zhengting Gan,  E. Epifanovsky,  A. T. B. Gilbert,  M. Wormit,  
 J. Kussmann,  A. W. Lange,  A. Behn,  Jia Deng,  Xintian Feng,  D. Ghosh,  
 M. Goldey,  P. R. Horn,  L. D. Jacobson,  I. Kaliman,  T. Kus,  A. Landau,  
 Jie Liu,  E. I. Proynov,  R. M. Richard,  R. P. Steele,  E. J. Sundstrom,  
 H. L. Woodcock III,  P. M. Zimmerman,  D. Zuev,  B. Albrecht,  E. Alguire,  
 S. A. Baeppler,  D. Barton,  Z. Benda,  Y. A. Bernard,  E. J. Berquist,  
 K. B. Bravaya,  H. Burton,  D. Casanova,  Chun-Min Chang,  Yunqing Chen,  
 A. Chien,  K. D. Closser,  M. P. Coons,  S. Coriani,  S. Dasgupta,  
 A. L. Dempwolff,  M. Diedenhofen,  Hainam Do,  R. G. Edgar,  Po-Tung Fang,  
 S. Faraji,  S. Fatehi,  Qingguo Feng,  K. D. Fenk,  J. Fosso-Tande,  
 J. Gayvert,  Qinghui Ge,  A. Ghysels,  G. Gidofalvi,  J. Gomes,  
 J. Gonthier,  A. Gunina,  D. Hait,  M. W. D. Hanson-Heine,  
 P. H. P. Harbach,  A. W. Hauser,  M. F. Herbst,  J. E. Herr,  
 E. G. Hohenstein,  Z. C. Holden,  Kerwin Hui,  B. C. Huynh,  T.-C. Jagau,  
 Hyunjun Ji,  B. Kaduk,  K. Khistyaev,  Jaehoon Kim,  P. Klunzinger,  K. Koh,  
 D. Kosenkov,  L. Koulias,  T. Kowalczyk,  C. M. Krauter,  A. Kunitsa,  
 Ka Un Lao,  A. Laurent,  K. V. Lawler,  Joonho Lee,  D. Lefrancois,  
 S. Lehtola,  D. S. Levine,  Yi-Pei Li,  You-Sheng Lin,  Fenglai Liu,  
 E. Livshits,  A. Luenser,  P. Manohar,  E. Mansoor,  S. F. Manzer,  
 Shan-Ping Mao,  Yuezhi Mao,  N. Mardirossian,  A. V. Marenich,  
 T. Markovich,  L. A. Martinez-Martinez,  S. A. Maurer,  N. J. Mayhall,  
 S. C. McKenzie,  J.-M. Mewes,  P. Morgante,  A. F. Morrison,  
 J. W. Mullinax,  K. Nanda,  T. S. Nguyen-Beck,  R. Olivares-Amaya,  
 J. A. Parkhill,  Zheng Pei,  T. M. Perrine,  F. Plasser,  P. Pokhilko,  
 S. Prager,  A. Prociuk,  E. Ramos,  D. R. Rehn,  F. Rob,  M. Scheurer,  
 M. Schneider,  N. Sergueev,  S. M. Sharada,  S. Sharma,  D. W. Small,  
 T. Stauch,  T. Stein,  Yu-Chuan Su,  A. J. W. Thom,  A. Tkatchenko,  
 T. Tsuchimochi,  N. M. Tubman,  L. Vogt,  M. L. Vidal,  O. Vydrov,  
 M. A. Watson,  J. Wenzel,  M. de Wergifosse,  T. A. Wesolowski,  A. White,  
 J. Witte,  A. Yamada,  Jun Yang,  K. Yao,  S. Yeganeh,  S. R. Yost,  
 Zhi-Qiang You,  A. Zech,  Igor Ying Zhang,  Xing Zhang,  Yan Zhao,  
 Ying Zhu,  B. R. Brooks,  G. K. L. Chan,  C. J. Cramer,  M. S. Gordon,  
 W. J. Hehre,  A. Klamt,  M. W. Schmidt,  C. D. Sherrill,  D. G. Truhlar,  
 A. Aspuru-Guzik,  R. Baer,  A. T. Bell,  N. A. Besley,  Jeng-Da Chai,  
 A. E. DePrince, III,  R. A. DiStasio Jr.,  A. Dreuw,  B. D. Dunietz,  
 T. R. Furlani,  Chao-Ping Hsu,  Yousung Jung,  Jing Kong,  D. S. Lambrecht,  
 WanZhen Liang,  C. Ochsenfeld,  V. A. Rassolov,  L. V. Slipchenko,  
 J. E. Subotnik,  T. Van Voorhis,  J. M. Herbert,  A. I. Krylov,  
 P. M. W. Gill,  M. Head-Gordon

 Contributors to earlier versions of Q-Chem not listed above: 
 R. D. Adamson,  B. Austin,  J. Baker,  G. J. O. Beran,  K. Brandhorst,  
 S. T. Brown,  E. F. C. Byrd,  A. K. Chakraborty,  C.-L. Cheng,  
 Siu Hung Chien,  D. M. Chipman,  D. L. Crittenden,  H. Dachsel,  
 R. J. Doerksen,  A. D. Dutoi,  L. Fusti-Molnar,  W. A. Goddard III,  
 A. Golubeva-Zadorozhnaya,  S. R. Gwaltney,  G. Hawkins,  A. Heyden,  
 S. Hirata,  G. Kedziora,  F. J. Keil,  C. Kelley,  Jihan Kim,  R. A. King,  
 R. Z. Khaliullin,  P. P. Korambath,  W. Kurlancheek,  A. M. Lee,  M. S. Lee,  
 S. V. Levchenko,  Ching Yeh Lin,  D. Liotard,  R. C. Lochan,  I. Lotan,  
 P. E. Maslen,  N. Nair,  D. P. O'Neill,  D. Neuhauser,  E. Neuscamman,  
 C. M. Oana,  R. Olson,  B. Peters,  R. Peverati,  P. A. Pieniazek,  
 Y. M. Rhee,  J. Ritchie,  M. A. Rohrdanz,  E. Rosta,  N. J. Russ,  
 H. F. Schaefer III,  N. E. Schultz,  N. Shenvi,  A. C. Simmonett,  A. Sodt,  
 D. Stuck,  K. S. Thanthiriwatte,  V. Vanovschi,  Tao Wang,  A. Warshel,  
 C. F. Williams,  Q. Wu,  X. Xu,  W. Zhang

 Please cite Q-Chem as follows:
 Y. Shao et al., Mol. Phys. 113, 184-215 (2015)
 DOI: 10.1080/00268976.2014.952696

 Q-Chem 5.2.1 for Intel X86 EM64T Linux

 Parts of Q-Chem use Armadillo 8.300.2 (Tropical Shenanigans).
 http://arma.sourceforge.net/

 Q-Chem begins on Thu Jan 16 10:01:18 2020  

Host: 
0

     Scratch files written to /scratch/taweetham/qchem15639//
NAlpha2: 178
NElect   178
Mult     1

 Q-Chem warning in module libgen/rem_setup.C, line 2168:

 Setting Thresh to 1e-14


Checking the input file for inconsistencies... 	...done.

--------------------------------------------------------------
User input:
--------------------------------------------------------------
$MOLECULE
0 1
C 
C  1 1.394960
H  2 CH 1 119.528007
C  2 1.386606 1 120.846377 3 178.766605 0
Cl  4 CCl 2 119.698148 1 -179.612229 0
C  4 1.387279 2 120.235871 1 -0.083363 0
Cl  6 CCl 4 120.254637 2 -179.958574 0
C  6 1.387279 4 119.490737 2 0.041992 0
Cl  8 CCl 6 120.064298 4 179.568218 0
C  8 1.386606 6 120.235863 4 0.041336 0
H  10 CH 8 119.614146 6 178.681836 0
C  1 1.488550 2 120.827489 3 1.275929 0
C  12 1.394960 1 120.827496 2 44.635695 0
H  13 CH 12 119.528011 1 1.275194 0
C  13 1.386606 12 120.846392 1 -179.957497 0
Cl  15 CCl 13 119.698155 12 -179.612829 0
C  15 1.387278 13 120.235860 12 -0.083872 0
Cl  17 CCl 15 120.254633 13 -179.958492 0
C  17 1.387279 15 119.490737 13 0.041666 0
Cl  19 CCl 17 120.064293 15 179.568399 0
C  19 1.386606 17 120.235874 15 0.041790 0
H  21 CH 19 119.614152 17 178.681599 0

CH=1.08273
CCl=1.75400
$END

$REM
   JOB_TYPE	OPTIMIZATION
   BASIS	6-311++G**
   METHOD	B3LYP
   SYM_IGNORE	TRUE
   SCF_GUESS_ALWAYS     TRUE
   SYM_IGNORE   TRUE
   S2THRESH     15
   THRESH       15
$END

--------------------------------------------------------------
 ----------------------------------------------------------------
             Standard Nuclear Orientation (Angstroms)
    I     Atom           X                Y                Z
 ----------------------------------------------------------------
    1      C       0.0000000000     0.0000000000     0.0000000000
    2      C       0.0000000000     0.0000000000     1.3949600000
    3      H       0.9420994930     0.0000000000     1.9285823367
    4      C      -1.1901880373     0.0256249026     2.1059255403
    5      Cl     -1.1548436435     0.0351778398     3.8595433764
    6      C      -2.4041742747     0.0535064326     1.4351028665
    7      Cl     -3.9099833729     0.0870232313     2.3339530118
    8      C      -2.4180259722     0.0546630380     0.0478935036
    9      Cl     -3.9445745286     0.0782926128    -0.8155919614
   10      C      -1.2274122092     0.0272853135    -0.6622934626
   11      H      -1.2503451014     0.0068111236    -1.7445869269
   12      C       1.2779219872    -0.0284629571    -0.7628147595
   13      C       2.3095886281    -0.8932703637    -0.3971844912
   14      H       2.1704206894    -1.5663256744     0.4394355459
   15      C       3.5004827568    -0.9194878930    -1.1069450245
   16      Cl      4.7739092873    -2.0261183446    -0.6270805489
   17      C       3.6821124948    -0.0819958503    -2.1978886372
   18      Cl      5.1879324501    -0.1155248115    -3.0967201401
   19      C       2.6636000698     0.7822218600    -2.5724593424
   20      Cl      2.8813918386     1.8556545918    -3.9424319391
   21      C       1.4736782845     0.8090230106    -1.8610916159
   22      H       0.6936781770     1.5025559907    -2.1490431582
 ----------------------------------------------------------------
 Nuclear Repulsion Energy =        1919.53455878 hartrees
 There are       89 alpha and       89 beta electrons
 Requested basis set is 6-311++G(d,p)
 There are 170 shells and 472 basis functions

 Total QAlloc Memory Limit   2000 MB
 Mega-Array Size       188 MB
 MEM_STATIC part       192 MB
 A cutoff of  1.0D-15 yielded  10554 shell pairs
 There are     89475 function pairs (     96010 Cartesian)
 Smallest overlap matrix eigenvalue = 2.99E-07
 Linear dependence detected in AO basis
 Number of orthogonalized atomic orbitals = 466
 Maximum deviation from orthogonality = 2.945E-10

 Scale SEOQF with 1.000000e-02/1.000000e-01/1.000000e-01

 Standard Electronic Orientation quadrupole field applied
 Nucleus-field energy     =    -0.0000000850 hartrees
 Guess from superposition of atomic densities
 Warning:  Energy on first SCF cycle will be non-variational
 SAD guess density has 178.000000 electrons

 -----------------------------------------------------------------------
  General SCF calculation program by
  Eric Jon Sundstrom, Paul Horn, Yuezhi Mao, Dmitri Zuev, Alec White,
  David Stuck, Shaama M.S., Shane Yost, Joonho Lee, David Small,
  Daniel Levine, Susi Lehtola, Hugh Burton, Evgeny Epifanovsky,
  Bang C. Huynh
 -----------------------------------------------------------------------
 Exchange:     0.2000 Hartree-Fock + 0.0800 Slater + 0.7200 B88
 Correlation:  0.1900 VWN1RPA + 0.8100 LYP
 Using SG-1 standard quadrature grid
 A restricted SCF calculation will be
 performed using DIIS
 SCF converges when DIIS error is below 1.0e-08
 ---------------------------------------
  Cycle       Energy         DIIS error
 ---------------------------------------
    1   -3225.4006863749      2.84e-02  
    2   -3220.9966956227      2.20e-03  
    3   -3220.8395999310      3.05e-03  
    4   -3221.1075236865      8.83e-04  
    5   -3221.1301358739      2.93e-04  
    6   -3221.1321722586      1.05e-04  
    7   -3221.1324518204      2.48e-05  
    8   -3221.1324650499      8.79e-06  
    9   -3221.1324672360      1.07e-06  
   10   -3221.1324672642      4.08e-07  
   11   -3221.1324672680      1.24e-07  
   12   -3221.1324672684      3.69e-08  
   13   -3221.1324672684      7.94e-09  Convergence criterion met
 ---------------------------------------
 SCF time:   CPU 629.76s  wall 630.00s 
 SCF   energy in the final basis set =    -3221.1324672684
 Total energy in the final basis set =    -3221.1324672684

 --------------------------------------------------------------

                    Orbital Energies (a.u.)
 --------------------------------------------------------------

 Alpha MOs
 -- Occupied --
********-101.5794-101.5794-101.5794-101.5776-101.5776 -10.2777 -10.2777
-10.2772 -10.2772 -10.2769 -10.2769 -10.2346 -10.2343 -10.2216 -10.2215
-10.2215 -10.2215  -9.4938  -9.4938  -9.4938  -9.4938  -9.4921  -9.4921
 -7.2588  -7.2588  -7.2587  -7.2585  -7.2571  -7.2571  -7.2487  -7.2486
 -7.2485  -7.2485  -7.2480  -7.2480  -7.2479  -7.2479  -7.2470  -7.2469
 -7.2460  -7.2460  -0.9583  -0.9540  -0.9023  -0.9020  -0.8927  -0.8731
 -0.8643  -0.8494  -0.7930  -0.7752  -0.7657  -0.7501  -0.6663  -0.6563
 -0.6397  -0.6145  -0.5602  -0.5496  -0.5299  -0.5228  -0.5016  -0.4836
 -0.4721  -0.4708  -0.4686  -0.4587  -0.4548  -0.4361  -0.4211  -0.4110
 -0.4070  -0.3898  -0.3897  -0.3793  -0.3615  -0.3574  -0.3565  -0.3520
 -0.3473  -0.3435  -0.3407  -0.3196  -0.3191  -0.2920  -0.2810  -0.2804
 -0.2655
 -- Virtual --
 -0.0786  -0.0611  -0.0610  -0.0457  -0.0441  -0.0317  -0.0151   0.0005
  0.0071   0.0091   0.0096   0.0137   0.0214   0.0226   0.0321   0.0359
  0.0391   0.0445   0.0524   0.0592   0.0673   0.0684   0.0719   0.0731
  0.0739   0.0781   0.0826   0.0849   0.0884   0.0907   0.0922   0.0949
  0.0995   0.1043   0.1081   0.1106   0.1162   0.1178   0.1229   0.1249
  0.1265   0.1310   0.1333   0.1342   0.1398   0.1428   0.1439   0.1467
  0.1539   0.1548   0.1550   0.1597   0.1617   0.1671   0.1696   0.1768
  0.1812   0.1820   0.1867   0.1958   0.1979   0.1985   0.2097   0.2109
  0.2121   0.2204   0.2217   0.2281   0.2327   0.2438   0.2466   0.2468
  0.2571   0.2597   0.2615   0.2620   0.2689   0.2747   0.2752   0.2756
  0.2762   0.2809   0.2854   0.2864   0.2874   0.2935   0.2965   0.3078
  0.3174   0.3200   0.3221   0.3313   0.3314   0.3318   0.3499   0.4135
  0.4204   0.4239   0.4288   0.4300   0.4356   0.4406   0.4427   0.4443
  0.4515   0.4545   0.4609   0.4611   0.4665   0.4760   0.4827   0.4864
  0.4903   0.4965   0.4967   0.4974   0.5034   0.5373   0.5412   0.5575
  0.5649   0.5678   0.5749   0.5816   0.5832   0.5848   0.5921   0.5992
  0.6080   0.6182   0.6238   0.6385   0.6401   0.6403   0.6440   0.6501
  0.6672   0.6734   0.6796   0.6798   0.6831   0.7005   0.7014   0.7219
  0.7328   0.7398   0.7774   0.7829   0.7896   0.8234   0.8241   0.8284
  0.8331   0.8369   0.8390   0.8427   0.8431   0.8444   0.8456   0.8460
  0.8513   0.8539   0.8540   0.8556   0.8587   0.8590   0.8671   0.8745
  0.8792   0.8844   0.8987   0.9067   0.9073   0.9115   0.9191   0.9283
  0.9308   0.9329   0.9369   0.9414   0.9487   0.9492   0.9623   0.9648
  0.9695   0.9766   0.9771   0.9961   1.0109   1.0152   1.0493   1.0594
  1.0752   1.0893   1.0950   1.1141   1.1167   1.1361   1.1953   1.2081
  1.2183   1.2237   1.2268   1.2356   1.2360   1.2595   1.2665   1.2717
  1.2738   1.2944   1.2994   1.3182   1.3326   1.3438   1.3478   1.3479
  1.3967   1.4424   1.4880   1.4908   1.4924   1.5240   1.5596   1.5717
  1.5828   1.5864   1.5886   1.6190   1.6377   1.6418   1.6597   1.6909
  1.7233   1.7592   1.7772   1.7900   1.7919   1.8001   1.8265   1.8530
  1.8583   1.8864   1.8913   1.8987   1.8998   1.9337   1.9393   1.9498
  1.9512   1.9609   1.9998   2.0287   2.0411   2.0481   2.1029   2.1184
  2.1429   2.2167   2.2270   2.2279   2.2348   2.2500   2.2544   2.2570
  2.2593   2.2680   2.2887   2.2922   2.2959   2.3035   2.3088   2.3106
  2.3222   2.3885   2.4058   2.4326   2.4362   2.4419   2.4494   2.4870
  2.4994   2.5311   2.5391   2.5423   2.5465   2.5838   2.5994   2.6021
  2.6288   2.6316   2.6942   2.6992   2.7329   2.7330   2.7337   2.7523
  2.7538   2.7610   2.7679   2.7844   2.8356   2.8370   2.8380   2.9012
  2.9035   2.9718   2.9813   3.0534   3.0671   3.0825   3.1249   3.1332
  3.1438   3.1584   3.1865   3.2103   3.2145   3.2168   3.3354   3.3693
  3.3878   3.4331   3.6197   3.6387   3.6960   3.7072   3.7183   3.7918
  3.9786   4.0224   4.0658   4.1000   4.3934   4.7987   4.8241   9.7278
  9.7360   9.7811   9.7866   9.8048   9.8097  23.3412  23.4887  23.8526
 23.8570  23.8768  23.8910  23.9725  24.0014  24.0367  24.0429  24.0986
 24.1355  25.7695  25.7702  25.8079  25.8161  25.8883  25.8894  26.0732
 26.0753  26.0945  26.1237  26.1579  26.1819  26.4534  26.4689  26.6392
 26.6412  26.8032  26.8352 215.7177 215.7226 215.7760 215.7831 215.8033
215.8093
 --------------------------------------------------------------

          Ground-State Mulliken Net Atomic Charges

     Atom                 Charge (a.u.)
  ----------------------------------------
      1 C                     0.132736
      2 C                    -0.784760
      3 H                     0.219999
      4 C                    -0.313899
      5 Cl                    0.600697
      6 C                    -0.197557
      7 Cl                    0.616720
      8 C                    -0.308750
      9 Cl                    0.600405
     10 C                    -0.781243
     11 H                     0.220202
     12 C                     0.115992
     13 C                    -0.781000
     14 H                     0.220162
     15 C                    -0.307917
     16 Cl                    0.601067
     17 C                    -0.204826
     18 Cl                    0.615268
     19 C                    -0.306168
     20 Cl                    0.601637
     21 C                    -0.779207
     22 H                     0.220441
  ----------------------------------------
  Sum of atomic charges =     0.000000

 -----------------------------------------------------------------
                    Cartesian Multipole Moments
 -----------------------------------------------------------------
    Charge (ESU x 10^10)
                -0.0000
    Dipole Moment (Debye)
         X       0.0005      Y       0.0006      Z      -0.0005
       Tot       0.0009
    Quadrupole Moments (Debye-Ang)
        XX    -156.4360     XY      -0.2923     YY    -145.8365
        XZ       7.5209     YZ      -1.0524     ZZ    -148.2677
    Octopole Moments (Debye-Ang^2)
       XXX    -300.2827    XXY       1.3585    XYY     -92.6552
       YYY       6.1995    XXZ      68.8862    XYZ      -0.9487
       YYZ      55.3631    XZZ    -100.5649    YZZ       3.4468
       ZZZ     170.3084
    Hexadecapole Moments (Debye-Ang^3)
      XXXX   -8962.6178   XXXY     248.5034   XXYY   -1640.4082
      XYYY     256.0005   YYYY    -856.2307   XXXZ    2049.5025
      XXYZ      76.4077   XYYZ     684.1640   YYYZ     231.3445
      XXZZ   -2259.1010   XYZZ      89.8239   YYZZ    -907.9483
      XZZZ    2042.9030   YZZZ     228.3255   ZZZZ   -4576.9272
 -----------------------------------------------------------------
 Calculating analytic gradient of the SCF energy
 Gradient of SCF Energy
            1           2           3           4           5           6
    1  -0.0007049  -0.0074480   0.0010916  -0.0054645  -0.0038085   0.0191247
    2  -0.0000009   0.0006905  -0.0002197   0.0002649   0.0000665  -0.0004512
    3   0.0003003  -0.0028304  -0.0015940  -0.0068065   0.0037774  -0.0112181
            7           8           9          10          11          12
    1  -0.0044553   0.0036590  -0.0052171  -0.0010118   0.0019439   0.0005959
    2   0.0001224  -0.0002174   0.0001453  -0.0004372   0.0001012  -0.0002311
    3   0.0025933   0.0080230   0.0013329   0.0078415  -0.0000124  -0.0003571
           13          14          15          16          17          18
    1   0.0018400  -0.0017266  -0.0019792   0.0048119  -0.0190408   0.0044720
    2   0.0041427   0.0006839   0.0061156  -0.0010788   0.0005092  -0.0000935
    3  -0.0067232   0.0004867  -0.0061417  -0.0016900   0.0113645  -0.0026768
           19          20          21          22
    1   0.0040895   0.0039167   0.0065280  -0.0012167
    2  -0.0062322   0.0008555  -0.0041571  -0.0005785
    3   0.0049604  -0.0036032   0.0018290   0.0011444
 Max gradient component =       1.912E-02
 RMS gradient           =       5.129E-03
 Gradient time:  CPU 237.45 s  wall 237.46 s
 Geometry Optimization Parameters
   NAtoms,    NIC,     NZ,  NCons,   NDum,   NFix, NCnnct, MaxDiis
       22     155      22       0       0       0       0       0


** GEOMETRY OPTIMIZATION IN DELOCALIZED INTERNAL COORDINATES **
   Searching for a Minimum

   Optimization Cycle:   1

                       Coordinates (Angstroms)
     ATOM                X               Y               Z
      1  C         0.0000000000    0.0000000000    0.0000000000
      2  C         0.0000000000    0.0000000000    1.3949600000
      3  H         0.9420994930    0.0000000000    1.9285823367
      4  C        -1.1901880373    0.0256249026    2.1059255403
      5  Cl       -1.1548436435    0.0351778398    3.8595433764
      6  C        -2.4041742747    0.0535064326    1.4351028665
      7  Cl       -3.9099833729    0.0870232313    2.3339530118
      8  C        -2.4180259722    0.0546630380    0.0478935036
      9  Cl       -3.9445745286    0.0782926128   -0.8155919614
     10  C        -1.2274122092    0.0272853135   -0.6622934626
     11  H        -1.2503451014    0.0068111236   -1.7445869269
     12  C         1.2779219872   -0.0284629571   -0.7628147595
     13  C         2.3095886281   -0.8932703637   -0.3971844912
     14  H         2.1704206894   -1.5663256744    0.4394355459
     15  C         3.5004827568   -0.9194878930   -1.1069450245
     16  Cl        4.7739092873   -2.0261183446   -0.6270805489
     17  C         3.6821124948   -0.0819958503   -2.1978886372
     18  Cl        5.1879324501   -0.1155248115   -3.0967201401
     19  C         2.6636000698    0.7822218600   -2.5724593424
     20  Cl        2.8813918386    1.8556545918   -3.9424319391
     21  C         1.4736782845    0.8090230106   -1.8610916159
     22  H         0.6936781770    1.5025559907   -2.1490431582
   Point Group: c1    Number of degrees of freedom:    60


   Energy is  -3221.132467268


 Attempting to generate delocalized internal coordinates
 Initial Hessian constructed with Jon Baker's OPTIMIZE code

 60 Hessian modes will be used to form the next step
  Hessian Eigenvalues:
     0.010693    0.019215    0.019215    0.023207    0.023207    0.023578
     0.023578    0.023677    0.023677    0.023938    0.023938    0.024090
     0.024090    0.024114    0.024114    0.024136    0.024136    0.024143
     0.024143    0.159963    0.159963    0.159969    0.159969    0.234791
     0.234791    0.234835    0.234835    0.249991    0.249991    0.249992
     0.249992    0.250000    0.250000    0.250000    0.250000    0.250000
     0.250000    0.301033    0.301033    0.301033    0.301033    0.301033
     0.301033    0.336089    0.356665    0.356665    0.356665    0.356665
     0.430746    0.430747    0.432122    0.432123    0.467798    0.467799
     0.472166    0.472167    0.478203    0.478204    0.479142    0.479142

 Minimum search - taking simple RFO step
 Searching for Lamda that Minimizes Along All modes
 Value Taken    Lamda =  -0.00400690
 Step Taken.  Stepsize is  0.121199

                             Maximum     Tolerance    Cnvgd?
         Gradient           0.023418      0.000300      NO
         Displacement       0.076139      0.001200      NO
         Energy change     *********      0.000001      NO


 New Cartesian Coordinates Obtained by Inverse Iteration

 Displacement from previous Coordinates is:  0.270766
 ----------------------------------------------------------------
             Standard Nuclear Orientation (Angstroms)
    I     Atom           X                Y                Z
 ----------------------------------------------------------------
    1      C       0.0008106198     0.0008967294    -0.0030207843
    2      C       0.0082528439    -0.0116831201     1.3945207627
    3      H       0.9454125659    -0.0177810258     1.9362420133
    4      C      -1.1829513283     0.0128111084     2.1082408393
    5      Cl     -1.0931121497     0.0072081501     3.8534937145
    6      C      -2.4172461416     0.0532823959     1.4437396853
    7      Cl     -3.9141182323     0.0846683423     2.3401807552
    8      C      -2.4187790500     0.0672467970     0.0415145727
    9      Cl     -3.9142910684     0.1026072101    -0.8613327793
   10      C      -1.2265714944     0.0401263738    -0.6711491079
   11      H      -1.2610741489     0.0268969443    -1.7533003908
   12      C       1.2752146471    -0.0282439066    -0.7635395236
   13      C       2.3093392575    -0.8884907704    -0.3832239184
   14      H       2.1815486426    -1.5593842970     0.4566207967
   15      C       3.5030935979    -0.9153275229    -1.0927666375
   16      Cl      4.7469257411    -2.0246142436    -0.5670690297
   17      C       3.6957471312    -0.0830939245    -2.2049372449
   18      Cl      5.1954589879    -0.1160772050    -3.0963696061
   19      C       2.6545339540     0.7773004535    -2.5823000548
   20      Cl      2.8219331489     1.8584031148    -3.9448189330
   21      C       1.4617617355     0.8038143654    -1.8710314312
   22      H       0.6853797570     1.4960880838    -2.1704295250
 ----------------------------------------------------------------
 Nuclear Repulsion Energy =        1917.22067252 hartrees
 There are       89 alpha and       89 beta electrons
 Applying Cartesian multipole field
    Component          Value
    ---------          -----
     (2,0,0)        1.00000E-12
     (0,2,0)        2.00000E-11
     (0,0,2)       -3.00000E-11
 Nucleus-field energy     =    -0.0000000852 hartrees
 Requested basis set is 6-311++G(d,p)
 There are 170 shells and 472 basis functions
 A cutoff of  1.0D-15 yielded  10564 shell pairs
 There are     89509 function pairs (     96044 Cartesian)
 Smallest overlap matrix eigenvalue = 3.22E-07
 Linear dependence detected in AO basis
 Number of orthogonalized atomic orbitals = 468
 Maximum deviation from orthogonality = 6.782E-10
 Guess from superposition of atomic densities
 Warning:  Energy on first SCF cycle will be non-variational
 SAD guess density has 178.000000 electrons

 -----------------------------------------------------------------------
  General SCF calculation program by
  Eric Jon Sundstrom, Paul Horn, Yuezhi Mao, Dmitri Zuev, Alec White,
  David Stuck, Shaama M.S., Shane Yost, Joonho Lee, David Small,
  Daniel Levine, Susi Lehtola, Hugh Burton, Evgeny Epifanovsky,
  Bang C. Huynh
 -----------------------------------------------------------------------
 Exchange:     0.2000 Hartree-Fock + 0.0800 Slater + 0.7200 B88
 Correlation:  0.1900 VWN1RPA + 0.8100 LYP
 Using SG-1 standard quadrature grid
 A restricted SCF calculation will be
 performed using DIIS
 SCF converges when DIIS error is below 1.0e-08
 ---------------------------------------
  Cycle       Energy         DIIS error
 ---------------------------------------
    1   -3225.3446153678      2.82e-02  
    2   -3220.9969201176      2.20e-03  
    3   -3220.8179521203      3.15e-03  
    4   -3221.1082199963      9.07e-04  
    5   -3221.1322464905      2.91e-04  
    6   -3221.1342803750      1.04e-04  
    7   -3221.1345593778      2.47e-05  
    8   -3221.1345725430      8.80e-06  
    9   -3221.1345747652      1.05e-06  
   10   -3221.1345747927      3.96e-07  
   11   -3221.1345747963      1.27e-07  
   12   -3221.1345747965      3.61e-08  
   13   -3221.1345747968      9.13e-09  Convergence criterion met
 ---------------------------------------
 SCF time:   CPU 633.80s  wall 634.00s 
 SCF   energy in the final basis set =    -3221.1345747968
 Total energy in the final basis set =    -3221.1345747968

 --------------------------------------------------------------

                    Orbital Energies (a.u.)
 --------------------------------------------------------------

 Alpha MOs
 -- Occupied --
********-101.5796-101.5794-101.5794-101.5794-101.5793 -10.2800 -10.2800
-10.2779 -10.2779 -10.2778 -10.2778 -10.2336 -10.2333 -10.2208 -10.2208
-10.2207 -10.2207  -9.4940  -9.4940  -9.4939  -9.4939  -9.4939  -9.4939
 -7.2591  -7.2590  -7.2589  -7.2589  -7.2588  -7.2586  -7.2490  -7.2489
 -7.2488  -7.2487  -7.2486  -7.2486  -7.2482  -7.2481  -7.2480  -7.2480
 -7.2480  -7.2480  -0.9558  -0.9515  -0.9035  -0.9032  -0.8923  -0.8760
 -0.8669  -0.8472  -0.7898  -0.7733  -0.7633  -0.7470  -0.6659  -0.6531
 -0.6359  -0.6138  -0.5590  -0.5476  -0.5289  -0.5202  -0.5035  -0.4838
 -0.4719  -0.4710  -0.4679  -0.4564  -0.4525  -0.4377  -0.4221  -0.4108
 -0.4073  -0.3904  -0.3903  -0.3795  -0.3633  -0.3550  -0.3550  -0.3525
 -0.3470  -0.3428  -0.3394  -0.3235  -0.3227  -0.2899  -0.2793  -0.2789
 -0.2628
 -- Virtual --
 -0.0801  -0.0608  -0.0603  -0.0421  -0.0404  -0.0322  -0.0148   0.0008
  0.0088   0.0091   0.0115   0.0135   0.0202   0.0215   0.0320   0.0358
  0.0393   0.0448   0.0526   0.0579   0.0669   0.0671   0.0717   0.0727
  0.0734   0.0769   0.0835   0.0839   0.0895   0.0900   0.0915   0.0941
  0.0993   0.1042   0.1091   0.1101   0.1148   0.1161   0.1224   0.1234
  0.1269   0.1270   0.1305   0.1353   0.1404   0.1434   0.1435   0.1447
  0.1517   0.1544   0.1562   0.1603   0.1611   0.1649   0.1678   0.1736
  0.1768   0.1803   0.1866   0.1907   0.1954   0.1973   0.2042   0.2090
  0.2133   0.2197   0.2221   0.2248   0.2323   0.2390   0.2450   0.2453
  0.2455   0.2573   0.2578   0.2594   0.2692   0.2693   0.2706   0.2742
  0.2745   0.2773   0.2786   0.2812   0.2833   0.2923   0.2960   0.2971
  0.3062   0.3068   0.3168   0.3214   0.3244   0.3302   0.3331   0.3486
  0.3684   0.4168   0.4220   0.4287   0.4289   0.4289   0.4369   0.4390
  0.4486   0.4512   0.4516   0.4543   0.4564   0.4645   0.4648   0.4744
  0.4818   0.4894   0.4923   0.4929   0.5010   0.5014   0.5030   0.5386
  0.5476   0.5635   0.5691   0.5696   0.5764   0.5825   0.5849   0.5851
  0.5923   0.6053   0.6070   0.6155   0.6277   0.6360   0.6383   0.6470
  0.6525   0.6576   0.6653   0.6747   0.6803   0.6871   0.6991   0.7012
  0.7257   0.7347   0.7364   0.7614   0.7701   0.7851   0.7861   0.8195
  0.8219   0.8285   0.8327   0.8335   0.8401   0.8413   0.8425   0.8439
  0.8447   0.8448   0.8491   0.8549   0.8586   0.8605   0.8608   0.8657
  0.8668   0.8751   0.8797   0.8884   0.8941   0.9049   0.9099   0.9111
  0.9215   0.9261   0.9329   0.9339   0.9439   0.9450   0.9478   0.9538
  0.9671   0.9722   0.9776   0.9783   0.9787   0.9954   1.0124   1.0180
  1.0529   1.0586   1.0726   1.0885   1.0957   1.1074   1.1172   1.1300
  1.1961   1.2087   1.2183   1.2235   1.2255   1.2332   1.2355   1.2610
  1.2671   1.2706   1.2722   1.2969   1.2990   1.3160   1.3394   1.3400
  1.3538   1.3550   1.4020   1.4420   1.4825   1.4891   1.4912   1.5294
  1.5578   1.5680   1.5820   1.5853   1.5897   1.6217   1.6378   1.6436
  1.6577   1.6897   1.7249   1.7582   1.7726   1.7831   1.7877   1.7944
  1.8223   1.8501   1.8588   1.8828   1.8888   1.8911   1.8924   1.9277
  1.9370   1.9471   1.9495   1.9607   1.9936   2.0294   2.0389   2.0484
  2.0964   2.1214   2.1371   2.2150   2.2258   2.2271   2.2441   2.2492
  2.2507   2.2569   2.2638   2.2651   2.2860   2.2950   2.2963   2.3040
  2.3048   2.3059   2.3217   2.3928   2.4046   2.4308   2.4329   2.4367
  2.4445   2.4900   2.5001   2.5186   2.5241   2.5401   2.5452   2.5834
  2.6014   2.6259   2.6270   2.6392   2.6981   2.7002   2.7215   2.7233
  2.7310   2.7589   2.7639   2.7659   2.7761   2.7839   2.8375   2.8395
  2.8402   2.9019   2.9023   2.9702   2.9884   3.0497   3.0661   3.0783
  3.1192   3.1299   3.1408   3.1424   3.1853   3.2074   3.2107   3.2154
  3.3276   3.3632   3.3848   3.4269   3.6198   3.6332   3.6929   3.7037
  3.7126   3.7864   3.9712   4.0109   4.0676   4.1083   4.3993   4.7896
  4.8125   9.7351   9.7445   9.7835   9.7872   9.8012   9.8056  23.3490
 23.4973  23.8262  23.8319  23.8703  23.8706  23.9355  23.9656  24.0301
 24.0344  24.0857  24.1237  25.7667  25.7702  25.8077  25.8179  25.8900
 25.8914  26.0857  26.0875  26.0953  26.1212  26.1834  26.1980  26.4520
 26.4632  26.6259  26.6297  26.8327  26.8915 215.7258 215.7323 215.7783
215.7833 215.7988 215.8042
 --------------------------------------------------------------

          Ground-State Mulliken Net Atomic Charges

     Atom                 Charge (a.u.)
  ----------------------------------------
      1 C                     0.280675
      2 C                    -1.001893
      3 H                     0.215909
      4 C                    -0.353587
      5 Cl                    0.614235
      6 C                     0.143735
      7 Cl                    0.607720
      8 C                    -0.339315
      9 Cl                    0.613526
     10 C                    -0.996502
     11 H                     0.215772
     12 C                     0.266215
     13 C                    -0.996336
     14 H                     0.215864
     15 C                    -0.346082
     16 Cl                    0.614423
     17 C                     0.138096
     18 Cl                    0.606488
     19 C                    -0.346666
     20 Cl                    0.615175
     21 C                    -0.983800
     22 H                     0.216349
  ----------------------------------------
  Sum of atomic charges =     0.000000

 -----------------------------------------------------------------
                    Cartesian Multipole Moments
 -----------------------------------------------------------------
    Charge (ESU x 10^10)
                -0.0000
    Dipole Moment (Debye)
         X      -0.0023      Y       0.0030      Z      -0.0060
       Tot       0.0071
    Quadrupole Moments (Debye-Ang)
        XX    -155.8958     XY      -0.3518     YY    -145.8691
        XZ       7.2971     YZ      -1.1344     ZZ    -147.9683
    Octopole Moments (Debye-Ang^2)
       XXX    -299.4360    XXY       1.3716    XYY     -92.8347
       YYY       6.3257    XXZ      68.3181    XYZ      -0.9314
       YYZ      55.2850    XZZ    -100.2766    YZZ       3.4671
       ZZZ     169.5048
    Hexadecapole Moments (Debye-Ang^3)
      XXXX   -8895.2629   XXXY     254.7668   XXYY   -1630.7315
      XYYY     260.3255   YYYY    -854.7501   XXXZ    2007.9034
      XXYZ      80.2607   XYYZ     674.0729   YYYZ     242.2533
      XXZZ   -2244.0444   XYZZ      89.1483   YYZZ    -907.8436
      XZZZ    2012.7858   YZZZ     239.6005   ZZZZ   -4582.4524
 -----------------------------------------------------------------
 Calculating analytic gradient of the SCF energy
 Gradient of SCF Energy
            1           2           3           4           5           6
    1   0.0001482  -0.0009484   0.0005529   0.0003882   0.0007995   0.0042624
    2   0.0000055   0.0004138  -0.0001225  -0.0000487  -0.0000121  -0.0000841
    3   0.0000234   0.0010330  -0.0002688   0.0004236   0.0007333  -0.0025295
            7           8           9          10          11          12
    1  -0.0033698  -0.0002043  -0.0002794  -0.0014330   0.0005085  -0.0000945
    2   0.0000821   0.0000150   0.0000265  -0.0003371   0.0000728  -0.0000751
    3   0.0019542  -0.0004994  -0.0010867   0.0003100  -0.0004071   0.0000791
           13          14          15          16          17          18
    1   0.0011287  -0.0004828   0.0002328   0.0000591  -0.0042819   0.0033661
    2  -0.0005256   0.0000041  -0.0003731  -0.0007200   0.0001202  -0.0000914
    3  -0.0006714   0.0004412   0.0004081   0.0007647   0.0025319  -0.0019453
           19          20          21          22
    1  -0.0003067  -0.0006130   0.0010957  -0.0005282
    2   0.0002748   0.0007977   0.0005795  -0.0000022
    3  -0.0002834  -0.0004953  -0.0007081   0.0001923
 Max gradient component =       4.282E-03
 RMS gradient           =       1.204E-03
 Gradient time:  CPU 238.92 s  wall 238.93 s
 Geometry Optimization Parameters
   NAtoms,    NIC,     NZ,  NCons,   NDum,   NFix, NCnnct, MaxDiis
       22     155      22       0       0       0       0       0

 Cartesian Hessian Update
 Hessian updated using BFGS update


** GEOMETRY OPTIMIZATION IN DELOCALIZED INTERNAL COORDINATES **
   Searching for a Minimum

   Optimization Cycle:   2

                       Coordinates (Angstroms)
     ATOM                X               Y               Z
      1  C         0.0008106198    0.0008967294   -0.0030207843
      2  C         0.0082528439   -0.0116831201    1.3945207627
      3  H         0.9454125659   -0.0177810258    1.9362420133
      4  C        -1.1829513283    0.0128111084    2.1082408393
      5  Cl       -1.0931121497    0.0072081501    3.8534937145
      6  C        -2.4172461416    0.0532823959    1.4437396853
      7  Cl       -3.9141182323    0.0846683423    2.3401807552
      8  C        -2.4187790500    0.0672467970    0.0415145727
      9  Cl       -3.9142910684    0.1026072101   -0.8613327793
     10  C        -1.2265714944    0.0401263738   -0.6711491079
     11  H        -1.2610741489    0.0268969443   -1.7533003908
     12  C         1.2752146471   -0.0282439066   -0.7635395236
     13  C         2.3093392575   -0.8884907704   -0.3832239184
     14  H         2.1815486426   -1.5593842970    0.4566207967
     15  C         3.5030935979   -0.9153275229   -1.0927666375
     16  Cl        4.7469257411   -2.0246142436   -0.5670690297
     17  C         3.6957471312   -0.0830939245   -2.2049372449
     18  Cl        5.1954589879   -0.1160772050   -3.0963696061
     19  C         2.6545339540    0.7773004535   -2.5823000548
     20  Cl        2.8219331489    1.8584031148   -3.9448189330
     21  C         1.4617617355    0.8038143654   -1.8710314312
     22  H         0.6853797570    1.4960880838   -2.1704295250
   Point Group: c1    Number of degrees of freedom:    60


   Energy is  -3221.134574797

 Hessian updated using BFGS update

 48 Hessian modes will be used to form the next step
  Hessian Eigenvalues:
     0.010623    0.019215    0.019215    0.023206    0.023207    0.023558
     0.023579    0.023677    0.023677    0.023938    0.023938    0.024089
     0.024090    0.024114    0.024114    0.024135    0.024140    0.024143
     0.024145    0.154904    0.159963    0.159969    0.159969    0.229361
     0.234791    0.234792    0.234835    0.236578    0.249992    0.250000
     0.268466    0.290325    0.305279    0.337048    0.356627    0.356687
     0.430745    0.432121    0.432123    0.437132    0.467791    0.467799
     0.472162    0.474077    0.478203    0.478204    0.479142    0.519689

 Minimum search - taking simple RFO step
 Searching for Lamda that Minimizes Along All modes
 Value Taken    Lamda =  -0.00024164
 Step Taken.  Stepsize is  0.053746

                             Maximum     Tolerance    Cnvgd?
         Gradient           0.003475      0.000300      NO
         Displacement       0.037448      0.001200      NO
         Energy change     -0.002108      0.000001      NO


 New Cartesian Coordinates Obtained by Inverse Iteration

 Displacement from previous Coordinates is:  0.165000
 ----------------------------------------------------------------
             Standard Nuclear Orientation (Angstroms)
    I     Atom           X                Y                Z
 ----------------------------------------------------------------
    1      C       0.0006014958     0.0022190148    -0.0029974800
    2      C       0.0060148831    -0.0242130488     1.3944845740
    3      H       0.9398357023    -0.0385391326     1.9407523859
    4      C      -1.1869534164    -0.0004581214     2.1075129670
    5      Cl     -1.1025874202    -0.0235064288     3.8511792506
    6      C      -2.4219391541     0.0526348042     1.4465391024
    7      Cl     -3.9123815595     0.0817875835     2.3397133990
    8      C      -2.4197393623     0.0805413549     0.0451208583
    9      Cl     -3.9160270243     0.1309948468    -0.8522991512
   10      C      -1.2272727730     0.0546745229    -0.6694557832
   11      H      -1.2671297965     0.0505847466    -1.7509390400
   12      C       1.2756047215    -0.0270980856    -0.7636142408
   13      C       2.3152117568    -0.8778044696    -0.3763932372
   14      H       2.1954381539    -1.5439577610     0.4676417928
   15      C       3.5092348999    -0.9046105678    -1.0876226332
   16      Cl      4.7606310708    -1.9996945875    -0.5555262517
   17      C       3.7004060857    -0.0838313204    -2.2078350147
   18      Cl      5.1934828756    -0.1179097512    -3.0962453326
   19      C       2.6534430382     0.7663295973    -2.5903225660
   20      Cl      2.8193936286     1.8319206739    -3.9628843111
   21      C       1.4590777700     0.7944254204    -1.8795177402
   22      H       0.6829234407     1.4821647621    -2.1880273745
 ----------------------------------------------------------------
 Nuclear Repulsion Energy =        1918.41944123 hartrees
 There are       89 alpha and       89 beta electrons
 Applying Cartesian multipole field
    Component          Value
    ---------          -----
     (2,0,0)        1.00000E-12
     (0,2,0)        2.00000E-11
     (0,0,2)       -3.00000E-11
 Nucleus-field energy     =    -0.0000000857 hartrees
 Requested basis set is 6-311++G(d,p)
 There are 170 shells and 472 basis functions
 A cutoff of  1.0D-15 yielded  10565 shell pairs
 There are     89510 function pairs (     96045 Cartesian)
 Smallest overlap matrix eigenvalue = 3.23E-07
 Linear dependence detected in AO basis
 Number of orthogonalized atomic orbitals = 468
 Maximum deviation from orthogonality = 7.552E-10
 Guess from superposition of atomic densities
 Warning:  Energy on first SCF cycle will be non-variational
 SAD guess density has 178.000000 electrons

 -----------------------------------------------------------------------
  General SCF calculation program by
  Eric Jon Sundstrom, Paul Horn, Yuezhi Mao, Dmitri Zuev, Alec White,
  David Stuck, Shaama M.S., Shane Yost, Joonho Lee, David Small,
  Daniel Levine, Susi Lehtola, Hugh Burton, Evgeny Epifanovsky,
  Bang C. Huynh
 -----------------------------------------------------------------------
 Exchange:     0.2000 Hartree-Fock + 0.0800 Slater + 0.7200 B88
 Correlation:  0.1900 VWN1RPA + 0.8100 LYP
 Using SG-1 standard quadrature grid
 A restricted SCF calculation will be
 performed using DIIS
 SCF converges when DIIS error is below 1.0e-08
 ---------------------------------------
  Cycle       Energy         DIIS error
 ---------------------------------------
    1   -3225.3658057374      2.82e-02  
    2   -3220.9971327894      2.20e-03  
    3   -3220.8195414680      3.14e-03  
    4   -3221.1084787999      9.05e-04  
    5   -3221.1323863209      2.92e-04  
    6   -3221.1344359645      1.04e-04  
    7   -3221.1347115498      2.45e-05  
    8   -3221.1347244913      8.75e-06  
    9   -3221.1347266887      1.04e-06  
   10   -3221.1347267161      3.80e-07  
   11   -3221.1347267192      1.29e-07  
   12   -3221.1347267197      3.48e-08  
   13   -3221.1347267196      9.71e-09  Convergence criterion met
 ---------------------------------------
 SCF time:   CPU 634.18s  wall 635.00s 
 SCF   energy in the final basis set =    -3221.1347267196
 Total energy in the final basis set =    -3221.1347267196

 --------------------------------------------------------------

                    Orbital Energies (a.u.)
 --------------------------------------------------------------

 Alpha MOs
 -- Occupied --
********-101.5799-101.5791-101.5790-101.5790-101.5790 -10.2792 -10.2792
-10.2774 -10.2774 -10.2773 -10.2773 -10.2336 -10.2333 -10.2206 -10.2205
-10.2205 -10.2204  -9.4944  -9.4944  -9.4937  -9.4936  -9.4936  -9.4936
 -7.2594  -7.2594  -7.2586  -7.2586  -7.2585  -7.2583  -7.2494  -7.2493
 -7.2485  -7.2485  -7.2484  -7.2484  -7.2484  -7.2484  -7.2479  -7.2479
 -7.2478  -7.2477  -0.9563  -0.9522  -0.9037  -0.9033  -0.8930  -0.8772
 -0.8672  -0.8470  -0.7896  -0.7728  -0.7626  -0.7470  -0.6658  -0.6529
 -0.6356  -0.6136  -0.5591  -0.5477  -0.5291  -0.5196  -0.5037  -0.4838
 -0.4719  -0.4715  -0.4674  -0.4566  -0.4527  -0.4383  -0.4223  -0.4110
 -0.4071  -0.3903  -0.3903  -0.3803  -0.3638  -0.3552  -0.3551  -0.3527
 -0.3469  -0.3426  -0.3390  -0.3233  -0.3225  -0.2898  -0.2786  -0.2784
 -0.2622
 -- Virtual --
 -0.0803  -0.0610  -0.0596  -0.0407  -0.0390  -0.0312  -0.0147   0.0009
  0.0091   0.0093   0.0121   0.0139   0.0207   0.0224   0.0328   0.0358
  0.0396   0.0450   0.0528   0.0582   0.0669   0.0670   0.0718   0.0731
  0.0737   0.0769   0.0838   0.0842   0.0898   0.0901   0.0920   0.0943
  0.0991   0.1044   0.1093   0.1101   0.1155   0.1164   0.1223   0.1237
  0.1272   0.1275   0.1309   0.1359   0.1407   0.1433   0.1441   0.1452
  0.1517   0.1548   0.1567   0.1602   0.1611   0.1651   0.1678   0.1738
  0.1771   0.1808   0.1866   0.1912   0.1957   0.1982   0.2043   0.2088
  0.2133   0.2189   0.2224   0.2248   0.2321   0.2392   0.2444   0.2448
  0.2453   0.2570   0.2580   0.2597   0.2693   0.2697   0.2710   0.2735
  0.2743   0.2775   0.2788   0.2824   0.2833   0.2923   0.2970   0.2984
  0.3064   0.3073   0.3173   0.3212   0.3246   0.3306   0.3339   0.3494
  0.3686   0.4170   0.4220   0.4286   0.4288   0.4292   0.4365   0.4397
  0.4493   0.4516   0.4523   0.4544   0.4553   0.4646   0.4650   0.4743
  0.4817   0.4894   0.4921   0.4934   0.5016   0.5018   0.5030   0.5377
  0.5473   0.5628   0.5692   0.5695   0.5766   0.5830   0.5835   0.5855
  0.5939   0.6060   0.6070   0.6168   0.6285   0.6365   0.6380   0.6461
  0.6537   0.6557   0.6646   0.6741   0.6802   0.6873   0.6991   0.7017
  0.7267   0.7351   0.7375   0.7611   0.7694   0.7842   0.7858   0.8195
  0.8221   0.8286   0.8321   0.8331   0.8410   0.8413   0.8423   0.8442
  0.8447   0.8449   0.8489   0.8559   0.8591   0.8611   0.8614   0.8655
  0.8670   0.8745   0.8796   0.8895   0.8962   0.9040   0.9101   0.9106
  0.9213   0.9259   0.9334   0.9353   0.9437   0.9446   0.9485   0.9542
  0.9674   0.9734   0.9777   0.9782   0.9787   0.9957   1.0143   1.0186
  1.0535   1.0605   1.0727   1.0891   1.0961   1.1091   1.1167   1.1315
  1.1966   1.2099   1.2189   1.2244   1.2266   1.2340   1.2362   1.2629
  1.2687   1.2723   1.2735   1.2984   1.3001   1.3149   1.3392   1.3414
  1.3523   1.3537   1.4024   1.4423   1.4817   1.4874   1.4910   1.5292
  1.5582   1.5679   1.5824   1.5855   1.5914   1.6207   1.6407   1.6452
  1.6569   1.6879   1.7247   1.7583   1.7742   1.7829   1.7895   1.7972
  1.8225   1.8509   1.8595   1.8828   1.8867   1.8921   1.8927   1.9266
  1.9369   1.9460   1.9498   1.9629   1.9954   2.0305   2.0398   2.0505
  2.0942   2.1243   2.1373   2.2162   2.2262   2.2273   2.2458   2.2496
  2.2498   2.2574   2.2624   2.2677   2.2867   2.2953   2.2974   2.3032
  2.3056   2.3066   2.3226   2.3907   2.4062   2.4329   2.4338   2.4391
  2.4457   2.4925   2.5022   2.5180   2.5206   2.5429   2.5473   2.5832
  2.6022   2.6260   2.6279   2.6385   2.7001   2.7015   2.7213   2.7244
  2.7311   2.7592   2.7636   2.7665   2.7757   2.7843   2.8380   2.8401
  2.8414   2.9008   2.9026   2.9692   2.9884   3.0506   3.0669   3.0783
  3.1207   3.1327   3.1407   3.1437   3.1876   3.2077   3.2110   3.2159
  3.3288   3.3625   3.3838   3.4269   3.6208   3.6342   3.6923   3.7052
  3.7116   3.7856   3.9730   4.0125   4.0674   4.1102   4.4047   4.7887
  4.8129   9.7351   9.7450   9.7846   9.7885   9.8036   9.8081  23.3500
 23.4972  23.8274  23.8333  23.8699  23.8705  23.9371  23.9651  24.0288
 24.0324  24.0849  24.1223  25.7673  25.7709  25.8082  25.8188  25.8902
 25.8917  26.0892  26.0907  26.0996  26.1248  26.1830  26.1961  26.4533
 26.4646  26.6309  26.6339  26.8354  26.8931 215.7256 215.7327 215.7795
215.7848 215.8013 215.8070
 --------------------------------------------------------------

          Ground-State Mulliken Net Atomic Charges

     Atom                 Charge (a.u.)
  ----------------------------------------
      1 C                     0.276230
      2 C                    -0.998855
      3 H                     0.214079
      4 C                    -0.352207
      5 Cl                    0.613944
      6 C                     0.149229
      7 Cl                    0.606952
      8 C                    -0.336811
      9 Cl                    0.613333
     10 C                    -0.998429
     11 H                     0.213688
     12 C                     0.262075
     13 C                    -1.003115
     14 H                     0.213774
     15 C                    -0.342015
     16 Cl                    0.614100
     17 C                     0.143914
     18 Cl                    0.605896
     19 C                    -0.344439
     20 Cl                    0.615006
     21 C                    -0.980868
     22 H                     0.214518
  ----------------------------------------
  Sum of atomic charges =     0.000000

 -----------------------------------------------------------------
                    Cartesian Multipole Moments
 -----------------------------------------------------------------
    Charge (ESU x 10^10)
                 0.0000
    Dipole Moment (Debye)
         X      -0.0028      Y       0.0055      Z      -0.0067
       Tot       0.0092
    Quadrupole Moments (Debye-Ang)
        XX    -155.5609     XY      -0.3537     YY    -145.8936
        XZ       7.0752     YZ      -1.1283     ZZ    -147.8652
    Octopole Moments (Debye-Ang^2)
       XXX    -298.7393    XXY       1.5195    XYY     -92.9352
       YYY       6.5864    XXZ      67.9645    XYZ      -0.8775
       YYZ      55.3393    XZZ    -100.0225    YZZ       3.4666
       ZZZ     169.2788
    Hexadecapole Moments (Debye-Ang^3)
      XXXX   -8897.7972   XXXY     257.9161   XXYY   -1629.9926
      XYYY     263.8347   YYYY    -838.6115   XXXZ    2004.1518
      XXYZ      81.9024   XYYZ     674.7504   YYYZ     248.2405
      XXZZ   -2244.1821   XYZZ      89.5308   YYZZ    -906.7747
      XZZZ    2012.6586   YZZZ     244.2623   ZZZZ   -4591.0834
 -----------------------------------------------------------------
 Calculating analytic gradient of the SCF energy
 Gradient of SCF Energy
            1           2           3           4           5           6
    1  -0.0000702   0.0003158   0.0000885  -0.0005160   0.0001629   0.0013346
    2   0.0000048   0.0001823  -0.0000399  -0.0000002   0.0000067  -0.0000150
    3   0.0000933   0.0003800  -0.0001286   0.0006255  -0.0002371  -0.0008029
            7           8           9          10          11          12
    1  -0.0008351  -0.0008122   0.0003048  -0.0002449   0.0001670   0.0001288
    2   0.0000181   0.0000175   0.0000015  -0.0001716   0.0000293  -0.0000354
    3   0.0004896   0.0001364  -0.0000642  -0.0004823  -0.0000405  -0.0000416
           13          14          15          16          17          18
    1   0.0000325  -0.0001346   0.0007750  -0.0002811  -0.0013404   0.0008408
    2  -0.0004570   0.0000735  -0.0002241   0.0000502   0.0000551  -0.0000205
    3   0.0002340   0.0000651  -0.0001669   0.0000633   0.0007878  -0.0004763
           19          20          21          22
    1   0.0005480  -0.0001580  -0.0001977  -0.0001085
    2   0.0001784  -0.0000746   0.0004946  -0.0000737
    3  -0.0005501   0.0002069  -0.0001853   0.0000941
 Max gradient component =       1.340E-03
 RMS gradient           =       4.088E-04
 Gradient time:  CPU 239.95 s  wall 239.97 s
 Geometry Optimization Parameters
   NAtoms,    NIC,     NZ,  NCons,   NDum,   NFix, NCnnct, MaxDiis
       22     155      22       0       0       0       0       0

 Cartesian Hessian Update
 Hessian updated using BFGS update


** GEOMETRY OPTIMIZATION IN DELOCALIZED INTERNAL COORDINATES **
   Searching for a Minimum

   Optimization Cycle:   3

                       Coordinates (Angstroms)
     ATOM                X               Y               Z
      1  C         0.0006014958    0.0022190148   -0.0029974800
      2  C         0.0060148831   -0.0242130488    1.3944845740
      3  H         0.9398357023   -0.0385391326    1.9407523859
      4  C        -1.1869534164   -0.0004581214    2.1075129670
      5  Cl       -1.1025874202   -0.0235064288    3.8511792506
      6  C        -2.4219391541    0.0526348042    1.4465391024
      7  Cl       -3.9123815595    0.0817875835    2.3397133990
      8  C        -2.4197393623    0.0805413549    0.0451208583
      9  Cl       -3.9160270243    0.1309948468   -0.8522991512
     10  C        -1.2272727730    0.0546745229   -0.6694557832
     11  H        -1.2671297965    0.0505847466   -1.7509390400
     12  C         1.2756047215   -0.0270980856   -0.7636142408
     13  C         2.3152117568   -0.8778044696   -0.3763932372
     14  H         2.1954381539   -1.5439577610    0.4676417928
     15  C         3.5092348999   -0.9046105678   -1.0876226332
     16  Cl        4.7606310708   -1.9996945875   -0.5555262517
     17  C         3.7004060857   -0.0838313204   -2.2078350147
     18  Cl        5.1934828756   -0.1179097512   -3.0962453326
     19  C         2.6534430382    0.7663295973   -2.5903225660
     20  Cl        2.8193936286    1.8319206739   -3.9628843111
     21  C         1.4590777700    0.7944254204   -1.8795177402
     22  H         0.6829234407    1.4821647621   -2.1880273745
   Point Group: c1    Number of degrees of freedom:    60


   Energy is  -3221.134726720

 Hessian updated using BFGS update

 54 Hessian modes will be used to form the next step
  Hessian Eigenvalues:
     0.009401    0.019215    0.019216    0.023204    0.023208    0.023492
     0.023578    0.023677    0.023677    0.023937    0.023942    0.024088
     0.024090    0.024110    0.024114    0.024125    0.024136    0.024143
     0.024149    0.145570    0.159963    0.159969    0.159974    0.211353
     0.234791    0.234798    0.234835    0.235526    0.249991    0.249992
     0.249995    0.250000    0.250000    0.250021    0.265342    0.278169
     0.301033    0.307043    0.337804    0.356665    0.356665    0.357037
     0.430746    0.432122    0.432124    0.441381    0.467787    0.467799
     0.472165    0.477919    0.478202    0.478204    0.479143    0.525376

 Minimum search - taking simple RFO step
 Searching for Lamda that Minimizes Along All modes
 Value Taken    Lamda =  -0.00003739
 Step Taken.  Stepsize is  0.044067

                             Maximum     Tolerance    Cnvgd?
         Gradient           0.000988      0.000300      NO
         Displacement       0.036867      0.001200      NO
         Energy change     -0.000152      0.000001      NO


 New Cartesian Coordinates Obtained by Inverse Iteration

 Displacement from previous Coordinates is:  0.154612
 ----------------------------------------------------------------
             Standard Nuclear Orientation (Angstroms)
    I     Atom           X                Y                Z
 ----------------------------------------------------------------
    1      C       0.0006765680     0.0024913365    -0.0031002166
    2      C       0.0046231263    -0.0368208857     1.3938039572
    3      H       0.9369640861    -0.0601596906     1.9421416194
    4      C      -1.1882467606    -0.0132471970     2.1066665614
    5      Cl     -1.1057193028    -0.0528595762     3.8504190125
    6      C      -2.4236935492     0.0525291060     1.4475569682
    7      Cl     -3.9116992853     0.0813575224     2.3391526790
    8      C      -2.4192128333     0.0933611661     0.0464140851
    9      Cl     -3.9161121777     0.1595270616    -0.8495704070
   10      C      -1.2269317262     0.0677021901    -0.6681705225
   11      H      -1.2690720365     0.0728782065    -1.7494712861
   12      C       1.2755107594    -0.0269298714    -0.7636022822
   13      C       2.3199554514    -0.8682140671    -0.3698752041
   14      H       2.2057641348    -1.5287325722     0.4792547856
   15      C       3.5138317105    -0.8949551841    -1.0810200549
   16      Cl      4.7727682958    -1.9769975116    -0.5391625218
   17      C       3.7020544053    -0.0843481385    -2.2091657514
   18      Cl      5.1925458115    -0.1187351361    -3.0962293315
   19      C       2.6495525343     0.7563349013    -2.5976373871
   20      Cl      2.8105705004     1.8100921150    -3.9802326605
   21      C       1.4555213217     0.7849671875    -1.8866622312
   22      H       0.6776179828     1.4674130905    -2.2022456384
 ----------------------------------------------------------------
 Nuclear Repulsion Energy =        1918.83085840 hartrees
 There are       89 alpha and       89 beta electrons
 Applying Cartesian multipole field
    Component          Value
    ---------          -----
     (2,0,0)        1.00000E-12
     (0,2,0)        2.00000E-11
     (0,0,2)       -3.00000E-11
 Nucleus-field energy     =    -0.0000000861 hartrees
 Requested basis set is 6-311++G(d,p)
 There are 170 shells and 472 basis functions
 A cutoff of  1.0D-15 yielded  10562 shell pairs
 There are     89447 function pairs (     95982 Cartesian)
 Smallest overlap matrix eigenvalue = 3.25E-07
 Linear dependence detected in AO basis
 Number of orthogonalized atomic orbitals = 467
 Maximum deviation from orthogonality = 4.383E-10
 Guess from superposition of atomic densities
 Warning:  Energy on first SCF cycle will be non-variational
 SAD guess density has 178.000000 electrons

 -----------------------------------------------------------------------
  General SCF calculation program by
  Eric Jon Sundstrom, Paul Horn, Yuezhi Mao, Dmitri Zuev, Alec White,
  David Stuck, Shaama M.S., Shane Yost, Joonho Lee, David Small,
  Daniel Levine, Susi Lehtola, Hugh Burton, Evgeny Epifanovsky,
  Bang C. Huynh
 -----------------------------------------------------------------------
 Exchange:     0.2000 Hartree-Fock + 0.0800 Slater + 0.7200 B88
 Correlation:  0.1900 VWN1RPA + 0.8100 LYP
 Using SG-1 standard quadrature grid
 A restricted SCF calculation will be
 performed using DIIS
 SCF converges when DIIS error is below 1.0e-08
 ---------------------------------------
  Cycle       Energy         DIIS error
 ---------------------------------------
    1   -3225.3743222499      2.83e-02  
    2   -3220.9968704452      2.21e-03  
    3   -3220.8191526057      3.15e-03  
    4   -3221.1084053088      9.07e-04  
    5   -3221.1323144423      2.93e-04  
    6   -3221.1343660398      1.04e-04  
    7   -3221.1346416607      2.46e-05  
    8   -3221.1346546205      8.75e-06  
    9   -3221.1346568088      1.04e-06  
   10   -3221.1346568363      3.73e-07  
   11   -3221.1346568394      1.30e-07  
   12   -3221.1346568396      3.39e-08  
   13   -3221.1346568396      9.20e-09  Convergence criterion met
 ---------------------------------------
 SCF time:   CPU 632.67s  wall 632.00s 
 SCF   energy in the final basis set =    -3221.1346568396
 Total energy in the final basis set =    -3221.1346568396

 --------------------------------------------------------------

                    Orbital Energies (a.u.)
 --------------------------------------------------------------

 Alpha MOs
 -- Occupied --
********-101.5801-101.5790-101.5789-101.5789-101.5789 -10.2790 -10.2790
-10.2772 -10.2772 -10.2772 -10.2771 -10.2336 -10.2333 -10.2205 -10.2205
-10.2204 -10.2204  -9.4947  -9.4947  -9.4936  -9.4935  -9.4935  -9.4935
 -7.2597  -7.2596  -7.2585  -7.2585  -7.2584  -7.2582  -7.2496  -7.2495
 -7.2486  -7.2486  -7.2484  -7.2484  -7.2483  -7.2483  -7.2478  -7.2478
 -7.2476  -7.2476  -0.9565  -0.9525  -0.9035  -0.9032  -0.8935  -0.8777
 -0.8673  -0.8470  -0.7896  -0.7729  -0.7624  -0.7471  -0.6659  -0.6529
 -0.6353  -0.6138  -0.5593  -0.5479  -0.5292  -0.5192  -0.5039  -0.4836
 -0.4724  -0.4715  -0.4672  -0.4568  -0.4528  -0.4386  -0.4225  -0.4113
 -0.4068  -0.3902  -0.3902  -0.3811  -0.3641  -0.3552  -0.3552  -0.3529
 -0.3469  -0.3427  -0.3389  -0.3233  -0.3225  -0.2899  -0.2785  -0.2784
 -0.2619
 -- Virtual --
 -0.0807  -0.0613  -0.0590  -0.0403  -0.0387  -0.0306  -0.0147   0.0009
  0.0092   0.0093   0.0121   0.0142   0.0208   0.0227   0.0344   0.0356
  0.0396   0.0449   0.0529   0.0600   0.0668   0.0669   0.0720   0.0734
  0.0740   0.0770   0.0840   0.0843   0.0901   0.0903   0.0926   0.0942
  0.0988   0.1045   0.1093   0.1101   0.1166   0.1177   0.1237   0.1265
  0.1275   0.1312   0.1335   0.1364   0.1409   0.1433   0.1454   0.1461
  0.1514   0.1551   0.1572   0.1600   0.1609   0.1654   0.1676   0.1738
  0.1771   0.1844   0.1866   0.1956   0.1969   0.1991   0.2046   0.2095
  0.2134   0.2181   0.2227   0.2249   0.2318   0.2394   0.2438   0.2444
  0.2558   0.2568   0.2582   0.2597   0.2694   0.2710   0.2728   0.2741
  0.2753   0.2788   0.2802   0.2830   0.2918   0.2923   0.2971   0.3006
  0.3066   0.3178   0.3212   0.3248   0.3298   0.3313   0.3345   0.3502
  0.4172   0.4217   0.4285   0.4287   0.4292   0.4362   0.4400   0.4461
  0.4497   0.4516   0.4540   0.4544   0.4619   0.4651   0.4744   0.4817
  0.4841   0.4892   0.4936   0.4949   0.5022   0.5032   0.5370   0.5468
  0.5625   0.5685   0.5697   0.5766   0.5802   0.5832   0.5857   0.5954
  0.6061   0.6068   0.6176   0.6206   0.6365   0.6379   0.6446   0.6539
  0.6547   0.6643   0.6673   0.6736   0.6803   0.6874   0.6996   0.7020
  0.7275   0.7355   0.7409   0.7687   0.7828   0.7871   0.8196   0.8219
  0.8287   0.8312   0.8327   0.8392   0.8417   0.8423   0.8445   0.8445
  0.8447   0.8487   0.8567   0.8596   0.8613   0.8615   0.8654   0.8665
  0.8740   0.8793   0.8901   0.8972   0.9036   0.9091   0.9096   0.9210
  0.9260   0.9326   0.9359   0.9423   0.9444   0.9478   0.9488   0.9625
  0.9676   0.9743   0.9778   0.9793   0.9954   1.0154   1.0183   1.0513
  1.0615   1.0730   1.0893   1.0960   1.1096   1.1163   1.1323   1.1970
  1.2103   1.2184   1.2247   1.2270   1.2319   1.2364   1.2635   1.2690
  1.2723   1.2730   1.2982   1.3002   1.3139   1.3329   1.3434   1.3521
  1.3532   1.4019   1.4424   1.4812   1.4862   1.4909   1.5215   1.5589
  1.5675   1.5825   1.5851   1.5924   1.6182   1.6417   1.6454   1.6565
  1.6867   1.7200   1.7581   1.7742   1.7828   1.7898   1.7991   1.8210
  1.8508   1.8596   1.8828   1.8841   1.8929   1.8932   1.9240   1.9366
  1.9449   1.9500   1.9647   1.9980   2.0311   2.0405   2.0519   2.0928
  2.1211   2.1368   2.2175   2.2263   2.2272   2.2421   2.2488   2.2499
  2.2556   2.2618   2.2691   2.2873   2.2950   2.2981   2.2984   2.3076
  2.3077   2.3231   2.3891   2.4068   2.4332   2.4342   2.4394   2.4460
  2.4907   2.5029   2.5179   2.5188   2.5439   2.5476   2.5831   2.6024
  2.6027   2.6249   2.6377   2.7016   2.7026   2.7211   2.7247   2.7260
  2.7555   2.7592   2.7647   2.7666   2.7838   2.8382   2.8405   2.8428
  2.8998   2.9024   2.9685   2.9888   3.0516   3.0674   3.0783   3.1217
  3.1301   3.1403   3.1436   3.1841   3.2076   3.2117   3.2161   3.3303
  3.3626   3.3797   3.4276   3.6190   3.6343   3.6922   3.6998   3.7113
  3.7849   3.9734   4.0127   4.0669   4.1116   4.4066   4.7881   4.8135
  9.7349   9.7452   9.7847   9.7887   9.8041   9.8088  23.3499  23.4961
 23.8274  23.8337  23.8686  23.8703  23.9348  23.9649  24.0300  24.0330
 24.0859  24.1227  25.7673  25.7709  25.8082  25.8188  25.8902  25.8918
 26.0694  26.0918  26.1012  26.1261  26.1846  26.1962  26.4514  26.4652
 26.6320  26.6346  26.8117  26.8370 215.7253 215.7327 215.7796 215.7851
215.8020 215.8078
 --------------------------------------------------------------

          Ground-State Mulliken Net Atomic Charges

     Atom                 Charge (a.u.)
  ----------------------------------------
      1 C                     0.107638
      2 C                    -0.894272
      3 H                     0.215582
      4 C                    -0.426351
      5 Cl                    0.614181
      6 C                     0.145948
      7 Cl                    0.595682
      8 C                    -0.289111
      9 Cl                    0.608896
     10 C                    -0.887212
     11 H                     0.215384
     12 C                     0.091979
     13 C                    -0.906453
     14 H                     0.215258
     15 C                    -0.403757
     16 Cl                    0.613819
     17 C                     0.139913
     18 Cl                    0.594712
     19 C                    -0.302645
     20 Cl                    0.610879
     21 C                    -0.875939
     22 H                     0.215871
  ----------------------------------------
  Sum of atomic charges =     0.000000

 -----------------------------------------------------------------
                    Cartesian Multipole Moments
 -----------------------------------------------------------------
    Charge (ESU x 10^10)
                -0.0000
    Dipole Moment (Debye)
         X      -0.0029      Y       0.0060      Z      -0.0067
       Tot       0.0095
    Quadrupole Moments (Debye-Ang)
        XX    -155.4282     XY      -0.3605     YY    -145.9217
        XZ       6.9821     YZ      -1.1301     ZZ    -147.8299
    Octopole Moments (Debye-Ang^2)
       XXX    -298.4679    XXY       1.5312    XYY     -92.9680
       YYY       6.6391    XXZ      67.8049    XYZ      -0.8653
       YYZ      55.3516    XZZ     -99.9248    YZZ       3.4695
       ZZZ     169.2207
    Hexadecapole Moments (Debye-Ang^3)
      XXXX   -8899.0558   XXXY     261.2195   XXYY   -1628.7281
      XYYY     267.7345   YYYY    -824.8697   XXXZ    1999.4551
      XXYZ      83.6486   XYYZ     674.2412   YYYZ     254.5451
      XXZZ   -2245.0565   XYZZ      90.1599   YYZZ    -906.1142
      XZZZ    2010.1111   YZZZ     249.3155   ZZZZ   -4600.6302
 -----------------------------------------------------------------
 Calculating analytic gradient of the SCF energy
 Gradient of SCF Energy
            1           2           3           4           5           6
    1  -0.0003344   0.0002810  -0.0000321  -0.0002315  -0.0000491   0.0000421
    2  -0.0000119   0.0000903  -0.0000113   0.0000027   0.0000146   0.0000155
    3   0.0001976  -0.0001699  -0.0000097   0.0002925  -0.0002142  -0.0000475
            7           8           9          10          11          12
    1   0.0000860  -0.0003730   0.0001772   0.0002627   0.0000042   0.0003555
    2   0.0000012  -0.0000090   0.0000084  -0.0000885   0.0000228   0.0000060
    3  -0.0000796   0.0000445   0.0001297  -0.0001645   0.0000107  -0.0001977
           13          14          15          16          17          18
    1  -0.0003143   0.0000118   0.0003305  -0.0001301  -0.0000457  -0.0000814
    2  -0.0000638   0.0000333  -0.0001136   0.0001296  -0.0000150   0.0000009
    3   0.0001141   0.0000053  -0.0000536  -0.0000938   0.0000348   0.0000806
           19          20          21          22
    1   0.0002283   0.0000327  -0.0002289   0.0000086
    2   0.0001052  -0.0001493   0.0000668  -0.0000351
    3  -0.0002626   0.0001802   0.0002008   0.0000020
 Max gradient component =       3.730E-04
 RMS gradient           =       1.518E-04
 Gradient time:  CPU 240.75 s  wall 240.77 s
 Geometry Optimization Parameters
   NAtoms,    NIC,     NZ,  NCons,   NDum,   NFix, NCnnct, MaxDiis
       22     155      22       0       0       0       0       0

 Cartesian Hessian Update
 Hessian updated using BFGS update


** GEOMETRY OPTIMIZATION IN DELOCALIZED INTERNAL COORDINATES **
   Searching for a Minimum

   Optimization Cycle:   4

                       Coordinates (Angstroms)
     ATOM                X               Y               Z
      1  C         0.0006765680    0.0024913365   -0.0031002166
      2  C         0.0046231263   -0.0368208857    1.3938039572
      3  H         0.9369640861   -0.0601596906    1.9421416194
      4  C        -1.1882467606   -0.0132471970    2.1066665614
      5  Cl       -1.1057193028   -0.0528595762    3.8504190125
      6  C        -2.4236935492    0.0525291060    1.4475569682
      7  Cl       -3.9116992853    0.0813575224    2.3391526790
      8  C        -2.4192128333    0.0933611661    0.0464140851
      9  Cl       -3.9161121777    0.1595270616   -0.8495704070
     10  C        -1.2269317262    0.0677021901   -0.6681705225
     11  H        -1.2690720365    0.0728782065   -1.7494712861
     12  C         1.2755107594   -0.0269298714   -0.7636022822
     13  C         2.3199554514   -0.8682140671   -0.3698752041
     14  H         2.2057641348   -1.5287325722    0.4792547856
     15  C         3.5138317105   -0.8949551841   -1.0810200549
     16  Cl        4.7727682958   -1.9769975116   -0.5391625218
     17  C         3.7020544053   -0.0843481385   -2.2091657514
     18  Cl        5.1925458115   -0.1187351361   -3.0962293315
     19  C         2.6495525343    0.7563349013   -2.5976373871
     20  Cl        2.8105705004    1.8100921150   -3.9802326605
     21  C         1.4555213217    0.7849671875   -1.8866622312
     22  H         0.6776179828    1.4674130905   -2.2022456384
   Point Group: c1    Number of degrees of freedom:    60


   Energy is  -3221.134656840

 Hessian updated using BFGS update

 56 Hessian modes will be used to form the next step
  Hessian Eigenvalues:
     0.007151    0.019215    0.019217    0.023200    0.023208    0.023388
     0.023579    0.023677    0.023682    0.023921    0.023938    0.024070
     0.024090    0.024106    0.024114    0.024118    0.024138    0.024143
     0.024165    0.148230    0.159964    0.159969    0.159974    0.207066
     0.234790    0.234810    0.234836    0.235193    0.249967    0.249992
     0.249996    0.249998    0.250000    0.250157    0.265378    0.288274
     0.301032    0.301036    0.311875    0.339896    0.356663    0.356665
     0.356667    0.357203    0.430746    0.432122    0.432133    0.443454
     0.467779    0.467798    0.472163    0.474728    0.478204    0.478267
     0.479152    0.546064

 Minimum search - taking simple RFO step
 Searching for Lamda that Minimizes Along All modes
 Value Taken    Lamda =  -0.00000487
 Step Taken.  Stepsize is  0.021455

                             Maximum     Tolerance    Cnvgd?
         Gradient           0.000474      0.000300      NO
         Displacement       0.018246      0.001200      NO
         Energy change      0.000070      0.000001      NO


 New Cartesian Coordinates Obtained by Inverse Iteration

 Displacement from previous Coordinates is:  0.076283
 ----------------------------------------------------------------
             Standard Nuclear Orientation (Angstroms)
    I     Atom           X                Y                Z
 ----------------------------------------------------------------
    1      C       0.0008232900     0.0030691715    -0.0031021742
    2      C       0.0039425835    -0.0428991915     1.3936928731
    3      H       0.9359164413    -0.0708786613     1.9424794153
    4      C      -1.1887596595    -0.0196068930     2.1064087318
    5      Cl     -1.1063399089    -0.0678526082     3.8503651346
    6      C      -2.4242875764     0.0524095888     1.4479132902
    7      Cl     -3.9120304735     0.0807634770     2.3394105019
    8      C      -2.4189833913     0.0998012934     0.0468655497
    9      Cl     -3.9158566553     0.1729671923    -0.8494873322
   10      C      -1.2268480371     0.0744455530    -0.6675649316
   11      H      -1.2693821635     0.0839898310    -1.7488213892
   12      C       1.2754291588    -0.0265076660    -0.7634793498
   13      C       2.3224036003    -0.8632485111    -0.3665070458
   14      H       2.2101746807    -1.5209002490     0.4851235038
   15      C       3.5161253506    -0.8901701750    -1.0774936275
   16      Cl      4.7780202465    -1.9665939693    -0.5300107220
   17      C       3.7026528180    -0.0845690765    -2.2096230766
   18      Cl      5.1925674251    -0.1197782657    -3.0970554590
   19      C       2.6476325701     0.7515925019    -2.6013364224
   20      Cl      2.8053116103     1.7995536563    -3.9892656472
   21      C       1.4539003131     0.7806718301    -1.8902778602
   22      H       0.6748567940     1.4603952243    -2.2089697894
 ----------------------------------------------------------------
 Nuclear Repulsion Energy =        1918.76197978 hartrees
 There are       89 alpha and       89 beta electrons
 Applying Cartesian multipole field
    Component          Value
    ---------          -----
     (2,0,0)        1.00000E-12
     (0,2,0)        2.00000E-11
     (0,0,2)       -3.00000E-11
 Nucleus-field energy     =    -0.0000000864 hartrees
 Requested basis set is 6-311++G(d,p)
 There are 170 shells and 472 basis functions
 A cutoff of  1.0D-15 yielded  10562 shell pairs
 There are     89447 function pairs (     95982 Cartesian)
 Smallest overlap matrix eigenvalue = 3.25E-07
 Linear dependence detected in AO basis
 Number of orthogonalized atomic orbitals = 466
 Maximum deviation from orthogonality = 4.757E-10
 Guess from superposition of atomic densities
 Warning:  Energy on first SCF cycle will be non-variational
 SAD guess density has 178.000000 electrons

 -----------------------------------------------------------------------
  General SCF calculation program by
  Eric Jon Sundstrom, Paul Horn, Yuezhi Mao, Dmitri Zuev, Alec White,
  David Stuck, Shaama M.S., Shane Yost, Joonho Lee, David Small,
  Daniel Levine, Susi Lehtola, Hugh Burton, Evgeny Epifanovsky,
  Bang C. Huynh
 -----------------------------------------------------------------------
 Exchange:     0.2000 Hartree-Fock + 0.0800 Slater + 0.7200 B88
 Correlation:  0.1900 VWN1RPA + 0.8100 LYP
 Using SG-1 standard quadrature grid
 A restricted SCF calculation will be
 performed using DIIS
 SCF converges when DIIS error is below 1.0e-08
 ---------------------------------------
  Cycle       Energy         DIIS error
 ---------------------------------------
    1   -3225.3738758814      2.83e-02  
    2   -3220.9968469833      2.21e-03  
    3   -3220.8192607294      3.15e-03  
    4   -3221.1083468984      9.09e-04  
    5   -3221.1322584809      2.93e-04  
    6   -3221.1343092888      1.04e-04  
    7   -3221.1345847063      2.46e-05  
    8   -3221.1345976636      8.77e-06  
    9   -3221.1345998521      1.04e-06  
   10   -3221.1345998793      3.73e-07  
   11   -3221.1345998825      1.31e-07  
   12   -3221.1345998828      3.38e-08  
   13   -3221.1345998828      9.13e-09  Convergence criterion met
 ---------------------------------------
 SCF time:   CPU 632.02s  wall 632.00s 
 SCF   energy in the final basis set =    -3221.1345998828
 Total energy in the final basis set =    -3221.1345998828

 --------------------------------------------------------------

                    Orbital Energies (a.u.)
 --------------------------------------------------------------

 Alpha MOs
 -- Occupied --
********-101.5802-101.5790-101.5789-101.5789-101.5789 -10.2791 -10.2791
-10.2773 -10.2773 -10.2772 -10.2772 -10.2337 -10.2334 -10.2206 -10.2205
-10.2205 -10.2204  -9.4948  -9.4948  -9.4936  -9.4935  -9.4935  -9.4935
 -7.2598  -7.2597  -7.2585  -7.2585  -7.2584  -7.2582  -7.2497  -7.2496
 -7.2487  -7.2487  -7.2484  -7.2483  -7.2483  -7.2482  -7.2478  -7.2478
 -7.2476  -7.2476  -0.9565  -0.9525  -0.9034  -0.9031  -0.8936  -0.8778
 -0.8673  -0.8470  -0.7896  -0.7730  -0.7624  -0.7471  -0.6661  -0.6530
 -0.6352  -0.6138  -0.5595  -0.5480  -0.5291  -0.5189  -0.5040  -0.4835
 -0.4725  -0.4715  -0.4671  -0.4568  -0.4528  -0.4386  -0.4226  -0.4115
 -0.4065  -0.3902  -0.3901  -0.3813  -0.3642  -0.3552  -0.3552  -0.3529
 -0.3469  -0.3427  -0.3388  -0.3234  -0.3225  -0.2901  -0.2786  -0.2784
 -0.2618
 -- Virtual --
 -0.0810  -0.0615  -0.0587  -0.0404  -0.0387  -0.0304  -0.0147   0.0009
  0.0091   0.0092   0.0121   0.0149   0.0207   0.0227   0.0347   0.0354
  0.0396   0.0452   0.0529   0.0599   0.0669   0.0671   0.0720   0.0735
  0.0741   0.0777   0.0840   0.0851   0.0903   0.0908   0.0927   0.0940
  0.0987   0.1045   0.1094   0.1100   0.1167   0.1177   0.1243   0.1265
  0.1277   0.1313   0.1336   0.1366   0.1410   0.1433   0.1461   0.1494
  0.1512   0.1552   0.1574   0.1601   0.1608   0.1654   0.1675   0.1738
  0.1794   0.1848   0.1866   0.1956   0.1971   0.2002   0.2094   0.2115
  0.2134   0.2176   0.2229   0.2264   0.2316   0.2435   0.2441   0.2443
  0.2560   0.2566   0.2597   0.2616   0.2694   0.2716   0.2723   0.2739
  0.2758   0.2802   0.2829   0.2891   0.2920   0.2929   0.2973   0.3067
  0.3180   0.3212   0.3229   0.3298   0.3302   0.3348   0.3504   0.4174
  0.4202   0.4215   0.4286   0.4292   0.4346   0.4401   0.4452   0.4463
  0.4515   0.4533   0.4545   0.4621   0.4624   0.4745   0.4817   0.4838
  0.4891   0.4936   0.4949   0.4984   0.5024   0.5366   0.5411   0.5599
  0.5623   0.5697   0.5765   0.5796   0.5830   0.5857   0.5960   0.6008
  0.6066   0.6174   0.6203   0.6365   0.6379   0.6396   0.6443   0.6551
  0.6641   0.6663   0.6733   0.6804   0.6818   0.6997   0.7010   0.7251
  0.7356   0.7413   0.7682   0.7822   0.7867   0.8197   0.8218   0.8285
  0.8289   0.8325   0.8391   0.8417   0.8423   0.8444   0.8446   0.8448
  0.8485   0.8559   0.8598   0.8602   0.8613   0.8617   0.8666   0.8737
  0.8791   0.8824   0.8974   0.8975   0.9034   0.9091   0.9208   0.9261
  0.9324   0.9360   0.9400   0.9418   0.9473   0.9489   0.9625   0.9676
  0.9747   0.9778   0.9798   0.9951   1.0157   1.0179   1.0515   1.0618
  1.0731   1.0894   1.0958   1.1081   1.1159   1.1325   1.1971   1.2102
  1.2180   1.2247   1.2272   1.2315   1.2363   1.2631   1.2688   1.2722
  1.2731   1.2983   1.3001   1.3124   1.3327   1.3443   1.3523   1.3531
  1.4016   1.4424   1.4809   1.4856   1.4882   1.5209   1.5592   1.5671
  1.5825   1.5840   1.5927   1.6181   1.6418   1.6452   1.6563   1.6860
  1.7199   1.7579   1.7737   1.7826   1.7883   1.7998   1.8203   1.8505
  1.8591   1.8827   1.8833   1.8922   1.8932   1.9235   1.9364   1.9440
  1.9500   1.9654   1.9992   2.0302   2.0408   2.0524   2.0910   2.1218
  2.1363   2.2181   2.2259   2.2263   2.2421   2.2465   2.2499   2.2556
  2.2617   2.2694   2.2875   2.2947   2.2960   2.2977   2.3057   2.3086
  2.3231   2.3883   2.3987   2.4330   2.4341   2.4394   2.4456   2.4908
  2.5028   2.5175   2.5188   2.5440   2.5472   2.5827   2.6022   2.6027
  2.6242   2.6272   2.6975   2.7020   2.7208   2.7243   2.7267   2.7564
  2.7570   2.7592   2.7646   2.7833   2.8381   2.8405   2.8433   2.8991
  2.9021   2.9680   2.9862   3.0519   3.0672   3.0772   3.1194   3.1301
  3.1399   3.1431   3.1842   3.2073   3.2118   3.2147   3.3301   3.3622
  3.3797   3.4278   3.6188   3.6339   3.6923   3.7001   3.7112   3.7844
  3.9733   4.0126   4.0667   4.1086   4.4089   4.7876   4.8132   9.7347
  9.7452   9.7839   9.7886   9.8040   9.8087  23.3496  23.4960  23.8270
 23.8333  23.8686  23.8700  23.9347  23.9646  24.0294  24.0331  24.0863
 24.1223  25.7670  25.7679  25.8082  25.8190  25.8902  25.8913  26.0696
 26.0754  26.0920  26.1261  26.1613  26.1966  26.4514  26.4652  26.6317
 26.6343  26.8112  26.8374 215.7251 215.7328 215.7788 215.7850 215.8019
215.8077
 --------------------------------------------------------------

          Ground-State Mulliken Net Atomic Charges

     Atom                 Charge (a.u.)
  ----------------------------------------
      1 C                     0.094305
      2 C                    -0.759723
      3 H                     0.213780
      4 C                    -0.394256
      5 Cl                    0.610998
      6 C                    -0.062121
      7 Cl                    0.606360
      8 C                    -0.381720
      9 Cl                    0.610708
     10 C                    -0.747287
     11 H                     0.214074
     12 C                     0.075978
     13 C                    -0.756364
     14 H                     0.214061
     15 C                    -0.375176
     16 Cl                    0.611199
     17 C                    -0.066413
     18 Cl                    0.605576
     19 C                    -0.391257
     20 Cl                    0.612070
     21 C                    -0.749074
     22 H                     0.214283
  ----------------------------------------
  Sum of atomic charges =     0.000000

 -----------------------------------------------------------------
                    Cartesian Multipole Moments
 -----------------------------------------------------------------
    Charge (ESU x 10^10)
                -0.0000
    Dipole Moment (Debye)
         X      -0.0028      Y       0.0065      Z      -0.0066
       Tot       0.0097
    Quadrupole Moments (Debye-Ang)
        XX    -155.3833     XY      -0.3604     YY    -145.9434
        XZ       6.9435     YZ      -1.1322     ZZ    -147.8269
    Octopole Moments (Debye-Ang^2)
       XXX    -298.3708    XXY       1.5511    XYY     -92.9744
       YYY       6.7320    XXZ      67.7407    XYZ      -0.8690
       YYZ      55.3618    XZZ     -99.8835    YZZ       3.4977
       ZZZ     169.2324
    Hexadecapole Moments (Debye-Ang^3)
      XXXX   -8899.6897   XXXY     262.9451   XXYY   -1628.2419
      XYYY     269.6821   YYYY    -818.5755   XXXZ    1996.8560
      XXYZ      84.5646   XYYZ     673.9724   YYYZ     257.7967
      XXZZ   -2245.6041   XYZZ      90.5147   YYZZ    -906.1097
      XZZZ    2008.7023   YZZZ     251.9292   ZZZZ   -4606.7611
 -----------------------------------------------------------------
 Calculating analytic gradient of the SCF energy
 Gradient of SCF Energy
            1           2           3           4           5           6
    1  -0.0001821   0.0000852  -0.0000182  -0.0000446  -0.0000358  -0.0001820
    2   0.0000327   0.0000138   0.0000028   0.0000171   0.0000069   0.0000021
    3   0.0001132  -0.0001473   0.0000033   0.0000668  -0.0000649   0.0000905
            7           8           9          10          11          12
    1   0.0001335  -0.0000773   0.0000429   0.0001711  -0.0000044   0.0001889
    2   0.0000012   0.0000133   0.0000041  -0.0000404   0.0000028  -0.0000283
    3  -0.0000884  -0.0000263   0.0000324  -0.0000163  -0.0000027  -0.0001150
           13          14          15          16          17          18
    1  -0.0001627   0.0000032   0.0000568  -0.0000319   0.0001856  -0.0001264
    2   0.0000354   0.0000054  -0.0000433   0.0000332  -0.0000021  -0.0000039
    3   0.0000224   0.0000043   0.0000160  -0.0000220  -0.0000903   0.0000953
           19          20          21          22
    1   0.0000301   0.0000349  -0.0000761   0.0000095
    2   0.0000413  -0.0000532  -0.0000317  -0.0000094
    3  -0.0000660   0.0000553   0.0001411  -0.0000013
 Max gradient component =       1.889E-04
 RMS gradient           =       7.700E-05
 Gradient time:  CPU 240.94 s  wall 240.96 s
 Geometry Optimization Parameters
   NAtoms,    NIC,     NZ,  NCons,   NDum,   NFix, NCnnct, MaxDiis
       22     155      22       0       0       0       0       0

 Cartesian Hessian Update
 Hessian updated using BFGS update


** GEOMETRY OPTIMIZATION IN DELOCALIZED INTERNAL COORDINATES **
   Searching for a Minimum

   Optimization Cycle:   5

                       Coordinates (Angstroms)
     ATOM                X               Y               Z
      1  C         0.0008232900    0.0030691715   -0.0031021742
      2  C         0.0039425835   -0.0428991915    1.3936928731
      3  H         0.9359164413   -0.0708786613    1.9424794153
      4  C        -1.1887596595   -0.0196068930    2.1064087318
      5  Cl       -1.1063399089   -0.0678526082    3.8503651346
      6  C        -2.4242875764    0.0524095888    1.4479132902
      7  Cl       -3.9120304735    0.0807634770    2.3394105019
      8  C        -2.4189833913    0.0998012934    0.0468655497
      9  Cl       -3.9158566553    0.1729671923   -0.8494873322
     10  C        -1.2268480371    0.0744455530   -0.6675649316
     11  H        -1.2693821635    0.0839898310   -1.7488213892
     12  C         1.2754291588   -0.0265076660   -0.7634793498
     13  C         2.3224036003   -0.8632485111   -0.3665070458
     14  H         2.2101746807   -1.5209002490    0.4851235038
     15  C         3.5161253506   -0.8901701750   -1.0774936275
     16  Cl        4.7780202465   -1.9665939693   -0.5300107220
     17  C         3.7026528180   -0.0845690765   -2.2096230766
     18  Cl        5.1925674251   -0.1197782657   -3.0970554590
     19  C         2.6476325701    0.7515925019   -2.6013364224
     20  Cl        2.8053116103    1.7995536563   -3.9892656472
     21  C         1.4539003131    0.7806718301   -1.8902778602
     22  H         0.6748567940    1.4603952243   -2.2089697894
   Point Group: c1    Number of degrees of freedom:    60


   Energy is  -3221.134599883

 Hessian updated using BFGS update

 58 Hessian modes will be used to form the next step
  Hessian Eigenvalues:
     0.005259    0.019214    0.019336    0.023191    0.023206    0.023467
     0.023580    0.023676    0.023679    0.023892    0.023938    0.024054
     0.024093    0.024106    0.024116    0.024129    0.024138    0.024149
     0.024260    0.150459    0.159906    0.159967    0.159975    0.220176
     0.230106    0.234798    0.234823    0.234845    0.249794    0.249992
     0.249997    0.249998    0.250000    0.250011    0.250872    0.263981
     0.288146    0.294736    0.301034    0.301036    0.301053    0.335999
     0.356654    0.356665    0.356666    0.356955    0.430739    0.432121
     0.432225    0.440445    0.467782    0.467822    0.472153    0.475683
     0.478210    0.478329    0.479162    0.528441

 Minimum search - taking simple RFO step
 Searching for Lamda that Minimizes Along All modes
 Value Taken    Lamda =  -0.00000116
 Step Taken.  Stepsize is  0.011593

                             Maximum     Tolerance    Cnvgd?
         Gradient           0.000194      0.000300     YES
         Displacement       0.010103      0.001200      NO
         Energy change      0.000057      0.000001      NO


 New Cartesian Coordinates Obtained by Inverse Iteration

 Displacement from previous Coordinates is:  0.042157
 ----------------------------------------------------------------
             Standard Nuclear Orientation (Angstroms)
    I     Atom           X                Y                Z
 ----------------------------------------------------------------
    1      C       0.0009718306     0.0029919174    -0.0030112103
    2      C       0.0036249543    -0.0464111679     1.3938347526
    3      H       0.9354236677    -0.0770311510     1.9428006465
    4      C      -1.1890501936    -0.0231902937     2.1063428126
    5      Cl     -1.1068615486    -0.0758111341     3.8503835918
    6      C      -2.4243865936     0.0524208400     1.4478958923
    7      Cl     -3.9124714570     0.0810434109     2.3392499809
    8      C      -2.4187852648     0.1032110544     0.0469913453
    9      Cl     -3.9155621202     0.1807043274    -0.8495539078
   10      C      -1.2267403598     0.0779014936    -0.6673179111
   11      H      -1.2692543571     0.0900829738    -1.7485468717
   12      C       1.2754464607    -0.0263551064    -0.7632410588
   13      C       2.3239094938    -0.8607018204    -0.3645854683
   14      H       2.2127952951    -1.5167043393     0.4884712547
   15      C       3.5174816107    -0.8875682783    -1.0755862776
   16      Cl      4.7811650224    -1.9607429608    -0.5252415709
   17      C       3.7026508330    -0.0846768998    -2.2098294392
   18      Cl      5.1925903523    -0.1200798332    -3.0976367688
   19      C       2.6463759735     0.7490174342    -2.6033422926
   20      Cl      2.8020438507     1.7938160762    -3.9941515725
   21      C       1.4528661817     0.7783338580    -1.8921744969
   22      H       0.6730353849     1.4564036518    -2.2124872568
 ----------------------------------------------------------------
 Nuclear Repulsion Energy =        1918.70088732 hartrees
 There are       89 alpha and       89 beta electrons
 Applying Cartesian multipole field
    Component          Value
    ---------          -----
     (2,0,0)        1.00000E-12
     (0,2,0)        2.00000E-11
     (0,0,2)       -3.00000E-11
 Nucleus-field energy     =    -0.0000000865 hartrees
 Requested basis set is 6-311++G(d,p)
 There are 170 shells and 472 basis functions
 A cutoff of  1.0D-15 yielded  10562 shell pairs
 There are     89447 function pairs (     95982 Cartesian)
 Smallest overlap matrix eigenvalue = 3.25E-07
 Linear dependence detected in AO basis
 Number of orthogonalized atomic orbitals = 466
 Maximum deviation from orthogonality = 3.887E-10
 Guess from superposition of atomic densities
 Warning:  Energy on first SCF cycle will be non-variational
 SAD guess density has 178.000000 electrons

 -----------------------------------------------------------------------
  General SCF calculation program by
  Eric Jon Sundstrom, Paul Horn, Yuezhi Mao, Dmitri Zuev, Alec White,
  David Stuck, Shaama M.S., Shane Yost, Joonho Lee, David Small,
  Daniel Levine, Susi Lehtola, Hugh Burton, Evgeny Epifanovsky,
  Bang C. Huynh
 -----------------------------------------------------------------------
 Exchange:     0.2000 Hartree-Fock + 0.0800 Slater + 0.7200 B88
 Correlation:  0.1900 VWN1RPA + 0.8100 LYP
 Using SG-1 standard quadrature grid
 A restricted SCF calculation will be
 performed using DIIS
 SCF converges when DIIS error is below 1.0e-08
 ---------------------------------------
  Cycle       Energy         DIIS error
 ---------------------------------------
    1   -3225.3728757239      2.83e-02  
    2   -3220.9969256203      2.21e-03  
    3   -3220.8196286487      3.15e-03  
    4   -3221.1083557880      9.08e-04  
    5   -3221.1322598509      2.93e-04  
    6   -3221.1343099004      1.04e-04  
    7   -3221.1345851964      2.46e-05  
    8   -3221.1345981489      8.78e-06  
    9   -3221.1346003387      1.04e-06  
   10   -3221.1346003662      3.73e-07  
   11   -3221.1346003694      1.31e-07  
   12   -3221.1346003698      3.36e-08  
   13   -3221.1346003696      8.78e-09  Convergence criterion met
 ---------------------------------------
 SCF time:   CPU 632.13s  wall 632.00s 
 SCF   energy in the final basis set =    -3221.1346003696
 Total energy in the final basis set =    -3221.1346003696

 --------------------------------------------------------------

                    Orbital Energies (a.u.)
 --------------------------------------------------------------

 Alpha MOs
 -- Occupied --
********-101.5802-101.5790-101.5789-101.5789-101.5789 -10.2791 -10.2791
-10.2773 -10.2773 -10.2772 -10.2772 -10.2338 -10.2335 -10.2206 -10.2205
-10.2205 -10.2204  -9.4948  -9.4948  -9.4936  -9.4935  -9.4935  -9.4935
 -7.2598  -7.2597  -7.2585  -7.2585  -7.2584  -7.2582  -7.2497  -7.2496
 -7.2487  -7.2487  -7.2484  -7.2484  -7.2483  -7.2482  -7.2478  -7.2478
 -7.2476  -7.2476  -0.9565  -0.9525  -0.9034  -0.9031  -0.8936  -0.8777
 -0.8673  -0.8470  -0.7897  -0.7730  -0.7625  -0.7472  -0.6661  -0.6530
 -0.6352  -0.6139  -0.5595  -0.5481  -0.5291  -0.5188  -0.5040  -0.4834
 -0.4726  -0.4716  -0.4671  -0.4568  -0.4528  -0.4386  -0.4226  -0.4115
 -0.4064  -0.3902  -0.3901  -0.3815  -0.3641  -0.3553  -0.3552  -0.3529
 -0.3469  -0.3427  -0.3388  -0.3234  -0.3225  -0.2902  -0.2787  -0.2784
 -0.2617
 -- Virtual --
 -0.0812  -0.0616  -0.0586  -0.0405  -0.0388  -0.0302  -0.0147   0.0009
  0.0091   0.0091   0.0121   0.0150   0.0207   0.0227   0.0349   0.0353
  0.0396   0.0452   0.0529   0.0599   0.0668   0.0670   0.0719   0.0736
  0.0741   0.0777   0.0840   0.0851   0.0904   0.0909   0.0927   0.0940
  0.0986   0.1045   0.1094   0.1100   0.1168   0.1176   0.1243   0.1266
  0.1277   0.1313   0.1336   0.1367   0.1410   0.1432   0.1463   0.1495
  0.1511   0.1552   0.1575   0.1600   0.1607   0.1653   0.1674   0.1737
  0.1794   0.1850   0.1865   0.1955   0.1971   0.2003   0.2094   0.2115
  0.2133   0.2174   0.2230   0.2264   0.2314   0.2433   0.2441   0.2444
  0.2560   0.2565   0.2596   0.2616   0.2693   0.2716   0.2721   0.2739
  0.2760   0.2803   0.2828   0.2893   0.2920   0.2933   0.2973   0.3068
  0.3181   0.3212   0.3230   0.3299   0.3303   0.3350   0.3505   0.4174
  0.4203   0.4213   0.4286   0.4292   0.4346   0.4401   0.4453   0.4463
  0.4514   0.4529   0.4545   0.4621   0.4623   0.4745   0.4818   0.4837
  0.4890   0.4936   0.4950   0.4984   0.5025   0.5364   0.5410   0.5600
  0.5622   0.5697   0.5765   0.5793   0.5829   0.5857   0.5964   0.6008
  0.6065   0.6176   0.6202   0.6365   0.6379   0.6396   0.6440   0.6553
  0.6640   0.6663   0.6731   0.6804   0.6816   0.6997   0.7009   0.7253
  0.7357   0.7415   0.7679   0.7819   0.7873   0.8197   0.8218   0.8283
  0.8289   0.8324   0.8391   0.8417   0.8423   0.8444   0.8447   0.8448
  0.8484   0.8560   0.8600   0.8602   0.8614   0.8618   0.8667   0.8735
  0.8790   0.8824   0.8973   0.8975   0.9033   0.9091   0.9208   0.9262
  0.9323   0.9360   0.9401   0.9414   0.9473   0.9489   0.9625   0.9676
  0.9750   0.9777   0.9801   0.9949   1.0158   1.0177   1.0517   1.0619
  1.0731   1.0893   1.0957   1.1080   1.1157   1.1326   1.1972   1.2102
  1.2177   1.2247   1.2273   1.2314   1.2362   1.2630   1.2687   1.2721
  1.2731   1.2983   1.3001   1.3121   1.3326   1.3447   1.3524   1.3530
  1.4015   1.4424   1.4807   1.4852   1.4883   1.5206   1.5594   1.5669
  1.5825   1.5837   1.5928   1.6181   1.6418   1.6451   1.6562   1.6856
  1.7200   1.7577   1.7735   1.7825   1.7882   1.8002   1.8200   1.8503
  1.8590   1.8826   1.8829   1.8923   1.8934   1.9233   1.9363   1.9437
  1.9501   1.9658   1.9999   2.0303   2.0409   2.0526   2.0906   2.1222
  2.1361   2.2184   2.2259   2.2263   2.2420   2.2463   2.2499   2.2556
  2.2616   2.2695   2.2877   2.2944   2.2962   2.2973   2.3058   2.3090
  2.3231   2.3879   2.3987   2.4328   2.4340   2.4394   2.4456   2.4907
  2.5027   2.5170   2.5190   2.5440   2.5471   2.5825   2.6021   2.6027
  2.6239   2.6270   2.6979   2.7023   2.7206   2.7242   2.7272   2.7568
  2.7571   2.7592   2.7645   2.7829   2.8380   2.8404   2.8436   2.8987
  2.9019   2.9678   2.9862   3.0521   3.0670   3.0771   3.1196   3.1300
  3.1398   3.1429   3.1842   3.2072   3.2118   3.2147   3.3302   3.3618
  3.3797   3.4280   3.6184   3.6335   3.6924   3.7001   3.7113   3.7840
  3.9733   4.0125   4.0666   4.1090   4.4100   4.7874   4.8133   9.7346
  9.7452   9.7839   9.7886   9.8039   9.8086  23.3493  23.4960  23.8269
 23.8333  23.8688  23.8700  23.9347  23.9645  24.0296  24.0331  24.0864
 24.1218  25.7669  25.7678  25.8081  25.8191  25.8902  25.8913  26.0696
 26.0753  26.0920  26.1261  26.1615  26.1968  26.4515  26.4652  26.6315
 26.6341  26.8111  26.8375 215.7250 215.7328 215.7787 215.7849 215.8018
215.8076
 --------------------------------------------------------------

          Ground-State Mulliken Net Atomic Charges

     Atom                 Charge (a.u.)
  ----------------------------------------
      1 C                     0.094437
      2 C                    -0.760703
      3 H                     0.213128
      4 C                    -0.396031
      5 Cl                    0.611248
      6 C                    -0.058728
      7 Cl                    0.606422
      8 C                    -0.384373
      9 Cl                    0.611085
     10 C                    -0.745111
     11 H                     0.213458
     12 C                     0.077572
     13 C                    -0.758339
     14 H                     0.213406
     15 C                    -0.377140
     16 Cl                    0.611462
     17 C                    -0.062105
     18 Cl                    0.605625
     19 C                    -0.393971
     20 Cl                    0.612415
     21 C                    -0.747448
     22 H                     0.213692
  ----------------------------------------
  Sum of atomic charges =     0.000000

 -----------------------------------------------------------------
                    Cartesian Multipole Moments
 -----------------------------------------------------------------
    Charge (ESU x 10^10)
                 0.0000
    Dipole Moment (Debye)
         X      -0.0026      Y       0.0064      Z      -0.0063
       Tot       0.0094
    Quadrupole Moments (Debye-Ang)
        XX    -155.3884     XY      -0.3641     YY    -145.9523
        XZ       6.9475     YZ      -1.1368     ZZ    -147.8293
    Octopole Moments (Debye-Ang^2)
       XXX    -298.3590    XXY       1.5498    XYY     -92.9754
       YYY       6.7377    XXZ      67.7590    XYZ      -0.8691
       YYZ      55.3751    XZZ     -99.8779    YZZ       3.5000
       ZZZ     169.2591
    Hexadecapole Moments (Debye-Ang^3)
      XXXX   -8901.1519   XXXY     263.9235   XXYY   -1627.9389
      XYYY     270.8615   YYYY    -815.1638   XXXZ    1996.2745
      XXYZ      85.0187   XYYZ     673.8051   YYYZ     259.5176
      XXZZ   -2246.4044   XYZZ      90.7411   YYZZ    -906.0908
      XZZZ    2008.1413   YZZZ     253.2547   ZZZZ   -4610.0424
 -----------------------------------------------------------------
 Calculating analytic gradient of the SCF energy
 Gradient of SCF Energy
            1           2           3           4           5           6
    1  -0.0000274  -0.0000142  -0.0000067   0.0000291  -0.0000195  -0.0000893
    2  -0.0000072   0.0000122  -0.0000002   0.0000004   0.0000070   0.0000078
    3   0.0000089  -0.0000082   0.0000064  -0.0000432   0.0000146   0.0000319
            7           8           9          10          11          12
    1   0.0000298   0.0000524  -0.0000187   0.0000053  -0.0000004   0.0000275
    2   0.0000080  -0.0000018   0.0000095  -0.0000018   0.0000075   0.0000050
    3  -0.0000446  -0.0000235  -0.0000147   0.0000087  -0.0000120  -0.0000076
           13          14          15          16          17          18
    1  -0.0000028   0.0000004  -0.0000514   0.0000200   0.0000859  -0.0000319
    2  -0.0000021  -0.0000025   0.0000102  -0.0000157  -0.0000125  -0.0000069
    3  -0.0000082   0.0000113   0.0000273   0.0000150  -0.0000344   0.0000404
           19          20          21          22
    1  -0.0000354   0.0000243   0.0000198   0.0000031
    2  -0.0000076   0.0000007  -0.0000078  -0.0000020
    3   0.0000371  -0.0000072   0.0000097  -0.0000077
 Max gradient component =       8.930E-05
 RMS gradient           =       2.517E-05
 Gradient time:  CPU 239.69 s  wall 239.71 s
 Geometry Optimization Parameters
   NAtoms,    NIC,     NZ,  NCons,   NDum,   NFix, NCnnct, MaxDiis
       22     155      22       0       0       0       0       0

 Cartesian Hessian Update
 Hessian updated using BFGS update


** GEOMETRY OPTIMIZATION IN DELOCALIZED INTERNAL COORDINATES **
   Searching for a Minimum

   Optimization Cycle:   6

                       Coordinates (Angstroms)
     ATOM                X               Y               Z
      1  C         0.0009718306    0.0029919174   -0.0030112103
      2  C         0.0036249543   -0.0464111679    1.3938347526
      3  H         0.9354236677   -0.0770311510    1.9428006465
      4  C        -1.1890501936   -0.0231902937    2.1063428126
      5  Cl       -1.1068615486   -0.0758111341    3.8503835918
      6  C        -2.4243865936    0.0524208400    1.4478958923
      7  Cl       -3.9124714570    0.0810434109    2.3392499809
      8  C        -2.4187852648    0.1032110544    0.0469913453
      9  Cl       -3.9155621202    0.1807043274   -0.8495539078
     10  C        -1.2267403598    0.0779014936   -0.6673179111
     11  H        -1.2692543571    0.0900829738   -1.7485468717
     12  C         1.2754464607   -0.0263551064   -0.7632410588
     13  C         2.3239094938   -0.8607018204   -0.3645854683
     14  H         2.2127952951   -1.5167043393    0.4884712547
     15  C         3.5174816107   -0.8875682783   -1.0755862776
     16  Cl        4.7811650224   -1.9607429608   -0.5252415709
     17  C         3.7026508330   -0.0846768998   -2.2098294392
     18  Cl        5.1925903523   -0.1200798332   -3.0976367688
     19  C         2.6463759735    0.7490174342   -2.6033422926
     20  Cl        2.8020438507    1.7938160762   -3.9941515725
     21  C         1.4528661817    0.7783338580   -1.8921744969
     22  H         0.6730353849    1.4564036518   -2.2124872568
   Point Group: c1    Number of degrees of freedom:    60


   Energy is  -3221.134600370

 Hessian updated using BFGS update

 60 Hessian modes will be used to form the next step
  Hessian Eigenvalues:
     0.005862    0.019212    0.019490    0.023168    0.023206    0.023446
     0.023582    0.023667    0.023683    0.023918    0.023939    0.024055
     0.024093    0.024105    0.024114    0.024127    0.024137    0.024151
     0.024406    0.148508    0.159813    0.159969    0.159975    0.214306
     0.224247    0.234802    0.234825    0.234844    0.249451    0.249993
     0.249997    0.249998    0.250000    0.250004    0.250098    0.251522
     0.266647    0.271329    0.300466    0.301033    0.301036    0.301049
     0.301798    0.333489    0.356654    0.356665    0.356667    0.357245
     0.430732    0.432088    0.432198    0.438512    0.467782    0.467852
     0.472155    0.476442    0.478208    0.478575    0.479156    0.531306

 Minimum search - taking simple RFO step
 Searching for Lamda that Minimizes Along All modes
 Value Taken    Lamda =   0.00000000
 Step Taken.  Stepsize is  0.001122

                             Maximum     Tolerance    Cnvgd?
         Gradient           0.000072      0.000300     YES
         Displacement       0.000847      0.001200     YES
         Energy change     -0.000000      0.000001     YES

 Final energy is   -3221.1346003696094     


 ******************************
 **  OPTIMIZATION CONVERGED  **
 ******************************

                       Coordinates (Angstroms)
     ATOM                X               Y               Z
      1  C         0.0009718306    0.0029919174   -0.0030112103
      2  C         0.0036249543   -0.0464111679    1.3938347526
      3  H         0.9354236677   -0.0770311510    1.9428006465
      4  C        -1.1890501936   -0.0231902937    2.1063428126
      5  Cl       -1.1068615486   -0.0758111341    3.8503835918
      6  C        -2.4243865936    0.0524208400    1.4478958923
      7  Cl       -3.9124714570    0.0810434109    2.3392499809
      8  C        -2.4187852648    0.1032110544    0.0469913453
      9  Cl       -3.9155621202    0.1807043274   -0.8495539078
     10  C        -1.2267403598    0.0779014936   -0.6673179111
     11  H        -1.2692543571    0.0900829738   -1.7485468717
     12  C         1.2754464607   -0.0263551064   -0.7632410588
     13  C         2.3239094938   -0.8607018204   -0.3645854683
     14  H         2.2127952951   -1.5167043393    0.4884712547
     15  C         3.5174816107   -0.8875682783   -1.0755862776
     16  Cl        4.7811650224   -1.9607429608   -0.5252415709
     17  C         3.7026508330   -0.0846768998   -2.2098294392
     18  Cl        5.1925903523   -0.1200798332   -3.0976367688
     19  C         2.6463759735    0.7490174342   -2.6033422926
     20  Cl        2.8020438507    1.7938160762   -3.9941515725
     21  C         1.4528661817    0.7783338580   -1.8921744969
     22  H         0.6730353849    1.4564036518   -2.2124872568

Z-matrix Print:
$molecule
0 1
Cl
C  1 1.734755
C  2 1.401938 1 121.051503
C  3 1.389553 2 121.087912 1 -179.941460 0
H  4 1.081846 3 118.683077 2 178.305819 0
C  4 1.397975 3 120.652906 2 -0.148583 0
C  6 1.397674 4 118.603488 3 0.071238 0
H  7 1.081903 6 120.562307 4 -178.260217 0
C  7 1.389635 6 120.680015 4 0.020341 0
C  6 1.484283 4 120.644881 3 -179.951456 0
C  10 1.397722 6 120.632987 4 39.983510 0
H  11 1.081920 10 120.644986 6 1.832784 0
C  11 1.389489 10 120.680000 6 -179.798719 0
C  10 1.397924 6 120.781198 4 -139.890761 0
H  14 1.082133 10 120.658446 6 1.582834 0
C  14 1.389910 10 120.661752 6 179.902819 0
C  16 1.401836 14 121.087767 10 -0.102534 0
Cl 17 1.734857 16 121.083005 14 -179.885059 0
Cl 16 1.746465 14 118.164993 10 -179.373644 0
Cl 9 1.746478 7 118.130240 6 -179.394460 0
Cl 13 1.746769 11 118.105240 10 -179.544743 0
Cl 3 1.746848 2 120.742631 1 -0.434372 0
$end


 --------------------------------------------------------------

                    Orbital Energies (a.u.)
 --------------------------------------------------------------

 Alpha MOs
 -- Occupied --
********-101.5802-101.5790-101.5789-101.5789-101.5789 -10.2791 -10.2791
-10.2773 -10.2773 -10.2772 -10.2772 -10.2338 -10.2335 -10.2206 -10.2205
-10.2205 -10.2204  -9.4948  -9.4948  -9.4936  -9.4935  -9.4935  -9.4935
 -7.2598  -7.2597  -7.2585  -7.2585  -7.2584  -7.2582  -7.2497  -7.2496
 -7.2487  -7.2487  -7.2484  -7.2484  -7.2483  -7.2482  -7.2478  -7.2478
 -7.2476  -7.2476  -0.9565  -0.9525  -0.9034  -0.9031  -0.8936  -0.8777
 -0.8673  -0.8470  -0.7897  -0.7730  -0.7625  -0.7472  -0.6661  -0.6530
 -0.6352  -0.6139  -0.5595  -0.5481  -0.5291  -0.5188  -0.5040  -0.4834
 -0.4726  -0.4716  -0.4671  -0.4568  -0.4528  -0.4386  -0.4226  -0.4115
 -0.4064  -0.3902  -0.3901  -0.3815  -0.3641  -0.3553  -0.3552  -0.3529
 -0.3469  -0.3427  -0.3388  -0.3234  -0.3225  -0.2902  -0.2787  -0.2784
 -0.2617
 -- Virtual --
 -0.0812  -0.0616  -0.0586  -0.0405  -0.0388  -0.0302  -0.0147   0.0009
  0.0091   0.0091   0.0121   0.0150   0.0207   0.0227   0.0349   0.0353
  0.0396   0.0452   0.0529   0.0599   0.0668   0.0670   0.0719   0.0736
  0.0741   0.0777   0.0840   0.0851   0.0904   0.0909   0.0927   0.0940
  0.0986   0.1045   0.1094   0.1100   0.1168   0.1176   0.1243   0.1266
  0.1277   0.1313   0.1336   0.1367   0.1410   0.1432   0.1463   0.1495
  0.1511   0.1552   0.1575   0.1600   0.1607   0.1653   0.1674   0.1737
  0.1794   0.1850   0.1865   0.1955   0.1971   0.2003   0.2094   0.2115
  0.2133   0.2174   0.2230   0.2264   0.2314   0.2433   0.2441   0.2444
  0.2560   0.2565   0.2596   0.2616   0.2693   0.2716   0.2721   0.2739
  0.2760   0.2803   0.2828   0.2893   0.2920   0.2933   0.2973   0.3068
  0.3181   0.3212   0.3230   0.3299   0.3303   0.3350   0.3505   0.4174
  0.4203   0.4213   0.4286   0.4292   0.4346   0.4401   0.4453   0.4463
  0.4514   0.4529   0.4545   0.4621   0.4623   0.4745   0.4818   0.4837
  0.4890   0.4936   0.4950   0.4984   0.5025   0.5364   0.5410   0.5600
  0.5622   0.5697   0.5765   0.5793   0.5829   0.5857   0.5964   0.6008
  0.6065   0.6176   0.6202   0.6365   0.6379   0.6396   0.6440   0.6553
  0.6640   0.6663   0.6731   0.6804   0.6816   0.6997   0.7009   0.7253
  0.7357   0.7415   0.7679   0.7819   0.7873   0.8197   0.8218   0.8283
  0.8289   0.8324   0.8391   0.8417   0.8423   0.8444   0.8447   0.8448
  0.8484   0.8560   0.8600   0.8602   0.8614   0.8618   0.8667   0.8735
  0.8790   0.8824   0.8973   0.8975   0.9033   0.9091   0.9208   0.9262
  0.9323   0.9360   0.9401   0.9414   0.9473   0.9489   0.9625   0.9676
  0.9750   0.9777   0.9801   0.9949   1.0158   1.0177   1.0517   1.0619
  1.0731   1.0893   1.0957   1.1080   1.1157   1.1326   1.1972   1.2102
  1.2177   1.2247   1.2273   1.2314   1.2362   1.2630   1.2687   1.2721
  1.2731   1.2983   1.3001   1.3121   1.3326   1.3447   1.3524   1.3530
  1.4015   1.4424   1.4807   1.4852   1.4883   1.5206   1.5594   1.5669
  1.5825   1.5837   1.5928   1.6181   1.6418   1.6451   1.6562   1.6856
  1.7200   1.7577   1.7735   1.7825   1.7882   1.8002   1.8200   1.8503
  1.8590   1.8826   1.8829   1.8923   1.8934   1.9233   1.9363   1.9437
  1.9501   1.9658   1.9999   2.0303   2.0409   2.0526   2.0906   2.1222
  2.1361   2.2184   2.2259   2.2263   2.2420   2.2463   2.2499   2.2556
  2.2616   2.2695   2.2877   2.2944   2.2962   2.2973   2.3058   2.3090
  2.3231   2.3879   2.3987   2.4328   2.4340   2.4394   2.4456   2.4907
  2.5027   2.5170   2.5190   2.5440   2.5471   2.5825   2.6021   2.6027
  2.6239   2.6270   2.6979   2.7023   2.7206   2.7242   2.7272   2.7568
  2.7571   2.7592   2.7645   2.7829   2.8380   2.8404   2.8436   2.8987
  2.9019   2.9678   2.9862   3.0521   3.0670   3.0771   3.1196   3.1300
  3.1398   3.1429   3.1842   3.2072   3.2118   3.2147   3.3302   3.3618
  3.3797   3.4280   3.6184   3.6335   3.6924   3.7001   3.7113   3.7840
  3.9733   4.0125   4.0666   4.1090   4.4100   4.7874   4.8133   9.7346
  9.7452   9.7839   9.7886   9.8039   9.8086  23.3493  23.4960  23.8269
 23.8333  23.8688  23.8700  23.9347  23.9645  24.0296  24.0331  24.0864
 24.1218  25.7669  25.7678  25.8081  25.8191  25.8902  25.8913  26.0696
 26.0753  26.0920  26.1261  26.1615  26.1968  26.4515  26.4652  26.6315
 26.6341  26.8111  26.8375 215.7250 215.7328 215.7787 215.7849 215.8018
215.8076
 --------------------------------------------------------------

          Ground-State Mulliken Net Atomic Charges

     Atom                 Charge (a.u.)
  ----------------------------------------
      1 C                     0.094437
      2 C                    -0.760703
      3 H                     0.213128
      4 C                    -0.396031
      5 Cl                    0.611248
      6 C                    -0.058728
      7 Cl                    0.606422
      8 C                    -0.384373
      9 Cl                    0.611085
     10 C                    -0.745111
     11 H                     0.213458
     12 C                     0.077572
     13 C                    -0.758339
     14 H                     0.213406
     15 C                    -0.377140
     16 Cl                    0.611462
     17 C                    -0.062105
     18 Cl                    0.605625
     19 C                    -0.393971
     20 Cl                    0.612415
     21 C                    -0.747448
     22 H                     0.213692
  ----------------------------------------
  Sum of atomic charges =     0.000000

 -----------------------------------------------------------------
                    Cartesian Multipole Moments
 -----------------------------------------------------------------
    Charge (ESU x 10^10)
                 0.0000
    Dipole Moment (Debye)
         X      -0.0026      Y       0.0064      Z      -0.0063
       Tot       0.0094
    Quadrupole Moments (Debye-Ang)
        XX    -155.3884     XY      -0.3641     YY    -145.9523
        XZ       6.9475     YZ      -1.1368     ZZ    -147.8293
    Octopole Moments (Debye-Ang^2)
       XXX    -298.3590    XXY       1.5498    XYY     -92.9754
       YYY       6.7377    XXZ      67.7590    XYZ      -0.8691
       YYZ      55.3751    XZZ     -99.8779    YZZ       3.5000
       ZZZ     169.2591
    Hexadecapole Moments (Debye-Ang^3)
      XXXX   -8901.1519   XXXY     263.9235   XXYY   -1627.9389
      XYYY     270.8615   YYYY    -815.1638   XXXZ    1996.2745
      XXYZ      85.0187   XYYZ     673.8051   YYYZ     259.5176
      XXZZ   -2246.4044   XYZZ      90.7411   YYZZ    -906.0908
      XZZZ    2008.1413   YZZZ     253.2547   ZZZZ   -4610.0424
 -----------------------------------------------------------------
Archival summary:
1\1\december\OPT\ProcedureUnspecified\BasisUnspecified\l6124\taweetha\ThuJan1611:28:382020ThuJan1611:28:382020\0\\#,OPT,ProcedureUnspecified,BasisUnspecified,\\0,1\Cl\C,1,1.73476\C,2,1.40194,1,121.052\C,3,1.38955,2,121.088,1,-179.941,0\H,4,1.08185,3,118.683,2,178.306,0\C,4,1.39798,3,120.653,2,-0.148583,0\C,6,1.39767,4,118.603,3,0.071238,0\H,7,1.0819,6,120.562,4,-178.26,0\C,7,1.38963,6,120.68,4,0.0203413,0\C,6,1.48428,4,120.645,3,-179.951,0\C,10,1.39772,6,120.633,4,39.9835,0\H,11,1.08192,10,120.645,6,1.83278,0\C,11,1.38949,10,120.68,6,-179.799,0\C,10,1.39792,6,120.781,4,-139.891,0\H,14,1.08213,10,120.658,6,1.58283,0\C,14,1.38991,10,120.662,6,179.903,0\C,16,1.40184,14,121.088,10,-0.102534,0\Cl,17,1.73486,16,121.083,14,-179.885,0\Cl,16,1.74646,14,118.165,10,-179.374,0\Cl,9,1.74648,7,118.13,6,-179.394,0\Cl,13,1.74677,11,118.105,10,-179.545,0\Cl,3,1.74685,2,120.743,1,-0.434372,0\\\@

 Total job time:  5239.30s(wall), 5238.81s(cpu) 
 Thu Jan 16 11:28:38 2020

        *************************************************************
        *                                                           *
        *  Thank you very much for using Q-Chem.  Have a nice day.  *
        *                                                           *
        *************************************************************


 
User input: 2 of 2 
 
                  Welcome to Q-Chem
     A Quantum Leap Into The Future Of Chemistry


 Q-Chem 5.2 (devel), Q-Chem, Inc., Pleasanton, CA (2019)

 Yihan Shao,  Zhengting Gan,  E. Epifanovsky,  A. T. B. Gilbert,  M. Wormit,  
 J. Kussmann,  A. W. Lange,  A. Behn,  Jia Deng,  Xintian Feng,  D. Ghosh,  
 M. Goldey,  P. R. Horn,  L. D. Jacobson,  I. Kaliman,  T. Kus,  A. Landau,  
 Jie Liu,  E. I. Proynov,  R. M. Richard,  R. P. Steele,  E. J. Sundstrom,  
 H. L. Woodcock III,  P. M. Zimmerman,  D. Zuev,  B. Albrecht,  E. Alguire,  
 S. A. Baeppler,  D. Barton,  Z. Benda,  Y. A. Bernard,  E. J. Berquist,  
 K. B. Bravaya,  H. Burton,  D. Casanova,  Chun-Min Chang,  Yunqing Chen,  
 A. Chien,  K. D. Closser,  M. P. Coons,  S. Coriani,  S. Dasgupta,  
 A. L. Dempwolff,  M. Diedenhofen,  Hainam Do,  R. G. Edgar,  Po-Tung Fang,  
 S. Faraji,  S. Fatehi,  Qingguo Feng,  K. D. Fenk,  J. Fosso-Tande,  
 J. Gayvert,  Qinghui Ge,  A. Ghysels,  G. Gidofalvi,  J. Gomes,  
 J. Gonthier,  A. Gunina,  D. Hait,  M. W. D. Hanson-Heine,  
 P. H. P. Harbach,  A. W. Hauser,  M. F. Herbst,  J. E. Herr,  
 E. G. Hohenstein,  Z. C. Holden,  Kerwin Hui,  B. C. Huynh,  T.-C. Jagau,  
 Hyunjun Ji,  B. Kaduk,  K. Khistyaev,  Jaehoon Kim,  P. Klunzinger,  K. Koh,  
 D. Kosenkov,  L. Koulias,  T. Kowalczyk,  C. M. Krauter,  A. Kunitsa,  
 Ka Un Lao,  A. Laurent,  K. V. Lawler,  Joonho Lee,  D. Lefrancois,  
 S. Lehtola,  D. S. Levine,  Yi-Pei Li,  You-Sheng Lin,  Fenglai Liu,  
 E. Livshits,  A. Luenser,  P. Manohar,  E. Mansoor,  S. F. Manzer,  
 Shan-Ping Mao,  Yuezhi Mao,  N. Mardirossian,  A. V. Marenich,  
 T. Markovich,  L. A. Martinez-Martinez,  S. A. Maurer,  N. J. Mayhall,  
 S. C. McKenzie,  J.-M. Mewes,  P. Morgante,  A. F. Morrison,  
 J. W. Mullinax,  K. Nanda,  T. S. Nguyen-Beck,  R. Olivares-Amaya,  
 J. A. Parkhill,  Zheng Pei,  T. M. Perrine,  F. Plasser,  P. Pokhilko,  
 S. Prager,  A. Prociuk,  E. Ramos,  D. R. Rehn,  F. Rob,  M. Scheurer,  
 M. Schneider,  N. Sergueev,  S. M. Sharada,  S. Sharma,  D. W. Small,  
 T. Stauch,  T. Stein,  Yu-Chuan Su,  A. J. W. Thom,  A. Tkatchenko,  
 T. Tsuchimochi,  N. M. Tubman,  L. Vogt,  M. L. Vidal,  O. Vydrov,  
 M. A. Watson,  J. Wenzel,  M. de Wergifosse,  T. A. Wesolowski,  A. White,  
 J. Witte,  A. Yamada,  Jun Yang,  K. Yao,  S. Yeganeh,  S. R. Yost,  
 Zhi-Qiang You,  A. Zech,  Igor Ying Zhang,  Xing Zhang,  Yan Zhao,  
 Ying Zhu,  B. R. Brooks,  G. K. L. Chan,  C. J. Cramer,  M. S. Gordon,  
 W. J. Hehre,  A. Klamt,  M. W. Schmidt,  C. D. Sherrill,  D. G. Truhlar,  
 A. Aspuru-Guzik,  R. Baer,  A. T. Bell,  N. A. Besley,  Jeng-Da Chai,  
 A. E. DePrince, III,  R. A. DiStasio Jr.,  A. Dreuw,  B. D. Dunietz,  
 T. R. Furlani,  Chao-Ping Hsu,  Yousung Jung,  Jing Kong,  D. S. Lambrecht,  
 WanZhen Liang,  C. Ochsenfeld,  V. A. Rassolov,  L. V. Slipchenko,  
 J. E. Subotnik,  T. Van Voorhis,  J. M. Herbert,  A. I. Krylov,  
 P. M. W. Gill,  M. Head-Gordon

 Contributors to earlier versions of Q-Chem not listed above: 
 R. D. Adamson,  B. Austin,  J. Baker,  G. J. O. Beran,  K. Brandhorst,  
 S. T. Brown,  E. F. C. Byrd,  A. K. Chakraborty,  C.-L. Cheng,  
 Siu Hung Chien,  D. M. Chipman,  D. L. Crittenden,  H. Dachsel,  
 R. J. Doerksen,  A. D. Dutoi,  L. Fusti-Molnar,  W. A. Goddard III,  
 A. Golubeva-Zadorozhnaya,  S. R. Gwaltney,  G. Hawkins,  A. Heyden,  
 S. Hirata,  G. Kedziora,  F. J. Keil,  C. Kelley,  Jihan Kim,  R. A. King,  
 R. Z. Khaliullin,  P. P. Korambath,  W. Kurlancheek,  A. M. Lee,  M. S. Lee,  
 S. V. Levchenko,  Ching Yeh Lin,  D. Liotard,  R. C. Lochan,  I. Lotan,  
 P. E. Maslen,  N. Nair,  D. P. O'Neill,  D. Neuhauser,  E. Neuscamman,  
 C. M. Oana,  R. Olson,  B. Peters,  R. Peverati,  P. A. Pieniazek,  
 Y. M. Rhee,  J. Ritchie,  M. A. Rohrdanz,  E. Rosta,  N. J. Russ,  
 H. F. Schaefer III,  N. E. Schultz,  N. Shenvi,  A. C. Simmonett,  A. Sodt,  
 D. Stuck,  K. S. Thanthiriwatte,  V. Vanovschi,  Tao Wang,  A. Warshel,  
 C. F. Williams,  Q. Wu,  X. Xu,  W. Zhang

 Please cite Q-Chem as follows:
 Y. Shao et al., Mol. Phys. 113, 184-215 (2015)
 DOI: 10.1080/00268976.2014.952696

 Q-Chem 5.2.1 for Intel X86 EM64T Linux

 Parts of Q-Chem use Armadillo 8.300.2 (Tropical Shenanigans).
 http://arma.sourceforge.net/

 Q-Chem begins on Thu Jan 16 11:28:38 2020  

Host: 
0

     Scratch files written to /scratch/taweetham/qchem15639//
NAlpha2: 178
NElect   178
Mult     1
The previous job contains 0 fragments, simply inherited here

 Q-Chem warning in module libgen/rem_setup.C, line 2168:

 Setting Thresh to 1e-14


Checking the input file for inconsistencies... 	...done.

--------------------------------------------------------------
User input:
--------------------------------------------------------------

$MOLECULE
READ
$END

$REM
   JOB_TYPE 	FREQUENCY
   BASIS 	6-311++G**
   METHOD	B3LYP
   SCF_GUESS_ALWAYS     TRUE
   S2THRESH     15
   THRESH       15
   MEM_TOTAL    10000
$END

--------------------------------------------------------------
 ----------------------------------------------------------------
             Standard Nuclear Orientation (Angstroms)
    I     Atom           X                Y                Z
 ----------------------------------------------------------------
    1      C       0.7420247937    -0.0045743382     0.0030465414
    2      C       1.4545448393     1.1255575056     0.4138306066
    3      H       0.9352556401     2.0074190470     0.7648418994
    4      C       2.8440313835     1.1272096588     0.4115139218
    5      Cl      3.6661030700     2.5714310356     0.9496820393
    6      C       3.5686689822    -0.0004952869     0.0010174939
    7      Cl      5.3035192166     0.0035830733    -0.0014227402
    8      C       2.8470084559    -1.1305491980    -0.4080409533
    9      Cl      3.6741436690    -2.5698506641    -0.9506256769
   10      C       1.4571010226    -1.1331107658    -0.4083700092
   11      H       0.9398244500    -2.0165610198    -0.7590158276
   12      C      -0.7422574119    -0.0036612065     0.0017223500
   13      C      -1.4537638921     1.1266669427    -0.4111362874
   14      H      -0.9335476675     2.0085054066    -0.7606036621
   15      C      -2.8433164501     1.1280519580    -0.4114912855
   16      Cl     -3.6663463305     2.5722539668    -0.9485027697
   17      C      -3.5684399878     0.0000192006    -0.0026298060
   18      Cl     -5.3031921013     0.0022669829    -0.0048760264
   19      C      -2.8476037937    -1.1296062181     0.4096283435
   20      Cl     -3.6743331680    -2.5695584565     0.9511477214
   21      C      -1.4579733436    -1.1317853553     0.4123065731
   22      H      -0.9398840596    -2.0138417610     0.7645493475
 ----------------------------------------------------------------
 Molecular Point Group                 C1    NOp =  1
 Largest Abelian Subgroup              C1    NOp =  1
 Nuclear Repulsion Energy =        1918.70088732 hartrees
 There are       89 alpha and       89 beta electrons
 Requested basis set is 6-311++G(d,p)
 There are 170 shells and 472 basis functions

 Total QAlloc Memory Limit  10000 MB
 Mega-Array Size       188 MB
 MEM_STATIC part       192 MB
 A cutoff of  1.0D-15 yielded  10562 shell pairs
 There are     89447 function pairs (     95982 Cartesian)
 Smallest overlap matrix eigenvalue = 3.25E-07
 Linear dependence detected in AO basis
 Number of orthogonalized atomic orbitals = 466
 Maximum deviation from orthogonality = 2.294E-10
 Guess from superposition of atomic densities
 Warning:  Energy on first SCF cycle will be non-variational
 SAD guess density has 178.000000 electrons

 -----------------------------------------------------------------------
  General SCF calculation program by
  Eric Jon Sundstrom, Paul Horn, Yuezhi Mao, Dmitri Zuev, Alec White,
  David Stuck, Shaama M.S., Shane Yost, Joonho Lee, David Small,
  Daniel Levine, Susi Lehtola, Hugh Burton, Evgeny Epifanovsky,
  Bang C. Huynh
 -----------------------------------------------------------------------
 Exchange:     0.2000 Hartree-Fock + 0.0800 Slater + 0.7200 B88
 Correlation:  0.1900 VWN1RPA + 0.8100 LYP
 Using SG-1 standard quadrature grid
 A restricted SCF calculation will be
 performed using DIIS
 SCF converges when DIIS error is below 1.0e-08
 ---------------------------------------
  Cycle       Energy         DIIS error
 ---------------------------------------
    1   -3225.3725107449      2.83e-02  
    2   -3220.9965679785      2.21e-03  
    3   -3220.8192763373      3.15e-03  
    4   -3221.1080189408      9.08e-04  
    5   -3221.1319118391      2.93e-04  
    6   -3221.1339623581      1.04e-04  
    7   -3221.1342376620      2.46e-05  
    8   -3221.1342506153      8.78e-06  
    9   -3221.1342528050      1.04e-06  
   10   -3221.1342528325      3.73e-07  
   11   -3221.1342528355      1.31e-07  
   12   -3221.1342528361      3.36e-08  
   13   -3221.1342528361      8.74e-09  Convergence criterion met
 ---------------------------------------
 SCF time:   CPU 632.59s  wall 633.00s 
 SCF   energy in the final basis set =    -3221.1342528361
 Total energy in the final basis set =    -3221.1342528361

 --------------------------------------------------------------

                    Orbital Energies (a.u.)
 --------------------------------------------------------------

 Alpha MOs
 -- Occupied --
********-101.5801-101.5789-101.5789-101.5789-101.5789 -10.2791 -10.2791
-10.2773 -10.2773 -10.2772 -10.2772 -10.2338 -10.2335 -10.2206 -10.2205
-10.2205 -10.2204  -9.4947  -9.4947  -9.4935  -9.4935  -9.4935  -9.4935
 -7.2596  -7.2595  -7.2584  -7.2584  -7.2584  -7.2584  -7.2497  -7.2497
 -7.2488  -7.2488  -7.2484  -7.2483  -7.2483  -7.2483  -7.2477  -7.2477
 -7.2476  -7.2476  -0.9565  -0.9524  -0.9034  -0.9031  -0.8936  -0.8777
 -0.8673  -0.8470  -0.7897  -0.7730  -0.7625  -0.7471  -0.6661  -0.6530
 -0.6352  -0.6139  -0.5595  -0.5481  -0.5291  -0.5188  -0.5040  -0.4834
 -0.4725  -0.4716  -0.4671  -0.4568  -0.4528  -0.4386  -0.4226  -0.4115
 -0.4064  -0.3902  -0.3901  -0.3815  -0.3641  -0.3552  -0.3552  -0.3529
 -0.3469  -0.3427  -0.3388  -0.3234  -0.3225  -0.2902  -0.2787  -0.2784
 -0.2617
 -- Virtual --
 -0.0812  -0.0616  -0.0586  -0.0404  -0.0388  -0.0302  -0.0145   0.0009
  0.0091   0.0092   0.0121   0.0152   0.0207   0.0227   0.0350   0.0354
  0.0397   0.0452   0.0531   0.0600   0.0668   0.0670   0.0720   0.0736
  0.0741   0.0778   0.0841   0.0854   0.0904   0.0909   0.0925   0.0940
  0.0987   0.1044   0.1097   0.1098   0.1167   0.1177   0.1241   0.1266
  0.1277   0.1312   0.1338   0.1369   0.1410   0.1434   0.1464   0.1495
  0.1510   0.1554   0.1576   0.1604   0.1606   0.1653   0.1677   0.1736
  0.1793   0.1854   0.1868   0.1955   0.1970   0.2004   0.2094   0.2117
  0.2138   0.2172   0.2231   0.2266   0.2315   0.2432   0.2441   0.2445
  0.2559   0.2565   0.2584   0.2618   0.2693   0.2716   0.2720   0.2741
  0.2759   0.2807   0.2826   0.2900   0.2927   0.2934   0.2973   0.3073
  0.3181   0.3212   0.3230   0.3295   0.3300   0.3355   0.3505   0.4176
  0.4203   0.4211   0.4285   0.4289   0.4346   0.4400   0.4452   0.4463
  0.4514   0.4530   0.4544   0.4620   0.4621   0.4745   0.4817   0.4838
  0.4887   0.4936   0.4950   0.4984   0.5024   0.5365   0.5412   0.5600
  0.5621   0.5698   0.5766   0.5792   0.5833   0.5857   0.5965   0.6008
  0.6065   0.6175   0.6202   0.6365   0.6379   0.6396   0.6440   0.6553
  0.6642   0.6664   0.6732   0.6804   0.6817   0.6997   0.7010   0.7254
  0.7358   0.7415   0.7680   0.7819   0.7873   0.8197   0.8217   0.8285
  0.8289   0.8323   0.8391   0.8418   0.8423   0.8444   0.8447   0.8449
  0.8485   0.8560   0.8601   0.8603   0.8612   0.8617   0.8664   0.8736
  0.8793   0.8825   0.8974   0.8975   0.9033   0.9091   0.9208   0.9263
  0.9323   0.9360   0.9401   0.9413   0.9473   0.9489   0.9625   0.9677
  0.9749   0.9778   0.9801   0.9949   1.0158   1.0176   1.0516   1.0619
  1.0731   1.0893   1.0958   1.1079   1.1158   1.1325   1.1973   1.2102
  1.2177   1.2247   1.2273   1.2314   1.2362   1.2631   1.2687   1.2722
  1.2732   1.2983   1.3001   1.3121   1.3326   1.3446   1.3525   1.3531
  1.4015   1.4424   1.4807   1.4854   1.4882   1.5207   1.5594   1.5669
  1.5825   1.5837   1.5927   1.6181   1.6419   1.6451   1.6561   1.6856
  1.7200   1.7576   1.7735   1.7826   1.7882   1.8002   1.8199   1.8503
  1.8591   1.8826   1.8829   1.8923   1.8934   1.9232   1.9363   1.9437
  1.9501   1.9658   1.9999   2.0303   2.0409   2.0526   2.0907   2.1222
  2.1361   2.2184   2.2259   2.2263   2.2420   2.2463   2.2498   2.2555
  2.2616   2.2697   2.2877   2.2944   2.2964   2.2975   2.3058   2.3091
  2.3232   2.3881   2.3986   2.4330   2.4339   2.4396   2.4457   2.4907
  2.5027   2.5170   2.5190   2.5440   2.5471   2.5826   2.6021   2.6027
  2.6239   2.6270   2.6979   2.7023   2.7206   2.7241   2.7272   2.7568
  2.7571   2.7592   2.7645   2.7829   2.8380   2.8404   2.8435   2.8987
  2.9019   2.9678   2.9862   3.0521   3.0670   3.0771   3.1196   3.1300
  3.1397   3.1430   3.1842   3.2072   3.2119   3.2148   3.3302   3.3618
  3.3797   3.4281   3.6184   3.6336   3.6924   3.7002   3.7113   3.7840
  3.9732   4.0125   4.0666   4.1090   4.4100   4.7874   4.8133   9.7346
  9.7452   9.7838   9.7885   9.8040   9.8087  23.3493  23.4960  23.8269
 23.8333  23.8688  23.8700  23.9347  23.9645  24.0296  24.0331  24.0864
 24.1218  25.7670  25.7679  25.8078  25.8187  25.8902  25.8912  26.0696
 26.0754  26.0921  26.1262  26.1616  26.1970  26.4516  26.4654  26.6314
 26.6340  26.8112  26.8376 215.7250 215.7329 215.7788 215.7850 215.8018
215.8076
 --------------------------------------------------------------

          Ground-State Mulliken Net Atomic Charges

     Atom                 Charge (a.u.)
  ----------------------------------------
      1 C                     0.078285
      2 C                    -0.755533
      3 H                     0.213418
      4 C                    -0.386044
      5 Cl                    0.611002
      6 C                    -0.071105
      7 Cl                    0.607084
      8 C                    -0.379720
      9 Cl                    0.610935
     10 C                    -0.741881
     11 H                     0.213529
     12 C                     0.077047
     13 C                    -0.755526
     14 H                     0.213544
     15 C                    -0.373575
     16 Cl                    0.610923
     17 C                    -0.067592
     18 Cl                    0.607113
     19 C                    -0.390712
     20 Cl                    0.611331
     21 C                    -0.746068
     22 H                     0.213546
  ----------------------------------------
  Sum of atomic charges =     0.000000

 -----------------------------------------------------------------
                    Cartesian Multipole Moments
 -----------------------------------------------------------------
    Charge (ESU x 10^10)
                -0.0000
    Dipole Moment (Debye)
         X       0.0001      Y      -0.0081      Z       0.0030
       Tot       0.0086
    Quadrupole Moments (Debye-Ang)
        XX    -159.5142     XY       0.0007     YY    -143.2166
        XZ      -0.0109     YZ       0.0003     ZZ    -146.4368
    Octopole Moments (Debye-Ang^2)
       XXX      -0.0047    XXY       0.0322    XYY      -0.0090
       YYY       0.0394    XXZ      -0.0436    XYZ       0.5741
       YYZ       0.0075    XZZ       0.0047    YZZ       0.0004
       ZZZ      -0.0248
    Hexadecapole Moments (Debye-Ang^3)
      XXXX  -10760.5195   XXXY       0.0376   XXYY   -2227.9139
      XYYY       0.0495   YYYY   -2503.0891   XXXZ      -0.3516
      XXYZ       0.0258   XYYZ      -0.2226   YYYZ       0.0382
      XXZZ   -1901.4866   XYZZ       0.0299   YYZZ    -504.8075
      XZZZ      -0.1886   YZZZ       0.0233   ZZZZ    -504.2728
 -----------------------------------------------------------------
 Calculating MO derivatives via CPSCF
    1     0    69    0.0200797  
    2     0    69    0.0064371  
    3     0    69    0.0006491  
    4     0    69    0.0000614  
    5    63     6    0.0000044  
    6    69     0    0.0000003  Converged
 Time for AOints: 1174.2 s (CPU) 1174.2 s (wall)
 ------------------------------------------------------------------------------
                     AOints        : Timing summary (seconds)
 ------------------------------------------------------------------------------
     job step          cpu (% of tot)      sys (% of tot)     wall (% of tot)
 ------------------------------------------------------------------------------
  AOints            0.1174E+04 ( 9.4)   0.1600E-04 ( 4.1)   0.1174E+04 ( 9.4)
 ------------------------------------------------------------------------------
   Grand Totals     0.1249E+05          0.3900E-03          0.1249E+05
 ------------------------------------------------------------------------------
 Polarizability Matrix (a.u.)
            1           2           3
    1-333.6571554  -0.0264525   0.0509481
    2  -0.0264525-230.7907767   0.0015290
    3   0.0509481   0.0015290-124.8977043
 Calculating analytic Hessian of the SCF energy

 Direct stationary perturbation theory relativistic correction:

 rels  =       4.761870193062
 relv  =     -18.225993595156
 rel2e =       4.919964060280
 E_rel =      -8.544159341813

 Hessian of the SCF Energy
            1           2           3           4           5           6
    1   0.6349165  -0.0000406   0.0000123  -0.1654321  -0.1020318  -0.0411022
    2  -0.0000406   0.6147977   0.1462787  -0.0469281  -0.2456969  -0.0671767
    3   0.0000123   0.1462787   0.2087144  -0.0184310  -0.0651743  -0.0863111
    4  -0.1654321  -0.0469281  -0.0184310   0.6794408  -0.0313970  -0.0147974
    5  -0.1020318  -0.2456969  -0.0651743  -0.0313970   0.6452008   0.1980661
    6  -0.0411022  -0.0671767  -0.0863111  -0.0147974   0.1980661   0.1997671
    7   0.0111167  -0.0127204  -0.0050296  -0.1221676   0.1114778   0.0448549
    8   0.0124510  -0.0154732  -0.0072235   0.1136037  -0.2427200  -0.0826473
    9   0.0058261  -0.0062152   0.0010035   0.0459456  -0.0838287  -0.0676259
   10  -0.0304661  -0.0752550  -0.0267334  -0.3247175   0.0422566   0.0153132
   11  -0.0242071   0.0279345   0.0080087  -0.0187967  -0.1040107  -0.0173710
   12  -0.0092866   0.0094948   0.0075498  -0.0070481  -0.0180237  -0.0634983
   13  -0.0029862   0.0045823   0.0015937  -0.0210598  -0.0362928  -0.0135786
   14  -0.0002418   0.0041860  -0.0002100  -0.0143804  -0.0151668  -0.0074477
   15   0.0000510  -0.0001588   0.0047526  -0.0054045  -0.0073923   0.0015298
   16   0.0036927   0.0000806   0.0000257  -0.0262992   0.0214564   0.0086331
   17   0.0000644  -0.0604082  -0.0211064   0.0702919   0.0289108   0.0082106
   18   0.0000066  -0.0219503  -0.0085644   0.0260773   0.0089506   0.0081306
   19  -0.0016920  -0.0000126   0.0000070   0.0031288   0.0040092   0.0015026
   20  -0.0000041   0.0003610   0.0003991  -0.0002282  -0.0029397  -0.0024952
   21   0.0000018   0.0003608  -0.0008682   0.0000795  -0.0024146   0.0031338
   22  -0.0306644   0.0750778   0.0267783  -0.0513773  -0.0273371  -0.0098992
   23   0.0240564   0.0281883   0.0081167  -0.0273051  -0.0142991  -0.0047436
   24   0.0093309   0.0094752   0.0075218  -0.0102026  -0.0048271  -0.0027949
   25  -0.0029834  -0.0046021  -0.0015831   0.0006293   0.0018274   0.0005249
   26   0.0002191   0.0041529  -0.0002254   0.0009913  -0.0020155  -0.0000815
   27  -0.0000418  -0.0001596   0.0047456   0.0002487  -0.0004266  -0.0010028
   28  -0.1656792   0.0469539   0.0184983   0.0598573   0.0190291   0.0069031
   29   0.1019305  -0.2450700  -0.0651112  -0.0187580  -0.0492935  -0.0215646
   30   0.0412472  -0.0670359  -0.0862673  -0.0069337  -0.0216471  -0.0003853
   31   0.0111350   0.0127876   0.0050468  -0.0013524   0.0031062   0.0011466
   32  -0.0123923  -0.0154436  -0.0071888   0.0033747  -0.0017352  -0.0028539
   33  -0.0058164  -0.0062890   0.0009736   0.0013490  -0.0026462   0.0047492
   34  -0.2152223   0.0000165  -0.0001021  -0.0268669  -0.0123303  -0.0005587
   35   0.0001129  -0.0990523   0.0000507  -0.0288364   0.0043098   0.0001879
   36  -0.0001728  -0.0000268  -0.0630281  -0.0095449  -0.0001012   0.0034510
   37  -0.0268194   0.0288190  -0.0096000  -0.0002205   0.0031073  -0.0011295
   38   0.0123542   0.0042863   0.0001154  -0.0031142  -0.0024398   0.0004098
   39  -0.0005665  -0.0001734   0.0034315  -0.0011248  -0.0004090  -0.0003237
   40   0.0006203   0.0002543  -0.0002128  -0.0001602   0.0002182  -0.0000957
   41  -0.0019893   0.0001370  -0.0014437  -0.0005168   0.0002871  -0.0004144
   42  -0.0004470  -0.0015314  -0.0028440  -0.0005990   0.0009055   0.0002437
   43   0.0038116   0.0015016   0.0001510   0.0000951  -0.0006337   0.0010479
   44   0.0031500  -0.0025773   0.0030704  -0.0007808  -0.0003431  -0.0001256
   45  -0.0005385   0.0031961   0.0048118   0.0011479  -0.0001291  -0.0000143
   46   0.0003231   0.0013188  -0.0004008  -0.0001507   0.0000205  -0.0000078
   47  -0.0007146  -0.0007010   0.0002485   0.0003168  -0.0000388  -0.0000469
   48   0.0002311   0.0002865   0.0000348  -0.0001081  -0.0000200  -0.0000297
   49  -0.0028999  -0.0000045  -0.0000092   0.0007927   0.0006714  -0.0001842
   50   0.0000060  -0.0009869  -0.0004331  -0.0004652   0.0000409  -0.0005609
   51  -0.0000036  -0.0000671  -0.0008395   0.0002674   0.0001334   0.0001672
   52   0.0012847   0.0000015   0.0000065  -0.0006772   0.0000325  -0.0000462
   53  -0.0000023   0.0001197  -0.0000900  -0.0000485  -0.0000340  -0.0000357
   54  -0.0000007  -0.0000168  -0.0002642  -0.0001621  -0.0000109   0.0000181
   55   0.0038228  -0.0015121  -0.0001389  -0.0012283  -0.0009632  -0.0001595
   56  -0.0031628  -0.0025623   0.0030616   0.0005215   0.0004055   0.0002327
   57   0.0005550   0.0032021   0.0048273   0.0013003  -0.0000567  -0.0001491
   58   0.0003217  -0.0013211   0.0003973  -0.0005189   0.0001648   0.0000458
   59   0.0007102  -0.0006972   0.0002487  -0.0004581   0.0001010  -0.0000093
   60  -0.0002341   0.0002852   0.0000340   0.0001917   0.0000220  -0.0000682
   61  -0.0268178  -0.0287510   0.0095023  -0.0018038   0.0036279   0.0015835
   62  -0.0122442   0.0043663   0.0000568   0.0036261   0.0017888   0.0006946
   63   0.0005015  -0.0002389   0.0034345  -0.0015954  -0.0006889   0.0010037
   64   0.0006180  -0.0002469   0.0002217   0.0000836  -0.0000148   0.0000016
   65   0.0019808   0.0001385  -0.0014495  -0.0007141  -0.0003096  -0.0002279
   66   0.0004453  -0.0015407  -0.0028492  -0.0006561  -0.0002809   0.0000098
            7           8           9          10          11          12
    1   0.0111167   0.0124510   0.0058261  -0.0304661  -0.0242071  -0.0092866
    2  -0.0127204  -0.0154732  -0.0062152  -0.0752550   0.0279345   0.0094948
    3  -0.0050296  -0.0072235   0.0010035  -0.0267334   0.0080087   0.0075498
    4  -0.1221676   0.1136037   0.0459456  -0.3247175  -0.0187967  -0.0070481
    5   0.1114778  -0.2427200  -0.0838287   0.0422566  -0.1040107  -0.0180237
    6   0.0448549  -0.0826473  -0.0676259   0.0153132  -0.0173710  -0.0634983
    7   0.1306587  -0.1197375  -0.0469533  -0.0130097   0.0259553   0.0100255
    8  -0.1197375   0.2553958   0.0911751  -0.0026207   0.0019693  -0.0000802
    9  -0.0469533   0.0911751   0.0604502  -0.0015473   0.0000256   0.0026409
   10  -0.0130097  -0.0026207  -0.0015473   0.6091219  -0.0427034  -0.0158422
   11   0.0259553   0.0019693   0.0000256  -0.0427034   0.4760955   0.1330647
   12   0.0100255  -0.0000802   0.0026409  -0.0158422   0.1330647   0.1624078
   13   0.0007011  -0.0012989  -0.0005183  -0.0669099  -0.0498115  -0.0181139
   14   0.0005526   0.0006396   0.0012113  -0.0459440  -0.1191549  -0.0356779
   15   0.0002289   0.0012446  -0.0021378  -0.0166207  -0.0361020  -0.0363834
   16  -0.0039197  -0.0005062  -0.0002600  -0.1497671   0.1123892   0.0406757
   17  -0.0014008   0.0015936  -0.0018499   0.0521629  -0.2179157  -0.0589725
   18  -0.0005399  -0.0015251   0.0047514   0.0183430  -0.0588499  -0.0764575
   19  -0.0012350  -0.0003492  -0.0002129  -0.0380920   0.0003580   0.0001687
   20   0.0008526   0.0003470   0.0000731   0.0214472   0.0012119  -0.0007450
   21   0.0003332   0.0000116   0.0002342   0.0076431  -0.0006274   0.0026360
   22  -0.0008380  -0.0008945  -0.0001237   0.0650006  -0.0278423  -0.0101858
   23  -0.0006885   0.0000126   0.0004966   0.0281930  -0.0510859  -0.0198853
   24  -0.0002335   0.0003613  -0.0007437   0.0101279  -0.0198201  -0.0034599
   25   0.0001441   0.0001134   0.0000661  -0.0018103  -0.0009195  -0.0002594
   26  -0.0000010   0.0000073   0.0000313  -0.0049711   0.0014595  -0.0010627
   27  -0.0000073   0.0001017  -0.0002840  -0.0015293  -0.0009921   0.0034091
   28  -0.0013375  -0.0033797  -0.0013281  -0.0515116   0.0271847   0.0102657
   29  -0.0031045  -0.0017477  -0.0026575   0.0272188  -0.0141166  -0.0048302
   30  -0.0011343  -0.0028495   0.0047377   0.0099899  -0.0047454  -0.0028179
   31   0.0005633   0.0006937   0.0002896  -0.0008424   0.0006862   0.0002322
   32  -0.0006904  -0.0006950  -0.0003044   0.0008979   0.0000164   0.0003614
   33  -0.0002884  -0.0003055   0.0002003   0.0001099   0.0004984  -0.0007440
   34   0.0006171   0.0019880  -0.0004423   0.0038149  -0.0031447  -0.0005513
   35  -0.0002529   0.0001345   0.0015325  -0.0015092  -0.0025778  -0.0031937
   36  -0.0002232   0.0014468  -0.0028444   0.0001504  -0.0030552   0.0048248
   37  -0.0001616   0.0005150  -0.0005960   0.0001016   0.0007800   0.0011449
   38  -0.0002173   0.0002856  -0.0009040   0.0006270  -0.0003422   0.0001261
   39  -0.0000960   0.0004135   0.0002432   0.0010485   0.0001248  -0.0000183
   40  -0.0010825   0.0002253  -0.0009334  -0.0003216  -0.0000844   0.0001287
   41  -0.0002244   0.0002909   0.0003054   0.0006352   0.0002333  -0.0001328
   42  -0.0009307  -0.0003051  -0.0004889   0.0002483  -0.0004753  -0.0000957
   43  -0.0003208  -0.0006337   0.0002470   0.0001229  -0.0004791  -0.0008062
   44   0.0000840   0.0002334   0.0004750   0.0004798   0.0007511   0.0001048
   45   0.0001277   0.0001311  -0.0000952  -0.0008069  -0.0001047   0.0000346
   46   0.0000396   0.0000705  -0.0000112   0.0001020   0.0002749   0.0001457
   47  -0.0000586  -0.0001190   0.0000073  -0.0001874  -0.0004152  -0.0001796
   48  -0.0000116   0.0000495  -0.0000168   0.0000670   0.0001723   0.0000518
   49  -0.0000693  -0.0000371  -0.0000019  -0.0004643  -0.0002039  -0.0000412
   50   0.0001679   0.0003642  -0.0002500   0.0000601  -0.0001386   0.0004754
   51  -0.0000520  -0.0001906   0.0000246  -0.0001769   0.0000726  -0.0001863
   52   0.0000640   0.0000899   0.0000310   0.0003543   0.0005270   0.0003731
   53   0.0000079  -0.0000005   0.0000431   0.0000889  -0.0000198  -0.0000371
   54  -0.0000117  -0.0000241   0.0000025   0.0001558  -0.0000887  -0.0000140
   55   0.0000681   0.0003879  -0.0002699   0.0003140  -0.0005141   0.0003336
   56  -0.0001307  -0.0003201   0.0002109  -0.0005153  -0.0002466  -0.0008498
   57   0.0000113   0.0000496   0.0000728  -0.0003278   0.0008481   0.0002032
   58   0.0000552   0.0000075   0.0000863   0.0001309   0.0001717  -0.0000369
   59   0.0001130   0.0000620   0.0001150   0.0002119   0.0002650   0.0000391
   60  -0.0000191  -0.0000359  -0.0000606  -0.0000303  -0.0001447  -0.0000076
   61   0.0000862  -0.0007183   0.0006594  -0.0012241   0.0005150  -0.0013080
   62  -0.0000137  -0.0003084   0.0002829  -0.0009611   0.0004053   0.0000510
   63  -0.0000038   0.0002268   0.0000083   0.0001521  -0.0002299  -0.0001484
   64   0.0000275   0.0000299   0.0000471   0.0000704  -0.0001314  -0.0000115
   65   0.0000297   0.0000481   0.0000246   0.0003866  -0.0003178  -0.0000471
   66  -0.0000470  -0.0000246  -0.0000723   0.0002660  -0.0002090   0.0000740
           13          14          15          16          17          18
    1  -0.0029862  -0.0002418   0.0000510   0.0036927   0.0000644   0.0000066
    2   0.0045823   0.0041860  -0.0001588   0.0000806  -0.0604082  -0.0219503
    3   0.0015937  -0.0002100   0.0047526   0.0000257  -0.0211064  -0.0085644
    4  -0.0210598  -0.0143804  -0.0054045  -0.0262992   0.0702919   0.0260773
    5  -0.0362928  -0.0151668  -0.0073923   0.0214564   0.0289108   0.0089506
    6  -0.0135786  -0.0074477   0.0015298   0.0086331   0.0082106   0.0081306
    7   0.0007011   0.0005526   0.0002289  -0.0039197  -0.0014008  -0.0005399
    8  -0.0012989   0.0006396   0.0012446  -0.0005062   0.0015936  -0.0015251
    9  -0.0005183   0.0012113  -0.0021378  -0.0002600  -0.0018499   0.0047514
   10  -0.0669099  -0.0459440  -0.0166207  -0.1497671   0.0521629   0.0183430
   11  -0.0498115  -0.1191549  -0.0361020   0.1123892  -0.2179157  -0.0588499
   12  -0.0181139  -0.0356779  -0.0363834   0.0406757  -0.0589725  -0.0764575
   13   0.0889495   0.0745637   0.0274824   0.0012300   0.0029590   0.0010250
   14   0.0745637   0.1687830   0.0585331  -0.0191644  -0.0327028  -0.0134080
   15   0.0274824   0.0585331   0.0333248  -0.0071501  -0.0128663  -0.0016722
   16   0.0012300  -0.0191644  -0.0071501   0.5231622   0.0002201  -0.0007088
   17   0.0029590  -0.0327028  -0.0128663   0.0002201   0.5382720   0.1567623
   18   0.0010250  -0.0134080  -0.0016722  -0.0007088   0.1567623   0.1628193
   19   0.0010883   0.0009362   0.0003734  -0.1681611  -0.0002883   0.0002057
   20   0.0072990  -0.0037191  -0.0010497  -0.0002986  -0.0365064  -0.0054629
   21   0.0027186  -0.0010080  -0.0013118   0.0002260  -0.0056973  -0.0231784
   22  -0.0018310   0.0049516   0.0015313  -0.1493816  -0.0521299  -0.0179680
   23   0.0009016   0.0014808  -0.0009961  -0.1123422  -0.2185432  -0.0587176
   24   0.0002744  -0.0010663   0.0033986  -0.0403578  -0.0590459  -0.0763183
   25   0.0004074  -0.0002976  -0.0000999   0.0011819  -0.0028365  -0.0009623
   26   0.0003047  -0.0016610  -0.0006159   0.0192826  -0.0327028  -0.0135486
   27   0.0001021  -0.0006182  -0.0001185   0.0072333  -0.0129161  -0.0017206
   28   0.0006392  -0.0009796  -0.0002355  -0.0260508  -0.0704296  -0.0260424
   29  -0.0018186  -0.0020282  -0.0004277  -0.0215991   0.0285956   0.0089307
   30  -0.0005294  -0.0000854  -0.0010011  -0.0085969   0.0082986   0.0081781
   31   0.0001448   0.0000015   0.0000068  -0.0039258   0.0013817   0.0005576
   32  -0.0001132   0.0000067   0.0001025   0.0004869   0.0016008  -0.0015256
   33  -0.0000670   0.0000309  -0.0002847   0.0002832  -0.0018523   0.0047471
   34   0.0003203   0.0007116   0.0002324  -0.0028990  -0.0000084   0.0000032
   35  -0.0013199  -0.0007041  -0.0002826   0.0000026  -0.0009823   0.0000678
   36  -0.0003968  -0.0002480   0.0000343  -0.0000011   0.0004302  -0.0008412
   37  -0.0001497  -0.0003162  -0.0001088   0.0007945   0.0004715   0.0002678
   38  -0.0000201  -0.0000394   0.0000198  -0.0006617   0.0000348  -0.0001301
   39  -0.0000068   0.0000472  -0.0000298  -0.0001862   0.0005602   0.0001729
   40   0.0000396   0.0000589  -0.0000116  -0.0000694  -0.0001683  -0.0000524
   41  -0.0000708  -0.0001196  -0.0000497   0.0000374   0.0003645   0.0001909
   42  -0.0000112  -0.0000075  -0.0000169  -0.0000023   0.0002508   0.0000245
   43   0.0001015   0.0001868   0.0000671  -0.0004646  -0.0000570  -0.0001750
   44  -0.0002752  -0.0004155  -0.0001727   0.0002032  -0.0001383  -0.0000737
   45   0.0001438   0.0001790   0.0000529  -0.0000436  -0.0004742  -0.0001954
   46  -0.0001337  -0.0002008  -0.0000722   0.0001849  -0.0000270  -0.0000041
   47   0.0002006   0.0003141   0.0001114  -0.0002282   0.0000532   0.0000341
   48  -0.0000719  -0.0001110  -0.0000351   0.0000839  -0.0000125   0.0000209
   49   0.0001851   0.0002283   0.0000838  -0.0000557   0.0000007   0.0000040
   50   0.0000277   0.0000540   0.0000125  -0.0000028   0.0000757   0.0002053
   51  -0.0000023  -0.0000341   0.0000190   0.0000023  -0.0002070   0.0000888
   52  -0.0002604  -0.0003668  -0.0001523   0.0003103   0.0000014  -0.0000007
   53   0.0000026   0.0000085   0.0000019  -0.0000007   0.0000855   0.0000325
   54  -0.0000096  -0.0000031  -0.0000136  -0.0000002   0.0001688  -0.0000109
   55   0.0001303   0.0002127   0.0000303  -0.0004692   0.0000562   0.0001735
   56   0.0001710   0.0002650   0.0001445  -0.0002001  -0.0001413  -0.0000764
   57   0.0000363  -0.0000392  -0.0000072   0.0000420  -0.0004722  -0.0001848
   58  -0.0001450  -0.0001653  -0.0000615   0.0001858   0.0000286   0.0000023
   59  -0.0001641  -0.0001914  -0.0000703   0.0002277   0.0000551   0.0000348
   60   0.0000616   0.0000709   0.0000297  -0.0000840  -0.0000126   0.0000187
   61  -0.0005162  -0.0004599  -0.0001894   0.0007965  -0.0004607  -0.0002638
   62   0.0001657   0.0001038  -0.0000214   0.0006623   0.0000376  -0.0001276
   63  -0.0000467   0.0000066  -0.0000691   0.0001859   0.0005581   0.0001678
   64   0.0000546   0.0001131   0.0000191  -0.0000693   0.0001682   0.0000527
   65   0.0000071   0.0000614   0.0000355  -0.0000382   0.0003622   0.0001871
   66  -0.0000855  -0.0001145  -0.0000603   0.0000005   0.0002462   0.0000228
           19          20          21          22          23          24
    1  -0.0016920  -0.0000041   0.0000018  -0.0306644   0.0240564   0.0093309
    2  -0.0000126   0.0003610   0.0003608   0.0750778   0.0281883   0.0094752
    3   0.0000070   0.0003991  -0.0008682   0.0267783   0.0081167   0.0075218
    4   0.0031288  -0.0002282   0.0000795  -0.0513773  -0.0273051  -0.0102026
    5   0.0040092  -0.0029397  -0.0024146  -0.0273371  -0.0142991  -0.0048271
    6   0.0015026  -0.0024952   0.0031338  -0.0098992  -0.0047436  -0.0027949
    7  -0.0012350   0.0008526   0.0003332  -0.0008380  -0.0006885  -0.0002335
    8  -0.0003492   0.0003470   0.0000116  -0.0008945   0.0000126   0.0003613
    9  -0.0002129   0.0000731   0.0002342  -0.0001237   0.0004966  -0.0007437
   10  -0.0380920   0.0214472   0.0076431   0.0650006   0.0281930   0.0101279
   11   0.0003580   0.0012119  -0.0006274  -0.0278423  -0.0510859  -0.0198201
   12   0.0001687  -0.0007450   0.0026360  -0.0101858  -0.0198853  -0.0034599
   13   0.0010883   0.0072990   0.0027186  -0.0018310   0.0009016   0.0002744
   14   0.0009362  -0.0037191  -0.0010080   0.0049516   0.0014808  -0.0010663
   15   0.0003734  -0.0010497  -0.0013118   0.0015313  -0.0009961   0.0033986
   16  -0.1681611  -0.0002986   0.0002260  -0.1493816  -0.1123422  -0.0403578
   17  -0.0002883  -0.0365064  -0.0056973  -0.0521299  -0.2185432  -0.0590459
   18   0.0002057  -0.0054629  -0.0231784  -0.0179680  -0.0587176  -0.0763183
   19   0.2399777   0.0004086  -0.0003458  -0.0379362  -0.0005186  -0.0000381
   20   0.0004086   0.0463800   0.0133276  -0.0215936   0.0011137  -0.0006944
   21  -0.0003458   0.0133276   0.0149156  -0.0075131  -0.0006588   0.0026409
   22  -0.0379362  -0.0215936  -0.0075131   0.6079756   0.0432868   0.0144830
   23  -0.0005186   0.0011137  -0.0006588   0.0432868   0.4765721   0.1333032
   24  -0.0000381  -0.0006944   0.0026409   0.0144830   0.1333032   0.1625449
   25   0.0011148  -0.0072763  -0.0027328  -0.0673215   0.0500569   0.0184610
   26  -0.0009125  -0.0037523  -0.0010148   0.0461636  -0.1188639  -0.0359120
   27  -0.0003764  -0.0010300  -0.0013033   0.0169876  -0.0363716  -0.0365929
   28   0.0031283   0.0002517  -0.0000825  -0.3236721   0.0180403   0.0075588
   29  -0.0039776  -0.0029538  -0.0024027  -0.0429292  -0.1040915  -0.0180257
   30  -0.0014935  -0.0024979   0.0031362  -0.0149239  -0.0174903  -0.0635466
   31  -0.0012322  -0.0008583  -0.0003285  -0.0129332  -0.0259814  -0.0100185
   32   0.0003451   0.0003468   0.0000094   0.0025698   0.0019129  -0.0001033
   33   0.0002127   0.0000732   0.0002341   0.0015599   0.0000541   0.0026344
   34   0.0012821   0.0000037  -0.0000020   0.0038180   0.0031586   0.0005405
   35  -0.0000007   0.0001197   0.0000169   0.0014988  -0.0025682  -0.0032009
   36  -0.0000015   0.0000903  -0.0002660  -0.0001290  -0.0030683   0.0048289
   37  -0.0006777   0.0000472  -0.0001609  -0.0012262  -0.0005257   0.0013016
   38  -0.0000328  -0.0000334   0.0000110   0.0009635   0.0004072   0.0000546
   39  -0.0000456   0.0000356   0.0000171  -0.0001594  -0.0002324  -0.0001515
   40   0.0000639  -0.0000078  -0.0000119   0.0000684   0.0001310   0.0000115
   41  -0.0000895  -0.0000006   0.0000243  -0.0003877  -0.0003198  -0.0000494
   42   0.0000315  -0.0000431   0.0000024  -0.0002699  -0.0002118   0.0000740
   43   0.0003545  -0.0000882   0.0001550   0.0003088   0.0005097  -0.0003294
   44  -0.0005265  -0.0000202   0.0000900   0.0005157  -0.0002466  -0.0008478
   45   0.0003727   0.0000371  -0.0000133   0.0003353   0.0008478   0.0002105
   46  -0.0002609  -0.0000029  -0.0000088   0.0001312  -0.0001716   0.0000366
   47   0.0003669   0.0000087   0.0000024  -0.0002122   0.0002652   0.0000406
   48  -0.0001523  -0.0000020  -0.0000136   0.0000298  -0.0001438  -0.0000082
   49   0.0003102   0.0000006  -0.0000012  -0.0004691   0.0002015   0.0000423
   50  -0.0000012   0.0000854  -0.0001687  -0.0000590  -0.0001393   0.0004688
   51   0.0000004  -0.0000325  -0.0000106   0.0001733   0.0000786  -0.0001927
   52  -0.0006440  -0.0000015   0.0000010   0.0003548  -0.0005249  -0.0003738
   53   0.0000010  -0.0000039   0.0000106  -0.0000894  -0.0000187  -0.0000356
   54  -0.0000004  -0.0000106   0.0000217  -0.0001546  -0.0000902  -0.0000132
   55   0.0003545   0.0000900  -0.0001551   0.0001224   0.0004796   0.0008002
   56   0.0005256  -0.0000182   0.0000888  -0.0004792   0.0007455   0.0001082
   57  -0.0003733   0.0000355  -0.0000140   0.0007999  -0.0001053   0.0000314
   58  -0.0002614   0.0000017   0.0000098   0.0001027  -0.0002749  -0.0001442
   59  -0.0003654   0.0000071   0.0000032   0.0001863  -0.0004114  -0.0001795
   60   0.0001528  -0.0000014  -0.0000137  -0.0000677   0.0001720   0.0000546
   61  -0.0006747  -0.0000511   0.0001629   0.0000913  -0.0007717  -0.0011460
   62   0.0000341  -0.0000335   0.0000116  -0.0006355  -0.0003397   0.0001247
   63   0.0000429   0.0000359   0.0000184  -0.0010436   0.0001195  -0.0000258
   64   0.0000645   0.0000082   0.0000119  -0.0003213   0.0000866  -0.0001282
   65   0.0000894  -0.0000002   0.0000239  -0.0006292   0.0002275  -0.0001282
   66  -0.0000304  -0.0000428   0.0000024  -0.0002404  -0.0004727  -0.0000923
           25          26          27          28          29          30
    1  -0.0029834   0.0002191  -0.0000418  -0.1656792   0.1019305   0.0412472
    2  -0.0046021   0.0041529  -0.0001596   0.0469539  -0.2450700  -0.0670359
    3  -0.0015831  -0.0002254   0.0047456   0.0184983  -0.0651112  -0.0862673
    4   0.0006293   0.0009913   0.0002487   0.0598573  -0.0187580  -0.0069337
    5   0.0018274  -0.0020155  -0.0004266   0.0190291  -0.0492935  -0.0216471
    6   0.0005249  -0.0000815  -0.0010028   0.0069031  -0.0215646  -0.0003853
    7   0.0001441  -0.0000010  -0.0000073  -0.0013375  -0.0031045  -0.0011343
    8   0.0001134   0.0000073   0.0001017  -0.0033797  -0.0017477  -0.0028495
    9   0.0000661   0.0000313  -0.0002840  -0.0013281  -0.0026575   0.0047377
   10  -0.0018103  -0.0049711  -0.0015293  -0.0515116   0.0272188   0.0099899
   11  -0.0009195   0.0014595  -0.0009921   0.0271847  -0.0141166  -0.0047454
   12  -0.0002594  -0.0010627   0.0034091   0.0102657  -0.0048302  -0.0028179
   13   0.0004074   0.0003047   0.0001021   0.0006392  -0.0018186  -0.0005294
   14  -0.0002976  -0.0016610  -0.0006182  -0.0009796  -0.0020282  -0.0000854
   15  -0.0000999  -0.0006159  -0.0001185  -0.0002355  -0.0004277  -0.0010011
   16   0.0011819   0.0192826   0.0072333  -0.0260508  -0.0215991  -0.0085969
   17  -0.0028365  -0.0327028  -0.0129161  -0.0704296   0.0285956   0.0082986
   18  -0.0009623  -0.0135486  -0.0017206  -0.0260424   0.0089307   0.0081781
   19   0.0011148  -0.0009125  -0.0003764   0.0031283  -0.0039776  -0.0014935
   20  -0.0072763  -0.0037523  -0.0010300   0.0002517  -0.0029538  -0.0024979
   21  -0.0027328  -0.0010148  -0.0013033  -0.0000825  -0.0024027   0.0031362
   22  -0.0673215   0.0461636   0.0169876  -0.3236721  -0.0429292  -0.0149239
   23   0.0500569  -0.1188639  -0.0363716   0.0180403  -0.1040915  -0.0174903
   24   0.0184610  -0.0359120  -0.0365929   0.0075588  -0.0180257  -0.0635466
   25   0.0894275  -0.0748191  -0.0279929  -0.0211382   0.0361800   0.0136868
   26  -0.0748191   0.1682800   0.0588817   0.0142951  -0.0148978  -0.0074213
   27  -0.0279929   0.0588817   0.0336386   0.0054482  -0.0074300   0.0014564
   28  -0.0211382   0.0142951   0.0054482   0.6777433   0.0318462   0.0138295
   29   0.0361800  -0.0148978  -0.0074300   0.0318462   0.6448283   0.1978626
   30   0.0136868  -0.0074213   0.0014564   0.0138295   0.1978626   0.1997537
   31   0.0007188  -0.0005449  -0.0002353  -0.1215696  -0.1110344  -0.0445070
   32   0.0012958   0.0006470   0.0012394  -0.1131637  -0.2430605  -0.0825627
   33   0.0005027   0.0012208  -0.0021323  -0.0456232  -0.0837307  -0.0675234
   34   0.0003233  -0.0007100  -0.0002349  -0.0267606   0.0122517   0.0004922
   35   0.0013208  -0.0006938  -0.0002894   0.0287389   0.0043546   0.0002341
   36   0.0003968  -0.0002476   0.0000337   0.0095113  -0.0000614   0.0034169
   37  -0.0005177   0.0004564   0.0001929  -0.0017876  -0.0036183  -0.0015943
   38  -0.0001642   0.0001003  -0.0000215  -0.0036223   0.0017901   0.0006872
   39   0.0000459   0.0000092  -0.0000678   0.0015868  -0.0006943   0.0010009
   40   0.0000553  -0.0001132  -0.0000193   0.0000848   0.0000144  -0.0000046
   41  -0.0000076   0.0000622   0.0000361   0.0007164  -0.0003085  -0.0002267
   42   0.0000864  -0.0001147  -0.0000610   0.0006595  -0.0002823   0.0000082
   43   0.0001315  -0.0002114  -0.0000306  -0.0012220   0.0009634   0.0001494
   44  -0.0001727   0.0002652   0.0001450  -0.0005185   0.0004050   0.0002286
   45  -0.0000370  -0.0000402  -0.0000085  -0.0013066  -0.0000471  -0.0001503
   46  -0.0001452   0.0001640   0.0000620  -0.0005148  -0.0001654  -0.0000473
   47   0.0001652  -0.0001912  -0.0000714   0.0004581   0.0001031  -0.0000067
   48  -0.0000615   0.0000704   0.0000300  -0.0001895   0.0000201  -0.0000692
   49   0.0001855  -0.0002271  -0.0000843   0.0007980  -0.0006689   0.0001869
   50  -0.0000278   0.0000546   0.0000132   0.0004612   0.0000415  -0.0005523
   51   0.0000038  -0.0000344   0.0000201  -0.0002651   0.0001260   0.0001731
   52  -0.0002618   0.0003655   0.0001537  -0.0006766  -0.0000342   0.0000422
   53  -0.0000020   0.0000074   0.0000015   0.0000504  -0.0000336  -0.0000359
   54   0.0000090  -0.0000025  -0.0000136   0.0001616  -0.0000119   0.0000173
   55   0.0001032  -0.0001871  -0.0000683   0.0000955   0.0006391  -0.0010411
   56   0.0002753  -0.0004118  -0.0001732   0.0007720  -0.0003413  -0.0001205
   57  -0.0001452   0.0001785   0.0000540  -0.0011453  -0.0001221  -0.0000285
   58  -0.0001346   0.0002008   0.0000729  -0.0001504  -0.0000217   0.0000055
   59  -0.0002011   0.0003113   0.0001118  -0.0003138  -0.0000411  -0.0000486
   60   0.0000726  -0.0001112  -0.0000361   0.0001088  -0.0000187  -0.0000292
   61  -0.0001509   0.0003138   0.0001084  -0.0001367  -0.0031102   0.0010955
   62   0.0000214  -0.0000402   0.0000187   0.0031055  -0.0024236   0.0004182
   63   0.0000066   0.0000486  -0.0000292   0.0010983  -0.0004192  -0.0003031
   64   0.0000405  -0.0000592   0.0000106  -0.0001382  -0.0002084   0.0000816
   65   0.0000703  -0.0001174  -0.0000495   0.0005018   0.0002881  -0.0004025
   66   0.0000114  -0.0000078  -0.0000168   0.0005888   0.0008977   0.0002433
           31          32          33          34          35          36
    1   0.0111350  -0.0123923  -0.0058164  -0.2152223   0.0001129  -0.0001728
    2   0.0127876  -0.0154436  -0.0062890   0.0000165  -0.0990523  -0.0000268
    3   0.0050468  -0.0071888   0.0009736  -0.0001021   0.0000507  -0.0630281
    4  -0.0013524   0.0033747   0.0013490  -0.0268669  -0.0288364  -0.0095449
    5   0.0031062  -0.0017352  -0.0026462  -0.0123303   0.0043098  -0.0001012
    6   0.0011466  -0.0028539   0.0047492  -0.0005587   0.0001879   0.0034510
    7   0.0005633  -0.0006904  -0.0002884   0.0006171  -0.0002529  -0.0002232
    8   0.0006937  -0.0006950  -0.0003055   0.0019880   0.0001345   0.0014468
    9   0.0002896  -0.0003044   0.0002003  -0.0004423   0.0015325  -0.0028444
   10  -0.0008424   0.0008979   0.0001099   0.0038149  -0.0015092   0.0001504
   11   0.0006862   0.0000164   0.0004984  -0.0031447  -0.0025778  -0.0030552
   12   0.0002322   0.0003614  -0.0007440  -0.0005513  -0.0031937   0.0048248
   13   0.0001448  -0.0001132  -0.0000670   0.0003203  -0.0013199  -0.0003968
   14   0.0000015   0.0000067   0.0000309   0.0007116  -0.0007041  -0.0002480
   15   0.0000068   0.0001025  -0.0002847   0.0002324  -0.0002826   0.0000343
   16  -0.0039258   0.0004869   0.0002832  -0.0028990   0.0000026  -0.0000011
   17   0.0013817   0.0016008  -0.0018523  -0.0000084  -0.0009823   0.0004302
   18   0.0005576  -0.0015256   0.0047471   0.0000032   0.0000678  -0.0008412
   19  -0.0012322   0.0003451   0.0002127   0.0012821  -0.0000007  -0.0000015
   20  -0.0008583   0.0003468   0.0000732   0.0000037   0.0001197   0.0000903
   21  -0.0003285   0.0000094   0.0002341  -0.0000020   0.0000169  -0.0002660
   22  -0.0129332   0.0025698   0.0015599   0.0038180   0.0014988  -0.0001290
   23  -0.0259814   0.0019129   0.0000541   0.0031586  -0.0025682  -0.0030683
   24  -0.0100185  -0.0001033   0.0026344   0.0005405  -0.0032009   0.0048289
   25   0.0007188   0.0012958   0.0005027   0.0003233   0.0013208   0.0003968
   26  -0.0005449   0.0006470   0.0012208  -0.0007100  -0.0006938  -0.0002476
   27  -0.0002353   0.0012394  -0.0021323  -0.0002349  -0.0002894   0.0000337
   28  -0.1215696  -0.1131637  -0.0456232  -0.0267606   0.0287389   0.0095113
   29  -0.1110344  -0.2430605  -0.0837307   0.0122517   0.0043546  -0.0000614
   30  -0.0445070  -0.0825627  -0.0675234   0.0004922   0.0002341   0.0034169
   31   0.1299064   0.1192979   0.0466124   0.0006273   0.0002322   0.0002074
   32   0.1192979   0.2557314   0.0911008  -0.0019829   0.0001452   0.0014457
   33   0.0466124   0.0911008   0.0603562   0.0004524   0.0015348  -0.0028496
   34   0.0006273  -0.0019829   0.0004524   0.6348450   0.0007551   0.0001717
   35   0.0002322   0.0001452   0.0015348   0.0007551   0.6147519  -0.1465644
   36   0.0002074   0.0014457  -0.0028496   0.0001717  -0.1465644   0.2088910
   37   0.0000818   0.0007125  -0.0006567  -0.1651248   0.0465046  -0.0184967
   38   0.0000160  -0.0003089   0.0002810   0.1015767  -0.2453523   0.0653359
   39   0.0000007   0.0002273   0.0000094  -0.0411948   0.0671671  -0.0864499
   40   0.0000274  -0.0000299  -0.0000466   0.0111181   0.0126972  -0.0050016
   41  -0.0000299   0.0000482   0.0000246  -0.0124766  -0.0154470   0.0071783
   42   0.0000468  -0.0000248  -0.0000724   0.0058437   0.0062977   0.0009812
   43   0.0000712  -0.0003855   0.0002669  -0.0303882   0.0752633  -0.0268229
   44   0.0001317  -0.0003171   0.0002096   0.0242313   0.0279331  -0.0079997
   45  -0.0000106   0.0000469   0.0000735  -0.0093669  -0.0093614   0.0074996
   46   0.0000545  -0.0000073  -0.0000853  -0.0029935  -0.0045796   0.0015909
   47  -0.0001128   0.0000618   0.0001141   0.0002373   0.0041721   0.0002086
   48   0.0000189  -0.0000354  -0.0000601   0.0000325   0.0001667   0.0047515
   49  -0.0000691   0.0000386   0.0000008   0.0036743  -0.0001247   0.0000404
   50  -0.0001686   0.0003612  -0.0002474  -0.0001161  -0.0603998   0.0211220
   51   0.0000530  -0.0001881   0.0000238   0.0000522   0.0219953  -0.0085934
   52   0.0000640  -0.0000888  -0.0000306  -0.0016932   0.0000024  -0.0000033
   53  -0.0000081  -0.0000002   0.0000428   0.0000052   0.0003574  -0.0003991
   54   0.0000122  -0.0000240   0.0000023   0.0000033  -0.0003723  -0.0008652
   55  -0.0003209   0.0006295  -0.0002419  -0.0307527  -0.0750676   0.0267438
   56  -0.0000863   0.0002287   0.0004722  -0.0240536   0.0281852  -0.0081164
   57  -0.0001290   0.0001297  -0.0000938   0.0092447  -0.0096032   0.0075929
   58   0.0000398  -0.0000703   0.0000117  -0.0029775   0.0046034  -0.0015944
   59   0.0000585  -0.0001175   0.0000081  -0.0002192   0.0041682   0.0002231
   60   0.0000109   0.0000493  -0.0000169  -0.0000533   0.0001562   0.0047489
   61  -0.0001345  -0.0005042   0.0005903  -0.1658991  -0.0472287   0.0184937
   62   0.0002069   0.0002892  -0.0008966  -0.1022994  -0.2453350   0.0651323
   63   0.0000804   0.0004064   0.0002442   0.0412616   0.0671745  -0.0863084
   64  -0.0010542  -0.0002201   0.0009045   0.0111359  -0.0128121   0.0050819
   65   0.0002246   0.0002819   0.0003025   0.0124040  -0.0155174   0.0072757
   66   0.0009065  -0.0003078  -0.0004711  -0.0058228   0.0062848   0.0009921
           37          38          39          40          41          42
    1  -0.0268194   0.0123542  -0.0005665   0.0006203  -0.0019893  -0.0004470
    2   0.0288190   0.0042863  -0.0001734   0.0002543   0.0001370  -0.0015314
    3  -0.0096000   0.0001154   0.0034315  -0.0002128  -0.0014437  -0.0028440
    4  -0.0002205  -0.0031142  -0.0011248  -0.0001602  -0.0005168  -0.0005990
    5   0.0031073  -0.0024398  -0.0004090   0.0002182   0.0002871   0.0009055
    6  -0.0011295   0.0004098  -0.0003237  -0.0000957  -0.0004144   0.0002437
    7  -0.0001616  -0.0002173  -0.0000960  -0.0010825  -0.0002244  -0.0009307
    8   0.0005150   0.0002856   0.0004135   0.0002253   0.0002909  -0.0003051
    9  -0.0005960  -0.0009040   0.0002432  -0.0009334   0.0003054  -0.0004889
   10   0.0001016   0.0006270   0.0010485  -0.0003216   0.0006352   0.0002483
   11   0.0007800  -0.0003422   0.0001248  -0.0000844   0.0002333  -0.0004753
   12   0.0011449   0.0001261  -0.0000183   0.0001287  -0.0001328  -0.0000957
   13  -0.0001497  -0.0000201  -0.0000068   0.0000396  -0.0000708  -0.0000112
   14  -0.0003162  -0.0000394   0.0000472   0.0000589  -0.0001196  -0.0000075
   15  -0.0001088   0.0000198  -0.0000298  -0.0000116  -0.0000497  -0.0000169
   16   0.0007945  -0.0006617  -0.0001862  -0.0000694   0.0000374  -0.0000023
   17   0.0004715   0.0000348   0.0005602  -0.0001683   0.0003645   0.0002508
   18   0.0002678  -0.0001301   0.0001729  -0.0000524   0.0001909   0.0000245
   19  -0.0006777  -0.0000328  -0.0000456   0.0000639  -0.0000895   0.0000315
   20   0.0000472  -0.0000334   0.0000356  -0.0000078  -0.0000006  -0.0000431
   21  -0.0001609   0.0000110   0.0000171  -0.0000119   0.0000243   0.0000024
   22  -0.0012262   0.0009635  -0.0001594   0.0000684  -0.0003877  -0.0002699
   23  -0.0005257   0.0004072  -0.0002324   0.0001310  -0.0003198  -0.0002118
   24   0.0013016   0.0000546  -0.0001515   0.0000115  -0.0000494   0.0000740
   25  -0.0005177  -0.0001642   0.0000459   0.0000553  -0.0000076   0.0000864
   26   0.0004564   0.0001003   0.0000092  -0.0001132   0.0000622  -0.0001147
   27   0.0001929  -0.0000215  -0.0000678  -0.0000193   0.0000361  -0.0000610
   28  -0.0017876  -0.0036223   0.0015868   0.0000848   0.0007164   0.0006595
   29  -0.0036183   0.0017901  -0.0006943   0.0000144  -0.0003085  -0.0002823
   30  -0.0015943   0.0006872   0.0010009  -0.0000046  -0.0002267   0.0000082
   31   0.0000818   0.0000160   0.0000007   0.0000274  -0.0000299   0.0000468
   32   0.0007125  -0.0003089   0.0002273  -0.0000299   0.0000482  -0.0000248
   33  -0.0006567   0.0002810   0.0000094  -0.0000466   0.0000246  -0.0000724
   34  -0.1651248   0.1015767  -0.0411948   0.0111181  -0.0124766   0.0058437
   35   0.0465046  -0.2453523   0.0671671   0.0126972  -0.0154470   0.0062977
   36  -0.0184967   0.0653359  -0.0864499  -0.0050016   0.0071783   0.0009812
   37   0.6791500   0.0322963  -0.0140674  -0.1224397  -0.1138670   0.0458670
   38   0.0322963   0.6449508  -0.1978404  -0.1117759  -0.2428630   0.0835291
   39  -0.0140674  -0.1978404   0.1996383   0.0447508   0.0824056  -0.0673517
   40  -0.1224397  -0.1117759   0.0447508   0.1309004   0.1200558  -0.0468096
   41  -0.1138670  -0.2428630   0.0824056   0.1200558   0.2554985  -0.0908999
   42   0.0458670   0.0835291  -0.0673517  -0.0468096  -0.0908999   0.0601822
   43  -0.3245896  -0.0423357   0.0148300  -0.0130071   0.0026096  -0.0016136
   44   0.0186763  -0.1040310   0.0174547  -0.0259469   0.0019796  -0.0000959
   45  -0.0075644   0.0179638  -0.0634725   0.0099827   0.0000768   0.0026604
   46  -0.0209768   0.0362363  -0.0135670   0.0007192   0.0012837  -0.0005040
   47   0.0143284  -0.0151082   0.0074116  -0.0005490   0.0006422  -0.0012074
   48  -0.0053989   0.0073978   0.0015050   0.0002341  -0.0012426  -0.0021415
   49  -0.0263629  -0.0214393   0.0085632  -0.0039190   0.0005071  -0.0002755
   50  -0.0702630   0.0288727  -0.0083794   0.0013959   0.0016002   0.0018718
   51   0.0260489  -0.0090096   0.0082100  -0.0005565   0.0015224   0.0047467
   52   0.0031190  -0.0040125   0.0014862  -0.0012332   0.0003510  -0.0002131
   53   0.0002240  -0.0029436   0.0024941  -0.0008530   0.0003489  -0.0000727
   54   0.0000704   0.0024045   0.0031369   0.0003283  -0.0000098   0.0002336
   55  -0.0513272   0.0273145  -0.0100315  -0.0008371   0.0009055  -0.0000988
   56   0.0272863  -0.0142602   0.0048058   0.0006879   0.0000076  -0.0005058
   57  -0.0102939   0.0048720  -0.0028429  -0.0002324  -0.0003575  -0.0007403
   58   0.0006297  -0.0018281   0.0005312   0.0001441  -0.0001140   0.0000654
   59  -0.0009902  -0.0020204   0.0000848   0.0000014   0.0000063  -0.0000337
   60   0.0002417   0.0004265  -0.0010018  -0.0000063  -0.0001019  -0.0002839
   61   0.0598571  -0.0190468   0.0070673  -0.0013350   0.0033664  -0.0013628
   62   0.0187355  -0.0492489   0.0216319   0.0030983  -0.0017515   0.0026510
   63  -0.0068084   0.0216148  -0.0004034  -0.0011503   0.0028579   0.0047423
   64  -0.0013534  -0.0031106   0.0011361   0.0005631  -0.0006945   0.0002889
   65  -0.0033782  -0.0017356   0.0028550   0.0006897  -0.0006968   0.0003055
   66   0.0013394   0.0026560   0.0047477  -0.0002913   0.0003062   0.0001970
           43          44          45          46          47          48
    1   0.0038116   0.0031500  -0.0005385   0.0003231  -0.0007146   0.0002311
    2   0.0015016  -0.0025773   0.0031961   0.0013188  -0.0007010   0.0002865
    3   0.0001510   0.0030704   0.0048118  -0.0004008   0.0002485   0.0000348
    4   0.0000951  -0.0007808   0.0011479  -0.0001507   0.0003168  -0.0001081
    5  -0.0006337  -0.0003431  -0.0001291   0.0000205  -0.0000388  -0.0000200
    6   0.0010479  -0.0001256  -0.0000143  -0.0000078  -0.0000469  -0.0000297
    7  -0.0003208   0.0000840   0.0001277   0.0000396  -0.0000586  -0.0000116
    8  -0.0006337   0.0002334   0.0001311   0.0000705  -0.0001190   0.0000495
    9   0.0002470   0.0004750  -0.0000952  -0.0000112   0.0000073  -0.0000168
   10   0.0001229   0.0004798  -0.0008069   0.0001020  -0.0001874   0.0000670
   11  -0.0004791   0.0007511  -0.0001047   0.0002749  -0.0004152   0.0001723
   12  -0.0008062   0.0001048   0.0000346   0.0001457  -0.0001796   0.0000518
   13   0.0001015  -0.0002752   0.0001438  -0.0001337   0.0002006  -0.0000719
   14   0.0001868  -0.0004155   0.0001790  -0.0002008   0.0003141  -0.0001110
   15   0.0000671  -0.0001727   0.0000529  -0.0000722   0.0001114  -0.0000351
   16  -0.0004646   0.0002032  -0.0000436   0.0001849  -0.0002282   0.0000839
   17  -0.0000570  -0.0001383  -0.0004742  -0.0000270   0.0000532  -0.0000125
   18  -0.0001750  -0.0000737  -0.0001954  -0.0000041   0.0000341   0.0000209
   19   0.0003545  -0.0005265   0.0003727  -0.0002609   0.0003669  -0.0001523
   20  -0.0000882  -0.0000202   0.0000371  -0.0000029   0.0000087  -0.0000020
   21   0.0001550   0.0000900  -0.0000133  -0.0000088   0.0000024  -0.0000136
   22   0.0003088   0.0005157   0.0003353   0.0001312  -0.0002122   0.0000298
   23   0.0005097  -0.0002466   0.0008478  -0.0001716   0.0002652  -0.0001438
   24  -0.0003294  -0.0008478   0.0002105   0.0000366   0.0000406  -0.0000082
   25   0.0001315  -0.0001727  -0.0000370  -0.0001452   0.0001652  -0.0000615
   26  -0.0002114   0.0002652  -0.0000402   0.0001640  -0.0001912   0.0000704
   27  -0.0000306   0.0001450  -0.0000085   0.0000620  -0.0000714   0.0000300
   28  -0.0012220  -0.0005185  -0.0013066  -0.0005148   0.0004581  -0.0001895
   29   0.0009634   0.0004050  -0.0000471  -0.0001654   0.0001031   0.0000201
   30   0.0001494   0.0002286  -0.0001503  -0.0000473  -0.0000067  -0.0000692
   31   0.0000712   0.0001317  -0.0000106   0.0000545  -0.0001128   0.0000189
   32  -0.0003855  -0.0003171   0.0000469  -0.0000073   0.0000618  -0.0000354
   33   0.0002669   0.0002096   0.0000735  -0.0000853   0.0001141  -0.0000601
   34  -0.0303882   0.0242313  -0.0093669  -0.0029935   0.0002373   0.0000325
   35   0.0752633   0.0279331  -0.0093614  -0.0045796   0.0041721   0.0001667
   36  -0.0268229  -0.0079997   0.0074996   0.0015909   0.0002086   0.0047515
   37  -0.3245896   0.0186763  -0.0075644  -0.0209768   0.0143284  -0.0053989
   38  -0.0423357  -0.1040310   0.0179638   0.0362363  -0.0151082   0.0073978
   39   0.0148300   0.0174547  -0.0634725  -0.0135670   0.0074116   0.0015050
   40  -0.0130071  -0.0259469   0.0099827   0.0007192  -0.0005490   0.0002341
   41   0.0026096   0.0019796   0.0000768   0.0012837   0.0006422  -0.0012426
   42  -0.0016136  -0.0000959   0.0026604  -0.0005040  -0.0012074  -0.0021415
   43   0.6089966   0.0429426  -0.0149079  -0.0669497   0.0459224  -0.0166210
   44   0.0429426   0.4760690  -0.1327680   0.0498175  -0.1191223   0.0360087
   45  -0.0149079  -0.1327680   0.1621797  -0.0181176   0.0356087  -0.0363287
   46  -0.0669497   0.0498175  -0.0181176   0.0889033  -0.0744941   0.0274822
   47   0.0459224  -0.1191223   0.0356087  -0.0744941   0.1688058  -0.0584402
   48  -0.0166210   0.0360087  -0.0363287   0.0274822  -0.0584402   0.0332694
   49  -0.1497918  -0.1124620   0.0404734   0.0012192   0.0191761  -0.0071399
   50  -0.0522492  -0.2179379   0.0587902  -0.0029357  -0.0327820   0.0128737
   51   0.0181009   0.0585926  -0.0762738   0.0010131   0.0134289  -0.0016643
   52  -0.0380510  -0.0003857   0.0000739   0.0010853  -0.0009372   0.0003768
   53  -0.0214618   0.0011859   0.0006836  -0.0073208  -0.0037445   0.0010361
   54   0.0075521   0.0006334   0.0026503   0.0027198   0.0010148  -0.0013023
   55   0.0649808   0.0278115  -0.0101019  -0.0018255  -0.0049556   0.0015332
   56  -0.0281851  -0.0510315   0.0198452  -0.0009097   0.0014745   0.0009946
   57   0.0102615   0.0198681  -0.0034875   0.0002661   0.0010406   0.0034130
   58  -0.0018150   0.0009151  -0.0002702   0.0004077   0.0002988  -0.0000995
   59   0.0049524   0.0014683   0.0010723  -0.0003020  -0.0016596   0.0006140
   60  -0.0015445   0.0009927   0.0034025   0.0001038   0.0006232  -0.0001202
   61  -0.0515371  -0.0272061   0.0101821   0.0006364   0.0009808  -0.0002427
   62  -0.0272366  -0.0141266   0.0048106   0.0018171  -0.0020250   0.0004194
   63   0.0098957   0.0047054  -0.0027929  -0.0005276   0.0000889  -0.0010016
   64  -0.0008430  -0.0006842   0.0002338   0.0001448  -0.0000015   0.0000073
   65  -0.0008968   0.0000147  -0.0003646   0.0001136   0.0000062  -0.0001026
   66   0.0001261  -0.0004958  -0.0007434  -0.0000666  -0.0000314  -0.0002852
           49          50          51          52          53          54
    1  -0.0028999   0.0000060  -0.0000036   0.0012847  -0.0000023  -0.0000007
    2  -0.0000045  -0.0009869  -0.0000671   0.0000015   0.0001197  -0.0000168
    3  -0.0000092  -0.0004331  -0.0008395   0.0000065  -0.0000900  -0.0002642
    4   0.0007927  -0.0004652   0.0002674  -0.0006772  -0.0000485  -0.0001621
    5   0.0006714   0.0000409   0.0001334   0.0000325  -0.0000340  -0.0000109
    6  -0.0001842  -0.0005609   0.0001672  -0.0000462  -0.0000357   0.0000181
    7  -0.0000693   0.0001679  -0.0000520   0.0000640   0.0000079  -0.0000117
    8  -0.0000371   0.0003642  -0.0001906   0.0000899  -0.0000005  -0.0000241
    9  -0.0000019  -0.0002500   0.0000246   0.0000310   0.0000431   0.0000025
   10  -0.0004643   0.0000601  -0.0001769   0.0003543   0.0000889   0.0001558
   11  -0.0002039  -0.0001386   0.0000726   0.0005270  -0.0000198  -0.0000887
   12  -0.0000412   0.0004754  -0.0001863   0.0003731  -0.0000371  -0.0000140
   13   0.0001851   0.0000277  -0.0000023  -0.0002604   0.0000026  -0.0000096
   14   0.0002283   0.0000540  -0.0000341  -0.0003668   0.0000085  -0.0000031
   15   0.0000838   0.0000125   0.0000190  -0.0001523   0.0000019  -0.0000136
   16  -0.0000557  -0.0000028   0.0000023   0.0003103  -0.0000007  -0.0000002
   17   0.0000007   0.0000757  -0.0002070   0.0000014   0.0000855   0.0001688
   18   0.0000040   0.0002053   0.0000888  -0.0000007   0.0000325  -0.0000109
   19   0.0003102  -0.0000012   0.0000004  -0.0006440   0.0000010  -0.0000004
   20   0.0000006   0.0000854  -0.0000325  -0.0000015  -0.0000039  -0.0000106
   21  -0.0000012  -0.0001687  -0.0000106   0.0000010   0.0000106   0.0000217
   22  -0.0004691  -0.0000590   0.0001733   0.0003548  -0.0000894  -0.0001546
   23   0.0002015  -0.0001393   0.0000786  -0.0005249  -0.0000187  -0.0000902
   24   0.0000423   0.0004688  -0.0001927  -0.0003738  -0.0000356  -0.0000132
   25   0.0001855  -0.0000278   0.0000038  -0.0002618  -0.0000020   0.0000090
   26  -0.0002271   0.0000546  -0.0000344   0.0003655   0.0000074  -0.0000025
   27  -0.0000843   0.0000132   0.0000201   0.0001537   0.0000015  -0.0000136
   28   0.0007980   0.0004612  -0.0002651  -0.0006766   0.0000504   0.0001616
   29  -0.0006689   0.0000415   0.0001260  -0.0000342  -0.0000336  -0.0000119
   30   0.0001869  -0.0005523   0.0001731   0.0000422  -0.0000359   0.0000173
   31  -0.0000691  -0.0001686   0.0000530   0.0000640  -0.0000081   0.0000122
   32   0.0000386   0.0003612  -0.0001881  -0.0000888  -0.0000002  -0.0000240
   33   0.0000008  -0.0002474   0.0000238  -0.0000306   0.0000428   0.0000023
   34   0.0036743  -0.0001161   0.0000522  -0.0016932   0.0000052   0.0000033
   35  -0.0001247  -0.0603998   0.0219953   0.0000024   0.0003574  -0.0003723
   36   0.0000404   0.0211220  -0.0085934  -0.0000033  -0.0003991  -0.0008652
   37  -0.0263629  -0.0702630   0.0260489   0.0031190   0.0002240   0.0000704
   38  -0.0214393   0.0288727  -0.0090096  -0.0040125  -0.0029436   0.0024045
   39   0.0085632  -0.0083794   0.0082100   0.0014862   0.0024941   0.0031369
   40  -0.0039190   0.0013959  -0.0005565  -0.0012332  -0.0008530   0.0003283
   41   0.0005071   0.0016002   0.0015224   0.0003510   0.0003489  -0.0000098
   42  -0.0002755   0.0018718   0.0047467  -0.0002131  -0.0000727   0.0002336
   43  -0.1497918  -0.0522492   0.0181009  -0.0380510  -0.0214618   0.0075521
   44  -0.1124620  -0.2179379   0.0585926  -0.0003857   0.0011859   0.0006334
   45   0.0404734   0.0587902  -0.0762738   0.0000739   0.0006836   0.0026503
   46   0.0012192  -0.0029357   0.0010131   0.0010853  -0.0073208   0.0027198
   47   0.0191761  -0.0327820   0.0134289  -0.0009372  -0.0037445   0.0010148
   48  -0.0071399   0.0128737  -0.0016643   0.0003768   0.0010361  -0.0013023
   49   0.5231240   0.0003471   0.0003103  -0.1682640   0.0001805  -0.0001584
   50   0.0003471   0.5378917  -0.1568469   0.0001574  -0.0364950   0.0056924
   51   0.0003103  -0.1568469   0.1629495  -0.0001912   0.0054796  -0.0231713
   52  -0.1682640   0.0001574  -0.0001912   0.2401042  -0.0002259   0.0002823
   53   0.0001805  -0.0364950   0.0054796  -0.0002259   0.0463807  -0.0133485
   54  -0.0001584   0.0056924  -0.0231713   0.0002823  -0.0133485   0.0149113
   55  -0.1491525   0.0517801  -0.0181811  -0.0379988   0.0215770  -0.0076674
   56   0.1119553  -0.2181751   0.0590761   0.0004987   0.0011334   0.0006707
   57  -0.0406085   0.0593267  -0.0766442  -0.0001549   0.0007461   0.0026305
   58   0.0011850   0.0028429  -0.0009754   0.0011193   0.0072623  -0.0027287
   59  -0.0192593  -0.0326089   0.0134848   0.0009123  -0.0037331   0.0010135
   60   0.0072394   0.0129089  -0.0017239  -0.0003682   0.0010485  -0.0013154
   61  -0.0260268   0.0704340  -0.0261640   0.0031327  -0.0002447  -0.0000671
   62   0.0216106   0.0286257  -0.0089097   0.0039845  -0.0029473   0.0024265
   63  -0.0087068  -0.0081592   0.0081260  -0.0015035   0.0025066   0.0031238
   64  -0.0039227  -0.0013889   0.0005423  -0.0012327   0.0008571  -0.0003337
   65  -0.0004934   0.0016007   0.0015305  -0.0003464   0.0003467  -0.0000110
   66   0.0002684   0.0018366   0.0047519   0.0002110  -0.0000721   0.0002351
           55          56          57          58          59          60
    1   0.0038228  -0.0031628   0.0005550   0.0003217   0.0007102  -0.0002341
    2  -0.0015121  -0.0025623   0.0032021  -0.0013211  -0.0006972   0.0002852
    3  -0.0001389   0.0030616   0.0048273   0.0003973   0.0002487   0.0000340
    4  -0.0012283   0.0005215   0.0013003  -0.0005189  -0.0004581   0.0001917
    5  -0.0009632   0.0004055  -0.0000567   0.0001648   0.0001010   0.0000220
    6  -0.0001595   0.0002327  -0.0001491   0.0000458  -0.0000093  -0.0000682
    7   0.0000681  -0.0001307   0.0000113   0.0000552   0.0001130  -0.0000191
    8   0.0003879  -0.0003201   0.0000496   0.0000075   0.0000620  -0.0000359
    9  -0.0002699   0.0002109   0.0000728   0.0000863   0.0001150  -0.0000606
   10   0.0003140  -0.0005153  -0.0003278   0.0001309   0.0002119  -0.0000303
   11  -0.0005141  -0.0002466   0.0008481   0.0001717   0.0002650  -0.0001447
   12   0.0003336  -0.0008498   0.0002032  -0.0000369   0.0000391  -0.0000076
   13   0.0001303   0.0001710   0.0000363  -0.0001450  -0.0001641   0.0000616
   14   0.0002127   0.0002650  -0.0000392  -0.0001653  -0.0001914   0.0000709
   15   0.0000303   0.0001445  -0.0000072  -0.0000615  -0.0000703   0.0000297
   16  -0.0004692  -0.0002001   0.0000420   0.0001858   0.0002277  -0.0000840
   17   0.0000562  -0.0001413  -0.0004722   0.0000286   0.0000551  -0.0000126
   18   0.0001735  -0.0000764  -0.0001848   0.0000023   0.0000348   0.0000187
   19   0.0003545   0.0005256  -0.0003733  -0.0002614  -0.0003654   0.0001528
   20   0.0000900  -0.0000182   0.0000355   0.0000017   0.0000071  -0.0000014
   21  -0.0001551   0.0000888  -0.0000140   0.0000098   0.0000032  -0.0000137
   22   0.0001224  -0.0004792   0.0007999   0.0001027   0.0001863  -0.0000677
   23   0.0004796   0.0007455  -0.0001053  -0.0002749  -0.0004114   0.0001720
   24   0.0008002   0.0001082   0.0000314  -0.0001442  -0.0001795   0.0000546
   25   0.0001032   0.0002753  -0.0001452  -0.0001346  -0.0002011   0.0000726
   26  -0.0001871  -0.0004118   0.0001785   0.0002008   0.0003113  -0.0001112
   27  -0.0000683  -0.0001732   0.0000540   0.0000729   0.0001118  -0.0000361
   28   0.0000955   0.0007720  -0.0011453  -0.0001504  -0.0003138   0.0001088
   29   0.0006391  -0.0003413  -0.0001221  -0.0000217  -0.0000411  -0.0000187
   30  -0.0010411  -0.0001205  -0.0000285   0.0000055  -0.0000486  -0.0000292
   31  -0.0003209  -0.0000863  -0.0001290   0.0000398   0.0000585   0.0000109
   32   0.0006295   0.0002287   0.0001297  -0.0000703  -0.0001175   0.0000493
   33  -0.0002419   0.0004722  -0.0000938   0.0000117   0.0000081  -0.0000169
   34  -0.0307527  -0.0240536   0.0092447  -0.0029775  -0.0002192  -0.0000533
   35  -0.0750676   0.0281852  -0.0096032   0.0046034   0.0041682   0.0001562
   36   0.0267438  -0.0081164   0.0075929  -0.0015944   0.0002231   0.0047489
   37  -0.0513272   0.0272863  -0.0102939   0.0006297  -0.0009902   0.0002417
   38   0.0273145  -0.0142602   0.0048720  -0.0018281  -0.0020204   0.0004265
   39  -0.0100315   0.0048058  -0.0028429   0.0005312   0.0000848  -0.0010018
   40  -0.0008371   0.0006879  -0.0002324   0.0001441   0.0000014  -0.0000063
   41   0.0009055   0.0000076  -0.0003575  -0.0001140   0.0000063  -0.0001019
   42  -0.0000988  -0.0005058  -0.0007403   0.0000654  -0.0000337  -0.0002839
   43   0.0649808  -0.0281851   0.0102615  -0.0018150   0.0049524  -0.0015445
   44   0.0278115  -0.0510315   0.0198681   0.0009151   0.0014683   0.0009927
   45  -0.0101019   0.0198452  -0.0034875  -0.0002702   0.0010723   0.0034025
   46  -0.0018255  -0.0009097   0.0002661   0.0004077  -0.0003020   0.0001038
   47  -0.0049556   0.0014745   0.0010406   0.0002988  -0.0016596   0.0006232
   48   0.0015332   0.0009946   0.0034130  -0.0000995   0.0006140  -0.0001202
   49  -0.1491525   0.1119553  -0.0406085   0.0011850  -0.0192593   0.0072394
   50   0.0517801  -0.2181751   0.0593267   0.0028429  -0.0326089   0.0129089
   51  -0.0181811   0.0590761  -0.0766442  -0.0009754   0.0134848  -0.0017239
   52  -0.0379988   0.0004987  -0.0001549   0.0011193   0.0009123  -0.0003682
   53   0.0215770   0.0011334   0.0007461   0.0072623  -0.0037331   0.0010485
   54  -0.0076674   0.0006707   0.0026305  -0.0027287   0.0010135  -0.0013154
   55   0.6084946  -0.0427036   0.0154941  -0.0673162  -0.0462055   0.0168930
   56  -0.0427036   0.4760636  -0.1336180  -0.0500668  -0.1188952   0.0363208
   57   0.0154941  -0.1336180   0.1628495   0.0183847   0.0358836  -0.0365651
   58  -0.0673162  -0.0500668   0.0183847   0.0894626   0.0748980  -0.0278774
   59  -0.0462055  -0.1188952   0.0358836   0.0748980   0.1682495  -0.0588067
   60   0.0168930   0.0363208  -0.0365651  -0.0278774  -0.0588067   0.0335914
   61  -0.3243585  -0.0181391   0.0070691  -0.0211858  -0.0143430   0.0054400
   62   0.0428369  -0.1040494   0.0181091  -0.0362453  -0.0149622   0.0074020
   63  -0.0153805   0.0174480  -0.0635321   0.0136659   0.0074354   0.0014938
   64  -0.0128981   0.0259366  -0.0100562   0.0007204   0.0005498  -0.0002314
   65  -0.0026088   0.0019429   0.0000842  -0.0012882   0.0006442  -0.0012452
   66   0.0015333  -0.0000194   0.0026143   0.0005093  -0.0012242  -0.0021310
           61          62          63          64          65          66
    1  -0.0268178  -0.0122442   0.0005015   0.0006180   0.0019808   0.0004453
    2  -0.0287510   0.0043663  -0.0002389  -0.0002469   0.0001385  -0.0015407
    3   0.0095023   0.0000568   0.0034345   0.0002217  -0.0014495  -0.0028492
    4  -0.0018038   0.0036261  -0.0015954   0.0000836  -0.0007141  -0.0006561
    5   0.0036279   0.0017888  -0.0006889  -0.0000148  -0.0003096  -0.0002809
    6   0.0015835   0.0006946   0.0010037   0.0000016  -0.0002279   0.0000098
    7   0.0000862  -0.0000137  -0.0000038   0.0000275   0.0000297  -0.0000470
    8  -0.0007183  -0.0003084   0.0002268   0.0000299   0.0000481  -0.0000246
    9   0.0006594   0.0002829   0.0000083   0.0000471   0.0000246  -0.0000723
   10  -0.0012241  -0.0009611   0.0001521   0.0000704   0.0003866   0.0002660
   11   0.0005150   0.0004053  -0.0002299  -0.0001314  -0.0003178  -0.0002090
   12  -0.0013080   0.0000510  -0.0001484  -0.0000115  -0.0000471   0.0000740
   13  -0.0005162   0.0001657  -0.0000467   0.0000546   0.0000071  -0.0000855
   14  -0.0004599   0.0001038   0.0000066   0.0001131   0.0000614  -0.0001145
   15  -0.0001894  -0.0000214  -0.0000691   0.0000191   0.0000355  -0.0000603
   16   0.0007965   0.0006623   0.0001859  -0.0000693  -0.0000382   0.0000005
   17  -0.0004607   0.0000376   0.0005581   0.0001682   0.0003622   0.0002462
   18  -0.0002638  -0.0001276   0.0001678   0.0000527   0.0001871   0.0000228
   19  -0.0006747   0.0000341   0.0000429   0.0000645   0.0000894  -0.0000304
   20  -0.0000511  -0.0000335   0.0000359   0.0000082  -0.0000002  -0.0000428
   21   0.0001629   0.0000116   0.0000184   0.0000119   0.0000239   0.0000024
   22   0.0000913  -0.0006355  -0.0010436  -0.0003213  -0.0006292  -0.0002404
   23  -0.0007717  -0.0003397   0.0001195   0.0000866   0.0002275  -0.0004727
   24  -0.0011460   0.0001247  -0.0000258  -0.0001282  -0.0001282  -0.0000923
   25  -0.0001509   0.0000214   0.0000066   0.0000405   0.0000703   0.0000114
   26   0.0003138  -0.0000402   0.0000486  -0.0000592  -0.0001174  -0.0000078
   27   0.0001084   0.0000187  -0.0000292   0.0000106  -0.0000495  -0.0000168
   28  -0.0001367   0.0031055   0.0010983  -0.0001382   0.0005018   0.0005888
   29  -0.0031102  -0.0024236  -0.0004192  -0.0002084   0.0002881   0.0008977
   30   0.0010955   0.0004182  -0.0003031   0.0000816  -0.0004025   0.0002433
   31  -0.0001345   0.0002069   0.0000804  -0.0010542   0.0002246   0.0009065
   32  -0.0005042   0.0002892   0.0004064  -0.0002201   0.0002819  -0.0003078
   33   0.0005903  -0.0008966   0.0002442   0.0009045   0.0003025  -0.0004711
   34  -0.1658991  -0.1022994   0.0412616   0.0111359   0.0124040  -0.0058228
   35  -0.0472287  -0.2453350   0.0671745  -0.0128121  -0.0155174   0.0062848
   36   0.0184937   0.0651323  -0.0863084   0.0050819   0.0072757   0.0009921
   37   0.0598571   0.0187355  -0.0068084  -0.0013534  -0.0033782   0.0013394
   38  -0.0190468  -0.0492489   0.0216148  -0.0031106  -0.0017356   0.0026560
   39   0.0070673   0.0216319  -0.0004034   0.0011361   0.0028550   0.0047477
   40  -0.0013350   0.0030983  -0.0011503   0.0005631   0.0006897  -0.0002913
   41   0.0033664  -0.0017515   0.0028579  -0.0006945  -0.0006968   0.0003062
   42  -0.0013628   0.0026510   0.0047423   0.0002889   0.0003055   0.0001970
   43  -0.0515371  -0.0272366   0.0098957  -0.0008430  -0.0008968   0.0001261
   44  -0.0272061  -0.0141266   0.0047054  -0.0006842   0.0000147  -0.0004958
   45   0.0101821   0.0048106  -0.0027929   0.0002338  -0.0003646  -0.0007434
   46   0.0006364   0.0018171  -0.0005276   0.0001448   0.0001136  -0.0000666
   47   0.0009808  -0.0020250   0.0000889  -0.0000015   0.0000062  -0.0000314
   48  -0.0002427   0.0004194  -0.0010016   0.0000073  -0.0001026  -0.0002852
   49  -0.0260268   0.0216106  -0.0087068  -0.0039227  -0.0004934   0.0002684
   50   0.0704340   0.0286257  -0.0081592  -0.0013889   0.0016007   0.0018366
   51  -0.0261640  -0.0089097   0.0081260   0.0005423   0.0015305   0.0047519
   52   0.0031327   0.0039845  -0.0015035  -0.0012327  -0.0003464   0.0002110
   53  -0.0002447  -0.0029473   0.0025066   0.0008571   0.0003467  -0.0000721
   54  -0.0000671   0.0024265   0.0031238  -0.0003337  -0.0000110   0.0002351
   55  -0.3243585   0.0428369  -0.0153805  -0.0128981  -0.0026088   0.0015333
   56  -0.0181391  -0.1040494   0.0174480   0.0259366   0.0019429  -0.0000194
   57   0.0070691   0.0181091  -0.0635321  -0.0100562   0.0000842   0.0026143
   58  -0.0211858  -0.0362453   0.0136659   0.0007204  -0.0012882   0.0005093
   59  -0.0143430  -0.0149622   0.0074354   0.0005498   0.0006442  -0.0012242
   60   0.0054400   0.0074020   0.0014938  -0.0002314  -0.0012452  -0.0021310
   61   0.6790544  -0.0315603   0.0147746  -0.1218538   0.1133576  -0.0459848
   62  -0.0315603   0.6447978  -0.1984406   0.1112856  -0.2428262   0.0841555
   63   0.0147746  -0.1984406   0.2001028  -0.0448989   0.0829428  -0.0678518
   64  -0.1218538   0.1112856  -0.0448989   0.1301636  -0.1194623   0.0470188
   65   0.1133576  -0.2428262   0.0829428  -0.1194623   0.2555580  -0.0915392
   66  -0.0459848   0.0841555  -0.0678518   0.0470188  -0.0915392   0.0606828
 **********************************************************************
 **                                                                  **
 **                       VIBRATIONAL ANALYSIS                       **
 **                       --------------------                       **
 **                                                                  **
 **        VIBRATIONAL FREQUENCIES (CM**-1) AND NORMAL MODES         **
 **     FORCE CONSTANTS (mDYN/ANGSTROM) AND REDUCED MASSES (AMU)     **
 **                  INFRARED INTENSITIES (KM/MOL)                   **
 **                                                                  **
 **********************************************************************


 Mode:                 1                      2                      3
 Frequency:        24.41                  37.83                  47.66
 Force Cnst:      0.0079                 0.0117                 0.0218
 Red. Mass:      22.6128                13.9169                16.3132
 IR Active:          YES                    YES                    YES
 IR Intens:        0.000                  0.293                  0.294
 Raman Active:       YES                    YES                    YES
               X      Y      Z        X      Y      Z        X      Y      Z
 C          0.000 -0.002 -0.002   -0.000  0.008 -0.286    0.000 -0.232  0.031
 C         -0.006 -0.049  0.132   -0.033  0.010 -0.235   -0.085 -0.184  0.048
 H         -0.015 -0.091  0.227   -0.061  0.012 -0.284   -0.154 -0.232  0.063
 C         -0.006 -0.053  0.148   -0.033 -0.004 -0.083   -0.090 -0.058  0.023
 Cl        -0.005 -0.132  0.356   -0.081 -0.007 -0.001   -0.224  0.017  0.025
 C         -0.006 -0.000  0.000    0.000 -0.021  0.025   -0.000  0.017 -0.019
 Cl        -0.006  0.002  0.002    0.001 -0.074  0.321   -0.001  0.220 -0.146
 C         -0.003  0.052 -0.149    0.033 -0.004 -0.081    0.090 -0.058  0.025
 Cl         0.000  0.132 -0.356    0.082 -0.008  0.003    0.224  0.016  0.030
 C         -0.004  0.045 -0.136    0.033  0.009 -0.233    0.085 -0.184  0.049
 H         -0.011  0.086 -0.231    0.061  0.011 -0.281    0.154 -0.232  0.064
 C         -0.000 -0.003 -0.003   -0.000 -0.010 -0.286    0.000 -0.232 -0.028
 C          0.006 -0.049 -0.136   -0.032 -0.011 -0.234    0.085 -0.184 -0.045
 H          0.015 -0.091 -0.232   -0.060 -0.013 -0.282    0.154 -0.232 -0.060
 C          0.005 -0.053 -0.149   -0.033  0.004 -0.081    0.090 -0.058 -0.022
 Cl         0.004 -0.131 -0.356   -0.080  0.008  0.002    0.225  0.017 -0.025
 C          0.006  0.000  0.000   -0.001  0.021  0.025    0.000  0.017  0.019
 Cl         0.006  0.002  0.003   -0.001  0.076  0.322    0.000  0.220  0.143
 C          0.004  0.052  0.148    0.032  0.003 -0.082   -0.090 -0.058 -0.024
 Cl         0.001  0.133  0.356    0.080  0.007 -0.001   -0.224  0.016 -0.030
 C          0.004  0.045  0.132    0.032 -0.011 -0.235   -0.085 -0.184 -0.047
 H          0.012  0.086  0.227    0.060 -0.014 -0.284   -0.155 -0.232 -0.062
 TransDip  -0.000 -0.000 -0.000    0.000 -0.000 -0.017   -0.000 -0.017  0.000

 Mode:                 4                      5                      6
 Frequency:        74.50                  85.63                 156.84
 Force Cnst:      0.0914                 0.0964                 0.3900
 Red. Mass:      27.9625                22.3104                26.9134
 IR Active:          YES                    YES                    YES
 IR Intens:        0.045                  0.115                  0.000
 Raman Active:       YES                    YES                    YES
               X      Y      Z        X      Y      Z        X      Y      Z
 C          0.000 -0.131 -0.027   -0.000 -0.002 -0.285   -0.047  0.000  0.001
 C         -0.042 -0.086 -0.081   -0.028 -0.021 -0.190   -0.120 -0.003  0.023
 H         -0.075 -0.091 -0.119   -0.053 -0.045 -0.168   -0.153 -0.032  0.038
 C         -0.047 -0.022 -0.082   -0.030 -0.031 -0.064   -0.147  0.012  0.016
 Cl        -0.132  0.102 -0.288   -0.081 -0.129  0.271   -0.377  0.127  0.036
 C          0.000 -0.029  0.029    0.000  0.003 -0.101   -0.153 -0.001  0.002
 Cl         0.001 -0.069  0.387   -0.000  0.105 -0.227   -0.173 -0.000 -0.000
 C          0.047 -0.022 -0.082    0.031 -0.031 -0.064   -0.147 -0.013 -0.011
 Cl         0.131  0.102 -0.286    0.082 -0.129  0.271   -0.378 -0.127 -0.037
 C          0.042 -0.086 -0.081    0.028 -0.021 -0.190   -0.120  0.002 -0.018
 H          0.075 -0.091 -0.119    0.053 -0.045 -0.168   -0.153  0.031 -0.035
 C         -0.000 -0.130  0.027   -0.000  0.002 -0.285    0.047  0.000 -0.003
 C          0.042 -0.086  0.081   -0.028  0.021 -0.189    0.120 -0.003 -0.025
 H          0.074 -0.091  0.119   -0.053  0.045 -0.168    0.153 -0.032 -0.041
 C          0.046 -0.022  0.082   -0.031  0.031 -0.063    0.147  0.012 -0.016
 Cl         0.131  0.101  0.288   -0.082  0.128  0.271    0.376  0.127 -0.034
 C          0.000 -0.029 -0.028   -0.000 -0.003 -0.101    0.152 -0.000 -0.003
 Cl         0.000 -0.069 -0.386   -0.000 -0.105 -0.227    0.173  0.000 -0.000
 C         -0.047 -0.021  0.082    0.030  0.031 -0.064    0.147 -0.012  0.011
 Cl        -0.132  0.102  0.286    0.081  0.129  0.271    0.379 -0.126  0.038
 C         -0.042 -0.086  0.081    0.028  0.021 -0.190    0.120  0.003  0.018
 H         -0.075 -0.091  0.119    0.053  0.045 -0.168    0.154  0.032  0.034
 TransDip  -0.000 -0.007  0.000   -0.000 -0.000 -0.011    0.000  0.000 -0.000

 Mode:                 7                      8                      9
 Frequency:       174.84                 195.13                 203.84
 Force Cnst:      0.2182                 0.4122                 0.1163
 Red. Mass:      12.1181                18.3759                 4.7490
 IR Active:          YES                    YES                    YES
 IR Intens:        0.028                  0.006                  0.082
 Raman Active:       YES                    YES                    YES
               X      Y      Z        X      Y      Z        X      Y      Z
 C         -0.000  0.019 -0.170    0.000 -0.132  0.031   -0.003 -0.001  0.000
 C          0.000  0.047 -0.264   -0.000 -0.197  0.100   -0.003  0.082 -0.227
 H         -0.000  0.015 -0.186   -0.006 -0.187  0.061   -0.005  0.145 -0.388
 C         -0.009  0.062 -0.265   -0.018 -0.185  0.131   -0.003  0.037 -0.106
 Cl        -0.069 -0.045  0.098   -0.268 -0.000 -0.065    0.004 -0.028  0.056
 C         -0.001  0.067 -0.259    0.000 -0.167  0.142   -0.005 -0.001  0.002
 Cl        -0.000 -0.013  0.058   -0.000 -0.113 -0.087   -0.006 -0.002 -0.001
 C          0.007  0.062 -0.265    0.019 -0.182  0.122   -0.003 -0.040  0.109
 Cl         0.066 -0.047  0.097    0.269 -0.000 -0.060    0.009  0.030 -0.057
 C         -0.001  0.047 -0.265    0.001 -0.190  0.082   -0.003 -0.086  0.229
 H         -0.001  0.015 -0.187    0.007 -0.176  0.031   -0.004 -0.148  0.389
 C         -0.000  0.019  0.170   -0.000  0.132  0.030   -0.003  0.001 -0.000
 C         -0.001  0.047  0.263   -0.001  0.196  0.097   -0.003 -0.083 -0.229
 H         -0.000  0.014  0.183   -0.006  0.186  0.057   -0.004 -0.146 -0.391
 C          0.008  0.062  0.264   -0.019  0.184  0.129   -0.003 -0.038 -0.107
 Cl         0.069 -0.044 -0.098   -0.269  0.001 -0.064    0.004  0.028  0.057
 C          0.000  0.067  0.260   -0.000  0.167  0.141   -0.005  0.001  0.001
 Cl         0.001 -0.013 -0.058   -0.000  0.112 -0.086   -0.006  0.002 -0.001
 C         -0.008  0.062  0.266    0.018  0.182  0.123   -0.003  0.041  0.109
 Cl        -0.065 -0.048 -0.098    0.269  0.000 -0.059    0.008 -0.029 -0.057
 C          0.001  0.049  0.267    0.000  0.191  0.083   -0.003  0.086  0.229
 H          0.001  0.017  0.189    0.006  0.177  0.034   -0.005  0.149  0.391
 TransDip  -0.000 -0.005 -0.000   -0.000  0.000 -0.002    0.009  0.000 -0.000

 Mode:                10                     11                     12
 Frequency:       208.02                 214.40                 218.32
 Force Cnst:      0.6500                 0.9081                 0.1383
 Red. Mass:      25.4931                33.5284                 4.9241
 IR Active:          YES                    YES                    YES
 IR Intens:        0.149                  0.087                  0.000
 Raman Active:       YES                    YES                    YES
               X      Y      Z        X      Y      Z        X      Y      Z
 C         -0.116  0.000 -0.000    0.001 -0.050 -0.012   -0.001 -0.001 -0.000
 C         -0.134  0.019  0.044   -0.018 -0.029 -0.025   -0.015 -0.080  0.234
 H         -0.148  0.004  0.065   -0.015 -0.033 -0.013   -0.031 -0.148  0.384
 C         -0.133 -0.001  0.015   -0.032 -0.065 -0.056   -0.016 -0.041  0.118
 Cl         0.273 -0.221 -0.091    0.189 -0.207 -0.069    0.018  0.003 -0.061
 C         -0.200  0.000 -0.000    0.003 -0.035 -0.052   -0.026 -0.003  0.002
 Cl        -0.240  0.001  0.001    0.002  0.513  0.199   -0.031  0.010  0.003
 C         -0.133  0.003 -0.016    0.035 -0.065 -0.054   -0.015  0.034 -0.115
 Cl         0.268  0.221  0.091   -0.192 -0.211 -0.071    0.015 -0.012  0.056
 C         -0.134 -0.017 -0.044    0.021 -0.030 -0.021   -0.015  0.076 -0.232
 H         -0.148 -0.002 -0.065    0.019 -0.035 -0.006   -0.031  0.145 -0.385
 C         -0.116 -0.001 -0.000    0.001 -0.049  0.012    0.001  0.002 -0.001
 C         -0.134 -0.020  0.041    0.020 -0.029  0.024    0.015 -0.075 -0.232
 H         -0.148 -0.005  0.061    0.017 -0.033  0.010    0.032 -0.144 -0.383
 C         -0.132  0.000  0.014    0.034 -0.064  0.056    0.015 -0.034 -0.115
 Cl         0.270  0.219 -0.089   -0.193 -0.209  0.069   -0.016  0.011  0.056
 C         -0.200 -0.001 -0.000    0.001 -0.034  0.053    0.027  0.003  0.002
 Cl        -0.240  0.004 -0.002    0.002  0.510 -0.199    0.032 -0.009  0.003
 C         -0.133 -0.003 -0.015   -0.033 -0.064  0.056    0.016  0.041  0.116
 Cl         0.270 -0.224  0.092    0.188 -0.206  0.069   -0.018 -0.003 -0.060
 C         -0.134  0.017 -0.043   -0.019 -0.029  0.023    0.015  0.081  0.233
 H         -0.148  0.003 -0.063   -0.016 -0.033  0.010    0.031  0.149  0.383
 TransDip   0.012  0.000 -0.000   -0.000  0.009  0.000    0.000  0.000  0.000

 Mode:                13                     14                     15
 Frequency:       219.37                 239.44                 291.30
 Force Cnst:      0.7387                 0.6155                 0.4840
 Red. Mass:      26.0523                18.2234                 9.6808
 IR Active:          YES                    YES                    YES
 IR Intens:        0.003                  0.000                  1.021
 Raman Active:       YES                    YES                    YES
               X      Y      Z        X      Y      Z        X      Y      Z
 C          0.000  0.083  0.023    0.045  0.000  0.001   -0.000  0.052 -0.231
 C          0.009  0.112 -0.007    0.143 -0.074  0.071   -0.022  0.044 -0.104
 H         -0.000  0.086  0.049    0.192 -0.062  0.119   -0.059  0.082 -0.253
 C          0.034  0.180 -0.055    0.172 -0.041  0.041   -0.007 -0.023  0.219
 Cl        -0.036  0.203  0.106   -0.086  0.149  0.037    0.065  0.055 -0.017
 C         -0.002  0.156 -0.099    0.270 -0.000  0.002    0.001 -0.081  0.377
 Cl        -0.002 -0.438 -0.127    0.355  0.000 -0.001   -0.000 -0.002 -0.079
 C         -0.037  0.189 -0.083    0.172  0.041 -0.038    0.007 -0.023  0.218
 Cl         0.037  0.199  0.119   -0.086 -0.149 -0.037   -0.066  0.055 -0.017
 C         -0.012  0.131 -0.065    0.143  0.074 -0.068    0.022  0.045 -0.105
 H         -0.006  0.122 -0.046    0.193  0.062 -0.118    0.059  0.083 -0.255
 C          0.000 -0.083  0.024   -0.045 -0.000 -0.001    0.000 -0.052 -0.231
 C          0.013 -0.129 -0.059   -0.143 -0.074 -0.070   -0.022 -0.044 -0.104
 H          0.006 -0.119 -0.037   -0.192 -0.061 -0.119   -0.058 -0.082 -0.254
 C          0.038 -0.188 -0.080   -0.172 -0.041 -0.040   -0.007  0.024  0.219
 Cl        -0.040 -0.202  0.119    0.087  0.149 -0.037    0.065 -0.054 -0.018
 C          0.003 -0.157 -0.098   -0.270  0.000 -0.001    0.000  0.081  0.377
 Cl         0.005  0.440 -0.128   -0.355 -0.001 -0.000    0.001  0.002 -0.079
 C         -0.034 -0.180 -0.056   -0.172  0.041  0.039    0.007  0.023  0.218
 Cl         0.034 -0.201  0.107    0.086 -0.149  0.038   -0.066 -0.055 -0.017
 C         -0.009 -0.114 -0.012   -0.143  0.074  0.068    0.022 -0.045 -0.106
 H          0.001 -0.089  0.042   -0.193  0.062  0.118    0.060 -0.083 -0.256
 TransDip  -0.000  0.000 -0.002   -0.000 -0.000 -0.000   -0.000  0.000 -0.032

 Mode:                16                     17                     18
 Frequency:       344.70                 345.89                 356.78
 Force Cnst:      0.4872                 1.9928                 2.2979
 Red. Mass:       6.9593                28.2706                30.6391
 IR Active:          YES                    YES                    YES
 IR Intens:        0.643                  0.042                  0.000
 Raman Active:       YES                    YES                    YES
               X      Y      Z        X      Y      Z        X      Y      Z
 C          0.003  0.107 -0.132   -0.140  0.009 -0.011    0.046  0.002 -0.001
 C          0.035  0.089 -0.179   -0.042 -0.075 -0.040    0.035  0.070  0.011
 H          0.076  0.161 -0.304    0.087 -0.010 -0.015   -0.050  0.032 -0.013
 C          0.021 -0.069  0.091   -0.028 -0.160 -0.051    0.049  0.156  0.048
 Cl        -0.042 -0.015 -0.017   -0.146 -0.309 -0.115    0.182  0.359  0.135
 C         -0.003 -0.152  0.288    0.159 -0.012  0.024   -0.104 -0.003  0.004
 Cl        -0.007  0.037 -0.042    0.326  0.004 -0.004   -0.222  0.000 -0.000
 C         -0.020 -0.075  0.088   -0.033  0.148  0.066    0.049 -0.159 -0.045
 Cl         0.046 -0.026 -0.021   -0.139  0.304  0.113    0.184 -0.359 -0.136
 C         -0.034  0.085 -0.180   -0.048  0.091  0.009    0.034 -0.068 -0.014
 H         -0.080  0.160 -0.303    0.073  0.038 -0.037   -0.053 -0.028  0.007
 C          0.003  0.107  0.131   -0.141  0.010  0.012   -0.045  0.001  0.002
 C         -0.034  0.085  0.180   -0.048  0.090 -0.010   -0.034  0.069 -0.011
 H         -0.080  0.160  0.303    0.073  0.038  0.037    0.051  0.032  0.013
 C         -0.020 -0.075 -0.088   -0.032  0.147 -0.068   -0.049  0.155 -0.049
 Cl         0.048 -0.029  0.022   -0.139  0.306 -0.112   -0.182  0.358 -0.134
 C         -0.004 -0.152 -0.287    0.159 -0.015 -0.028    0.103 -0.003 -0.006
 Cl        -0.008  0.037  0.042    0.327  0.003  0.004    0.221  0.000  0.001
 C          0.021 -0.068 -0.091   -0.029 -0.161  0.049   -0.049 -0.159  0.044
 Cl        -0.040 -0.013  0.016   -0.147 -0.308  0.116   -0.184 -0.358  0.136
 C          0.035  0.089  0.179   -0.042 -0.076  0.041   -0.033 -0.067  0.015
 H          0.075  0.161  0.303    0.087 -0.010  0.018    0.053 -0.028 -0.004
 TransDip   0.000  0.026 -0.000   -0.006  0.001  0.000    0.000  0.000  0.000

 Mode:                19                     20                     21
 Frequency:       424.25                 467.64                 506.52
 Force Cnst:      0.8755                 1.1293                 2.0927
 Red. Mass:       8.2554                 8.7649                13.8443
 IR Active:          YES                    YES                    YES
 IR Intens:        4.292                  0.433                 51.761
 Raman Active:       YES                    YES                    YES
               X      Y      Z        X      Y      Z        X      Y      Z
 C         -0.000  0.252  0.100   -0.000  0.183  0.125   -0.310 -0.000  0.001
 C          0.039  0.167  0.154   -0.095  0.264  0.018   -0.247  0.010  0.001
 H          0.182  0.232  0.204   -0.013  0.332 -0.029   -0.243  0.018  0.002
 C          0.023 -0.041 -0.019   -0.090  0.048  0.005   -0.166  0.031  0.011
 Cl        -0.105 -0.092 -0.035   -0.066 -0.108 -0.037    0.094  0.099  0.037
 C         -0.000 -0.019 -0.122    0.000  0.034  0.112   -0.070 -0.002  0.001
 Cl         0.000  0.003  0.015   -0.000 -0.030 -0.022    0.241  0.001 -0.000
 C         -0.022 -0.041 -0.020    0.090  0.049  0.004   -0.168 -0.033 -0.011
 Cl         0.106 -0.091 -0.036    0.066 -0.108 -0.037    0.094 -0.098 -0.037
 C         -0.040  0.167  0.155    0.094  0.264  0.018   -0.249 -0.010 -0.002
 H         -0.183  0.231  0.206    0.012  0.332 -0.027   -0.247 -0.016 -0.005
 C          0.000  0.252 -0.100   -0.000 -0.183  0.125   -0.310 -0.000  0.001
 C         -0.039  0.167 -0.154   -0.094 -0.264  0.017   -0.247 -0.010  0.002
 H         -0.181  0.232 -0.204   -0.013 -0.333 -0.030   -0.243 -0.017  0.004
 C         -0.023 -0.041  0.019   -0.090 -0.048  0.005   -0.166 -0.032  0.008
 Cl         0.105 -0.092  0.035   -0.066  0.108 -0.037    0.093 -0.098  0.037
 C         -0.000 -0.019  0.122   -0.000 -0.034  0.112   -0.069  0.002  0.001
 Cl         0.000  0.003 -0.015   -0.000  0.030 -0.022    0.241 -0.001  0.000
 C          0.022 -0.041  0.020    0.090 -0.049  0.003   -0.167  0.033 -0.010
 Cl        -0.106 -0.091  0.035    0.066  0.108 -0.037    0.094  0.098 -0.037
 C          0.040  0.167 -0.155    0.094 -0.264  0.019   -0.249  0.009 -0.004
 H          0.183  0.231 -0.206    0.012 -0.331 -0.026   -0.247  0.014 -0.008
 TransDip  -0.000  0.066 -0.000    0.000 -0.000  0.021   -0.230 -0.000 -0.000

 Mode:                22                     23                     24
 Frequency:       517.40                 522.89                 528.04
 Force Cnst:      1.3210                 0.9363                 0.8799
 Red. Mass:       8.3756                 5.8119                 5.3560
 IR Active:          YES                    YES                    YES
 IR Intens:        2.713                  1.908                  0.064
 Raman Active:       YES                    YES                    YES
               X      Y      Z        X      Y      Z        X      Y      Z
 C         -0.000  0.046 -0.021    0.001  0.015  0.216    0.003 -0.000 -0.003
 C          0.211 -0.102  0.016    0.134  0.055 -0.109    0.007  0.019 -0.065
 H          0.305 -0.060  0.050    0.241  0.172 -0.247    0.019  0.092 -0.232
 C          0.199 -0.134 -0.028    0.123 -0.053 -0.085    0.005 -0.067  0.177
 Cl        -0.000  0.079  0.027   -0.016  0.027  0.020   -0.001  0.004 -0.013
 C         -0.000 -0.179 -0.132    0.001 -0.179  0.107    0.004  0.002 -0.002
 Cl         0.000  0.053  0.025   -0.001  0.036 -0.003   -0.011 -0.000  0.000
 C         -0.200 -0.134 -0.033   -0.122 -0.050 -0.094    0.006  0.068 -0.175
 Cl         0.000  0.079  0.028    0.016  0.028  0.021   -0.001 -0.004  0.013
 C         -0.212 -0.103  0.017   -0.133  0.054 -0.105    0.010 -0.021  0.068
 H         -0.307 -0.063  0.055   -0.240  0.167 -0.235    0.023 -0.096  0.239
 C          0.000  0.046  0.020    0.001 -0.014  0.216   -0.002 -0.000 -0.002
 C         -0.212 -0.102 -0.017    0.134 -0.054 -0.106   -0.010  0.042  0.125
 H         -0.307 -0.062 -0.057    0.241 -0.169 -0.237   -0.020  0.178  0.459
 C         -0.200 -0.133  0.034    0.122  0.050 -0.093   -0.007 -0.131 -0.346
 Cl         0.000  0.080 -0.028   -0.017 -0.027  0.020    0.001  0.009  0.025
 C         -0.000 -0.180  0.131    0.000  0.178  0.107   -0.004 -0.003 -0.001
 Cl        -0.001  0.053 -0.025   -0.001 -0.036 -0.003    0.009  0.001 -0.000
 C          0.200 -0.136  0.028   -0.121  0.052 -0.086   -0.003  0.129  0.348
 Cl        -0.000  0.079 -0.028    0.016 -0.028  0.020    0.001 -0.007 -0.026
 C          0.213 -0.102 -0.014   -0.132 -0.055 -0.109   -0.005 -0.042 -0.122
 H          0.309 -0.058 -0.046   -0.239 -0.173 -0.247   -0.010 -0.176 -0.453
 TransDip   0.000 -0.053  0.000    0.001 -0.000 -0.044   -0.008 -0.001  0.001

 Mode:                25                     26                     27
 Frequency:       528.12                 596.38                 612.87
 Force Cnst:      0.8955                 1.8957                 1.3030
 Red. Mass:       5.4496                 9.0463                 5.8876
 IR Active:          YES                    YES                    YES
 IR Intens:        0.722                  0.000                  0.792
 Raman Active:       YES                    YES                    YES
               X      Y      Z        X      Y      Z        X      Y      Z
 C          0.001 -0.001 -0.001    0.071  0.000  0.000   -0.000 -0.205  0.183
 C          0.000  0.044 -0.121    0.227 -0.085 -0.010   -0.090 -0.098 -0.067
 H         -0.006  0.172 -0.456    0.330 -0.025 -0.010   -0.241 -0.110 -0.265
 C          0.000 -0.128  0.353    0.200 -0.058 -0.041   -0.093  0.106 -0.085
 Cl        -0.000  0.007 -0.026   -0.036 -0.029 -0.009    0.018 -0.018  0.003
 C          0.002  0.002 -0.000    0.168 -0.000 -0.001    0.000  0.064  0.195
 Cl        -0.002 -0.000 -0.000   -0.190 -0.000  0.000    0.000 -0.014 -0.015
 C          0.002  0.131 -0.352    0.199  0.058  0.040    0.093  0.106 -0.085
 Cl        -0.001 -0.008  0.025   -0.037  0.029  0.009   -0.018 -0.018  0.003
 C          0.004 -0.044  0.122    0.226  0.085  0.011    0.090 -0.098 -0.067
 H          0.001 -0.174  0.458    0.329  0.026  0.010    0.242 -0.110 -0.264
 C         -0.000  0.000 -0.001   -0.071  0.000  0.001   -0.000  0.206  0.183
 C         -0.002 -0.022 -0.059   -0.227 -0.085  0.010   -0.090  0.098 -0.067
 H         -0.013 -0.083 -0.231   -0.330 -0.026  0.008   -0.241  0.110 -0.267
 C         -0.002  0.066  0.183   -0.200 -0.058  0.040   -0.093 -0.106 -0.086
 Cl         0.000 -0.004 -0.013    0.036 -0.029  0.009    0.018  0.018  0.003
 C         -0.001  0.000 -0.002   -0.167  0.000  0.001   -0.000 -0.063  0.195
 Cl         0.004 -0.000  0.000    0.190 -0.000  0.000    0.000  0.014 -0.015
 C         -0.003 -0.065 -0.182   -0.199  0.058 -0.042    0.093 -0.107 -0.086
 Cl        -0.000  0.003  0.013    0.037  0.029 -0.009   -0.018  0.018  0.003
 C         -0.004  0.025  0.060   -0.226  0.085 -0.011    0.090  0.098 -0.067
 H         -0.015  0.087  0.233   -0.330  0.025 -0.010    0.242  0.109 -0.266
 TransDip   0.027  0.000  0.000   -0.000  0.000 -0.000    0.000 -0.000 -0.028

 Mode:                28                     29                     30
 Frequency:       649.23                 699.60                 706.66
 Force Cnst:      1.9573                 1.3285                 0.9088
 Red. Mass:       7.8817                 4.6071                 3.0888
 IR Active:          YES                    YES                    YES
 IR Intens:        0.041                  5.612                  0.301
 Raman Active:       YES                    YES                    YES
               X      Y      Z        X      Y      Z        X      Y      Z
 C          0.000 -0.088  0.328   -0.000  0.068 -0.141    0.000 -0.065  0.191
 C          0.017  0.016  0.031    0.007 -0.013  0.106   -0.003  0.034 -0.067
 H          0.069  0.159 -0.253    0.042 -0.105  0.391    0.021  0.185 -0.412
 C          0.023  0.055 -0.232    0.010  0.046 -0.174   -0.003 -0.048  0.095
 Cl        -0.001  0.004  0.017   -0.001  0.003  0.005    0.002  0.005  0.001
 C          0.001 -0.133  0.244    0.001 -0.099  0.198   -0.000  0.033 -0.142
 Cl        -0.000  0.009 -0.011   -0.000  0.005 -0.006    0.000 -0.001  0.004
 C         -0.023  0.056 -0.232   -0.010  0.047 -0.174    0.003 -0.048  0.095
 Cl         0.001  0.004  0.017    0.001  0.003  0.005   -0.002  0.005  0.001
 C         -0.017  0.016  0.031   -0.006 -0.013  0.106    0.003  0.034 -0.066
 H         -0.069  0.159 -0.253   -0.041 -0.105  0.390   -0.022  0.184 -0.412
 C          0.001 -0.087 -0.328   -0.000 -0.069 -0.144    0.000 -0.064 -0.189
 C         -0.018  0.016 -0.031    0.006  0.014  0.107    0.003  0.034  0.065
 H         -0.071  0.160  0.254    0.041  0.107  0.398   -0.023  0.184  0.409
 C         -0.024  0.054  0.232    0.010 -0.047 -0.176    0.003 -0.047 -0.093
 Cl         0.001  0.004 -0.017   -0.001 -0.003  0.005   -0.002  0.005 -0.001
 C         -0.000 -0.134 -0.243    0.000  0.100  0.201   -0.000  0.032  0.140
 Cl         0.000  0.009  0.011   -0.000 -0.005 -0.006    0.000 -0.001 -0.004
 C          0.023  0.056  0.232   -0.010 -0.047 -0.176   -0.003 -0.048 -0.093
 Cl        -0.001  0.004 -0.017    0.001 -0.003  0.005    0.002  0.005 -0.001
 C          0.017  0.017 -0.032   -0.006  0.014  0.107   -0.003  0.034  0.065
 H          0.069  0.160  0.253   -0.041  0.108  0.397    0.022  0.184  0.408
 TransDip   0.000 -0.007  0.000    0.000  0.000  0.076    0.001  0.018 -0.000

 Mode:                31                     32                     33
 Frequency:       748.90                 803.05                 805.41
 Force Cnst:      2.9357                 3.7775                 4.0357
 Red. Mass:       8.8842                 9.9418                10.5594
 IR Active:          YES                    YES                    YES
 IR Intens:        0.105                154.540                 27.619
 Raman Active:       YES                    YES                    YES
               X      Y      Z        X      Y      Z        X      Y      Z
 C          0.333  0.001 -0.001    0.000 -0.029  0.033   -0.001  0.012 -0.046
 C         -0.024  0.208  0.078    0.183 -0.110 -0.022    0.210 -0.066 -0.035
 H         -0.275  0.080  0.026    0.088 -0.086 -0.223    0.155 -0.147  0.091
 C         -0.066  0.155  0.054    0.160  0.241  0.084    0.186  0.255  0.099
 Cl        -0.025 -0.033 -0.012   -0.038 -0.079 -0.028   -0.044 -0.085 -0.032
 C         -0.222 -0.000  0.001   -0.001  0.243  0.081    0.000  0.240  0.092
 Cl         0.089  0.000 -0.000   -0.000 -0.001 -0.000   -0.000 -0.000 -0.000
 C         -0.066 -0.155 -0.054   -0.161  0.240  0.084   -0.186  0.254  0.099
 Cl        -0.025  0.033  0.012    0.038 -0.078 -0.028    0.044 -0.085 -0.033
 C         -0.024 -0.208 -0.078   -0.182 -0.111 -0.022   -0.210 -0.065 -0.034
 H         -0.275 -0.081 -0.025   -0.088 -0.087 -0.222   -0.154 -0.146  0.089
 C          0.333 -0.000  0.000    0.000 -0.028 -0.031   -0.001 -0.013 -0.047
 C         -0.024 -0.208  0.078   -0.190 -0.112  0.022    0.204  0.062 -0.034
 H         -0.276 -0.080  0.025   -0.094 -0.091  0.219    0.152  0.143  0.100
 C         -0.066 -0.156  0.054   -0.167  0.250 -0.087    0.180 -0.246  0.096
 Cl        -0.025  0.033 -0.012    0.039 -0.081  0.029   -0.043  0.082 -0.031
 C         -0.221  0.000  0.000    0.000  0.250 -0.084   -0.000 -0.231  0.090
 Cl         0.089 -0.000  0.000    0.000 -0.001  0.000   -0.000  0.000 -0.000
 C         -0.066  0.155 -0.055    0.167  0.248 -0.087   -0.180 -0.246  0.096
 Cl        -0.025 -0.033  0.012   -0.040 -0.081  0.029    0.043  0.082 -0.031
 C         -0.024  0.208 -0.078    0.189 -0.113  0.023   -0.203  0.062 -0.034
 H         -0.276  0.080 -0.026    0.093 -0.091  0.221   -0.152  0.143  0.098
 TransDip  -0.010 -0.000  0.000    0.000  0.398 -0.003   -0.000  0.007  0.168

 Mode:                34                     35                     36
 Frequency:       882.22                 901.96                 903.75
 Force Cnst:      0.6495                 0.6452                 0.6778
 Red. Mass:       1.4163                 1.3461                 1.4085
 IR Active:          YES                    YES                    YES
 IR Intens:       36.018                  1.271                  0.022
 Raman Active:       YES                    YES                    YES
               X      Y      Z        X      Y      Z        X      Y      Z
 C          0.000 -0.018  0.046   -0.003 -0.000  0.000   -0.022 -0.000  0.000
 C         -0.009  0.023 -0.081    0.000 -0.028  0.067   -0.009  0.013 -0.094
 H         -0.006 -0.188  0.455   -0.009  0.149 -0.396   -0.008 -0.223  0.505
 C         -0.010 -0.014  0.021   -0.000  0.005 -0.021   -0.005 -0.031  0.018
 Cl         0.002  0.002 -0.001    0.000 -0.000  0.002    0.003  0.005 -0.001
 C         -0.000 -0.003  0.006    0.003  0.000  0.000    0.026  0.000 -0.000
 Cl         0.000 -0.000 -0.001   -0.001 -0.000 -0.000   -0.005 -0.000  0.000
 C          0.010 -0.014  0.021   -0.000 -0.005  0.021   -0.006  0.031 -0.018
 Cl        -0.002  0.002 -0.001    0.000  0.000 -0.002    0.003 -0.005  0.001
 C          0.009  0.022 -0.080    0.000  0.029 -0.068   -0.009 -0.013  0.093
 H          0.007 -0.185  0.447   -0.009 -0.152  0.403   -0.009  0.222 -0.502
 C         -0.000  0.019  0.047    0.001  0.000  0.000    0.022 -0.000 -0.000
 C         -0.008 -0.023 -0.083    0.002  0.032  0.087    0.009  0.005  0.074
 H         -0.007  0.190  0.460   -0.006 -0.198 -0.508    0.011 -0.178 -0.386
 C         -0.010  0.014  0.021    0.001 -0.012 -0.025    0.005 -0.029 -0.012
 Cl         0.002 -0.002 -0.001   -0.000  0.001  0.002   -0.003  0.004  0.000
 C         -0.000  0.003  0.006   -0.003  0.000  0.000   -0.026  0.000 -0.000
 Cl         0.000  0.000 -0.001    0.001  0.000 -0.000    0.005  0.000  0.000
 C          0.010  0.014  0.021    0.001  0.012  0.025    0.006  0.029  0.012
 Cl        -0.002 -0.002 -0.001   -0.000 -0.001 -0.002   -0.003 -0.004 -0.000
 C          0.008 -0.023 -0.081    0.002 -0.032 -0.089    0.009 -0.005 -0.073
 H          0.006  0.187  0.452   -0.007  0.202  0.516    0.010  0.176  0.381
 TransDip   0.000 -0.000  0.192   -0.036  0.000  0.002    0.005  0.000 -0.001

 Mode:                37                     38                     39
 Frequency:       910.78                 910.91                1045.75
 Force Cnst:      2.8168                 0.8505                 4.1608
 Red. Mass:       5.7633                 1.7396                 6.4576
 IR Active:          YES                    YES                    YES
 IR Intens:        0.035                  0.422                 27.076
 Raman Active:       YES                    YES                    YES
               X      Y      Z        X      Y      Z        X      Y      Z
 C         -0.143 -0.018  0.052    0.023 -0.033  0.098    0.035  0.000  0.000
 C         -0.077 -0.169 -0.066    0.023  0.067 -0.076   -0.093  0.218  0.082
 H         -0.005 -0.147 -0.038    0.005 -0.168  0.495    0.102  0.330  0.114
 C         -0.070 -0.157 -0.059    0.029  0.025  0.033   -0.029 -0.143 -0.053
 Cl         0.025  0.030  0.011   -0.006 -0.007 -0.004    0.003  0.011  0.004
 C          0.134 -0.000  0.004   -0.022 -0.002  0.008    0.277  0.001 -0.000
 Cl        -0.021  0.000 -0.000    0.003  0.001 -0.000   -0.036 -0.000  0.000
 C         -0.088  0.156  0.083   -0.003 -0.026  0.011   -0.029  0.142  0.053
 Cl         0.028 -0.032 -0.014   -0.002  0.003 -0.000    0.003 -0.011 -0.004
 C         -0.088  0.208 -0.020    0.004  0.006 -0.085   -0.092 -0.219 -0.082
 H         -0.009 -0.045  0.526   -0.002 -0.186  0.409    0.102 -0.330 -0.115
 C          0.143 -0.018 -0.052   -0.023 -0.033 -0.097    0.034  0.000  0.000
 C          0.077 -0.168  0.068   -0.023  0.067  0.075   -0.090 -0.210  0.078
 H          0.004 -0.150  0.029   -0.003 -0.164 -0.487    0.098 -0.318  0.111
 C          0.070 -0.157  0.058   -0.029  0.026 -0.033   -0.028  0.138 -0.051
 Cl        -0.025  0.030 -0.011    0.006 -0.007  0.004    0.003 -0.011  0.004
 C         -0.134 -0.000 -0.004    0.022 -0.002 -0.008    0.268 -0.001  0.000
 Cl         0.021  0.000  0.000   -0.003  0.001  0.000   -0.035  0.000 -0.000
 C          0.088  0.157 -0.082    0.003 -0.026 -0.010   -0.029 -0.138  0.051
 Cl        -0.028 -0.032  0.014    0.002  0.003  0.000    0.003  0.011 -0.004
 C          0.088  0.207  0.017   -0.004  0.006  0.084   -0.089  0.210 -0.079
 H          0.009 -0.038 -0.507    0.003 -0.184 -0.402    0.097  0.317 -0.111
 TransDip  -0.000 -0.006  0.000    0.001 -0.021  0.002    0.167  0.000  0.000

 Mode:                40                     41                     42
 Frequency:      1047.75                1111.51                1169.77
 Force Cnst:      3.7643                 2.4105                 2.0160
 Red. Mass:       5.8199                 3.3116                 2.5005
 IR Active:          YES                    YES                    YES
 IR Intens:        0.008                 15.096                129.371
 Raman Active:       YES                    YES                    YES
               X      Y      Z        X      Y      Z        X      Y      Z
 C         -0.013 -0.000 -0.000    0.198 -0.000 -0.000   -0.026 -0.000 -0.000
 C          0.077 -0.214 -0.083   -0.028 -0.086 -0.032   -0.053  0.001  0.000
 H         -0.120 -0.336 -0.099   -0.343 -0.265 -0.095   -0.417 -0.183 -0.063
 C          0.017  0.115  0.044   -0.095 -0.106 -0.039    0.066  0.102  0.036
 Cl        -0.001 -0.008 -0.003    0.011  0.013  0.005   -0.006 -0.012 -0.004
 C         -0.243 -0.001  0.000    0.043  0.000 -0.000    0.162  0.000 -0.000
 Cl         0.032  0.000 -0.000   -0.000 -0.000 -0.000   -0.020 -0.000  0.000
 C          0.017 -0.115 -0.044   -0.095  0.105  0.039    0.067 -0.101 -0.037
 Cl        -0.001  0.008  0.003    0.011 -0.013 -0.005   -0.006  0.012  0.004
 C          0.076  0.214  0.083   -0.028  0.086  0.032   -0.053 -0.001  0.000
 H         -0.122  0.336  0.099   -0.345  0.265  0.096   -0.421  0.183  0.064
 C          0.014  0.000  0.000    0.198 -0.001  0.000   -0.026 -0.000 -0.000
 C         -0.080 -0.221  0.086   -0.028  0.086 -0.032   -0.054 -0.000 -0.000
 H          0.124 -0.347  0.104   -0.345  0.266 -0.096   -0.425  0.187 -0.066
 C         -0.018  0.120 -0.046   -0.095  0.106 -0.039    0.067 -0.103  0.037
 Cl         0.001 -0.008  0.003    0.011 -0.013  0.005   -0.006  0.012 -0.004
 C          0.252 -0.001  0.000    0.043 -0.001  0.000    0.165 -0.000  0.000
 Cl        -0.033  0.000 -0.000   -0.000  0.000 -0.000   -0.020  0.000 -0.000
 C         -0.018 -0.120  0.046   -0.095 -0.105  0.039    0.067  0.103 -0.037
 Cl         0.001  0.008 -0.003    0.011  0.013 -0.005   -0.006 -0.012  0.005
 C         -0.079  0.221 -0.086   -0.028 -0.086  0.032   -0.054  0.001 -0.000
 H          0.124  0.347 -0.103   -0.346 -0.265  0.095   -0.426 -0.186  0.064
 TransDip   0.003  0.000  0.000   -0.124  0.000  0.000    0.364 -0.000 -0.000

 Mode:                43                     44                     45
 Frequency:      1177.71                1222.56                1236.51
 Force Cnst:      1.6869                 1.3883                 1.5563
 Red. Mass:       2.0642                 1.5765                 1.7276
 IR Active:          YES                    YES                    YES
 IR Intens:        0.006                  4.855                 37.601
 Raman Active:       YES                    YES                    YES
               X      Y      Z        X      Y      Z        X      Y      Z
 C          0.016 -0.000 -0.000    0.000  0.005  0.004    0.000  0.007  0.006
 C         -0.052 -0.008 -0.001   -0.027  0.030  0.010    0.033 -0.036 -0.015
 H         -0.425 -0.188 -0.098   -0.446 -0.185 -0.060    0.450  0.163  0.092
 C          0.043  0.078  0.028    0.075  0.030  0.010   -0.081 -0.038 -0.013
 Cl        -0.004 -0.009 -0.003   -0.004 -0.003 -0.001    0.005  0.004  0.001
 C          0.153  0.001 -0.000    0.001 -0.087 -0.031   -0.001  0.100  0.037
 Cl        -0.018 -0.000  0.000   -0.000  0.003  0.001    0.000 -0.003 -0.001
 C          0.045 -0.078 -0.028   -0.076  0.029  0.010    0.081 -0.036 -0.013
 Cl        -0.004  0.009  0.003    0.004 -0.003 -0.001   -0.005  0.003  0.001
 C         -0.053  0.008  0.001    0.027  0.030  0.010   -0.032 -0.036 -0.015
 H         -0.433  0.190  0.099    0.443 -0.182 -0.060   -0.448  0.161  0.091
 C         -0.016  0.000  0.000   -0.000 -0.005  0.004   -0.000  0.008 -0.006
 C          0.052 -0.008  0.001   -0.027 -0.030  0.010   -0.032 -0.036  0.015
 H          0.421 -0.186  0.098   -0.448  0.186 -0.061   -0.445  0.161 -0.093
 C         -0.043  0.077 -0.028    0.076 -0.030  0.010    0.080 -0.037  0.013
 Cl         0.004 -0.009  0.003   -0.004  0.003 -0.001   -0.005  0.003 -0.001
 C         -0.151  0.000 -0.000    0.000  0.088 -0.032    0.001  0.099 -0.037
 Cl         0.018 -0.000  0.000   -0.000 -0.003  0.001   -0.000 -0.003  0.001
 C         -0.044 -0.077  0.028   -0.076 -0.030  0.010   -0.080 -0.036  0.013
 Cl         0.004  0.009 -0.003    0.004  0.003 -0.001    0.005  0.003 -0.001
 C          0.052  0.008 -0.001    0.027 -0.030  0.010    0.032 -0.036  0.015
 H          0.425  0.187 -0.097    0.449  0.185 -0.060    0.444  0.160 -0.090
 TransDip   0.002 -0.000 -0.000    0.000 -0.001  0.071   -0.001 -0.196 -0.001

 Mode:                46                     47                     48
 Frequency:      1281.38                1289.64                1300.39
 Force Cnst:      8.1200                11.7415                 3.4423
 Red. Mass:       8.3937                11.9822                 3.4551
 IR Active:          YES                    YES                    YES
 IR Intens:       16.425                  0.515                  0.005
 Raman Active:       YES                    YES                    YES
               X      Y      Z        X      Y      Z        X      Y      Z
 C          0.006  0.275  0.112   -0.002  0.264  0.079    0.259 -0.002 -0.001
 C         -0.149 -0.114 -0.046   -0.219 -0.112 -0.037    0.050  0.015  0.003
 H         -0.238 -0.166 -0.066   -0.019 -0.003 -0.009   -0.374 -0.216 -0.082
 C          0.139 -0.153 -0.056    0.241 -0.172 -0.063   -0.050 -0.114 -0.042
 Cl         0.005  0.004  0.002    0.003  0.002  0.001    0.004  0.008  0.003
 C         -0.000  0.262  0.094    0.001  0.327  0.117   -0.055 -0.003 -0.001
 Cl         0.000 -0.002 -0.001   -0.000 -0.001 -0.000    0.007  0.000  0.000
 C         -0.141 -0.150 -0.054   -0.241 -0.175 -0.063   -0.049  0.117  0.043
 Cl        -0.005  0.004  0.002   -0.003  0.002  0.001    0.004 -0.009 -0.003
 C          0.151 -0.114 -0.046    0.219 -0.111 -0.037    0.048 -0.013 -0.002
 H          0.216 -0.153 -0.062    0.015 -0.001 -0.009   -0.377  0.217  0.083
 C         -0.005  0.278 -0.112    0.000 -0.261  0.077   -0.259 -0.002  0.001
 C          0.151 -0.114  0.046   -0.217  0.110 -0.036   -0.050  0.016 -0.003
 H          0.235 -0.164  0.068   -0.018  0.001 -0.010    0.375 -0.216  0.083
 C         -0.141 -0.155  0.056    0.240  0.171 -0.062    0.050 -0.114  0.042
 Cl        -0.005  0.004 -0.002    0.003 -0.002  0.001   -0.004  0.008 -0.003
 C          0.001  0.265 -0.096   -0.001 -0.323  0.115    0.055 -0.003  0.001
 Cl        -0.000 -0.002  0.001    0.000  0.001 -0.000   -0.007  0.000 -0.000
 C          0.143 -0.151  0.055   -0.239  0.172 -0.063    0.048  0.117 -0.044
 Cl         0.005  0.004 -0.002   -0.003 -0.002  0.001   -0.004 -0.009  0.003
 C         -0.153 -0.115  0.046    0.217  0.110 -0.036   -0.048 -0.013  0.002
 H         -0.225 -0.158  0.063    0.021  0.003 -0.009    0.375  0.216 -0.082
 TransDip   0.000 -0.130  0.000    0.001 -0.001 -0.023    0.001  0.002  0.000

 Mode:                49                     50                     51
 Frequency:      1385.13                1423.13                1438.11
 Force Cnst:      3.3552                 3.6989                 3.8274
 Red. Mass:       2.9682                 3.0998                 3.1411
 IR Active:          YES                    YES                    YES
 IR Intens:       53.433                 16.031                184.013
 Raman Active:       YES                    YES                    YES
               X      Y      Z        X      Y      Z        X      Y      Z
 C          0.000  0.126  0.061    0.000 -0.149 -0.034    0.078  0.001  0.000
 C          0.125 -0.030 -0.012   -0.129  0.014  0.003   -0.023 -0.069 -0.025
 H         -0.339 -0.287 -0.100    0.345  0.272  0.108    0.416  0.151  0.052
 C         -0.134 -0.014 -0.007    0.097  0.065  0.023   -0.119  0.113  0.042
 Cl         0.004  0.003  0.001   -0.004 -0.004 -0.001    0.002 -0.004 -0.002
 C         -0.000 -0.002 -0.000    0.002 -0.088 -0.032    0.144  0.001  0.000
 Cl         0.000 -0.003 -0.001   -0.000  0.003  0.001   -0.007 -0.000  0.000
 C          0.134 -0.013 -0.007   -0.100  0.062  0.023   -0.117 -0.114 -0.042
 Cl        -0.004  0.003  0.001    0.004 -0.004 -0.001    0.002  0.004  0.002
 C         -0.125 -0.030 -0.012    0.129  0.015  0.003   -0.024  0.069  0.025
 H          0.339 -0.286 -0.100   -0.339  0.269  0.108    0.420 -0.153 -0.054
 C          0.000  0.125 -0.061    0.000  0.150 -0.034    0.080 -0.001  0.000
 C         -0.124 -0.030  0.012   -0.130 -0.014  0.003   -0.022  0.070 -0.025
 H          0.335 -0.285  0.099    0.344 -0.272  0.109    0.418 -0.152  0.053
 C          0.134 -0.014  0.007    0.099 -0.064  0.023   -0.120 -0.113  0.042
 Cl        -0.004  0.003 -0.001   -0.004  0.004 -0.001    0.002  0.004 -0.002
 C          0.000 -0.003  0.000    0.001  0.088 -0.032    0.145 -0.000  0.000
 Cl        -0.000 -0.003  0.001   -0.000 -0.003  0.001   -0.007  0.000 -0.000
 C         -0.134 -0.013  0.006   -0.100 -0.063  0.023   -0.119  0.114 -0.042
 Cl         0.004  0.003 -0.001    0.004  0.004 -0.001    0.002 -0.004  0.002
 C          0.125 -0.030  0.012    0.130 -0.015  0.003   -0.024 -0.069  0.025
 H         -0.337 -0.285  0.099   -0.342 -0.271  0.108    0.421  0.154 -0.053
 TransDip  -0.000 -0.234 -0.000    0.002 -0.001  0.128    0.434 -0.000 -0.001

 Mode:                52                     53                     54
 Frequency:      1472.18                1556.53                1581.95
 Force Cnst:      6.1531                10.0926                13.6677
 Red. Mass:       4.8186                 7.0703                 9.2695
 IR Active:          YES                    YES                    YES
 IR Intens:        0.004                148.040                 15.323
 Raman Active:       YES                    YES                    YES
               X      Y      Z        X      Y      Z        X      Y      Z
 C          0.192  0.001  0.000    0.001 -0.233 -0.091   -0.002  0.370  0.106
 C          0.026 -0.064 -0.026    0.117  0.158  0.060   -0.077 -0.191 -0.067
 H          0.389  0.101  0.062   -0.325 -0.055 -0.049    0.245 -0.034 -0.025
 C         -0.185  0.114  0.042    0.039 -0.158 -0.057   -0.075  0.157  0.060
 Cl         0.003 -0.004 -0.001   -0.001  0.001  0.001    0.002 -0.000 -0.000
 C          0.171  0.000 -0.000   -0.001  0.244  0.088    0.001 -0.244 -0.089
 Cl        -0.006 -0.000  0.000   -0.000 -0.003 -0.001    0.000  0.003  0.001
 C         -0.183 -0.114 -0.042   -0.037 -0.158 -0.057    0.073  0.157  0.059
 Cl         0.003  0.004  0.001    0.001  0.001  0.001   -0.002 -0.000 -0.000
 C          0.025  0.064  0.026   -0.120  0.158  0.060    0.081 -0.191 -0.067
 H          0.388 -0.101 -0.062    0.328 -0.056 -0.050   -0.249 -0.032 -0.024
 C         -0.191 -0.000 -0.000   -0.000 -0.235  0.092    0.001 -0.369  0.106
 C         -0.026 -0.063  0.025   -0.120  0.160 -0.061   -0.080  0.191 -0.067
 H         -0.386  0.101 -0.063    0.329 -0.057  0.050    0.248  0.031 -0.023
 C          0.183  0.113 -0.041   -0.037 -0.158  0.057   -0.072 -0.156  0.059
 Cl        -0.003 -0.004  0.001    0.001  0.001 -0.000    0.002  0.000 -0.000
 C         -0.170 -0.001 -0.000   -0.000  0.245 -0.089   -0.000  0.242 -0.089
 Cl         0.006  0.000  0.000   -0.000 -0.003  0.001   -0.000 -0.003  0.001
 C          0.183 -0.112  0.041    0.039 -0.158  0.058    0.075 -0.156  0.059
 Cl        -0.003  0.004 -0.001   -0.001  0.001 -0.001   -0.002  0.000 -0.000
 C         -0.026  0.063 -0.025    0.118  0.159 -0.060    0.076  0.189 -0.066
 H         -0.383 -0.099  0.061   -0.324 -0.053  0.048   -0.240  0.036 -0.026
 TransDip   0.002  0.000 -0.001    0.001 -0.390  0.000   -0.000  0.001  0.125

 Mode:                55                     56                     57
 Frequency:      1615.62                1619.08                3205.28
 Force Cnst:      9.6406                 8.8506                 6.6074
 Red. Mass:       6.2686                 5.7304                 1.0916
 IR Active:          YES                    YES                    YES
 IR Intens:       41.781                  0.010                  0.158
 Raman Active:       YES                    YES                    YES
               X      Y      Z        X      Y      Z        X      Y      Z
 C         -0.161 -0.001 -0.000   -0.230 -0.002 -0.000   -0.002  0.002  0.001
 C          0.249  0.085  0.030    0.217  0.078  0.032    0.006 -0.008 -0.003
 H         -0.299 -0.204 -0.071   -0.310 -0.190 -0.089   -0.060  0.100  0.040
 C         -0.191  0.023  0.008   -0.149  0.011  0.004   -0.000 -0.000  0.000
 Cl         0.001 -0.001 -0.000    0.001 -0.000 -0.000    0.000  0.000  0.000
 C          0.086  0.001  0.000    0.060  0.001  0.000    0.000  0.000  0.000
 Cl         0.001 -0.000 -0.000    0.002 -0.000 -0.000   -0.000  0.000 -0.000
 C         -0.190 -0.024 -0.008   -0.148 -0.013 -0.004    0.003 -0.001 -0.000
 Cl         0.001  0.001  0.000    0.001  0.000  0.000   -0.000  0.000  0.000
 C          0.247 -0.083 -0.030    0.216 -0.075 -0.031   -0.036 -0.060 -0.024
 H         -0.297  0.201  0.071   -0.307  0.188  0.089    0.405  0.685  0.270
 C         -0.153 -0.001  0.000    0.235  0.002 -0.000   -0.001 -0.002  0.000
 C          0.240 -0.081  0.029   -0.223  0.078 -0.032    0.004  0.006 -0.003
 H         -0.286  0.197 -0.068    0.315 -0.196  0.091   -0.046 -0.077  0.030
 C         -0.187 -0.024  0.008    0.154  0.014 -0.005   -0.000  0.000  0.000
 Cl         0.001  0.001 -0.000   -0.001 -0.000  0.000    0.000 -0.000  0.000
 C          0.084  0.001 -0.000   -0.063 -0.001  0.000    0.000 -0.000  0.000
 Cl         0.001 -0.000  0.000   -0.002  0.000 -0.000   -0.000  0.000 -0.000
 C         -0.186  0.023 -0.008    0.153 -0.012  0.004    0.002  0.001 -0.000
 Cl         0.001 -0.001  0.000   -0.001  0.000 -0.000   -0.000 -0.000  0.000
 C          0.242  0.082 -0.029   -0.224 -0.080  0.033   -0.022  0.036 -0.014
 H         -0.289 -0.197  0.068    0.318  0.194 -0.090    0.246 -0.416  0.165
 TransDip  -0.207 -0.002  0.000    0.003 -0.000 -0.001   -0.011  0.004  0.004

 Mode:                58                     59                     60
 Frequency:      3206.88                3209.70                3210.96
 Force Cnst:      6.6155                 6.6215                 6.6297
 Red. Mass:       1.0918                 1.0909                 1.0914
 IR Active:          YES                    YES                    YES
 IR Intens:        0.260                  0.330                  0.153
 Raman Active:       YES                    YES                    YES
               X      Y      Z        X      Y      Z        X      Y      Z
 C          0.002  0.002  0.000   -0.001  0.001  0.001    0.001  0.001  0.000
 C          0.032 -0.054 -0.021    0.006 -0.010 -0.004    0.026 -0.044 -0.018
 H         -0.365  0.613  0.242   -0.070  0.117  0.046   -0.302  0.507  0.200
 C         -0.003 -0.001 -0.000   -0.000 -0.000 -0.000   -0.002 -0.001 -0.000
 Cl         0.000  0.000  0.000    0.000  0.000  0.000    0.000  0.000  0.000
 C         -0.000  0.000  0.000    0.000  0.000  0.000   -0.000  0.000  0.000
 Cl         0.000  0.000 -0.000   -0.000  0.000 -0.000    0.000  0.000 -0.000
 C         -0.000  0.000  0.000    0.002 -0.000 -0.000   -0.000  0.000  0.000
 Cl         0.000 -0.000 -0.000   -0.000  0.000  0.000    0.000 -0.000 -0.000
 C          0.005  0.010  0.004   -0.021 -0.036 -0.014    0.005  0.008  0.003
 H         -0.067 -0.114 -0.045    0.243  0.410  0.161   -0.055 -0.092 -0.036
 C          0.002 -0.001  0.000    0.001  0.002 -0.001   -0.002  0.001 -0.000
 C          0.027  0.045 -0.018   -0.007 -0.010  0.004   -0.032 -0.053  0.021
 H         -0.307 -0.515  0.203    0.074  0.123 -0.049    0.363  0.609 -0.239
 C         -0.002  0.001 -0.000    0.000 -0.000  0.000    0.002 -0.001  0.000
 Cl         0.000 -0.000  0.000   -0.000  0.000 -0.000   -0.000  0.000 -0.000
 C         -0.000 -0.000  0.000   -0.000  0.001 -0.000    0.000  0.000 -0.000
 Cl         0.000 -0.000 -0.000    0.000  0.000  0.000   -0.000  0.000  0.000
 C         -0.000 -0.000  0.000   -0.003 -0.001  0.000    0.001  0.000 -0.000
 Cl        -0.000  0.000 -0.000    0.000  0.000 -0.000   -0.000 -0.000  0.000
 C          0.002 -0.005  0.002    0.035 -0.059  0.024   -0.007  0.013 -0.005
 H         -0.033  0.057 -0.022   -0.403  0.679 -0.269    0.084 -0.142  0.056
 TransDip   0.016  0.001  0.003    0.003  0.018 -0.001   -0.002  0.012 -0.000

 STANDARD THERMODYNAMIC QUANTITIES AT   298.15 K  AND     1.00 ATM

   This Molecule has  0 Imaginary Frequencies
   Zero point vibrational energy:       77.015 kcal/mol

   Atom    1 Element C  Has Mass   12.00000
   Atom    2 Element C  Has Mass   12.00000
   Atom    3 Element H  Has Mass    1.00783
   Atom    4 Element C  Has Mass   12.00000
   Atom    5 Element Cl Has Mass   34.96885
   Atom    6 Element C  Has Mass   12.00000
   Atom    7 Element Cl Has Mass   34.96885
   Atom    8 Element C  Has Mass   12.00000
   Atom    9 Element Cl Has Mass   34.96885
   Atom   10 Element C  Has Mass   12.00000
   Atom   11 Element H  Has Mass    1.00783
   Atom   12 Element C  Has Mass   12.00000
   Atom   13 Element C  Has Mass   12.00000
   Atom   14 Element H  Has Mass    1.00783
   Atom   15 Element C  Has Mass   12.00000
   Atom   16 Element Cl Has Mass   34.96885
   Atom   17 Element C  Has Mass   12.00000
   Atom   18 Element Cl Has Mass   34.96885
   Atom   19 Element C  Has Mass   12.00000
   Atom   20 Element Cl Has Mass   34.96885
   Atom   21 Element C  Has Mass   12.00000
   Atom   22 Element H  Has Mass    1.00783
   Molecular Mass:   357.844420 amu
   Principal axes and moments of inertia in amu*Bohr^2:
                             1           2           3
    Eigenvalues --     4313.46188 17172.52368 20451.95834
          X               1.00000    -0.00000     0.00000
          Y               0.00000     1.00000    -0.00000
          Z              -0.00000     0.00000     1.00000
   Rotational Symmetry Number is   1
   The Molecule is an Asymmetric Top
   Translational Enthalpy:        0.889 kcal/mol
   Rotational Enthalpy:           0.889 kcal/mol
   Vibrational Enthalpy:         85.588 kcal/mol
   gas constant (RT):             0.592 kcal/mol
   Translational Entropy:        43.518  cal/mol.K
   Rotational Entropy:           35.670  cal/mol.K
   Vibrational Entropy:          56.786  cal/mol.K

   Total Enthalpy:               87.958 kcal/mol
   Total Entropy:               135.974  cal/mol.K

 ======================================================================

 STANDARD THERMODYNAMIC QUANTITIES FOR ANHARMONIC VIBRATION -- TOSH

   Zero point vibrational energy: ************ kcal/mol

   Vibrational Enthalpy:       Infinity kcal/mol
   Vibrational Entropy:             NaN  cal/mol.K

   Total Enthalpy:             Infinity kcal/mol
   Total Entropy:                   NaN  cal/mol.K

 ======================================================================

 STANDARD THERMODYNAMIC QUANTITIES FOR ANHARMONIC VIBRATION -- VPT2

   Zero point vibrational energy: ************ kcal/mol

   Vibrational Enthalpy:       Infinity kcal/mol
   Vibrational Entropy:             NaN  cal/mol.K

   Total Enthalpy:             Infinity kcal/mol
   Total Entropy:                   NaN  cal/mol.K

 ======================================================================

Archival summary:
1\1\december\FREQ\ProcedureUnspecified\BasisUnspecified\l6124\taweetha\ThuJan1615:36:592020ThuJan1615:36:592020\0\\#,FREQ,ProcedureUnspecified,BasisUnspecified,\\0,1\Cl\C,1,1.73476\C,2,1.40194,1,121.052\C,3,1.38955,2,121.088,1,-179.941,0\H,4,1.08185,3,118.683,2,178.306,0\C,4,1.39798,3,120.653,2,-0.148583,0\C,6,1.39767,4,118.603,3,0.071238,0\H,7,1.0819,6,120.562,4,-178.26,0\C,7,1.38963,6,120.68,4,0.0203413,0\C,6,1.48428,4,120.645,3,-179.951,0\C,10,1.39772,6,120.633,4,39.9835,0\H,11,1.08192,10,120.645,6,1.83278,0\C,11,1.38949,10,120.68,6,-179.799,0\C,10,1.39792,6,120.781,4,-139.891,0\H,14,1.08213,10,120.658,6,1.58283,0\C,14,1.38991,10,120.662,6,179.903,0\C,16,1.40184,14,121.088,10,-0.102534,0\Cl,17,1.73486,16,121.083,14,-179.885,0\Cl,16,1.74646,14,118.165,10,-179.374,0\Cl,9,1.74648,7,118.13,6,-179.394,0\Cl,13,1.74677,11,118.105,10,-179.545,0\Cl,3,1.74685,2,120.743,1,-0.434372,0\\\@

 Total job time:  14901.14s(wall), 14899.48s(cpu) 
 Thu Jan 16 15:36:59 2020

        *************************************************************
        *                                                           *
        *  Thank you very much for using Q-Chem.  Have a nice day.  *
        *                                                           *
        *************************************************************
