# Supplementary material for: Quantum Chemical Investigation of Polychlorinated Dibenzodioxins, Dibenzofurans and Biphenyls: Relative Stability and Planarity Analysis
Source: Molecules. 2020 Dec 3;25(23):5697. doi: 10.3390/molecules25235697 (PMC7730433; doi:10.3390/molecules25235697)
Supplement: Supplementary file 1 [file molecules-25-05697-s001.zip › PCB/B3LYP/HClClClHHClClHH.out]

                  Welcome to Q-Chem
     A Quantum Leap Into The Future Of Chemistry


 Q-Chem 5.2 (devel), Q-Chem, Inc., Pleasanton, CA (2019)

 Yihan Shao,  Zhengting Gan,  E. Epifanovsky,  A. T. B. Gilbert,  M. Wormit,  
 J. Kussmann,  A. W. Lange,  A. Behn,  Jia Deng,  Xintian Feng,  D. Ghosh,  
 M. Goldey,  P. R. Horn,  L. D. Jacobson,  I. Kaliman,  T. Kus,  A. Landau,  
 Jie Liu,  E. I. Proynov,  R. M. Richard,  R. P. Steele,  E. J. Sundstrom,  
 H. L. Woodcock III,  P. M. Zimmerman,  D. Zuev,  B. Albrecht,  E. Alguire,  
 S. A. Baeppler,  D. Barton,  Z. Benda,  Y. A. Bernard,  E. J. Berquist,  
 K. B. Bravaya,  H. Burton,  D. Casanova,  Chun-Min Chang,  Yunqing Chen,  
 A. Chien,  K. D. Closser,  M. P. Coons,  S. Coriani,  S. Dasgupta,  
 A. L. Dempwolff,  M. Diedenhofen,  Hainam Do,  R. G. Edgar,  Po-Tung Fang,  
 S. Faraji,  S. Fatehi,  Qingguo Feng,  K. D. Fenk,  J. Fosso-Tande,  
 J. Gayvert,  Qinghui Ge,  A. Ghysels,  G. Gidofalvi,  J. Gomes,  
 J. Gonthier,  A. Gunina,  D. Hait,  M. W. D. Hanson-Heine,  
 P. H. P. Harbach,  A. W. Hauser,  M. F. Herbst,  J. E. Herr,  
 E. G. Hohenstein,  Z. C. Holden,  Kerwin Hui,  B. C. Huynh,  T.-C. Jagau,  
 Hyunjun Ji,  B. Kaduk,  K. Khistyaev,  Jaehoon Kim,  P. Klunzinger,  K. Koh,  
 D. Kosenkov,  L. Koulias,  T. Kowalczyk,  C. M. Krauter,  A. Kunitsa,  
 Ka Un Lao,  A. Laurent,  K. V. Lawler,  Joonho Lee,  D. Lefrancois,  
 S. Lehtola,  D. S. Levine,  Yi-Pei Li,  You-Sheng Lin,  Fenglai Liu,  
 E. Livshits,  A. Luenser,  P. Manohar,  E. Mansoor,  S. F. Manzer,  
 Shan-Ping Mao,  Yuezhi Mao,  N. Mardirossian,  A. V. Marenich,  
 T. Markovich,  L. A. Martinez-Martinez,  S. A. Maurer,  N. J. Mayhall,  
 S. C. McKenzie,  J.-M. Mewes,  P. Morgante,  A. F. Morrison,  
 J. W. Mullinax,  K. Nanda,  T. S. Nguyen-Beck,  R. Olivares-Amaya,  
 J. A. Parkhill,  Zheng Pei,  T. M. Perrine,  F. Plasser,  P. Pokhilko,  
 S. Prager,  A. Prociuk,  E. Ramos,  D. R. Rehn,  F. Rob,  M. Scheurer,  
 M. Schneider,  N. Sergueev,  S. M. Sharada,  S. Sharma,  D. W. Small,  
 T. Stauch,  T. Stein,  Yu-Chuan Su,  A. J. W. Thom,  A. Tkatchenko,  
 T. Tsuchimochi,  N. M. Tubman,  L. Vogt,  M. L. Vidal,  O. Vydrov,  
 M. A. Watson,  J. Wenzel,  M. de Wergifosse,  T. A. Wesolowski,  A. White,  
 J. Witte,  A. Yamada,  Jun Yang,  K. Yao,  S. Yeganeh,  S. R. Yost,  
 Zhi-Qiang You,  A. Zech,  Igor Ying Zhang,  Xing Zhang,  Yan Zhao,  
 Ying Zhu,  B. R. Brooks,  G. K. L. Chan,  C. J. Cramer,  M. S. Gordon,  
 W. J. Hehre,  A. Klamt,  M. W. Schmidt,  C. D. Sherrill,  D. G. Truhlar,  
 A. Aspuru-Guzik,  R. Baer,  A. T. Bell,  N. A. Besley,  Jeng-Da Chai,  
 A. E. DePrince, III,  R. A. DiStasio Jr.,  A. Dreuw,  B. D. Dunietz,  
 T. R. Furlani,  Chao-Ping Hsu,  Yousung Jung,  Jing Kong,  D. S. Lambrecht,  
 WanZhen Liang,  C. Ochsenfeld,  V. A. Rassolov,  L. V. Slipchenko,  
 J. E. Subotnik,  T. Van Voorhis,  J. M. Herbert,  A. I. Krylov,  
 P. M. W. Gill,  M. Head-Gordon

 Contributors to earlier versions of Q-Chem not listed above: 
 R. D. Adamson,  B. Austin,  J. Baker,  G. J. O. Beran,  K. Brandhorst,  
 S. T. Brown,  E. F. C. Byrd,  A. K. Chakraborty,  C.-L. Cheng,  
 Siu Hung Chien,  D. M. Chipman,  D. L. Crittenden,  H. Dachsel,  
 R. J. Doerksen,  A. D. Dutoi,  L. Fusti-Molnar,  W. A. Goddard III,  
 A. Golubeva-Zadorozhnaya,  S. R. Gwaltney,  G. Hawkins,  A. Heyden,  
 S. Hirata,  G. Kedziora,  F. J. Keil,  C. Kelley,  Jihan Kim,  R. A. King,  
 R. Z. Khaliullin,  P. P. Korambath,  W. Kurlancheek,  A. M. Lee,  M. S. Lee,  
 S. V. Levchenko,  Ching Yeh Lin,  D. Liotard,  R. C. Lochan,  I. Lotan,  
 P. E. Maslen,  N. Nair,  D. P. O'Neill,  D. Neuhauser,  E. Neuscamman,  
 C. M. Oana,  R. Olson,  B. Peters,  R. Peverati,  P. A. Pieniazek,  
 Y. M. Rhee,  J. Ritchie,  M. A. Rohrdanz,  E. Rosta,  N. J. Russ,  
 H. F. Schaefer III,  N. E. Schultz,  N. Shenvi,  A. C. Simmonett,  A. Sodt,  
 D. Stuck,  K. S. Thanthiriwatte,  V. Vanovschi,  Tao Wang,  A. Warshel,  
 C. F. Williams,  Q. Wu,  X. Xu,  W. Zhang

 Please cite Q-Chem as follows:
 Y. Shao et al., Mol. Phys. 113, 184-215 (2015)
 DOI: 10.1080/00268976.2014.952696

 Q-Chem 5.2.1 for Intel X86 EM64T Linux

 Parts of Q-Chem use Armadillo 8.300.2 (Tropical Shenanigans).
 http://arma.sourceforge.net/

 Q-Chem begins on Thu Jan 16 14:52:00 2020  

Host: 
0

     Scratch files written to /scratch/taweetham/qchem16331//
NAlpha2: 162
NElect   162
Mult     1

 Q-Chem warning in module libgen/rem_setup.C, line 2168:

 Setting Thresh to 1e-14


Checking the input file for inconsistencies... 	...done.

--------------------------------------------------------------
User input:
--------------------------------------------------------------
$MOLECULE
0 1
C 
C  1 1.394960
H  2 CH 1 119.528007
C  2 1.386606 1 120.846377 3 178.766605 0
Cl  4 CCl 2 119.698148 1 -179.612229 0
C  4 1.387279 2 120.235871 1 -0.083363 0
Cl  6 CCl 4 120.254637 2 -179.958574 0
C  6 1.387279 4 119.490737 2 0.041992 0
Cl  8 CCl 6 120.064298 4 179.568218 0
C  8 1.386606 6 120.235863 4 0.041336 0
H  10 CH 8 119.614146 6 178.681836 0
C  1 1.488550 2 120.827489 3 1.275929 0
C  12 1.394960 1 120.827496 2 44.635695 0
H  13 CH 12 119.528011 1 1.275194 0
C  13 1.386606 12 120.846392 1 -179.957497 0
Cl  15 CCl 13 119.698155 12 -179.612829 0
C  15 1.387278 13 120.235860 12 -0.083872 0
Cl  17 CCl 15 120.254633 13 -179.958492 0
C  17 1.387279 15 119.490737 13 0.041666 0
H  19 CH 17 120.064293 15 179.568399 0
C  19 1.386606 17 120.235874 15 0.041790 0
H  21 CH 19 119.614152 17 178.681599 0

CH=1.08273
CCl=1.75400
$END

$REM
   JOB_TYPE	OPTIMIZATION
   BASIS	6-311++G**
   METHOD	B3LYP
   SYM_IGNORE	TRUE
   SCF_GUESS_ALWAYS     TRUE
   SYM_IGNORE   TRUE
   S2THRESH     15
   THRESH       15
$END

--------------------------------------------------------------
 ----------------------------------------------------------------
             Standard Nuclear Orientation (Angstroms)
    I     Atom           X                Y                Z
 ----------------------------------------------------------------
    1      C       0.0000000000     0.0000000000     0.0000000000
    2      C       0.0000000000     0.0000000000     1.3949600000
    3      H       0.9420994930     0.0000000000     1.9285823367
    4      C      -1.1901880373     0.0256249026     2.1059255403
    5      Cl     -1.1548436435     0.0351778398     3.8595433764
    6      C      -2.4041742747     0.0535064326     1.4351028665
    7      Cl     -3.9099833729     0.0870232313     2.3339530118
    8      C      -2.4180259722     0.0546630380     0.0478935036
    9      Cl     -3.9445745286     0.0782926128    -0.8155919614
   10      C      -1.2274122092     0.0272853135    -0.6622934626
   11      H      -1.2503451014     0.0068111236    -1.7445869269
   12      C       1.2779219872    -0.0284629571    -0.7628147595
   13      C       2.3095886281    -0.8932703637    -0.3971844912
   14      H       2.1704206894    -1.5663256744     0.4394355459
   15      C       3.5004827568    -0.9194878930    -1.1069450245
   16      Cl      4.7739092873    -2.0261183446    -0.6270805489
   17      C       3.6821124948    -0.0819958503    -2.1978886372
   18      Cl      5.1879324501    -0.1155248115    -3.0967201401
   19      C       2.6636000698     0.7822218600    -2.5724593424
   20      H       2.7980411655     1.4448431951    -3.4181323354
   21      C       1.4736782845     0.8090230106    -1.8610916159
   22      H       0.6936781770     1.5025559907    -2.1490431582
 ----------------------------------------------------------------
 Nuclear Repulsion Energy =        1642.78543997 hartrees
 There are       81 alpha and       81 beta electrons
 Requested basis set is 6-311++G(d,p)
 There are 162 shells and 449 basis functions

 Total QAlloc Memory Limit   2000 MB
 Mega-Array Size       188 MB
 MEM_STATIC part       192 MB
 A cutoff of  1.0D-15 yielded   9887 shell pairs
 There are     82395 function pairs (     88407 Cartesian)
 Smallest overlap matrix eigenvalue = 3.17E-07
 Linear dependence detected in AO basis
 Number of orthogonalized atomic orbitals = 445
 Maximum deviation from orthogonality = 4.259E-10

 Scale SEOQF with 1.000000e-02/1.000000e-01/1.000000e-01

 Standard Electronic Orientation quadrupole field applied
 Nucleus-field energy     =    -0.0000000625 hartrees
 Guess from superposition of atomic densities
 Warning:  Energy on first SCF cycle will be non-variational
 SAD guess density has 162.000000 electrons

 -----------------------------------------------------------------------
  General SCF calculation program by
  Eric Jon Sundstrom, Paul Horn, Yuezhi Mao, Dmitri Zuev, Alec White,
  David Stuck, Shaama M.S., Shane Yost, Joonho Lee, David Small,
  Daniel Levine, Susi Lehtola, Hugh Burton, Evgeny Epifanovsky,
  Bang C. Huynh
 -----------------------------------------------------------------------
 Exchange:     0.2000 Hartree-Fock + 0.0800 Slater + 0.7200 B88
 Correlation:  0.1900 VWN1RPA + 0.8100 LYP
 Using SG-1 standard quadrature grid
 A restricted SCF calculation will be
 performed using DIIS
 SCF converges when DIIS error is below 1.0e-08
 ---------------------------------------
  Cycle       Energy         DIIS error
 ---------------------------------------
    1   -2765.5622964559      2.94e-02  
    2   -2761.3681046738      2.40e-03  
    3   -2761.2235756578      3.20e-03  
    4   -2761.4939467791      8.91e-04  
    5   -2761.5145882641      3.21e-04  
    6   -2761.5169277302      1.03e-04  
    7   -2761.5171708030      2.47e-05  
    8   -2761.5171823327      1.05e-05  
    9   -2761.5171851082      2.21e-06  
   10   -2761.5171852109      1.12e-06  
   11   -2761.5171852437      1.71e-07  
   12   -2761.5171852442      1.10e-07  
   13   -2761.5171852447      3.66e-08  
   14   -2761.5171852444      9.39e-09  Convergence criterion met
 ---------------------------------------
 SCF time:   CPU 597.34s  wall 597.00s 
 SCF   energy in the final basis set =    -2761.5171852444
 Total energy in the final basis set =    -2761.5171852444

 --------------------------------------------------------------

                    Orbital Energies (a.u.)
 --------------------------------------------------------------

 Alpha MOs
 -- Occupied --
********-101.5766-101.5750-101.5728-101.5727 -10.2744 -10.2740 -10.2736
-10.2682 -10.2670 -10.2296 -10.2251 -10.2177 -10.2175 -10.2161 -10.2156
-10.2114  -9.4914  -9.4910  -9.4894  -9.4873  -9.4872  -7.2563  -7.2558
 -7.2544  -7.2521  -7.2521  -7.2463  -7.2459  -7.2455  -7.2453  -7.2443
 -7.2433  -7.2421  -7.2420  -7.2415  -7.2414  -0.9533  -0.9390  -0.8994
 -0.8872  -0.8742  -0.8667  -0.8502  -0.7931  -0.7751  -0.7651  -0.7437
 -0.6618  -0.6541  -0.6378  -0.6089  -0.5579  -0.5401  -0.5254  -0.5106
 -0.4989  -0.4804  -0.4679  -0.4652  -0.4626  -0.4537  -0.4405  -0.4295
 -0.4140  -0.4007  -0.3968  -0.3870  -0.3738  -0.3633  -0.3563  -0.3538
 -0.3479  -0.3426  -0.3416  -0.3221  -0.3169  -0.2920  -0.2808  -0.2775
 -0.2601
 -- Virtual --
 -0.0731  -0.0571  -0.0536  -0.0419  -0.0279  -0.0250  -0.0133  -0.0008
  0.0062   0.0105   0.0153   0.0215   0.0239   0.0326   0.0336   0.0362
  0.0431   0.0526   0.0579   0.0632   0.0668   0.0706   0.0736   0.0773
  0.0805   0.0823   0.0880   0.0898   0.0933   0.0961   0.1015   0.1050
  0.1065   0.1112   0.1129   0.1158   0.1193   0.1225   0.1237   0.1276
  0.1305   0.1328   0.1343   0.1420   0.1425   0.1439   0.1495   0.1555
  0.1566   0.1590   0.1627   0.1662   0.1738   0.1786   0.1827   0.1872
  0.1900   0.1931   0.1966   0.2038   0.2056   0.2141   0.2166   0.2216
  0.2243   0.2272   0.2335   0.2388   0.2440   0.2482   0.2522   0.2554
  0.2571   0.2615   0.2681   0.2701   0.2742   0.2756   0.2807   0.2827
  0.2858   0.2899   0.2907   0.2993   0.3037   0.3129   0.3138   0.3215
  0.3268   0.3323   0.3363   0.3411   0.3563   0.3646   0.4189   0.4265
  0.4319   0.4341   0.4401   0.4424   0.4493   0.4537   0.4552   0.4605
  0.4687   0.4726   0.4769   0.4810   0.4926   0.4944   0.4977   0.5018
  0.5133   0.5333   0.5432   0.5484   0.5612   0.5674   0.5707   0.5781
  0.5877   0.5912   0.5916   0.6047   0.6060   0.6093   0.6209   0.6378
  0.6437   0.6450   0.6494   0.6601   0.6662   0.6761   0.6846   0.6854
  0.6907   0.7025   0.7178   0.7283   0.7439   0.7460   0.7559   0.7891
  0.8010   0.8044   0.8230   0.8311   0.8337   0.8399   0.8402   0.8457
  0.8469   0.8474   0.8491   0.8510   0.8549   0.8592   0.8616   0.8638
  0.8687   0.8728   0.8803   0.8831   0.8958   0.9042   0.9094   0.9131
  0.9171   0.9224   0.9305   0.9348   0.9398   0.9504   0.9514   0.9550
  0.9644   0.9680   0.9731   0.9775   1.0017   1.0057   1.0165   1.0385
  1.0573   1.0691   1.0822   1.1004   1.1090   1.1207   1.1354   1.1594
  1.2109   1.2201   1.2292   1.2375   1.2500   1.2565   1.2654   1.2741
  1.2855   1.2897   1.3000   1.3256   1.3370   1.3429   1.3529   1.3885
  1.4438   1.4864   1.4944   1.4963   1.5175   1.5313   1.5528   1.5766
  1.5778   1.5882   1.6040   1.6273   1.6408   1.6565   1.6807   1.6942
  1.7164   1.7337   1.7578   1.7859   1.7964   1.8068   1.8145   1.8407
  1.8808   1.8879   1.8969   1.9015   1.9104   1.9300   1.9411   1.9470
  1.9585   1.9657   1.9903   2.0014   2.0168   2.0449   2.0825   2.1099
  2.1253   2.1377   2.2162   2.2210   2.2309   2.2414   2.2548   2.2564
  2.2598   2.2728   2.2876   2.2991   2.3072   2.3128   2.3196   2.3223
  2.3920   2.4091   2.4292   2.4385   2.4431   2.4672   2.4945   2.5095
  2.5267   2.5406   2.5505   2.5610   2.6085   2.6134   2.6336   2.6439
  2.6528   2.6978   2.7045   2.7235   2.7362   2.7434   2.7563   2.7652
  2.7728   2.7781   2.7936   2.8316   2.8386   2.8425   2.8528   2.9001
  2.9086   2.9734   2.9948   3.0583   3.0785   3.0844   3.1343   3.1425
  3.1630   3.1739   3.2062   3.2161   3.2270   3.3341   3.3678   3.3949
  3.4378   3.5193   3.6253   3.6496   3.7098   3.7234   3.7936   3.8666
  3.9996   4.0651   4.0937   4.1266   4.4047   4.8035   4.8310   9.7333
  9.7521   9.7863   9.8011   9.8095  23.3712  23.5307  23.8580  23.8832
 23.8955  23.9137  23.9838  24.0199  24.0437  24.0636  24.1164  24.1547
 25.7729  25.7850  25.8144  25.8644  25.8914  26.0856  26.1031  26.1240
 26.1584  26.1740  26.4644  26.5126  26.6426  26.7718  26.8495 215.7220
215.7418 215.7820 215.7983 215.8086
 --------------------------------------------------------------

          Ground-State Mulliken Net Atomic Charges

     Atom                 Charge (a.u.)
  ----------------------------------------
      1 C                     0.344130
      2 C                    -0.925970
      3 H                     0.213896
      4 C                    -0.114216
      5 Cl                    0.588688
      6 C                    -0.105372
      7 Cl                    0.628598
      8 C                    -0.506116
      9 Cl                    0.588447
     10 C                    -0.992848
     11 H                     0.210429
     12 C                     0.556010
     13 C                    -1.235555
     14 H                     0.219126
     15 C                     0.241833
     16 Cl                    0.586346
     17 C                     0.389299
     18 Cl                    0.505639
     19 C                    -0.932679
     20 H                     0.205141
     21 C                    -0.638312
     22 H                     0.173485
  ----------------------------------------
  Sum of atomic charges =     0.000000

 -----------------------------------------------------------------
                    Cartesian Multipole Moments
 -----------------------------------------------------------------
    Charge (ESU x 10^10)
                -0.0000
    Dipole Moment (Debye)
         X       0.1421      Y       0.9007      Z      -1.1188
       Tot       1.4433
    Quadrupole Moments (Debye-Ang)
        XX    -147.0571     XY       2.4946     YY    -132.8841
        XZ       5.4736     YZ      -4.3937     ZZ    -131.8025
    Octopole Moments (Debye-Ang^2)
       XXX    -210.9970    XXY      32.2392    XYY     -56.1315
       YYY      76.4653    XXZ      20.2972    XYZ      -9.4693
       YYZ       3.7190    XZZ     -55.6264    YZZ      36.6078
       ZZZ       8.8932
    Hexadecapole Moments (Debye-Ang^3)
      XXXX   -8475.8083   XXXY     472.6502   XXYY   -1494.6881
      XYYY     459.0170   YYYY    -591.1301   XXXZ    1668.9223
      XXYZ     -34.7707   XYYZ     539.5111   YYYZ     -38.7515
      XXZZ   -1963.9519   XYZZ     179.2245   YYZZ    -667.4595
      XZZZ    1604.7674   YZZZ     -63.4384   ZZZZ   -3390.6111
 -----------------------------------------------------------------
 Calculating analytic gradient of the SCF energy
 Gradient of SCF Energy
            1           2           3           4           5           6
    1  -0.0014720  -0.0069066   0.0010739  -0.0054743  -0.0037481   0.0189233
    2   0.0006630   0.0006631  -0.0001989   0.0002714   0.0000587  -0.0004863
    3  -0.0001688  -0.0029788  -0.0015434  -0.0065449   0.0035226  -0.0110962
            7           8           9          10          11          12
    1  -0.0041226   0.0032726  -0.0049127  -0.0007574   0.0018696   0.0038668
    2   0.0001210  -0.0002389   0.0001344  -0.0004238   0.0001325  -0.0003439
    3   0.0024150   0.0077881   0.0014578   0.0076445  -0.0000723  -0.0022579
           13          14          15          16          17          18
    1   0.0027934  -0.0017422  -0.0052474   0.0038422  -0.0077717   0.0040511
    2   0.0026301   0.0008081   0.0066720   0.0001448  -0.0010807  -0.0032088
    3  -0.0055523   0.0003507  -0.0046471  -0.0025574   0.0063697   0.0011323
           19          20          21          22
    1   0.0019861  -0.0015770   0.0022772  -0.0002242
    2  -0.0044651   0.0006160  -0.0017375  -0.0007312
    3   0.0038929   0.0000845   0.0019196   0.0008415
 Max gradient component =       1.892E-02
 RMS gradient           =       4.259E-03
 Gradient time:  CPU 211.89 s  wall 211.91 s
 Geometry Optimization Parameters
   NAtoms,    NIC,     NZ,  NCons,   NDum,   NFix, NCnnct, MaxDiis
       22     155      22       0       0       0       0       0


** GEOMETRY OPTIMIZATION IN DELOCALIZED INTERNAL COORDINATES **
   Searching for a Minimum

   Optimization Cycle:   1

                       Coordinates (Angstroms)
     ATOM                X               Y               Z
      1  C         0.0000000000    0.0000000000    0.0000000000
      2  C         0.0000000000    0.0000000000    1.3949600000
      3  H         0.9420994930    0.0000000000    1.9285823367
      4  C        -1.1901880373    0.0256249026    2.1059255403
      5  Cl       -1.1548436435    0.0351778398    3.8595433764
      6  C        -2.4041742747    0.0535064326    1.4351028665
      7  Cl       -3.9099833729    0.0870232313    2.3339530118
      8  C        -2.4180259722    0.0546630380    0.0478935036
      9  Cl       -3.9445745286    0.0782926128   -0.8155919614
     10  C        -1.2274122092    0.0272853135   -0.6622934626
     11  H        -1.2503451014    0.0068111236   -1.7445869269
     12  C         1.2779219872   -0.0284629571   -0.7628147595
     13  C         2.3095886281   -0.8932703637   -0.3971844912
     14  H         2.1704206894   -1.5663256744    0.4394355459
     15  C         3.5004827568   -0.9194878930   -1.1069450245
     16  Cl        4.7739092873   -2.0261183446   -0.6270805489
     17  C         3.6821124948   -0.0819958503   -2.1978886372
     18  Cl        5.1879324501   -0.1155248115   -3.0967201401
     19  C         2.6636000698    0.7822218600   -2.5724593424
     20  H         2.7980411655    1.4448431951   -3.4181323354
     21  C         1.4736782845    0.8090230106   -1.8610916159
     22  H         0.6936781770    1.5025559907   -2.1490431582
   Point Group: c1    Number of degrees of freedom:    60


   Energy is  -2761.517185244


 Attempting to generate delocalized internal coordinates
 Initial Hessian constructed with Jon Baker's OPTIMIZE code

 60 Hessian modes will be used to form the next step
  Hessian Eigenvalues:
     0.010693    0.019215    0.019215    0.023207    0.023207    0.023578
     0.023578    0.023676    0.023677    0.023938    0.023938    0.024090
     0.024090    0.024114    0.024114    0.024135    0.024136    0.024143
     0.024143    0.159962    0.159963    0.159969    0.159969    0.159995
     0.223726    0.234791    0.234830    0.234835    0.246104    0.249991
     0.249992    0.249992    0.250000    0.250000    0.250000    0.250000
     0.250000    0.301033    0.301033    0.301033    0.301033    0.301033
     0.336089    0.356665    0.356665    0.356665    0.356665    0.356665
     0.429778    0.430746    0.431281    0.432122    0.467773    0.467798
     0.472159    0.472166    0.478203    0.478204    0.479142    0.479142

 Minimum search - taking simple RFO step
 Searching for Lamda that Minimizes Along All modes
 Value Taken    Lamda =  -0.00345041
 Step Taken.  Stepsize is  0.118439

                             Maximum     Tolerance    Cnvgd?
         Gradient           0.023437      0.000300      NO
         Displacement       0.079967      0.001200      NO
         Energy change     *********      0.000001      NO


 New Cartesian Coordinates Obtained by Inverse Iteration

 Displacement from previous Coordinates is:  0.283348
 ----------------------------------------------------------------
             Standard Nuclear Orientation (Angstroms)
    I     Atom           X                Y                Z
 ----------------------------------------------------------------
    1      C      -0.0022609567    -0.0006404822    -0.0015993883
    2      C       0.0050247007    -0.0151039856     1.3962516576
    3      H       0.9425673917    -0.0230067020     1.9372585998
    4      C      -1.1855355064     0.0095563013     2.1112802282
    5      Cl     -1.0944709695     0.0010659500     3.8568880688
    6      C      -2.4204040225     0.0529132890     1.4482767709
    7      Cl     -3.9171790721     0.0850081841     2.3460972151
    8      C      -2.4225422573     0.0686080957     0.0462053988
    9      Cl     -3.9192495353     0.1077093607    -0.8555794677
   10      C      -1.2309315475     0.0403566734    -0.6675414999
   11      H      -1.2664210494     0.0285456488    -1.7495871890
   12      C       1.2714520050    -0.0277701724    -0.7649214287
   13      C       2.3077783061    -0.8863314435    -0.3827762834
   14      H       2.1789468787    -1.5550641090     0.4589708671
   15      C       3.5057340182    -0.9170099690    -1.0885470004
   16      Cl      4.7524362372    -2.0248563675    -0.5567803725
   17      C       3.6864622929    -0.0821105839    -2.1991687061
   18      Cl      5.1729204127    -0.0773768374    -3.1205387620
   19      C       2.6588983619     0.7740627011    -2.5855883151
   20      H       2.8026324543     1.4259286802    -3.4378429181
   21      C       1.4637275432     0.8008733033    -1.8777974290
   22      H       0.6843326579     1.4904851210    -2.1793962691
 ----------------------------------------------------------------
 Nuclear Repulsion Energy =        1639.50217007 hartrees
 There are       81 alpha and       81 beta electrons
 Applying Cartesian multipole field
    Component          Value
    ---------          -----
     (2,0,0)        1.00000E-12
     (0,2,0)        2.00000E-11
     (0,0,2)       -3.00000E-11
 Nucleus-field energy     =    -0.0000000630 hartrees
 Requested basis set is 6-311++G(d,p)
 There are 162 shells and 449 basis functions
 A cutoff of  1.0D-15 yielded   9891 shell pairs
 There are     82385 function pairs (     88397 Cartesian)
 Smallest overlap matrix eigenvalue = 3.27E-07
 Linear dependence detected in AO basis
 Number of orthogonalized atomic orbitals = 445
 Maximum deviation from orthogonality = 3.891E-10
 Guess from superposition of atomic densities
 Warning:  Energy on first SCF cycle will be non-variational
 SAD guess density has 162.000000 electrons

 -----------------------------------------------------------------------
  General SCF calculation program by
  Eric Jon Sundstrom, Paul Horn, Yuezhi Mao, Dmitri Zuev, Alec White,
  David Stuck, Shaama M.S., Shane Yost, Joonho Lee, David Small,
  Daniel Levine, Susi Lehtola, Hugh Burton, Evgeny Epifanovsky,
  Bang C. Huynh
 -----------------------------------------------------------------------
 Exchange:     0.2000 Hartree-Fock + 0.0800 Slater + 0.7200 B88
 Correlation:  0.1900 VWN1RPA + 0.8100 LYP
 Using SG-1 standard quadrature grid
 A restricted SCF calculation will be
 performed using DIIS
 SCF converges when DIIS error is below 1.0e-08
 ---------------------------------------
  Cycle       Energy         DIIS error
 ---------------------------------------
    1   -2765.4951425011      2.91e-02  
    2   -2761.3692123012      2.39e-03  
    3   -2761.2098769482      3.28e-03  
    4   -2761.4940337374      9.22e-04  
    5   -2761.5161871493      3.20e-04  
    6   -2761.5185122319      1.02e-04  
    7   -2761.5187499347      2.51e-05  
    8   -2761.5187619041      1.10e-05  
    9   -2761.5187649484      2.33e-06  
   10   -2761.5187650684      1.12e-06  
   11   -2761.5187651012      1.80e-07  
   12   -2761.5187651019      1.24e-07  
   13   -2761.5187651021      3.62e-08  
   14   -2761.5187651023      9.63e-09  Convergence criterion met
 ---------------------------------------
 SCF time:   CPU 587.60s  wall 588.00s 
 SCF   energy in the final basis set =    -2761.5187651023
 Total energy in the final basis set =    -2761.5187651023

 --------------------------------------------------------------

                    Orbital Energies (a.u.)
 --------------------------------------------------------------

 Alpha MOs
 -- Occupied --
********-101.5771-101.5768-101.5736-101.5736 -10.2768 -10.2749 -10.2747
-10.2697 -10.2685 -10.2293 -10.2253 -10.2173 -10.2170 -10.2161 -10.2156
-10.2120  -9.4916  -9.4915  -9.4913  -9.4881  -9.4881  -7.2566  -7.2565
 -7.2560  -7.2530  -7.2529  -7.2465  -7.2465  -7.2462  -7.2457  -7.2456
 -7.2455  -7.2429  -7.2429  -7.2423  -7.2423  -0.9509  -0.9366  -0.9006
 -0.8865  -0.8772  -0.8688  -0.8482  -0.7908  -0.7733  -0.7630  -0.7410
 -0.6605  -0.6528  -0.6349  -0.6082  -0.5566  -0.5382  -0.5242  -0.5082
 -0.5006  -0.4807  -0.4677  -0.4652  -0.4622  -0.4515  -0.4385  -0.4302
 -0.4148  -0.4008  -0.3967  -0.3877  -0.3739  -0.3653  -0.3573  -0.3518
 -0.3452  -0.3421  -0.3405  -0.3258  -0.3207  -0.2907  -0.2795  -0.2761
 -0.2577
 -- Virtual --
 -0.0747  -0.0570  -0.0535  -0.0388  -0.0275  -0.0239  -0.0129  -0.0007
  0.0062   0.0120   0.0159   0.0206   0.0227   0.0331   0.0339   0.0360
  0.0430   0.0527   0.0579   0.0630   0.0660   0.0703   0.0736   0.0763
  0.0805   0.0827   0.0880   0.0905   0.0930   0.0960   0.1012   0.1046
  0.1063   0.1108   0.1134   0.1157   0.1196   0.1227   0.1243   0.1274
  0.1310   0.1321   0.1346   0.1413   0.1432   0.1440   0.1495   0.1547
  0.1563   0.1591   0.1628   0.1646   0.1724   0.1765   0.1812   0.1882
  0.1900   0.1933   0.1965   0.2026   0.2058   0.2138   0.2164   0.2218
  0.2241   0.2273   0.2326   0.2385   0.2427   0.2471   0.2510   0.2543
  0.2556   0.2604   0.2667   0.2671   0.2739   0.2754   0.2789   0.2819
  0.2834   0.2884   0.2896   0.2984   0.3027   0.3111   0.3130   0.3218
  0.3259   0.3330   0.3352   0.3412   0.3581   0.3651   0.4207   0.4245
  0.4312   0.4337   0.4380   0.4422   0.4499   0.4529   0.4549   0.4606
  0.4644   0.4691   0.4742   0.4798   0.4914   0.4930   0.4951   0.4995
  0.5135   0.5332   0.5428   0.5483   0.5605   0.5667   0.5720   0.5791
  0.5875   0.5893   0.5909   0.6035   0.6049   0.6092   0.6180   0.6346
  0.6421   0.6462   0.6500   0.6571   0.6642   0.6742   0.6831   0.6859
  0.6879   0.7016   0.7201   0.7304   0.7444   0.7472   0.7549   0.7862
  0.7979   0.8001   0.8216   0.8274   0.8328   0.8390   0.8417   0.8450
  0.8454   0.8467   0.8479   0.8492   0.8545   0.8594   0.8606   0.8645
  0.8680   0.8739   0.8805   0.8845   0.8942   0.9003   0.9048   0.9089
  0.9151   0.9221   0.9277   0.9356   0.9406   0.9507   0.9522   0.9555
  0.9653   0.9692   0.9749   0.9778   1.0005   1.0085   1.0166   1.0400
  1.0575   1.0656   1.0799   1.0976   1.1063   1.1199   1.1303   1.1531
  1.2111   1.2194   1.2294   1.2340   1.2490   1.2536   1.2658   1.2747
  1.2869   1.2902   1.3014   1.3226   1.3377   1.3401   1.3584   1.3933
  1.4428   1.4819   1.4895   1.4937   1.5150   1.5306   1.5502   1.5733
  1.5762   1.5863   1.6027   1.6254   1.6413   1.6538   1.6792   1.6917
  1.7145   1.7312   1.7556   1.7792   1.7923   1.8012   1.8114   1.8375
  1.8778   1.8826   1.8895   1.8960   1.9056   1.9256   1.9344   1.9441
  1.9554   1.9615   1.9870   1.9995   2.0159   2.0418   2.0792   2.1061
  2.1219   2.1341   2.2157   2.2196   2.2290   2.2390   2.2533   2.2546
  2.2615   2.2725   2.2855   2.2979   2.3039   2.3090   2.3153   2.3192
  2.3900   2.4067   2.4261   2.4347   2.4376   2.4614   2.4930   2.5055
  2.5212   2.5297   2.5481   2.5545   2.6065   2.6142   2.6297   2.6393
  2.6472   2.6982   2.7030   2.7210   2.7256   2.7384   2.7570   2.7631
  2.7714   2.7768   2.7916   2.8314   2.8374   2.8415   2.8488   2.8997
  2.9071   2.9709   2.9941   3.0544   3.0761   3.0794   3.1253   3.1357
  3.1489   3.1708   3.1997   3.2136   3.2193   3.3250   3.3591   3.3873
  3.4322   3.5102   3.6203   3.6440   3.7045   3.7147   3.7879   3.8595
  3.9903   4.0630   4.0952   4.1285   4.4078   4.7934   4.8198   9.7407
  9.7600   9.7868   9.7942   9.8051  23.3772  23.5354  23.8318  23.8734
 23.8841  23.8852  23.9479  23.9951  24.0348  24.0510  24.1031  24.1386
 25.7692  25.7813  25.8149  25.8660  25.8926  26.0656  26.0878  26.1103
 26.1870  26.1965  26.4588  26.4983  26.6295  26.7741  26.8532 215.7303
215.7506 215.7820 215.7901 215.8031
 --------------------------------------------------------------

          Ground-State Mulliken Net Atomic Charges

     Atom                 Charge (a.u.)
  ----------------------------------------
      1 C                     0.313265
      2 C                    -1.028089
      3 H                     0.210155
      4 C                    -0.172622
      5 Cl                    0.597544
      6 C                     0.069173
      7 Cl                    0.612033
      8 C                    -0.546285
      9 Cl                    0.602290
     10 C                    -0.955851
     11 H                     0.211220
     12 C                     0.519338
     13 C                    -1.213897
     14 H                     0.219860
     15 C                     0.242279
     16 Cl                    0.587837
     17 C                     0.379848
     18 Cl                    0.506758
     19 C                    -0.933030
     20 H                     0.206804
     21 C                    -0.601636
     22 H                     0.173005
  ----------------------------------------
  Sum of atomic charges =     0.000000

 -----------------------------------------------------------------
                    Cartesian Multipole Moments
 -----------------------------------------------------------------
    Charge (ESU x 10^10)
                 0.0000
    Dipole Moment (Debye)
         X       0.1036      Y       0.8809      Z      -1.1037
       Tot       1.4159
    Quadrupole Moments (Debye-Ang)
        XX    -146.7435     XY       2.4257     YY    -132.9803
        XZ       5.3137     YZ      -4.4665     ZZ    -131.4681
    Octopole Moments (Debye-Ang^2)
       XXX    -213.1075    XXY      32.1469    XYY     -56.4459
       YYY      75.1284    XXZ      20.2009    XYZ      -9.9342
       YYZ       3.7419    XZZ     -55.2915    YZZ      36.4853
       ZZZ       7.1797
    Hexadecapole Moments (Debye-Ang^3)
      XXXX   -8440.9668   XXXY     471.4229   XXYY   -1486.5778
      XYYY     452.2054   YYYY    -588.3571   XXXZ    1643.4687
      XXYZ     -32.7544   XYYZ     533.2529   YYYZ     -20.9347
      XXZZ   -1951.9513   XYZZ     178.0494   YYZZ    -670.3260
      XZZZ    1581.0957   YZZZ     -47.6364   ZZZZ   -3405.3807
 -----------------------------------------------------------------
 Calculating analytic gradient of the SCF energy
 Gradient of SCF Energy
            1           2           3           4           5           6
    1  -0.0004617  -0.0008517   0.0005386   0.0003028   0.0007770   0.0042599
    2   0.0001117   0.0003878  -0.0001288  -0.0000206  -0.0000199  -0.0000820
    3   0.0001698   0.0009742  -0.0002865   0.0005829   0.0006922  -0.0025048
            7           8           9          10          11          12
    1  -0.0033806  -0.0003806  -0.0002050  -0.0012517   0.0005022   0.0006113
    2   0.0000788   0.0000135   0.0000391  -0.0003917   0.0000777  -0.0003081
    3   0.0019660  -0.0005478  -0.0010092   0.0002891  -0.0003933  -0.0000824
           13          14          15          16          17          18
    1   0.0012312  -0.0004930  -0.0015757   0.0002329  -0.0018408   0.0008729
    2  -0.0011397   0.0000971  -0.0001002  -0.0012113   0.0014209   0.0007322
    3  -0.0000269   0.0003342   0.0012065   0.0012212  -0.0006276  -0.0013619
           19          20          21          22
    1   0.0019436  -0.0005615  -0.0001671  -0.0001028
    2  -0.0003165   0.0002948   0.0004499   0.0000152
    3  -0.0007043  -0.0000115   0.0001294  -0.0000093
 Max gradient component =       4.260E-03
 RMS gradient           =       1.045E-03
 Gradient time:  CPU 209.77 s  wall 209.81 s
 Geometry Optimization Parameters
   NAtoms,    NIC,     NZ,  NCons,   NDum,   NFix, NCnnct, MaxDiis
       22     155      22       0       0       0       0       0

 Cartesian Hessian Update
 Hessian updated using BFGS update


** GEOMETRY OPTIMIZATION IN DELOCALIZED INTERNAL COORDINATES **
   Searching for a Minimum

   Optimization Cycle:   2

                       Coordinates (Angstroms)
     ATOM                X               Y               Z
      1  C        -0.0022609567   -0.0006404822   -0.0015993883
      2  C         0.0050247007   -0.0151039856    1.3962516576
      3  H         0.9425673917   -0.0230067020    1.9372585998
      4  C        -1.1855355064    0.0095563013    2.1112802282
      5  Cl       -1.0944709695    0.0010659500    3.8568880688
      6  C        -2.4204040225    0.0529132890    1.4482767709
      7  Cl       -3.9171790721    0.0850081841    2.3460972151
      8  C        -2.4225422573    0.0686080957    0.0462053988
      9  Cl       -3.9192495353    0.1077093607   -0.8555794677
     10  C        -1.2309315475    0.0403566734   -0.6675414999
     11  H        -1.2664210494    0.0285456488   -1.7495871890
     12  C         1.2714520050   -0.0277701724   -0.7649214287
     13  C         2.3077783061   -0.8863314435   -0.3827762834
     14  H         2.1789468787   -1.5550641090    0.4589708671
     15  C         3.5057340182   -0.9170099690   -1.0885470004
     16  Cl        4.7524362372   -2.0248563675   -0.5567803725
     17  C         3.6864622929   -0.0821105839   -2.1991687061
     18  Cl        5.1729204127   -0.0773768374   -3.1205387620
     19  C         2.6588983619    0.7740627011   -2.5855883151
     20  H         2.8026324543    1.4259286802   -3.4378429181
     21  C         1.4637275432    0.8008733033   -1.8777974290
     22  H         0.6843326579    1.4904851210   -2.1793962691
   Point Group: c1    Number of degrees of freedom:    60


   Energy is  -2761.518765102

 Hessian updated using BFGS update

 51 Hessian modes will be used to form the next step
  Hessian Eigenvalues:
     0.010570    0.019215    0.019216    0.023205    0.023210    0.023560
     0.023579    0.023676    0.023678    0.023937    0.023939    0.024089
     0.024091    0.024114    0.024114    0.024136    0.024137    0.024141
     0.024143    0.153735    0.159964    0.159969    0.159976    0.160028
     0.223029    0.233499    0.234791    0.235082    0.239216    0.246143
     0.249991    0.249992    0.249997    0.273163    0.296283    0.305974
     0.336130    0.356604    0.356773    0.429559    0.430862    0.432120
     0.435268    0.467297    0.467799    0.468784    0.472275    0.478202
     0.478385    0.479125    0.527077

 Minimum search - taking simple RFO step
 Searching for Lamda that Minimizes Along All modes
 Value Taken    Lamda =  -0.00021823
 Step Taken.  Stepsize is  0.057952

                             Maximum     Tolerance    Cnvgd?
         Gradient           0.004647      0.000300      NO
         Displacement       0.044744      0.001200      NO
         Energy change     -0.001580      0.000001      NO


 New Cartesian Coordinates Obtained by Inverse Iteration

 Displacement from previous Coordinates is:  0.186287
 ----------------------------------------------------------------
             Standard Nuclear Orientation (Angstroms)
    I     Atom           X                Y                Z
 ----------------------------------------------------------------
    1      C      -0.0022742844     0.0013759906    -0.0024170658
    2      C       0.0036378397    -0.0282216849     1.3952982385
    3      H       0.9381870440    -0.0453402825     1.9403164477
    4      C      -1.1882552354    -0.0052534322     2.1100073943
    5      Cl     -1.1015089218    -0.0335672349     3.8540783491
    6      C      -2.4240562358     0.0518708480     1.4510408235
    7      Cl     -3.9143264068     0.0809705619     2.3464267558
    8      C      -2.4231737196     0.0833908489     0.0498338718
    9      Cl     -3.9209307997     0.1390123237    -0.8464497082
   10      C      -1.2317322664     0.0568336323    -0.6661730053
   11      H      -1.2727128181     0.0554506594    -1.7475716462
   12      C       1.2707561220    -0.0255741370    -0.7662383062
   13      C       2.3134696000    -0.8730050095    -0.3754427310
   14      H       2.1925066907    -1.5350280829     0.4723019451
   15      C       3.5126072417    -0.9054027765    -1.0812526075
   16      Cl      4.7698172314    -1.9946581520    -0.5435046649
   17      C       3.6883090005    -0.0846088882    -2.1996832950
   18      Cl      5.1752448458    -0.0878786596    -3.1151751078
   19      C       2.6543713140     0.7609261121    -2.5961383944
   20      H       2.7989392676     1.4017007096    -3.4564098430
   21      C       1.4586302717     0.7902674246    -1.8894081187
   22      H       0.6764125624     1.4725818854    -2.1998755545
 ----------------------------------------------------------------
 Nuclear Repulsion Energy =        1640.56409474 hartrees
 There are       81 alpha and       81 beta electrons
 Applying Cartesian multipole field
    Component          Value
    ---------          -----
     (2,0,0)        1.00000E-12
     (0,2,0)        2.00000E-11
     (0,0,2)       -3.00000E-11
 Nucleus-field energy     =    -0.0000000631 hartrees
 Requested basis set is 6-311++G(d,p)
 There are 162 shells and 449 basis functions
 A cutoff of  1.0D-15 yielded   9892 shell pairs
 There are     82386 function pairs (     88398 Cartesian)
 Smallest overlap matrix eigenvalue = 3.23E-07
 Linear dependence detected in AO basis
 Number of orthogonalized atomic orbitals = 445
 Maximum deviation from orthogonality = 4.627E-10
 Guess from superposition of atomic densities
 Warning:  Energy on first SCF cycle will be non-variational
 SAD guess density has 162.000000 electrons

 -----------------------------------------------------------------------
  General SCF calculation program by
  Eric Jon Sundstrom, Paul Horn, Yuezhi Mao, Dmitri Zuev, Alec White,
  David Stuck, Shaama M.S., Shane Yost, Joonho Lee, David Small,
  Daniel Levine, Susi Lehtola, Hugh Burton, Evgeny Epifanovsky,
  Bang C. Huynh
 -----------------------------------------------------------------------
 Exchange:     0.2000 Hartree-Fock + 0.0800 Slater + 0.7200 B88
 Correlation:  0.1900 VWN1RPA + 0.8100 LYP
 Using SG-1 standard quadrature grid
 A restricted SCF calculation will be
 performed using DIIS
 SCF converges when DIIS error is below 1.0e-08
 ---------------------------------------
  Cycle       Energy         DIIS error
 ---------------------------------------
    1   -2765.5124861530      2.92e-02  
    2   -2761.3696047665      2.39e-03  
    3   -2761.2121435865      3.27e-03  
    4   -2761.4943872596      9.18e-04  
    5   -2761.5163165768      3.21e-04  
    6   -2761.5186565737      1.01e-04  
    7   -2761.5188919143      2.48e-05  
    8   -2761.5189036172      1.09e-05  
    9   -2761.5189066047      2.28e-06  
   10   -2761.5189067195      1.12e-06  
   11   -2761.5189067521      1.78e-07  
   12   -2761.5189067527      1.24e-07  
   13   -2761.5189067533      3.60e-08  
   14   -2761.5189067532      9.50e-09  Convergence criterion met
 ---------------------------------------
 SCF time:   CPU 590.04s  wall 590.00s 
 SCF   energy in the final basis set =    -2761.5189067532
 Total energy in the final basis set =    -2761.5189067532

 --------------------------------------------------------------

                    Orbital Energies (a.u.)
 --------------------------------------------------------------

 Alpha MOs
 -- Occupied --
********-101.5768-101.5765-101.5735-101.5735 -10.2761 -10.2744 -10.2743
-10.2691 -10.2679 -10.2293 -10.2254 -10.2171 -10.2168 -10.2160 -10.2155
-10.2119  -9.4920  -9.4914  -9.4910  -9.4881  -9.4880  -7.2570  -7.2563
 -7.2557  -7.2530  -7.2529  -7.2469  -7.2463  -7.2459  -7.2459  -7.2455
 -7.2453  -7.2430  -7.2428  -7.2423  -7.2422  -0.9515  -0.9371  -0.9008
 -0.8872  -0.8773  -0.8694  -0.8482  -0.7907  -0.7731  -0.7625  -0.7410
 -0.6606  -0.6528  -0.6347  -0.6080  -0.5568  -0.5383  -0.5243  -0.5076
 -0.5008  -0.4806  -0.4675  -0.4659  -0.4620  -0.4518  -0.4388  -0.4305
 -0.4151  -0.4010  -0.3964  -0.3877  -0.3748  -0.3652  -0.3576  -0.3520
 -0.3456  -0.3420  -0.3404  -0.3253  -0.3206  -0.2907  -0.2793  -0.2756
 -0.2572
 -- Virtual --
 -0.0751  -0.0570  -0.0531  -0.0376  -0.0265  -0.0232  -0.0127  -0.0007
  0.0062   0.0125   0.0165   0.0210   0.0235   0.0335   0.0345   0.0359
  0.0430   0.0530   0.0580   0.0630   0.0660   0.0703   0.0739   0.0764
  0.0807   0.0830   0.0883   0.0908   0.0935   0.0961   0.1012   0.1047
  0.1061   0.1110   0.1136   0.1159   0.1197   0.1230   0.1245   0.1274
  0.1314   0.1325   0.1351   0.1417   0.1438   0.1444   0.1497   0.1550
  0.1566   0.1597   0.1630   0.1645   0.1725   0.1768   0.1814   0.1887
  0.1903   0.1938   0.1967   0.2025   0.2054   0.2141   0.2159   0.2216
  0.2245   0.2275   0.2325   0.2388   0.2423   0.2469   0.2505   0.2536
  0.2554   0.2605   0.2669   0.2672   0.2741   0.2755   0.2795   0.2820
  0.2836   0.2888   0.2901   0.2982   0.3030   0.3120   0.3136   0.3232
  0.3260   0.3333   0.3358   0.3414   0.3596   0.3679   0.4209   0.4241
  0.4314   0.4337   0.4383   0.4421   0.4499   0.4529   0.4557   0.4607
  0.4647   0.4690   0.4744   0.4797   0.4914   0.4932   0.4964   0.5002
  0.5136   0.5329   0.5415   0.5474   0.5604   0.5661   0.5722   0.5794
  0.5875   0.5885   0.5920   0.6041   0.6053   0.6103   0.6191   0.6350
  0.6424   0.6463   0.6495   0.6567   0.6644   0.6733   0.6830   0.6860
  0.6881   0.7013   0.7215   0.7340   0.7465   0.7473   0.7578   0.7865
  0.7969   0.8004   0.8215   0.8275   0.8328   0.8384   0.8418   0.8448
  0.8454   0.8466   0.8475   0.8490   0.8546   0.8600   0.8611   0.8642
  0.8679   0.8738   0.8804   0.8834   0.8937   0.9010   0.9042   0.9087
  0.9152   0.9222   0.9284   0.9364   0.9415   0.9496   0.9522   0.9556
  0.9657   0.9709   0.9766   0.9780   1.0004   1.0092   1.0180   1.0414
  1.0585   1.0663   1.0804   1.0980   1.1075   1.1196   1.1307   1.1548
  1.2114   1.2204   1.2302   1.2346   1.2499   1.2549   1.2674   1.2757
  1.2879   1.2905   1.3023   1.3215   1.3368   1.3421   1.3572   1.3934
  1.4434   1.4810   1.4882   1.4929   1.5155   1.5307   1.5505   1.5729
  1.5763   1.5867   1.6036   1.6257   1.6433   1.6533   1.6802   1.6908
  1.7141   1.7315   1.7555   1.7796   1.7945   1.8014   1.8132   1.8383
  1.8779   1.8822   1.8886   1.8963   1.9056   1.9251   1.9334   1.9439
  1.9566   1.9622   1.9885   2.0012   2.0179   2.0427   2.0791   2.1064
  2.1235   2.1356   2.2166   2.2217   2.2293   2.2394   2.2522   2.2549
  2.2626   2.2735   2.2863   2.2983   2.3035   2.3092   2.3162   2.3202
  2.3884   2.4064   2.4274   2.4358   2.4398   2.4622   2.4953   2.5080
  2.5204   2.5296   2.5494   2.5545   2.6067   2.6180   2.6288   2.6386
  2.6454   2.6997   2.7048   2.7211   2.7260   2.7388   2.7587   2.7632
  2.7719   2.7769   2.7914   2.8324   2.8376   2.8428   2.8500   2.8995
  2.9063   2.9699   2.9942   3.0554   3.0772   3.0792   3.1268   3.1380
  3.1499   3.1717   3.2009   3.2140   3.2199   3.3263   3.3586   3.3872
  3.4328   3.5098   3.6212   3.6446   3.7040   3.7165   3.7871   3.8613
  3.9919   4.0635   4.0961   4.1288   4.4142   4.7926   4.8204   9.7408
  9.7596   9.7879   9.7965   9.8073  23.3775  23.5353  23.8330  23.8736
 23.8832  23.8903  23.9491  23.9946  24.0334  24.0495  24.1025  24.1376
 25.7696  25.7819  25.8156  25.8661  25.8928  26.0731  26.0918  26.1144
 26.1853  26.1897  26.4602  26.5030  26.6336  26.7774  26.8614 215.7304
215.7501 215.7833 215.7927 215.8056
 --------------------------------------------------------------

          Ground-State Mulliken Net Atomic Charges

     Atom                 Charge (a.u.)
  ----------------------------------------
      1 C                     0.334048
      2 C                    -1.038763
      3 H                     0.207633
      4 C                    -0.205723
      5 Cl                    0.598251
      6 C                     0.056331
      7 Cl                    0.613354
      8 C                    -0.521446
      9 Cl                    0.602794
     10 C                    -0.944708
     11 H                     0.207882
     12 C                     0.547537
     13 C                    -1.246654
     14 H                     0.216014
     15 C                     0.236486
     16 Cl                    0.586870
     17 C                     0.363838
     18 Cl                    0.509597
     19 C                    -0.906260
     20 H                     0.206878
     21 C                    -0.595152
     22 H                     0.171193
  ----------------------------------------
  Sum of atomic charges =     0.000000

 -----------------------------------------------------------------
                    Cartesian Multipole Moments
 -----------------------------------------------------------------
    Charge (ESU x 10^10)
                 0.0000
    Dipole Moment (Debye)
         X       0.0884      Y       0.8663      Z      -1.1027
       Tot       1.4051
    Quadrupole Moments (Debye-Ang)
        XX    -146.4993     XY       2.3393     YY    -133.0404
        XZ       5.1691     YZ      -4.4264     ZZ    -131.3433
    Octopole Moments (Debye-Ang^2)
       XXX    -213.2544    XXY      31.6167    XYY     -56.7421
       YYY      74.5055    XXZ      20.0511    XYZ      -9.7237
       YYZ       3.5931    XZZ     -55.4108    YZZ      36.2284
       ZZZ       5.9653
    Hexadecapole Moments (Debye-Ang^3)
      XXXX   -8449.4163   XXXY     470.7660   XXYY   -1487.3885
      XYYY     453.8373   YYYY    -577.3511   XXXZ    1639.3812
      XXYZ     -29.4537   XYYZ     533.0711   YYYZ     -12.2235
      XXZZ   -1952.5846   XYZZ     177.6579   YYZZ    -668.0822
      XZZZ    1578.7962   YZZZ     -40.5544   ZZZZ   -3401.1458
 -----------------------------------------------------------------
 Calculating analytic gradient of the SCF energy
 Gradient of SCF Energy
            1           2           3           4           5           6
    1  -0.0002736   0.0003153   0.0001224  -0.0004908   0.0002026   0.0015006
    2   0.0000248   0.0001988  -0.0000629  -0.0000019  -0.0000021  -0.0000147
    3   0.0001386   0.0003651  -0.0001396   0.0006736  -0.0002035  -0.0008943
            7           8           9          10          11          12
    1  -0.0009832  -0.0008467   0.0002999  -0.0002061   0.0001903   0.0000721
    2   0.0000163   0.0000342   0.0000118  -0.0002258   0.0000437   0.0002324
    3   0.0005770   0.0000921  -0.0001057  -0.0004556  -0.0000641  -0.0002775
           13          14          15          16          17          18
    1   0.0004084  -0.0001096  -0.0002206   0.0001251  -0.0005557   0.0002470
    2  -0.0006729   0.0000897   0.0000944  -0.0002497   0.0002525   0.0000677
    3   0.0001902   0.0000482   0.0000736   0.0001547   0.0000404  -0.0002064
           19          20          21          22
    1   0.0010171  -0.0001016  -0.0006288  -0.0000841
    2  -0.0000886   0.0000116   0.0002412  -0.0000006
    3  -0.0004637   0.0000762   0.0003742   0.0000064
 Max gradient component =       1.501E-03
 RMS gradient           =       3.900E-04
 Gradient time:  CPU 209.84 s  wall 209.86 s
 Geometry Optimization Parameters
   NAtoms,    NIC,     NZ,  NCons,   NDum,   NFix, NCnnct, MaxDiis
       22     155      22       0       0       0       0       0

 Cartesian Hessian Update
 Hessian updated using BFGS update


** GEOMETRY OPTIMIZATION IN DELOCALIZED INTERNAL COORDINATES **
   Searching for a Minimum

   Optimization Cycle:   3

                       Coordinates (Angstroms)
     ATOM                X               Y               Z
      1  C        -0.0022742844    0.0013759906   -0.0024170658
      2  C         0.0036378397   -0.0282216849    1.3952982385
      3  H         0.9381870440   -0.0453402825    1.9403164477
      4  C        -1.1882552354   -0.0052534322    2.1100073943
      5  Cl       -1.1015089218   -0.0335672349    3.8540783491
      6  C        -2.4240562358    0.0518708480    1.4510408235
      7  Cl       -3.9143264068    0.0809705619    2.3464267558
      8  C        -2.4231737196    0.0833908489    0.0498338718
      9  Cl       -3.9209307997    0.1390123237   -0.8464497082
     10  C        -1.2317322664    0.0568336323   -0.6661730053
     11  H        -1.2727128181    0.0554506594   -1.7475716462
     12  C         1.2707561220   -0.0255741370   -0.7662383062
     13  C         2.3134696000   -0.8730050095   -0.3754427310
     14  H         2.1925066907   -1.5350280829    0.4723019451
     15  C         3.5126072417   -0.9054027765   -1.0812526075
     16  Cl        4.7698172314   -1.9946581520   -0.5435046649
     17  C         3.6883090005   -0.0846088882   -2.1996832950
     18  Cl        5.1752448458   -0.0878786596   -3.1151751078
     19  C         2.6543713140    0.7609261121   -2.5961383944
     20  H         2.7989392676    1.4017007096   -3.4564098430
     21  C         1.4586302717    0.7902674246   -1.8894081187
     22  H         0.6764125624    1.4725818854   -2.1998755545
   Point Group: c1    Number of degrees of freedom:    60


   Energy is  -2761.518906753

 Hessian updated using BFGS update

 55 Hessian modes will be used to form the next step
  Hessian Eigenvalues:
     0.008943    0.019213    0.019218    0.023190    0.023210    0.023469
     0.023579    0.023676    0.023677    0.023929    0.023941    0.024088
     0.024090    0.024114    0.024115    0.024124    0.024136    0.024141
     0.024144    0.145721    0.159964    0.159969    0.159974    0.160230
     0.218354    0.225345    0.234793    0.234875    0.236787    0.246239
     0.249992    0.249996    0.250000    0.250000    0.250058    0.273405
     0.284509    0.301033    0.305983    0.336425    0.356587    0.356665
     0.357088    0.429763    0.430923    0.432121    0.438748    0.467778
     0.467835    0.470108    0.472274    0.478193    0.478268    0.479119
     0.532073

 Minimum search - taking simple RFO step
 Searching for Lamda that Minimizes Along All modes
 Value Taken    Lamda =  -0.00003960
 Step Taken.  Stepsize is  0.049719

                             Maximum     Tolerance    Cnvgd?
         Gradient           0.000699      0.000300      NO
         Displacement       0.042287      0.001200      NO
         Energy change     -0.000142      0.000001      NO


 New Cartesian Coordinates Obtained by Inverse Iteration

 Displacement from previous Coordinates is:  0.170674
 ----------------------------------------------------------------
             Standard Nuclear Orientation (Angstroms)
    I     Atom           X                Y                Z
 ----------------------------------------------------------------
    1      C      -0.0017327688     0.0024598563    -0.0028261105
    2      C       0.0025340751    -0.0411399905     1.3943303506
    3      H       0.9353486351    -0.0675868573     1.9416972105
    4      C      -1.1893168216    -0.0191031282     2.1088676492
    5      Cl     -1.1048169959    -0.0657269274     3.8528682612
    6      C      -2.4256372037     0.0512312663     1.4522768620
    7      Cl     -3.9129083661     0.0790149614     2.3460677546
    8      C      -2.4223740411     0.0971318320     0.0515575829
    9      Cl     -3.9210289410     0.1689792619    -0.8425756025
   10      C      -1.2312392012     0.0716578867    -0.6647407159
   11      H      -1.2750955578     0.0801752625    -1.7458496637
   12      C       1.2707434530    -0.0248970466    -0.7667959471
   13      C       2.3185432550    -0.8613116608    -0.3679333269
   14      H       2.2030594086    -1.5162352102     0.4860579454
   15      C       3.5181279223    -0.8948834231    -1.0734483485
   16      Cl      4.7822816241    -1.9685891821    -0.5238766695
   17      C       3.6888708215    -0.0864464063    -2.2009261344
   18      Cl      5.1747000820    -0.0921115300    -3.1161653020
   19      C       2.6490634591     0.7486208160    -2.6057796211
   20      H       2.7908948677     1.3802026087    -3.4734137895
   21      C       1.4544961543     0.7794975002    -1.8990009964
   22      H       0.6694044829     1.4549027667    -2.2168276114
 ----------------------------------------------------------------
 Nuclear Repulsion Energy =        1641.01423256 hartrees
 There are       81 alpha and       81 beta electrons
 Applying Cartesian multipole field
    Component          Value
    ---------          -----
     (2,0,0)        1.00000E-12
     (0,2,0)        2.00000E-11
     (0,0,2)       -3.00000E-11
 Nucleus-field energy     =    -0.0000000633 hartrees
 Requested basis set is 6-311++G(d,p)
 There are 162 shells and 449 basis functions
 A cutoff of  1.0D-15 yielded   9894 shell pairs
 There are     82392 function pairs (     88404 Cartesian)
 Smallest overlap matrix eigenvalue = 3.21E-07
 Linear dependence detected in AO basis
 Number of orthogonalized atomic orbitals = 445
 Maximum deviation from orthogonality = 5.518E-10
 Guess from superposition of atomic densities
 Warning:  Energy on first SCF cycle will be non-variational
 SAD guess density has 162.000000 electrons

 -----------------------------------------------------------------------
  General SCF calculation program by
  Eric Jon Sundstrom, Paul Horn, Yuezhi Mao, Dmitri Zuev, Alec White,
  David Stuck, Shaama M.S., Shane Yost, Joonho Lee, David Small,
  Daniel Levine, Susi Lehtola, Hugh Burton, Evgeny Epifanovsky,
  Bang C. Huynh
 -----------------------------------------------------------------------
 Exchange:     0.2000 Hartree-Fock + 0.0800 Slater + 0.7200 B88
 Correlation:  0.1900 VWN1RPA + 0.8100 LYP
 Using SG-1 standard quadrature grid
 A restricted SCF calculation will be
 performed using DIIS
 SCF converges when DIIS error is below 1.0e-08
 ---------------------------------------
  Cycle       Energy         DIIS error
 ---------------------------------------
    1   -2765.5219584847      2.92e-02  
    2   -2761.3694131648      2.39e-03  
    3   -2761.2120108703      3.27e-03  
    4   -2761.4944555940      9.17e-04  
    5   -2761.5163334838      3.21e-04  
    6   -2761.5186805870      1.01e-04  
    7   -2761.5189155321      2.48e-05  
    8   -2761.5189272088      1.08e-05  
    9   -2761.5189301781      2.28e-06  
   10   -2761.5189302917      1.12e-06  
   11   -2761.5189303246      1.79e-07  
   12   -2761.5189303252      1.24e-07  
   13   -2761.5189303257      3.59e-08  
   14   -2761.5189303256      9.55e-09  Convergence criterion met
 ---------------------------------------
 SCF time:   CPU 592.82s  wall 593.00s 
 SCF   energy in the final basis set =    -2761.5189303256
 Total energy in the final basis set =    -2761.5189303256

 --------------------------------------------------------------

                    Orbital Energies (a.u.)
 --------------------------------------------------------------

 Alpha MOs
 -- Occupied --
********-101.5767-101.5763-101.5736-101.5735 -10.2759 -10.2743 -10.2741
-10.2689 -10.2677 -10.2293 -10.2253 -10.2170 -10.2167 -10.2159 -10.2154
-10.2118  -9.4922  -9.4913  -9.4909  -9.4882  -9.4881  -7.2572  -7.2561
 -7.2556  -7.2530  -7.2530  -7.2472  -7.2462  -7.2461  -7.2458  -7.2454
 -7.2452  -7.2430  -7.2428  -7.2424  -7.2422  -0.9518  -0.9374  -0.9006
 -0.8876  -0.8775  -0.8697  -0.8482  -0.7907  -0.7731  -0.7623  -0.7411
 -0.6608  -0.6529  -0.6344  -0.6081  -0.5571  -0.5385  -0.5244  -0.5071
 -0.5010  -0.4804  -0.4675  -0.4663  -0.4618  -0.4519  -0.4389  -0.4306
 -0.4153  -0.4013  -0.3961  -0.3876  -0.3755  -0.3653  -0.3578  -0.3520
 -0.3456  -0.3420  -0.3403  -0.3253  -0.3206  -0.2909  -0.2793  -0.2755
 -0.2568
 -- Virtual --
 -0.0756  -0.0571  -0.0527  -0.0371  -0.0258  -0.0229  -0.0126  -0.0007
  0.0062   0.0125   0.0168   0.0211   0.0237   0.0337   0.0350   0.0358
  0.0428   0.0531   0.0580   0.0629   0.0659   0.0701   0.0742   0.0766
  0.0808   0.0832   0.0884   0.0910   0.0938   0.0962   0.1011   0.1048
  0.1059   0.1111   0.1136   0.1160   0.1199   0.1233   0.1246   0.1274
  0.1317   0.1328   0.1356   0.1417   0.1442   0.1448   0.1498   0.1552
  0.1568   0.1602   0.1631   0.1643   0.1725   0.1769   0.1814   0.1891
  0.1904   0.1941   0.1967   0.2024   0.2052   0.2144   0.2155   0.2213
  0.2247   0.2278   0.2322   0.2392   0.2418   0.2467   0.2501   0.2533
  0.2553   0.2604   0.2668   0.2672   0.2743   0.2757   0.2795   0.2822
  0.2836   0.2893   0.2909   0.2980   0.3033   0.3123   0.3142   0.3240
  0.3263   0.3337   0.3363   0.3418   0.3602   0.3693   0.4211   0.4239
  0.4315   0.4337   0.4385   0.4420   0.4502   0.4527   0.4560   0.4608
  0.4645   0.4689   0.4745   0.4797   0.4911   0.4932   0.4971   0.5006
  0.5139   0.5328   0.5406   0.5468   0.5602   0.5660   0.5723   0.5795
  0.5864   0.5886   0.5929   0.6048   0.6056   0.6110   0.6199   0.6351
  0.6425   0.6459   0.6500   0.6564   0.6645   0.6725   0.6830   0.6861
  0.6880   0.7008   0.7223   0.7355   0.7475   0.7479   0.7592   0.7872
  0.7959   0.8010   0.8214   0.8275   0.8321   0.8379   0.8420   0.8447
  0.8454   0.8466   0.8472   0.8488   0.8548   0.8605   0.8615   0.8641
  0.8680   0.8738   0.8804   0.8826   0.8934   0.9016   0.9037   0.9088
  0.9151   0.9223   0.9286   0.9365   0.9420   0.9485   0.9521   0.9561
  0.9661   0.9715   0.9778   0.9783   1.0001   1.0093   1.0188   1.0422
  1.0596   1.0667   1.0809   1.0983   1.1076   1.1192   1.1307   1.1555
  1.2116   1.2206   1.2305   1.2346   1.2502   1.2553   1.2680   1.2761
  1.2885   1.2907   1.3027   1.3204   1.3361   1.3442   1.3567   1.3930
  1.4438   1.4805   1.4872   1.4926   1.5157   1.5310   1.5503   1.5727
  1.5766   1.5869   1.6041   1.6259   1.6442   1.6531   1.6803   1.6903
  1.7141   1.7318   1.7555   1.7790   1.7960   1.8013   1.8144   1.8388
  1.8776   1.8817   1.8879   1.8965   1.9058   1.9245   1.9328   1.9436
  1.9574   1.9628   1.9898   2.0030   2.0196   2.0436   2.0792   2.1064
  2.1245   2.1364   2.2171   2.2235   2.2295   2.2394   2.2514   2.2550
  2.2630   2.2743   2.2870   2.2984   2.3028   2.3095   2.3179   2.3208
  2.3867   2.4065   2.4278   2.4363   2.4407   2.4625   2.4963   2.5088
  2.5196   2.5297   2.5499   2.5546   2.6068   2.6198   2.6281   2.6383
  2.6445   2.7016   2.7061   2.7213   2.7269   2.7388   2.7598   2.7633
  2.7730   2.7768   2.7905   2.8326   2.8375   2.8437   2.8510   2.8991
  2.9055   2.9692   2.9949   3.0564   3.0776   3.0792   3.1281   3.1387
  3.1501   3.1722   3.2019   3.2142   3.2205   3.3278   3.3585   3.3877
  3.4340   3.5100   3.6220   3.6448   3.7039   3.7179   3.7864   3.8619
  3.9925   4.0634   4.0967   4.1294   4.4196   4.7920   4.8210   9.7407
  9.7598   9.7882   9.7971   9.8082  23.3772  23.5353  23.8333  23.8738
 23.8829  23.8916  23.9497  23.9940  24.0342  24.0506  24.1037  24.1385
 25.7696  25.7818  25.8159  25.8662  25.8929  26.0749  26.0932  26.1159
 26.1850  26.1893  26.4609  26.5040  26.6350  26.7795  26.8646 215.7302
215.7502 215.7837 215.7933 215.8066
 --------------------------------------------------------------

          Ground-State Mulliken Net Atomic Charges

     Atom                 Charge (a.u.)
  ----------------------------------------
      1 C                     0.339847
      2 C                    -1.042372
      3 H                     0.205171
      4 C                    -0.227463
      5 Cl                    0.599538
      6 C                     0.057243
      7 Cl                    0.613381
      8 C                    -0.508314
      9 Cl                    0.604092
     10 C                    -0.938036
     11 H                     0.205166
     12 C                     0.570430
     13 C                    -1.266238
     14 H                     0.212973
     15 C                     0.231005
     16 Cl                    0.587682
     17 C                     0.360478
     18 Cl                    0.510449
     19 C                    -0.893979
     20 H                     0.207134
     21 C                    -0.596876
     22 H                     0.168687
  ----------------------------------------
  Sum of atomic charges =     0.000000

 -----------------------------------------------------------------
                    Cartesian Multipole Moments
 -----------------------------------------------------------------
    Charge (ESU x 10^10)
                -0.0000
    Dipole Moment (Debye)
         X       0.0816      Y       0.8544      Z      -1.1088
       Tot       1.4021
    Quadrupole Moments (Debye-Ang)
        XX    -146.4024     XY       2.2790     YY    -133.0994
        XZ       5.0859     YZ      -4.4038     ZZ    -131.2460
    Octopole Moments (Debye-Ang^2)
       XXX    -213.5982    XXY      31.2010    XYY     -56.9864
       YYY      73.7790    XXZ      19.9432    XYZ      -9.6073
       YYZ       3.4826    XZZ     -55.4104    YZZ      35.9676
       ZZZ       4.8038
    Hexadecapole Moments (Debye-Ang^3)
      XXXX   -8455.4933   XXXY     470.5354   XXYY   -1487.5112
      XYYY     454.7984   YYYY    -568.1445   XXXZ    1635.3157
      XXYZ     -26.5766   XYYZ     532.4718   YYYZ      -3.3179
      XXZZ   -1953.0156   XYZZ     177.2382   YYZZ    -666.7392
      XZZZ    1574.9942   YZZZ     -33.1676   ZZZZ   -3400.1461
 -----------------------------------------------------------------
 Calculating analytic gradient of the SCF energy
 Gradient of SCF Energy
            1           2           3           4           5           6
    1  -0.0002105   0.0002985  -0.0000345  -0.0002969  -0.0000486   0.0000101
    2  -0.0000251   0.0000729  -0.0000227   0.0000078   0.0000039   0.0000051
    3   0.0001574  -0.0001629  -0.0000297   0.0002999  -0.0002326  -0.0000322
            7           8           9          10          11          12
    1   0.0001647  -0.0004106   0.0001906   0.0002638   0.0000149   0.0001337
    2  -0.0000024   0.0000034   0.0000095  -0.0000723   0.0000216   0.0001413
    3  -0.0001182   0.0001017   0.0001376  -0.0001801   0.0000221  -0.0002581
           13          14          15          16          17          18
    1  -0.0000783  -0.0000036   0.0000952  -0.0000532  -0.0000170  -0.0000347
    2  -0.0001147   0.0000287  -0.0000430   0.0000661   0.0000153  -0.0000220
    3   0.0000527   0.0000120   0.0000003  -0.0000818  -0.0000008   0.0000832
           19          20          21          22
    1   0.0001122   0.0000550  -0.0001416  -0.0000092
    2  -0.0000307  -0.0000196   0.0000090  -0.0000320
    3  -0.0000364   0.0000202   0.0002334   0.0000124
 Max gradient component =       4.106E-04
 RMS gradient           =       1.273E-04
 Gradient time:  CPU 213.42 s  wall 213.45 s
 Geometry Optimization Parameters
   NAtoms,    NIC,     NZ,  NCons,   NDum,   NFix, NCnnct, MaxDiis
       22     155      22       0       0       0       0       0

 Cartesian Hessian Update
 Hessian updated using BFGS update


** GEOMETRY OPTIMIZATION IN DELOCALIZED INTERNAL COORDINATES **
   Searching for a Minimum

   Optimization Cycle:   4

                       Coordinates (Angstroms)
     ATOM                X               Y               Z
      1  C        -0.0017327688    0.0024598563   -0.0028261105
      2  C         0.0025340751   -0.0411399905    1.3943303506
      3  H         0.9353486351   -0.0675868573    1.9416972105
      4  C        -1.1893168216   -0.0191031282    2.1088676492
      5  Cl       -1.1048169959   -0.0657269274    3.8528682612
      6  C        -2.4256372037    0.0512312663    1.4522768620
      7  Cl       -3.9129083661    0.0790149614    2.3460677546
      8  C        -2.4223740411    0.0971318320    0.0515575829
      9  Cl       -3.9210289410    0.1689792619   -0.8425756025
     10  C        -1.2312392012    0.0716578867   -0.6647407159
     11  H        -1.2750955578    0.0801752625   -1.7458496637
     12  C         1.2707434530   -0.0248970466   -0.7667959471
     13  C         2.3185432550   -0.8613116608   -0.3679333269
     14  H         2.2030594086   -1.5162352102    0.4860579454
     15  C         3.5181279223   -0.8948834231   -1.0734483485
     16  Cl        4.7822816241   -1.9685891821   -0.5238766695
     17  C         3.6888708215   -0.0864464063   -2.2009261344
     18  Cl        5.1747000820   -0.0921115300   -3.1161653020
     19  C         2.6490634591    0.7486208160   -2.6057796211
     20  H         2.7908948677    1.3802026087   -3.4734137895
     21  C         1.4544961543    0.7794975002   -1.8990009964
     22  H         0.6694044829    1.4549027667   -2.2168276114
   Point Group: c1    Number of degrees of freedom:    60


   Energy is  -2761.518930326

 Hessian updated using BFGS update

 57 Hessian modes will be used to form the next step
  Hessian Eigenvalues:
     0.007199    0.019207    0.019219    0.023154    0.023208    0.023363
     0.023582    0.023675    0.023677    0.023912    0.023940    0.024071
     0.024090    0.024106    0.024114    0.024121    0.024138    0.024141
     0.024149    0.147333    0.159956    0.159969    0.160019    0.160205
     0.215493    0.224402    0.234518    0.234793    0.238040    0.246075
     0.249665    0.249993    0.249997    0.250000    0.251389    0.273248
     0.292242    0.301029    0.301133    0.314188    0.336557    0.356643
     0.356657    0.356773    0.357166    0.429851    0.431236    0.432120
     0.439693    0.465493    0.467800    0.472211    0.472540    0.474023
     0.478209    0.481084    0.551875

 Minimum search - taking simple RFO step
 Searching for Lamda that Minimizes Along All modes
 Value Taken    Lamda =  -0.00000330
 Step Taken.  Stepsize is  0.016601

                             Maximum     Tolerance    Cnvgd?
         Gradient           0.000338      0.000300      NO
         Displacement       0.014100      0.001200      NO
         Energy change     -0.000024      0.000001      NO


 New Cartesian Coordinates Obtained by Inverse Iteration

 Displacement from previous Coordinates is:  0.056835
 ----------------------------------------------------------------
             Standard Nuclear Orientation (Angstroms)
    I     Atom           X                Y                Z
 ----------------------------------------------------------------
    1      C      -0.0015507058     0.0030006160    -0.0026973719
    2      C       0.0019546478    -0.0454420620     1.3944099352
    3      H       0.9344080716    -0.0750513748     1.9423138970
    4      C      -1.1897457020    -0.0237525958     2.1087378314
    5      Cl     -1.1053420229    -0.0766089845     3.8529900577
    6      C      -2.4261869508     0.0510856913     1.4525794824
    7      Cl     -3.9134999594     0.0784061766     2.3462516119
    8      C      -2.4221308225     0.1017968635     0.0518721127
    9      Cl     -3.9207627732     0.1786626157    -0.8427586173
   10      C      -1.2311171821     0.0766844720    -0.6641839752
   11      H      -1.2753216504     0.0883897715    -1.7452688477
   12      C       1.2708522034    -0.0245793649    -0.7666077749
   13      C       2.3205480348    -0.8573427440    -0.3652853725
   14      H       2.2067019414    -1.5099774999     0.4906853093
   15      C       3.5201047118    -0.8913071187    -1.0708672068
   16      Cl      4.7864227943    -1.9603085083    -0.5168523675
   17      C       3.6890534321    -0.0870740138    -2.2015856769
   18      Cl      5.1742946832    -0.0937835766    -3.1177573289
   19      C       2.6473477913     0.7445753409    -2.6090625565
   20      H       2.7875040573     1.3731614331    -3.4791751353
   21      C       1.4531841100     0.7760000097    -1.9020376989
   22      H       0.6671996336     1.4493075091    -2.2221365302
 ----------------------------------------------------------------
 Nuclear Repulsion Energy =        1640.92799655 hartrees
 There are       81 alpha and       81 beta electrons
 Applying Cartesian multipole field
    Component          Value
    ---------          -----
     (2,0,0)        1.00000E-12
     (0,2,0)        2.00000E-11
     (0,0,2)       -3.00000E-11
 Nucleus-field energy     =    -0.0000000633 hartrees
 Requested basis set is 6-311++G(d,p)
 There are 162 shells and 449 basis functions
 A cutoff of  1.0D-15 yielded   9894 shell pairs
 There are     82392 function pairs (     88404 Cartesian)
 Smallest overlap matrix eigenvalue = 3.21E-07
 Linear dependence detected in AO basis
 Number of orthogonalized atomic orbitals = 445
 Maximum deviation from orthogonality = 6.492E-10
 Guess from superposition of atomic densities
 Warning:  Energy on first SCF cycle will be non-variational
 SAD guess density has 162.000000 electrons

 -----------------------------------------------------------------------
  General SCF calculation program by
  Eric Jon Sundstrom, Paul Horn, Yuezhi Mao, Dmitri Zuev, Alec White,
  David Stuck, Shaama M.S., Shane Yost, Joonho Lee, David Small,
  Daniel Levine, Susi Lehtola, Hugh Burton, Evgeny Epifanovsky,
  Bang C. Huynh
 -----------------------------------------------------------------------
 Exchange:     0.2000 Hartree-Fock + 0.0800 Slater + 0.7200 B88
 Correlation:  0.1900 VWN1RPA + 0.8100 LYP
 Using SG-1 standard quadrature grid
 A restricted SCF calculation will be
 performed using DIIS
 SCF converges when DIIS error is below 1.0e-08
 ---------------------------------------
  Cycle       Energy         DIIS error
 ---------------------------------------
    1   -2765.5211126596      2.92e-02  
    2   -2761.3694431452      2.39e-03  
    3   -2761.2121384024      3.27e-03  
    4   -2761.4944631671      9.17e-04  
    5   -2761.5163352835      3.21e-04  
    6   -2761.5186829627      1.01e-04  
    7   -2761.5189177888      2.48e-05  
    8   -2761.5189294611      1.08e-05  
    9   -2761.5189324294      2.28e-06  
   10   -2761.5189325428      1.12e-06  
   11   -2761.5189325755      1.79e-07  
   12   -2761.5189325761      1.24e-07  
   13   -2761.5189325764      3.59e-08  
   14   -2761.5189325766      9.58e-09  Convergence criterion met
 ---------------------------------------
 SCF time:   CPU 590.00s  wall 591.00s 
 SCF   energy in the final basis set =    -2761.5189325766
 Total energy in the final basis set =    -2761.5189325766

 --------------------------------------------------------------

                    Orbital Energies (a.u.)
 --------------------------------------------------------------

 Alpha MOs
 -- Occupied --
********-101.5767-101.5763-101.5736-101.5735 -10.2759 -10.2743 -10.2741
-10.2690 -10.2678 -10.2294 -10.2254 -10.2170 -10.2167 -10.2159 -10.2154
-10.2118  -9.4923  -9.4912  -9.4909  -9.4882  -9.4881  -7.2573  -7.2561
 -7.2556  -7.2530  -7.2530  -7.2472  -7.2462  -7.2461  -7.2458  -7.2454
 -7.2452  -7.2431  -7.2428  -7.2424  -7.2423  -0.9517  -0.9374  -0.9005
 -0.8876  -0.8775  -0.8697  -0.8482  -0.7908  -0.7732  -0.7623  -0.7411
 -0.6609  -0.6530  -0.6343  -0.6081  -0.5571  -0.5386  -0.5243  -0.5070
 -0.5011  -0.4804  -0.4675  -0.4664  -0.4618  -0.4519  -0.4389  -0.4306
 -0.4153  -0.4014  -0.3960  -0.3875  -0.3757  -0.3653  -0.3578  -0.3521
 -0.3456  -0.3420  -0.3403  -0.3254  -0.3206  -0.2910  -0.2793  -0.2756
 -0.2567
 -- Virtual --
 -0.0758  -0.0572  -0.0525  -0.0372  -0.0257  -0.0229  -0.0127  -0.0007
  0.0062   0.0125   0.0169   0.0210   0.0237   0.0336   0.0351   0.0357
  0.0428   0.0531   0.0579   0.0629   0.0659   0.0701   0.0743   0.0767
  0.0808   0.0832   0.0884   0.0910   0.0938   0.0962   0.1011   0.1048
  0.1058   0.1111   0.1136   0.1160   0.1200   0.1234   0.1246   0.1274
  0.1318   0.1329   0.1357   0.1416   0.1443   0.1450   0.1498   0.1552
  0.1568   0.1603   0.1632   0.1642   0.1724   0.1769   0.1814   0.1892
  0.1904   0.1942   0.1967   0.2023   0.2052   0.2144   0.2154   0.2211
  0.2248   0.2278   0.2321   0.2392   0.2416   0.2466   0.2499   0.2532
  0.2553   0.2603   0.2667   0.2671   0.2744   0.2758   0.2794   0.2823
  0.2835   0.2893   0.2911   0.2979   0.3033   0.3124   0.3144   0.3242
  0.3264   0.3339   0.3365   0.3418   0.3602   0.3696   0.4212   0.4238
  0.4315   0.4337   0.4385   0.4420   0.4503   0.4526   0.4560   0.4609
  0.4644   0.4689   0.4745   0.4797   0.4909   0.4931   0.4972   0.5007
  0.5139   0.5327   0.5403   0.5465   0.5601   0.5659   0.5723   0.5796
  0.5860   0.5886   0.5931   0.6049   0.6056   0.6112   0.6200   0.6350
  0.6424   0.6457   0.6501   0.6562   0.6645   0.6721   0.6829   0.6861
  0.6879   0.7006   0.7224   0.7359   0.7476   0.7483   0.7594   0.7874
  0.7956   0.8012   0.8213   0.8275   0.8318   0.8378   0.8420   0.8447
  0.8454   0.8466   0.8472   0.8487   0.8548   0.8607   0.8616   0.8641
  0.8680   0.8739   0.8804   0.8824   0.8934   0.9016   0.9035   0.9089
  0.9150   0.9223   0.9285   0.9364   0.9421   0.9482   0.9520   0.9563
  0.9661   0.9715   0.9779   0.9786   0.9998   1.0092   1.0188   1.0423
  1.0599   1.0667   1.0809   1.0984   1.1076   1.1189   1.1305   1.1556
  1.2116   1.2205   1.2305   1.2344   1.2502   1.2552   1.2678   1.2760
  1.2884   1.2907   1.3026   1.3199   1.3358   1.3449   1.3568   1.3928
  1.4438   1.4802   1.4868   1.4925   1.5156   1.5310   1.5501   1.5725
  1.5767   1.5867   1.6041   1.6259   1.6440   1.6530   1.6802   1.6901
  1.7141   1.7318   1.7553   1.7786   1.7962   1.8010   1.8146   1.8388
  1.8775   1.8813   1.8877   1.8965   1.9058   1.9242   1.9325   1.9435
  1.9576   1.9629   1.9901   2.0036   2.0201   2.0438   2.0791   2.1062
  2.1246   2.1364   2.2172   2.2240   2.2295   2.2393   2.2510   2.2550
  2.2630   2.2744   2.2871   2.2984   2.3024   2.3095   2.3184   2.3209
  2.3861   2.4064   2.4277   2.4362   2.4406   2.4624   2.4963   2.5088
  2.5193   2.5296   2.5498   2.5544   2.6066   2.6200   2.6278   2.6380
  2.6443   2.7022   2.7064   2.7212   2.7271   2.7387   2.7600   2.7632
  2.7734   2.7767   2.7901   2.8324   2.8372   2.8439   2.8512   2.8989
  2.9051   2.9688   2.9948   3.0566   3.0774   3.0789   3.1284   3.1385
  3.1499   3.1722   3.2019   3.2141   3.2205   3.3280   3.3582   3.3878
  3.4343   3.5099   3.6218   3.6445   3.7039   3.7181   3.7860   3.8619
  3.9922   4.0633   4.0968   4.1296   4.4213   4.7916   4.8211   9.7406
  9.7598   9.7881   9.7970   9.8081  23.3769  23.5352  23.8330  23.8737
 23.8827  23.8915  23.9494  23.9935  24.0346  24.0508  24.1038  24.1383
 25.7695  25.7817  25.8159  25.8662  25.8928  26.0749  26.0932  26.1159
 26.1853  26.1896  26.4608  26.5039  26.6347  26.7798  26.8647 215.7302
215.7502 215.7835 215.7933 215.8064
 --------------------------------------------------------------

          Ground-State Mulliken Net Atomic Charges

     Atom                 Charge (a.u.)
  ----------------------------------------
      1 C                     0.338437
      2 C                    -1.042557
      3 H                     0.204303
      4 C                    -0.232592
      5 Cl                    0.600107
      6 C                     0.062034
      7 Cl                    0.613313
      8 C                    -0.508752
      9 Cl                    0.604889
     10 C                    -0.936904
     11 H                     0.204304
     12 C                     0.577298
     13 C                    -1.269686
     14 H                     0.212072
     15 C                     0.228563
     16 Cl                    0.588239
     17 C                     0.361553
     18 Cl                    0.510575
     19 C                    -0.892781
     20 H                     0.207216
     21 C                    -0.597502
     22 H                     0.167870
  ----------------------------------------
  Sum of atomic charges =     0.000000

 -----------------------------------------------------------------
                    Cartesian Multipole Moments
 -----------------------------------------------------------------
    Charge (ESU x 10^10)
                -0.0000
    Dipole Moment (Debye)
         X       0.0819      Y       0.8512      Z      -1.1129
       Tot       1.4035
    Quadrupole Moments (Debye-Ang)
        XX    -146.4030     XY       2.2625     YY    -133.1232
        XZ       5.0730     YZ      -4.3994     ZZ    -131.2198
    Octopole Moments (Debye-Ang^2)
       XXX    -213.7013    XXY      31.0835    XYY     -57.0583
       YYY      73.5696    XXZ      19.8968    XYZ      -9.5780
       YYZ       3.4530    XZZ     -55.3836    YZZ      35.8969
       ZZZ       4.4320
    Hexadecapole Moments (Debye-Ang^3)
      XXXX   -8458.8569   XXXY     470.6430   XXYY   -1487.7240
      XYYY     455.2040   YYYY    -565.3119   XXXZ    1634.3377
      XXYZ     -25.6499   XYYZ     532.3207   YYYZ      -0.3655
      XXZZ   -1953.5554   XYZZ     177.1416   YYZZ    -666.5555
      XZZZ    1573.8930   YZZZ     -30.7292   ZZZZ   -3401.0665
 -----------------------------------------------------------------
 Calculating analytic gradient of the SCF energy
 Gradient of SCF Energy
            1           2           3           4           5           6
    1  -0.0001202   0.0000812  -0.0000215  -0.0000372  -0.0000333  -0.0001526
    2  -0.0000043   0.0000211  -0.0000097  -0.0000016  -0.0000015   0.0000089
    3   0.0000814  -0.0001035   0.0000062   0.0000860  -0.0000761   0.0000778
            7           8           9          10          11          12
    1   0.0001206  -0.0000934   0.0000557   0.0001263  -0.0000087   0.0000918
    2  -0.0000018   0.0000076   0.0000089  -0.0000204   0.0000117   0.0000410
    3  -0.0000854  -0.0000324   0.0000393  -0.0000270   0.0000002  -0.0001027
           13          14          15          16          17          18
    1  -0.0000750   0.0000007   0.0000784  -0.0000312   0.0000466  -0.0000170
    2  -0.0000016   0.0000043  -0.0000489   0.0000409  -0.0000094  -0.0000222
    3   0.0000028   0.0000027   0.0000134  -0.0000463  -0.0000015   0.0000567
           19          20          21          22
    1  -0.0000402   0.0000396  -0.0000067  -0.0000039
    2   0.0000040  -0.0000088  -0.0000063  -0.0000117
    3   0.0000269   0.0000074   0.0000657   0.0000085
 Max gradient component =       1.526E-04
 RMS gradient           =       5.408E-05
 Gradient time:  CPU 214.54 s  wall 214.57 s
 Geometry Optimization Parameters
   NAtoms,    NIC,     NZ,  NCons,   NDum,   NFix, NCnnct, MaxDiis
       22     155      22       0       0       0       0       0

 Cartesian Hessian Update
 Hessian updated using BFGS update


** GEOMETRY OPTIMIZATION IN DELOCALIZED INTERNAL COORDINATES **
   Searching for a Minimum

   Optimization Cycle:   5

                       Coordinates (Angstroms)
     ATOM                X               Y               Z
      1  C        -0.0015507058    0.0030006160   -0.0026973719
      2  C         0.0019546478   -0.0454420620    1.3944099352
      3  H         0.9344080716   -0.0750513748    1.9423138970
      4  C        -1.1897457020   -0.0237525958    2.1087378314
      5  Cl       -1.1053420229   -0.0766089845    3.8529900577
      6  C        -2.4261869508    0.0510856913    1.4525794824
      7  Cl       -3.9134999594    0.0784061766    2.3462516119
      8  C        -2.4221308225    0.1017968635    0.0518721127
      9  Cl       -3.9207627732    0.1786626157   -0.8427586173
     10  C        -1.2311171821    0.0766844720   -0.6641839752
     11  H        -1.2753216504    0.0883897715   -1.7452688477
     12  C         1.2708522034   -0.0245793649   -0.7666077749
     13  C         2.3205480348   -0.8573427440   -0.3652853725
     14  H         2.2067019414   -1.5099774999    0.4906853093
     15  C         3.5201047118   -0.8913071187   -1.0708672068
     16  Cl        4.7864227943   -1.9603085083   -0.5168523675
     17  C         3.6890534321   -0.0870740138   -2.2015856769
     18  Cl        5.1742946832   -0.0937835766   -3.1177573289
     19  C         2.6473477913    0.7445753409   -2.6090625565
     20  H         2.7875040573    1.3731614331   -3.4791751353
     21  C         1.4531841100    0.7760000097   -1.9020376989
     22  H         0.6671996336    1.4493075091   -2.2221365302
   Point Group: c1    Number of degrees of freedom:    60


   Energy is  -2761.518932577

 Hessian updated using BFGS update

 60 Hessian modes will be used to form the next step
  Hessian Eigenvalues:
     0.006264    0.019205    0.019231    0.023031    0.023206    0.023284
     0.023575    0.023676    0.023682    0.023893    0.023940    0.024038
     0.024098    0.024105    0.024114    0.024122    0.024137    0.024139
     0.024162    0.149478    0.158546    0.159969    0.160006    0.160129
     0.219356    0.223377    0.233333    0.234795    0.236652    0.244871
     0.249278    0.249993    0.249998    0.250000    0.250047    0.251683
     0.271102    0.286321    0.294783    0.301034    0.301077    0.301226
     0.336533    0.356639    0.356647    0.356671    0.356768    0.356943
     0.429881    0.431828    0.432115    0.435726    0.467260    0.467803
     0.472104    0.472513    0.474330    0.478284    0.480582    0.528739

 Minimum search - taking simple RFO step
 Searching for Lamda that Minimizes Along All modes
 Value Taken    Lamda =   0.00000000
 Step Taken.  Stepsize is  0.005567

                             Maximum     Tolerance    Cnvgd?
         Gradient           0.000131      0.000300     YES
         Displacement       0.004607      0.001200      NO
         Energy change     -0.000002      0.000001      NO


 New Cartesian Coordinates Obtained by Inverse Iteration

 Displacement from previous Coordinates is:  0.018607
 ----------------------------------------------------------------
             Standard Nuclear Orientation (Angstroms)
    I     Atom           X                Y                Z
 ----------------------------------------------------------------
    1      C      -0.0014718590     0.0030375316    -0.0026842075
    2      C       0.0018012125    -0.0469912175     1.3944565411
    3      H       0.9342219201    -0.0776490769     1.9423904922
    4      C      -1.1898404809    -0.0253045397     2.1086837063
    5      Cl     -1.1054324096    -0.0800846964     3.8530640355
    6      C      -2.4262014710     0.0510667714     1.4525706545
    7      Cl     -3.9137819030     0.0785420384     2.3462922475
    8      C      -2.4220243384     0.1032848159     0.0519336280
    9      Cl     -3.9206830361     0.1818930289    -0.8428765878
   10      C      -1.2310919641     0.0782236743    -0.6640668820
   11      H      -1.2752441791     0.0909488742    -1.7451463729
   12      C       1.2708358883    -0.0245950099    -0.7665144551
   13      C       2.3212174163    -0.8561168799    -0.3643711392
   14      H       2.2078870676    -1.5080100748     0.4922413408
   15      C       3.5206996567    -0.8900970872    -1.0699986292
   16      Cl      4.7877211260    -1.9575750879    -0.5142274204
   17      C       3.6890310136    -0.0872607147    -2.2018307408
   18      Cl      5.1740687424    -0.0941126504    -3.1184713167
   19      C       2.6467645089     0.7432650185    -2.6101420736
   20      H       2.7861943947     1.3709853827    -3.4809996535
   21      C       1.4527203404     0.7748249202    -1.9029801324
   22      H       0.6665266972     1.4475676353    -2.2237592579
 ----------------------------------------------------------------
 Nuclear Repulsion Energy =        1640.87707117 hartrees
 There are       81 alpha and       81 beta electrons
 Applying Cartesian multipole field
    Component          Value
    ---------          -----
     (2,0,0)        1.00000E-12
     (0,2,0)        2.00000E-11
     (0,0,2)       -3.00000E-11
 Nucleus-field energy     =    -0.0000000634 hartrees
 Requested basis set is 6-311++G(d,p)
 There are 162 shells and 449 basis functions
 A cutoff of  1.0D-15 yielded   9894 shell pairs
 There are     82392 function pairs (     88404 Cartesian)
 Smallest overlap matrix eigenvalue = 3.20E-07
 Linear dependence detected in AO basis
 Number of orthogonalized atomic orbitals = 445
 Maximum deviation from orthogonality = 4.356E-10
 Guess from superposition of atomic densities
 Warning:  Energy on first SCF cycle will be non-variational
 SAD guess density has 162.000000 electrons

 -----------------------------------------------------------------------
  General SCF calculation program by
  Eric Jon Sundstrom, Paul Horn, Yuezhi Mao, Dmitri Zuev, Alec White,
  David Stuck, Shaama M.S., Shane Yost, Joonho Lee, David Small,
  Daniel Levine, Susi Lehtola, Hugh Burton, Evgeny Epifanovsky,
  Bang C. Huynh
 -----------------------------------------------------------------------
 Exchange:     0.2000 Hartree-Fock + 0.0800 Slater + 0.7200 B88
 Correlation:  0.1900 VWN1RPA + 0.8100 LYP
 Using SG-1 standard quadrature grid
 A restricted SCF calculation will be
 performed using DIIS
 SCF converges when DIIS error is below 1.0e-08
 ---------------------------------------
  Cycle       Energy         DIIS error
 ---------------------------------------
    1   -2765.5203669454      2.92e-02  
    2   -2761.3694765076      2.39e-03  
    3   -2761.2122680743      3.27e-03  
    4   -2761.4944673236      9.16e-04  
    5   -2761.5163358464      3.21e-04  
    6   -2761.5186832943      1.01e-04  
    7   -2761.5189180958      2.48e-05  
    8   -2761.5189297673      1.08e-05  
    9   -2761.5189327357      2.28e-06  
   10   -2761.5189328490      1.12e-06  
   11   -2761.5189328819      1.79e-07  
   12   -2761.5189328825      1.24e-07  
   13   -2761.5189328830      3.59e-08  
   14   -2761.5189328830      9.59e-09  Convergence criterion met
 ---------------------------------------
 SCF time:   CPU 594.27s  wall 594.00s 
 SCF   energy in the final basis set =    -2761.5189328830
 Total energy in the final basis set =    -2761.5189328830

 --------------------------------------------------------------

                    Orbital Energies (a.u.)
 --------------------------------------------------------------

 Alpha MOs
 -- Occupied --
********-101.5767-101.5763-101.5737-101.5735 -10.2760 -10.2743 -10.2741
-10.2690 -10.2678 -10.2295 -10.2254 -10.2170 -10.2168 -10.2160 -10.2154
-10.2119  -9.4923  -9.4912  -9.4909  -9.4882  -9.4881  -7.2573  -7.2561
 -7.2556  -7.2530  -7.2530  -7.2472  -7.2462  -7.2461  -7.2458  -7.2453
 -7.2452  -7.2431  -7.2428  -7.2424  -7.2423  -0.9517  -0.9374  -0.9005
 -0.8876  -0.8775  -0.8697  -0.8482  -0.7908  -0.7732  -0.7624  -0.7411
 -0.6609  -0.6530  -0.6343  -0.6082  -0.5572  -0.5386  -0.5243  -0.5070
 -0.5011  -0.4803  -0.4675  -0.4664  -0.4618  -0.4519  -0.4389  -0.4306
 -0.4153  -0.4015  -0.3959  -0.3875  -0.3758  -0.3653  -0.3578  -0.3521
 -0.3456  -0.3420  -0.3403  -0.3254  -0.3206  -0.2911  -0.2794  -0.2756
 -0.2567
 -- Virtual --
 -0.0759  -0.0572  -0.0525  -0.0373  -0.0257  -0.0229  -0.0127  -0.0007
  0.0062   0.0124   0.0169   0.0210   0.0237   0.0336   0.0352   0.0356
  0.0427   0.0531   0.0579   0.0629   0.0659   0.0700   0.0743   0.0767
  0.0808   0.0832   0.0884   0.0910   0.0939   0.0962   0.1010   0.1048
  0.1058   0.1111   0.1136   0.1160   0.1200   0.1234   0.1246   0.1274
  0.1318   0.1329   0.1357   0.1416   0.1443   0.1451   0.1498   0.1552
  0.1568   0.1603   0.1632   0.1641   0.1724   0.1769   0.1814   0.1892
  0.1903   0.1942   0.1967   0.2022   0.2052   0.2144   0.2154   0.2211
  0.2248   0.2278   0.2321   0.2393   0.2415   0.2466   0.2498   0.2532
  0.2553   0.2603   0.2666   0.2671   0.2744   0.2759   0.2793   0.2823
  0.2835   0.2894   0.2912   0.2979   0.3034   0.3124   0.3145   0.3242
  0.3265   0.3339   0.3366   0.3418   0.3603   0.3696   0.4212   0.4238
  0.4315   0.4337   0.4385   0.4420   0.4504   0.4525   0.4560   0.4609
  0.4643   0.4688   0.4745   0.4797   0.4909   0.4930   0.4972   0.5007
  0.5139   0.5326   0.5402   0.5465   0.5601   0.5659   0.5723   0.5796
  0.5858   0.5886   0.5932   0.6050   0.6056   0.6113   0.6200   0.6350
  0.6424   0.6456   0.6502   0.6562   0.6644   0.6720   0.6829   0.6861
  0.6879   0.7005   0.7225   0.7360   0.7477   0.7484   0.7595   0.7874
  0.7955   0.8013   0.8213   0.8275   0.8317   0.8377   0.8420   0.8447
  0.8455   0.8466   0.8471   0.8487   0.8548   0.8607   0.8617   0.8641
  0.8680   0.8739   0.8804   0.8823   0.8935   0.9015   0.9034   0.9089
  0.9150   0.9223   0.9285   0.9364   0.9420   0.9481   0.9519   0.9563
  0.9662   0.9715   0.9779   0.9788   0.9997   1.0091   1.0188   1.0423
  1.0600   1.0667   1.0809   1.0985   1.1075   1.1188   1.1304   1.1556
  1.2116   1.2204   1.2305   1.2343   1.2502   1.2552   1.2677   1.2759
  1.2884   1.2907   1.3026   1.3197   1.3357   1.3450   1.3568   1.3928
  1.4439   1.4802   1.4866   1.4924   1.5155   1.5310   1.5500   1.5725
  1.5767   1.5866   1.6040   1.6259   1.6439   1.6529   1.6801   1.6900
  1.7141   1.7318   1.7553   1.7784   1.7963   1.8009   1.8146   1.8388
  1.8774   1.8812   1.8876   1.8965   1.9058   1.9241   1.9324   1.9434
  1.9576   1.9629   1.9902   2.0037   2.0202   2.0438   2.0791   2.1061
  2.1246   2.1364   2.2172   2.2241   2.2295   2.2393   2.2510   2.2550
  2.2629   2.2744   2.2872   2.2984   2.3023   2.3095   2.3185   2.3209
  2.3858   2.4064   2.4276   2.4362   2.4405   2.4623   2.4963   2.5088
  2.5192   2.5295   2.5497   2.5543   2.6065   2.6201   2.6277   2.6380
  2.6442   2.7024   2.7065   2.7212   2.7272   2.7387   2.7600   2.7632
  2.7735   2.7767   2.7899   2.8323   2.8370   2.8439   2.8512   2.8988
  2.9050   2.9687   2.9948   3.0566   3.0773   3.0788   3.1285   3.1384
  3.1498   3.1721   3.2018   3.2141   3.2205   3.3281   3.3580   3.3878
  3.4344   3.5099   3.6216   3.6443   3.7039   3.7181   3.7858   3.8619
  3.9922   4.0632   4.0968   4.1297   4.4219   4.7915   4.8211   9.7406
  9.7598   9.7880   9.7969   9.8080  23.3768  23.5352  23.8330  23.8738
 23.8828  23.8913  23.9494  23.9933  24.0347  24.0508  24.1038  24.1382
 25.7694  25.7816  25.8159  25.8662  25.8928  26.0747  26.0931  26.1157
 26.1854  26.1899  26.4608  26.5038  26.6345  26.7798  26.8647 215.7301
215.7503 215.7835 215.7932 215.8063
 --------------------------------------------------------------

          Ground-State Mulliken Net Atomic Charges

     Atom                 Charge (a.u.)
  ----------------------------------------
      1 C                     0.337858
      2 C                    -1.042464
      3 H                     0.204007
      4 C                    -0.234103
      5 Cl                    0.600312
      6 C                     0.064198
      7 Cl                    0.613337
      8 C                    -0.509538
      9 Cl                    0.605159
     10 C                    -0.936811
     11 H                     0.204032
     12 C                     0.579529
     13 C                    -1.270602
     14 H                     0.211788
     15 C                     0.228162
     16 Cl                    0.588447
     17 C                     0.361858
     18 Cl                    0.510596
     19 C                    -0.892716
     20 H                     0.207251
     21 C                    -0.597929
     22 H                     0.167627
  ----------------------------------------
  Sum of atomic charges =     0.000000

 -----------------------------------------------------------------
                    Cartesian Multipole Moments
 -----------------------------------------------------------------
    Charge (ESU x 10^10)
                 0.0000
    Dipole Moment (Debye)
         X       0.0826      Y       0.8504      Z      -1.1149
       Tot       1.4047
    Quadrupole Moments (Debye-Ang)
        XX    -146.4127     XY       2.2587     YY    -133.1310
        XZ       5.0732     YZ      -4.3993     ZZ    -131.2125
    Octopole Moments (Debye-Ang^2)
       XXX    -213.7420    XXY      31.0492    XYY     -57.0799
       YYY      73.4862    XXZ      19.8735    XYZ      -9.5733
       YYZ       3.4411    XZZ     -55.3650    YZZ      35.8707
       ZZZ       4.3050
    Hexadecapole Moments (Debye-Ang^3)
      XXXX   -8460.1105   XXXY     470.7335   XXYY   -1487.7956
      XYYY     455.3574   YYYY    -564.3952   XXXZ    1634.0682
      XXYZ     -25.3631   XYYZ     532.2573   YYYZ       0.6023
      XXZZ   -1953.7691   XYZZ     177.1183   YYZZ    -666.5068
      XZZZ    1573.4905   YZZZ     -29.9242   ZZZZ   -3401.4340
 -----------------------------------------------------------------
 Calculating analytic gradient of the SCF energy
 Gradient of SCF Energy
            1           2           3           4           5           6
    1  -0.0000215  -0.0000083  -0.0000066   0.0000164  -0.0000169  -0.0000531
    2   0.0000017  -0.0000002  -0.0000054  -0.0000016  -0.0000038   0.0000031
    3   0.0000133  -0.0000192   0.0000056  -0.0000161  -0.0000002   0.0000186
            7           8           9          10          11          12
    1   0.0000130   0.0000208  -0.0000054   0.0000139  -0.0000008   0.0000288
    2   0.0000037   0.0000039   0.0000112   0.0000015   0.0000079  -0.0000125
    3  -0.0000271  -0.0000255  -0.0000089   0.0000070  -0.0000073  -0.0000047
           13          14          15          16          17          18
    1  -0.0000238  -0.0000050   0.0000178  -0.0000120   0.0000119   0.0000053
    2   0.0000098  -0.0000052  -0.0000208  -0.0000007  -0.0000024  -0.0000033
    3  -0.0000015   0.0000045   0.0000166   0.0000033   0.0000015   0.0000158
           19          20          21          22
    1  -0.0000162   0.0000167   0.0000194   0.0000056
    2   0.0000045   0.0000011   0.0000061   0.0000014
    3   0.0000168   0.0000069  -0.0000035   0.0000041
 Max gradient component =       5.309E-05
 RMS gradient           =       1.378E-05
 Gradient time:  CPU 211.74 s  wall 211.76 s
 Geometry Optimization Parameters
   NAtoms,    NIC,     NZ,  NCons,   NDum,   NFix, NCnnct, MaxDiis
       22     155      22       0       0       0       0       0

 Cartesian Hessian Update
 Hessian updated using BFGS update


** GEOMETRY OPTIMIZATION IN DELOCALIZED INTERNAL COORDINATES **
   Searching for a Minimum

   Optimization Cycle:   6

                       Coordinates (Angstroms)
     ATOM                X               Y               Z
      1  C        -0.0014718590    0.0030375316   -0.0026842075
      2  C         0.0018012125   -0.0469912175    1.3944565411
      3  H         0.9342219201   -0.0776490769    1.9423904922
      4  C        -1.1898404809   -0.0253045397    2.1086837063
      5  Cl       -1.1054324096   -0.0800846964    3.8530640355
      6  C        -2.4262014710    0.0510667714    1.4525706545
      7  Cl       -3.9137819030    0.0785420384    2.3462922475
      8  C        -2.4220243384    0.1032848159    0.0519336280
      9  Cl       -3.9206830361    0.1818930289   -0.8428765878
     10  C        -1.2310919641    0.0782236743   -0.6640668820
     11  H        -1.2752441791    0.0909488742   -1.7451463729
     12  C         1.2708358883   -0.0245950099   -0.7665144551
     13  C         2.3212174163   -0.8561168799   -0.3643711392
     14  H         2.2078870676   -1.5080100748    0.4922413408
     15  C         3.5206996567   -0.8900970872   -1.0699986292
     16  Cl        4.7877211260   -1.9575750879   -0.5142274204
     17  C         3.6890310136   -0.0872607147   -2.2018307408
     18  Cl        5.1740687424   -0.0941126504   -3.1184713167
     19  C         2.6467645089    0.7432650185   -2.6101420736
     20  H         2.7861943947    1.3709853827   -3.4809996535
     21  C         1.4527203404    0.7748249202   -1.9029801324
     22  H         0.6665266972    1.4475676353   -2.2237592579
   Point Group: c1    Number of degrees of freedom:    60


   Energy is  -2761.518932883

 Hessian updated using BFGS update

 60 Hessian modes will be used to form the next step
  Hessian Eigenvalues:
     0.006347    0.019205    0.019235    0.022929    0.023196    0.023262
     0.023571    0.023676    0.023685    0.023883    0.023941    0.024025
     0.024098    0.024108    0.024115    0.024123    0.024138    0.024140
     0.024182    0.145942    0.157268    0.159971    0.160001    0.160102
     0.219482    0.222431    0.229012    0.234795    0.235186    0.243379
     0.249795    0.249996    0.250000    0.250001    0.250122    0.252158
     0.269435    0.278277    0.296527    0.301035    0.301092    0.301682
     0.334642    0.356645    0.356657    0.356676    0.356775    0.357146
     0.429780    0.431301    0.432112    0.432484    0.467709    0.467844
     0.472121    0.473546    0.474915    0.478303    0.480334    0.537788

 Minimum search - taking simple RFO step
 Searching for Lamda that Minimizes Along All modes
 Value Taken    Lamda =   0.00000000
 Step Taken.  Stepsize is  0.000336

                             Maximum     Tolerance    Cnvgd?
         Gradient           0.000025      0.000300     YES
         Displacement       0.000130      0.001200     YES
         Energy change     -0.000000      0.000001     YES

 Final energy is   -2761.5189328829974     


 ******************************
 **  OPTIMIZATION CONVERGED  **
 ******************************

                       Coordinates (Angstroms)
     ATOM                X               Y               Z
      1  C        -0.0014718590    0.0030375316   -0.0026842075
      2  C         0.0018012125   -0.0469912175    1.3944565411
      3  H         0.9342219201   -0.0776490769    1.9423904922
      4  C        -1.1898404809   -0.0253045397    2.1086837063
      5  Cl       -1.1054324096   -0.0800846964    3.8530640355
      6  C        -2.4262014710    0.0510667714    1.4525706545
      7  Cl       -3.9137819030    0.0785420384    2.3462922475
      8  C        -2.4220243384    0.1032848159    0.0519336280
      9  Cl       -3.9206830361    0.1818930289   -0.8428765878
     10  C        -1.2310919641    0.0782236743   -0.6640668820
     11  H        -1.2752441791    0.0909488742   -1.7451463729
     12  C         1.2708358883   -0.0245950099   -0.7665144551
     13  C         2.3212174163   -0.8561168799   -0.3643711392
     14  H         2.2078870676   -1.5080100748    0.4922413408
     15  C         3.5206996567   -0.8900970872   -1.0699986292
     16  Cl        4.7877211260   -1.9575750879   -0.5142274204
     17  C         3.6890310136   -0.0872607147   -2.2018307408
     18  Cl        5.1740687424   -0.0941126504   -3.1184713167
     19  C         2.6467645089    0.7432650185   -2.6101420736
     20  H         2.7861943947    1.3709853827   -3.4809996535
     21  C         1.4527203404    0.7748249202   -1.9029801324
     22  H         0.6665266972    1.4475676353   -2.2237592579

Z-matrix Print:
$molecule
0 1
Cl
C  1 1.735623
C  2 1.401616 1 121.099982
C  3 1.389822 2 121.110908 1 -179.851747 0
H  4 1.082056 3 118.654890 2 178.214030 0
C  4 1.398229 3 120.720420 2 -0.147010 0
C  6 1.398040 4 118.469655 3 0.032725 0
H  7 1.081933 6 120.606931 4 -178.278738 0
C  7 1.389461 6 120.739457 4 0.133369 0
C  6 1.484240 4 120.758298 3 179.963198 0
C  10 1.398731 6 120.453252 4 -140.202886 0
H  11 1.082402 10 120.460336 6 1.661441 0
C  11 1.392057 10 121.053853 6 -179.879676 0
C  13 1.397829 11 120.012006 10 -0.145161 0
C  14 1.393847 13 119.299215 11 0.078763 0
H  15 1.082528 14 119.003342 13 179.339233 0
C  15 1.388098 14 120.499926 13 -0.028456 0
H  17 1.083320 15 119.178955 14 178.386415 0
Cl 14 1.745169 13 121.702768 11 179.955388 0
Cl 3 1.747239 2 120.723153 1 -0.617732 0
Cl 9 1.747280 7 118.116048 6 -179.596672 0
Cl 13 1.747494 11 118.584026 10 -179.756346 0
$end


 --------------------------------------------------------------

                    Orbital Energies (a.u.)
 --------------------------------------------------------------

 Alpha MOs
 -- Occupied --
********-101.5767-101.5763-101.5737-101.5735 -10.2760 -10.2743 -10.2741
-10.2690 -10.2678 -10.2295 -10.2254 -10.2170 -10.2168 -10.2160 -10.2154
-10.2119  -9.4923  -9.4912  -9.4909  -9.4882  -9.4881  -7.2573  -7.2561
 -7.2556  -7.2530  -7.2530  -7.2472  -7.2462  -7.2461  -7.2458  -7.2453
 -7.2452  -7.2431  -7.2428  -7.2424  -7.2423  -0.9517  -0.9374  -0.9005
 -0.8876  -0.8775  -0.8697  -0.8482  -0.7908  -0.7732  -0.7624  -0.7411
 -0.6609  -0.6530  -0.6343  -0.6082  -0.5572  -0.5386  -0.5243  -0.5070
 -0.5011  -0.4803  -0.4675  -0.4664  -0.4618  -0.4519  -0.4389  -0.4306
 -0.4153  -0.4015  -0.3959  -0.3875  -0.3758  -0.3653  -0.3578  -0.3521
 -0.3456  -0.3420  -0.3403  -0.3254  -0.3206  -0.2911  -0.2794  -0.2756
 -0.2567
 -- Virtual --
 -0.0759  -0.0572  -0.0525  -0.0373  -0.0257  -0.0229  -0.0127  -0.0007
  0.0062   0.0124   0.0169   0.0210   0.0237   0.0336   0.0352   0.0356
  0.0427   0.0531   0.0579   0.0629   0.0659   0.0700   0.0743   0.0767
  0.0808   0.0832   0.0884   0.0910   0.0939   0.0962   0.1010   0.1048
  0.1058   0.1111   0.1136   0.1160   0.1200   0.1234   0.1246   0.1274
  0.1318   0.1329   0.1357   0.1416   0.1443   0.1451   0.1498   0.1552
  0.1568   0.1603   0.1632   0.1641   0.1724   0.1769   0.1814   0.1892
  0.1903   0.1942   0.1967   0.2022   0.2052   0.2144   0.2154   0.2211
  0.2248   0.2278   0.2321   0.2393   0.2415   0.2466   0.2498   0.2532
  0.2553   0.2603   0.2666   0.2671   0.2744   0.2759   0.2793   0.2823
  0.2835   0.2894   0.2912   0.2979   0.3034   0.3124   0.3145   0.3242
  0.3265   0.3339   0.3366   0.3418   0.3603   0.3696   0.4212   0.4238
  0.4315   0.4337   0.4385   0.4420   0.4504   0.4525   0.4560   0.4609
  0.4643   0.4688   0.4745   0.4797   0.4909   0.4930   0.4972   0.5007
  0.5139   0.5326   0.5402   0.5465   0.5601   0.5659   0.5723   0.5796
  0.5858   0.5886   0.5932   0.6050   0.6056   0.6113   0.6200   0.6350
  0.6424   0.6456   0.6502   0.6562   0.6644   0.6720   0.6829   0.6861
  0.6879   0.7005   0.7225   0.7360   0.7477   0.7484   0.7595   0.7874
  0.7955   0.8013   0.8213   0.8275   0.8317   0.8377   0.8420   0.8447
  0.8455   0.8466   0.8471   0.8487   0.8548   0.8607   0.8617   0.8641
  0.8680   0.8739   0.8804   0.8823   0.8935   0.9015   0.9034   0.9089
  0.9150   0.9223   0.9285   0.9364   0.9420   0.9481   0.9519   0.9563
  0.9662   0.9715   0.9779   0.9788   0.9997   1.0091   1.0188   1.0423
  1.0600   1.0667   1.0809   1.0985   1.1075   1.1188   1.1304   1.1556
  1.2116   1.2204   1.2305   1.2343   1.2502   1.2552   1.2677   1.2759
  1.2884   1.2907   1.3026   1.3197   1.3357   1.3450   1.3568   1.3928
  1.4439   1.4802   1.4866   1.4924   1.5155   1.5310   1.5500   1.5725
  1.5767   1.5866   1.6040   1.6259   1.6439   1.6529   1.6801   1.6900
  1.7141   1.7318   1.7553   1.7784   1.7963   1.8009   1.8146   1.8388
  1.8774   1.8812   1.8876   1.8965   1.9058   1.9241   1.9324   1.9434
  1.9576   1.9629   1.9902   2.0037   2.0202   2.0438   2.0791   2.1061
  2.1246   2.1364   2.2172   2.2241   2.2295   2.2393   2.2510   2.2550
  2.2629   2.2744   2.2872   2.2984   2.3023   2.3095   2.3185   2.3209
  2.3858   2.4064   2.4276   2.4362   2.4405   2.4623   2.4963   2.5088
  2.5192   2.5295   2.5497   2.5543   2.6065   2.6201   2.6277   2.6380
  2.6442   2.7024   2.7065   2.7212   2.7272   2.7387   2.7600   2.7632
  2.7735   2.7767   2.7899   2.8323   2.8370   2.8439   2.8512   2.8988
  2.9050   2.9687   2.9948   3.0566   3.0773   3.0788   3.1285   3.1384
  3.1498   3.1721   3.2018   3.2141   3.2205   3.3281   3.3580   3.3878
  3.4344   3.5099   3.6216   3.6443   3.7039   3.7181   3.7858   3.8619
  3.9922   4.0632   4.0968   4.1297   4.4219   4.7915   4.8211   9.7406
  9.7598   9.7880   9.7969   9.8080  23.3768  23.5352  23.8330  23.8738
 23.8828  23.8913  23.9494  23.9933  24.0347  24.0508  24.1038  24.1382
 25.7694  25.7816  25.8159  25.8662  25.8928  26.0747  26.0931  26.1157
 26.1854  26.1899  26.4608  26.5038  26.6345  26.7798  26.8647 215.7301
215.7503 215.7835 215.7932 215.8063
 --------------------------------------------------------------

          Ground-State Mulliken Net Atomic Charges

     Atom                 Charge (a.u.)
  ----------------------------------------
      1 C                     0.337858
      2 C                    -1.042464
      3 H                     0.204007
      4 C                    -0.234103
      5 Cl                    0.600312
      6 C                     0.064198
      7 Cl                    0.613337
      8 C                    -0.509538
      9 Cl                    0.605159
     10 C                    -0.936811
     11 H                     0.204032
     12 C                     0.579529
     13 C                    -1.270602
     14 H                     0.211788
     15 C                     0.228162
     16 Cl                    0.588447
     17 C                     0.361858
     18 Cl                    0.510596
     19 C                    -0.892716
     20 H                     0.207251
     21 C                    -0.597929
     22 H                     0.167627
  ----------------------------------------
  Sum of atomic charges =     0.000000

 -----------------------------------------------------------------
                    Cartesian Multipole Moments
 -----------------------------------------------------------------
    Charge (ESU x 10^10)
                 0.0000
    Dipole Moment (Debye)
         X       0.0826      Y       0.8504      Z      -1.1149
       Tot       1.4047
    Quadrupole Moments (Debye-Ang)
        XX    -146.4127     XY       2.2587     YY    -133.1310
        XZ       5.0732     YZ      -4.3993     ZZ    -131.2125
    Octopole Moments (Debye-Ang^2)
       XXX    -213.7420    XXY      31.0492    XYY     -57.0799
       YYY      73.4862    XXZ      19.8735    XYZ      -9.5733
       YYZ       3.4411    XZZ     -55.3650    YZZ      35.8707
       ZZZ       4.3050
    Hexadecapole Moments (Debye-Ang^3)
      XXXX   -8460.1105   XXXY     470.7335   XXYY   -1487.7956
      XYYY     455.3574   YYYY    -564.3952   XXXZ    1634.0682
      XXYZ     -25.3631   XYYZ     532.2573   YYYZ       0.6023
      XXZZ   -1953.7691   XYZZ     177.1183   YYZZ    -666.5068
      XZZZ    1573.4905   YZZZ     -29.9242   ZZZZ   -3401.4340
 -----------------------------------------------------------------
Archival summary:
1\1\december\OPT\ProcedureUnspecified\BasisUnspecified\l5125\taweetha\ThuJan1616:12:302020ThuJan1616:12:302020\0\\#,OPT,ProcedureUnspecified,BasisUnspecified,\\0,1\Cl\C,1,1.73562\C,2,1.40162,1,121.1\C,3,1.38982,2,121.111,1,-179.852,0\H,4,1.08206,3,118.655,2,178.214,0\C,4,1.39823,3,120.72,2,-0.14701,0\C,6,1.39804,4,118.47,3,0.0327249,0\H,7,1.08193,6,120.607,4,-178.279,0\C,7,1.38946,6,120.739,4,0.133369,0\C,6,1.48424,4,120.758,3,179.963,0\C,10,1.39873,6,120.453,4,-140.203,0\H,11,1.0824,10,120.46,6,1.66144,0\C,11,1.39206,10,121.054,6,-179.88,0\C,13,1.39783,11,120.012,10,-0.145161,0\C,14,1.39385,13,119.299,11,0.078763,0\H,15,1.08253,14,119.003,13,179.339,0\C,15,1.3881,14,120.5,13,-0.0284562,0\H,17,1.08332,15,119.179,14,178.386,0\Cl,14,1.74517,13,121.703,11,179.955,0\Cl,3,1.74724,2,120.723,1,-0.617732,0\Cl,9,1.74728,7,118.116,6,-179.597,0\Cl,13,1.74749,11,118.584,10,-179.756,0\\\@

 Total job time:  4829.59s(wall), 4828.93s(cpu) 
 Thu Jan 16 16:12:30 2020

        *************************************************************
        *                                                           *
        *  Thank you very much for using Q-Chem.  Have a nice day.  *
        *                                                           *
        *************************************************************


 
User input: 2 of 2 
 
                  Welcome to Q-Chem
     A Quantum Leap Into The Future Of Chemistry


 Q-Chem 5.2 (devel), Q-Chem, Inc., Pleasanton, CA (2019)

 Yihan Shao,  Zhengting Gan,  E. Epifanovsky,  A. T. B. Gilbert,  M. Wormit,  
 J. Kussmann,  A. W. Lange,  A. Behn,  Jia Deng,  Xintian Feng,  D. Ghosh,  
 M. Goldey,  P. R. Horn,  L. D. Jacobson,  I. Kaliman,  T. Kus,  A. Landau,  
 Jie Liu,  E. I. Proynov,  R. M. Richard,  R. P. Steele,  E. J. Sundstrom,  
 H. L. Woodcock III,  P. M. Zimmerman,  D. Zuev,  B. Albrecht,  E. Alguire,  
 S. A. Baeppler,  D. Barton,  Z. Benda,  Y. A. Bernard,  E. J. Berquist,  
 K. B. Bravaya,  H. Burton,  D. Casanova,  Chun-Min Chang,  Yunqing Chen,  
 A. Chien,  K. D. Closser,  M. P. Coons,  S. Coriani,  S. Dasgupta,  
 A. L. Dempwolff,  M. Diedenhofen,  Hainam Do,  R. G. Edgar,  Po-Tung Fang,  
 S. Faraji,  S. Fatehi,  Qingguo Feng,  K. D. Fenk,  J. Fosso-Tande,  
 J. Gayvert,  Qinghui Ge,  A. Ghysels,  G. Gidofalvi,  J. Gomes,  
 J. Gonthier,  A. Gunina,  D. Hait,  M. W. D. Hanson-Heine,  
 P. H. P. Harbach,  A. W. Hauser,  M. F. Herbst,  J. E. Herr,  
 E. G. Hohenstein,  Z. C. Holden,  Kerwin Hui,  B. C. Huynh,  T.-C. Jagau,  
 Hyunjun Ji,  B. Kaduk,  K. Khistyaev,  Jaehoon Kim,  P. Klunzinger,  K. Koh,  
 D. Kosenkov,  L. Koulias,  T. Kowalczyk,  C. M. Krauter,  A. Kunitsa,  
 Ka Un Lao,  A. Laurent,  K. V. Lawler,  Joonho Lee,  D. Lefrancois,  
 S. Lehtola,  D. S. Levine,  Yi-Pei Li,  You-Sheng Lin,  Fenglai Liu,  
 E. Livshits,  A. Luenser,  P. Manohar,  E. Mansoor,  S. F. Manzer,  
 Shan-Ping Mao,  Yuezhi Mao,  N. Mardirossian,  A. V. Marenich,  
 T. Markovich,  L. A. Martinez-Martinez,  S. A. Maurer,  N. J. Mayhall,  
 S. C. McKenzie,  J.-M. Mewes,  P. Morgante,  A. F. Morrison,  
 J. W. Mullinax,  K. Nanda,  T. S. Nguyen-Beck,  R. Olivares-Amaya,  
 J. A. Parkhill,  Zheng Pei,  T. M. Perrine,  F. Plasser,  P. Pokhilko,  
 S. Prager,  A. Prociuk,  E. Ramos,  D. R. Rehn,  F. Rob,  M. Scheurer,  
 M. Schneider,  N. Sergueev,  S. M. Sharada,  S. Sharma,  D. W. Small,  
 T. Stauch,  T. Stein,  Yu-Chuan Su,  A. J. W. Thom,  A. Tkatchenko,  
 T. Tsuchimochi,  N. M. Tubman,  L. Vogt,  M. L. Vidal,  O. Vydrov,  
 M. A. Watson,  J. Wenzel,  M. de Wergifosse,  T. A. Wesolowski,  A. White,  
 J. Witte,  A. Yamada,  Jun Yang,  K. Yao,  S. Yeganeh,  S. R. Yost,  
 Zhi-Qiang You,  A. Zech,  Igor Ying Zhang,  Xing Zhang,  Yan Zhao,  
 Ying Zhu,  B. R. Brooks,  G. K. L. Chan,  C. J. Cramer,  M. S. Gordon,  
 W. J. Hehre,  A. Klamt,  M. W. Schmidt,  C. D. Sherrill,  D. G. Truhlar,  
 A. Aspuru-Guzik,  R. Baer,  A. T. Bell,  N. A. Besley,  Jeng-Da Chai,  
 A. E. DePrince, III,  R. A. DiStasio Jr.,  A. Dreuw,  B. D. Dunietz,  
 T. R. Furlani,  Chao-Ping Hsu,  Yousung Jung,  Jing Kong,  D. S. Lambrecht,  
 WanZhen Liang,  C. Ochsenfeld,  V. A. Rassolov,  L. V. Slipchenko,  
 J. E. Subotnik,  T. Van Voorhis,  J. M. Herbert,  A. I. Krylov,  
 P. M. W. Gill,  M. Head-Gordon

 Contributors to earlier versions of Q-Chem not listed above: 
 R. D. Adamson,  B. Austin,  J. Baker,  G. J. O. Beran,  K. Brandhorst,  
 S. T. Brown,  E. F. C. Byrd,  A. K. Chakraborty,  C.-L. Cheng,  
 Siu Hung Chien,  D. M. Chipman,  D. L. Crittenden,  H. Dachsel,  
 R. J. Doerksen,  A. D. Dutoi,  L. Fusti-Molnar,  W. A. Goddard III,  
 A. Golubeva-Zadorozhnaya,  S. R. Gwaltney,  G. Hawkins,  A. Heyden,  
 S. Hirata,  G. Kedziora,  F. J. Keil,  C. Kelley,  Jihan Kim,  R. A. King,  
 R. Z. Khaliullin,  P. P. Korambath,  W. Kurlancheek,  A. M. Lee,  M. S. Lee,  
 S. V. Levchenko,  Ching Yeh Lin,  D. Liotard,  R. C. Lochan,  I. Lotan,  
 P. E. Maslen,  N. Nair,  D. P. O'Neill,  D. Neuhauser,  E. Neuscamman,  
 C. M. Oana,  R. Olson,  B. Peters,  R. Peverati,  P. A. Pieniazek,  
 Y. M. Rhee,  J. Ritchie,  M. A. Rohrdanz,  E. Rosta,  N. J. Russ,  
 H. F. Schaefer III,  N. E. Schultz,  N. Shenvi,  A. C. Simmonett,  A. Sodt,  
 D. Stuck,  K. S. Thanthiriwatte,  V. Vanovschi,  Tao Wang,  A. Warshel,  
 C. F. Williams,  Q. Wu,  X. Xu,  W. Zhang

 Please cite Q-Chem as follows:
 Y. Shao et al., Mol. Phys. 113, 184-215 (2015)
 DOI: 10.1080/00268976.2014.952696

 Q-Chem 5.2.1 for Intel X86 EM64T Linux

 Parts of Q-Chem use Armadillo 8.300.2 (Tropical Shenanigans).
 http://arma.sourceforge.net/

 Q-Chem begins on Thu Jan 16 16:12:30 2020  

Host: 
0

     Scratch files written to /scratch/taweetham/qchem16331//
NAlpha2: 162
NElect   162
Mult     1
The previous job contains 0 fragments, simply inherited here

 Q-Chem warning in module libgen/rem_setup.C, line 2168:

 Setting Thresh to 1e-14


Checking the input file for inconsistencies... 	...done.

--------------------------------------------------------------
User input:
--------------------------------------------------------------

$MOLECULE
READ
$END

$REM
   JOB_TYPE 	FREQUENCY
   BASIS 	6-311++G**
   METHOD	B3LYP
   SCF_GUESS_ALWAYS     TRUE
   S2THRESH     15
   THRESH       15
   MEM_TOTAL    10000
$END

--------------------------------------------------------------
 ----------------------------------------------------------------
             Standard Nuclear Orientation (Angstroms)
    I     Atom           X                Y                Z
 ----------------------------------------------------------------
    1      C       0.4031216783    -0.2082980536     0.1160827526
    2      C       1.0109660999     1.0314766929     0.3351708564
    3      H       0.4159171221     1.9009036565     0.5813280502
    4      C       2.3925521378     1.1658214320     0.2737526856
    5      Cl      3.0802909598     2.7446096754     0.5694405553
    6      C       3.2155325741     0.0658019032    -0.0047534175
    7      Cl      4.9411954045     0.2352688159    -0.0806314699
    8      C       2.5996699442    -1.1745470957    -0.2210306346
    9      Cl      3.5522954620    -2.5917297022    -0.5910854259
   10      C       1.2176574599    -1.3098890300    -0.1633351828
   11      H       0.7823739263    -2.2796718176    -0.3655573496
   12      C      -1.0729123452    -0.3517119397     0.1771010048
   13      C      -1.9040807567     0.6393800438    -0.3552005761
   14      H      -1.4798503861     1.5085987906    -0.8410820526
   15      C      -3.2899125258     0.5188754601    -0.3025564192
   16      Cl     -4.2667481521     1.7926076470    -0.9933044177
   17      C      -3.8719203343    -0.6073069738     0.2864305517
   18      Cl     -5.6036850209    -0.8031079602     0.3773535643
   19      C      -3.0508048959    -1.6002447637     0.8180832456
   20      H      -3.5066470038    -2.4652202021     1.2827249751
   21      C      -1.6693608095    -1.4755634030     0.7643961027
   22      H      -1.0517701238    -2.2474001542     1.2076028571
 ----------------------------------------------------------------
 Molecular Point Group                 C1    NOp =  1
 Largest Abelian Subgroup              C1    NOp =  1
 Nuclear Repulsion Energy =        1640.87707117 hartrees
 There are       81 alpha and       81 beta electrons
 Requested basis set is 6-311++G(d,p)
 There are 162 shells and 449 basis functions

 Total QAlloc Memory Limit  10000 MB
 Mega-Array Size       188 MB
 MEM_STATIC part       192 MB
 A cutoff of  1.0D-15 yielded   9894 shell pairs
 There are     82392 function pairs (     88404 Cartesian)
 Smallest overlap matrix eigenvalue = 3.20E-07
 Linear dependence detected in AO basis
 Number of orthogonalized atomic orbitals = 445
 Maximum deviation from orthogonality = 7.985E-10
 Guess from superposition of atomic densities
 Warning:  Energy on first SCF cycle will be non-variational
 SAD guess density has 162.000000 electrons

 -----------------------------------------------------------------------
  General SCF calculation program by
  Eric Jon Sundstrom, Paul Horn, Yuezhi Mao, Dmitri Zuev, Alec White,
  David Stuck, Shaama M.S., Shane Yost, Joonho Lee, David Small,
  Daniel Levine, Susi Lehtola, Hugh Burton, Evgeny Epifanovsky,
  Bang C. Huynh
 -----------------------------------------------------------------------
 Exchange:     0.2000 Hartree-Fock + 0.0800 Slater + 0.7200 B88
 Correlation:  0.1900 VWN1RPA + 0.8100 LYP
 Using SG-1 standard quadrature grid
 A restricted SCF calculation will be
 performed using DIIS
 SCF converges when DIIS error is below 1.0e-08
 ---------------------------------------
  Cycle       Energy         DIIS error
 ---------------------------------------
    1   -2765.5201293968      2.92e-02  
    2   -2761.3693061963      2.39e-03  
    3   -2761.2121428644      3.27e-03  
    4   -2761.4943171765      9.16e-04  
    5   -2761.5161768916      3.21e-04  
    6   -2761.5185245831      1.01e-04  
    7   -2761.5187593801      2.48e-05  
    8   -2761.5187710452      1.08e-05  
    9   -2761.5187740123      2.27e-06  
   10   -2761.5187741254      1.12e-06  
   11   -2761.5187741584      1.79e-07  
   12   -2761.5187741590      1.24e-07  
   13   -2761.5187741594      3.59e-08  
   14   -2761.5187741594      9.59e-09  Convergence criterion met
 ---------------------------------------
 SCF time:   CPU 591.30s  wall 592.00s 
 SCF   energy in the final basis set =    -2761.5187741594
 Total energy in the final basis set =    -2761.5187741594

 --------------------------------------------------------------

                    Orbital Energies (a.u.)
 --------------------------------------------------------------

 Alpha MOs
 -- Occupied --
********-101.5767-101.5763-101.5736-101.5735 -10.2760 -10.2743 -10.2741
-10.2690 -10.2678 -10.2295 -10.2254 -10.2170 -10.2167 -10.2159 -10.2154
-10.2118  -9.4923  -9.4913  -9.4909  -9.4882  -9.4881  -7.2571  -7.2562
 -7.2557  -7.2530  -7.2529  -7.2472  -7.2464  -7.2461  -7.2457  -7.2454
 -7.2451  -7.2431  -7.2429  -7.2425  -7.2423  -0.9517  -0.9374  -0.9005
 -0.8876  -0.8775  -0.8697  -0.8482  -0.7908  -0.7732  -0.7623  -0.7411
 -0.6609  -0.6530  -0.6343  -0.6081  -0.5572  -0.5386  -0.5243  -0.5069
 -0.5011  -0.4803  -0.4675  -0.4664  -0.4618  -0.4519  -0.4389  -0.4306
 -0.4153  -0.4014  -0.3959  -0.3875  -0.3758  -0.3653  -0.3578  -0.3521
 -0.3456  -0.3420  -0.3403  -0.3254  -0.3206  -0.2911  -0.2794  -0.2756
 -0.2567
 -- Virtual --
 -0.0759  -0.0572  -0.0525  -0.0373  -0.0257  -0.0229  -0.0125  -0.0007
  0.0063   0.0124   0.0170   0.0210   0.0237   0.0338   0.0352   0.0357
  0.0429   0.0533   0.0580   0.0629   0.0659   0.0701   0.0743   0.0767
  0.0808   0.0832   0.0886   0.0910   0.0938   0.0962   0.1011   0.1048
  0.1058   0.1111   0.1136   0.1162   0.1201   0.1234   0.1246   0.1275
  0.1318   0.1329   0.1358   0.1416   0.1444   0.1454   0.1497   0.1553
  0.1570   0.1605   0.1632   0.1640   0.1725   0.1768   0.1814   0.1895
  0.1906   0.1943   0.1969   0.2022   0.2053   0.2144   0.2153   0.2210
  0.2246   0.2276   0.2322   0.2392   0.2418   0.2469   0.2497   0.2532
  0.2552   0.2606   0.2669   0.2679   0.2744   0.2758   0.2792   0.2823
  0.2836   0.2891   0.2914   0.2977   0.3034   0.3126   0.3145   0.3244
  0.3264   0.3343   0.3371   0.3420   0.3603   0.3694   0.4214   0.4237
  0.4314   0.4336   0.4385   0.4420   0.4503   0.4524   0.4558   0.4608
  0.4644   0.4688   0.4746   0.4797   0.4908   0.4929   0.4972   0.5007
  0.5138   0.5328   0.5402   0.5465   0.5602   0.5660   0.5724   0.5796
  0.5859   0.5887   0.5933   0.6051   0.6057   0.6116   0.6200   0.6352
  0.6425   0.6458   0.6502   0.6564   0.6644   0.6721   0.6831   0.6860
  0.6879   0.7005   0.7225   0.7361   0.7477   0.7484   0.7596   0.7875
  0.7955   0.8013   0.8214   0.8276   0.8317   0.8377   0.8421   0.8446
  0.8454   0.8466   0.8470   0.8488   0.8548   0.8607   0.8616   0.8640
  0.8679   0.8738   0.8804   0.8825   0.8935   0.9016   0.9035   0.9090
  0.9149   0.9223   0.9285   0.9362   0.9421   0.9482   0.9520   0.9564
  0.9662   0.9714   0.9779   0.9787   0.9997   1.0091   1.0188   1.0423
  1.0600   1.0667   1.0809   1.0985   1.1075   1.1189   1.1304   1.1557
  1.2117   1.2204   1.2305   1.2344   1.2503   1.2552   1.2677   1.2760
  1.2884   1.2907   1.3026   1.3198   1.3356   1.3451   1.3568   1.3928
  1.4439   1.4802   1.4867   1.4924   1.5156   1.5310   1.5500   1.5725
  1.5767   1.5866   1.6040   1.6259   1.6440   1.6529   1.6801   1.6900
  1.7141   1.7319   1.7553   1.7784   1.7963   1.8010   1.8146   1.8388
  1.8774   1.8812   1.8876   1.8965   1.9058   1.9241   1.9325   1.9435
  1.9576   1.9629   1.9902   2.0037   2.0202   2.0438   2.0790   2.1061
  2.1246   2.1364   2.2172   2.2241   2.2295   2.2393   2.2510   2.2551
  2.2630   2.2745   2.2872   2.2984   2.3023   2.3095   2.3185   2.3210
  2.3858   2.4063   2.4277   2.4361   2.4406   2.4623   2.4963   2.5088
  2.5192   2.5295   2.5497   2.5543   2.6065   2.6201   2.6277   2.6380
  2.6442   2.7024   2.7065   2.7212   2.7272   2.7387   2.7600   2.7633
  2.7735   2.7767   2.7899   2.8323   2.8370   2.8439   2.8513   2.8989
  2.9050   2.9687   2.9948   3.0567   3.0774   3.0789   3.1285   3.1384
  3.1498   3.1721   3.2018   3.2141   3.2205   3.3281   3.3580   3.3878
  3.4345   3.5099   3.6216   3.6444   3.7040   3.7182   3.7858   3.8619
  3.9922   4.0632   4.0969   4.1297   4.4219   4.7915   4.8211   9.7406
  9.7599   9.7881   9.7969   9.8081  23.3768  23.5352  23.8330  23.8738
 23.8828  23.8913  23.9494  23.9933  24.0348  24.0508  24.1038  24.1382
 25.7698  25.7817  25.8162  25.8662  25.8932  26.0747  26.0932  26.1157
 26.1856  26.1899  26.4610  26.5039  26.6345  26.7799  26.8649 215.7301
215.7503 215.7835 215.7932 215.8063
 --------------------------------------------------------------

          Ground-State Mulliken Net Atomic Charges

     Atom                 Charge (a.u.)
  ----------------------------------------
      1 C                     0.329454
      2 C                    -1.037517
      3 H                     0.204226
      4 C                    -0.230247
      5 Cl                    0.600740
      6 C                     0.061152
      7 Cl                    0.613998
      8 C                    -0.508675
      9 Cl                    0.604779
     10 C                    -0.938547
     11 H                     0.204309
     12 C                     0.588929
     13 C                    -1.271301
     14 H                     0.211797
     15 C                     0.230498
     16 Cl                    0.587759
     17 C                     0.360650
     18 Cl                    0.511041
     19 C                    -0.893961
     20 H                     0.207051
     21 C                    -0.603452
     22 H                     0.167318
  ----------------------------------------
  Sum of atomic charges =     0.000000

 -----------------------------------------------------------------
                    Cartesian Multipole Moments
 -----------------------------------------------------------------
    Charge (ESU x 10^10)
                -0.0000
    Dipole Moment (Debye)
         X      -0.4931      Y      -1.1571      Z       0.6229
       Tot       1.4036
    Quadrupole Moments (Debye-Ang)
        XX    -148.4268     XY       2.9106     YY    -128.2867
        XZ      -1.7721     YZ      -2.4454     ZZ    -133.8283
    Octopole Moments (Debye-Ang^2)
       XXX      34.7449    XXY      -5.8032    XYY      -7.7858
       YYY      -0.8780    XXZ       3.4738    XYZ       6.4868
       YYZ       3.9135    XZZ       2.0504    YZZ       0.9319
       ZZZ      -4.4077
    Hexadecapole Moments (Debye-Ang^3)
      XXXX   -9909.7465   XXXY      19.6866   XXYY   -1940.1692
      XYYY      -1.5255   YYYY   -1924.1726   XXXZ     -13.9822
      XXYZ     -19.4639   XYYZ      -9.1141   YYYZ      -6.5294
      XXZZ   -1709.8567   XYZZ      -2.4037   YYZZ    -386.7588
      XZZZ       8.1590   YZZZ      -0.8605   ZZZZ    -376.9522
 -----------------------------------------------------------------
 Calculating MO derivatives via CPSCF
    1     0    69    0.0211228  
    2     0    69    0.0066885  
    3     0    69    0.0006789  
    4     0    69    0.0000603  
    5    64     5    0.0000042  
    6    69     0    0.0000003  Converged
 Time for AOints: 1002.1 s (CPU) 1002.1 s (wall)
 ------------------------------------------------------------------------------
                     AOints        : Timing summary (seconds)
 ------------------------------------------------------------------------------
     job step          cpu (% of tot)      sys (% of tot)     wall (% of tot)
 ------------------------------------------------------------------------------
  AOints            0.1002E+04 ( 9.1)   0.7000E-05 ( 1.9)   0.1002E+04 ( 9.1)
 ------------------------------------------------------------------------------
   Grand Totals     0.1096E+05          0.3630E-03          0.1096E+05
 ------------------------------------------------------------------------------
 Polarizability Matrix (a.u.)
            1           2           3
    1-322.7810834  -0.4547421   2.6013245
    2  -0.4547421-207.9154614   6.2110893
    3   2.6013245   6.2110893-116.6920613
 Calculating analytic Hessian of the SCF energy

 Direct stationary perturbation theory relativistic correction:

 rels  =       3.985491954212
 relv  =     -15.195870674252
 rel2e =       4.061662074522
 E_rel =      -7.148716645518

 Hessian of the SCF Energy
            1           2           3           4           5           6
    1   0.6330331   0.0023492  -0.0269021  -0.1529276  -0.0976957  -0.0183582
    2   0.0023492   0.6466103   0.0821316  -0.0401139  -0.2744230  -0.0422588
    3  -0.0269021   0.0821316   0.1771937  -0.0042335  -0.0365050  -0.0698767
    4  -0.1529276  -0.0401139  -0.0042335   0.6827981  -0.0285309  -0.0451344
    5  -0.0976957  -0.2744230  -0.0365050  -0.0285309   0.6841241   0.1269707
    6  -0.0183582  -0.0422588  -0.0698767  -0.0451344   0.1269707   0.1552819
    7   0.0110847  -0.0110136  -0.0029385  -0.1420364   0.1253660   0.0382452
    8   0.0155543  -0.0166266  -0.0056715   0.1275820  -0.2388885  -0.0574709
    9   0.0041085  -0.0028357   0.0026379   0.0389573  -0.0582673  -0.0503918
   10  -0.0207426  -0.0829576  -0.0149442  -0.3241511   0.0229453   0.0210392
   11  -0.0301062   0.0195368   0.0045005  -0.0408335  -0.1071841  -0.0085517
   12  -0.0052659   0.0092284   0.0067530   0.0083412  -0.0131430  -0.0605564
   13  -0.0033228   0.0041098   0.0013078  -0.0163906  -0.0380283  -0.0068581
   14  -0.0009568   0.0046073   0.0000127  -0.0150898  -0.0220680  -0.0048574
   15   0.0004427  -0.0002207   0.0047184  -0.0020145  -0.0034328   0.0037502
   16   0.0030025   0.0060776   0.0008592  -0.0338992   0.0165013   0.0066392
   17   0.0060915  -0.0648698  -0.0130690   0.0672771   0.0393934   0.0024803
   18   0.0010601  -0.0139829  -0.0042298   0.0166905   0.0062623   0.0057058
   19  -0.0015020  -0.0001937   0.0000250   0.0026736   0.0046528   0.0011181
   20  -0.0001672   0.0003939   0.0002362   0.0003100  -0.0030635  -0.0014671
   21   0.0000205   0.0001788  -0.0008563   0.0002992  -0.0016087   0.0035701
   22  -0.0388990   0.0717953   0.0172643  -0.0462868  -0.0312076  -0.0034937
   23   0.0188954   0.0395639   0.0055075  -0.0315735  -0.0209876  -0.0018698
   24   0.0069865   0.0038044   0.0049051  -0.0038539  -0.0020122  -0.0015116
   25  -0.0025202  -0.0054896  -0.0006423   0.0003766   0.0020750   0.0002075
   26  -0.0004300   0.0036621  -0.0001622   0.0011780  -0.0017613   0.0000240
   27   0.0002361   0.0001829   0.0047663   0.0000589  -0.0003579  -0.0009554
   28  -0.1793887   0.0547792   0.0197133   0.0589310   0.0297257   0.0032020
   29   0.1121676  -0.2444338  -0.0430861  -0.0090370  -0.0530781  -0.0129960
   30   0.0345334  -0.0412537  -0.0729289  -0.0052360  -0.0155396   0.0050549
   31   0.0109312   0.0158973   0.0032023  -0.0019118   0.0032013   0.0011493
   32  -0.0106585  -0.0167277  -0.0039065   0.0034833  -0.0017620  -0.0018966
   33  -0.0039035  -0.0048638   0.0025327   0.0013229  -0.0016414   0.0052909
   34  -0.2136794  -0.0108700   0.0054769  -0.0223820  -0.0150916   0.0022180
   35  -0.0111916  -0.0995396   0.0057086  -0.0324637   0.0000031   0.0016005
   36   0.0056832   0.0055860  -0.0642522  -0.0042610  -0.0000394   0.0037954
   37  -0.0314558   0.0239404  -0.0120630  -0.0001837   0.0032113  -0.0016694
   38   0.0091059   0.0073070  -0.0017620  -0.0032238  -0.0024147   0.0005987
   39  -0.0009211  -0.0015862   0.0037318  -0.0007268  -0.0002836  -0.0004612
   40   0.0008717   0.0002709  -0.0001627  -0.0005582   0.0002078  -0.0003785
   41  -0.0020300  -0.0006037  -0.0017063  -0.0005715   0.0002932  -0.0003378
   42  -0.0002095  -0.0018783  -0.0024361  -0.0007021   0.0008003   0.0002304
   43   0.0035805   0.0020956  -0.0003796   0.0002232  -0.0003673   0.0010651
   44   0.0038724  -0.0009230   0.0039199  -0.0005515  -0.0005351   0.0000941
   45  -0.0014369   0.0040870   0.0041952   0.0013842   0.0000439  -0.0000276
   46   0.0002432   0.0013525  -0.0006228  -0.0001901  -0.0000146   0.0000166
   47  -0.0006236  -0.0005455   0.0003028   0.0003059   0.0000050  -0.0000625
   48   0.0002718   0.0003509  -0.0000126  -0.0001557  -0.0000284  -0.0000292
   49  -0.0030358  -0.0000083   0.0000374   0.0008960   0.0007152  -0.0002257
   50  -0.0003871  -0.0012313  -0.0002957  -0.0003353  -0.0000413  -0.0004882
   51   0.0001727   0.0000985  -0.0008207   0.0002798   0.0001502   0.0003312
   52   0.0014941   0.0000599  -0.0000491  -0.0007547  -0.0000920  -0.0000111
   53   0.0001617   0.0001230  -0.0002509  -0.0001531  -0.0000486  -0.0000134
   54  -0.0000877  -0.0002076  -0.0003575  -0.0001510  -0.0000134   0.0000148
   55   0.0049077  -0.0012571  -0.0000040  -0.0015593  -0.0010653  -0.0000508
   56  -0.0016284  -0.0028325   0.0044622  -0.0001943   0.0004813  -0.0000675
   57   0.0003401   0.0047311   0.0034565   0.0015896   0.0000731  -0.0003167
   58   0.0001285  -0.0012281   0.0004912  -0.0004246   0.0000711   0.0000538
   59   0.0001276   0.0000315   0.0000721   0.0000057   0.0000470  -0.0000095
   60  -0.0000199   0.0000542   0.0002132   0.0000235   0.0000221  -0.0000837
   61  -0.0223367  -0.0294672   0.0142495  -0.0023681   0.0034219   0.0012308
   62  -0.0145929   0.0009847   0.0012449   0.0033189   0.0023729   0.0007245
   63   0.0030884   0.0003586   0.0029761  -0.0020053  -0.0011860   0.0010874
   64   0.0005488  -0.0001335   0.0003130   0.0001332   0.0000065  -0.0000059
   65   0.0021298  -0.0000693  -0.0016797  -0.0007860  -0.0004580  -0.0001466
   66   0.0001608  -0.0017010  -0.0023090  -0.0004715  -0.0002629   0.0001012
            7           8           9          10          11          12
    1   0.0110847   0.0155543   0.0041085  -0.0207426  -0.0301062  -0.0052659
    2  -0.0110136  -0.0166266  -0.0028357  -0.0829576   0.0195368   0.0092284
    3  -0.0029385  -0.0056715   0.0026379  -0.0149442   0.0045005   0.0067530
    4  -0.1420364   0.1275820   0.0389573  -0.3241511  -0.0408335   0.0083412
    5   0.1253660  -0.2388885  -0.0582673   0.0229453  -0.1071841  -0.0131430
    6   0.0382452  -0.0574709  -0.0503918   0.0210392  -0.0085517  -0.0605564
    7   0.1514344  -0.1340824  -0.0405917  -0.0148451   0.0255431   0.0068819
    8  -0.1340824   0.2520081   0.0630992  -0.0043910   0.0040783   0.0007759
    9  -0.0405917   0.0630992   0.0414385  -0.0004314  -0.0011171   0.0023318
   10  -0.0148451  -0.0043910  -0.0004314   0.6139166  -0.0315722  -0.0376554
   11   0.0255431   0.0040783  -0.0011171  -0.0315722   0.4996646   0.0835327
   12   0.0068819   0.0007759   0.0023318  -0.0376554   0.0835327   0.1335964
   13   0.0004062  -0.0011430  -0.0005135  -0.0583974  -0.0453957  -0.0073217
   14   0.0007814   0.0006746   0.0007174  -0.0414290  -0.1363013  -0.0216986
   15  -0.0000928   0.0008955  -0.0024538  -0.0062901  -0.0217588  -0.0267533
   16  -0.0036695  -0.0010561   0.0003422  -0.1650390   0.1219188   0.0316991
   17  -0.0019842   0.0009443  -0.0012724   0.0591813  -0.2151021  -0.0364797
   18   0.0001261  -0.0009800   0.0051575   0.0182147  -0.0402071  -0.0652590
   19  -0.0012759  -0.0005347  -0.0001042  -0.0395020  -0.0036707   0.0019414
   20   0.0007331   0.0003893   0.0000060   0.0182801   0.0027580  -0.0011627
   21   0.0002801   0.0000319   0.0002376   0.0063573   0.0001214   0.0025236
   22  -0.0006653  -0.0009976  -0.0000252   0.0638068  -0.0181415  -0.0077505
   23  -0.0007859  -0.0000584   0.0004011   0.0403144  -0.0547615  -0.0148806
   24  -0.0001596   0.0002457  -0.0008087   0.0047103  -0.0111303   0.0017610
   25   0.0001293   0.0001422   0.0000284  -0.0012741  -0.0011623   0.0001397
   26   0.0000103   0.0000279  -0.0000048  -0.0053274   0.0005381  -0.0005240
   27  -0.0000288   0.0000483  -0.0002896  -0.0005120  -0.0006884   0.0036149
   28  -0.0007243  -0.0034224  -0.0004404  -0.0561411   0.0243992   0.0087222
   29  -0.0031455  -0.0030521  -0.0015434   0.0239603  -0.0100597  -0.0032631
   30  -0.0002388  -0.0017102   0.0053724   0.0083424  -0.0032570  -0.0025703
   31   0.0005529   0.0008517   0.0001929  -0.0009751   0.0006293   0.0001263
   32  -0.0006128  -0.0007621  -0.0001221   0.0008440   0.0002721   0.0001877
   33  -0.0001844  -0.0002189   0.0002639  -0.0000556   0.0003440  -0.0008264
   34   0.0004717   0.0020251  -0.0010490   0.0043102  -0.0022937   0.0003114
   35  -0.0001728   0.0005382   0.0009051  -0.0006424  -0.0036644  -0.0021215
   36  -0.0004166   0.0008975  -0.0032105   0.0007294  -0.0017704   0.0054030
   37  -0.0005215   0.0002097  -0.0005757  -0.0000154   0.0008342   0.0009617
   38  -0.0004652   0.0001363  -0.0009584   0.0008058  -0.0001450   0.0002972
   39  -0.0002528   0.0003075   0.0003902   0.0009311   0.0002314  -0.0000589
   40  -0.0003737  -0.0000415  -0.0006931  -0.0003581  -0.0001171   0.0001227
   41  -0.0003765   0.0005256   0.0000831   0.0006343   0.0001981  -0.0001718
   42  -0.0005612  -0.0004189  -0.0003457   0.0002365  -0.0004861  -0.0000373
   43  -0.0002265  -0.0006223   0.0002973   0.0001069  -0.0005551  -0.0006527
   44   0.0000610   0.0002540   0.0004470   0.0003443   0.0008313  -0.0001162
   45   0.0000607   0.0000674  -0.0002188  -0.0008520  -0.0002430  -0.0000448
   46   0.0000352   0.0000831  -0.0000255   0.0001084   0.0003588   0.0001119
   47  -0.0000443  -0.0001088   0.0000184  -0.0001535  -0.0004210  -0.0000889
   48  -0.0000046   0.0000597  -0.0000217   0.0000738   0.0002241   0.0000583
   49  -0.0000956  -0.0000929   0.0000251  -0.0005053  -0.0002958  -0.0000724
   50   0.0000874   0.0003023  -0.0003259  -0.0000433  -0.0002490   0.0004682
   51  -0.0000180  -0.0001858   0.0001070  -0.0001950   0.0001184  -0.0000721
   52   0.0000570   0.0001076   0.0000171   0.0003426   0.0006244   0.0002662
   53   0.0000155   0.0000134   0.0000486   0.0001552   0.0000594  -0.0000125
   54  -0.0000136  -0.0000297  -0.0000032   0.0001299  -0.0001192  -0.0000608
   55   0.0000843   0.0004098  -0.0002677   0.0005883  -0.0001141   0.0004881
   56   0.0000502  -0.0001348   0.0003643  -0.0002785   0.0000242  -0.0006522
   57  -0.0000442   0.0000007  -0.0000236  -0.0004412   0.0006161   0.0001953
   58   0.0000144  -0.0000075   0.0000239   0.0000368  -0.0000051  -0.0000799
   59   0.0000149  -0.0000139  -0.0000039   0.0000344   0.0000064  -0.0000004
   60   0.0000244  -0.0000191  -0.0000156   0.0000753  -0.0000171  -0.0000174
   61   0.0001491  -0.0005987   0.0006902  -0.0013142   0.0000599  -0.0013262
   62  -0.0000057  -0.0003042   0.0003374  -0.0012138   0.0002363  -0.0001682
   63  -0.0000199   0.0003267  -0.0000976   0.0003107  -0.0002272  -0.0000645
   64   0.0000149   0.0000245   0.0000343   0.0000630  -0.0001041   0.0000053
   65   0.0000255   0.0000572   0.0000234   0.0004878  -0.0003109  -0.0000056
   66  -0.0000529  -0.0000510  -0.0000560   0.0002202  -0.0001153   0.0000823
           13          14          15          16          17          18
    1  -0.0033228  -0.0009568   0.0004427   0.0030025   0.0060915   0.0010601
    2   0.0041098   0.0046073  -0.0002207   0.0060776  -0.0648698  -0.0139829
    3   0.0013078   0.0000127   0.0047184   0.0008592  -0.0130690  -0.0042298
    4  -0.0163906  -0.0150898  -0.0020145  -0.0338992   0.0672771   0.0166905
    5  -0.0380283  -0.0220680  -0.0034328   0.0165013   0.0393934   0.0062623
    6  -0.0068581  -0.0048574   0.0037502   0.0066392   0.0024803   0.0057058
    7   0.0004062   0.0007814  -0.0000928  -0.0036695  -0.0019842   0.0001261
    8  -0.0011430   0.0006746   0.0008955  -0.0010561   0.0009443  -0.0009800
    9  -0.0005135   0.0007174  -0.0024538   0.0003422  -0.0012724   0.0051575
   10  -0.0583974  -0.0414290  -0.0062901  -0.1650390   0.0591813   0.0182147
   11  -0.0453957  -0.1363013  -0.0217588   0.1219188  -0.2151021  -0.0402071
   12  -0.0073217  -0.0216986  -0.0267533   0.0316991  -0.0364797  -0.0652590
   13   0.0762431   0.0680137   0.0104350   0.0023896   0.0064599   0.0013935
   14   0.0680137   0.1961538   0.0352615  -0.0166606  -0.0369384  -0.0075451
   15   0.0104350   0.0352615   0.0181056  -0.0035350  -0.0085470   0.0014843
   16   0.0023896  -0.0166606  -0.0035350   0.5233535  -0.0004930  -0.0260503
   17   0.0064599  -0.0369384  -0.0085470  -0.0004930   0.5762625   0.0961002
   18   0.0013935  -0.0075451   0.0014843  -0.0260503   0.0961002   0.1292417
   19   0.0002108   0.0013966   0.0002671  -0.1669419  -0.0129156   0.0065084
   20   0.0079357  -0.0028630  -0.0008883  -0.0129658  -0.0398141  -0.0025849
   21   0.0016239  -0.0004469  -0.0011995   0.0065716  -0.0025116  -0.0228225
   22  -0.0023061   0.0047013   0.0011028  -0.1355320  -0.0467522  -0.0041740
   23   0.0005473   0.0017164  -0.0006225  -0.1094201  -0.2482860  -0.0321312
   24   0.0004728  -0.0009477   0.0035639  -0.0175067  -0.0365165  -0.0624357
   25   0.0003875  -0.0000960  -0.0000244  -0.0007464   0.0001450   0.0003761
   26   0.0005033  -0.0017988  -0.0004030   0.0231690  -0.0338274  -0.0095445
   27   0.0000735  -0.0003687   0.0000380   0.0051536  -0.0074916   0.0011791
   28   0.0008906  -0.0006477  -0.0001222  -0.0171557  -0.0777893  -0.0150104
   29  -0.0015834  -0.0023199  -0.0002098  -0.0268537   0.0207545   0.0051845
   30  -0.0003557   0.0000689  -0.0009447  -0.0048569   0.0076629   0.0076186
   31   0.0001559   0.0000173  -0.0000190  -0.0040021   0.0009060   0.0008267
   32  -0.0001139  -0.0000006   0.0000635  -0.0000351   0.0013667  -0.0009432
   33  -0.0000668  -0.0000165  -0.0002876   0.0007128  -0.0013627   0.0050792
   34   0.0003900   0.0008160   0.0001240  -0.0029261  -0.0001778   0.0000733
   35  -0.0013011  -0.0008340  -0.0000963  -0.0001785  -0.0008127   0.0002337
   36  -0.0002439  -0.0001858   0.0001014   0.0001008   0.0004416  -0.0007087
   37  -0.0000774  -0.0002686  -0.0000520   0.0007505   0.0006266   0.0001812
   38  -0.0000104  -0.0000762   0.0000176  -0.0006442   0.0000749  -0.0000840
   39   0.0000329   0.0000610  -0.0000339  -0.0001889   0.0005793   0.0000846
   40   0.0000379   0.0000744  -0.0000185  -0.0000592  -0.0002220  -0.0000021
   41  -0.0000601  -0.0001223  -0.0000366  -0.0000003   0.0004199   0.0001156
   42  -0.0000104   0.0000051  -0.0000155  -0.0000280   0.0002088  -0.0000323
   43   0.0000678   0.0001921   0.0000350  -0.0003900  -0.0001392  -0.0001763
   44  -0.0002629  -0.0004684  -0.0001041   0.0002034  -0.0002238   0.0000105
   45   0.0001359   0.0002632   0.0000486  -0.0000306  -0.0004744   0.0000714
   46  -0.0001337  -0.0002653  -0.0000499   0.0001935  -0.0000140  -0.0000107
   47   0.0001630   0.0003172   0.0000541  -0.0001986   0.0000365   0.0000131
   48  -0.0000817  -0.0001618  -0.0000263   0.0001259  -0.0000084   0.0000009
   49   0.0001903   0.0003101   0.0000631  -0.0000990  -0.0000368   0.0000024
   50   0.0001079   0.0001728   0.0000255  -0.0001242   0.0001076   0.0000576
   51  -0.0000000  -0.0000680  -0.0000103   0.0000064  -0.0001747  -0.0002268
   52  -0.0002416  -0.0004303  -0.0000912   0.0003112   0.0000227  -0.0000007
   53  -0.0000328  -0.0000505  -0.0000143   0.0000308   0.0001070   0.0000378
   54   0.0000006   0.0000183   0.0000017  -0.0000298   0.0001379   0.0000337
   55  -0.0000305  -0.0000260  -0.0000493  -0.0002383   0.0001569   0.0001089
   56  -0.0000517   0.0000109   0.0000461   0.0001417  -0.0001137   0.0000030
   57   0.0001115   0.0000598   0.0000118   0.0000558  -0.0005228  -0.0000030
   58  -0.0000587  -0.0000644  -0.0000092   0.0000381   0.0000111   0.0000178
   59  -0.0000088  -0.0000160  -0.0000018   0.0000075  -0.0000044   0.0000101
   60  -0.0000047  -0.0000089   0.0000051  -0.0000190   0.0000054   0.0000295
   61  -0.0004503  -0.0004628  -0.0000966   0.0006923  -0.0005035  -0.0001634
   62   0.0001582   0.0001425  -0.0000465   0.0006724   0.0000707  -0.0001717
   63  -0.0000582  -0.0000247  -0.0000612  -0.0000176   0.0006254   0.0000513
   64   0.0000388   0.0000949  -0.0000046  -0.0000726   0.0001397   0.0000091
   65  -0.0000058   0.0000614   0.0000186  -0.0000828   0.0004447   0.0001464
   66  -0.0000721  -0.0001380  -0.0000431  -0.0000020   0.0001862  -0.0000213
           19          20          21          22          23          24
    1  -0.0015020  -0.0001672   0.0000205  -0.0388990   0.0188954   0.0069865
    2  -0.0001937   0.0003939   0.0001788   0.0717953   0.0395639   0.0038044
    3   0.0000250   0.0002362  -0.0008563   0.0172643   0.0055075   0.0049051
    4   0.0026736   0.0003100   0.0002992  -0.0462868  -0.0315735  -0.0038539
    5   0.0046528  -0.0030635  -0.0016087  -0.0312076  -0.0209876  -0.0020122
    6   0.0011181  -0.0014671   0.0035701  -0.0034937  -0.0018698  -0.0015116
    7  -0.0012759   0.0007331   0.0002801  -0.0006653  -0.0007859  -0.0001596
    8  -0.0005347   0.0003893   0.0000319  -0.0009976  -0.0000584   0.0002457
    9  -0.0001042   0.0000060   0.0002376  -0.0000252   0.0004011  -0.0008087
   10  -0.0395020   0.0182801   0.0063573   0.0638068   0.0403144   0.0047103
   11  -0.0036707   0.0027580   0.0001214  -0.0181415  -0.0547615  -0.0111303
   12   0.0019414  -0.0011627   0.0025236  -0.0077505  -0.0148806   0.0017610
   13   0.0002108   0.0079357   0.0016239  -0.0023061   0.0005473   0.0004728
   14   0.0013966  -0.0028630  -0.0004469   0.0047013   0.0017164  -0.0009477
   15   0.0002671  -0.0008883  -0.0011995   0.0011028  -0.0006225   0.0035639
   16  -0.1669419  -0.0129658   0.0065716  -0.1355320  -0.1094201  -0.0175067
   17  -0.0129156  -0.0398141  -0.0025116  -0.0467522  -0.2482860  -0.0365165
   18   0.0065084  -0.0025849  -0.0228225  -0.0041740  -0.0321312  -0.0624357
   19   0.2381646   0.0187466  -0.0106391  -0.0354159  -0.0038841   0.0016881
   20   0.0187466   0.0519738   0.0069388  -0.0258189  -0.0017071   0.0007313
   21  -0.0106391   0.0069388   0.0130739  -0.0026812  -0.0007326   0.0029580
   22  -0.0354159  -0.0258189  -0.0026812   0.5961814   0.0594984  -0.0195387
   23  -0.0038841  -0.0017071  -0.0007326   0.0594984   0.5144481   0.0810408
   24   0.0016881   0.0007313   0.0029580  -0.0195387   0.0810408   0.1318513
   25   0.0017015  -0.0068203  -0.0016852  -0.0743666   0.0539841   0.0155312
   26  -0.0003135  -0.0046813  -0.0007080   0.0502214  -0.1144820  -0.0232459
   27  -0.0002534  -0.0003173  -0.0010263   0.0146950  -0.0239278  -0.0284712
   28   0.0032939   0.0008236   0.0000065  -0.3187170  -0.0018879   0.0165522
   29  -0.0034824  -0.0038166  -0.0012617  -0.0657554  -0.1120868  -0.0086960
   30  -0.0007392  -0.0016465   0.0035953   0.0036137  -0.0118211  -0.0600344
   31  -0.0011872  -0.0010239  -0.0001384  -0.0105895  -0.0283264  -0.0054526
   32   0.0002296   0.0002941  -0.0000488   0.0015865  -0.0004109  -0.0007165
   33   0.0002172   0.0001089   0.0002576   0.0016527   0.0012017   0.0027823
   34   0.0011284   0.0001066  -0.0000586   0.0034087   0.0035241   0.0002854
   35   0.0000833   0.0001620  -0.0000613   0.0018011  -0.0029089  -0.0021418
   36  -0.0000920   0.0000502  -0.0003098  -0.0002100  -0.0020292   0.0054937
   37  -0.0005484  -0.0000292  -0.0001436  -0.0013067  -0.0003959   0.0014829
   38  -0.0001170  -0.0000441   0.0000134   0.0008171   0.0004151   0.0000077
   39  -0.0000068   0.0000235   0.0000349  -0.0002381  -0.0003638  -0.0001865
   40   0.0000698  -0.0000030  -0.0000186   0.0000814   0.0001719  -0.0000303
   41  -0.0000744  -0.0000099   0.0000326  -0.0003956  -0.0003878   0.0000400
   42   0.0000452  -0.0000398   0.0000067  -0.0001973  -0.0001877   0.0001237
   43   0.0003040  -0.0000232   0.0001466   0.0002516   0.0004320  -0.0003703
   44  -0.0005450  -0.0000583   0.0000959   0.0006667  -0.0002068  -0.0009098
   45   0.0004083   0.0000885  -0.0001072   0.0001497   0.0009226   0.0001607
   46  -0.0003070  -0.0000338   0.0000033   0.0001868  -0.0001798   0.0000478
   47   0.0003410   0.0000427  -0.0000115  -0.0002458   0.0002317   0.0000510
   48  -0.0001872  -0.0000184   0.0000011   0.0000668  -0.0001663  -0.0000047
   49   0.0003978   0.0000275  -0.0000063  -0.0005224   0.0002519   0.0000471
   50   0.0001870   0.0000603  -0.0001496  -0.0001467   0.0000894   0.0006077
   51  -0.0000789  -0.0000721   0.0000978   0.0002697  -0.0000369  -0.0001958
   52  -0.0006700  -0.0000671   0.0000288   0.0004449  -0.0005382  -0.0003213
   53  -0.0000861  -0.0000085   0.0000132  -0.0000555  -0.0001261  -0.0000774
   54   0.0000504  -0.0000012   0.0000076  -0.0001579  -0.0000495  -0.0000008
   55  -0.0000420   0.0000602  -0.0001484   0.0003084   0.0001117   0.0005544
   56  -0.0000040   0.0000255   0.0000514  -0.0001471   0.0002005  -0.0001147
   57  -0.0001710   0.0000320  -0.0000639   0.0006441   0.0001665   0.0000104
   58  -0.0000754  -0.0000030   0.0000032   0.0000364  -0.0000606  -0.0000366
   59  -0.0000163  -0.0000038  -0.0000033   0.0000148   0.0000040  -0.0000019
   60   0.0000107  -0.0000011  -0.0000115   0.0000036   0.0000317   0.0000175
   61  -0.0005368  -0.0000786   0.0001746   0.0001694  -0.0006642  -0.0010098
   62   0.0001272  -0.0000394   0.0000384  -0.0006996  -0.0003146   0.0001556
   63   0.0000316   0.0000313   0.0000254  -0.0008759   0.0000607   0.0000518
   64   0.0000607   0.0000109   0.0000041  -0.0002566  -0.0000107  -0.0000804
   65   0.0000725   0.0000101   0.0000279  -0.0007351   0.0000609  -0.0001720
   66  -0.0000400  -0.0000472   0.0000076  -0.0001202  -0.0005128  -0.0000315
           25          26          27          28          29          30
    1  -0.0025202  -0.0004300   0.0002361  -0.1793887   0.1121676   0.0345334
    2  -0.0054896   0.0036621   0.0001829   0.0547792  -0.2444338  -0.0412537
    3  -0.0006423  -0.0001622   0.0047663   0.0197133  -0.0430861  -0.0729289
    4   0.0003766   0.0011780   0.0000589   0.0589310  -0.0090370  -0.0052360
    5   0.0020750  -0.0017613  -0.0003579   0.0297257  -0.0530781  -0.0155396
    6   0.0002075   0.0000240  -0.0009554   0.0032020  -0.0129960   0.0050549
    7   0.0001293   0.0000103  -0.0000288  -0.0007243  -0.0031455  -0.0002388
    8   0.0001422   0.0000279   0.0000483  -0.0034224  -0.0030521  -0.0017102
    9   0.0000284  -0.0000048  -0.0002896  -0.0004404  -0.0015434   0.0053724
   10  -0.0012741  -0.0053274  -0.0005120  -0.0561411   0.0239603   0.0083424
   11  -0.0011623   0.0005381  -0.0006884   0.0243992  -0.0100597  -0.0032570
   12   0.0001397  -0.0005240   0.0036149   0.0087222  -0.0032631  -0.0025703
   13   0.0003875   0.0005033   0.0000735   0.0008906  -0.0015834  -0.0003557
   14  -0.0000960  -0.0017988  -0.0003687  -0.0006477  -0.0023199   0.0000689
   15  -0.0000244  -0.0004030   0.0000380  -0.0001222  -0.0002098  -0.0009447
   16  -0.0007464   0.0231690   0.0051536  -0.0171557  -0.0268537  -0.0048569
   17   0.0001450  -0.0338274  -0.0074916  -0.0777893   0.0207545   0.0076629
   18   0.0003761  -0.0095445   0.0011791  -0.0150104   0.0051845   0.0076186
   19   0.0017015  -0.0003135  -0.0002534   0.0032939  -0.0034824  -0.0007392
   20  -0.0068203  -0.0046813  -0.0003173   0.0008236  -0.0038166  -0.0016465
   21  -0.0016852  -0.0007080  -0.0010263   0.0000065  -0.0012617   0.0035953
   22  -0.0743666   0.0502214   0.0146950  -0.3187170  -0.0657554   0.0036137
   23   0.0539841  -0.1144820  -0.0239278  -0.0018879  -0.1120868  -0.0118211
   24   0.0155312  -0.0232459  -0.0284712   0.0165522  -0.0086960  -0.0600344
   25   0.1015921  -0.0823505  -0.0242545  -0.0254600   0.0367083   0.0099727
   26  -0.0823505   0.1636786   0.0384302   0.0138293  -0.0118200  -0.0045779
   27  -0.0242545   0.0384302   0.0209110   0.0049725  -0.0060018   0.0027149
   28  -0.0254600   0.0138293   0.0049725   0.6699110   0.0373376  -0.0245838
   29   0.0367083  -0.0118200  -0.0060018   0.0373376   0.6969087   0.1256769
   30   0.0099727  -0.0045779   0.0027149  -0.0245838   0.1256769   0.1531836
   31   0.0006865  -0.0005823  -0.0003480  -0.1020460  -0.1028077  -0.0206695
   32   0.0015154   0.0010409   0.0007238  -0.1051434  -0.2840262  -0.0525658
   33   0.0000894   0.0008794  -0.0024352  -0.0210521  -0.0537023  -0.0452088
   34   0.0002794  -0.0006246  -0.0001270  -0.0300953   0.0091330   0.0002333
   35   0.0014891  -0.0006698  -0.0002573   0.0266803   0.0080588  -0.0011403
   36   0.0002388  -0.0001088   0.0000664   0.0066583  -0.0000374   0.0033516
   37  -0.0004972   0.0003576   0.0001335  -0.0009663  -0.0041136  -0.0010507
   38  -0.0002177   0.0001305  -0.0000116  -0.0036675   0.0010908   0.0007268
   39   0.0000968  -0.0000077  -0.0000499   0.0023305  -0.0004972   0.0010514
   40   0.0000698  -0.0001172  -0.0000055   0.0000204   0.0000505   0.0000101
   41   0.0000071   0.0000418   0.0000191   0.0008600  -0.0003021  -0.0002261
   42   0.0000959  -0.0001159  -0.0000512   0.0005764  -0.0001697   0.0000242
   43   0.0001253  -0.0001578   0.0000065  -0.0013860   0.0007382   0.0000337
   44  -0.0002420   0.0002844   0.0001214  -0.0009936   0.0004814   0.0001386
   45  -0.0000107  -0.0001271  -0.0000334  -0.0011272  -0.0001908  -0.0001794
   46  -0.0001833   0.0001818   0.0000510  -0.0005468  -0.0002158   0.0000050
   47   0.0001690  -0.0001684  -0.0000492   0.0003934   0.0000971  -0.0000603
   48  -0.0000854   0.0000944   0.0000323  -0.0002382  -0.0000308  -0.0000576
   49   0.0002433  -0.0002854  -0.0000898   0.0008641  -0.0005672   0.0002901
   50   0.0000787  -0.0000744  -0.0000277   0.0006741   0.0000070  -0.0005396
   51  -0.0000345   0.0000541   0.0000317  -0.0004272   0.0000629   0.0003324
   52  -0.0003119   0.0003759   0.0001154  -0.0007322  -0.0000500   0.0000820
   53  -0.0000422   0.0000589   0.0000143  -0.0000124  -0.0000376  -0.0000078
   54   0.0000277  -0.0000314  -0.0000166   0.0002009   0.0000178   0.0000093
   55  -0.0000877   0.0000850   0.0000322  -0.0002511   0.0006251  -0.0009375
   56  -0.0000172   0.0000174  -0.0000144   0.0001647  -0.0004060  -0.0002058
   57  -0.0000286   0.0000192   0.0000148  -0.0010789  -0.0001261   0.0001668
   58  -0.0000510   0.0000664   0.0000146  -0.0000336  -0.0000258  -0.0000499
   59  -0.0000059   0.0000036   0.0000005  -0.0000233  -0.0000225  -0.0000222
   60   0.0000058  -0.0000140  -0.0000080   0.0000422  -0.0000062  -0.0000792
   61  -0.0001366   0.0002595   0.0000590  -0.0000550  -0.0029051   0.0013046
   62   0.0000551  -0.0001015   0.0000093   0.0035055  -0.0022655   0.0007233
   63  -0.0000522   0.0000723  -0.0000148   0.0006567  -0.0000204  -0.0007160
   64   0.0000437  -0.0000504   0.0000168  -0.0002200  -0.0001775   0.0003032
   65   0.0000745  -0.0000988  -0.0000359   0.0004251   0.0003215  -0.0004239
   66   0.0000077   0.0000015  -0.0000178   0.0004481   0.0008894   0.0002476
           31          32          33          34          35          36
    1   0.0109312  -0.0106585  -0.0039035  -0.2136794  -0.0111916   0.0056832
    2   0.0158973  -0.0167277  -0.0048638  -0.0108700  -0.0995396   0.0055860
    3   0.0032023  -0.0039065   0.0025327   0.0054769   0.0057086  -0.0642522
    4  -0.0019118   0.0034833   0.0013229  -0.0223820  -0.0324637  -0.0042610
    5   0.0032013  -0.0017620  -0.0016414  -0.0150916   0.0000031  -0.0000394
    6   0.0011493  -0.0018966   0.0052909   0.0022180   0.0016005   0.0037954
    7   0.0005529  -0.0006128  -0.0001844   0.0004717  -0.0001728  -0.0004166
    8   0.0008517  -0.0007621  -0.0002189   0.0020251   0.0005382   0.0008975
    9   0.0001929  -0.0001221   0.0002639  -0.0010490   0.0009051  -0.0032105
   10  -0.0009751   0.0008440  -0.0000556   0.0043102  -0.0006424   0.0007294
   11   0.0006293   0.0002721   0.0003440  -0.0022937  -0.0036644  -0.0017704
   12   0.0001263   0.0001877  -0.0008264   0.0003114  -0.0021215   0.0054030
   13   0.0001559  -0.0001139  -0.0000668   0.0003900  -0.0013011  -0.0002439
   14   0.0000173  -0.0000006  -0.0000165   0.0008160  -0.0008340  -0.0001858
   15  -0.0000190   0.0000635  -0.0002876   0.0001240  -0.0000963   0.0001014
   16  -0.0040021  -0.0000351   0.0007128  -0.0029261  -0.0001785   0.0001008
   17   0.0009060   0.0013667  -0.0013627  -0.0001778  -0.0008127   0.0004416
   18   0.0008267  -0.0009432   0.0050792   0.0000733   0.0002337  -0.0007087
   19  -0.0011872   0.0002296   0.0002172   0.0011284   0.0000833  -0.0000920
   20  -0.0010239   0.0002941   0.0001089   0.0001066   0.0001620   0.0000502
   21  -0.0001384  -0.0000488   0.0002576  -0.0000586  -0.0000613  -0.0003098
   22  -0.0105895   0.0015865   0.0016527   0.0034087   0.0018011  -0.0002100
   23  -0.0283264  -0.0004109   0.0012017   0.0035241  -0.0029089  -0.0020292
   24  -0.0054526  -0.0007165   0.0027823   0.0002854  -0.0021418   0.0054937
   25   0.0006865   0.0015154   0.0000894   0.0002794   0.0014891   0.0002388
   26  -0.0005823   0.0010409   0.0008794  -0.0006246  -0.0006698  -0.0001088
   27  -0.0003480   0.0007238  -0.0024352  -0.0001270  -0.0002573   0.0000664
   28  -0.1020460  -0.1051434  -0.0210521  -0.0300953   0.0266803   0.0066583
   29  -0.1028077  -0.2840262  -0.0537023   0.0091330   0.0080588  -0.0000374
   30  -0.0206695  -0.0525658  -0.0452088   0.0002333  -0.0011403   0.0033516
   31   0.1087279   0.1106706   0.0202405   0.0008723   0.0002306  -0.0000896
   32   0.1106706   0.2997403   0.0580198  -0.0019325   0.0003596   0.0010130
   33   0.0202405   0.0580198   0.0362389   0.0004484   0.0011000  -0.0032429
   34   0.0008723  -0.0019325   0.0004484   0.6358598  -0.0017111   0.0034355
   35   0.0002306   0.0003596   0.0011000  -0.0017111   0.5632017  -0.1933976
   36  -0.0000896   0.0010130  -0.0032429   0.0034355  -0.1933976   0.2556563
   37  -0.0000385   0.0006729  -0.0007902  -0.1819510   0.0500905  -0.0292843
   38   0.0000504  -0.0001571   0.0002264   0.1017359  -0.2094695   0.0768778
   39  -0.0000345   0.0002450  -0.0000590  -0.0594393   0.0781575  -0.1042296
   40   0.0000324  -0.0000337  -0.0000458   0.0109215   0.0146956  -0.0079541
   41  -0.0000231   0.0000368   0.0000119  -0.0089994  -0.0128960   0.0090437
   42   0.0000542  -0.0000369  -0.0000604   0.0063662   0.0086759  -0.0010290
   43   0.0001120  -0.0003244   0.0002964  -0.0394908   0.0641070  -0.0335024
   44   0.0001777  -0.0003130   0.0003004   0.0153060   0.0342599  -0.0149723
   45  -0.0000470   0.0000908   0.0000239  -0.0090661  -0.0160952   0.0126935
   46   0.0000680  -0.0000238  -0.0000957  -0.0022457  -0.0049418   0.0024543
   47  -0.0001119   0.0000674   0.0000902  -0.0004386   0.0036425   0.0007384
   48   0.0000397  -0.0000479  -0.0000641   0.0003373   0.0006735   0.0046928
   49  -0.0000814   0.0000172   0.0000380   0.0032762   0.0062063  -0.0032662
   50  -0.0002296   0.0003254  -0.0002895   0.0054083  -0.0560076   0.0269787
   51   0.0001012  -0.0002373   0.0001118  -0.0027585   0.0281355  -0.0184996
   52   0.0000785  -0.0000844  -0.0000358  -0.0020019  -0.0009738   0.0005424
   53   0.0000054  -0.0000134   0.0000370  -0.0000629   0.0008302  -0.0008360
   54   0.0000075  -0.0000164  -0.0000051   0.0000094  -0.0007819  -0.0003807
   55  -0.0003154   0.0003768  -0.0003778  -0.0202297  -0.0700620   0.0361790
   56  -0.0000733   0.0002046   0.0004121  -0.0292843   0.0183949  -0.0056670
   57  -0.0001429   0.0000867  -0.0002348   0.0158293  -0.0077562   0.0110562
   58  -0.0000057  -0.0000001   0.0000401  -0.0052657   0.0004046  -0.0001792
   59   0.0000322   0.0000088  -0.0000101   0.0001309   0.0029342   0.0021127
   60   0.0000562   0.0000359   0.0000028  -0.0003993   0.0020424   0.0057594
   61  -0.0001178  -0.0003221   0.0007561  -0.1509381  -0.0329561   0.0181114
   62   0.0001737   0.0001537  -0.0008763  -0.0818286  -0.2320257   0.0859232
   63   0.0000266   0.0004588   0.0003955   0.0469496   0.0885540  -0.1108131
   64  -0.0009476  -0.0001114   0.0007932   0.0102811  -0.0091915   0.0053700
   65   0.0003347   0.0003026   0.0002498   0.0151432  -0.0135503   0.0093744
   66   0.0009181  -0.0003874  -0.0005550  -0.0091984   0.0080665  -0.0013999
           37          38          39          40          41          42
    1  -0.0314558   0.0091059  -0.0009211   0.0008717  -0.0020300  -0.0002095
    2   0.0239404   0.0073070  -0.0015862   0.0002709  -0.0006037  -0.0018783
    3  -0.0120630  -0.0017620   0.0037318  -0.0001627  -0.0017063  -0.0024361
    4  -0.0001837  -0.0032238  -0.0007268  -0.0005582  -0.0005715  -0.0007021
    5   0.0032113  -0.0024147  -0.0002836   0.0002078   0.0002932   0.0008003
    6  -0.0016694   0.0005987  -0.0004612  -0.0003785  -0.0003378   0.0002304
    7  -0.0005215  -0.0004652  -0.0002528  -0.0003737  -0.0003765  -0.0005612
    8   0.0002097   0.0001363   0.0003075  -0.0000415   0.0005256  -0.0004189
    9  -0.0005757  -0.0009584   0.0003902  -0.0006931   0.0000831  -0.0003457
   10  -0.0000154   0.0008058   0.0009311  -0.0003581   0.0006343   0.0002365
   11   0.0008342  -0.0001450   0.0002314  -0.0001171   0.0001981  -0.0004861
   12   0.0009617   0.0002972  -0.0000589   0.0001227  -0.0001718  -0.0000373
   13  -0.0000774  -0.0000104   0.0000329   0.0000379  -0.0000601  -0.0000104
   14  -0.0002686  -0.0000762   0.0000610   0.0000744  -0.0001223   0.0000051
   15  -0.0000520   0.0000176  -0.0000339  -0.0000185  -0.0000366  -0.0000155
   16   0.0007505  -0.0006442  -0.0001889  -0.0000592  -0.0000003  -0.0000280
   17   0.0006266   0.0000749   0.0005793  -0.0002220   0.0004199   0.0002088
   18   0.0001812  -0.0000840   0.0000846  -0.0000021   0.0001156  -0.0000323
   19  -0.0005484  -0.0001170  -0.0000068   0.0000698  -0.0000744   0.0000452
   20  -0.0000292  -0.0000441   0.0000235  -0.0000030  -0.0000099  -0.0000398
   21  -0.0001436   0.0000134   0.0000349  -0.0000186   0.0000326   0.0000067
   22  -0.0013067   0.0008171  -0.0002381   0.0000814  -0.0003956  -0.0001973
   23  -0.0003959   0.0004151  -0.0003638   0.0001719  -0.0003878  -0.0001877
   24   0.0014829   0.0000077  -0.0001865  -0.0000303   0.0000400   0.0001237
   25  -0.0004972  -0.0002177   0.0000968   0.0000698   0.0000071   0.0000959
   26   0.0003576   0.0001305  -0.0000077  -0.0001172   0.0000418  -0.0001159
   27   0.0001335  -0.0000116  -0.0000499  -0.0000055   0.0000191  -0.0000512
   28  -0.0009663  -0.0036675   0.0023305   0.0000204   0.0008600   0.0005764
   29  -0.0041136   0.0010908  -0.0004972   0.0000505  -0.0003021  -0.0001697
   30  -0.0010507   0.0007268   0.0010514   0.0000101  -0.0002261   0.0000242
   31  -0.0000385   0.0000504  -0.0000345   0.0000324  -0.0000231   0.0000542
   32   0.0006729  -0.0001571   0.0002450  -0.0000337   0.0000368  -0.0000369
   33  -0.0007902   0.0002264  -0.0000590  -0.0000458   0.0000119  -0.0000604
   34  -0.1819510   0.1017359  -0.0594393   0.0109215  -0.0089994   0.0063662
   35   0.0500905  -0.2094695   0.0781575   0.0146956  -0.0128960   0.0086759
   36  -0.0292843   0.0768778  -0.1042296  -0.0079541   0.0090437  -0.0010290
   37   0.6676821   0.0271776  -0.0116223  -0.0989430  -0.0906602   0.0515427
   38   0.0271776   0.5852381  -0.2503699  -0.0887691  -0.2338054   0.1124627
   39  -0.0116223  -0.2503699   0.2637521   0.0505330   0.1114980  -0.0975857
   40  -0.0989430  -0.0887691   0.0505330   0.1054055   0.0958146  -0.0532200
   41  -0.0906602  -0.2338054   0.1114980   0.0958146   0.2447918  -0.1232497
   42   0.0515427   0.1124627  -0.0975857  -0.0532200  -0.1232497   0.0929251
   43  -0.3156044  -0.0583338   0.0277317  -0.0103986   0.0012033  -0.0013600
   44   0.0005065  -0.1027311   0.0236907  -0.0255402  -0.0001188   0.0010940
   45  -0.0026356   0.0238999  -0.0706392   0.0139350   0.0015621   0.0022666
   46  -0.0256515   0.0328693  -0.0179756   0.0007958   0.0011658  -0.0005474
   47   0.0120244  -0.0083402   0.0068882  -0.0005871   0.0003557  -0.0015970
   48  -0.0068683   0.0070592   0.0000855   0.0003625  -0.0015990  -0.0017397
   49  -0.0170527  -0.0244547   0.0134514  -0.0041865  -0.0000918  -0.0001432
   50  -0.0727920   0.0188789  -0.0068676   0.0007747   0.0023737   0.0021663
   51   0.0386434  -0.0071269   0.0104139  -0.0005699   0.0018108   0.0044622
   52   0.0026153  -0.0032656   0.0017122  -0.0012042   0.0002112  -0.0002047
   53   0.0015272  -0.0027119   0.0035326  -0.0009615   0.0002399  -0.0000817
   54  -0.0006811   0.0033973   0.0021164   0.0005241   0.0000053   0.0001971
   55  -0.0534904   0.0196504  -0.0109389  -0.0007988   0.0007095  -0.0001261
   56   0.0203479  -0.0100985   0.0038628   0.0005392   0.0000628  -0.0006658
   57  -0.0114094   0.0041672  -0.0047774  -0.0002795  -0.0006174  -0.0007619
   58  -0.0008501   0.0006830  -0.0003601   0.0000402  -0.0000753   0.0000374
   59   0.0006031   0.0000368  -0.0005950  -0.0000381  -0.0000967  -0.0001266
   60  -0.0004461  -0.0005902  -0.0007263   0.0000172  -0.0001121  -0.0002679
   61   0.0585986  -0.0070347   0.0045286  -0.0019925   0.0032709  -0.0019720
   62   0.0292181  -0.0415698   0.0275520   0.0030060  -0.0003410   0.0031762
   63  -0.0154297   0.0273533  -0.0064683  -0.0016586   0.0033897   0.0040440
   64  -0.0004860  -0.0026833   0.0013588   0.0005267  -0.0005181   0.0003272
   65  -0.0030919  -0.0017392   0.0039455   0.0008255  -0.0006555   0.0004646
   66   0.0017771   0.0037957   0.0036199  -0.0004675   0.0004450   0.0000829
           43          44          45          46          47          48
    1   0.0035805   0.0038724  -0.0014369   0.0002432  -0.0006236   0.0002718
    2   0.0020956  -0.0009230   0.0040870   0.0013525  -0.0005455   0.0003509
    3  -0.0003796   0.0039199   0.0041952  -0.0006228   0.0003028  -0.0000126
    4   0.0002232  -0.0005515   0.0013842  -0.0001901   0.0003059  -0.0001557
    5  -0.0003673  -0.0005351   0.0000439  -0.0000146   0.0000050  -0.0000284
    6   0.0010651   0.0000941  -0.0000276   0.0000166  -0.0000625  -0.0000292
    7  -0.0002265   0.0000610   0.0000607   0.0000352  -0.0000443  -0.0000046
    8  -0.0006223   0.0002540   0.0000674   0.0000831  -0.0001088   0.0000597
    9   0.0002973   0.0004470  -0.0002188  -0.0000255   0.0000184  -0.0000217
   10   0.0001069   0.0003443  -0.0008520   0.0001084  -0.0001535   0.0000738
   11  -0.0005551   0.0008313  -0.0002430   0.0003588  -0.0004210   0.0002241
   12  -0.0006527  -0.0001162  -0.0000448   0.0001119  -0.0000889   0.0000583
   13   0.0000678  -0.0002629   0.0001359  -0.0001337   0.0001630  -0.0000817
   14   0.0001921  -0.0004684   0.0002632  -0.0002653   0.0003172  -0.0001618
   15   0.0000350  -0.0001041   0.0000486  -0.0000499   0.0000541  -0.0000263
   16  -0.0003900   0.0002034  -0.0000306   0.0001935  -0.0001986   0.0001259
   17  -0.0001392  -0.0002238  -0.0004744  -0.0000140   0.0000365  -0.0000084
   18  -0.0001763   0.0000105   0.0000714  -0.0000107   0.0000131   0.0000009
   19   0.0003040  -0.0005450   0.0004083  -0.0003070   0.0003410  -0.0001872
   20  -0.0000232  -0.0000583   0.0000885  -0.0000338   0.0000427  -0.0000184
   21   0.0001466   0.0000959  -0.0001072   0.0000033  -0.0000115   0.0000011
   22   0.0002516   0.0006667   0.0001497   0.0001868  -0.0002458   0.0000668
   23   0.0004320  -0.0002068   0.0009226  -0.0001798   0.0002317  -0.0001663
   24  -0.0003703  -0.0009098   0.0001607   0.0000478   0.0000510  -0.0000047
   25   0.0001253  -0.0002420  -0.0000107  -0.0001833   0.0001690  -0.0000854
   26  -0.0001578   0.0002844  -0.0001271   0.0001818  -0.0001684   0.0000944
   27   0.0000065   0.0001214  -0.0000334   0.0000510  -0.0000492   0.0000323
   28  -0.0013860  -0.0009936  -0.0011272  -0.0005468   0.0003934  -0.0002382
   29   0.0007382   0.0004814  -0.0001908  -0.0002158   0.0000971  -0.0000308
   30   0.0000337   0.0001386  -0.0001794   0.0000050  -0.0000603  -0.0000576
   31   0.0001120   0.0001777  -0.0000470   0.0000680  -0.0001119   0.0000397
   32  -0.0003244  -0.0003130   0.0000908  -0.0000238   0.0000674  -0.0000479
   33   0.0002964   0.0003004   0.0000239  -0.0000957   0.0000902  -0.0000641
   34  -0.0394908   0.0153060  -0.0090661  -0.0022457  -0.0004386   0.0003373
   35   0.0641070   0.0342599  -0.0160952  -0.0049418   0.0036425   0.0006735
   36  -0.0335024  -0.0149723   0.0126935   0.0024543   0.0007384   0.0046928
   37  -0.3156044   0.0005065  -0.0026356  -0.0256515   0.0120244  -0.0068683
   38  -0.0583338  -0.1027311   0.0238999   0.0328693  -0.0083402   0.0070592
   39   0.0277317   0.0236907  -0.0706392  -0.0179756   0.0068882   0.0000855
   40  -0.0103986  -0.0255402   0.0139350   0.0007958  -0.0005871   0.0003625
   41   0.0012033  -0.0001188   0.0015621   0.0011658   0.0003557  -0.0015990
   42  -0.0013600   0.0010940   0.0022666  -0.0005474  -0.0015970  -0.0017397
   43   0.5927325   0.0491645  -0.0216488  -0.0779134   0.0471965  -0.0251787
   44   0.0491645   0.4518334  -0.1785576   0.0506323  -0.0992565   0.0419949
   45  -0.0216488  -0.1785576   0.2097099  -0.0272455   0.0416459  -0.0449957
   46  -0.0779134   0.0506323  -0.0272455   0.1049480  -0.0774454   0.0420413
   47   0.0471965  -0.0992565   0.0416459  -0.0774454   0.1359474  -0.0675539
   48  -0.0251787   0.0419949  -0.0449957   0.0420413  -0.0675539   0.0477325
   49  -0.1321329  -0.0977798   0.0508556  -0.0014750   0.0232174  -0.0124270
   50  -0.0403059  -0.2215814   0.0851289   0.0007553  -0.0262118   0.0151539
   51   0.0198910   0.0844340  -0.1037360  -0.0005363   0.0159287  -0.0052577
   52  -0.0333444  -0.0018479   0.0007108   0.0020774  -0.0005256   0.0002555
   53  -0.0241779  -0.0013494   0.0019863  -0.0053797  -0.0032131   0.0011436
   54   0.0122859   0.0022253   0.0018069   0.0029349   0.0010764  -0.0016522
   55   0.0609871   0.0358809  -0.0186812  -0.0002662  -0.0061222   0.0029455
   56  -0.0121943  -0.0406980   0.0250187  -0.0009266  -0.0003882   0.0023622
   57   0.0071166   0.0252929  -0.0066771   0.0003813   0.0024038   0.0026267
   58  -0.0015926   0.0019587  -0.0010442   0.0000031   0.0012633  -0.0006653
   59   0.0029009   0.0000741   0.0028817  -0.0000071  -0.0007549   0.0004793
   60  -0.0012692   0.0029914   0.0037016  -0.0000007   0.0004634  -0.0000730
   61  -0.0452794  -0.0302289   0.0158120   0.0001433   0.0013435  -0.0006009
   62  -0.0297982  -0.0193635   0.0082406   0.0019121  -0.0012525   0.0002842
   63   0.0153367   0.0082590  -0.0076032  -0.0008442  -0.0000592  -0.0008145
   64  -0.0007280  -0.0007753   0.0003711   0.0001093   0.0000794  -0.0000276
   65  -0.0010186  -0.0001880  -0.0002399   0.0001362  -0.0000825  -0.0002648
   66   0.0002927  -0.0004488  -0.0004176  -0.0000930  -0.0001919  -0.0004809
           49          50          51          52          53          54
    1  -0.0030358  -0.0003871   0.0001727   0.0014941   0.0001617  -0.0000877
    2  -0.0000083  -0.0012313   0.0000985   0.0000599   0.0001230  -0.0002076
    3   0.0000374  -0.0002957  -0.0008207  -0.0000491  -0.0002509  -0.0003575
    4   0.0008960  -0.0003353   0.0002798  -0.0007547  -0.0001531  -0.0001510
    5   0.0007152  -0.0000413   0.0001502  -0.0000920  -0.0000486  -0.0000134
    6  -0.0002257  -0.0004882   0.0003312  -0.0000111  -0.0000134   0.0000148
    7  -0.0000956   0.0000874  -0.0000180   0.0000570   0.0000155  -0.0000136
    8  -0.0000929   0.0003023  -0.0001858   0.0001076   0.0000134  -0.0000297
    9   0.0000251  -0.0003259   0.0001070   0.0000171   0.0000486  -0.0000032
   10  -0.0005053  -0.0000433  -0.0001950   0.0003426   0.0001552   0.0001299
   11  -0.0002958  -0.0002490   0.0001184   0.0006244   0.0000594  -0.0001192
   12  -0.0000724   0.0004682  -0.0000721   0.0002662  -0.0000125  -0.0000608
   13   0.0001903   0.0001079  -0.0000000  -0.0002416  -0.0000328   0.0000006
   14   0.0003101   0.0001728  -0.0000680  -0.0004303  -0.0000505   0.0000183
   15   0.0000631   0.0000255  -0.0000103  -0.0000912  -0.0000143   0.0000017
   16  -0.0000990  -0.0001242   0.0000064   0.0003112   0.0000308  -0.0000298
   17  -0.0000368   0.0001076  -0.0001747   0.0000227   0.0001070   0.0001379
   18   0.0000024   0.0000576  -0.0002268  -0.0000007   0.0000378   0.0000337
   19   0.0003978   0.0001870  -0.0000789  -0.0006700  -0.0000861   0.0000504
   20   0.0000275   0.0000603  -0.0000721  -0.0000671  -0.0000085  -0.0000012
   21  -0.0000063  -0.0001496   0.0000978   0.0000288   0.0000132   0.0000076
   22  -0.0005224  -0.0001467   0.0002697   0.0004449  -0.0000555  -0.0001579
   23   0.0002519   0.0000894  -0.0000369  -0.0005382  -0.0001261  -0.0000495
   24   0.0000471   0.0006077  -0.0001958  -0.0003213  -0.0000774  -0.0000008
   25   0.0002433   0.0000787  -0.0000345  -0.0003119  -0.0000422   0.0000277
   26  -0.0002854  -0.0000744   0.0000541   0.0003759   0.0000589  -0.0000314
   27  -0.0000898  -0.0000277   0.0000317   0.0001154   0.0000143  -0.0000166
   28   0.0008641   0.0006741  -0.0004272  -0.0007322  -0.0000124   0.0002009
   29  -0.0005672   0.0000070   0.0000629  -0.0000500  -0.0000376   0.0000178
   30   0.0002901  -0.0005396   0.0003324   0.0000820  -0.0000078   0.0000093
   31  -0.0000814  -0.0002296   0.0001012   0.0000785   0.0000054   0.0000075
   32   0.0000172   0.0003254  -0.0002373  -0.0000844  -0.0000134  -0.0000164
   33   0.0000380  -0.0002895   0.0001118  -0.0000358   0.0000370  -0.0000051
   34   0.0032762   0.0054083  -0.0027585  -0.0020019  -0.0000629   0.0000094
   35   0.0062063  -0.0560076   0.0281355  -0.0009738   0.0008302  -0.0007819
   36  -0.0032662   0.0269787  -0.0184996   0.0005424  -0.0008360  -0.0003807
   37  -0.0170527  -0.0727920   0.0386434   0.0026153   0.0015272  -0.0006811
   38  -0.0244547   0.0188789  -0.0071269  -0.0032656  -0.0027119   0.0033973
   39   0.0134514  -0.0068676   0.0104139   0.0017122   0.0035326   0.0021164
   40  -0.0041865   0.0007747  -0.0005699  -0.0012042  -0.0009615   0.0005241
   41  -0.0000918   0.0023737   0.0018108   0.0002112   0.0002399   0.0000053
   42  -0.0001432   0.0021663   0.0044622  -0.0002047  -0.0000817   0.0001971
   43  -0.1321329  -0.0403059   0.0198910  -0.0333444  -0.0241779   0.0122859
   44  -0.0977798  -0.2215814   0.0844340  -0.0018479  -0.0013494   0.0022253
   45   0.0508556   0.0851289  -0.1037360   0.0007108   0.0019863   0.0018069
   46  -0.0014750   0.0007553  -0.0005363   0.0020774  -0.0053797   0.0029349
   47   0.0232174  -0.0262118   0.0159287  -0.0005256  -0.0032131   0.0010764
   48  -0.0124270   0.0151539  -0.0052577   0.0002555   0.0011436  -0.0016522
   49   0.5167359  -0.0114449   0.0099431  -0.1587128  -0.0114538   0.0046941
   50  -0.0114449   0.5103779  -0.2091548  -0.0148389  -0.0369912   0.0081711
   51   0.0099431  -0.2091548   0.2252726   0.0064547   0.0081667  -0.0264512
   52  -0.1587128  -0.0148389   0.0064547   0.2306388   0.0200102  -0.0084977
   53  -0.0114538  -0.0369912   0.0081667   0.0200102   0.0382272  -0.0145950
   54   0.0046941   0.0081711  -0.0264512  -0.0084977  -0.0145950   0.0189526
   55  -0.1703817   0.0520210  -0.0276730  -0.0432690   0.0192096  -0.0104005
   56   0.1116618  -0.2134123   0.0817470  -0.0025833   0.0055879  -0.0007930
   57  -0.0598451   0.0816100  -0.1037136   0.0009688  -0.0006428   0.0044046
   58   0.0087280   0.0165311  -0.0087920   0.0008805   0.0009223  -0.0004916
   59  -0.0108468  -0.0145737   0.0094461  -0.0005984   0.0004387  -0.0015218
   60   0.0060180   0.0090934  -0.0017811   0.0003038  -0.0015532  -0.0018094
   61  -0.0393261   0.0653736  -0.0353216   0.0036673  -0.0002047  -0.0000169
   62   0.0161258   0.0346966  -0.0154356   0.0047142  -0.0012589   0.0031061
   63  -0.0099808  -0.0139419   0.0139548  -0.0024490   0.0031300   0.0031037
   64  -0.0037318  -0.0013624   0.0006490  -0.0013652   0.0005847  -0.0003377
   65  -0.0011942   0.0029741   0.0023397  -0.0002301   0.0001238   0.0000046
   66   0.0005873   0.0026208   0.0056492   0.0002030  -0.0000251   0.0000890
           55          56          57          58          59          60
    1   0.0049077  -0.0016284   0.0003401   0.0001285   0.0001276  -0.0000199
    2  -0.0012571  -0.0028325   0.0047311  -0.0012281   0.0000315   0.0000542
    3  -0.0000040   0.0044622   0.0034565   0.0004912   0.0000721   0.0002132
    4  -0.0015593  -0.0001943   0.0015896  -0.0004246   0.0000057   0.0000235
    5  -0.0010653   0.0004813   0.0000731   0.0000711   0.0000470   0.0000221
    6  -0.0000508  -0.0000675  -0.0003167   0.0000538  -0.0000095  -0.0000837
    7   0.0000843   0.0000502  -0.0000442   0.0000144   0.0000149   0.0000244
    8   0.0004098  -0.0001348   0.0000007  -0.0000075  -0.0000139  -0.0000191
    9  -0.0002677   0.0003643  -0.0000236   0.0000239  -0.0000039  -0.0000156
   10   0.0005883  -0.0002785  -0.0004412   0.0000368   0.0000344   0.0000753
   11  -0.0001141   0.0000242   0.0006161  -0.0000051   0.0000064  -0.0000171
   12   0.0004881  -0.0006522   0.0001953  -0.0000799  -0.0000004  -0.0000174
   13  -0.0000305  -0.0000517   0.0001115  -0.0000587  -0.0000088  -0.0000047
   14  -0.0000260   0.0000109   0.0000598  -0.0000644  -0.0000160  -0.0000089
   15  -0.0000493   0.0000461   0.0000118  -0.0000092  -0.0000018   0.0000051
   16  -0.0002383   0.0001417   0.0000558   0.0000381   0.0000075  -0.0000190
   17   0.0001569  -0.0001137  -0.0005228   0.0000111  -0.0000044   0.0000054
   18   0.0001089   0.0000030  -0.0000030   0.0000178   0.0000101   0.0000295
   19  -0.0000420  -0.0000040  -0.0001710  -0.0000754  -0.0000163   0.0000107
   20   0.0000602   0.0000255   0.0000320  -0.0000030  -0.0000038  -0.0000011
   21  -0.0001484   0.0000514  -0.0000639   0.0000032  -0.0000033  -0.0000115
   22   0.0003084  -0.0001471   0.0006441   0.0000364   0.0000148   0.0000036
   23   0.0001117   0.0002005   0.0001665  -0.0000606   0.0000040   0.0000317
   24   0.0005544  -0.0001147   0.0000104  -0.0000366  -0.0000019   0.0000175
   25  -0.0000877  -0.0000172  -0.0000286  -0.0000510  -0.0000059   0.0000058
   26   0.0000850   0.0000174   0.0000192   0.0000664   0.0000036  -0.0000140
   27   0.0000322  -0.0000144   0.0000148   0.0000146   0.0000005  -0.0000080
   28  -0.0002511   0.0001647  -0.0010789  -0.0000336  -0.0000233   0.0000422
   29   0.0006251  -0.0004060  -0.0001261  -0.0000258  -0.0000225  -0.0000062
   30  -0.0009375  -0.0002058   0.0001668  -0.0000499  -0.0000222  -0.0000792
   31  -0.0003154  -0.0000733  -0.0001429  -0.0000057   0.0000322   0.0000562
   32   0.0003768   0.0002046   0.0000867  -0.0000001   0.0000088   0.0000359
   33  -0.0003778   0.0004121  -0.0002348   0.0000401  -0.0000101   0.0000028
   34  -0.0202297  -0.0292843   0.0158293  -0.0052657   0.0001309  -0.0003993
   35  -0.0700620   0.0183949  -0.0077562   0.0004046   0.0029342   0.0020424
   36   0.0361790  -0.0056670   0.0110562  -0.0001792   0.0021127   0.0057594
   37  -0.0534904   0.0203479  -0.0114094  -0.0008501   0.0006031  -0.0004461
   38   0.0196504  -0.0100985   0.0041672   0.0006830   0.0000368  -0.0005902
   39  -0.0109389   0.0038628  -0.0047774  -0.0003601  -0.0005950  -0.0007263
   40  -0.0007988   0.0005392  -0.0002795   0.0000402  -0.0000381   0.0000172
   41   0.0007095   0.0000628  -0.0006174  -0.0000753  -0.0000967  -0.0001121
   42  -0.0001261  -0.0006658  -0.0007619   0.0000374  -0.0001266  -0.0002679
   43   0.0609871  -0.0121943   0.0071166  -0.0015926   0.0029009  -0.0012692
   44   0.0358809  -0.0406980   0.0252929   0.0019587   0.0000741   0.0029914
   45  -0.0186812   0.0250187  -0.0066771  -0.0010442   0.0028817   0.0037016
   46  -0.0002662  -0.0009266   0.0003813   0.0000031  -0.0000071  -0.0000007
   47  -0.0061222  -0.0003882   0.0024038   0.0012633  -0.0007549   0.0004634
   48   0.0029455   0.0023622   0.0026267  -0.0006653   0.0004793  -0.0000730
   49  -0.1703817   0.1116618  -0.0598451   0.0087280  -0.0108468   0.0060180
   50   0.0520210  -0.2134123   0.0816100   0.0165311  -0.0145737   0.0090934
   51  -0.0276730   0.0817470  -0.1037136  -0.0087920   0.0094461  -0.0017811
   52  -0.0432690  -0.0025833   0.0009688   0.0008805  -0.0005984   0.0003038
   53   0.0192096   0.0055879  -0.0006428   0.0009223   0.0004387  -0.0015532
   54  -0.0104005  -0.0007930   0.0044046  -0.0004916  -0.0015218  -0.0018094
   55   0.6847404   0.0379898  -0.0167171  -0.1054490  -0.0944283   0.0502019
   56   0.0379898   0.5860948  -0.2445962  -0.0968786  -0.2348279   0.1072388
   57  -0.0167171  -0.2445962   0.2596292   0.0516917   0.1068753  -0.0932092
   58  -0.1054490  -0.0968786   0.0516917   0.1109228   0.1014128  -0.0543016
   59  -0.0944283  -0.2348279   0.1068753   0.1014128   0.2446475  -0.1181336
   60   0.0502019   0.1072388  -0.0932092  -0.0543016  -0.1181336   0.0881447
   61  -0.3410619  -0.0500107   0.0244351  -0.0079731   0.0008376  -0.0004810
   62   0.0091907  -0.1135867   0.0294041  -0.0252200   0.0025317   0.0006454
   63  -0.0063597   0.0283481  -0.0757364   0.0136826   0.0006160   0.0033359
   64  -0.0141425   0.0233760  -0.0130084   0.0009512  -0.0001497   0.0001591
   65  -0.0033922   0.0053996  -0.0012821   0.0002445  -0.0004505  -0.0021685
   66   0.0022265  -0.0011391   0.0039457  -0.0000470  -0.0020637  -0.0031273
           61          62          63          64          65          66
    1  -0.0223367  -0.0145929   0.0030884   0.0005488   0.0021298   0.0001608
    2  -0.0294672   0.0009847   0.0003586  -0.0001335  -0.0000693  -0.0017010
    3   0.0142495   0.0012449   0.0029761   0.0003130  -0.0016797  -0.0023090
    4  -0.0023681   0.0033189  -0.0020053   0.0001332  -0.0007860  -0.0004715
    5   0.0034219   0.0023729  -0.0011860   0.0000065  -0.0004580  -0.0002629
    6   0.0012308   0.0007245   0.0010874  -0.0000059  -0.0001466   0.0001012
    7   0.0001491  -0.0000057  -0.0000199   0.0000149   0.0000255  -0.0000529
    8  -0.0005987  -0.0003042   0.0003267   0.0000245   0.0000572  -0.0000510
    9   0.0006902   0.0003374  -0.0000976   0.0000343   0.0000234  -0.0000560
   10  -0.0013142  -0.0012138   0.0003107   0.0000630   0.0004878   0.0002202
   11   0.0000599   0.0002363  -0.0002272  -0.0001041  -0.0003109  -0.0001153
   12  -0.0013262  -0.0001682  -0.0000645   0.0000053  -0.0000056   0.0000823
   13  -0.0004503   0.0001582  -0.0000582   0.0000388  -0.0000058  -0.0000721
   14  -0.0004628   0.0001425  -0.0000247   0.0000949   0.0000614  -0.0001380
   15  -0.0000966  -0.0000465  -0.0000612  -0.0000046   0.0000186  -0.0000431
   16   0.0006923   0.0006724  -0.0000176  -0.0000726  -0.0000828  -0.0000020
   17  -0.0005035   0.0000707   0.0006254   0.0001397   0.0004447   0.0001862
   18  -0.0001634  -0.0001717   0.0000513   0.0000091   0.0001464  -0.0000213
   19  -0.0005368   0.0001272   0.0000316   0.0000607   0.0000725  -0.0000400
   20  -0.0000786  -0.0000394   0.0000313   0.0000109   0.0000101  -0.0000472
   21   0.0001746   0.0000384   0.0000254   0.0000041   0.0000279   0.0000076
   22   0.0001694  -0.0006996  -0.0008759  -0.0002566  -0.0007351  -0.0001202
   23  -0.0006642  -0.0003146   0.0000607  -0.0000107   0.0000609  -0.0005128
   24  -0.0010098   0.0001556   0.0000518  -0.0000804  -0.0001720  -0.0000315
   25  -0.0001366   0.0000551  -0.0000522   0.0000437   0.0000745   0.0000077
   26   0.0002595  -0.0001015   0.0000723  -0.0000504  -0.0000988   0.0000015
   27   0.0000590   0.0000093  -0.0000148   0.0000168  -0.0000359  -0.0000178
   28  -0.0000550   0.0035055   0.0006567  -0.0002200   0.0004251   0.0004481
   29  -0.0029051  -0.0022655  -0.0000204  -0.0001775   0.0003215   0.0008894
   30   0.0013046   0.0007233  -0.0007160   0.0003032  -0.0004239   0.0002476
   31  -0.0001178   0.0001737   0.0000266  -0.0009476   0.0003347   0.0009181
   32  -0.0003221   0.0001537   0.0004588  -0.0001114   0.0003026  -0.0003874
   33   0.0007561  -0.0008763   0.0003955   0.0007932   0.0002498  -0.0005550
   34  -0.1509381  -0.0818286   0.0469496   0.0102811   0.0151432  -0.0091984
   35  -0.0329561  -0.2320257   0.0885540  -0.0091915  -0.0135503   0.0080665
   36   0.0181114   0.0859232  -0.1108131   0.0053700   0.0093744  -0.0013999
   37   0.0585986   0.0292181  -0.0154297  -0.0004860  -0.0030919   0.0017771
   38  -0.0070347  -0.0415698   0.0273533  -0.0026833  -0.0017392   0.0037957
   39   0.0045286   0.0275520  -0.0064683   0.0013588   0.0039455   0.0036199
   40  -0.0019925   0.0030060  -0.0016586   0.0005267   0.0008255  -0.0004675
   41   0.0032709  -0.0003410   0.0033897  -0.0005181  -0.0006555   0.0004450
   42  -0.0019720   0.0031762   0.0040440   0.0003272   0.0004646   0.0000829
   43  -0.0452794  -0.0297982   0.0153367  -0.0007280  -0.0010186   0.0002927
   44  -0.0302289  -0.0193635   0.0082590  -0.0007753  -0.0001880  -0.0004488
   45   0.0158120   0.0082406  -0.0076032   0.0003711  -0.0002399  -0.0004176
   46   0.0001433   0.0019121  -0.0008442   0.0001093   0.0001362  -0.0000930
   47   0.0013435  -0.0012525  -0.0000592   0.0000794  -0.0000825  -0.0001919
   48  -0.0006009   0.0002842  -0.0008145  -0.0000276  -0.0002648  -0.0004809
   49  -0.0393261   0.0161258  -0.0099808  -0.0037318  -0.0011942   0.0005873
   50   0.0653736   0.0346966  -0.0139419  -0.0013624   0.0029741   0.0026208
   51  -0.0353216  -0.0154356   0.0139548   0.0006490   0.0023397   0.0056492
   52   0.0036673   0.0047142  -0.0024490  -0.0013652  -0.0002301   0.0002030
   53  -0.0002047  -0.0012589   0.0031300   0.0005847   0.0001238  -0.0000251
   54  -0.0000169   0.0031061   0.0031037  -0.0003377   0.0000046   0.0000890
   55  -0.3410619   0.0091907  -0.0063597  -0.0141425  -0.0033922   0.0022265
   56  -0.0500107  -0.1135867   0.0283481   0.0233760   0.0053996  -0.0011391
   57   0.0244351   0.0294041  -0.0757364  -0.0130084  -0.0012821   0.0039457
   58  -0.0079731  -0.0252200   0.0136826   0.0009512   0.0002445  -0.0000470
   59   0.0008376   0.0025317   0.0006160  -0.0001497  -0.0004505  -0.0020637
   60  -0.0004810   0.0006454   0.0033359   0.0001591  -0.0021685  -0.0031273
   61   0.6989101  -0.0318895   0.0255352  -0.1484479   0.1127540  -0.0658984
   62  -0.0318895   0.5668201  -0.2374946   0.1130680  -0.1955927   0.0926273
   63   0.0255352  -0.2374946   0.2622802  -0.0658708   0.0913722  -0.0889175
   64  -0.1484479   0.1130680  -0.0658708   0.1576265  -0.1221167   0.0696211
   65   0.1127540  -0.1955927   0.0913722  -0.1221167   0.2034397  -0.1015481
   66  -0.0658984   0.0926273  -0.0889175   0.0696211  -0.1015481   0.0835516
 **********************************************************************
 **                                                                  **
 **                       VIBRATIONAL ANALYSIS                       **
 **                       --------------------                       **
 **                                                                  **
 **        VIBRATIONAL FREQUENCIES (CM**-1) AND NORMAL MODES         **
 **     FORCE CONSTANTS (mDYN/ANGSTROM) AND REDUCED MASSES (AMU)     **
 **                  INFRARED INTENSITIES (KM/MOL)                   **
 **                                                                  **
 **********************************************************************


 Mode:                 1                      2                      3
 Frequency:        28.78                  41.69                  55.22
 Force Cnst:      0.0066                 0.0139                 0.0258
 Red. Mass:      13.5198                13.5749                14.3730
 IR Active:          YES                    YES                    YES
 IR Intens:        0.157                  0.289                  0.329
 Raman Active:       YES                    YES                    YES
               X      Y      Z        X      Y      Z        X      Y      Z
 C         -0.001 -0.035 -0.044   -0.001 -0.061 -0.279   -0.001 -0.219  0.112
 C         -0.016 -0.013 -0.114   -0.045 -0.050 -0.224   -0.080 -0.183  0.125
 H         -0.027 -0.002 -0.179   -0.085 -0.065 -0.269   -0.138 -0.232  0.157
 C         -0.018  0.004 -0.106   -0.042 -0.025 -0.076   -0.098 -0.070  0.060
 Cl        -0.050  0.041 -0.231   -0.105 -0.015  0.016   -0.224 -0.018  0.059
 C          0.004 -0.005 -0.003    0.007 -0.012  0.021   -0.031  0.003 -0.022
 Cl         0.003  0.014  0.023    0.017  0.007  0.289   -0.057  0.174 -0.228
 C          0.024 -0.029  0.079    0.049 -0.016 -0.081    0.057 -0.054  0.045
 Cl         0.054 -0.048  0.230    0.120  0.009  0.004    0.169  0.025  0.027
 C          0.024 -0.041  0.047    0.044 -0.041 -0.228    0.067 -0.168  0.111
 H          0.049 -0.062  0.097    0.081 -0.049 -0.274    0.133 -0.204  0.138
 C         -0.000 -0.043 -0.064    0.001 -0.080 -0.282   -0.003 -0.215  0.047
 C         -0.002  0.043  0.094   -0.020 -0.072 -0.235    0.088 -0.157  0.013
 H         -0.005  0.117  0.225   -0.040 -0.092 -0.289    0.175 -0.197  0.019
 C         -0.002  0.050  0.091   -0.018 -0.019 -0.082    0.081 -0.033 -0.017
 Cl         0.005  0.191  0.342   -0.047  0.005  0.002    0.224  0.056 -0.051
 C         -0.007 -0.046 -0.099    0.003  0.026  0.027   -0.026  0.028 -0.007
 Cl        -0.007 -0.058 -0.137    0.004  0.146  0.315   -0.047  0.235  0.026
 C         -0.009 -0.134 -0.260    0.024 -0.007 -0.068   -0.119 -0.055 -0.014
 H         -0.011 -0.208 -0.398    0.043  0.020  0.002   -0.204 -0.017 -0.025
 C         -0.009 -0.128 -0.234    0.023 -0.060 -0.223   -0.103 -0.180  0.011
 H         -0.020 -0.198 -0.342    0.042 -0.071 -0.268   -0.176 -0.238  0.012
 TransDip  -0.001 -0.007 -0.011    0.001 -0.005 -0.017   -0.004 -0.017  0.005

 Mode:                 4                      5                      6
 Frequency:        81.25                 127.49                 167.70
 Force Cnst:      0.0875                 0.0686                 0.3834
 Red. Mass:      22.4988                 7.1682                23.1370
 IR Active:          YES                    YES                    YES
 IR Intens:        0.108                  0.096                  0.007
 Raman Active:       YES                    YES                    YES
               X      Y      Z        X      Y      Z        X      Y      Z
 C         -0.001 -0.100  0.183   -0.002 -0.051 -0.156    0.012 -0.074  0.064
 C         -0.030 -0.069  0.083   -0.025 -0.043 -0.171    0.070 -0.076  0.062
 H         -0.050 -0.069  0.033   -0.044 -0.057 -0.167    0.089 -0.050  0.026
 C         -0.042 -0.021 -0.000   -0.030 -0.028 -0.107    0.089 -0.073  0.062
 Cl        -0.115  0.079 -0.378   -0.083 -0.044  0.076    0.274 -0.132 -0.073
 C         -0.016 -0.025  0.099   -0.009 -0.015 -0.088    0.099 -0.046  0.067
 Cl        -0.001 -0.044  0.413   -0.008  0.018  0.010    0.106 -0.001 -0.025
 C          0.002 -0.018 -0.002    0.017 -0.027 -0.100    0.114 -0.044  0.082
 Cl         0.012  0.091 -0.395    0.088 -0.021  0.041    0.416  0.176 -0.039
 C          0.009 -0.068  0.086    0.011 -0.050 -0.136    0.088 -0.081  0.105
 H          0.019 -0.064  0.044    0.023 -0.065 -0.097    0.127 -0.103  0.109
 C          0.001 -0.086  0.215   -0.001 -0.011 -0.037   -0.084 -0.003  0.014
 C          0.060 -0.067  0.164    0.001 -0.049 -0.109   -0.131  0.009  0.014
 H          0.115 -0.097  0.159    0.003 -0.123 -0.240   -0.152  0.021  0.012
 C          0.058 -0.016  0.088    0.001  0.017  0.010   -0.159  0.012  0.016
 Cl         0.166  0.019  0.006    0.007  0.068  0.096   -0.368 -0.107  0.049
 C         -0.011  0.007  0.062    0.004  0.067  0.108   -0.203  0.035  0.012
 Cl        -0.024  0.036 -0.129    0.006 -0.069 -0.155   -0.251  0.157 -0.103
 C         -0.071  0.002  0.150    0.002  0.172  0.308   -0.201  0.047  0.024
 H         -0.127  0.025  0.138   -0.002  0.252  0.454   -0.187  0.044  0.034
 C         -0.059 -0.047  0.227    0.004  0.140  0.252   -0.180  0.032  0.016
 H         -0.104 -0.060  0.268    0.014  0.219  0.379   -0.223 -0.001  0.024
 TransDip  -0.002 -0.005  0.009    0.002  0.003  0.009    0.001 -0.001  0.002

 Mode:                 7                      8                      9
 Frequency:       186.20                 202.63                 206.98
 Force Cnst:      0.1484                 0.4985                 0.1903
 Red. Mass:       7.2647                20.6051                 7.5392
 IR Active:          YES                    YES                    YES
 IR Intens:        0.129                  0.128                  0.019
 Raman Active:       YES                    YES                    YES
               X      Y      Z        X      Y      Z        X      Y      Z
 C         -0.011 -0.003 -0.068   -0.080  0.035 -0.010   -0.007 -0.015  0.012
 C         -0.001 -0.012 -0.049   -0.090  0.103 -0.181    0.010 -0.096  0.363
 H          0.016 -0.038  0.081   -0.092  0.123 -0.253    0.014 -0.145  0.544
 C         -0.010  0.008 -0.126   -0.072  0.069 -0.141    0.001 -0.066  0.240
 Cl        -0.013 -0.023  0.025    0.330 -0.138  0.014   -0.069  0.020 -0.099
 C         -0.013  0.021 -0.171   -0.109  0.049 -0.083   -0.021 -0.042  0.102
 Cl        -0.001 -0.011  0.043   -0.123  0.057  0.044   -0.026 -0.111 -0.047
 C         -0.013  0.029 -0.212   -0.077  0.046 -0.013   -0.022 -0.012 -0.055
 Cl         0.061 -0.003  0.084    0.075  0.168  0.020    0.114  0.050  0.051
 C         -0.019  0.028 -0.239   -0.069  0.015  0.082   -0.035  0.018 -0.245
 H         -0.017  0.029 -0.255   -0.062 -0.014  0.208   -0.063  0.080 -0.489
 C         -0.008  0.024  0.136   -0.084 -0.074  0.025   -0.014  0.051 -0.051
 C         -0.013  0.151  0.384   -0.102 -0.153 -0.039   -0.013  0.060 -0.051
 H         -0.016  0.212  0.494   -0.103 -0.170 -0.068   -0.004  0.056 -0.052
 C         -0.008  0.101  0.261   -0.111 -0.082 -0.061   -0.026  0.075 -0.039
 Cl         0.044 -0.070 -0.117    0.321  0.244 -0.093   -0.002  0.111 -0.056
 C         -0.025  0.042  0.130   -0.170 -0.063 -0.043   -0.002  0.068 -0.009
 Cl        -0.033  0.015 -0.025   -0.172 -0.277  0.166    0.025 -0.144  0.065
 C         -0.026 -0.036 -0.008   -0.127 -0.037 -0.022    0.011  0.089  0.005
 H         -0.028 -0.108 -0.144   -0.132 -0.025 -0.005    0.009  0.104  0.030
 C         -0.018 -0.076 -0.060   -0.119 -0.054  0.045    0.000  0.069 -0.023
 H         -0.028 -0.201 -0.263   -0.161 -0.052  0.109    0.012  0.080 -0.022
 TransDip  -0.006 -0.009 -0.004    0.011 -0.003  0.003    0.004  0.002 -0.001

 Mode:                10                     11                     12
 Frequency:       209.92                 219.73                 236.56
 Force Cnst:      0.2319                 0.5330                 0.5665
 Red. Mass:       8.9319                18.7362                17.1805
 IR Active:          YES                    YES                    YES
 IR Intens:        0.051                  0.066                  0.065
 Raman Active:       YES                    YES                    YES
               X      Y      Z        X      Y      Z        X      Y      Z
 C         -0.007  0.011 -0.005    0.029 -0.085 -0.016    0.058  0.016  0.014
 C         -0.011 -0.020  0.259    0.042 -0.115 -0.006    0.159 -0.022  0.054
 H         -0.004 -0.075  0.471    0.057 -0.083 -0.091    0.208 -0.006  0.128
 C         -0.016 -0.005  0.092    0.030 -0.172  0.074    0.186  0.034 -0.015
 Cl         0.172 -0.053 -0.079   -0.004 -0.164 -0.057   -0.106  0.201  0.046
 C         -0.027  0.026 -0.052    0.091 -0.134  0.128    0.280  0.074 -0.077
 Cl        -0.044  0.208  0.060    0.047  0.445  0.050    0.380 -0.026 -0.013
 C         -0.018  0.048 -0.186    0.106 -0.166  0.137    0.170  0.100 -0.099
 Cl        -0.107 -0.073  0.077   -0.050 -0.262 -0.104   -0.112 -0.149  0.007
 C         -0.026  0.090 -0.310    0.071 -0.114  0.121    0.147  0.109 -0.098
 H         -0.051  0.138 -0.490    0.081 -0.119  0.116    0.204  0.088 -0.126
 C          0.000 -0.076 -0.003   -0.003  0.088 -0.057   -0.026 -0.058  0.032
 C          0.014 -0.132 -0.101   -0.020  0.202  0.111   -0.101 -0.141 -0.028
 H          0.025 -0.158 -0.138   -0.021  0.230  0.155   -0.136 -0.135 -0.050
 C          0.024 -0.120 -0.065   -0.047  0.220  0.098   -0.131 -0.103 -0.044
 Cl         0.022 -0.066  0.086   -0.098  0.113 -0.131    0.064  0.080 -0.013
 C          0.006 -0.080 -0.022   -0.021  0.179  0.075   -0.227 -0.060 -0.029
 Cl        -0.017  0.112 -0.053    0.015 -0.186  0.058   -0.296 -0.074  0.049
 C         -0.010 -0.060  0.048   -0.004  0.158 -0.007   -0.167 -0.011  0.006
 H         -0.014 -0.030  0.101   -0.006  0.141 -0.044   -0.137 -0.010  0.040
 C          0.000 -0.045  0.072   -0.017  0.081 -0.115   -0.134 -0.017  0.056
 H          0.005 -0.001  0.145   -0.025  0.008 -0.234   -0.198 -0.038  0.117
 TransDip  -0.004  0.003  0.005    0.001  0.008 -0.003   -0.003 -0.006  0.005

 Mode:                13                     14                     15
 Frequency:       285.94                 340.30                 350.08
 Force Cnst:      0.4377                 0.4983                 1.7954
 Red. Mass:       9.0862                 7.3030                24.8637
 IR Active:          YES                    YES                    YES
 IR Intens:        0.477                  0.795                  0.054
 Raman Active:       YES                    YES                    YES
               X      Y      Z        X      Y      Z        X      Y      Z
 C         -0.011  0.017 -0.212    0.008  0.105 -0.119    0.134 -0.018  0.064
 C         -0.031  0.027 -0.089    0.032  0.078 -0.152    0.037  0.079  0.102
 H         -0.073  0.040 -0.234    0.059  0.129 -0.274   -0.104 -0.025  0.138
 C         -0.002  0.012  0.207    0.034 -0.047  0.093    0.019  0.226 -0.008
 Cl         0.062  0.056 -0.026   -0.048 -0.004 -0.008    0.174  0.456  0.091
 C          0.015 -0.017  0.351   -0.002 -0.116  0.260   -0.181  0.026 -0.135
 Cl        -0.004 -0.018 -0.076   -0.053  0.031 -0.039   -0.354 -0.045  0.039
 C          0.016  0.012  0.215   -0.007 -0.094  0.085    0.067 -0.176 -0.088
 Cl        -0.072  0.048 -0.020    0.086 -0.069 -0.031    0.228 -0.409 -0.100
 C          0.017  0.030 -0.082   -0.046  0.047 -0.155    0.077 -0.120  0.081
 H          0.047  0.047 -0.225   -0.134  0.108 -0.267   -0.047 -0.086  0.180
 C          0.002 -0.096 -0.229    0.015  0.173  0.106    0.081 -0.021 -0.063
 C         -0.039 -0.044 -0.006   -0.052  0.101  0.123    0.039 -0.033 -0.062
 H         -0.101 -0.041 -0.052   -0.151  0.180  0.182    0.011 -0.045 -0.112
 C         -0.019  0.006  0.220   -0.028 -0.113 -0.048    0.012  0.026  0.038
 Cl         0.107 -0.070 -0.002    0.088 -0.040  0.032   -0.018 -0.011  0.001
 C         -0.038  0.066  0.311   -0.030 -0.197 -0.209   -0.050  0.080  0.092
 Cl        -0.072  0.009 -0.087   -0.087  0.051  0.030   -0.103 -0.031 -0.008
 C          0.011  0.027  0.182    0.055 -0.074 -0.092   -0.011  0.066  0.007
 H          0.068  0.024  0.233    0.148 -0.121 -0.087    0.019  0.052  0.012
 C          0.023 -0.105 -0.199    0.058  0.182  0.164    0.003 -0.008 -0.103
 H          0.050 -0.186 -0.379    0.106  0.296  0.296   -0.046 -0.070 -0.143
 TransDip  -0.002 -0.005 -0.021    0.011  0.026 -0.005    0.007 -0.003  0.001

 Mode:                16                     17                     18
 Frequency:       387.98                 440.78                 451.11
 Force Cnst:      0.7468                 0.8803                 0.4183
 Red. Mass:       8.4209                 7.6900                 3.4885
 IR Active:          YES                    YES                    YES
 IR Intens:        2.599                  0.592                  5.162
 Raman Active:       YES                    YES                    YES
               X      Y      Z        X      Y      Z        X      Y      Z
 C         -0.033 -0.118 -0.090   -0.067  0.203  0.065   -0.012  0.013 -0.016
 C         -0.045 -0.049 -0.181   -0.053  0.185  0.052   -0.014  0.004  0.044
 H         -0.117 -0.069 -0.280    0.051  0.259  0.048   -0.003  0.002  0.078
 C         -0.019  0.047  0.050   -0.027 -0.006 -0.000   -0.013  0.004  0.001
 Cl         0.091  0.119  0.020   -0.050 -0.067 -0.011    0.001 -0.002 -0.002
 C          0.013  0.003  0.225    0.002 -0.007 -0.008   -0.004  0.019 -0.050
 Cl         0.016 -0.004 -0.034    0.034 -0.006 -0.003    0.003 -0.005  0.005
 C          0.024  0.017  0.046    0.006 -0.011 -0.003    0.009  0.003  0.010
 Cl        -0.031 -0.006 -0.000    0.104 -0.101 -0.028    0.009 -0.013 -0.006
 C          0.017 -0.045 -0.185   -0.030  0.192  0.051    0.010  0.008  0.051
 H          0.087 -0.056 -0.286   -0.131  0.237  0.049    0.018 -0.002  0.082
 C         -0.054 -0.205  0.158   -0.070  0.008  0.046   -0.015 -0.028 -0.092
 C          0.007 -0.113  0.153   -0.183 -0.155 -0.096   -0.068  0.068  0.163
 H          0.184 -0.164  0.216   -0.213 -0.250 -0.290   -0.102  0.273  0.501
 C         -0.014  0.056 -0.051   -0.163 -0.046  0.131   -0.057 -0.135 -0.165
 Cl        -0.144  0.133 -0.072   -0.042  0.138 -0.081   -0.010  0.054 -0.011
 C          0.047 -0.010 -0.119    0.026 -0.096  0.237    0.009 -0.137 -0.094
 Cl         0.157  0.005  0.018    0.076  0.057 -0.048    0.014  0.027 -0.005
 C         -0.096 -0.070  0.003    0.101 -0.219  0.014    0.051  0.046  0.231
 H         -0.284  0.007 -0.038    0.141 -0.333 -0.153    0.085  0.217  0.583
 C         -0.082 -0.191  0.206    0.099 -0.097  0.038    0.050 -0.077 -0.121
 H         -0.156 -0.220  0.265    0.197 -0.055 -0.025    0.096 -0.064 -0.164
 TransDip  -0.036 -0.037  0.002   -0.025 -0.002  0.001   -0.022  0.019  0.067

 Mode:                19                     20                     21
 Frequency:       476.95                 490.68                 522.54
 Force Cnst:      0.9292                 1.5527                 1.0049
 Red. Mass:       6.9327                10.9454                 6.2466
 IR Active:          YES                    YES                    YES
 IR Intens:       12.249                 30.371                  2.319
 Raman Active:       YES                    YES                    YES
               X      Y      Z        X      Y      Z        X      Y      Z
 C         -0.075  0.158  0.095   -0.218 -0.066 -0.060    0.029  0.072  0.155
 C         -0.126  0.211 -0.032   -0.027 -0.137  0.035    0.233  0.013 -0.069
 H         -0.051  0.285 -0.104   -0.003 -0.132  0.088    0.367  0.123 -0.136
 C         -0.093  0.038 -0.005    0.012 -0.050  0.010    0.218 -0.091 -0.126
 Cl        -0.027 -0.067 -0.009    0.073  0.152  0.024   -0.029  0.049  0.022
 C         -0.005  0.034  0.099   -0.027 -0.088 -0.095    0.034 -0.224  0.054
 Cl         0.044 -0.019 -0.017    0.158  0.049  0.008   -0.030  0.053  0.003
 C          0.035  0.042 -0.011   -0.195 -0.107  0.005   -0.162 -0.141 -0.014
 Cl         0.084 -0.103 -0.024    0.050 -0.007 -0.008    0.001  0.070  0.018
 C          0.000  0.226 -0.033   -0.255 -0.159  0.049   -0.184 -0.016 -0.079
 H         -0.077  0.273 -0.094   -0.244 -0.181  0.104   -0.338  0.084 -0.226
 C         -0.069 -0.048  0.048   -0.261  0.128 -0.097    0.029  0.031  0.161
 C          0.071  0.013  0.004   -0.216  0.127 -0.072    0.038 -0.071 -0.038
 H          0.163  0.025  0.109   -0.320  0.156 -0.105    0.081 -0.088 -0.031
 C          0.084  0.022 -0.144   -0.134 -0.034  0.065    0.024 -0.082 -0.170
 Cl         0.048 -0.107  0.070    0.120 -0.075  0.036   -0.020  0.020  0.009
 C         -0.029  0.166 -0.060   -0.039 -0.063  0.017    0.004  0.081  0.124
 Cl         0.081 -0.042  0.017    0.209  0.022 -0.007   -0.014 -0.010 -0.011
 C         -0.205  0.147  0.031   -0.144 -0.089  0.010   -0.004  0.035  0.067
 H         -0.343  0.257  0.095   -0.118 -0.110 -0.009   -0.030  0.036  0.043
 C         -0.206 -0.077 -0.090   -0.209  0.129 -0.027    0.007 -0.126 -0.128
 H         -0.309 -0.195 -0.152   -0.079  0.239 -0.024   -0.033 -0.279 -0.338
 TransDip  -0.095  0.059 -0.004   -0.176 -0.015 -0.007    0.024 -0.029 -0.031

 Mode:                22                     23                     24
 Frequency:       525.66                 585.40                 597.00
 Force Cnst:      0.8655                 1.6824                 1.1691
 Red. Mass:       5.3165                 8.3327                 5.5675
 IR Active:          YES                    YES                    YES
 IR Intens:        0.552                  2.392                  2.117
 Raman Active:       YES                    YES                    YES
               X      Y      Z        X      Y      Z        X      Y      Z
 C         -0.007 -0.007 -0.015   -0.092 -0.087  0.117    0.038 -0.162  0.166
 C         -0.018 -0.031  0.147   -0.284  0.017 -0.024   -0.030 -0.115 -0.058
 H         -0.001 -0.134  0.556   -0.435 -0.059 -0.117   -0.148 -0.152 -0.213
 C         -0.049  0.095 -0.396   -0.254  0.075 -0.010   -0.057  0.067 -0.072
 Cl         0.006 -0.009  0.027    0.049  0.034  0.008    0.012 -0.025  0.002
 C         -0.006  0.020 -0.007   -0.159  0.018  0.097    0.040  0.103  0.148
 Cl         0.008 -0.004 -0.000    0.200  0.012 -0.016   -0.048 -0.023 -0.010
 C          0.039 -0.076  0.409   -0.164 -0.036 -0.058    0.136  0.120 -0.064
 Cl        -0.000 -0.002 -0.031    0.039 -0.041 -0.006   -0.025 -0.015  0.006
 C          0.004  0.030 -0.132   -0.188 -0.127 -0.033    0.158 -0.050 -0.066
 H         -0.011  0.116 -0.518   -0.231 -0.088 -0.133    0.333 -0.096 -0.227
 C         -0.004 -0.003 -0.015    0.034  0.043  0.100   -0.036  0.199  0.160
 C          0.001  0.008 -0.003    0.131  0.057 -0.026   -0.089  0.081 -0.047
 H          0.009  0.003 -0.005    0.210 -0.000 -0.060   -0.225  0.092 -0.147
 C          0.001  0.011  0.016    0.119  0.007 -0.109   -0.073 -0.156 -0.160
 Cl         0.002 -0.003 -0.000   -0.026  0.019 -0.002    0.019  0.014  0.010
 C          0.002 -0.006 -0.012    0.116  0.037  0.062   -0.041  0.003  0.188
 Cl        -0.003  0.000  0.001   -0.140 -0.010 -0.001    0.049  0.008 -0.014
 C          0.000 -0.005 -0.007    0.193  0.012  0.005   -0.020 -0.047  0.022
 H          0.001 -0.005 -0.006    0.221 -0.030 -0.045    0.092 -0.206 -0.166
 C          0.000  0.012  0.017    0.192 -0.037 -0.028   -0.053  0.109 -0.095
 H          0.015  0.036  0.038    0.257 -0.050 -0.149    0.036 -0.007 -0.423
 TransDip  -0.024  0.001  0.003   -0.047 -0.006 -0.015    0.000 -0.010 -0.045

 Mode:                25                     26                     27
 Frequency:       636.62                 686.58                 703.46
 Force Cnst:      1.3302                 2.0511                 1.1726
 Red. Mass:       5.5707                 7.3851                 4.0220
 IR Active:          YES                    YES                    YES
 IR Intens:        0.642                 14.680                  5.552
 Raman Active:       YES                    YES                    YES
               X      Y      Z        X      Y      Z        X      Y      Z
 C          0.021 -0.058  0.342    0.056 -0.007 -0.007   -0.035  0.056 -0.210
 C          0.015  0.009 -0.008   -0.026  0.001  0.063    0.021 -0.018  0.114
 H          0.019  0.105 -0.337   -0.095 -0.061  0.116    0.091 -0.099  0.566
 C          0.008  0.025 -0.186   -0.041  0.048 -0.107    0.007  0.030 -0.204
 Cl        -0.001  0.001  0.014    0.001 -0.004  0.003   -0.001  0.001  0.004
 C          0.023 -0.063  0.214   -0.039 -0.027  0.139    0.032 -0.062  0.258
 Cl        -0.007  0.004 -0.011    0.027  0.003 -0.006   -0.008  0.002 -0.008
 C         -0.014  0.028 -0.184   -0.028 -0.009 -0.112   -0.017  0.048 -0.201
 Cl        -0.001  0.003  0.014   -0.006  0.005  0.005    0.004 -0.003  0.003
 C         -0.001  0.015 -0.009   -0.006 -0.074  0.036    0.001  0.007  0.123
 H         -0.051  0.104 -0.329   -0.036 -0.076  0.114    0.032 -0.098  0.562
 C         -0.007 -0.069 -0.211    0.096 -0.039  0.040   -0.029 -0.021 -0.040
 C          0.009  0.032 -0.070   -0.244 -0.276  0.131    0.046  0.060  0.014
 H         -0.041  0.110  0.024   -0.328 -0.267  0.082    0.101  0.086  0.106
 C          0.005  0.099  0.239   -0.252  0.007  0.014    0.050 -0.024 -0.079
 Cl        -0.003  0.006 -0.020    0.037 -0.054  0.028   -0.005  0.006 -0.001
 C          0.007 -0.132 -0.148   -0.161  0.110 -0.082    0.040  0.031  0.074
 Cl         0.001  0.005  0.006    0.067  0.019 -0.009   -0.017 -0.005  0.001
 C         -0.009 -0.034  0.060    0.148  0.356 -0.179   -0.026 -0.082 -0.004
 H          0.035  0.120  0.390    0.151  0.373 -0.155   -0.058 -0.123 -0.110
 C         -0.025  0.030 -0.048    0.163  0.011 -0.017   -0.024 -0.008  0.061
 H          0.033  0.270  0.291   -0.071 -0.133  0.051    0.003  0.004  0.045
 TransDip   0.017  0.011  0.016   -0.116  0.038 -0.013    0.031 -0.018  0.066

 Mode:                28                     29                     30
 Frequency:       721.36                 755.20                 801.06
 Force Cnst:      1.0152                 2.9189                 3.5135
 Red. Mass:       3.3114                 8.6866                 9.2930
 IR Active:          YES                    YES                    YES
 IR Intens:        0.338                 14.076                 96.792
 Raman Active:       YES                    YES                    YES
               X      Y      Z        X      Y      Z        X      Y      Z
 C         -0.016  0.011 -0.103    0.299  0.050 -0.069    0.016 -0.013 -0.009
 C          0.009 -0.027  0.007   -0.033  0.219  0.050    0.271 -0.090 -0.034
 H          0.002 -0.095  0.229   -0.220  0.060  0.159    0.160 -0.154 -0.072
 C          0.002  0.021 -0.012   -0.064  0.136  0.026    0.198  0.369  0.071
 Cl        -0.001 -0.007 -0.003   -0.021 -0.032 -0.006   -0.045 -0.120 -0.023
 C          0.007  0.023  0.042   -0.196 -0.036  0.018   -0.036  0.333  0.065
 Cl        -0.003 -0.002 -0.001    0.077  0.008 -0.003    0.002 -0.001 -0.000
 C         -0.002  0.031 -0.010   -0.038 -0.162 -0.033   -0.261  0.317  0.092
 Cl         0.003 -0.009 -0.003   -0.026  0.031  0.008    0.062 -0.106 -0.027
 C         -0.000 -0.015  0.010    0.001 -0.178 -0.039   -0.247 -0.156 -0.019
 H          0.062 -0.088  0.225   -0.250 -0.102  0.139   -0.152 -0.193 -0.046
 C         -0.014  0.123  0.222    0.284  0.033 -0.013    0.013 -0.022 -0.038
 C          0.013 -0.024 -0.098    0.139 -0.089  0.057    0.012 -0.031  0.001
 H          0.029 -0.284 -0.550   -0.099 -0.020 -0.030    0.030  0.061  0.182
 C          0.010  0.083  0.151    0.092 -0.213  0.109    0.007 -0.005  0.003
 Cl        -0.000  0.001 -0.002   -0.053  0.064 -0.034   -0.003  0.001 -0.002
 C          0.015 -0.111 -0.195   -0.186 -0.119  0.058   -0.005  0.024  0.031
 Cl        -0.005  0.002  0.006    0.075  0.004 -0.001    0.001 -0.001 -0.001
 C         -0.006  0.042  0.135   -0.187 -0.050  0.029   -0.011 -0.025 -0.040
 H         -0.007  0.088  0.219    0.065 -0.160  0.075   -0.033  0.110  0.192
 C         -0.008 -0.063 -0.115   -0.188  0.200 -0.104   -0.005 -0.035 -0.013
 H          0.005 -0.227 -0.420   -0.346  0.081 -0.084   -0.034  0.123  0.307
 TransDip   0.013 -0.009 -0.009    0.015 -0.104  0.057   -0.025  0.300  0.092

 Mode:                31                     32                     33
 Frequency:       838.25                 879.91                 886.15
 Force Cnst:      0.5711                 0.8371                 1.6267
 Red. Mass:       1.3794                 1.8350                 3.5160
 IR Active:          YES                    YES                    YES
 IR Intens:       25.143                 30.080                 10.772
 Raman Active:       YES                    YES                    YES
               X      Y      Z        X      Y      Z        X      Y      Z
 C         -0.004 -0.002 -0.005   -0.052 -0.020  0.075   -0.128 -0.001 -0.049
 C         -0.016 -0.001 -0.023   -0.025 -0.035 -0.120   -0.028 -0.132  0.038
 H         -0.006 -0.042  0.146    0.068 -0.176  0.595    0.013  0.000 -0.342
 C         -0.014 -0.021  0.006   -0.012 -0.059  0.022   -0.024 -0.108 -0.039
 Cl         0.003  0.006  0.000    0.007  0.011 -0.000    0.015  0.022  0.005
 C          0.006 -0.010 -0.001    0.042  0.003  0.004    0.101  0.008 -0.008
 Cl        -0.001 -0.001 -0.000   -0.008 -0.001 -0.000   -0.019 -0.001  0.001
 C          0.021 -0.013  0.006   -0.022  0.042  0.036   -0.062  0.118  0.009
 Cl        -0.003  0.005  0.000    0.009 -0.009 -0.004    0.021 -0.022 -0.005
 C          0.015  0.007 -0.026   -0.033  0.071 -0.071   -0.066  0.115  0.097
 H          0.020 -0.034  0.160    0.036 -0.068  0.460   -0.034  0.196 -0.341
 C          0.000  0.034  0.064    0.023 -0.009  0.003    0.062 -0.029 -0.021
 C         -0.000  0.009  0.008    0.038 -0.076 -0.060    0.106 -0.039  0.149
 H         -0.002 -0.050 -0.099    0.033  0.222  0.473    0.088 -0.407 -0.513
 C         -0.001 -0.005 -0.004    0.036 -0.040  0.055    0.108 -0.145  0.038
 Cl         0.000  0.000  0.000   -0.011  0.010 -0.008   -0.028  0.029 -0.013
 C         -0.004  0.026  0.054   -0.041 -0.026  0.005   -0.096 -0.042  0.024
 Cl         0.001 -0.002 -0.004    0.007  0.002 -0.000    0.016  0.002 -0.001
 C          0.000 -0.050 -0.096    0.019  0.050  0.004    0.014  0.062 -0.054
 H          0.002  0.338  0.630    0.128 -0.079 -0.135    0.219  0.032  0.085
 C         -0.000 -0.042 -0.088   -0.005  0.063 -0.027   -0.021  0.114 -0.049
 H         -0.005  0.314  0.542   -0.036  0.030 -0.047   -0.082  0.063 -0.064
 TransDip  -0.007  0.023  0.159    0.002 -0.062  0.164   -0.027 -0.097 -0.032

 Mode:                34                     35                     36
 Frequency:       893.69                 907.92                 974.26
 Force Cnst:      0.6391                 0.7983                 0.7474
 Red. Mass:       1.3582                 1.6438                 1.3365
 IR Active:          YES                    YES                    YES
 IR Intens:        0.788                  0.797                  0.572
 Raman Active:       YES                    YES                    YES
               X      Y      Z        X      Y      Z        X      Y      Z
 C         -0.004 -0.002  0.010   -0.016  0.016 -0.089   -0.002  0.002 -0.012
 C          0.006 -0.029  0.103   -0.008 -0.041  0.075   -0.002 -0.003  0.003
 H         -0.045  0.138 -0.609   -0.038  0.080 -0.428   -0.005 -0.000 -0.016
 C         -0.004  0.002 -0.033   -0.021 -0.017 -0.023   -0.003 -0.003 -0.001
 Cl         0.001  0.000  0.003    0.004  0.005  0.002    0.000  0.000  0.000
 C          0.000 -0.001  0.000    0.008 -0.001 -0.006    0.004  0.002 -0.000
 Cl         0.000  0.000 -0.000   -0.001 -0.001  0.000   -0.001 -0.000  0.000
 C         -0.003 -0.005  0.039    0.006  0.010 -0.013    0.006  0.001 -0.002
 Cl         0.001 -0.000 -0.003    0.001 -0.001  0.001   -0.001  0.000  0.000
 C         -0.012  0.036 -0.125    0.005 -0.001  0.064    0.003 -0.005  0.005
 H          0.049 -0.170  0.737   -0.014  0.087 -0.316   -0.018  0.012 -0.033
 C         -0.003 -0.005 -0.006    0.008  0.046  0.090    0.003  0.011  0.020
 C          0.005 -0.002  0.006    0.019 -0.086 -0.119    0.001  0.009  0.015
 H         -0.001 -0.009 -0.011    0.015  0.372  0.699   -0.003 -0.038 -0.074
 C          0.006 -0.004  0.001    0.023  0.003  0.046    0.002 -0.006 -0.008
 Cl        -0.001  0.001 -0.001   -0.004  0.003 -0.005   -0.000  0.000  0.000
 C          0.002 -0.003 -0.001   -0.011 -0.000  0.009   -0.006 -0.006 -0.012
 Cl        -0.001  0.000  0.000    0.002 -0.001 -0.001    0.001  0.001  0.001
 C          0.005  0.005  0.003   -0.006  0.002 -0.010   -0.006  0.054  0.099
 H          0.017 -0.019 -0.031    0.013  0.042  0.083   -0.009 -0.309 -0.580
 C          0.000  0.007 -0.003   -0.005  0.000 -0.027    0.003 -0.062 -0.108
 H         -0.012 -0.002 -0.005   -0.010  0.054  0.074    0.003  0.360  0.632
 TransDip  -0.022 -0.013  0.012    0.006  0.020  0.020   -0.017 -0.012 -0.012

 Mode:                37                     38                     39
 Frequency:      1040.16                1046.00                1091.72
 Force Cnst:      3.4996                 3.8741                 2.4374
 Red. Mass:       5.4900                 6.0098                 3.4709
 IR Active:          YES                    YES                    YES
 IR Intens:       45.882                  5.803                 12.821
 Raman Active:       YES                    YES                    YES
               X      Y      Z        X      Y      Z        X      Y      Z
 C          0.020  0.002 -0.002    0.037  0.004 -0.001    0.183  0.021  0.001
 C         -0.032  0.044  0.010   -0.142  0.292  0.075   -0.023 -0.120 -0.025
 H          0.003  0.065  0.024    0.110  0.480  0.071   -0.302 -0.328 -0.037
 C         -0.009 -0.048 -0.009   -0.023 -0.196 -0.042   -0.095 -0.130 -0.022
 Cl         0.002  0.005  0.001    0.002  0.015  0.003    0.012  0.018  0.003
 C          0.075  0.007 -0.003    0.352  0.033 -0.015    0.031  0.003 -0.001
 Cl        -0.010 -0.001  0.000   -0.046 -0.005  0.002    0.002  0.000 -0.000
 C         -0.018  0.046  0.010   -0.054  0.188  0.045   -0.113  0.106  0.030
 Cl         0.003 -0.004 -0.001    0.004 -0.013 -0.003    0.014 -0.014 -0.004
 C         -0.024 -0.048 -0.006   -0.087 -0.315 -0.065   -0.039  0.107  0.022
 H          0.010 -0.060 -0.030    0.197 -0.450 -0.095   -0.321  0.236  0.096
 C          0.037 -0.005  0.003    0.024  0.009 -0.003    0.231  0.052 -0.025
 C         -0.079 -0.280  0.151    0.007  0.063 -0.039   -0.034  0.039 -0.022
 H          0.257 -0.421  0.214   -0.106  0.124 -0.037   -0.413  0.192 -0.106
 C         -0.062  0.199 -0.108    0.000 -0.029  0.017   -0.094  0.072 -0.040
 Cl         0.007 -0.016  0.009    0.000  0.001 -0.001    0.010 -0.010  0.006
 C          0.293  0.054 -0.026   -0.053 -0.005  0.003    0.018  0.034 -0.018
 Cl        -0.036 -0.005  0.002    0.007  0.001 -0.000    0.002 -0.001  0.001
 C         -0.017 -0.147  0.081   -0.007  0.016 -0.011   -0.096 -0.094  0.049
 H          0.151 -0.215  0.103   -0.087  0.052 -0.016   -0.400  0.021 -0.010
 C         -0.128  0.258 -0.143    0.029 -0.064  0.038    0.041 -0.064  0.036
 H          0.087  0.416 -0.193   -0.022 -0.112  0.037   -0.061 -0.153  0.060
 TransDip   0.165  0.125 -0.066    0.077 -0.008  0.005   -0.088  0.064 -0.036

 Mode:                40                     41                     42
 Frequency:      1144.14                1168.40                1177.02
 Force Cnst:      1.9013                 1.4140                 1.3228
 Red. Mass:       2.4652                 1.7579                 1.6206
 IR Active:          YES                    YES                    YES
 IR Intens:       83.418                 37.855                 12.659
 Raman Active:       YES                    YES                    YES
               X      Y      Z        X      Y      Z        X      Y      Z
 C         -0.020  0.001  0.005    0.018 -0.003 -0.006   -0.020  0.006  0.009
 C         -0.004  0.001 -0.001   -0.052 -0.009  0.002   -0.038 -0.005 -0.000
 H         -0.022 -0.016  0.022   -0.435 -0.257 -0.037   -0.286 -0.167 -0.011
 C          0.013  0.019  0.003    0.040  0.089  0.016    0.040  0.071  0.012
 Cl        -0.001 -0.002 -0.000   -0.003 -0.011 -0.002   -0.003 -0.008 -0.002
 C          0.013  0.002 -0.000    0.166  0.017 -0.007    0.102  0.006 -0.005
 Cl        -0.002 -0.000  0.000   -0.020 -0.002  0.001   -0.012 -0.001  0.001
 C          0.017 -0.018 -0.005    0.060 -0.077 -0.020    0.040 -0.063 -0.016
 Cl        -0.002  0.002  0.001   -0.005  0.010  0.002   -0.004  0.007  0.002
 C         -0.002 -0.006 -0.002   -0.057  0.002  0.005   -0.034 -0.005 -0.001
 H         -0.006 -0.007 -0.001   -0.528  0.197  0.071   -0.193  0.051  0.057
 C         -0.012  0.018 -0.009   -0.012 -0.018  0.009   -0.022  0.020 -0.011
 C         -0.081 -0.037  0.019   -0.000  0.032 -0.017    0.009 -0.045  0.024
 H         -0.660  0.166 -0.102    0.053  0.021  0.001    0.046 -0.060  0.039
 C          0.119 -0.155  0.083   -0.026  0.013 -0.007    0.043 -0.015  0.009
 Cl        -0.013  0.019 -0.010    0.003 -0.001  0.001   -0.004  0.001 -0.001
 C          0.249  0.012 -0.004    0.034 -0.028  0.015   -0.077  0.036 -0.020
 Cl        -0.029 -0.003  0.001   -0.004  0.001 -0.001    0.008 -0.001  0.001
 C          0.001  0.080 -0.041    0.055  0.023 -0.011   -0.071 -0.031  0.014
 H         -0.503  0.296 -0.161    0.350 -0.092  0.049   -0.454  0.120 -0.059
 C         -0.043  0.006 -0.005   -0.059 -0.004  0.002    0.093  0.010 -0.003
 H         -0.157 -0.056  0.034   -0.400 -0.213  0.108    0.641  0.326 -0.211
 TransDip   0.285 -0.056  0.034    0.197  0.013 -0.006    0.113  0.011 -0.002

 Mode:                43                     44                     45
 Frequency:      1225.87                1270.52                1282.91
 Force Cnst:      1.4435                 1.4584                 8.1546
 Red. Mass:       1.6303                 1.5334                 8.4092
 IR Active:          YES                    YES                    YES
 IR Intens:       18.267                  0.561                  9.891
 Raman Active:       YES                    YES                    YES
               X      Y      Z        X      Y      Z        X      Y      Z
 C          0.002  0.000 -0.001    0.086  0.026  0.002   -0.109  0.343  0.085
 C         -0.043  0.045  0.012    0.001 -0.005 -0.003   -0.197 -0.170 -0.025
 H         -0.603 -0.318 -0.033   -0.144 -0.103 -0.021   -0.098 -0.107 -0.020
 C          0.104  0.054  0.004   -0.004 -0.049 -0.010    0.221 -0.142 -0.043
 Cl        -0.005 -0.005 -0.001    0.001  0.004  0.001    0.004  0.003  0.001
 C          0.009 -0.135 -0.028   -0.017  0.009  0.003   -0.014  0.354  0.072
 Cl        -0.000  0.004  0.001    0.002  0.000 -0.000   -0.002 -0.002 -0.000
 C         -0.114  0.038  0.015   -0.038  0.029  0.009   -0.153 -0.250 -0.042
 Cl         0.006 -0.004 -0.001    0.002 -0.003 -0.001   -0.007  0.007  0.002
 C          0.039  0.052  0.009    0.028 -0.004 -0.002    0.195 -0.127 -0.042
 H          0.647 -0.192 -0.100   -0.068  0.041  0.008    0.331 -0.194 -0.067
 C         -0.001 -0.011  0.009   -0.068  0.026 -0.015    0.044  0.184 -0.114
 C         -0.000  0.005 -0.004    0.005  0.029 -0.013    0.088 -0.079  0.047
 H         -0.049  0.034  0.003    0.734 -0.243  0.137    0.034 -0.065  0.036
 C          0.002  0.005 -0.003   -0.072 -0.055  0.029   -0.042 -0.062  0.032
 Cl         0.000 -0.000  0.000    0.001  0.003 -0.002   -0.004  0.001 -0.001
 C          0.003  0.000  0.000    0.053 -0.089  0.048   -0.023  0.148 -0.078
 Cl        -0.000  0.000  0.000   -0.004  0.002 -0.001    0.000 -0.002  0.001
 C          0.005  0.003 -0.001    0.025  0.055 -0.029    0.057 -0.087  0.047
 H          0.084 -0.029  0.013   -0.453  0.255 -0.140    0.060 -0.098  0.047
 C         -0.012 -0.001 -0.002   -0.009  0.017 -0.010   -0.046 -0.074  0.044
 H         -0.026  0.006  0.032   -0.084 -0.021  0.015   -0.264 -0.217  0.121
 TransDip  -0.019  0.131  0.033    0.019 -0.015  0.003    0.037 -0.093 -0.008

 Mode:                46                     47                     48
 Frequency:      1298.30                1307.70                1386.16
 Force Cnst:      8.1940                 2.9970                 3.5077
 Red. Mass:       8.2507                 2.9745                 3.0985
 IR Active:          YES                    YES                    YES
 IR Intens:        3.744                 12.127                 41.842
 Raman Active:       YES                    YES                    YES
               X      Y      Z        X      Y      Z        X      Y      Z
 C         -0.090 -0.114  0.005   -0.197 -0.031  0.005   -0.007  0.138  0.042
 C          0.104  0.048 -0.001   -0.049 -0.017  0.003    0.138 -0.012 -0.012
 H          0.047  0.009  0.004    0.283  0.220  0.013   -0.345 -0.354 -0.038
 C         -0.145  0.124  0.035    0.036  0.109  0.021   -0.129 -0.044 -0.002
 Cl        -0.001 -0.004 -0.001   -0.003 -0.008 -0.001    0.004  0.005  0.001
 C          0.039 -0.175 -0.037    0.051 -0.006 -0.005   -0.013  0.005  0.002
 Cl        -0.003 -0.000 -0.000   -0.006 -0.000  0.000    0.001 -0.003 -0.001
 C          0.168  0.055 -0.000    0.032 -0.089 -0.021    0.141  0.007 -0.009
 Cl        -0.001  0.003  0.001   -0.003  0.006  0.001   -0.004  0.003  0.001
 C         -0.156  0.039  0.012   -0.039  0.018  0.005   -0.121 -0.050 -0.003
 H          0.275 -0.153 -0.042    0.328 -0.142 -0.055    0.326 -0.253 -0.072
 C          0.062  0.330 -0.165    0.225 -0.010  0.008   -0.033  0.087 -0.064
 C          0.237 -0.109  0.057   -0.000  0.036 -0.022   -0.140 -0.042  0.023
 H          0.240 -0.104  0.069    0.156 -0.007  0.015    0.224 -0.199  0.092
 C         -0.246 -0.175  0.090   -0.077  0.083 -0.044    0.182  0.033 -0.015
 Cl        -0.002  0.002 -0.001    0.006 -0.005  0.003   -0.004  0.002 -0.001
 C         -0.001  0.259 -0.135    0.013 -0.134  0.071   -0.033 -0.009  0.004
 Cl        -0.003 -0.000  0.000    0.003  0.002 -0.001    0.002 -0.002  0.001
 C          0.195 -0.133  0.072   -0.066 -0.007  0.004   -0.094 -0.018  0.010
 H         -0.298  0.056 -0.043   -0.514  0.170 -0.093    0.103 -0.109  0.060
 C         -0.141 -0.124  0.063    0.091  0.063 -0.031    0.120 -0.003  0.003
 H         -0.194 -0.158  0.091   -0.399 -0.243  0.134   -0.371 -0.317  0.164
 TransDip   0.061  0.008 -0.002    0.061  0.086 -0.035   -0.011 -0.206  0.015

 Mode:                49                     50                     51
 Frequency:      1423.86                1451.86                1503.51
 Force Cnst:      3.7009                 4.2547                 3.9724
 Red. Mass:       3.0983                 3.4258                 2.9826
 IR Active:          YES                    YES                    YES
 IR Intens:       15.117                130.665                 57.962
 Raman Active:       YES                    YES                    YES
               X      Y      Z        X      Y      Z        X      Y      Z
 C         -0.009  0.149  0.011    0.162  0.009 -0.006    0.081  0.008 -0.004
 C          0.122 -0.012 -0.008   -0.009 -0.094 -0.020    0.027 -0.009 -0.005
 H         -0.252 -0.277 -0.051    0.521  0.244  0.024    0.076  0.013  0.011
 C         -0.104 -0.060 -0.005   -0.192  0.140  0.042   -0.071  0.023  0.009
 Cl         0.003  0.003  0.000    0.003 -0.005 -0.001    0.001 -0.001 -0.000
 C          0.011  0.094  0.019    0.199  0.010 -0.010    0.053  0.009 -0.002
 Cl        -0.001 -0.003 -0.001   -0.009 -0.001  0.000   -0.002 -0.000  0.000
 C          0.089 -0.074 -0.021   -0.173 -0.163 -0.023   -0.066 -0.041 -0.004
 Cl        -0.004  0.004  0.001    0.002  0.005  0.001    0.001  0.001  0.000
 C         -0.132 -0.016  0.007   -0.011  0.090  0.020    0.023  0.017  0.003
 H          0.419 -0.261 -0.092    0.512 -0.115 -0.063    0.093 -0.005 -0.022
 C          0.038 -0.148  0.057   -0.023  0.010 -0.004   -0.164  0.000 -0.002
 C          0.126  0.044 -0.020   -0.076  0.026 -0.013    0.088 -0.080  0.045
 H         -0.249  0.197 -0.115    0.233 -0.099  0.041   -0.469  0.116 -0.076
 C         -0.143  0.017 -0.010    0.025 -0.052  0.028    0.080  0.137 -0.072
 Cl         0.005 -0.002  0.001   -0.001  0.002 -0.001   -0.001 -0.005  0.003
 C          0.045 -0.075  0.040    0.041  0.032 -0.017   -0.147 -0.072  0.037
 Cl        -0.001  0.003 -0.002   -0.002 -0.001  0.001    0.005  0.002 -0.001
 C          0.042  0.066 -0.034   -0.052  0.030 -0.017    0.202 -0.074  0.041
 H          0.009  0.092 -0.053    0.259 -0.094  0.051   -0.573  0.233 -0.129
 C         -0.121 -0.004  0.003   -0.012 -0.039  0.019   -0.016  0.071 -0.039
 H          0.394  0.321 -0.177    0.146  0.061 -0.015   -0.380 -0.128  0.080
 TransDip   0.038 -0.077 -0.090    0.366 -0.001  0.014   -0.241  0.029 -0.021

 Mode:                52                     53                     54
 Frequency:      1561.99                1592.04                1616.72
 Force Cnst:     10.4064                11.7109                 9.3664
 Red. Mass:       7.2392                 7.8421                 6.0821
 IR Active:          YES                    YES                    YES
 IR Intens:       92.213                  6.342                 23.240
 Raman Active:       YES                    YES                    YES
               X      Y      Z        X      Y      Z        X      Y      Z
 C         -0.033  0.343  0.071    0.020 -0.243 -0.027   -0.277 -0.030  0.011
 C         -0.114 -0.225 -0.040    0.015  0.117  0.021    0.319  0.151  0.013
 H          0.355  0.071  0.008   -0.117  0.037  0.032   -0.396 -0.328 -0.050
 C         -0.075  0.195  0.046    0.066 -0.087 -0.024   -0.244  0.004  0.016
 Cl         0.002 -0.001 -0.000   -0.002 -0.000  0.000    0.002 -0.001 -0.000
 C          0.026 -0.314 -0.066   -0.017  0.140  0.031    0.105  0.012 -0.004
 Cl        -0.000  0.004  0.001    0.000 -0.001 -0.000    0.002  0.000 -0.000
 C          0.046  0.208  0.041   -0.033 -0.093 -0.019   -0.238 -0.053  0.005
 Cl        -0.002 -0.001 -0.000    0.002  0.000 -0.000    0.001  0.001  0.000
 C          0.148 -0.200 -0.052   -0.053  0.115  0.024    0.337 -0.084 -0.041
 H         -0.372  0.003  0.045    0.119  0.048  0.024   -0.447  0.247  0.093
 C         -0.004  0.097 -0.067   -0.011  0.351 -0.163    0.061  0.010 -0.005
 C          0.096 -0.072  0.042    0.094 -0.169  0.088    0.009 -0.002 -0.002
 H         -0.202  0.027 -0.043   -0.230 -0.055  0.036    0.017  0.003  0.013
 C         -0.005  0.098 -0.051    0.062  0.181 -0.097   -0.019 -0.008  0.004
 Cl         0.000 -0.001  0.001   -0.002 -0.001  0.000   -0.000  0.000 -0.000
 C          0.033 -0.165  0.087    0.047 -0.289  0.153    0.017 -0.000  0.000
 Cl        -0.000  0.002 -0.001   -0.000  0.003 -0.002   -0.001 -0.000  0.000
 C         -0.057  0.108 -0.057   -0.123  0.189 -0.103   -0.028  0.007 -0.004
 H          0.176  0.028 -0.011    0.347  0.021 -0.003    0.030 -0.016  0.009
 C         -0.078 -0.102  0.056   -0.105 -0.225  0.117    0.010 -0.001  0.004
 H          0.268  0.093 -0.082    0.402  0.069 -0.036    0.030  0.000 -0.018
 TransDip  -0.051  0.302  0.022   -0.037 -0.015 -0.070   -0.154 -0.006  0.000

 Mode:                55                     56                     57
 Frequency:      1626.15                3188.94                3198.96
 Force Cnst:      9.2799                 6.5212                 6.5806
 Red. Mass:       5.9562                 1.0884                 1.0914
 IR Active:          YES                    YES                    YES
 IR Intens:        3.467                  2.837                  0.412
 Raman Active:       YES                    YES                    YES
               X      Y      Z        X      Y      Z        X      Y      Z
 C          0.053 -0.007 -0.003    0.000 -0.000  0.000   -0.000 -0.001 -0.000
 C          0.007  0.007 -0.001   -0.000  0.000  0.000   -0.012  0.017  0.005
 H          0.008  0.003  0.013    0.002 -0.002 -0.001    0.133 -0.192 -0.055
 C         -0.012 -0.000  0.000    0.000 -0.000 -0.000    0.001  0.000 -0.000
 Cl        -0.000 -0.000 -0.000   -0.000  0.000  0.000   -0.000 -0.000 -0.000
 C          0.009  0.006  0.001   -0.000 -0.000  0.000    0.000 -0.000 -0.000
 Cl        -0.000 -0.000 -0.000    0.000  0.000  0.000   -0.000 -0.000  0.000
 C         -0.015 -0.010 -0.001   -0.000  0.000  0.000   -0.000 -0.000 -0.000
 Cl         0.000  0.000  0.000    0.000 -0.000 -0.000    0.000 -0.000 -0.000
 C          0.003  0.005  0.003    0.004  0.009  0.002    0.001  0.002  0.000
 H          0.025 -0.001 -0.014   -0.046 -0.102 -0.021   -0.011 -0.023 -0.005
 C         -0.255 -0.007  0.002    0.002  0.002 -0.001   -0.002  0.002 -0.001
 C          0.311 -0.071  0.043   -0.000  0.001 -0.001   -0.033 -0.067  0.038
 H         -0.385  0.187 -0.110   -0.003 -0.008  0.004    0.379  0.770 -0.430
 C         -0.224 -0.054  0.026   -0.000 -0.000  0.000    0.003 -0.001  0.000
 Cl         0.001  0.002 -0.001   -0.000  0.000 -0.000   -0.000  0.000 -0.000
 C          0.122  0.013 -0.006    0.001 -0.000  0.000   -0.000  0.001 -0.000
 Cl         0.002 -0.000  0.000   -0.000 -0.000  0.000    0.000  0.000  0.000
 C         -0.292  0.028 -0.017    0.015  0.033 -0.018   -0.004 -0.007  0.003
 H          0.224 -0.192  0.106   -0.197 -0.383  0.205    0.039  0.075 -0.040
 C          0.327  0.113 -0.060    0.041 -0.054  0.031    0.004 -0.003  0.002
 H         -0.359 -0.309  0.175   -0.494  0.619 -0.354   -0.034  0.041 -0.023
 TransDip  -0.014  0.049 -0.030    0.050 -0.017  0.012   -0.019 -0.006  0.004

 Mode:                58                     59                     60
 Frequency:      3204.72                3206.51                3208.01
 Force Cnst:      6.6116                 6.6225                 6.6187
 Red. Mass:       1.0926                 1.0932                 1.0916
 IR Active:          YES                    YES                    YES
 IR Intens:        0.540                  0.342                  0.229
 Raman Active:       YES                    YES                    YES
               X      Y      Z        X      Y      Z        X      Y      Z
 C         -0.002  0.002  0.000   -0.001  0.002  0.000    0.002  0.002  0.000
 C         -0.000  0.001  0.000    0.012 -0.017 -0.005    0.045 -0.065 -0.019
 H          0.005 -0.009 -0.002   -0.138  0.199  0.057   -0.516  0.749  0.213
 C          0.000  0.000  0.000   -0.001 -0.000 -0.000   -0.003 -0.001 -0.000
 Cl         0.000  0.000 -0.000    0.000  0.000  0.000    0.000  0.000  0.000
 C          0.000  0.000  0.000    0.000  0.000  0.000   -0.000  0.000  0.000
 Cl        -0.000  0.000 -0.000   -0.000  0.000 -0.000    0.000  0.000 -0.000
 C          0.003 -0.001 -0.000    0.002 -0.000 -0.000   -0.001  0.000  0.000
 Cl        -0.000  0.000  0.000   -0.000  0.000  0.000    0.000 -0.000  0.000
 C         -0.028 -0.061 -0.013   -0.021 -0.045 -0.009    0.005  0.012  0.003
 H          0.319  0.703  0.146    0.237  0.521  0.108   -0.062 -0.137 -0.028
 C         -0.001 -0.001  0.000    0.001  0.001 -0.001   -0.001 -0.000 -0.000
 C         -0.003 -0.006  0.004    0.000  0.001 -0.001   -0.009 -0.017  0.010
 H          0.034  0.070 -0.039   -0.004 -0.008  0.005    0.098  0.201 -0.112
 C          0.000 -0.000  0.000    0.000  0.000 -0.000    0.001 -0.000  0.000
 Cl        -0.000  0.000 -0.000    0.000 -0.000  0.000   -0.000  0.000 -0.000
 C          0.002 -0.001  0.001   -0.002  0.001 -0.001    0.001 -0.000  0.000
 Cl        -0.000 -0.000 -0.000    0.000  0.000  0.000   -0.000 -0.000 -0.000
 C          0.021  0.040 -0.021   -0.025 -0.045  0.024    0.006  0.011 -0.006
 H         -0.239 -0.455  0.245    0.268  0.511 -0.274   -0.064 -0.123  0.066
 C         -0.012  0.013 -0.007    0.023 -0.026  0.015   -0.006  0.006 -0.004
 H          0.120 -0.147  0.084   -0.246  0.304 -0.173    0.057 -0.070  0.040
 TransDip  -0.005  0.021 -0.008   -0.002 -0.013  0.013    0.007  0.014 -0.002

 STANDARD THERMODYNAMIC QUANTITIES AT   298.15 K  AND     1.00 ATM

   This Molecule has  0 Imaginary Frequencies
   Zero point vibrational energy:       83.094 kcal/mol

   Atom    1 Element C  Has Mass   12.00000
   Atom    2 Element C  Has Mass   12.00000
   Atom    3 Element H  Has Mass    1.00783
   Atom    4 Element C  Has Mass   12.00000
   Atom    5 Element Cl Has Mass   34.96885
   Atom    6 Element C  Has Mass   12.00000
   Atom    7 Element Cl Has Mass   34.96885
   Atom    8 Element C  Has Mass   12.00000
   Atom    9 Element Cl Has Mass   34.96885
   Atom   10 Element C  Has Mass   12.00000
   Atom   11 Element H  Has Mass    1.00783
   Atom   12 Element C  Has Mass   12.00000
   Atom   13 Element C  Has Mass   12.00000
   Atom   14 Element H  Has Mass    1.00783
   Atom   15 Element C  Has Mass   12.00000
   Atom   16 Element Cl Has Mass   34.96885
   Atom   17 Element C  Has Mass   12.00000
   Atom   18 Element Cl Has Mass   34.96885
   Atom   19 Element C  Has Mass   12.00000
   Atom   20 Element H  Has Mass    1.00783
   Atom   21 Element C  Has Mass   12.00000
   Atom   22 Element H  Has Mass    1.00783
   Molecular Mass:   323.883400 amu
   Principal axes and moments of inertia in amu*Bohr^2:
                             1           2           3
    Eigenvalues --     3160.49715 15305.12422 17824.03792
          X               0.99999     0.00306    -0.00146
          Y              -0.00308     0.99996    -0.00876
          Z               0.00144     0.00877     0.99996
   Rotational Symmetry Number is   1
   The Molecule is an Asymmetric Top
   Translational Enthalpy:        0.889 kcal/mol
   Rotational Enthalpy:           0.889 kcal/mol
   Vibrational Enthalpy:         90.851 kcal/mol
   gas constant (RT):             0.592 kcal/mol
   Translational Entropy:        43.221  cal/mol.K
   Rotational Entropy:           35.110  cal/mol.K
   Vibrational Entropy:          50.543  cal/mol.K

   Total Enthalpy:               93.221 kcal/mol
   Total Entropy:               128.874  cal/mol.K

 ======================================================================

 STANDARD THERMODYNAMIC QUANTITIES FOR ANHARMONIC VIBRATION -- TOSH

   Zero point vibrational energy: ************ kcal/mol

   Vibrational Enthalpy:       Infinity kcal/mol
   Vibrational Entropy:             NaN  cal/mol.K

   Total Enthalpy:             Infinity kcal/mol
   Total Entropy:                   NaN  cal/mol.K

 ======================================================================

 STANDARD THERMODYNAMIC QUANTITIES FOR ANHARMONIC VIBRATION -- VPT2

   Zero point vibrational energy: ************ kcal/mol

   Vibrational Enthalpy:       Infinity kcal/mol
   Vibrational Entropy:             NaN  cal/mol.K

   Total Enthalpy:             Infinity kcal/mol
   Total Entropy:                   NaN  cal/mol.K

 ======================================================================

Archival summary:
1\1\december\FREQ\ProcedureUnspecified\BasisUnspecified\l5125\taweetha\ThuJan1619:51:272020ThuJan1619:51:272020\0\\#,FREQ,ProcedureUnspecified,BasisUnspecified,\\0,1\Cl\C,1,1.73562\C,2,1.40162,1,121.1\C,3,1.38982,2,121.111,1,-179.852,0\H,4,1.08206,3,118.655,2,178.214,0\C,4,1.39823,3,120.72,2,-0.14701,0\C,6,1.39804,4,118.47,3,0.0327249,0\H,7,1.08193,6,120.607,4,-178.279,0\C,7,1.38946,6,120.739,4,0.133369,0\C,6,1.48424,4,120.758,3,179.963,0\C,10,1.39873,6,120.453,4,-140.203,0\H,11,1.0824,10,120.46,6,1.66144,0\C,11,1.39206,10,121.054,6,-179.88,0\C,13,1.39783,11,120.012,10,-0.145161,0\C,14,1.39385,13,119.299,11,0.078763,0\H,15,1.08253,14,119.003,13,179.339,0\C,15,1.3881,14,120.5,13,-0.0284562,0\H,17,1.08332,15,119.179,14,178.386,0\Cl,14,1.74517,13,121.703,11,179.955,0\Cl,3,1.74724,2,120.723,1,-0.617732,0\Cl,9,1.74728,7,118.116,6,-179.597,0\Cl,13,1.74749,11,118.584,10,-179.756,0\\\@

 Total job time:  13137.60s(wall), 13136.83s(cpu) 
 Thu Jan 16 19:51:27 2020

        *************************************************************
        *                                                           *
        *  Thank you very much for using Q-Chem.  Have a nice day.  *
        *                                                           *
        *************************************************************
