# Supplementary material for: Quantum Chemical Investigation of Polychlorinated Dibenzodioxins, Dibenzofurans and Biphenyls: Relative Stability and Planarity Analysis
Source: Molecules. 2020 Dec 3;25(23):5697. doi: 10.3390/molecules25235697 (PMC7730433; doi:10.3390/molecules25235697)
Supplement: Supplementary file 1 [file molecules-25-05697-s001.zip › PCB/B3LYP/HClClClHHClHClH.out]

                  Welcome to Q-Chem
     A Quantum Leap Into The Future Of Chemistry


 Q-Chem 5.2 (devel), Q-Chem, Inc., Pleasanton, CA (2019)

 Yihan Shao,  Zhengting Gan,  E. Epifanovsky,  A. T. B. Gilbert,  M. Wormit,  
 J. Kussmann,  A. W. Lange,  A. Behn,  Jia Deng,  Xintian Feng,  D. Ghosh,  
 M. Goldey,  P. R. Horn,  L. D. Jacobson,  I. Kaliman,  T. Kus,  A. Landau,  
 Jie Liu,  E. I. Proynov,  R. M. Richard,  R. P. Steele,  E. J. Sundstrom,  
 H. L. Woodcock III,  P. M. Zimmerman,  D. Zuev,  B. Albrecht,  E. Alguire,  
 S. A. Baeppler,  D. Barton,  Z. Benda,  Y. A. Bernard,  E. J. Berquist,  
 K. B. Bravaya,  H. Burton,  D. Casanova,  Chun-Min Chang,  Yunqing Chen,  
 A. Chien,  K. D. Closser,  M. P. Coons,  S. Coriani,  S. Dasgupta,  
 A. L. Dempwolff,  M. Diedenhofen,  Hainam Do,  R. G. Edgar,  Po-Tung Fang,  
 S. Faraji,  S. Fatehi,  Qingguo Feng,  K. D. Fenk,  J. Fosso-Tande,  
 J. Gayvert,  Qinghui Ge,  A. Ghysels,  G. Gidofalvi,  J. Gomes,  
 J. Gonthier,  A. Gunina,  D. Hait,  M. W. D. Hanson-Heine,  
 P. H. P. Harbach,  A. W. Hauser,  M. F. Herbst,  J. E. Herr,  
 E. G. Hohenstein,  Z. C. Holden,  Kerwin Hui,  B. C. Huynh,  T.-C. Jagau,  
 Hyunjun Ji,  B. Kaduk,  K. Khistyaev,  Jaehoon Kim,  P. Klunzinger,  K. Koh,  
 D. Kosenkov,  L. Koulias,  T. Kowalczyk,  C. M. Krauter,  A. Kunitsa,  
 Ka Un Lao,  A. Laurent,  K. V. Lawler,  Joonho Lee,  D. Lefrancois,  
 S. Lehtola,  D. S. Levine,  Yi-Pei Li,  You-Sheng Lin,  Fenglai Liu,  
 E. Livshits,  A. Luenser,  P. Manohar,  E. Mansoor,  S. F. Manzer,  
 Shan-Ping Mao,  Yuezhi Mao,  N. Mardirossian,  A. V. Marenich,  
 T. Markovich,  L. A. Martinez-Martinez,  S. A. Maurer,  N. J. Mayhall,  
 S. C. McKenzie,  J.-M. Mewes,  P. Morgante,  A. F. Morrison,  
 J. W. Mullinax,  K. Nanda,  T. S. Nguyen-Beck,  R. Olivares-Amaya,  
 J. A. Parkhill,  Zheng Pei,  T. M. Perrine,  F. Plasser,  P. Pokhilko,  
 S. Prager,  A. Prociuk,  E. Ramos,  D. R. Rehn,  F. Rob,  M. Scheurer,  
 M. Schneider,  N. Sergueev,  S. M. Sharada,  S. Sharma,  D. W. Small,  
 T. Stauch,  T. Stein,  Yu-Chuan Su,  A. J. W. Thom,  A. Tkatchenko,  
 T. Tsuchimochi,  N. M. Tubman,  L. Vogt,  M. L. Vidal,  O. Vydrov,  
 M. A. Watson,  J. Wenzel,  M. de Wergifosse,  T. A. Wesolowski,  A. White,  
 J. Witte,  A. Yamada,  Jun Yang,  K. Yao,  S. Yeganeh,  S. R. Yost,  
 Zhi-Qiang You,  A. Zech,  Igor Ying Zhang,  Xing Zhang,  Yan Zhao,  
 Ying Zhu,  B. R. Brooks,  G. K. L. Chan,  C. J. Cramer,  M. S. Gordon,  
 W. J. Hehre,  A. Klamt,  M. W. Schmidt,  C. D. Sherrill,  D. G. Truhlar,  
 A. Aspuru-Guzik,  R. Baer,  A. T. Bell,  N. A. Besley,  Jeng-Da Chai,  
 A. E. DePrince, III,  R. A. DiStasio Jr.,  A. Dreuw,  B. D. Dunietz,  
 T. R. Furlani,  Chao-Ping Hsu,  Yousung Jung,  Jing Kong,  D. S. Lambrecht,  
 WanZhen Liang,  C. Ochsenfeld,  V. A. Rassolov,  L. V. Slipchenko,  
 J. E. Subotnik,  T. Van Voorhis,  J. M. Herbert,  A. I. Krylov,  
 P. M. W. Gill,  M. Head-Gordon

 Contributors to earlier versions of Q-Chem not listed above: 
 R. D. Adamson,  B. Austin,  J. Baker,  G. J. O. Beran,  K. Brandhorst,  
 S. T. Brown,  E. F. C. Byrd,  A. K. Chakraborty,  C.-L. Cheng,  
 Siu Hung Chien,  D. M. Chipman,  D. L. Crittenden,  H. Dachsel,  
 R. J. Doerksen,  A. D. Dutoi,  L. Fusti-Molnar,  W. A. Goddard III,  
 A. Golubeva-Zadorozhnaya,  S. R. Gwaltney,  G. Hawkins,  A. Heyden,  
 S. Hirata,  G. Kedziora,  F. J. Keil,  C. Kelley,  Jihan Kim,  R. A. King,  
 R. Z. Khaliullin,  P. P. Korambath,  W. Kurlancheek,  A. M. Lee,  M. S. Lee,  
 S. V. Levchenko,  Ching Yeh Lin,  D. Liotard,  R. C. Lochan,  I. Lotan,  
 P. E. Maslen,  N. Nair,  D. P. O'Neill,  D. Neuhauser,  E. Neuscamman,  
 C. M. Oana,  R. Olson,  B. Peters,  R. Peverati,  P. A. Pieniazek,  
 Y. M. Rhee,  J. Ritchie,  M. A. Rohrdanz,  E. Rosta,  N. J. Russ,  
 H. F. Schaefer III,  N. E. Schultz,  N. Shenvi,  A. C. Simmonett,  A. Sodt,  
 D. Stuck,  K. S. Thanthiriwatte,  V. Vanovschi,  Tao Wang,  A. Warshel,  
 C. F. Williams,  Q. Wu,  X. Xu,  W. Zhang

 Please cite Q-Chem as follows:
 Y. Shao et al., Mol. Phys. 113, 184-215 (2015)
 DOI: 10.1080/00268976.2014.952696

 Q-Chem 5.2.1 for Intel X86 EM64T Linux

 Parts of Q-Chem use Armadillo 8.300.2 (Tropical Shenanigans).
 http://arma.sourceforge.net/

 Q-Chem begins on Thu Jan 16 15:26:20 2020  

Host: 
0

     Scratch files written to /scratch/taweetham/qchem16639//
NAlpha2: 162
NElect   162
Mult     1

 Q-Chem warning in module libgen/rem_setup.C, line 2168:

 Setting Thresh to 1e-14


Checking the input file for inconsistencies... 	...done.

--------------------------------------------------------------
User input:
--------------------------------------------------------------
$MOLECULE
0 1
C 
C  1 1.394960
H  2 CH 1 119.528007
C  2 1.386606 1 120.846377 3 178.766605 0
Cl  4 CCl 2 119.698148 1 -179.612229 0
C  4 1.387279 2 120.235871 1 -0.083363 0
Cl  6 CCl 4 120.254637 2 -179.958574 0
C  6 1.387279 4 119.490737 2 0.041992 0
Cl  8 CCl 6 120.064298 4 179.568218 0
C  8 1.386606 6 120.235863 4 0.041336 0
H  10 CH 8 119.614146 6 178.681836 0
C  1 1.488550 2 120.827489 3 1.275929 0
C  12 1.394960 1 120.827496 2 44.635695 0
H  13 CH 12 119.528011 1 1.275194 0
C  13 1.386606 12 120.846392 1 -179.957497 0
Cl  15 CCl 13 119.698155 12 -179.612829 0
C  15 1.387278 13 120.235860 12 -0.083872 0
H  17 CH 15 120.254633 13 -179.958492 0
C  17 1.387279 15 119.490737 13 0.041666 0
Cl  19 CCl 17 120.064293 15 179.568399 0
C  19 1.386606 17 120.235874 15 0.041790 0
H  21 CH 19 119.614152 17 178.681599 0

CH=1.08273
CCl=1.75400
$END

$REM
   JOB_TYPE	OPTIMIZATION
   BASIS	6-311++G**
   METHOD	B3LYP
   SYM_IGNORE	TRUE
   SCF_GUESS_ALWAYS     TRUE
   SYM_IGNORE   TRUE
   S2THRESH     15
   THRESH       15
$END

--------------------------------------------------------------
 ----------------------------------------------------------------
             Standard Nuclear Orientation (Angstroms)
    I     Atom           X                Y                Z
 ----------------------------------------------------------------
    1      C       0.0000000000     0.0000000000     0.0000000000
    2      C       0.0000000000     0.0000000000     1.3949600000
    3      H       0.9420994930     0.0000000000     1.9285823367
    4      C      -1.1901880373     0.0256249026     2.1059255403
    5      Cl     -1.1548436435     0.0351778398     3.8595433764
    6      C      -2.4041742747     0.0535064326     1.4351028665
    7      Cl     -3.9099833729     0.0870232313     2.3339530118
    8      C      -2.4180259722     0.0546630380     0.0478935036
    9      Cl     -3.9445745286     0.0782926128    -0.8155919614
   10      C      -1.2274122092     0.0272853135    -0.6622934626
   11      H      -1.2503451014     0.0068111236    -1.7445869269
   12      C       1.2779219872    -0.0284629571    -0.7628147595
   13      C       2.3095886281    -0.8932703637    -0.3971844912
   14      H       2.1704206894    -1.5663256744     0.4394355459
   15      C       3.5004827568    -0.9194878930    -1.1069450245
   16      Cl      4.7739092873    -2.0261183446    -0.6270805489
   17      C       3.6821124948    -0.0819958503    -2.1978886372
   18      H       4.6116429624    -0.1026930066    -2.7527300472
   19      C       2.6636000698     0.7822218600    -2.5724593424
   20      Cl      2.8813918386     1.8556545918    -3.9424319391
   21      C       1.4736782845     0.8090230106    -1.8610916159
   22      H       0.6936781770     1.5025559907    -2.1490431582
 ----------------------------------------------------------------
 Nuclear Repulsion Energy =        1637.26796123 hartrees
 There are       81 alpha and       81 beta electrons
 Requested basis set is 6-311++G(d,p)
 There are 162 shells and 449 basis functions

 Total QAlloc Memory Limit   2000 MB
 Mega-Array Size       188 MB
 MEM_STATIC part       192 MB
 A cutoff of  1.0D-15 yielded   9915 shell pairs
 There are     82573 function pairs (     88580 Cartesian)
 Smallest overlap matrix eigenvalue = 3.30E-07
 Linear dependence detected in AO basis
 Number of orthogonalized atomic orbitals = 445
 Maximum deviation from orthogonality = 3.594E-10

 Scale SEOQF with 1.000000e-01/1.000000e-01/1.000000e-01

 Standard Electronic Orientation quadrupole field applied
 Nucleus-field energy     =    -0.0000000235 hartrees
 Guess from superposition of atomic densities
 Warning:  Energy on first SCF cycle will be non-variational
 SAD guess density has 162.000000 electrons

 -----------------------------------------------------------------------
  General SCF calculation program by
  Eric Jon Sundstrom, Paul Horn, Yuezhi Mao, Dmitri Zuev, Alec White,
  David Stuck, Shaama M.S., Shane Yost, Joonho Lee, David Small,
  Daniel Levine, Susi Lehtola, Hugh Burton, Evgeny Epifanovsky,
  Bang C. Huynh
 -----------------------------------------------------------------------
 Exchange:     0.2000 Hartree-Fock + 0.0800 Slater + 0.7200 B88
 Correlation:  0.1900 VWN1RPA + 0.8100 LYP
 Using SG-1 standard quadrature grid
 A restricted SCF calculation will be
 performed using DIIS
 SCF converges when DIIS error is below 1.0e-08
 ---------------------------------------
  Cycle       Energy         DIIS error
 ---------------------------------------
    1   -2765.5556634048      2.93e-02  
    2   -2761.3698709844      2.43e-03  
    3   -2761.2457487792      3.14e-03  
    4   -2761.5011354638      8.20e-04  
    5   -2761.5179262248      3.29e-04  
    6   -2761.5204799723      9.71e-05  
    7   -2761.5206912474      2.31e-05  
    8   -2761.5207013851      8.48e-06  
    9   -2761.5207032537      1.14e-06  
   10   -2761.5207032820      3.66e-07  
   11   -2761.5207032846      1.62e-07  
   12   -2761.5207032852      5.44e-08  
   13   -2761.5207032853      1.96e-08  
   14   -2761.5207032852      5.96e-09  Convergence criterion met
 ---------------------------------------
 SCF time:   CPU 581.95s  wall 582.00s 
 SCF   energy in the final basis set =    -2761.5207032852
 Total energy in the final basis set =    -2761.5207032852

 --------------------------------------------------------------

                    Orbital Energies (a.u.)
 --------------------------------------------------------------

 Alpha MOs
 -- Occupied --
********-101.5772-101.5756-101.5754-101.5754 -10.2753 -10.2747 -10.2744
-10.2675 -10.2675 -10.2313 -10.2296 -10.2187 -10.2187 -10.2165 -10.2130
-10.2130  -9.4917  -9.4917  -9.4900  -9.4899  -9.4899  -7.2566  -7.2564
 -7.2551  -7.2547  -7.2547  -7.2465  -7.2465  -7.2459  -7.2457  -7.2450
 -7.2446  -7.2446  -7.2443  -7.2442  -7.2439  -0.9540  -0.9341  -0.9000
 -0.8955  -0.8838  -0.8641  -0.8448  -0.7963  -0.7707  -0.7599  -0.7554
 -0.6698  -0.6498  -0.6277  -0.6131  -0.5585  -0.5408  -0.5335  -0.5116
 -0.4995  -0.4793  -0.4684  -0.4669  -0.4628  -0.4543  -0.4375  -0.4278
 -0.4147  -0.4015  -0.3983  -0.3875  -0.3844  -0.3709  -0.3553  -0.3518
 -0.3446  -0.3406  -0.3376  -0.3346  -0.3173  -0.2949  -0.2782  -0.2741
 -0.2660
 -- Virtual --
 -0.0752  -0.0576  -0.0535  -0.0423  -0.0284  -0.0200  -0.0127   0.0026
  0.0038   0.0092   0.0120   0.0149   0.0215   0.0281   0.0336   0.0390
  0.0438   0.0514   0.0535   0.0655   0.0692   0.0710   0.0750   0.0785
  0.0824   0.0848   0.0863   0.0905   0.0939   0.0949   0.0990   0.1055
  0.1060   0.1104   0.1133   0.1148   0.1156   0.1196   0.1269   0.1277
  0.1299   0.1303   0.1320   0.1375   0.1398   0.1450   0.1482   0.1487
  0.1572   0.1620   0.1634   0.1640   0.1704   0.1722   0.1791   0.1807
  0.1819   0.1909   0.2028   0.2044   0.2077   0.2127   0.2158   0.2164
  0.2245   0.2332   0.2339   0.2391   0.2453   0.2517   0.2575   0.2585
  0.2605   0.2635   0.2695   0.2737   0.2739   0.2766   0.2801   0.2808
  0.2844   0.2897   0.2910   0.3006   0.3022   0.3089   0.3119   0.3203
  0.3267   0.3286   0.3351   0.3403   0.3487   0.3618   0.4181   0.4249
  0.4285   0.4336   0.4343   0.4474   0.4484   0.4539   0.4556   0.4565
  0.4629   0.4636   0.4796   0.4831   0.4857   0.4984   0.5013   0.5055
  0.5055   0.5368   0.5415   0.5473   0.5560   0.5689   0.5719   0.5800
  0.5860   0.5865   0.5941   0.5988   0.5999   0.6077   0.6182   0.6383
  0.6458   0.6496   0.6507   0.6567   0.6713   0.6842   0.6852   0.6875
  0.6966   0.7045   0.7178   0.7314   0.7361   0.7436   0.7643   0.7778
  0.7810   0.8187   0.8268   0.8298   0.8353   0.8379   0.8399   0.8425
  0.8446   0.8476   0.8478   0.8525   0.8532   0.8579   0.8608   0.8611
  0.8646   0.8691   0.8730   0.8872   0.8914   0.8990   0.9011   0.9152
  0.9175   0.9199   0.9337   0.9414   0.9466   0.9516   0.9538   0.9541
  0.9587   0.9718   0.9721   0.9746   0.9898   1.0106   1.0212   1.0505
  1.0609   1.0794   1.0910   1.0925   1.1016   1.1271   1.1276   1.1725
  1.2093   1.2151   1.2170   1.2253   1.2286   1.2396   1.2397   1.2652
  1.2778   1.2921   1.3045   1.3216   1.3344   1.3447   1.3512   1.3990
  1.4367   1.4825   1.4942   1.4959   1.5342   1.5578   1.5701   1.5718
  1.5820   1.5893   1.5950   1.6060   1.6254   1.6428   1.6631   1.6870
  1.6955   1.7228   1.7642   1.7800   1.7983   1.8235   1.8282   1.8550
  1.8823   1.8976   1.8991   1.9127   1.9183   1.9327   1.9345   1.9443
  1.9544   1.9837   1.9881   2.0046   2.0462   2.0527   2.0633   2.0805
  2.1072   2.1343   2.1858   2.2158   2.2288   2.2509   2.2539   2.2587
  2.2610   2.2745   2.2931   2.2970   2.3039   2.3131   2.3198   2.3216
  2.3933   2.4185   2.4202   2.4372   2.4395   2.4834   2.5009   2.5113
  2.5381   2.5440   2.5442   2.5521   2.6100   2.6168   2.6270   2.6364
  2.6541   2.7013   2.7062   2.7337   2.7364   2.7479   2.7634   2.7641
  2.7738   2.7791   2.7842   2.7912   2.8358   2.8404   2.8417   2.9034
  2.9103   2.9737   2.9893   3.0545   3.0830   3.0961   3.1404   3.1413
  3.1685   3.1792   3.2119   3.2160   3.2232   3.3422   3.3448   3.3762
  3.4221   3.5458   3.6253   3.6744   3.7026   3.7287   3.7704   3.8344
  4.0014   4.0714   4.1011   4.1078   4.4147   4.8004   4.8281   9.7334
  9.7635   9.7813   9.7874   9.8096  23.3765  23.5449  23.8554  23.8622
 23.8841  23.9209  23.9913  24.0418  24.0489  24.0491  24.1113  24.1461
 25.7708  25.8104  25.8192  25.8303  25.8902  26.0861  26.0988  26.1157
 26.1656  26.1804  26.4636  26.5978  26.6414  26.6687  26.8569 215.7220
215.7552 215.7756 215.7835 215.8087
 --------------------------------------------------------------

          Ground-State Mulliken Net Atomic Charges

     Atom                 Charge (a.u.)
  ----------------------------------------
      1 C                     0.460586
      2 C                    -0.928941
      3 H                     0.215755
      4 C                    -0.350486
      5 Cl                    0.602315
      6 C                    -0.069062
      7 Cl                    0.622186
      8 C                    -0.342839
      9 Cl                    0.601997
     10 C                    -0.923672
     11 H                     0.215870
     12 C                    -0.184842
     13 C                    -0.693532
     14 H                     0.209070
     15 C                     0.350889
     16 Cl                    0.497516
     17 C                    -0.867833
     18 H                     0.219274
     19 C                     0.351644
     20 Cl                    0.497392
     21 C                    -0.692598
     22 H                     0.209310
  ----------------------------------------
  Sum of atomic charges =     0.000000

 -----------------------------------------------------------------
                    Cartesian Multipole Moments
 -----------------------------------------------------------------
    Charge (ESU x 10^10)
                -0.0000
    Dipole Moment (Debye)
         X       0.9917      Y      -0.0220      Z      -0.5920
       Tot       1.1552
    Quadrupole Moments (Debye-Ang)
        XX    -138.7163     XY      -0.0473     YY    -135.0436
        XZ       3.3459     YZ      -0.2858     ZZ    -135.0859
    Octopole Moments (Debye-Ang^2)
       XXX     -81.7156    XXY       2.4169    XYY     -34.3763
       YYY       2.2995    XXZ       8.8973    XYZ       1.4139
       YYZ      20.4079    XZZ     -26.8993    YZZ      -1.5327
       ZZZ      56.0376
    Hexadecapole Moments (Debye-Ang^3)
      XXXX   -6897.3043   XXXY     246.2512   XXYY   -1328.1512
      XYYY     237.7851   YYYY    -849.0597   XXXZ    1377.4057
      XXYZ      87.7123   XYYZ     497.1183   YYYZ     248.0755
      XXZZ   -1767.3654   XYZZ      70.9327   YYZZ    -795.9136
      XZZZ    1445.5225   YZZZ     257.9188   ZZZZ   -3883.4480
 -----------------------------------------------------------------
 Calculating analytic gradient of the SCF energy
 Gradient of SCF Energy
            1           2           3           4           5           6
    1  -0.0006078  -0.0073869   0.0010885  -0.0054488  -0.0037838   0.0189680
    2  -0.0000055   0.0006334  -0.0001712   0.0002163   0.0000683  -0.0004466
    3   0.0002431  -0.0028543  -0.0015179  -0.0065693   0.0036135  -0.0111245
            7           8           9          10          11          12
    1  -0.0042579   0.0034590  -0.0050609  -0.0009614   0.0018744  -0.0011784
    2   0.0001178  -0.0001663   0.0001395  -0.0003803   0.0000541  -0.0002007
    3   0.0024755   0.0078955   0.0013894   0.0077982  -0.0000455   0.0007111
           13          14          15          16          17          18
    1   0.0011262  -0.0008239   0.0050410   0.0004035  -0.0132021   0.0003330
    2   0.0074895   0.0005906  -0.0029188  -0.0011744   0.0004230   0.0000343
    3  -0.0101164   0.0000286   0.0000305   0.0010896   0.0078153  -0.0002143
           19          20          21          22
    1   0.0022678  -0.0005261   0.0090580  -0.0003815
    2   0.0026623   0.0011036  -0.0075396  -0.0005294
    3  -0.0043508  -0.0010061   0.0041424   0.0005664
 Max gradient component =       1.897E-02
 RMS gradient           =       4.716E-03
 Gradient time:  CPU 212.70 s  wall 212.73 s
 Geometry Optimization Parameters
   NAtoms,    NIC,     NZ,  NCons,   NDum,   NFix, NCnnct, MaxDiis
       22     155      22       0       0       0       0       0


** GEOMETRY OPTIMIZATION IN DELOCALIZED INTERNAL COORDINATES **
   Searching for a Minimum

   Optimization Cycle:   1

                       Coordinates (Angstroms)
     ATOM                X               Y               Z
      1  C         0.0000000000    0.0000000000    0.0000000000
      2  C         0.0000000000    0.0000000000    1.3949600000
      3  H         0.9420994930    0.0000000000    1.9285823367
      4  C        -1.1901880373    0.0256249026    2.1059255403
      5  Cl       -1.1548436435    0.0351778398    3.8595433764
      6  C        -2.4041742747    0.0535064326    1.4351028665
      7  Cl       -3.9099833729    0.0870232313    2.3339530118
      8  C        -2.4180259722    0.0546630380    0.0478935036
      9  Cl       -3.9445745286    0.0782926128   -0.8155919614
     10  C        -1.2274122092    0.0272853135   -0.6622934626
     11  H        -1.2503451014    0.0068111236   -1.7445869269
     12  C         1.2779219872   -0.0284629571   -0.7628147595
     13  C         2.3095886281   -0.8932703637   -0.3971844912
     14  H         2.1704206894   -1.5663256744    0.4394355459
     15  C         3.5004827568   -0.9194878930   -1.1069450245
     16  Cl        4.7739092873   -2.0261183446   -0.6270805489
     17  C         3.6821124948   -0.0819958503   -2.1978886372
     18  H         4.6116429624   -0.1026930066   -2.7527300472
     19  C         2.6636000698    0.7822218600   -2.5724593424
     20  Cl        2.8813918386    1.8556545918   -3.9424319391
     21  C         1.4736782845    0.8090230106   -1.8610916159
     22  H         0.6936781770    1.5025559907   -2.1490431582
   Point Group: c1    Number of degrees of freedom:    60


   Energy is  -2761.520703285


 Attempting to generate delocalized internal coordinates
 Initial Hessian constructed with Jon Baker's OPTIMIZE code

 60 Hessian modes will be used to form the next step
  Hessian Eigenvalues:
     0.010693    0.019215    0.019215    0.023207    0.023207    0.023578
     0.023578    0.023677    0.023677    0.023938    0.023938    0.024090
     0.024090    0.024114    0.024114    0.024136    0.024136    0.024143
     0.024143    0.159963    0.159963    0.159969    0.159969    0.160000
     0.234671    0.234791    0.234791    0.234835    0.235016    0.249991
     0.249991    0.249992    0.249992    0.250000    0.250000    0.250000
     0.250000    0.301033    0.301033    0.301033    0.301033    0.301033
     0.336089    0.356665    0.356665    0.356665    0.356665    0.356665
     0.429162    0.430746    0.432122    0.432123    0.467798    0.467799
     0.472132    0.472166    0.478203    0.478204    0.479142    0.479142

 Minimum search - taking simple RFO step
 Searching for Lamda that Minimizes Along All modes
 Value Taken    Lamda =  -0.00319698
 Step Taken.  Stepsize is  0.116336

                             Maximum     Tolerance    Cnvgd?
         Gradient           0.014420      0.000300      NO
         Displacement       0.052277      0.001200      NO
         Energy change     *********      0.000001      NO


 New Cartesian Coordinates Obtained by Inverse Iteration

 Displacement from previous Coordinates is:  0.247806
 ----------------------------------------------------------------
             Standard Nuclear Orientation (Angstroms)
    I     Atom           X                Y                Z
 ----------------------------------------------------------------
    1      C      -0.0023029843     0.0010934596    -0.0003740789
    2      C       0.0043787555    -0.0141926898     1.3970967651
    3      H       0.9414066808    -0.0232393594     1.9388985015
    4      C      -1.1871518338     0.0103086854     2.1103475077
    5      Cl     -1.0981877746     0.0004857582     3.8558923505
    6      C      -2.4211769739     0.0533455365     1.4455663744
    7      Cl     -3.9187379993     0.0846801096     2.3415906989
    8      C      -2.4219106998     0.0699373506     0.0434113414
    9      Cl     -3.9172176200     0.1095064785    -0.8601205878
   10      C      -1.2293947027     0.0429471312    -0.6687732967
   11      H      -1.2630739085     0.0327830671    -1.7509328630
   12      C       1.2725072572    -0.0278789764    -0.7608128847
   13      C       2.3068323229    -0.8899271401    -0.3751497225
   14      H       2.1782000794    -1.5591843238     0.4666521012
   15      C       3.4959160874    -0.9052969834    -1.0953053808
   16      Cl      4.7803794037    -1.9937040061    -0.6116232846
   17      C       3.6878692026    -0.0830807671    -2.2005154810
   18      H       4.6175258652    -0.1043044826    -2.7539905714
   19      C       2.6527376878     0.7676534842    -2.5740713242
   20      Cl      2.8732990356     1.8249651890    -3.9529908810
   21      C       1.4539379493     0.8060002245    -1.8711533261
   22      H       0.6751436982     1.4965881122    -2.1703876920
 ----------------------------------------------------------------
 Nuclear Repulsion Energy =        1636.25246236 hartrees
 There are       81 alpha and       81 beta electrons
 Applying Cartesian multipole field
    Component          Value
    ---------          -----
     (2,0,0)        1.00000E-11
     (0,2,0)        2.00000E-11
     (0,0,2)       -3.00000E-11
 Nucleus-field energy     =    -0.0000000244 hartrees
 Requested basis set is 6-311++G(d,p)
 There are 162 shells and 449 basis functions
 A cutoff of  1.0D-15 yielded   9923 shell pairs
 There are     82613 function pairs (     88622 Cartesian)
 Smallest overlap matrix eigenvalue = 3.24E-07
 Linear dependence detected in AO basis
 Number of orthogonalized atomic orbitals = 445
 Maximum deviation from orthogonality = 3.159E-10
 Guess from superposition of atomic densities
 Warning:  Energy on first SCF cycle will be non-variational
 SAD guess density has 162.000000 electrons

 -----------------------------------------------------------------------
  General SCF calculation program by
  Eric Jon Sundstrom, Paul Horn, Yuezhi Mao, Dmitri Zuev, Alec White,
  David Stuck, Shaama M.S., Shane Yost, Joonho Lee, David Small,
  Daniel Levine, Susi Lehtola, Hugh Burton, Evgeny Epifanovsky,
  Bang C. Huynh
 -----------------------------------------------------------------------
 Exchange:     0.2000 Hartree-Fock + 0.0800 Slater + 0.7200 B88
 Correlation:  0.1900 VWN1RPA + 0.8100 LYP
 Using SG-1 standard quadrature grid
 A restricted SCF calculation will be
 performed using DIIS
 SCF converges when DIIS error is below 1.0e-08
 ---------------------------------------
  Cycle       Energy         DIIS error
 ---------------------------------------
    1   -2765.5036192896      2.92e-02  
    2   -2761.3731119961      2.41e-03  
    3   -2761.2424285188      3.16e-03  
    4   -2761.5009829232      8.58e-04  
    5   -2761.5196645018      3.23e-04  
    6   -2761.5221152457      9.67e-05  
    7   -2761.5223246490      2.31e-05  
    8   -2761.5223347882      8.70e-06  
    9   -2761.5223367318      1.30e-06  
   10   -2761.5223367589      8.01e-07  
   11   -2761.5223367752      1.54e-07  
   12   -2761.5223367759      5.72e-08  
   13   -2761.5223367759      1.83e-08  
   14   -2761.5223367760      5.51e-09  Convergence criterion met
 ---------------------------------------
 SCF time:   CPU 593.63s  wall 594.00s 
 SCF   energy in the final basis set =    -2761.5223367760
 Total energy in the final basis set =    -2761.5223367760

 --------------------------------------------------------------

                    Orbital Energies (a.u.)
 --------------------------------------------------------------

 Alpha MOs
 -- Occupied --
********-101.5775-101.5775-101.5741-101.5741 -10.2779 -10.2758 -10.2757
-10.2679 -10.2679 -10.2308 -10.2303 -10.2185 -10.2183 -10.2170 -10.2140
-10.2140  -9.4923  -9.4921  -9.4921  -9.4887  -9.4887  -7.2573  -7.2570
 -7.2568  -7.2534  -7.2534  -7.2472  -7.2470  -7.2469  -7.2463  -7.2462
 -7.2462  -7.2434  -7.2434  -7.2432  -7.2431  -0.9519  -0.9331  -0.9014
 -0.8954  -0.8841  -0.8665  -0.8428  -0.7944  -0.7694  -0.7583  -0.7534
 -0.6698  -0.6471  -0.6254  -0.6120  -0.5580  -0.5395  -0.5331  -0.5097
 -0.5012  -0.4792  -0.4684  -0.4674  -0.4621  -0.4525  -0.4364  -0.4299
 -0.4159  -0.4019  -0.3991  -0.3884  -0.3840  -0.3716  -0.3545  -0.3519
 -0.3443  -0.3398  -0.3362  -0.3334  -0.3214  -0.2937  -0.2770  -0.2732
 -0.2640
 -- Virtual --
 -0.0771  -0.0578  -0.0534  -0.0393  -0.0286  -0.0183  -0.0122   0.0027
  0.0039   0.0107   0.0133   0.0151   0.0204   0.0276   0.0343   0.0385
  0.0443   0.0516   0.0537   0.0654   0.0688   0.0709   0.0754   0.0772
  0.0829   0.0847   0.0858   0.0906   0.0942   0.0945   0.0988   0.1054
  0.1064   0.1104   0.1137   0.1146   0.1156   0.1191   0.1277   0.1281
  0.1300   0.1300   0.1324   0.1383   0.1400   0.1453   0.1480   0.1489
  0.1566   0.1621   0.1626   0.1635   0.1690   0.1722   0.1769   0.1807
  0.1809   0.1905   0.2035   0.2054   0.2073   0.2135   0.2158   0.2163
  0.2250   0.2321   0.2335   0.2384   0.2444   0.2504   0.2551   0.2575
  0.2584   0.2634   0.2672   0.2714   0.2741   0.2762   0.2794   0.2795
  0.2830   0.2886   0.2893   0.3018   0.3021   0.3076   0.3114   0.3204
  0.3263   0.3292   0.3334   0.3406   0.3486   0.3620   0.4210   0.4246
  0.4269   0.4335   0.4338   0.4478   0.4487   0.4526   0.4550   0.4562
  0.4587   0.4628   0.4764   0.4779   0.4841   0.4954   0.4990   0.5055
  0.5070   0.5365   0.5413   0.5469   0.5559   0.5670   0.5730   0.5809
  0.5854   0.5873   0.5923   0.5989   0.6001   0.6065   0.6161   0.6344
  0.6429   0.6479   0.6527   0.6574   0.6692   0.6810   0.6830   0.6883
  0.6933   0.7038   0.7184   0.7322   0.7382   0.7399   0.7572   0.7721
  0.7804   0.8157   0.8239   0.8276   0.8333   0.8371   0.8394   0.8424
  0.8442   0.8471   0.8483   0.8492   0.8538   0.8600   0.8620   0.8622
  0.8665   0.8675   0.8730   0.8866   0.8934   0.8956   0.8997   0.9099
  0.9169   0.9189   0.9354   0.9432   0.9464   0.9509   0.9520   0.9557
  0.9581   0.9707   0.9736   0.9753   0.9895   1.0094   1.0232   1.0516
  1.0609   1.0755   1.0858   1.0892   1.0994   1.1221   1.1260   1.1681
  1.2109   1.2149   1.2173   1.2278   1.2340   1.2360   1.2398   1.2653
  1.2755   1.2932   1.3077   1.3186   1.3331   1.3421   1.3573   1.4050
  1.4374   1.4773   1.4887   1.4938   1.5317   1.5517   1.5632   1.5704
  1.5780   1.5857   1.5916   1.6022   1.6255   1.6431   1.6604   1.6849
  1.6923   1.7203   1.7618   1.7786   1.7933   1.8193   1.8287   1.8585
  1.8790   1.8895   1.8964   1.9066   1.9134   1.9263   1.9347   1.9418
  1.9545   1.9794   1.9848   2.0028   2.0423   2.0510   2.0646   2.0727
  2.1021   2.1300   2.1847   2.2145   2.2266   2.2528   2.2555   2.2576
  2.2609   2.2710   2.2937   2.2973   2.3055   2.3063   2.3159   2.3193
  2.3937   2.4096   2.4197   2.4329   2.4361   2.4784   2.4993   2.5065
  2.5244   2.5398   2.5436   2.5504   2.6097   2.6170   2.6288   2.6331
  2.6523   2.7002   2.7035   2.7251   2.7350   2.7380   2.7590   2.7647
  2.7698   2.7721   2.7842   2.7916   2.8414   2.8420   2.8428   2.9036
  2.9096   2.9703   2.9906   3.0513   3.0783   3.0959   3.1262   3.1396
  3.1599   3.1734   3.2088   3.2093   3.2218   3.3340   3.3362   3.3672
  3.4149   3.5443   3.6227   3.6654   3.6972   3.7191   3.7620   3.8183
  3.9914   4.0726   4.1038   4.1123   4.4172   4.7944   4.8191   9.7405
  9.7642   9.7836   9.7881   9.8051  23.3848  23.5505  23.8302  23.8528
 23.8727  23.9082  23.9570  24.0314  24.0348  24.0366  24.0984  24.1304
 25.7677  25.8108  25.8210  25.8317  25.8915  26.0811  26.1012  26.1073
 26.1704  26.1936  26.4581  26.6030  26.6279  26.6396  26.8551 215.7302
215.7552 215.7779 215.7840 215.8033
 --------------------------------------------------------------

          Ground-State Mulliken Net Atomic Charges

     Atom                 Charge (a.u.)
  ----------------------------------------
      1 C                     0.321113
      2 C                    -0.940708
      3 H                     0.216415
      4 C                    -0.389665
      5 Cl                    0.614692
      6 C                     0.142277
      7 Cl                    0.603390
      8 C                    -0.381111
      9 Cl                    0.614395
     10 C                    -0.936310
     11 H                     0.216364
     12 C                    -0.207038
     13 C                    -0.644931
     14 H                     0.209467
     15 C                     0.300393
     16 Cl                    0.500220
     17 C                    -0.830945
     18 H                     0.222109
     19 C                     0.299537
     20 Cl                    0.500551
     21 C                    -0.640101
     22 H                     0.209887
  ----------------------------------------
  Sum of atomic charges =     0.000000

 -----------------------------------------------------------------
                    Cartesian Multipole Moments
 -----------------------------------------------------------------
    Charge (ESU x 10^10)
                 0.0000
    Dipole Moment (Debye)
         X       0.8902      Y      -0.0181      Z      -0.5358
       Tot       1.0392
    Quadrupole Moments (Debye-Ang)
        XX    -138.5933     XY      -0.0583     YY    -135.1672
        XZ       3.3128     YZ      -0.2933     ZZ    -135.0117
    Octopole Moments (Debye-Ang^2)
       XXX     -84.8436    XXY       2.7612    XYY     -35.4105
       YYY       2.4710    XXZ       9.4297    XYZ       1.5995
       YYZ      20.9226    XZZ     -27.9656    YZZ      -1.7946
       ZZZ      57.7129
    Hexadecapole Moments (Debye-Ang^3)
      XXXX   -6879.0537   XXXY     250.6434   XXYY   -1323.2954
      XYYY     240.8168   YYYY    -830.2561   XXXZ    1354.6319
      XXYZ      90.1576   XYYZ     492.1183   YYYZ     255.0862
      XXZZ   -1762.8403   XYZZ      70.0599   YYZZ    -795.8625
      XZZZ    1433.5966   YZZZ     264.8105   ZZZZ   -3901.5983
 -----------------------------------------------------------------
 Calculating analytic gradient of the SCF energy
 Gradient of SCF Energy
            1           2           3           4           5           6
    1   0.0002009  -0.0008489   0.0005543   0.0003890   0.0007828   0.0042434
    2   0.0000024   0.0004059  -0.0001280  -0.0000477  -0.0000265  -0.0000826
    3  -0.0000223   0.0009588  -0.0002633   0.0004804   0.0006945  -0.0025231
            7           8           9          10          11          12
    1  -0.0034108  -0.0002497  -0.0002517  -0.0013154   0.0005097  -0.0011871
    2   0.0000830   0.0000119   0.0000469  -0.0003384   0.0000852  -0.0000320
    3   0.0019728  -0.0005261  -0.0010601   0.0002692  -0.0004172   0.0007244
           13          14          15          16          17          18
    1  -0.0001477  -0.0003115   0.0026978  -0.0010207  -0.0024756   0.0006579
    2   0.0007178  -0.0002503  -0.0015374   0.0006917   0.0000564  -0.0000094
    3  -0.0013707   0.0006711   0.0002047  -0.0002290   0.0015165  -0.0003736
           19          20          21          22
    1   0.0010770  -0.0002418   0.0010396  -0.0006915
    2   0.0014453  -0.0007121  -0.0006646   0.0002824
    3  -0.0024406   0.0010077   0.0008119  -0.0000857
 Max gradient component =       4.243E-03
 RMS gradient           =       1.143E-03
 Gradient time:  CPU 210.64 s  wall 210.66 s
 Geometry Optimization Parameters
   NAtoms,    NIC,     NZ,  NCons,   NDum,   NFix, NCnnct, MaxDiis
       22     155      22       0       0       0       0       0

 Cartesian Hessian Update
 Hessian updated using BFGS update


** GEOMETRY OPTIMIZATION IN DELOCALIZED INTERNAL COORDINATES **
   Searching for a Minimum

   Optimization Cycle:   2

                       Coordinates (Angstroms)
     ATOM                X               Y               Z
      1  C        -0.0023029843    0.0010934596   -0.0003740789
      2  C         0.0043787555   -0.0141926898    1.3970967651
      3  H         0.9414066808   -0.0232393594    1.9388985015
      4  C        -1.1871518338    0.0103086854    2.1103475077
      5  Cl       -1.0981877746    0.0004857582    3.8558923505
      6  C        -2.4211769739    0.0533455365    1.4455663744
      7  Cl       -3.9187379993    0.0846801096    2.3415906989
      8  C        -2.4219106998    0.0699373506    0.0434113414
      9  Cl       -3.9172176200    0.1095064785   -0.8601205878
     10  C        -1.2293947027    0.0429471312   -0.6687732967
     11  H        -1.2630739085    0.0327830671   -1.7509328630
     12  C         1.2725072572   -0.0278789764   -0.7608128847
     13  C         2.3068323229   -0.8899271401   -0.3751497225
     14  H         2.1782000794   -1.5591843238    0.4666521012
     15  C         3.4959160874   -0.9052969834   -1.0953053808
     16  Cl        4.7803794037   -1.9937040061   -0.6116232846
     17  C         3.6878692026   -0.0830807671   -2.2005154810
     18  H         4.6175258652   -0.1043044826   -2.7539905714
     19  C         2.6527376878    0.7676534842   -2.5740713242
     20  Cl        2.8732990356    1.8249651890   -3.9529908810
     21  C         1.4539379493    0.8060002245   -1.8711533261
     22  H         0.6751436982    1.4965881122   -2.1703876920
   Point Group: c1    Number of degrees of freedom:    60


   Energy is  -2761.522336776

 Hessian updated using BFGS update

 51 Hessian modes will be used to form the next step
  Hessian Eigenvalues:
     0.010614    0.019215    0.019215    0.023206    0.023207    0.023548
     0.023579    0.023676    0.023677    0.023938    0.023939    0.024090
     0.024090    0.024114    0.024114    0.024135    0.024136    0.024142
     0.024143    0.155402    0.159963    0.159969    0.159969    0.160000
     0.208617    0.234723    0.234791    0.234791    0.235450    0.246578
     0.249992    0.249992    0.250000    0.265423    0.294827    0.308033
     0.337723    0.356592    0.357227    0.428995    0.432120    0.432122
     0.436419    0.467795    0.467799    0.471032    0.476617    0.478202
     0.478204    0.478686    0.511950

 Minimum search - taking simple RFO step
 Searching for Lamda that Minimizes Along All modes
 Value Taken    Lamda =  -0.00018116
 Step Taken.  Stepsize is  0.047512

                             Maximum     Tolerance    Cnvgd?
         Gradient           0.003311      0.000300      NO
         Displacement       0.030944      0.001200      NO
         Energy change     -0.001633      0.000001      NO


 New Cartesian Coordinates Obtained by Inverse Iteration

 Displacement from previous Coordinates is:  0.135374
 ----------------------------------------------------------------
             Standard Nuclear Orientation (Angstroms)
    I     Atom           X                Y                Z
 ----------------------------------------------------------------
    1      C      -0.0015147036     0.0015582798    -0.0010809997
    2      C       0.0029129492    -0.0252697312     1.3963950504
    3      H       0.9365014349    -0.0409235748     1.9428494114
    4      C      -1.1903569877    -0.0004815900     2.1089261116
    5      Cl     -1.1072556476    -0.0238555241     3.8529626989
    6      C      -2.4249939241     0.0533449805     1.4478039632
    7      Cl     -3.9157678126     0.0835198665     2.3404513261
    8      C      -2.4220538917     0.0812026362     0.0466039245
    9      Cl     -3.9185202778     0.1328484189    -0.8510640206
   10      C      -1.2293462318     0.0550152170    -0.6675544694
   11      H      -1.2686562091     0.0519539364    -1.7489658908
   12      C       1.2742140941    -0.0277252707    -0.7619064818
   13      C       2.3122223795    -0.8824535983    -0.3682894885
   14      H       2.1889915478    -1.5474045696     0.4763660597
   15      C       3.4998674671    -0.8963001841    -1.0904255154
   16      Cl      4.7921120237    -1.9752352313    -0.5985963906
   17      C       3.6917898947    -0.0837148223    -2.2031048559
   18      H       4.6204852134    -0.1052058633    -2.7558682678
   19      C       2.6503672247     0.7581998981    -2.5800658242
   20      Cl      2.8673766179     1.8070438218    -3.9686809086
   21      C       1.4506450007     0.7984040103    -1.8793055073
   22      H       0.6719593672     1.4849647519    -2.1841956590
 ----------------------------------------------------------------
 Nuclear Repulsion Energy =        1636.78932351 hartrees
 There are       81 alpha and       81 beta electrons
 Applying Cartesian multipole field
    Component          Value
    ---------          -----
     (2,0,0)        1.00000E-11
     (0,2,0)        2.00000E-11
     (0,0,2)       -3.00000E-11
 Nucleus-field energy     =    -0.0000000246 hartrees
 Requested basis set is 6-311++G(d,p)
 There are 162 shells and 449 basis functions
 A cutoff of  1.0D-15 yielded   9924 shell pairs
 There are     82617 function pairs (     88626 Cartesian)
 Smallest overlap matrix eigenvalue = 3.21E-07
 Linear dependence detected in AO basis
 Number of orthogonalized atomic orbitals = 445
 Maximum deviation from orthogonality = 1.056E-09
 Guess from superposition of atomic densities
 Warning:  Energy on first SCF cycle will be non-variational
 SAD guess density has 162.000000 electrons

 -----------------------------------------------------------------------
  General SCF calculation program by
  Eric Jon Sundstrom, Paul Horn, Yuezhi Mao, Dmitri Zuev, Alec White,
  David Stuck, Shaama M.S., Shane Yost, Joonho Lee, David Small,
  Daniel Levine, Susi Lehtola, Hugh Burton, Evgeny Epifanovsky,
  Bang C. Huynh
 -----------------------------------------------------------------------
 Exchange:     0.2000 Hartree-Fock + 0.0800 Slater + 0.7200 B88
 Correlation:  0.1900 VWN1RPA + 0.8100 LYP
 Using SG-1 standard quadrature grid
 A restricted SCF calculation will be
 performed using DIIS
 SCF converges when DIIS error is below 1.0e-08
 ---------------------------------------
  Cycle       Energy         DIIS error
 ---------------------------------------
    1   -2765.5104940842      2.92e-02  
    2   -2761.3737122761      2.40e-03  
    3   -2761.2452973907      3.14e-03  
    4   -2761.5012017700      8.55e-04  
    5   -2761.5197873961      3.23e-04  
    6   -2761.5222257192      9.65e-05  
    7   -2761.5224342799      2.32e-05  
    8   -2761.5224444560      8.70e-06  
    9   -2761.5224464002      1.31e-06  
   10   -2761.5224464272      8.20e-07  
   11   -2761.5224464447      1.50e-07  
   12   -2761.5224464450      5.54e-08  
   13   -2761.5224464453      1.79e-08  
   14   -2761.5224464452      5.46e-09  Convergence criterion met
 ---------------------------------------
 SCF time:   CPU 594.93s  wall 595.00s 
 SCF   energy in the final basis set =    -2761.5224464452
 Total energy in the final basis set =    -2761.5224464452

 --------------------------------------------------------------

                    Orbital Energies (a.u.)
 --------------------------------------------------------------

 Alpha MOs
 -- Occupied --
********-101.5773-101.5773-101.5738-101.5737 -10.2772 -10.2754 -10.2753
-10.2681 -10.2681 -10.2310 -10.2307 -10.2184 -10.2182 -10.2172 -10.2142
-10.2141  -9.4928  -9.4919  -9.4919  -9.4884  -9.4883  -7.2578  -7.2568
 -7.2566  -7.2531  -7.2531  -7.2478  -7.2468  -7.2468  -7.2468  -7.2462
 -7.2460  -7.2431  -7.2431  -7.2428  -7.2427  -0.9527  -0.9329  -0.9016
 -0.8948  -0.8849  -0.8669  -0.8426  -0.7943  -0.7692  -0.7582  -0.7536
 -0.6700  -0.6470  -0.6251  -0.6120  -0.5584  -0.5396  -0.5334  -0.5092
 -0.5014  -0.4791  -0.4682  -0.4681  -0.4620  -0.4528  -0.4364  -0.4307
 -0.4162  -0.4021  -0.3990  -0.3885  -0.3835  -0.3723  -0.3548  -0.3522
 -0.3442  -0.3396  -0.3360  -0.3331  -0.3213  -0.2938  -0.2765  -0.2734
 -0.2637
 -- Virtual --
 -0.0775  -0.0578  -0.0531  -0.0380  -0.0281  -0.0185  -0.0123   0.0026
  0.0039   0.0109   0.0135   0.0153   0.0207   0.0281   0.0349   0.0381
  0.0443   0.0517   0.0540   0.0654   0.0689   0.0707   0.0756   0.0773
  0.0832   0.0847   0.0858   0.0907   0.0942   0.0948   0.0989   0.1053
  0.1065   0.1105   0.1139   0.1145   0.1155   0.1193   0.1278   0.1284
  0.1301   0.1302   0.1326   0.1386   0.1401   0.1455   0.1483   0.1492
  0.1569   0.1622   0.1624   0.1634   0.1688   0.1722   0.1772   0.1810
  0.1813   0.1907   0.2037   0.2056   0.2068   0.2136   0.2156   0.2161
  0.2258   0.2319   0.2333   0.2379   0.2441   0.2499   0.2545   0.2578
  0.2584   0.2636   0.2669   0.2713   0.2743   0.2767   0.2790   0.2800
  0.2833   0.2888   0.2894   0.3020   0.3024   0.3083   0.3116   0.3213
  0.3262   0.3298   0.3335   0.3412   0.3487   0.3620   0.4213   0.4245
  0.4268   0.4332   0.4343   0.4485   0.4488   0.4527   0.4552   0.4563
  0.4584   0.4629   0.4753   0.4776   0.4837   0.4959   0.4988   0.5060
  0.5069   0.5358   0.5415   0.5461   0.5557   0.5665   0.5732   0.5810
  0.5853   0.5877   0.5912   0.5989   0.6014   0.6067   0.6171   0.6350
  0.6425   0.6472   0.6524   0.6572   0.6685   0.6804   0.6827   0.6880
  0.6932   0.7037   0.7182   0.7328   0.7384   0.7405   0.7561   0.7714
  0.7808   0.8154   0.8239   0.8277   0.8336   0.8370   0.8388   0.8425
  0.8438   0.8474   0.8485   0.8494   0.8539   0.8603   0.8623   0.8627
  0.8669   0.8676   0.8730   0.8863   0.8936   0.8965   0.9003   0.9094
  0.9166   0.9187   0.9364   0.9436   0.9466   0.9505   0.9517   0.9556
  0.9577   0.9702   0.9734   0.9759   0.9893   1.0105   1.0234   1.0519
  1.0618   1.0749   1.0855   1.0893   1.0993   1.1233   1.1248   1.1678
  1.2111   1.2155   1.2182   1.2284   1.2344   1.2365   1.2401   1.2671
  1.2767   1.2943   1.3079   1.3186   1.3317   1.3423   1.3559   1.4059
  1.4380   1.4766   1.4868   1.4935   1.5312   1.5508   1.5628   1.5705
  1.5771   1.5850   1.5914   1.6026   1.6248   1.6451   1.6600   1.6848
  1.6906   1.7199   1.7621   1.7787   1.7957   1.8200   1.8293   1.8595
  1.8787   1.8882   1.8971   1.9052   1.9131   1.9252   1.9353   1.9420
  1.9551   1.9800   1.9860   2.0032   2.0423   2.0515   2.0657   2.0709
  2.1010   2.1315   2.1852   2.2154   2.2268   2.2530   2.2563   2.2564
  2.2623   2.2712   2.2939   2.2979   2.3050   2.3073   2.3159   2.3199
  2.3923   2.4098   2.4198   2.4338   2.4384   2.4793   2.5007   2.5073
  2.5219   2.5385   2.5443   2.5510   2.6108   2.6171   2.6306   2.6322
  2.6509   2.7009   2.7047   2.7254   2.7349   2.7380   2.7589   2.7651
  2.7694   2.7717   2.7833   2.7917   2.8414   2.8419   2.8442   2.9032
  2.9092   2.9690   2.9904   3.0516   3.0779   3.0964   3.1273   3.1411
  3.1595   3.1728   3.2087   3.2091   3.2214   3.3342   3.3357   3.3660
  3.4145   3.5465   3.6237   3.6659   3.6963   3.7177   3.7611   3.8151
  3.9930   4.0729   4.1056   4.1143   4.4213   4.7935   4.8187   9.7405
  9.7635   9.7836   9.7890   9.8076  23.3859  23.5508  23.8316  23.8527
 23.8721  23.9083  23.9576  24.0310  24.0342  24.0358  24.0979  24.1294
 25.7683  25.8111  25.8215  25.8316  25.8915  26.0842  26.1024  26.1113
 26.1702  26.1916  26.4593  26.6029  26.6326  26.6338  26.8565 215.7300
215.7544 215.7780 215.7851 215.8060
 --------------------------------------------------------------

          Ground-State Mulliken Net Atomic Charges

     Atom                 Charge (a.u.)
  ----------------------------------------
      1 C                     0.325871
      2 C                    -0.935176
      3 H                     0.214606
      4 C                    -0.390721
      5 Cl                    0.614418
      6 C                     0.133965
      7 Cl                    0.603464
      8 C                    -0.380113
      9 Cl                    0.614075
     10 C                    -0.933076
     11 H                     0.214441
     12 C                    -0.213216
     13 C                    -0.653035
     14 H                     0.208147
     15 C                     0.309969
     16 Cl                    0.500976
     17 C                    -0.828321
     18 H                     0.222360
     19 C                     0.308168
     20 Cl                    0.501488
     21 C                    -0.646993
     22 H                     0.208701
  ----------------------------------------
  Sum of atomic charges =     0.000000

 -----------------------------------------------------------------
                    Cartesian Multipole Moments
 -----------------------------------------------------------------
    Charge (ESU x 10^10)
                -0.0000
    Dipole Moment (Debye)
         X       0.8431      Y      -0.0167      Z      -0.5084
       Tot       0.9847
    Quadrupole Moments (Debye-Ang)
        XX    -138.5216     XY      -0.0533     YY    -135.1924
        XZ       3.2223     YZ      -0.2788     ZZ    -135.0342
    Octopole Moments (Debye-Ang^2)
       XXX     -85.9921    XXY       2.9199    XYY     -35.6217
       YYY       2.5397    XXZ       9.8524    XYZ       1.6741
       YYZ      21.0259    XZZ     -28.3665    YZZ      -1.9136
       ZZZ      58.1761
    Hexadecapole Moments (Debye-Ang^3)
      XXXX   -6887.7834   XXXY     254.2498   XXYY   -1323.3993
      XYYY     244.0546   YYYY    -818.8051   XXXZ    1353.3871
      XXYZ      91.8930   XYYZ     492.7107   YYYZ     260.6782
      XXZZ   -1764.7262   XYZZ      70.2134   YYZZ    -795.2940
      XZZZ    1434.7960   YZZZ     269.8819   ZZZZ   -3910.7579
 -----------------------------------------------------------------
 Calculating analytic gradient of the SCF energy
 Gradient of SCF Energy
            1           2           3           4           5           6
    1   0.0000652   0.0003359   0.0000573  -0.0005889   0.0000933   0.0013159
    2  -0.0000060   0.0001475  -0.0000365   0.0000077   0.0000051  -0.0000170
    3   0.0000066   0.0003276  -0.0001381   0.0005783  -0.0002559  -0.0007955
            7           8           9          10          11          12
    1  -0.0007452  -0.0008038   0.0002881  -0.0001762   0.0001624   0.0000073
    2   0.0000201   0.0000206   0.0000066  -0.0001392   0.0000331  -0.0000160
    3   0.0004342   0.0002196  -0.0000028  -0.0004772  -0.0000080   0.0000175
           13          14          15          16          17          18
    1  -0.0002416  -0.0000668   0.0009213  -0.0005372  -0.0000604   0.0001017
    2  -0.0002604  -0.0000089  -0.0005780   0.0004483  -0.0000161  -0.0000055
    3   0.0002158   0.0001198   0.0001450  -0.0002296   0.0000683  -0.0000422
           19          20          21          22
    1   0.0003270  -0.0000421  -0.0003027  -0.0001104
    2   0.0005557  -0.0004534   0.0002800   0.0000122
    3  -0.0008724   0.0006067   0.0000814   0.0000008
 Max gradient component =       1.316E-03
 RMS gradient           =       3.717E-04
 Gradient time:  CPU 213.57 s  wall 213.59 s
 Geometry Optimization Parameters
   NAtoms,    NIC,     NZ,  NCons,   NDum,   NFix, NCnnct, MaxDiis
       22     155      22       0       0       0       0       0

 Cartesian Hessian Update
 Hessian updated using BFGS update


** GEOMETRY OPTIMIZATION IN DELOCALIZED INTERNAL COORDINATES **
   Searching for a Minimum

   Optimization Cycle:   3

                       Coordinates (Angstroms)
     ATOM                X               Y               Z
      1  C        -0.0015147036    0.0015582798   -0.0010809997
      2  C         0.0029129492   -0.0252697312    1.3963950504
      3  H         0.9365014349   -0.0409235748    1.9428494114
      4  C        -1.1903569877   -0.0004815900    2.1089261116
      5  Cl       -1.1072556476   -0.0238555241    3.8529626989
      6  C        -2.4249939241    0.0533449805    1.4478039632
      7  Cl       -3.9157678126    0.0835198665    2.3404513261
      8  C        -2.4220538917    0.0812026362    0.0466039245
      9  Cl       -3.9185202778    0.1328484189   -0.8510640206
     10  C        -1.2293462318    0.0550152170   -0.6675544694
     11  H        -1.2686562091    0.0519539364   -1.7489658908
     12  C         1.2742140941   -0.0277252707   -0.7619064818
     13  C         2.3122223795   -0.8824535983   -0.3682894885
     14  H         2.1889915478   -1.5474045696    0.4763660597
     15  C         3.4998674671   -0.8963001841   -1.0904255154
     16  Cl        4.7921120237   -1.9752352313   -0.5985963906
     17  C         3.6917898947   -0.0837148223   -2.2031048559
     18  H         4.6204852134   -0.1052058633   -2.7558682678
     19  C         2.6503672247    0.7581998981   -2.5800658242
     20  Cl        2.8673766179    1.8070438218   -3.9686809086
     21  C         1.4506450007    0.7984040103   -1.8793055073
     22  H         0.6719593672    1.4849647519   -2.1841956590
   Point Group: c1    Number of degrees of freedom:    60


   Energy is  -2761.522446445

 Hessian updated using BFGS update

 53 Hessian modes will be used to form the next step
  Hessian Eigenvalues:
     0.009605    0.019214    0.019215    0.023205    0.023207    0.023431
     0.023579    0.023676    0.023678    0.023937    0.023942    0.024089
     0.024090    0.024112    0.024114    0.024125    0.024137    0.024143
     0.024144    0.146341    0.159968    0.159969    0.159972    0.160000
     0.199600    0.234790    0.234791    0.234871    0.236333    0.244120
     0.249992    0.250000    0.250525    0.264651    0.279669    0.301034
     0.309370    0.337502    0.356436    0.356674    0.357484    0.429219
     0.432121    0.432125    0.441186    0.467792    0.467799    0.473073
     0.477124    0.478202    0.478205    0.483099    0.516039

 Minimum search - taking simple RFO step
 Searching for Lamda that Minimizes Along All modes
 Value Taken    Lamda =  -0.00002374
 Step Taken.  Stepsize is  0.031600

                             Maximum     Tolerance    Cnvgd?
         Gradient           0.000829      0.000300      NO
         Displacement       0.025704      0.001200      NO
         Energy change     -0.000110      0.000001      NO


 New Cartesian Coordinates Obtained by Inverse Iteration

 Displacement from previous Coordinates is:  0.107552
 ----------------------------------------------------------------
             Standard Nuclear Orientation (Angstroms)
    I     Atom           X                Y                Z
 ----------------------------------------------------------------
    1      C      -0.0013515656     0.0020275360    -0.0012690118
    2      C       0.0019103032    -0.0340163157     1.3957432307
    3      H       0.9342706916    -0.0557884494     1.9440420997
    4      C      -1.1911471276    -0.0094353664     2.1082119373
    5      Cl     -1.1088766284    -0.0443811298     3.8524302727
    6      C      -2.4264806456     0.0531892653     1.4487386466
    7      Cl     -3.9150717650     0.0828588898     2.3400152972
    8      C      -2.4215563240     0.0901269283     0.0475679464
    9      Cl     -3.9184633707     0.1522904730    -0.8493691367
   10      C      -1.2290493977     0.0643614603    -0.6665474586
   11      H      -1.2704888406     0.0675389091    -1.7478434896
   12      C       1.2745197967    -0.0273577606    -0.7621194944
   13      C       2.3157635503    -0.8755668314    -0.3635969092
   14      H       2.1957709370    -1.5365424526     0.4843065480
   15      C       3.5028637627    -0.8894296869    -1.0856318132
   16      Cl      4.8002605167    -1.9612883774    -0.5856416438
   17      C       3.6926198738    -0.0839925944    -2.2036729688
   18      H       4.6210494577    -0.1057854963    -2.7562868070
   19      C       2.6476678091     0.7512227857    -2.5850647989
   20      Cl      2.8600891893     1.7928087149    -3.9820829732
   21      C       1.4483353823     0.7919826707    -1.8846617172
   22      H       0.6683439236     1.4746626855    -2.1940134900
 ----------------------------------------------------------------
 Nuclear Repulsion Energy =        1636.85187263 hartrees
 There are       81 alpha and       81 beta electrons
 Applying Cartesian multipole field
    Component          Value
    ---------          -----
     (2,0,0)        1.00000E-11
     (0,2,0)        2.00000E-11
     (0,0,2)       -3.00000E-11
 Nucleus-field energy     =    -0.0000000249 hartrees
 Requested basis set is 6-311++G(d,p)
 There are 162 shells and 449 basis functions
 A cutoff of  1.0D-15 yielded   9923 shell pairs
 There are     82613 function pairs (     88622 Cartesian)
 Smallest overlap matrix eigenvalue = 3.19E-07
 Linear dependence detected in AO basis
 Number of orthogonalized atomic orbitals = 445
 Maximum deviation from orthogonality = 3.735E-10
 Guess from superposition of atomic densities
 Warning:  Energy on first SCF cycle will be non-variational
 SAD guess density has 162.000000 electrons

 -----------------------------------------------------------------------
  General SCF calculation program by
  Eric Jon Sundstrom, Paul Horn, Yuezhi Mao, Dmitri Zuev, Alec White,
  David Stuck, Shaama M.S., Shane Yost, Joonho Lee, David Small,
  Daniel Levine, Susi Lehtola, Hugh Burton, Evgeny Epifanovsky,
  Bang C. Huynh
 -----------------------------------------------------------------------
 Exchange:     0.2000 Hartree-Fock + 0.0800 Slater + 0.7200 B88
 Correlation:  0.1900 VWN1RPA + 0.8100 LYP
 Using SG-1 standard quadrature grid
 A restricted SCF calculation will be
 performed using DIIS
 SCF converges when DIIS error is below 1.0e-08
 ---------------------------------------
  Cycle       Energy         DIIS error
 ---------------------------------------
    1   -2765.5126525713      2.92e-02  
    2   -2761.3736976200      2.40e-03  
    3   -2761.2455132926      3.14e-03  
    4   -2761.5011965514      8.55e-04  
    5   -2761.5198066715      3.22e-04  
    6   -2761.5222392793      9.66e-05  
    7   -2761.5224482602      2.33e-05  
    8   -2761.5224585408      8.72e-06  
    9   -2761.5224604902      1.32e-06  
   10   -2761.5224605175      8.37e-07  
   11   -2761.5224605353      1.48e-07  
   12   -2761.5224605359      5.50e-08  
   13   -2761.5224605360      1.79e-08  
   14   -2761.5224605360      5.47e-09  Convergence criterion met
 ---------------------------------------
 SCF time:   CPU 591.71s  wall 591.00s 
 SCF   energy in the final basis set =    -2761.5224605360
 Total energy in the final basis set =    -2761.5224605360

 --------------------------------------------------------------

                    Orbital Energies (a.u.)
 --------------------------------------------------------------

 Alpha MOs
 -- Occupied --
********-101.5773-101.5772-101.5737-101.5737 -10.2772 -10.2753 -10.2752
-10.2682 -10.2681 -10.2311 -10.2308 -10.2184 -10.2182 -10.2173 -10.2142
-10.2141  -9.4931  -9.4919  -9.4918  -9.4882  -9.4882  -7.2581  -7.2567
 -7.2565  -7.2530  -7.2530  -7.2480  -7.2470  -7.2468  -7.2467  -7.2461
 -7.2460  -7.2430  -7.2430  -7.2427  -7.2426  -0.9529  -0.9329  -0.9016
 -0.8944  -0.8852  -0.8670  -0.8426  -0.7944  -0.7694  -0.7582  -0.7537
 -0.6702  -0.6471  -0.6250  -0.6122  -0.5587  -0.5398  -0.5335  -0.5090
 -0.5015  -0.4789  -0.4685  -0.4682  -0.4619  -0.4530  -0.4365  -0.4309
 -0.4162  -0.4023  -0.3987  -0.3884  -0.3833  -0.3728  -0.3549  -0.3523
 -0.3442  -0.3396  -0.3359  -0.3331  -0.3213  -0.2941  -0.2765  -0.2735
 -0.2635
 -- Virtual --
 -0.0779  -0.0578  -0.0530  -0.0378  -0.0277  -0.0189  -0.0124   0.0026
  0.0039   0.0108   0.0134   0.0154   0.0207   0.0283   0.0353   0.0378
  0.0441   0.0518   0.0540   0.0653   0.0689   0.0705   0.0757   0.0774
  0.0833   0.0846   0.0858   0.0907   0.0941   0.0949   0.0989   0.1053
  0.1066   0.1105   0.1139   0.1145   0.1155   0.1193   0.1278   0.1286
  0.1302   0.1303   0.1329   0.1389   0.1401   0.1457   0.1485   0.1495
  0.1570   0.1620   0.1623   0.1635   0.1686   0.1720   0.1772   0.1811
  0.1816   0.1909   0.2039   0.2057   0.2065   0.2137   0.2155   0.2160
  0.2265   0.2317   0.2333   0.2376   0.2438   0.2496   0.2542   0.2579
  0.2584   0.2636   0.2666   0.2713   0.2743   0.2770   0.2786   0.2804
  0.2833   0.2889   0.2895   0.3020   0.3027   0.3091   0.3116   0.3218
  0.3262   0.3302   0.3337   0.3415   0.3489   0.3621   0.4215   0.4244
  0.4268   0.4330   0.4344   0.4487   0.4489   0.4523   0.4552   0.4563
  0.4581   0.4631   0.4751   0.4775   0.4834   0.4961   0.4988   0.5063
  0.5071   0.5354   0.5416   0.5455   0.5557   0.5662   0.5731   0.5809
  0.5852   0.5878   0.5905   0.5987   0.6023   0.6066   0.6177   0.6350
  0.6425   0.6470   0.6518   0.6572   0.6681   0.6800   0.6826   0.6878
  0.6934   0.7036   0.7181   0.7335   0.7387   0.7411   0.7555   0.7715
  0.7815   0.8150   0.8240   0.8276   0.8337   0.8369   0.8385   0.8426
  0.8437   0.8476   0.8484   0.8495   0.8540   0.8607   0.8624   0.8632
  0.8671   0.8675   0.8730   0.8860   0.8934   0.8968   0.9007   0.9087
  0.9166   0.9184   0.9366   0.9440   0.9467   0.9505   0.9513   0.9554
  0.9574   0.9697   0.9732   0.9766   0.9893   1.0108   1.0231   1.0525
  1.0622   1.0749   1.0857   1.0893   1.0990   1.1237   1.1243   1.1679
  1.2111   1.2157   1.2184   1.2283   1.2339   1.2361   1.2401   1.2674
  1.2769   1.2946   1.3080   1.3189   1.3308   1.3426   1.3555   1.4055
  1.4383   1.4763   1.4858   1.4935   1.5303   1.5509   1.5626   1.5708
  1.5766   1.5849   1.5914   1.6030   1.6244   1.6456   1.6599   1.6849
  1.6897   1.7200   1.7619   1.7784   1.7966   1.8199   1.8288   1.8596
  1.8788   1.8873   1.8977   1.9051   1.9132   1.9245   1.9353   1.9418
  1.9552   1.9802   1.9877   2.0041   2.0425   2.0519   2.0662   2.0706
  2.1003   2.1322   2.1854   2.2164   2.2267   2.2531   2.2558   2.2565
  2.2628   2.2713   2.2939   2.2979   2.3046   2.3083   2.3168   2.3201
  2.3913   2.4097   2.4199   2.4342   2.4388   2.4798   2.5010   2.5079
  2.5209   2.5381   2.5439   2.5507   2.6111   2.6172   2.6312   2.6315
  2.6501   2.7017   2.7055   2.7258   2.7351   2.7386   2.7589   2.7652
  2.7693   2.7717   2.7836   2.7913   2.8414   2.8420   2.8450   2.9028
  2.9088   2.9683   2.9907   3.0522   3.0778   3.0964   3.1279   3.1410
  3.1596   3.1726   3.2083   3.2095   3.2212   3.3351   3.3360   3.3660
  3.4149   3.5476   3.6243   3.6661   3.6962   3.7174   3.7609   3.8145
  3.9932   4.0726   4.1060   4.1153   4.4244   4.7932   4.8192   9.7404
  9.7629   9.7832   9.7890   9.8081  23.3857  23.5506  23.8315  23.8532
 23.8718  23.9087  23.9576  24.0322  24.0348  24.0368  24.0990  24.1301
 25.7684  25.8110  25.8217  25.8313  25.8915  26.0847  26.1025  26.1120
 26.1707  26.1919  26.4595  26.6021  26.6331  26.6332  26.8567 215.7300
215.7538 215.7776 215.7851 215.8066
 --------------------------------------------------------------

          Ground-State Mulliken Net Atomic Charges

     Atom                 Charge (a.u.)
  ----------------------------------------
      1 C                     0.319967
      2 C                    -0.932431
      3 H                     0.213219
      4 C                    -0.393992
      5 Cl                    0.615446
      6 C                     0.143740
      7 Cl                    0.602906
      8 C                    -0.382025
      9 Cl                    0.615064
     10 C                    -0.932954
     11 H                     0.212988
     12 C                    -0.211923
     13 C                    -0.661936
     14 H                     0.206893
     15 C                     0.318730
     16 Cl                    0.501429
     17 C                    -0.828219
     18 H                     0.222122
     19 C                     0.316664
     20 Cl                    0.502026
     21 C                    -0.655215
     22 H                     0.207503
  ----------------------------------------
  Sum of atomic charges =     0.000000

 -----------------------------------------------------------------
                    Cartesian Multipole Moments
 -----------------------------------------------------------------
    Charge (ESU x 10^10)
                 0.0000
    Dipole Moment (Debye)
         X       0.8247      Y      -0.0160      Z      -0.4978
       Tot       0.9634
    Quadrupole Moments (Debye-Ang)
        XX    -138.5114     XY      -0.0523     YY    -135.2101
        XZ       3.1870     YZ      -0.2735     ZZ    -135.0618
    Octopole Moments (Debye-Ang^2)
       XXX     -86.5062    XXY       2.9952    XYY     -35.6882
       YYY       2.6003    XXZ      10.0444    XYZ       1.7063
       YYZ      21.0573    XZZ     -28.5406    YZZ      -1.9517
       ZZZ      58.3816
    Hexadecapole Moments (Debye-Ang^3)
      XXXX   -6891.8474   XXXY     256.9284   XXYY   -1322.6639
      XYYY     246.7751   YYYY    -810.0202   XXXZ    1350.9359
      XXYZ      93.2948   XYYZ     492.2677   YYYZ     265.5033
      XXZZ   -1766.3385   XYZZ      70.5731   YYZZ    -795.1163
      XZZZ    1433.5961   YZZZ     273.9926   ZZZZ   -3919.4185
 -----------------------------------------------------------------
 Calculating analytic gradient of the SCF energy
 Gradient of SCF Energy
            1           2           3           4           5           6
    1  -0.0001848   0.0002017  -0.0000322  -0.0002258  -0.0000203   0.0000413
    2   0.0000076   0.0000459  -0.0000071   0.0000090   0.0000105   0.0000096
    3   0.0001187  -0.0001147  -0.0000179   0.0002787  -0.0001963  -0.0000509
            7           8           9          10          11          12
    1   0.0000850  -0.0003576   0.0001707   0.0001809   0.0000121   0.0003119
    2   0.0000039   0.0000042   0.0000067  -0.0000531   0.0000148  -0.0000179
    3  -0.0000783   0.0000403   0.0000916  -0.0001323   0.0000168  -0.0001719
           13          14          15          16          17          18
    1  -0.0001590  -0.0000014   0.0000437  -0.0000472   0.0001547  -0.0000487
    2  -0.0001250   0.0000486  -0.0000538   0.0000461  -0.0000147  -0.0000078
    3   0.0001615  -0.0000306   0.0000531  -0.0000317  -0.0000711   0.0000468
           19          20          21          22
    1   0.0000009   0.0000295  -0.0001954   0.0000400
    2   0.0000641  -0.0000646   0.0001271  -0.0000542
    3  -0.0000686   0.0000853   0.0000476   0.0000240
 Max gradient component =       3.576E-04
 RMS gradient           =       1.127E-04
 Gradient time:  CPU 212.58 s  wall 212.59 s
 Geometry Optimization Parameters
   NAtoms,    NIC,     NZ,  NCons,   NDum,   NFix, NCnnct, MaxDiis
       22     155      22       0       0       0       0       0

 Cartesian Hessian Update
 Hessian updated using BFGS update


** GEOMETRY OPTIMIZATION IN DELOCALIZED INTERNAL COORDINATES **
   Searching for a Minimum

   Optimization Cycle:   4

                       Coordinates (Angstroms)
     ATOM                X               Y               Z
      1  C        -0.0013515656    0.0020275360   -0.0012690118
      2  C         0.0019103032   -0.0340163157    1.3957432307
      3  H         0.9342706916   -0.0557884494    1.9440420997
      4  C        -1.1911471276   -0.0094353664    2.1082119373
      5  Cl       -1.1088766284   -0.0443811298    3.8524302727
      6  C        -2.4264806456    0.0531892653    1.4487386466
      7  Cl       -3.9150717650    0.0828588898    2.3400152972
      8  C        -2.4215563240    0.0901269283    0.0475679464
      9  Cl       -3.9184633707    0.1522904730   -0.8493691367
     10  C        -1.2290493977    0.0643614603   -0.6665474586
     11  H        -1.2704888406    0.0675389091   -1.7478434896
     12  C         1.2745197967   -0.0273577606   -0.7621194944
     13  C         2.3157635503   -0.8755668314   -0.3635969092
     14  H         2.1957709370   -1.5365424526    0.4843065480
     15  C         3.5028637627   -0.8894296869   -1.0856318132
     16  Cl        4.8002605167   -1.9612883774   -0.5856416438
     17  C         3.6926198738   -0.0839925944   -2.2036729688
     18  H         4.6210494577   -0.1057854963   -2.7562868070
     19  C         2.6476678091    0.7512227857   -2.5850647989
     20  Cl        2.8600891893    1.7928087149   -3.9820829732
     21  C         1.4483353823    0.7919826707   -1.8846617172
     22  H         0.6683439236    1.4746626855   -2.1940134900
   Point Group: c1    Number of degrees of freedom:    60


   Energy is  -2761.522460536

 Hessian updated using BFGS update

 58 Hessian modes will be used to form the next step
  Hessian Eigenvalues:
     0.008003    0.019210    0.019215    0.023204    0.023207    0.023350
     0.023579    0.023677    0.023677    0.023926    0.023939    0.024088
     0.024090    0.024103    0.024114    0.024115    0.024137    0.024143
     0.024144    0.148045    0.159969    0.159969    0.160000    0.160036
     0.201328    0.231440    0.234791    0.234795    0.235060    0.241865
     0.249645    0.249992    0.249996    0.250000    0.250000    0.250110
     0.263671    0.285315    0.301033    0.301600    0.306484    0.338747
     0.356654    0.356663    0.356812    0.359430    0.430809    0.432121
     0.432132    0.442668    0.467764    0.467799    0.473513    0.476465
     0.478026    0.478205    0.478720    0.521430

 Minimum search - taking simple RFO step
 Searching for Lamda that Minimizes Along All modes
 Value Taken    Lamda =  -0.00000213
 Step Taken.  Stepsize is  0.012215

                             Maximum     Tolerance    Cnvgd?
         Gradient           0.000298      0.000300     YES
         Displacement       0.010377      0.001200      NO
         Energy change     -0.000014      0.000001      NO


 New Cartesian Coordinates Obtained by Inverse Iteration

 Displacement from previous Coordinates is:  0.043328
 ----------------------------------------------------------------
             Standard Nuclear Orientation (Angstroms)
    I     Atom           X                Y                Z
 ----------------------------------------------------------------
    1      C      -0.0013163210     0.0023369753    -0.0012537968
    2      C       0.0015114136    -0.0374326581     1.3957209311
    3      H       0.9336625075    -0.0617923234     1.9443437783
    4      C      -1.1913997882    -0.0130636254     2.1080686558
    5      Cl     -1.1093492100    -0.0528740758     3.8525742806
    6      C      -2.4268579870     0.0531136213     1.4490088542
    7      Cl     -3.9153585101     0.0825526000     2.3402907634
    8      C      -2.4213992356     0.0937621523     0.0478440057
    9      Cl     -3.9184970943     0.1599438359    -0.8492684334
   10      C      -1.2290561417     0.0681749455    -0.6661887484
   11      H      -1.2708097895     0.0738353634    -1.7474891518
   12      C       1.2744370969    -0.0270660106    -0.7620373343
   13      C       2.3172083297    -0.8726959656    -0.3618009286
   14      H       2.1983551891    -1.5321168126     0.4875593764
   15      C       3.5042348321    -0.8867519243    -1.0837420189
   16      Cl      4.8032209248    -1.9556495572    -0.5804453247
   17      C       3.6928979946    -0.0841158848    -2.2038745616
   18      H       4.6213796626    -0.1060484125    -2.7565365890
   19      C       2.6466925616     0.7484675465    -2.5872462520
   20      Cl      2.8570513644     1.7867707246    -3.9874558336
   21      C       1.4475159050     0.7894787417    -1.8867961612
   22      H       0.6668558244     1.4706566015    -2.1980212450
 ----------------------------------------------------------------
 Nuclear Repulsion Energy =        1636.79126292 hartrees
 There are       81 alpha and       81 beta electrons
 Applying Cartesian multipole field
    Component          Value
    ---------          -----
     (2,0,0)        1.00000E-11
     (0,2,0)        2.00000E-11
     (0,0,2)       -3.00000E-11
 Nucleus-field energy     =    -0.0000000251 hartrees
 Requested basis set is 6-311++G(d,p)
 There are 162 shells and 449 basis functions
 A cutoff of  1.0D-15 yielded   9923 shell pairs
 There are     82613 function pairs (     88622 Cartesian)
 Smallest overlap matrix eigenvalue = 3.19E-07
 Linear dependence detected in AO basis
 Number of orthogonalized atomic orbitals = 445
 Maximum deviation from orthogonality = 4.694E-10
 Guess from superposition of atomic densities
 Warning:  Energy on first SCF cycle will be non-variational
 SAD guess density has 162.000000 electrons

 -----------------------------------------------------------------------
  General SCF calculation program by
  Eric Jon Sundstrom, Paul Horn, Yuezhi Mao, Dmitri Zuev, Alec White,
  David Stuck, Shaama M.S., Shane Yost, Joonho Lee, David Small,
  Daniel Levine, Susi Lehtola, Hugh Burton, Evgeny Epifanovsky,
  Bang C. Huynh
 -----------------------------------------------------------------------
 Exchange:     0.2000 Hartree-Fock + 0.0800 Slater + 0.7200 B88
 Correlation:  0.1900 VWN1RPA + 0.8100 LYP
 Using SG-1 standard quadrature grid
 A restricted SCF calculation will be
 performed using DIIS
 SCF converges when DIIS error is below 1.0e-08
 ---------------------------------------
  Cycle       Energy         DIIS error
 ---------------------------------------
    1   -2765.5119126562      2.92e-02  
    2   -2761.3737403657      2.40e-03  
    3   -2761.2456478881      3.14e-03  
    4   -2761.5012003637      8.55e-04  
    5   -2761.5198085837      3.22e-04  
    6   -2761.5222405813      9.66e-05  
    7   -2761.5224496552      2.33e-05  
    8   -2761.5224599572      8.73e-06  
    9   -2761.5224619096      1.33e-06  
   10   -2761.5224619371      8.45e-07  
   11   -2761.5224619556      1.47e-07  
   12   -2761.5224619561      5.51e-08  
   13   -2761.5224619562      1.79e-08  
   14   -2761.5224619560      5.47e-09  Convergence criterion met
 ---------------------------------------
 SCF time:   CPU 615.07s  wall 615.00s 
 SCF   energy in the final basis set =    -2761.5224619560
 Total energy in the final basis set =    -2761.5224619560

 --------------------------------------------------------------

                    Orbital Energies (a.u.)
 --------------------------------------------------------------

 Alpha MOs
 -- Occupied --
********-101.5773-101.5772-101.5737-101.5737 -10.2772 -10.2753 -10.2752
-10.2682 -10.2682 -10.2312 -10.2309 -10.2184 -10.2182 -10.2173 -10.2142
-10.2141  -9.4932  -9.4918  -9.4918  -9.4882  -9.4882  -7.2582  -7.2567
 -7.2565  -7.2530  -7.2530  -7.2481  -7.2471  -7.2467  -7.2467  -7.2461
 -7.2459  -7.2430  -7.2430  -7.2427  -7.2426  -0.9529  -0.9329  -0.9015
 -0.8943  -0.8853  -0.8670  -0.8426  -0.7944  -0.7694  -0.7582  -0.7538
 -0.6703  -0.6471  -0.6250  -0.6123  -0.5587  -0.5399  -0.5335  -0.5089
 -0.5015  -0.4788  -0.4686  -0.4682  -0.4618  -0.4530  -0.4365  -0.4309
 -0.4163  -0.4024  -0.3986  -0.3884  -0.3833  -0.3730  -0.3549  -0.3524
 -0.3442  -0.3396  -0.3359  -0.3331  -0.3213  -0.2942  -0.2766  -0.2736
 -0.2635
 -- Virtual --
 -0.0781  -0.0579  -0.0529  -0.0379  -0.0276  -0.0190  -0.0124   0.0026
  0.0039   0.0107   0.0134   0.0155   0.0207   0.0283   0.0355   0.0376
  0.0441   0.0518   0.0540   0.0652   0.0689   0.0704   0.0758   0.0775
  0.0833   0.0846   0.0857   0.0907   0.0941   0.0950   0.0989   0.1052
  0.1066   0.1104   0.1139   0.1144   0.1156   0.1193   0.1278   0.1286
  0.1303   0.1304   0.1329   0.1389   0.1401   0.1458   0.1485   0.1496
  0.1570   0.1619   0.1623   0.1635   0.1685   0.1720   0.1771   0.1812
  0.1817   0.1909   0.2039   0.2057   0.2064   0.2137   0.2154   0.2159
  0.2267   0.2316   0.2333   0.2375   0.2437   0.2494   0.2541   0.2580
  0.2584   0.2636   0.2665   0.2713   0.2743   0.2771   0.2784   0.2806
  0.2832   0.2889   0.2896   0.3019   0.3028   0.3094   0.3116   0.3220
  0.3263   0.3303   0.3338   0.3416   0.3489   0.3622   0.4216   0.4242
  0.4267   0.4330   0.4344   0.4488   0.4488   0.4521   0.4552   0.4564
  0.4580   0.4632   0.4751   0.4775   0.4834   0.4961   0.4988   0.5063
  0.5071   0.5353   0.5416   0.5453   0.5558   0.5661   0.5731   0.5809
  0.5852   0.5878   0.5902   0.5986   0.6026   0.6066   0.6178   0.6349
  0.6426   0.6469   0.6516   0.6572   0.6679   0.6799   0.6825   0.6877
  0.6935   0.7036   0.7180   0.7338   0.7388   0.7413   0.7552   0.7716
  0.7819   0.8149   0.8240   0.8275   0.8337   0.8368   0.8383   0.8426
  0.8437   0.8477   0.8483   0.8496   0.8540   0.8608   0.8623   0.8634
  0.8671   0.8675   0.8730   0.8859   0.8933   0.8969   0.9008   0.9084
  0.9165   0.9183   0.9365   0.9441   0.9467   0.9505   0.9511   0.9553
  0.9574   0.9695   0.9731   0.9770   0.9892   1.0107   1.0229   1.0527
  1.0623   1.0750   1.0858   1.0893   1.0989   1.1238   1.1241   1.1680
  1.2110   1.2158   1.2183   1.2282   1.2337   1.2359   1.2400   1.2673
  1.2769   1.2945   1.3080   1.3190   1.3305   1.3427   1.3555   1.4053
  1.4384   1.4761   1.4855   1.4934   1.5299   1.5510   1.5625   1.5709
  1.5764   1.5849   1.5914   1.6031   1.6243   1.6455   1.6599   1.6849
  1.6894   1.7200   1.7617   1.7782   1.7968   1.8196   1.8284   1.8596
  1.8788   1.8869   1.8979   1.9051   1.9133   1.9242   1.9351   1.9417
  1.9552   1.9802   1.9884   2.0044   2.0425   2.0520   2.0662   2.0706
  2.1000   2.1323   2.1854   2.2168   2.2266   2.2530   2.2556   2.2565
  2.2627   2.2712   2.2939   2.2978   2.3044   2.3087   2.3172   2.3201
  2.3909   2.4095   2.4198   2.4342   2.4388   2.4798   2.5009   2.5080
  2.5205   2.5380   2.5437   2.5505   2.6110   2.6171   2.6311   2.6313
  2.6497   2.7021   2.7057   2.7259   2.7353   2.7388   2.7588   2.7652
  2.7692   2.7716   2.7838   2.7910   2.8413   2.8419   2.8453   2.9025
  2.9085   2.9681   2.9906   3.0523   3.0777   3.0963   3.1281   3.1408
  3.1596   3.1726   3.2081   3.2096   3.2211   3.3353   3.3360   3.3657
  3.4151   3.5475   3.6241   3.6659   3.6962   3.7174   3.7608   3.8144
  3.9930   4.0724   4.1059   4.1156   4.4257   4.7930   4.8194   9.7403
  9.7628   9.7831   9.7889   9.8080  23.3855  23.5504  23.8313  23.8533
 23.8718  23.9087  23.9574  24.0325  24.0348  24.0369  24.0992  24.1300
 25.7683  25.8110  25.8218  25.8312  25.8915  26.0846  26.1025  26.1120
 26.1711  26.1922  26.4595  26.6020  26.6330  26.6332  26.8564 215.7299
215.7536 215.7775 215.7850 215.8065
 --------------------------------------------------------------

          Ground-State Mulliken Net Atomic Charges

     Atom                 Charge (a.u.)
  ----------------------------------------
      1 C                     0.316478
      2 C                    -0.930977
      3 H                     0.212658
      4 C                    -0.396899
      5 Cl                    0.615995
      6 C                     0.150306
      7 Cl                    0.602784
      8 C                    -0.383901
      9 Cl                    0.615578
     10 C                    -0.932760
     11 H                     0.212400
     12 C                    -0.209762
     13 C                    -0.665663
     14 H                     0.206390
     15 C                     0.320605
     16 Cl                    0.501597
     17 C                    -0.826253
     18 H                     0.222038
     19 C                     0.318588
     20 Cl                    0.502235
     21 C                    -0.658470
     22 H                     0.207031
  ----------------------------------------
  Sum of atomic charges =     0.000000

 -----------------------------------------------------------------
                    Cartesian Multipole Moments
 -----------------------------------------------------------------
    Charge (ESU x 10^10)
                -0.0000
    Dipole Moment (Debye)
         X       0.8238      Y      -0.0158      Z      -0.4971
       Tot       0.9623
    Quadrupole Moments (Debye-Ang)
        XX    -138.5119     XY      -0.0544     YY    -135.2155
        XZ       3.1788     YZ      -0.2753     ZZ    -135.0711
    Octopole Moments (Debye-Ang^2)
       XXX     -86.5196    XXY       3.0069    XYY     -35.6725
       YYY       2.6397    XXZ      10.0567    XYZ       1.7098
       YYZ      21.0484    XZZ     -28.5518    YZZ      -1.9438
       ZZZ      58.3951
    Hexadecapole Moments (Debye-Ang^3)
      XXXX   -6893.5569   XXXY     257.8507   XXYY   -1322.3092
      XYYY     247.8071   YYYY    -806.4195   XXXZ    1350.0910
      XXYZ      93.8287   XYYZ     492.0657   YYYZ     267.4073
      XXZZ   -1767.1142   XYZZ      70.7574   YYZZ    -795.0942
      XZZZ    1433.0847   YZZZ     275.5328   ZZZZ   -3923.2262
 -----------------------------------------------------------------
 Calculating analytic gradient of the SCF energy
 Gradient of SCF Energy
            1           2           3           4           5           6
    1  -0.0001236   0.0000437  -0.0000155  -0.0000279  -0.0000321  -0.0000949
    2   0.0000056   0.0000190  -0.0000031   0.0000051   0.0000073   0.0000096
    3   0.0000679  -0.0000905   0.0000093   0.0000665  -0.0000543   0.0000443
            7           8           9          10          11          12
    1   0.0000721  -0.0000709   0.0000391   0.0000984  -0.0000050   0.0001527
    2   0.0000048   0.0000078   0.0000072  -0.0000199   0.0000076  -0.0000086
    3  -0.0000601  -0.0000393   0.0000189  -0.0000073  -0.0000071  -0.0000810
           13          14          15          16          17          18
    1  -0.0000470  -0.0000059  -0.0000632   0.0000383   0.0000391  -0.0000039
    2  -0.0000279   0.0000130   0.0000423  -0.0000356  -0.0000081  -0.0000095
    3   0.0000298  -0.0000003  -0.0000056   0.0000227  -0.0000033   0.0000214
           19          20          21          22
    1  -0.0000060   0.0000301  -0.0000298   0.0000120
    2  -0.0000371   0.0000149   0.0000239  -0.0000182
    3   0.0000572  -0.0000217   0.0000238   0.0000086
 Max gradient component =       1.527E-04
 RMS gradient           =       4.486E-05
 Gradient time:  CPU 218.19 s  wall 218.20 s
 Geometry Optimization Parameters
   NAtoms,    NIC,     NZ,  NCons,   NDum,   NFix, NCnnct, MaxDiis
       22     155      22       0       0       0       0       0

 Cartesian Hessian Update
 Hessian updated using BFGS update


** GEOMETRY OPTIMIZATION IN DELOCALIZED INTERNAL COORDINATES **
   Searching for a Minimum

   Optimization Cycle:   5

                       Coordinates (Angstroms)
     ATOM                X               Y               Z
      1  C        -0.0013163210    0.0023369753   -0.0012537968
      2  C         0.0015114136   -0.0374326581    1.3957209311
      3  H         0.9336625075   -0.0617923234    1.9443437783
      4  C        -1.1913997882   -0.0130636254    2.1080686558
      5  Cl       -1.1093492100   -0.0528740758    3.8525742806
      6  C        -2.4268579870    0.0531136213    1.4490088542
      7  Cl       -3.9153585101    0.0825526000    2.3402907634
      8  C        -2.4213992356    0.0937621523    0.0478440057
      9  Cl       -3.9184970943    0.1599438359   -0.8492684334
     10  C        -1.2290561417    0.0681749455   -0.6661887484
     11  H        -1.2708097895    0.0738353634   -1.7474891518
     12  C         1.2744370969   -0.0270660106   -0.7620373343
     13  C         2.3172083297   -0.8726959656   -0.3618009286
     14  H         2.1983551891   -1.5321168126    0.4875593764
     15  C         3.5042348321   -0.8867519243   -1.0837420189
     16  Cl        4.8032209248   -1.9556495572   -0.5804453247
     17  C         3.6928979946   -0.0841158848   -2.2038745616
     18  H         4.6213796626   -0.1060484125   -2.7565365890
     19  C         2.6466925616    0.7484675465   -2.5872462520
     20  Cl        2.8570513644    1.7867707246   -3.9874558336
     21  C         1.4475159050    0.7894787417   -1.8867961612
     22  H         0.6668558244    1.4706566015   -2.1980212450
   Point Group: c1    Number of degrees of freedom:    60


   Energy is  -2761.522461956

 Hessian updated using BFGS update

 60 Hessian modes will be used to form the next step
  Hessian Eigenvalues:
     0.006616    0.019211    0.019216    0.023200    0.023206    0.023256
     0.023580    0.023677    0.023678    0.023914    0.023940    0.024070
     0.024090    0.024107    0.024114    0.024119    0.024137    0.024143
     0.024149    0.150633    0.159488    0.159969    0.159978    0.160000
     0.206649    0.216378    0.234794    0.234798    0.235053    0.242761
     0.248819    0.249993    0.249996    0.250000    0.250013    0.250487
     0.264862    0.290812    0.293148    0.301033    0.301036    0.304861
     0.337823    0.356657    0.356665    0.356675    0.356737    0.358146
     0.427542    0.432122    0.432147    0.441474    0.467779    0.467813
     0.472538    0.476388    0.478200    0.478337    0.483082    0.512898

 Minimum search - taking simple RFO step
 Searching for Lamda that Minimizes Along All modes
 Value Taken    Lamda =   0.00000000
 Step Taken.  Stepsize is  0.004603

                             Maximum     Tolerance    Cnvgd?
         Gradient           0.000091      0.000300     YES
         Displacement       0.003875      0.001200      NO
         Energy change     -0.000001      0.000001      NO


 New Cartesian Coordinates Obtained by Inverse Iteration

 Displacement from previous Coordinates is:  0.016126
 ----------------------------------------------------------------
             Standard Nuclear Orientation (Angstroms)
    I     Atom           X                Y                Z
 ----------------------------------------------------------------
    1      C      -0.0012805742     0.0023959850    -0.0012556466
    2      C       0.0014094592    -0.0387657723     1.3957471749
    3      H       0.9335414672    -0.0640754714     1.9443663210
    4      C      -1.1914576281    -0.0144418665     2.1080228369
    5      Cl     -1.1093638162    -0.0560165291     3.8526245085
    6      C      -2.4268804299     0.0530923083     1.4490339822
    7      Cl     -3.9155464441     0.0826140502     2.3403310507
    8      C      -2.4213296881     0.0950877700     0.0479239422
    9      Cl     -3.9184630903     0.1628326541    -0.8492929185
   10      C      -1.2290673935     0.0695552187    -0.6661027549
   11      H      -1.2708009860     0.0761275437    -1.7473966426
   12      C       1.2743347476    -0.0269906952    -0.7619758901
   13      C       2.3177259549    -0.8716477277    -0.3610952396
   14      H       2.1992873894    -1.5305149633     0.4887845326
   15      C       3.5047643724    -0.8857757733    -1.0829907052
   16      Cl      4.8042205225    -1.9534452796    -0.5785079949
   17      C       3.6929510748    -0.0841414896    -2.2039143302
   18      H       4.6214584193    -0.1060767956    -2.7565801577
   19      C       2.6462734622     0.7474707287    -2.5880687528
   20      Cl      2.8558135007     1.7844874659    -3.9893180812
   21      C       1.4471364534     0.7885337383    -1.8875816426
   22      H       0.6662527559     1.4691807585    -2.1994993261
 ----------------------------------------------------------------
 Nuclear Repulsion Energy =        1636.77863917 hartrees
 There are       81 alpha and       81 beta electrons
 Applying Cartesian multipole field
    Component          Value
    ---------          -----
     (2,0,0)        1.00000E-11
     (0,2,0)        2.00000E-11
     (0,0,2)       -3.00000E-11
 Nucleus-field energy     =    -0.0000000251 hartrees
 Requested basis set is 6-311++G(d,p)
 There are 162 shells and 449 basis functions
 A cutoff of  1.0D-15 yielded   9923 shell pairs
 There are     82613 function pairs (     88622 Cartesian)
 Smallest overlap matrix eigenvalue = 3.18E-07
 Linear dependence detected in AO basis
 Number of orthogonalized atomic orbitals = 445
 Maximum deviation from orthogonality = 8.253E-10
 Guess from superposition of atomic densities
 Warning:  Energy on first SCF cycle will be non-variational
 SAD guess density has 162.000000 electrons

 -----------------------------------------------------------------------
  General SCF calculation program by
  Eric Jon Sundstrom, Paul Horn, Yuezhi Mao, Dmitri Zuev, Alec White,
  David Stuck, Shaama M.S., Shane Yost, Joonho Lee, David Small,
  Daniel Levine, Susi Lehtola, Hugh Burton, Evgeny Epifanovsky,
  Bang C. Huynh
 -----------------------------------------------------------------------
 Exchange:     0.2000 Hartree-Fock + 0.0800 Slater + 0.7200 B88
 Correlation:  0.1900 VWN1RPA + 0.8100 LYP
 Using SG-1 standard quadrature grid
 A restricted SCF calculation will be
 performed using DIIS
 SCF converges when DIIS error is below 1.0e-08
 ---------------------------------------
  Cycle       Energy         DIIS error
 ---------------------------------------
    1   -2765.5116967888      2.92e-02  
    2   -2761.3737587173      2.40e-03  
    3   -2761.2456951339      3.14e-03  
    4   -2761.5012042423      8.55e-04  
    5   -2761.5198083183      3.22e-04  
    6   -2761.5222407815      9.66e-05  
    7   -2761.5224498510      2.33e-05  
    8   -2761.5224601516      8.73e-06  
    9   -2761.5224621052      1.33e-06  
   10   -2761.5224621324      8.47e-07  
   11   -2761.5224621510      1.47e-07  
   12   -2761.5224621518      5.52e-08  
   13   -2761.5224621517      1.80e-08  
   14   -2761.5224621517      5.47e-09  Convergence criterion met
 ---------------------------------------
 SCF time:   CPU 623.71s  wall 624.00s 
 SCF   energy in the final basis set =    -2761.5224621517
 Total energy in the final basis set =    -2761.5224621517

 --------------------------------------------------------------

                    Orbital Energies (a.u.)
 --------------------------------------------------------------

 Alpha MOs
 -- Occupied --
********-101.5773-101.5772-101.5737-101.5737 -10.2773 -10.2754 -10.2753
-10.2682 -10.2682 -10.2312 -10.2309 -10.2184 -10.2182 -10.2173 -10.2142
-10.2141  -9.4932  -9.4918  -9.4918  -9.4883  -9.4882  -7.2582  -7.2567
 -7.2565  -7.2530  -7.2530  -7.2481  -7.2471  -7.2467  -7.2467  -7.2461
 -7.2459  -7.2430  -7.2430  -7.2427  -7.2426  -0.9529  -0.9329  -0.9015
 -0.8943  -0.8853  -0.8670  -0.8426  -0.7945  -0.7695  -0.7582  -0.7538
 -0.6703  -0.6471  -0.6250  -0.6123  -0.5588  -0.5399  -0.5335  -0.5088
 -0.5015  -0.4788  -0.4686  -0.4682  -0.4618  -0.4530  -0.4365  -0.4309
 -0.4163  -0.4024  -0.3986  -0.3884  -0.3833  -0.3730  -0.3549  -0.3524
 -0.3442  -0.3396  -0.3359  -0.3331  -0.3214  -0.2942  -0.2766  -0.2736
 -0.2635
 -- Virtual --
 -0.0782  -0.0579  -0.0529  -0.0379  -0.0276  -0.0190  -0.0124   0.0025
  0.0039   0.0107   0.0134   0.0155   0.0207   0.0283   0.0355   0.0376
  0.0441   0.0518   0.0540   0.0652   0.0690   0.0704   0.0758   0.0775
  0.0833   0.0846   0.0857   0.0908   0.0941   0.0950   0.0989   0.1052
  0.1066   0.1104   0.1139   0.1144   0.1156   0.1193   0.1278   0.1287
  0.1303   0.1304   0.1330   0.1390   0.1401   0.1458   0.1485   0.1497
  0.1570   0.1619   0.1623   0.1635   0.1685   0.1719   0.1771   0.1812
  0.1818   0.1909   0.2039   0.2056   0.2064   0.2137   0.2154   0.2159
  0.2268   0.2315   0.2333   0.2375   0.2437   0.2494   0.2540   0.2580
  0.2584   0.2636   0.2665   0.2713   0.2743   0.2772   0.2783   0.2807
  0.2832   0.2889   0.2896   0.3019   0.3029   0.3095   0.3116   0.3221
  0.3263   0.3303   0.3338   0.3416   0.3489   0.3622   0.4216   0.4242
  0.4267   0.4330   0.4344   0.4488   0.4488   0.4520   0.4552   0.4564
  0.4580   0.4632   0.4751   0.4775   0.4834   0.4961   0.4988   0.5063
  0.5072   0.5352   0.5416   0.5452   0.5558   0.5660   0.5731   0.5809
  0.5852   0.5877   0.5901   0.5986   0.6027   0.6066   0.6179   0.6349
  0.6426   0.6469   0.6515   0.6572   0.6678   0.6798   0.6825   0.6876
  0.6935   0.7036   0.7179   0.7340   0.7388   0.7413   0.7551   0.7716
  0.7821   0.8148   0.8240   0.8275   0.8337   0.8368   0.8383   0.8426
  0.8437   0.8477   0.8483   0.8496   0.8540   0.8608   0.8623   0.8634
  0.8671   0.8675   0.8730   0.8859   0.8932   0.8970   0.9008   0.9083
  0.9165   0.9183   0.9365   0.9441   0.9467   0.9505   0.9510   0.9553
  0.9574   0.9695   0.9731   0.9771   0.9892   1.0107   1.0229   1.0528
  1.0624   1.0750   1.0858   1.0893   1.0988   1.1238   1.1240   1.1680
  1.2110   1.2158   1.2183   1.2282   1.2337   1.2359   1.2400   1.2672
  1.2768   1.2945   1.3080   1.3190   1.3303   1.3427   1.3555   1.4052
  1.4384   1.4761   1.4853   1.4934   1.5297   1.5511   1.5624   1.5710
  1.5763   1.5849   1.5914   1.6032   1.6243   1.6455   1.6599   1.6849
  1.6892   1.7200   1.7616   1.7781   1.7968   1.8195   1.8283   1.8595
  1.8787   1.8868   1.8979   1.9052   1.9134   1.9241   1.9351   1.9417
  1.9552   1.9802   1.9886   2.0045   2.0426   2.0521   2.0662   2.0707
  2.0999   2.1324   2.1854   2.2169   2.2266   2.2530   2.2556   2.2565
  2.2627   2.2712   2.2939   2.2978   2.3043   2.3088   2.3173   2.3201
  2.3907   2.4095   2.4198   2.4342   2.4387   2.4798   2.5008   2.5080
  2.5205   2.5381   2.5437   2.5504   2.6109   2.6171   2.6310   2.6312
  2.6495   2.7022   2.7057   2.7260   2.7353   2.7389   2.7588   2.7652
  2.7691   2.7716   2.7839   2.7908   2.8413   2.8419   2.8454   2.9025
  2.9084   2.9680   2.9905   3.0524   3.0777   3.0963   3.1282   3.1407
  3.1595   3.1726   3.2081   3.2096   3.2211   3.3354   3.3360   3.3656
  3.4152   3.5474   3.6239   3.6659   3.6962   3.7174   3.7607   3.8144
  3.9930   4.0724   4.1058   4.1157   4.4262   4.7929   4.8194   9.7403
  9.7628   9.7831   9.7889   9.8079  23.3854  23.5504  23.8313  23.8533
 23.8719  23.9087  23.9574  24.0326  24.0348  24.0369  24.0992  24.1299
 25.7682  25.8110  25.8219  25.8312  25.8915  26.0846  26.1025  26.1119
 26.1713  26.1924  26.4594  26.6021  26.6329  26.6334  26.8563 215.7298
215.7537 215.7775 215.7850 215.8064
 --------------------------------------------------------------

          Ground-State Mulliken Net Atomic Charges

     Atom                 Charge (a.u.)
  ----------------------------------------
      1 C                     0.315102
      2 C                    -0.930605
      3 H                     0.212448
      4 C                    -0.398196
      5 Cl                    0.616218
      6 C                     0.153622
      7 Cl                    0.602718
      8 C                    -0.385190
      9 Cl                    0.615809
     10 C                    -0.932597
     11 H                     0.212189
     12 C                    -0.208714
     13 C                    -0.666904
     14 H                     0.206210
     15 C                     0.320812
     16 Cl                    0.501657
     17 C                    -0.824929
     18 H                     0.222017
     19 C                     0.318816
     20 Cl                    0.502313
     21 C                    -0.659662
     22 H                     0.206866
  ----------------------------------------
  Sum of atomic charges =     0.000000

 -----------------------------------------------------------------
                    Cartesian Multipole Moments
 -----------------------------------------------------------------
    Charge (ESU x 10^10)
                 0.0000
    Dipole Moment (Debye)
         X       0.8251      Y      -0.0158      Z      -0.4977
       Tot       0.9637
    Quadrupole Moments (Debye-Ang)
        XX    -138.5109     XY      -0.0562     YY    -135.2156
        XZ       3.1776     YZ      -0.2773     ZZ    -135.0729
    Octopole Moments (Debye-Ang^2)
       XXX     -86.4796    XXY       3.0022    XYY     -35.6555
       YYY       2.6459    XXZ      10.0439    XYZ       1.7073
       YYZ      21.0394    XZZ     -28.5391    YZZ      -1.9367
       ZZZ      58.3821
    Hexadecapole Moments (Debye-Ang^3)
      XXXX   -6893.9314   XXXY     258.1600   XXYY   -1322.1092
      XYYY     248.1985   YYYY    -805.0359   XXXZ    1349.7299
      XXYZ      94.0105   XYYZ     491.9483   YYYZ     268.0827
      XXZZ   -1767.3691   XYZZ      70.8467   YYZZ    -795.0487
      XZZZ    1432.8016   YZZZ     276.0548   ZZZZ   -3924.4677
 -----------------------------------------------------------------
 Calculating analytic gradient of the SCF energy
 Gradient of SCF Energy
            1           2           3           4           5           6
    1  -0.0000306  -0.0000075  -0.0000078   0.0000122  -0.0000181  -0.0000430
    2   0.0000024   0.0000062  -0.0000008   0.0000039   0.0000056   0.0000068
    3   0.0000144  -0.0000194   0.0000054  -0.0000153  -0.0000005   0.0000077
            7           8           9          10          11          12
    1   0.0000029   0.0000175  -0.0000054   0.0000156   0.0000016   0.0000245
    2   0.0000088   0.0000042   0.0000088  -0.0000021   0.0000045  -0.0000031
    3  -0.0000279  -0.0000253  -0.0000147   0.0000043  -0.0000101  -0.0000097
           13          14          15          16          17          18
    1  -0.0000001  -0.0000073  -0.0000312   0.0000189   0.0000035   0.0000097
    2  -0.0000059  -0.0000010   0.0000230  -0.0000261  -0.0000073  -0.0000087
    3   0.0000008   0.0000097  -0.0000032   0.0000254   0.0000160   0.0000143
           19          20          21          22
    1   0.0000034   0.0000201   0.0000161   0.0000051
    2  -0.0000263   0.0000092   0.0000005  -0.0000027
    3   0.0000369  -0.0000121   0.0000026   0.0000007
 Max gradient component =       4.301E-05
 RMS gradient           =       1.495E-05
 Gradient time:  CPU 237.03 s  wall 237.05 s
 Geometry Optimization Parameters
   NAtoms,    NIC,     NZ,  NCons,   NDum,   NFix, NCnnct, MaxDiis
       22     155      22       0       0       0       0       0

 Cartesian Hessian Update
 Hessian updated using BFGS update


** GEOMETRY OPTIMIZATION IN DELOCALIZED INTERNAL COORDINATES **
   Searching for a Minimum

   Optimization Cycle:   6

                       Coordinates (Angstroms)
     ATOM                X               Y               Z
      1  C        -0.0012805742    0.0023959850   -0.0012556466
      2  C         0.0014094592   -0.0387657723    1.3957471749
      3  H         0.9335414672   -0.0640754714    1.9443663210
      4  C        -1.1914576281   -0.0144418665    2.1080228369
      5  Cl       -1.1093638162   -0.0560165291    3.8526245085
      6  C        -2.4268804299    0.0530923083    1.4490339822
      7  Cl       -3.9155464441    0.0826140502    2.3403310507
      8  C        -2.4213296881    0.0950877700    0.0479239422
      9  Cl       -3.9184630903    0.1628326541   -0.8492929185
     10  C        -1.2290673935    0.0695552187   -0.6661027549
     11  H        -1.2708009860    0.0761275437   -1.7473966426
     12  C         1.2743347476   -0.0269906952   -0.7619758901
     13  C         2.3177259549   -0.8716477277   -0.3610952396
     14  H         2.1992873894   -1.5305149633    0.4887845326
     15  C         3.5047643724   -0.8857757733   -1.0829907052
     16  Cl        4.8042205225   -1.9534452796   -0.5785079949
     17  C         3.6929510748   -0.0841414896   -2.2039143302
     18  H         4.6214584193   -0.1060767956   -2.7565801577
     19  C         2.6462734622    0.7474707287   -2.5880687528
     20  Cl        2.8558135007    1.7844874659   -3.9893180812
     21  C         1.4471364534    0.7885337383   -1.8875816426
     22  H         0.6662527559    1.4691807585   -2.1994993261
   Point Group: c1    Number of degrees of freedom:    60


   Energy is  -2761.522462152

 Hessian updated using BFGS update

 60 Hessian modes will be used to form the next step
  Hessian Eigenvalues:
     0.006322    0.019210    0.019216    0.023107    0.023205    0.023211
     0.023578    0.023677    0.023678    0.023917    0.023940    0.024060
     0.024090    0.024108    0.024114    0.024118    0.024137    0.024143
     0.024161    0.148293    0.157548    0.159970    0.159973    0.160000
     0.197866    0.216558    0.234796    0.234807    0.235248    0.242993
     0.249040    0.249996    0.250000    0.250000    0.250024    0.251795
     0.264823    0.279024    0.296800    0.301036    0.301052    0.308527
     0.332799    0.356659    0.356665    0.356675    0.356692    0.359119
     0.426791    0.432127    0.432223    0.437902    0.467763    0.467818
     0.471883    0.476798    0.478202    0.478649    0.482227    0.518035

 Minimum search - taking simple RFO step
 Searching for Lamda that Minimizes Along All modes
 Value Taken    Lamda =   0.00000000
 Step Taken.  Stepsize is  0.000728

                             Maximum     Tolerance    Cnvgd?
         Gradient           0.000031      0.000300     YES
         Displacement       0.000546      0.001200     YES
         Energy change     -0.000000      0.000001     YES

 Final energy is   -2761.5224621516572     


 ******************************
 **  OPTIMIZATION CONVERGED  **
 ******************************

                       Coordinates (Angstroms)
     ATOM                X               Y               Z
      1  C        -0.0012805742    0.0023959850   -0.0012556466
      2  C         0.0014094592   -0.0387657723    1.3957471749
      3  H         0.9335414672   -0.0640754714    1.9443663210
      4  C        -1.1914576281   -0.0144418665    2.1080228369
      5  Cl       -1.1093638162   -0.0560165291    3.8526245085
      6  C        -2.4268804299    0.0530923083    1.4490339822
      7  Cl       -3.9155464441    0.0826140502    2.3403310507
      8  C        -2.4213296881    0.0950877700    0.0479239422
      9  Cl       -3.9184630903    0.1628326541   -0.8492929185
     10  C        -1.2290673935    0.0695552187   -0.6661027549
     11  H        -1.2708009860    0.0761275437   -1.7473966426
     12  C         1.2743347476   -0.0269906952   -0.7619758901
     13  C         2.3177259549   -0.8716477277   -0.3610952396
     14  H         2.1992873894   -1.5305149633    0.4887845326
     15  C         3.5047643724   -0.8857757733   -1.0829907052
     16  Cl        4.8042205225   -1.9534452796   -0.5785079949
     17  C         3.6929510748   -0.0841414896   -2.2039143302
     18  H         4.6214584193   -0.1060767956   -2.7565801577
     19  C         2.6462734622    0.7474707287   -2.5880687528
     20  Cl        2.8558135007    1.7844874659   -3.9893180812
     21  C         1.4471364534    0.7885337383   -1.8875816426
     22  H         0.6662527559    1.4691807585   -2.1994993261

Z-matrix Print:
$molecule
0 1
Cl
C  1 1.735341
C  2 1.401750 1 121.082225
C  3 1.389955 2 121.085495 1 -179.908913 0
H  4 1.082119 3 118.693264 2 178.332683 0
C  4 1.397853 3 120.661573 2 -0.062802 0
C  6 1.397612 4 118.588694 3 0.013199 0
H  7 1.081894 6 120.611755 4 -178.342352 0
C  7 1.389554 6 120.677278 4 0.048260 0
C  6 1.485514 4 120.771798 3 179.911449 0
C  10 1.400689 6 120.393859 4 40.841987 0
H  11 1.081828 10 120.595158 6 1.764976 0
C  11 1.389352 10 119.632587 6 -179.940783 0
C  13 1.390930 11 121.863707 10 -0.083087 0
H  14 1.080762 13 121.157621 11 -179.925565 0
C  14 1.390864 13 117.733621 11 -0.000000 0
C  16 1.389386 14 121.902459 13 0.133193 0
H  17 1.081864 16 119.703074 14 178.267731 0
Cl 3 1.746710 2 120.743415 1 -0.608917 0
Cl 9 1.747027 7 118.107391 6 -179.524025 0
Cl 13 1.755793 11 119.204020 10 -179.484590 0
Cl 16 1.755849 14 118.808390 13 179.642558 0
$end


 --------------------------------------------------------------

                    Orbital Energies (a.u.)
 --------------------------------------------------------------

 Alpha MOs
 -- Occupied --
********-101.5773-101.5772-101.5737-101.5737 -10.2773 -10.2754 -10.2753
-10.2682 -10.2682 -10.2312 -10.2309 -10.2184 -10.2182 -10.2173 -10.2142
-10.2141  -9.4932  -9.4918  -9.4918  -9.4883  -9.4882  -7.2582  -7.2567
 -7.2565  -7.2530  -7.2530  -7.2481  -7.2471  -7.2467  -7.2467  -7.2461
 -7.2459  -7.2430  -7.2430  -7.2427  -7.2426  -0.9529  -0.9329  -0.9015
 -0.8943  -0.8853  -0.8670  -0.8426  -0.7945  -0.7695  -0.7582  -0.7538
 -0.6703  -0.6471  -0.6250  -0.6123  -0.5588  -0.5399  -0.5335  -0.5088
 -0.5015  -0.4788  -0.4686  -0.4682  -0.4618  -0.4530  -0.4365  -0.4309
 -0.4163  -0.4024  -0.3986  -0.3884  -0.3833  -0.3730  -0.3549  -0.3524
 -0.3442  -0.3396  -0.3359  -0.3331  -0.3214  -0.2942  -0.2766  -0.2736
 -0.2635
 -- Virtual --
 -0.0782  -0.0579  -0.0529  -0.0379  -0.0276  -0.0190  -0.0124   0.0025
  0.0039   0.0107   0.0134   0.0155   0.0207   0.0283   0.0355   0.0376
  0.0441   0.0518   0.0540   0.0652   0.0690   0.0704   0.0758   0.0775
  0.0833   0.0846   0.0857   0.0908   0.0941   0.0950   0.0989   0.1052
  0.1066   0.1104   0.1139   0.1144   0.1156   0.1193   0.1278   0.1287
  0.1303   0.1304   0.1330   0.1390   0.1401   0.1458   0.1485   0.1497
  0.1570   0.1619   0.1623   0.1635   0.1685   0.1719   0.1771   0.1812
  0.1818   0.1909   0.2039   0.2056   0.2064   0.2137   0.2154   0.2159
  0.2268   0.2315   0.2333   0.2375   0.2437   0.2494   0.2540   0.2580
  0.2584   0.2636   0.2665   0.2713   0.2743   0.2772   0.2783   0.2807
  0.2832   0.2889   0.2896   0.3019   0.3029   0.3095   0.3116   0.3221
  0.3263   0.3303   0.3338   0.3416   0.3489   0.3622   0.4216   0.4242
  0.4267   0.4330   0.4344   0.4488   0.4488   0.4520   0.4552   0.4564
  0.4580   0.4632   0.4751   0.4775   0.4834   0.4961   0.4988   0.5063
  0.5072   0.5352   0.5416   0.5452   0.5558   0.5660   0.5731   0.5809
  0.5852   0.5877   0.5901   0.5986   0.6027   0.6066   0.6179   0.6349
  0.6426   0.6469   0.6515   0.6572   0.6678   0.6798   0.6825   0.6876
  0.6935   0.7036   0.7179   0.7340   0.7388   0.7413   0.7551   0.7716
  0.7821   0.8148   0.8240   0.8275   0.8337   0.8368   0.8383   0.8426
  0.8437   0.8477   0.8483   0.8496   0.8540   0.8608   0.8623   0.8634
  0.8671   0.8675   0.8730   0.8859   0.8932   0.8970   0.9008   0.9083
  0.9165   0.9183   0.9365   0.9441   0.9467   0.9505   0.9510   0.9553
  0.9574   0.9695   0.9731   0.9771   0.9892   1.0107   1.0229   1.0528
  1.0624   1.0750   1.0858   1.0893   1.0988   1.1238   1.1240   1.1680
  1.2110   1.2158   1.2183   1.2282   1.2337   1.2359   1.2400   1.2672
  1.2768   1.2945   1.3080   1.3190   1.3303   1.3427   1.3555   1.4052
  1.4384   1.4761   1.4853   1.4934   1.5297   1.5511   1.5624   1.5710
  1.5763   1.5849   1.5914   1.6032   1.6243   1.6455   1.6599   1.6849
  1.6892   1.7200   1.7616   1.7781   1.7968   1.8195   1.8283   1.8595
  1.8787   1.8868   1.8979   1.9052   1.9134   1.9241   1.9351   1.9417
  1.9552   1.9802   1.9886   2.0045   2.0426   2.0521   2.0662   2.0707
  2.0999   2.1324   2.1854   2.2169   2.2266   2.2530   2.2556   2.2565
  2.2627   2.2712   2.2939   2.2978   2.3043   2.3088   2.3173   2.3201
  2.3907   2.4095   2.4198   2.4342   2.4387   2.4798   2.5008   2.5080
  2.5205   2.5381   2.5437   2.5504   2.6109   2.6171   2.6310   2.6312
  2.6495   2.7022   2.7057   2.7260   2.7353   2.7389   2.7588   2.7652
  2.7691   2.7716   2.7839   2.7908   2.8413   2.8419   2.8454   2.9025
  2.9084   2.9680   2.9905   3.0524   3.0777   3.0963   3.1282   3.1407
  3.1595   3.1726   3.2081   3.2096   3.2211   3.3354   3.3360   3.3656
  3.4152   3.5474   3.6239   3.6659   3.6962   3.7174   3.7607   3.8144
  3.9930   4.0724   4.1058   4.1157   4.4262   4.7929   4.8194   9.7403
  9.7628   9.7831   9.7889   9.8079  23.3854  23.5504  23.8313  23.8533
 23.8719  23.9087  23.9574  24.0326  24.0348  24.0369  24.0992  24.1299
 25.7682  25.8110  25.8219  25.8312  25.8915  26.0846  26.1025  26.1119
 26.1713  26.1924  26.4594  26.6021  26.6329  26.6334  26.8563 215.7298
215.7537 215.7775 215.7850 215.8064
 --------------------------------------------------------------

          Ground-State Mulliken Net Atomic Charges

     Atom                 Charge (a.u.)
  ----------------------------------------
      1 C                     0.315102
      2 C                    -0.930605
      3 H                     0.212448
      4 C                    -0.398196
      5 Cl                    0.616218
      6 C                     0.153622
      7 Cl                    0.602718
      8 C                    -0.385190
      9 Cl                    0.615809
     10 C                    -0.932597
     11 H                     0.212189
     12 C                    -0.208714
     13 C                    -0.666904
     14 H                     0.206210
     15 C                     0.320812
     16 Cl                    0.501657
     17 C                    -0.824929
     18 H                     0.222017
     19 C                     0.318816
     20 Cl                    0.502313
     21 C                    -0.659662
     22 H                     0.206866
  ----------------------------------------
  Sum of atomic charges =     0.000000

 -----------------------------------------------------------------
                    Cartesian Multipole Moments
 -----------------------------------------------------------------
    Charge (ESU x 10^10)
                 0.0000
    Dipole Moment (Debye)
         X       0.8251      Y      -0.0158      Z      -0.4977
       Tot       0.9637
    Quadrupole Moments (Debye-Ang)
        XX    -138.5109     XY      -0.0562     YY    -135.2156
        XZ       3.1776     YZ      -0.2773     ZZ    -135.0729
    Octopole Moments (Debye-Ang^2)
       XXX     -86.4796    XXY       3.0022    XYY     -35.6555
       YYY       2.6459    XXZ      10.0439    XYZ       1.7073
       YYZ      21.0394    XZZ     -28.5391    YZZ      -1.9367
       ZZZ      58.3821
    Hexadecapole Moments (Debye-Ang^3)
      XXXX   -6893.9314   XXXY     258.1600   XXYY   -1322.1092
      XYYY     248.1985   YYYY    -805.0359   XXXZ    1349.7299
      XXYZ      94.0105   XYYZ     491.9483   YYYZ     268.0827
      XXZZ   -1767.3691   XYZZ      70.8467   YYZZ    -795.0487
      XZZZ    1432.8016   YZZZ     276.0548   ZZZZ   -3924.4677
 -----------------------------------------------------------------
Archival summary:
1\1\december\OPT\ProcedureUnspecified\BasisUnspecified\l5125\taweetha\ThuJan1616:48:122020ThuJan1616:48:122020\0\\#,OPT,ProcedureUnspecified,BasisUnspecified,\\0,1\Cl\C,1,1.73534\C,2,1.40175,1,121.082\C,3,1.38996,2,121.085,1,-179.909,0\H,4,1.08212,3,118.693,2,178.333,0\C,4,1.39785,3,120.662,2,-0.0628025,0\C,6,1.39761,4,118.589,3,0.0131987,0\H,7,1.08189,6,120.612,4,-178.342,0\C,7,1.38955,6,120.677,4,0.04826,0\C,6,1.48551,4,120.772,3,179.911,0\C,10,1.40069,6,120.394,4,40.842,0\H,11,1.08183,10,120.595,6,1.76498,0\C,11,1.38935,10,119.633,6,-179.941,0\C,13,1.39093,11,121.864,10,-0.0830873,0\H,14,1.08076,13,121.158,11,-179.926,0\C,14,1.39086,13,117.734,11,-0,0\C,16,1.38939,14,121.902,13,0.133193,0\H,17,1.08186,16,119.703,14,178.268,0\Cl,3,1.74671,2,120.743,1,-0.608917,0\Cl,9,1.74703,7,118.107,6,-179.524,0\Cl,13,1.75579,11,119.204,10,-179.485,0\Cl,16,1.75585,14,118.808,13,179.643,0\\\@

 Total job time:  4911.98s(wall), 4911.54s(cpu) 
 Thu Jan 16 16:48:12 2020

        *************************************************************
        *                                                           *
        *  Thank you very much for using Q-Chem.  Have a nice day.  *
        *                                                           *
        *************************************************************


 
User input: 2 of 2 
 
                  Welcome to Q-Chem
     A Quantum Leap Into The Future Of Chemistry


 Q-Chem 5.2 (devel), Q-Chem, Inc., Pleasanton, CA (2019)

 Yihan Shao,  Zhengting Gan,  E. Epifanovsky,  A. T. B. Gilbert,  M. Wormit,  
 J. Kussmann,  A. W. Lange,  A. Behn,  Jia Deng,  Xintian Feng,  D. Ghosh,  
 M. Goldey,  P. R. Horn,  L. D. Jacobson,  I. Kaliman,  T. Kus,  A. Landau,  
 Jie Liu,  E. I. Proynov,  R. M. Richard,  R. P. Steele,  E. J. Sundstrom,  
 H. L. Woodcock III,  P. M. Zimmerman,  D. Zuev,  B. Albrecht,  E. Alguire,  
 S. A. Baeppler,  D. Barton,  Z. Benda,  Y. A. Bernard,  E. J. Berquist,  
 K. B. Bravaya,  H. Burton,  D. Casanova,  Chun-Min Chang,  Yunqing Chen,  
 A. Chien,  K. D. Closser,  M. P. Coons,  S. Coriani,  S. Dasgupta,  
 A. L. Dempwolff,  M. Diedenhofen,  Hainam Do,  R. G. Edgar,  Po-Tung Fang,  
 S. Faraji,  S. Fatehi,  Qingguo Feng,  K. D. Fenk,  J. Fosso-Tande,  
 J. Gayvert,  Qinghui Ge,  A. Ghysels,  G. Gidofalvi,  J. Gomes,  
 J. Gonthier,  A. Gunina,  D. Hait,  M. W. D. Hanson-Heine,  
 P. H. P. Harbach,  A. W. Hauser,  M. F. Herbst,  J. E. Herr,  
 E. G. Hohenstein,  Z. C. Holden,  Kerwin Hui,  B. C. Huynh,  T.-C. Jagau,  
 Hyunjun Ji,  B. Kaduk,  K. Khistyaev,  Jaehoon Kim,  P. Klunzinger,  K. Koh,  
 D. Kosenkov,  L. Koulias,  T. Kowalczyk,  C. M. Krauter,  A. Kunitsa,  
 Ka Un Lao,  A. Laurent,  K. V. Lawler,  Joonho Lee,  D. Lefrancois,  
 S. Lehtola,  D. S. Levine,  Yi-Pei Li,  You-Sheng Lin,  Fenglai Liu,  
 E. Livshits,  A. Luenser,  P. Manohar,  E. Mansoor,  S. F. Manzer,  
 Shan-Ping Mao,  Yuezhi Mao,  N. Mardirossian,  A. V. Marenich,  
 T. Markovich,  L. A. Martinez-Martinez,  S. A. Maurer,  N. J. Mayhall,  
 S. C. McKenzie,  J.-M. Mewes,  P. Morgante,  A. F. Morrison,  
 J. W. Mullinax,  K. Nanda,  T. S. Nguyen-Beck,  R. Olivares-Amaya,  
 J. A. Parkhill,  Zheng Pei,  T. M. Perrine,  F. Plasser,  P. Pokhilko,  
 S. Prager,  A. Prociuk,  E. Ramos,  D. R. Rehn,  F. Rob,  M. Scheurer,  
 M. Schneider,  N. Sergueev,  S. M. Sharada,  S. Sharma,  D. W. Small,  
 T. Stauch,  T. Stein,  Yu-Chuan Su,  A. J. W. Thom,  A. Tkatchenko,  
 T. Tsuchimochi,  N. M. Tubman,  L. Vogt,  M. L. Vidal,  O. Vydrov,  
 M. A. Watson,  J. Wenzel,  M. de Wergifosse,  T. A. Wesolowski,  A. White,  
 J. Witte,  A. Yamada,  Jun Yang,  K. Yao,  S. Yeganeh,  S. R. Yost,  
 Zhi-Qiang You,  A. Zech,  Igor Ying Zhang,  Xing Zhang,  Yan Zhao,  
 Ying Zhu,  B. R. Brooks,  G. K. L. Chan,  C. J. Cramer,  M. S. Gordon,  
 W. J. Hehre,  A. Klamt,  M. W. Schmidt,  C. D. Sherrill,  D. G. Truhlar,  
 A. Aspuru-Guzik,  R. Baer,  A. T. Bell,  N. A. Besley,  Jeng-Da Chai,  
 A. E. DePrince, III,  R. A. DiStasio Jr.,  A. Dreuw,  B. D. Dunietz,  
 T. R. Furlani,  Chao-Ping Hsu,  Yousung Jung,  Jing Kong,  D. S. Lambrecht,  
 WanZhen Liang,  C. Ochsenfeld,  V. A. Rassolov,  L. V. Slipchenko,  
 J. E. Subotnik,  T. Van Voorhis,  J. M. Herbert,  A. I. Krylov,  
 P. M. W. Gill,  M. Head-Gordon

 Contributors to earlier versions of Q-Chem not listed above: 
 R. D. Adamson,  B. Austin,  J. Baker,  G. J. O. Beran,  K. Brandhorst,  
 S. T. Brown,  E. F. C. Byrd,  A. K. Chakraborty,  C.-L. Cheng,  
 Siu Hung Chien,  D. M. Chipman,  D. L. Crittenden,  H. Dachsel,  
 R. J. Doerksen,  A. D. Dutoi,  L. Fusti-Molnar,  W. A. Goddard III,  
 A. Golubeva-Zadorozhnaya,  S. R. Gwaltney,  G. Hawkins,  A. Heyden,  
 S. Hirata,  G. Kedziora,  F. J. Keil,  C. Kelley,  Jihan Kim,  R. A. King,  
 R. Z. Khaliullin,  P. P. Korambath,  W. Kurlancheek,  A. M. Lee,  M. S. Lee,  
 S. V. Levchenko,  Ching Yeh Lin,  D. Liotard,  R. C. Lochan,  I. Lotan,  
 P. E. Maslen,  N. Nair,  D. P. O'Neill,  D. Neuhauser,  E. Neuscamman,  
 C. M. Oana,  R. Olson,  B. Peters,  R. Peverati,  P. A. Pieniazek,  
 Y. M. Rhee,  J. Ritchie,  M. A. Rohrdanz,  E. Rosta,  N. J. Russ,  
 H. F. Schaefer III,  N. E. Schultz,  N. Shenvi,  A. C. Simmonett,  A. Sodt,  
 D. Stuck,  K. S. Thanthiriwatte,  V. Vanovschi,  Tao Wang,  A. Warshel,  
 C. F. Williams,  Q. Wu,  X. Xu,  W. Zhang

 Please cite Q-Chem as follows:
 Y. Shao et al., Mol. Phys. 113, 184-215 (2015)
 DOI: 10.1080/00268976.2014.952696

 Q-Chem 5.2.1 for Intel X86 EM64T Linux

 Parts of Q-Chem use Armadillo 8.300.2 (Tropical Shenanigans).
 http://arma.sourceforge.net/

 Q-Chem begins on Thu Jan 16 16:48:12 2020  

Host: 
0

     Scratch files written to /scratch/taweetham/qchem16639//
NAlpha2: 162
NElect   162
Mult     1
The previous job contains 0 fragments, simply inherited here

 Q-Chem warning in module libgen/rem_setup.C, line 2168:

 Setting Thresh to 1e-14


Checking the input file for inconsistencies... 	...done.

--------------------------------------------------------------
User input:
--------------------------------------------------------------

$MOLECULE
READ
$END

$REM
   JOB_TYPE 	FREQUENCY
   BASIS 	6-311++G**
   METHOD	B3LYP
   SCF_GUESS_ALWAYS     TRUE
   S2THRESH     15
   THRESH       15
   MEM_TOTAL    10000
$END

--------------------------------------------------------------
 ----------------------------------------------------------------
             Standard Nuclear Orientation (Angstroms)
    I     Atom           X                Y                Z
 ----------------------------------------------------------------
    1      C       0.2231721536    -0.0034134272     0.0020249559
    2      C       0.9359272833     1.1254705906     0.4154489625
    3      H       0.4162966206     2.0067558758     0.7673208843
    4      C       2.3254803293     1.1263351149     0.4141283651
    5      Cl      3.1481676526     2.5690480679     0.9562240600
    6      C       3.0497311893    -0.0005933240     0.0011033538
    7      Cl      4.7850682909     0.0027143531    -0.0005405116
    8      C       2.3278119735    -1.1292226328    -0.4111251058
    9      Cl      3.1546871044    -2.5679265302    -0.9564731617
   10      C       0.9378584216    -1.1312962995    -0.4116129032
   11      H       0.4197505341    -2.0138038393    -0.7633599981
   12      C      -1.2623412491    -0.0022667478     0.0006354832
   13      C      -1.9684520499     1.1296220579    -0.4272094403
   14      H      -1.4435540979     2.0050158120    -0.7858140560
   15      C      -3.3577403099     1.1144469324    -0.4208285902
   16      Cl     -4.2347602566     2.5343409636    -0.9664880252
   17      C      -4.0787456339     0.0007920020    -0.0031857382
   18      H      -5.1595053828     0.0026763405    -0.0043594809
   19      C      -3.3614856289    -1.1142841977     0.4173266646
   20      Cl     -4.2400807789    -2.5319161938     0.9661440361
   21      C      -1.9722783960    -1.1321877014     0.4263075721
   22      H      -1.4490103825    -2.0074896248     0.7874024150
 ----------------------------------------------------------------
 Molecular Point Group                 C1    NOp =  1
 Largest Abelian Subgroup              C1    NOp =  1
 Nuclear Repulsion Energy =        1636.77863917 hartrees
 There are       81 alpha and       81 beta electrons
 Requested basis set is 6-311++G(d,p)
 There are 162 shells and 449 basis functions

 Total QAlloc Memory Limit  10000 MB
 Mega-Array Size       188 MB
 MEM_STATIC part       192 MB
 A cutoff of  1.0D-15 yielded   9923 shell pairs
 There are     82613 function pairs (     88622 Cartesian)
 Smallest overlap matrix eigenvalue = 3.18E-07
 Linear dependence detected in AO basis
 Number of orthogonalized atomic orbitals = 445
 Maximum deviation from orthogonality = 3.273E-10
 Guess from superposition of atomic densities
 Warning:  Energy on first SCF cycle will be non-variational
 SAD guess density has 162.000000 electrons

 -----------------------------------------------------------------------
  General SCF calculation program by
  Eric Jon Sundstrom, Paul Horn, Yuezhi Mao, Dmitri Zuev, Alec White,
  David Stuck, Shaama M.S., Shane Yost, Joonho Lee, David Small,
  Daniel Levine, Susi Lehtola, Hugh Burton, Evgeny Epifanovsky,
  Bang C. Huynh
 -----------------------------------------------------------------------
 Exchange:     0.2000 Hartree-Fock + 0.0800 Slater + 0.7200 B88
 Correlation:  0.1900 VWN1RPA + 0.8100 LYP
 Using SG-1 standard quadrature grid
 A restricted SCF calculation will be
 performed using DIIS
 SCF converges when DIIS error is below 1.0e-08
 ---------------------------------------
  Cycle       Energy         DIIS error
 ---------------------------------------
    1   -2765.5113607485      2.92e-02  
    2   -2761.3734793333      2.40e-03  
    3   -2761.2454352731      3.14e-03  
    4   -2761.5009424795      8.55e-04  
    5   -2761.5195397906      3.22e-04  
    6   -2761.5219720466      9.66e-05  
    7   -2761.5221811540      2.33e-05  
    8   -2761.5221914491      8.73e-06  
    9   -2761.5221934019      1.33e-06  
   10   -2761.5221934292      8.44e-07  
   11   -2761.5221934477      1.47e-07  
   12   -2761.5221934481      5.53e-08  
   13   -2761.5221934482      1.80e-08  
   14   -2761.5221934483      5.47e-09  Convergence criterion met
 ---------------------------------------
 SCF time:   CPU 629.45s  wall 630.00s 
 SCF   energy in the final basis set =    -2761.5221934483
 Total energy in the final basis set =    -2761.5221934483

 --------------------------------------------------------------

                    Orbital Energies (a.u.)
 --------------------------------------------------------------

 Alpha MOs
 -- Occupied --
********-101.5773-101.5772-101.5736-101.5736 -10.2773 -10.2754 -10.2753
-10.2682 -10.2681 -10.2312 -10.2309 -10.2184 -10.2182 -10.2173 -10.2142
-10.2141  -9.4931  -9.4919  -9.4918  -9.4882  -9.4882  -7.2579  -7.2567
 -7.2567  -7.2529  -7.2529  -7.2481  -7.2472  -7.2467  -7.2466  -7.2460
 -7.2460  -7.2430  -7.2430  -7.2426  -7.2425  -0.9528  -0.9329  -0.9015
 -0.8943  -0.8853  -0.8670  -0.8426  -0.7945  -0.7695  -0.7582  -0.7538
 -0.6703  -0.6471  -0.6250  -0.6123  -0.5588  -0.5399  -0.5335  -0.5088
 -0.5015  -0.4788  -0.4686  -0.4682  -0.4618  -0.4530  -0.4365  -0.4309
 -0.4163  -0.4024  -0.3986  -0.3884  -0.3833  -0.3730  -0.3549  -0.3524
 -0.3442  -0.3396  -0.3359  -0.3331  -0.3213  -0.2942  -0.2766  -0.2736
 -0.2635
 -- Virtual --
 -0.0781  -0.0579  -0.0529  -0.0379  -0.0275  -0.0190  -0.0123   0.0026
  0.0039   0.0107   0.0134   0.0157   0.0207   0.0283   0.0356   0.0378
  0.0441   0.0519   0.0540   0.0652   0.0690   0.0705   0.0758   0.0775
  0.0833   0.0847   0.0859   0.0909   0.0941   0.0949   0.0990   0.1052
  0.1066   0.1106   0.1139   0.1143   0.1155   0.1193   0.1279   0.1288
  0.1302   0.1304   0.1330   0.1392   0.1401   0.1459   0.1487   0.1498
  0.1571   0.1618   0.1625   0.1635   0.1685   0.1723   0.1770   0.1812
  0.1819   0.1909   0.2046   0.2055   0.2065   0.2140   0.2153   0.2159
  0.2268   0.2318   0.2333   0.2375   0.2435   0.2494   0.2540   0.2575
  0.2584   0.2635   0.2664   0.2716   0.2743   0.2773   0.2783   0.2808
  0.2833   0.2894   0.2895   0.3022   0.3033   0.3104   0.3116   0.3221
  0.3262   0.3303   0.3337   0.3416   0.3491   0.3622   0.4215   0.4239
  0.4267   0.4330   0.4343   0.4488   0.4489   0.4519   0.4551   0.4563
  0.4580   0.4631   0.4751   0.4773   0.4832   0.4962   0.4987   0.5061
  0.5071   0.5354   0.5415   0.5452   0.5558   0.5660   0.5732   0.5809
  0.5851   0.5880   0.5902   0.5985   0.6028   0.6065   0.6178   0.6350
  0.6426   0.6469   0.6514   0.6571   0.6680   0.6799   0.6826   0.6877
  0.6936   0.7036   0.7179   0.7340   0.7389   0.7414   0.7553   0.7716
  0.7821   0.8148   0.8240   0.8273   0.8339   0.8367   0.8385   0.8426
  0.8437   0.8477   0.8483   0.8496   0.8540   0.8609   0.8623   0.8635
  0.8668   0.8675   0.8731   0.8860   0.8934   0.8970   0.9009   0.9083
  0.9166   0.9184   0.9364   0.9442   0.9467   0.9506   0.9508   0.9553
  0.9575   0.9695   0.9732   0.9771   0.9892   1.0107   1.0228   1.0527
  1.0624   1.0750   1.0858   1.0893   1.0988   1.1238   1.1242   1.1680
  1.2110   1.2158   1.2183   1.2282   1.2337   1.2359   1.2401   1.2672
  1.2770   1.2945   1.3080   1.3189   1.3303   1.3427   1.3555   1.4053
  1.4384   1.4761   1.4854   1.4934   1.5297   1.5511   1.5624   1.5710
  1.5763   1.5849   1.5914   1.6031   1.6243   1.6455   1.6599   1.6849
  1.6892   1.7199   1.7616   1.7782   1.7968   1.8195   1.8282   1.8595
  1.8787   1.8868   1.8979   1.9052   1.9134   1.9240   1.9350   1.9417
  1.9552   1.9801   1.9887   2.0046   2.0426   2.0521   2.0662   2.0707
  2.1000   2.1324   2.1854   2.2169   2.2266   2.2530   2.2555   2.2565
  2.2627   2.2712   2.2939   2.2978   2.3043   2.3090   2.3173   2.3202
  2.3907   2.4095   2.4199   2.4340   2.4390   2.4799   2.5008   2.5081
  2.5205   2.5380   2.5437   2.5504   2.6109   2.6171   2.6310   2.6312
  2.6496   2.7022   2.7057   2.7260   2.7353   2.7389   2.7588   2.7652
  2.7691   2.7716   2.7839   2.7909   2.8413   2.8418   2.8454   2.9025
  2.9084   2.9680   2.9905   3.0524   3.0777   3.0963   3.1281   3.1407
  3.1595   3.1727   3.2081   3.2097   3.2211   3.3354   3.3360   3.3656
  3.4152   3.5474   3.6239   3.6659   3.6962   3.7175   3.7607   3.8144
  3.9930   4.0724   4.1058   4.1157   4.4262   4.7929   4.8194   9.7403
  9.7628   9.7831   9.7888   9.8080  23.3854  23.5504  23.8313  23.8533
 23.8719  23.9087  23.9574  24.0326  24.0348  24.0369  24.0992  24.1299
 25.7685  25.8107  25.8214  25.8306  25.8916  26.0846  26.1025  26.1119
 26.1712  26.1925  26.4596  26.6020  26.6327  26.6333  26.8563 215.7299
215.7537 215.7776 215.7850 215.8064
 --------------------------------------------------------------

          Ground-State Mulliken Net Atomic Charges

     Atom                 Charge (a.u.)
  ----------------------------------------
      1 C                     0.297267
      2 C                    -0.923659
      3 H                     0.212692
      4 C                    -0.386429
      5 Cl                    0.615951
      6 C                     0.141249
      7 Cl                    0.603541
      8 C                    -0.382475
      9 Cl                    0.615713
     10 C                    -0.928643
     11 H                     0.212292
     12 C                    -0.209008
     13 C                    -0.666349
     14 H                     0.206118
     15 C                     0.325021
     16 Cl                    0.500414
     17 C                    -0.826454
     18 H                     0.222082
     19 C                     0.322425
     20 Cl                    0.501060
     21 C                    -0.659251
     22 H                     0.206446
  ----------------------------------------
  Sum of atomic charges =     0.000000

 -----------------------------------------------------------------
                    Cartesian Multipole Moments
 -----------------------------------------------------------------
    Charge (ESU x 10^10)
                 0.0000
    Dipole Moment (Debye)
         X      -0.9631      Y      -0.0048      Z       0.0004
       Tot       0.9631
    Quadrupole Moments (Debye-Ang)
        XX    -140.8254     XY      -0.0054     YY    -133.3006
        XZ      -0.0018     YZ       0.5375     ZZ    -135.0960
    Octopole Moments (Debye-Ang^2)
       XXX      -0.5983    XXY       0.0587    XYY      13.1030
       YYY       0.0077    XXZ      -0.0730    XYZ      -2.2885
       YYZ       0.0115    XZZ       9.0656    YZZ      -0.0048
       ZZZ       0.0014
    Hexadecapole Moments (Debye-Ang^3)
      XXXX   -8447.8063   XXXY      -0.2339   XXYY   -1892.4711
      XYYY       0.0956   YYYY   -2480.9364   XXXZ      -0.0308
      XXYZ      11.3549   XYYZ      -0.2057   YYYZ       6.6905
      XXZZ   -1545.1977   XYZZ       0.0290   YYZZ    -499.6115
      XZZZ      -0.1984   YZZZ       1.9490   ZZZZ    -501.4120
 -----------------------------------------------------------------
 Calculating MO derivatives via CPSCF
    1     0    69    0.0208716  
    2     0    69    0.0066329  
    3     0    69    0.0006118  
    4     2    67    0.0000484  
    5    63     6    0.0000032  
    6    69     0    0.0000002  Converged
 Time for AOints: 999.5 s (CPU) 999.6 s (wall)
 ------------------------------------------------------------------------------
                     AOints        : Timing summary (seconds)
 ------------------------------------------------------------------------------
     job step          cpu (% of tot)      sys (% of tot)     wall (% of tot)
 ------------------------------------------------------------------------------
  AOints            0.9995E+03 ( 9.2)   0.6000E-05 ( 2.0)   0.9996E+03 ( 9.2)
 ------------------------------------------------------------------------------
   Grand Totals     0.1086E+05          0.3050E-03          0.1086E+05
 ------------------------------------------------------------------------------
 Polarizability Matrix (a.u.)
            1           2           3
    1-298.0133806  -0.0236964   0.0365418
    2  -0.0236964-224.3986578   0.2470167
    3   0.0365418   0.2470167-120.0009468
 Calculating analytic Hessian of the SCF energy

 Direct stationary perturbation theory relativistic correction:

 rels  =       3.985538345037
 relv  =     -15.184811613023
 rel2e =       4.050557503705
 E_rel =      -7.148715764281

 Hessian of the SCF Energy
            1           2           3           4           5           6
    1   0.6339797   0.0000223   0.0001641  -0.1656831  -0.1020799  -0.0415092
    2   0.0000223   0.6138740   0.1470548  -0.0469774  -0.2453042  -0.0677196
    3   0.0001641   0.1470548   0.2089318  -0.0186138  -0.0656611  -0.0864852
    4  -0.1656831  -0.0469774  -0.0186138   0.6791428  -0.0316662  -0.0144458
    5  -0.1020799  -0.2453042  -0.0656611  -0.0316662   0.6445116   0.1990019
    6  -0.0415092  -0.0677196  -0.0864852  -0.0144458   0.1990019   0.2004024
    7   0.0111023  -0.0127270  -0.0050520  -0.1222191   0.1115591   0.0450310
    8   0.0124000  -0.0154804  -0.0072410   0.1136511  -0.2425029  -0.0828776
    9   0.0058686  -0.0062479   0.0008844   0.0460554  -0.0840597  -0.0676417
   10  -0.0303285  -0.0752742  -0.0270024  -0.3245027   0.0424969   0.0152280
   11  -0.0242162   0.0279016   0.0079202  -0.0186526  -0.1039704  -0.0173549
   12  -0.0092939   0.0095972   0.0079465  -0.0072323  -0.0180331  -0.0639118
   13  -0.0030358   0.0046170   0.0016446  -0.0210298  -0.0362763  -0.0136850
   14  -0.0002804   0.0042225  -0.0001944  -0.0143291  -0.0151331  -0.0074956
   15   0.0000176  -0.0001377   0.0047023  -0.0054396  -0.0074641   0.0015232
   16   0.0036538   0.0000663   0.0000229  -0.0262901   0.0214330   0.0086739
   17   0.0000632  -0.0603317  -0.0210443   0.0703383   0.0288796   0.0081711
   18   0.0000168  -0.0221281  -0.0091850   0.0262014   0.0088750   0.0086098
   19  -0.0017401  -0.0000107   0.0000054   0.0031393   0.0040068   0.0014942
   20  -0.0000044   0.0003557   0.0003734  -0.0002218  -0.0029195  -0.0025060
   21   0.0000012   0.0003371  -0.0007666   0.0000753  -0.0024065   0.0030418
   22  -0.0305053   0.0751310   0.0270147  -0.0515113  -0.0272787  -0.0100072
   23   0.0240836   0.0280762   0.0080136  -0.0273402  -0.0143338  -0.0046994
   24   0.0093071   0.0096223   0.0079308  -0.0102380  -0.0047388  -0.0030682
   25  -0.0030328  -0.0046312  -0.0016409   0.0006463   0.0018152   0.0005483
   26   0.0002635   0.0041942  -0.0002066   0.0009381  -0.0020257  -0.0000919
   27  -0.0000148  -0.0001421   0.0046943   0.0002313  -0.0004305  -0.0010286
   28  -0.1658345   0.0469400   0.0185834   0.0600197   0.0189812   0.0070469
   29   0.1019148  -0.2447306  -0.0655232  -0.0187954  -0.0491362  -0.0217876
   30   0.0415283  -0.0675536  -0.0863970  -0.0070544  -0.0218391  -0.0002586
   31   0.0111185   0.0127714   0.0050663  -0.0013386   0.0030956   0.0011463
   32  -0.0123570  -0.0154537  -0.0072148   0.0033574  -0.0017461  -0.0028379
   33  -0.0058577  -0.0062961   0.0008516   0.0013490  -0.0026587   0.0047360
   34  -0.2140661   0.0000275  -0.0001183  -0.0264516  -0.0122474  -0.0004998
   35   0.0001162  -0.0987841   0.0002717  -0.0286611   0.0043295   0.0002530
   36  -0.0001704  -0.0001799  -0.0626395  -0.0095630   0.0000628   0.0031298
   37  -0.0263789   0.0285903  -0.0098572  -0.0004665   0.0031276  -0.0012014
   38   0.0121602   0.0042011   0.0000639  -0.0030348  -0.0024666   0.0004069
   39  -0.0006662  -0.0000673   0.0033303  -0.0011511  -0.0004081  -0.0003913
   40   0.0006328   0.0002923  -0.0002301  -0.0001604   0.0001887  -0.0000886
   41  -0.0020033   0.0001241  -0.0014790  -0.0005289   0.0002945  -0.0004131
   42  -0.0004116  -0.0015367  -0.0028372  -0.0006028   0.0008590   0.0003204
   43   0.0032326   0.0015413   0.0001048   0.0003460  -0.0006308   0.0010644
   44   0.0032419  -0.0025107   0.0032646  -0.0007267  -0.0003437  -0.0001759
   45  -0.0006979   0.0032925   0.0050133   0.0012575  -0.0000646  -0.0000788
   46   0.0003830   0.0014139  -0.0004578  -0.0001854   0.0000161   0.0000149
   47  -0.0008094  -0.0007451   0.0002473   0.0003471  -0.0000329  -0.0000487
   48   0.0003060   0.0002920  -0.0000061  -0.0001216  -0.0000216  -0.0000275
   49  -0.0012849  -0.0000016  -0.0000007  -0.0000826   0.0007376  -0.0002775
   50   0.0000128  -0.0008870  -0.0005688  -0.0004482  -0.0000059  -0.0004886
   51  -0.0000063  -0.0001244  -0.0012521   0.0001164   0.0000421   0.0003757
   52  -0.0000398   0.0000001   0.0000002   0.0000005  -0.0000208   0.0000012
   53  -0.0000007   0.0001039  -0.0001176  -0.0000900  -0.0000323  -0.0000464
   54  -0.0000020   0.0000226  -0.0002430  -0.0001835  -0.0000209   0.0000041
   55   0.0032403  -0.0015607  -0.0000997  -0.0009864  -0.0009273  -0.0001898
   56  -0.0032611  -0.0024997   0.0032566   0.0005680   0.0004526   0.0001737
   57   0.0007130   0.0032982   0.0050284   0.0013655   0.0000632  -0.0003429
   58   0.0003821  -0.0014132   0.0004543  -0.0005694   0.0001709   0.0000471
   59   0.0008054  -0.0007426   0.0002459  -0.0005035   0.0000941  -0.0000247
   60  -0.0003078   0.0002905  -0.0000088   0.0002146   0.0000157  -0.0000447
   61  -0.0264179  -0.0285337   0.0097704  -0.0019084   0.0035163   0.0016004
   62  -0.0120836   0.0042813   0.0000192   0.0035302   0.0016953   0.0007976
   63   0.0006083  -0.0001278   0.0033482  -0.0015554  -0.0008490   0.0011317
   64   0.0006274  -0.0002920   0.0002394   0.0000846  -0.0000258   0.0000137
   65   0.0019962   0.0001222  -0.0014837  -0.0007493  -0.0003087  -0.0002381
   66   0.0004104  -0.0015460  -0.0028431  -0.0006610  -0.0002628   0.0000051
            7           8           9          10          11          12
    1   0.0111023   0.0124000   0.0058686  -0.0303285  -0.0242162  -0.0092939
    2  -0.0127270  -0.0154804  -0.0062479  -0.0752742   0.0279016   0.0095972
    3  -0.0050520  -0.0072410   0.0008844  -0.0270024   0.0079202   0.0079465
    4  -0.1222191   0.1136511   0.0460554  -0.3245027  -0.0186526  -0.0072323
    5   0.1115591  -0.2425029  -0.0840597   0.0424969  -0.1039704  -0.0180331
    6   0.0450310  -0.0828776  -0.0676417   0.0152280  -0.0173549  -0.0639118
    7   0.1306174  -0.1197478  -0.0471366  -0.0130100   0.0258925   0.0100478
    8  -0.1197478   0.2551888   0.0913920  -0.0026498   0.0019850  -0.0000523
    9  -0.0471366   0.0913920   0.0606403  -0.0015500   0.0000765   0.0025605
   10  -0.0130100  -0.0026498  -0.0015500   0.6088135  -0.0430307  -0.0156191
   11   0.0258925   0.0019850   0.0000765  -0.0430307   0.4755694   0.1336516
   12   0.0100478  -0.0000523   0.0025605  -0.0156191   0.1336516   0.1634533
   13   0.0007103  -0.0012866  -0.0005132  -0.0668385  -0.0496804  -0.0182642
   14   0.0005604   0.0006427   0.0012218  -0.0458148  -0.1187965  -0.0358484
   15   0.0002351   0.0012484  -0.0021343  -0.0167428  -0.0362468  -0.0364886
   16  -0.0039066  -0.0005068  -0.0002708  -0.1497066   0.1124156   0.0408954
   17  -0.0013892   0.0015943  -0.0018554   0.0522065  -0.2178738  -0.0592684
   18  -0.0005626  -0.0015216   0.0047599   0.0184091  -0.0590442  -0.0772454
   19  -0.0012372  -0.0003559  -0.0002196  -0.0380644   0.0002994   0.0001583
   20   0.0008441   0.0003444   0.0000724   0.0214145   0.0011790  -0.0006695
   21   0.0003368   0.0000077   0.0002455   0.0076805  -0.0006328   0.0026558
   22  -0.0008366  -0.0008959  -0.0001326   0.0650167  -0.0279094  -0.0102283
   23  -0.0006902   0.0000235   0.0004857   0.0281636  -0.0509407  -0.0201543
   24  -0.0002375   0.0003416  -0.0007505   0.0102075  -0.0201216  -0.0031945
   25   0.0001452   0.0001150   0.0000661  -0.0018208  -0.0008951  -0.0002832
   26  -0.0000030   0.0000057   0.0000318  -0.0049178   0.0014434  -0.0010691
   27  -0.0000063   0.0001020  -0.0002773  -0.0015271  -0.0009889   0.0033890
   28  -0.0013266  -0.0033598  -0.0013352  -0.0516223   0.0272541   0.0102662
   29  -0.0030929  -0.0017547  -0.0026676   0.0272028  -0.0142126  -0.0047362
   30  -0.0011397  -0.0028355   0.0047234   0.0100570  -0.0046912  -0.0030788
   31   0.0005581   0.0006938   0.0002899  -0.0008407   0.0006886   0.0002366
   32  -0.0006915  -0.0006897  -0.0003127   0.0008986   0.0000267   0.0003412
   33  -0.0002888  -0.0003132   0.0002075   0.0001216   0.0004875  -0.0007509
   34   0.0006317   0.0020054  -0.0004186   0.0036707  -0.0030530  -0.0006398
   35  -0.0003210   0.0000925   0.0015260  -0.0015527  -0.0024976  -0.0032744
   36  -0.0002470   0.0014271  -0.0028232   0.0001935  -0.0030471   0.0047969
   37  -0.0001353   0.0005159  -0.0005908   0.0001702   0.0008070   0.0012354
   38  -0.0001651   0.0003125  -0.0008726   0.0005570  -0.0003609   0.0000793
   39  -0.0000242   0.0004411   0.0003359   0.0009662   0.0001728  -0.0000352
   40  -0.0010377   0.0002276  -0.0009111  -0.0003135  -0.0000757   0.0001078
   41  -0.0002363   0.0002589   0.0002954   0.0006671   0.0002107  -0.0001304
   42  -0.0009295  -0.0002996  -0.0005433   0.0002678  -0.0004796  -0.0001103
   43  -0.0003635  -0.0006862   0.0002294   0.0000181  -0.0006731  -0.0009442
   44   0.0000767   0.0002278   0.0004774   0.0004738   0.0007504   0.0001270
   45   0.0001156   0.0001254  -0.0001422  -0.0008262  -0.0001050   0.0001401
   46   0.0000540   0.0000780  -0.0000100   0.0001412   0.0003147   0.0001755
   47  -0.0000608  -0.0001144  -0.0000003  -0.0002163  -0.0004277  -0.0001894
   48  -0.0000088   0.0000513  -0.0000158   0.0000619   0.0001781   0.0000679
   49   0.0000156   0.0000869   0.0000425  -0.0000215   0.0005259   0.0004085
   50   0.0001709   0.0003536  -0.0002089   0.0000331  -0.0001282   0.0003788
   51  -0.0000595  -0.0001663   0.0000190  -0.0000968   0.0000327  -0.0002592
   52   0.0000068   0.0000040   0.0000216   0.0000147   0.0000049  -0.0000208
   53   0.0000101   0.0000100   0.0000405   0.0001260  -0.0000203  -0.0000180
   54  -0.0000140  -0.0000511   0.0000199   0.0002053  -0.0000825  -0.0000782
   55   0.0000380   0.0003801  -0.0002845   0.0001417  -0.0006920   0.0002721
   56  -0.0001330  -0.0003380   0.0002029  -0.0005295  -0.0002505  -0.0007708
   57   0.0000216   0.0000459   0.0000697  -0.0003957   0.0008046   0.0004098
   58   0.0000651   0.0000076   0.0000953   0.0001573   0.0002172  -0.0000430
   59   0.0001179   0.0000738   0.0001082   0.0002275   0.0002765   0.0000732
   60  -0.0000200  -0.0000334  -0.0000603  -0.0000404  -0.0001402  -0.0000381
   61   0.0001000  -0.0007061   0.0006627  -0.0011112   0.0005780  -0.0012330
   62  -0.0000047  -0.0002805   0.0002663  -0.0008886   0.0004679   0.0000043
   63  -0.0000160   0.0002413  -0.0000182   0.0001246  -0.0001704  -0.0002969
   64   0.0000271   0.0000300   0.0000423   0.0000656  -0.0001315  -0.0000198
   65   0.0000314   0.0000470   0.0000285   0.0004108  -0.0003380  -0.0000387
   66  -0.0000451  -0.0000323  -0.0000592   0.0002772  -0.0002162   0.0000705
           13          14          15          16          17          18
    1  -0.0030358  -0.0002804   0.0000176   0.0036538   0.0000632   0.0000168
    2   0.0046170   0.0042225  -0.0001377   0.0000663  -0.0603317  -0.0221281
    3   0.0016446  -0.0001944   0.0047023   0.0000229  -0.0210443  -0.0091850
    4  -0.0210298  -0.0143291  -0.0054396  -0.0262901   0.0703383   0.0262014
    5  -0.0362763  -0.0151331  -0.0074641   0.0214330   0.0288796   0.0088750
    6  -0.0136850  -0.0074956   0.0015232   0.0086739   0.0081711   0.0086098
    7   0.0007103   0.0005604   0.0002351  -0.0039066  -0.0013892  -0.0005626
    8  -0.0012866   0.0006427   0.0012484  -0.0005068   0.0015943  -0.0015216
    9  -0.0005132   0.0012218  -0.0021343  -0.0002708  -0.0018554   0.0047599
   10  -0.0668385  -0.0458148  -0.0167428  -0.1497066   0.0522065   0.0184091
   11  -0.0496804  -0.1187965  -0.0362468   0.1124156  -0.2178738  -0.0590442
   12  -0.0182642  -0.0358484  -0.0364886   0.0408954  -0.0592684  -0.0772454
   13   0.0888768   0.0744118   0.0276836   0.0012010   0.0029479   0.0010319
   14   0.0744118   0.1682431   0.0588041  -0.0191784  -0.0325939  -0.0134387
   15   0.0276836   0.0588041   0.0335594  -0.0071891  -0.0129228  -0.0017362
   16   0.0012010  -0.0191784  -0.0071891   0.5227171   0.0001622  -0.0004644
   17   0.0029479  -0.0325939  -0.0129228   0.0001622   0.5377150   0.1577155
   18   0.0010319  -0.0134387  -0.0017362  -0.0004644   0.1577155   0.1640285
   19   0.0010906   0.0009529   0.0003729  -0.1676647  -0.0002279   0.0001383
   20   0.0072905  -0.0036974  -0.0010555  -0.0002378  -0.0364182  -0.0056525
   21   0.0027393  -0.0010248  -0.0013141   0.0001573  -0.0057618  -0.0231224
   22  -0.0018367   0.0049033   0.0015243  -0.1494307  -0.0521826  -0.0181590
   23   0.0008825   0.0014605  -0.0009932  -0.1123840  -0.2183738  -0.0590013
   24   0.0002918  -0.0010714   0.0033810  -0.0407061  -0.0593591  -0.0771711
   25   0.0004131  -0.0002945  -0.0000931   0.0011644  -0.0028468  -0.0009794
   26   0.0003001  -0.0016609  -0.0006284   0.0192786  -0.0326108  -0.0135555
   27   0.0000952  -0.0006303  -0.0001120   0.0072598  -0.0129780  -0.0017728
   28   0.0006543  -0.0009279  -0.0002176  -0.0260911  -0.0704447  -0.0261987
   29  -0.0018073  -0.0020350  -0.0004320  -0.0215429   0.0286697   0.0088620
   30  -0.0005514  -0.0000951  -0.0010281  -0.0086636   0.0082026   0.0086349
   31   0.0001458   0.0000033   0.0000060  -0.0039105   0.0013758   0.0005727
   32  -0.0001152   0.0000050   0.0001025   0.0004935   0.0015982  -0.0015201
   33  -0.0000662   0.0000317  -0.0002777   0.0002842  -0.0018543   0.0047569
   34   0.0003702   0.0007450   0.0002604  -0.0029045  -0.0000030   0.0000058
   35  -0.0013465  -0.0007201  -0.0002925   0.0000010  -0.0010713   0.0000588
   36  -0.0004630  -0.0002664   0.0000400   0.0000024   0.0003007  -0.0006703
   37  -0.0001858  -0.0003833  -0.0001339   0.0008054   0.0004691   0.0002532
   38   0.0000263   0.0000003   0.0000360  -0.0006934   0.0000218  -0.0000748
   39   0.0000324   0.0000355  -0.0000262  -0.0001544   0.0005314   0.0002473
   40   0.0000422   0.0000608  -0.0000096  -0.0000736  -0.0001637  -0.0000537
   41  -0.0000742  -0.0001173  -0.0000524   0.0000425   0.0003920   0.0001778
   42  -0.0000165  -0.0000041  -0.0000205  -0.0000073   0.0002597   0.0000246
   43   0.0001930   0.0003216   0.0001172  -0.0005850  -0.0000528  -0.0001195
   44  -0.0002892  -0.0004222  -0.0001717   0.0002142  -0.0001464  -0.0000826
   45   0.0001283   0.0001802   0.0000666  -0.0000783  -0.0004819  -0.0002846
   46  -0.0001561  -0.0002318  -0.0000894   0.0002112  -0.0000176  -0.0000236
   47   0.0002169   0.0003263   0.0001190  -0.0002376   0.0000531   0.0000236
   48  -0.0000773  -0.0001182  -0.0000434   0.0001004  -0.0000270   0.0000189
   49  -0.0001751  -0.0002696  -0.0000992   0.0004126   0.0000032  -0.0000009
   50   0.0000434   0.0000731   0.0000253  -0.0000065   0.0000733   0.0002254
   51   0.0000005  -0.0000217   0.0000071   0.0000011  -0.0000999   0.0000216
   52  -0.0000027  -0.0000051  -0.0000035  -0.0000031  -0.0000002   0.0000001
   53  -0.0000058  -0.0000024  -0.0000059  -0.0000000   0.0001004   0.0000397
   54  -0.0000162  -0.0000124  -0.0000117  -0.0000005   0.0001839   0.0000770
   55   0.0002345   0.0003498   0.0000839  -0.0005684   0.0000518   0.0001228
   56   0.0001751   0.0002650   0.0001348  -0.0002130  -0.0001436  -0.0000816
   57   0.0000458  -0.0000477  -0.0000301   0.0000821  -0.0004782  -0.0002780
   58  -0.0001701  -0.0001967  -0.0000718   0.0002119   0.0000192   0.0000247
   59  -0.0001761  -0.0002023  -0.0000775   0.0002375   0.0000544   0.0000232
   60   0.0000642   0.0000770   0.0000394  -0.0001004  -0.0000269   0.0000174
   61  -0.0005576  -0.0005101  -0.0002280   0.0008133  -0.0004532  -0.0002501
   62   0.0001405   0.0000815  -0.0000230   0.0006982   0.0000266  -0.0000730
   63  -0.0000139   0.0000362  -0.0000324   0.0001462   0.0005302   0.0002419
   64   0.0000557   0.0001139   0.0000176  -0.0000730   0.0001635   0.0000544
   65   0.0000063   0.0000621   0.0000333  -0.0000431   0.0003901   0.0001759
   66  -0.0000909  -0.0001173  -0.0000638   0.0000057   0.0002563   0.0000232
           19          20          21          22          23          24
    1  -0.0017401  -0.0000044   0.0000012  -0.0305053   0.0240836   0.0093071
    2  -0.0000107   0.0003557   0.0003371   0.0751310   0.0280762   0.0096223
    3   0.0000054   0.0003734  -0.0007666   0.0270147   0.0080136   0.0079308
    4   0.0031393  -0.0002218   0.0000753  -0.0515113  -0.0273402  -0.0102380
    5   0.0040068  -0.0029195  -0.0024065  -0.0272787  -0.0143338  -0.0047388
    6   0.0014942  -0.0025060   0.0030418  -0.0100072  -0.0046994  -0.0030682
    7  -0.0012372   0.0008441   0.0003368  -0.0008366  -0.0006902  -0.0002375
    8  -0.0003559   0.0003444   0.0000077  -0.0008959   0.0000235   0.0003416
    9  -0.0002196   0.0000724   0.0002455  -0.0001326   0.0004857  -0.0007505
   10  -0.0380644   0.0214145   0.0076805   0.0650167   0.0281636   0.0102075
   11   0.0002994   0.0011790  -0.0006328  -0.0279094  -0.0509407  -0.0201216
   12   0.0001583  -0.0006695   0.0026558  -0.0102283  -0.0201543  -0.0031945
   13   0.0010906   0.0072905   0.0027393  -0.0018367   0.0008825   0.0002918
   14   0.0009529  -0.0036974  -0.0010248   0.0049033   0.0014605  -0.0010714
   15   0.0003729  -0.0010555  -0.0013141   0.0015243  -0.0009932   0.0033810
   16  -0.1676647  -0.0002378   0.0001573  -0.1494307  -0.1123840  -0.0407061
   17  -0.0002279  -0.0364182  -0.0057618  -0.0521826  -0.2183738  -0.0593591
   18   0.0001383  -0.0056525  -0.0231224  -0.0181590  -0.0590013  -0.0771711
   19   0.2394594   0.0003165  -0.0002382  -0.0379209  -0.0004219  -0.0000661
   20   0.0003165   0.0462517   0.0134335  -0.0215233   0.0011028  -0.0006373
   21  -0.0002382   0.0134335   0.0149314  -0.0075911  -0.0006583   0.0026555
   22  -0.0379209  -0.0215233  -0.0075911   0.6077588   0.0433765   0.0147803
   23  -0.0004219   0.0011028  -0.0006583   0.0433765   0.4760089   0.1339032
   24  -0.0000661  -0.0006373   0.0026555   0.0147803   0.1339032   0.1636123
   25   0.0011124  -0.0072719  -0.0027503  -0.0671892   0.0499174   0.0185389
   26  -0.0009336  -0.0037213  -0.0010291   0.0460244  -0.1186169  -0.0360457
   27  -0.0003747  -0.0010415  -0.0013088   0.0170358  -0.0364723  -0.0366531
   28   0.0031372   0.0002416  -0.0000781  -0.3235100   0.0181386   0.0075008
   29  -0.0039799  -0.0029302  -0.0023984  -0.0429492  -0.1040449  -0.0180667
   30  -0.0014858  -0.0025059   0.0030404  -0.0150622  -0.0174425  -0.0639558
   31  -0.0012347  -0.0008485  -0.0003337  -0.0129493  -0.0259080  -0.0100486
   32   0.0003531   0.0003445   0.0000058   0.0026128   0.0019465  -0.0000654
   33   0.0002182   0.0000713   0.0002459   0.0015480   0.0000845   0.0025466
   34   0.0013470   0.0000026  -0.0000013   0.0036822   0.0030713   0.0006161
   35  -0.0000006   0.0001117   0.0000299   0.0015434  -0.0024900  -0.0032817
   36  -0.0000013   0.0001321  -0.0003172  -0.0001790  -0.0030589   0.0048008
   37  -0.0007656   0.0000477  -0.0001635  -0.0011075  -0.0005920   0.0012290
   38   0.0000269  -0.0000288   0.0000135   0.0009008   0.0004765   0.0000040
   39  -0.0000499   0.0000226   0.0000243  -0.0001276  -0.0001695  -0.0002994
   40   0.0000681  -0.0000068  -0.0000086   0.0000648   0.0001310   0.0000197
   41  -0.0000880  -0.0000024   0.0000301  -0.0004105  -0.0003392  -0.0000402
   42   0.0000348  -0.0000464   0.0000044  -0.0002804  -0.0002179   0.0000705
   43   0.0005684  -0.0000876   0.0001476   0.0001484   0.0006953  -0.0002739
   44  -0.0005270  -0.0000172   0.0000706   0.0005263  -0.0002482  -0.0007708
   45   0.0003565   0.0000473  -0.0000460   0.0004002   0.0008061   0.0004127
   46  -0.0003131  -0.0000025  -0.0000049   0.0001566  -0.0002167   0.0000424
   47   0.0003940   0.0000095   0.0000033  -0.0002276   0.0002765   0.0000744
   48  -0.0001627   0.0000009  -0.0000080   0.0000397  -0.0001391  -0.0000384
   49  -0.0005517  -0.0000008   0.0000002  -0.0000278  -0.0005285  -0.0004034
   50   0.0000006   0.0000755  -0.0001433  -0.0000289  -0.0001250   0.0003781
   51  -0.0000007  -0.0000503   0.0000507   0.0000954   0.0000323  -0.0002599
   52   0.0000106   0.0000000  -0.0000000   0.0000146  -0.0000045   0.0000207
   53   0.0000002  -0.0000015   0.0000068  -0.0001259  -0.0000205  -0.0000175
   54   0.0000005  -0.0000124   0.0000124  -0.0002050  -0.0000821  -0.0000770
   55   0.0005688   0.0000890  -0.0001478   0.0000036   0.0006719   0.0009331
   56   0.0005251  -0.0000155   0.0000696  -0.0004695   0.0007437   0.0001231
   57  -0.0003575   0.0000461  -0.0000461   0.0008159  -0.0001049   0.0001329
   58  -0.0003133   0.0000013   0.0000054   0.0001403  -0.0003145  -0.0001767
   59  -0.0003929   0.0000080   0.0000042   0.0002144  -0.0004246  -0.0001895
   60   0.0001632   0.0000015  -0.0000081  -0.0000623   0.0001773   0.0000709
   61  -0.0007649  -0.0000508   0.0001651   0.0001553  -0.0008131  -0.0012307
   62  -0.0000254  -0.0000289   0.0000136  -0.0005660  -0.0003583   0.0000831
   63   0.0000483   0.0000228   0.0000248  -0.0009558   0.0001713  -0.0000381
   64   0.0000687   0.0000071   0.0000085  -0.0003135   0.0000777  -0.0001079
   65   0.0000882  -0.0000022   0.0000297  -0.0006634   0.0002065  -0.0001280
   66  -0.0000338  -0.0000463   0.0000045  -0.0002611  -0.0004775  -0.0001076
           25          26          27          28          29          30
    1  -0.0030328   0.0002635  -0.0000148  -0.1658345   0.1019148   0.0415283
    2  -0.0046312   0.0041942  -0.0001421   0.0469400  -0.2447306  -0.0675536
    3  -0.0016409  -0.0002066   0.0046943   0.0185834  -0.0655232  -0.0863970
    4   0.0006463   0.0009381   0.0002313   0.0600197  -0.0187954  -0.0070544
    5   0.0018152  -0.0020257  -0.0004305   0.0189812  -0.0491362  -0.0218391
    6   0.0005483  -0.0000919  -0.0010286   0.0070469  -0.0217876  -0.0002586
    7   0.0001452  -0.0000030  -0.0000063  -0.0013266  -0.0030929  -0.0011397
    8   0.0001150   0.0000057   0.0001020  -0.0033598  -0.0017547  -0.0028355
    9   0.0000661   0.0000318  -0.0002773  -0.0013352  -0.0026676   0.0047234
   10  -0.0018208  -0.0049178  -0.0015271  -0.0516223   0.0272028   0.0100570
   11  -0.0008951   0.0014434  -0.0009889   0.0272541  -0.0142126  -0.0046912
   12  -0.0002832  -0.0010691   0.0033890   0.0102662  -0.0047362  -0.0030788
   13   0.0004131   0.0003001   0.0000952   0.0006543  -0.0018073  -0.0005514
   14  -0.0002945  -0.0016609  -0.0006303  -0.0009279  -0.0020350  -0.0000951
   15  -0.0000931  -0.0006284  -0.0001120  -0.0002176  -0.0004320  -0.0010281
   16   0.0011644   0.0192786   0.0072598  -0.0260911  -0.0215429  -0.0086636
   17  -0.0028468  -0.0326108  -0.0129780  -0.0704447   0.0286697   0.0082026
   18  -0.0009794  -0.0135555  -0.0017728  -0.0261987   0.0088620   0.0086349
   19   0.0011124  -0.0009336  -0.0003747   0.0031372  -0.0039799  -0.0014858
   20  -0.0072719  -0.0037213  -0.0010415   0.0002416  -0.0029302  -0.0025059
   21  -0.0027503  -0.0010291  -0.0013088  -0.0000781  -0.0023984   0.0030404
   22  -0.0671892   0.0460244   0.0170358  -0.3235100  -0.0429492  -0.0150622
   23   0.0499174  -0.1186169  -0.0364723   0.0181386  -0.1040449  -0.0174425
   24   0.0185389  -0.0360457  -0.0366531   0.0075008  -0.0180667  -0.0639558
   25   0.0892654  -0.0746539  -0.0280727  -0.0210808   0.0361809   0.0137595
   26  -0.0746539   0.1679070   0.0590876   0.0142570  -0.0149151  -0.0074651
   27  -0.0280727   0.0590876   0.0338007   0.0054554  -0.0074708   0.0014724
   28  -0.0210808   0.0142570   0.0054554   0.6775503   0.0319708   0.0139813
   29   0.0361809  -0.0149151  -0.0074708   0.0319708   0.6440376   0.1987597
   30   0.0137595  -0.0074651   0.0014724   0.0139813   0.1987597   0.2003655
   31   0.0007259  -0.0005547  -0.0002387  -0.1217393  -0.1111530  -0.0447696
   32   0.0012801   0.0006485   0.0012447  -0.1132500  -0.2426680  -0.0828082
   33   0.0005010   0.0012290  -0.0021298  -0.0458121  -0.0839715  -0.0675733
   34   0.0003730  -0.0007438  -0.0002620  -0.0263540   0.0121897   0.0004385
   35   0.0013480  -0.0007114  -0.0002979   0.0285771   0.0043589   0.0003108
   36   0.0004634  -0.0002655   0.0000398   0.0095212   0.0000981   0.0030997
   37  -0.0005589   0.0005065   0.0002304  -0.0018881  -0.0035087  -0.0016121
   38  -0.0001398   0.0000785  -0.0000231  -0.0035302   0.0016945   0.0007965
   39   0.0000130   0.0000378  -0.0000316   0.0015426  -0.0008571   0.0011329
   40   0.0000562  -0.0001137  -0.0000178   0.0000849   0.0000259  -0.0000152
   41  -0.0000069   0.0000628   0.0000339   0.0007502  -0.0003080  -0.0002366
   42   0.0000916  -0.0001174  -0.0000642   0.0006630  -0.0002643   0.0000036
   43   0.0002351  -0.0003487  -0.0000843  -0.0009821   0.0009287   0.0001913
   44  -0.0001768   0.0002658   0.0001357  -0.0005645   0.0004478   0.0001735
   45  -0.0000460  -0.0000483  -0.0000303  -0.0013674   0.0000746  -0.0003429
   46  -0.0001705   0.0001959   0.0000724  -0.0005661  -0.0001722  -0.0000484
   47   0.0001771  -0.0002021  -0.0000784   0.0005029   0.0000962  -0.0000229
   48  -0.0000642   0.0000766   0.0000396  -0.0002129   0.0000139  -0.0000458
   49  -0.0001756   0.0002693   0.0000999  -0.0000858  -0.0007420   0.0002684
   50  -0.0000426   0.0000712   0.0000245   0.0004455   0.0000034  -0.0004848
   51  -0.0000012  -0.0000213   0.0000070  -0.0001152   0.0000302   0.0003756
   52  -0.0000027   0.0000052   0.0000035   0.0000006   0.0000206  -0.0000015
   53   0.0000059  -0.0000024  -0.0000060   0.0000903  -0.0000323  -0.0000460
   54   0.0000165  -0.0000125  -0.0000119   0.0001842  -0.0000221   0.0000043
   55   0.0001953  -0.0003214  -0.0001185   0.0003422   0.0006420  -0.0010529
   56   0.0002894  -0.0004191  -0.0001712   0.0007253  -0.0003403  -0.0001690
   57  -0.0001282   0.0001797   0.0000686  -0.0012561  -0.0000580  -0.0000857
   58  -0.0001569   0.0002313   0.0000902  -0.0001853  -0.0000178  -0.0000158
   59  -0.0002173   0.0003242   0.0001194  -0.0003447  -0.0000351  -0.0000491
   60   0.0000778  -0.0001181  -0.0000443   0.0001225  -0.0000208  -0.0000272
   61  -0.0001875   0.0003820   0.0001337  -0.0003900  -0.0031350   0.0011690
   62  -0.0000259  -0.0000001   0.0000350   0.0030286  -0.0024583   0.0004093
   63  -0.0000338   0.0000363  -0.0000262   0.0011310  -0.0004178  -0.0003794
   64   0.0000429  -0.0000613   0.0000089  -0.0001442  -0.0001828   0.0000779
   65   0.0000741  -0.0001157  -0.0000522   0.0005191   0.0002945  -0.0004030
   66   0.0000165  -0.0000042  -0.0000204   0.0005953   0.0008527   0.0003200
           31          32          33          34          35          36
    1   0.0111185  -0.0123570  -0.0058577  -0.2140661   0.0001162  -0.0001704
    2   0.0127714  -0.0154537  -0.0062961   0.0000275  -0.0987841  -0.0001799
    3   0.0050663  -0.0072148   0.0008516  -0.0001183   0.0002717  -0.0626395
    4  -0.0013386   0.0033574   0.0013490  -0.0264516  -0.0286611  -0.0095630
    5   0.0030956  -0.0017461  -0.0026587  -0.0122474   0.0043295   0.0000628
    6   0.0011463  -0.0028379   0.0047360  -0.0004998   0.0002530   0.0031298
    7   0.0005581  -0.0006915  -0.0002888   0.0006317  -0.0003210  -0.0002470
    8   0.0006938  -0.0006897  -0.0003132   0.0020054   0.0000925   0.0014271
    9   0.0002899  -0.0003127   0.0002075  -0.0004186   0.0015260  -0.0028232
   10  -0.0008407   0.0008986   0.0001216   0.0036707  -0.0015527   0.0001935
   11   0.0006886   0.0000267   0.0004875  -0.0030530  -0.0024976  -0.0030471
   12   0.0002366   0.0003412  -0.0007509  -0.0006398  -0.0032744   0.0047969
   13   0.0001458  -0.0001152  -0.0000662   0.0003702  -0.0013465  -0.0004630
   14   0.0000033   0.0000050   0.0000317   0.0007450  -0.0007201  -0.0002664
   15   0.0000060   0.0001025  -0.0002777   0.0002604  -0.0002925   0.0000400
   16  -0.0039105   0.0004935   0.0002842  -0.0029045   0.0000010   0.0000024
   17   0.0013758   0.0015982  -0.0018543  -0.0000030  -0.0010713   0.0003007
   18   0.0005727  -0.0015201   0.0047569   0.0000058   0.0000588  -0.0006703
   19  -0.0012347   0.0003531   0.0002182   0.0013470  -0.0000006  -0.0000013
   20  -0.0008485   0.0003445   0.0000713   0.0000026   0.0001117   0.0001321
   21  -0.0003337   0.0000058   0.0002459  -0.0000013   0.0000299  -0.0003172
   22  -0.0129493   0.0026128   0.0015480   0.0036822   0.0015434  -0.0001790
   23  -0.0259080   0.0019465   0.0000845   0.0030713  -0.0024900  -0.0030589
   24  -0.0100486  -0.0000654   0.0025466   0.0006161  -0.0032817   0.0048008
   25   0.0007259   0.0012801   0.0005010   0.0003730   0.0013480   0.0004634
   26  -0.0005547   0.0006485   0.0012290  -0.0007438  -0.0007114  -0.0002655
   27  -0.0002387   0.0012447  -0.0021298  -0.0002620  -0.0002979   0.0000398
   28  -0.1217393  -0.1132500  -0.0458121  -0.0263540   0.0285771   0.0095212
   29  -0.1111530  -0.2426680  -0.0839715   0.0121897   0.0043589   0.0000981
   30  -0.0447696  -0.0828082  -0.0675733   0.0004385   0.0003108   0.0030997
   31   0.1300143   0.1193491   0.0468902   0.0006402   0.0003000   0.0002354
   32   0.1193491   0.2553411   0.0913264  -0.0020025   0.0001025   0.0014253
   33   0.0468902   0.0913264   0.0605904   0.0004310   0.0015274  -0.0028264
   34   0.0006402  -0.0020025   0.0004310   0.6285530   0.0006962   0.0001618
   35   0.0003000   0.0001025   0.0015274   0.0006962   0.6044251  -0.1477659
   36   0.0002354   0.0014253  -0.0028264   0.0001618  -0.1477659   0.2129815
   37   0.0000965   0.0007011  -0.0006597  -0.1625450   0.0424647  -0.0174161
   38   0.0000070  -0.0002814   0.0002649   0.0977713  -0.2404967   0.0658785
   39   0.0000139   0.0002417  -0.0000173  -0.0410144   0.0677685  -0.0877260
   40   0.0000270  -0.0000300  -0.0000418   0.0108960   0.0127036  -0.0051837
   41  -0.0000316   0.0000471   0.0000283  -0.0124748  -0.0154506   0.0072501
   42   0.0000450  -0.0000323  -0.0000592   0.0060050   0.0063283   0.0003336
   43   0.0000409  -0.0003780   0.0002822  -0.0306733   0.0775855  -0.0285795
   44   0.0001335  -0.0003353   0.0002019   0.0245576   0.0285671  -0.0083828
   45  -0.0000218   0.0000439   0.0000697  -0.0097804  -0.0099632   0.0082239
   46   0.0000648  -0.0000076  -0.0000946  -0.0033217  -0.0051236   0.0018280
   47  -0.0001177   0.0000736   0.0001075   0.0006098   0.0030966   0.0006129
   48   0.0000200  -0.0000331  -0.0000599  -0.0001319   0.0006114   0.0045686
   49   0.0000153  -0.0000844  -0.0000433   0.0021825  -0.0001101   0.0000397
   50  -0.0001715   0.0003517  -0.0002071  -0.0001110  -0.0575228   0.0206728
   51   0.0000611  -0.0001645   0.0000190   0.0000464   0.0216175  -0.0092994
   52   0.0000068  -0.0000038  -0.0000213   0.0005939  -0.0000033   0.0000023
   53  -0.0000102   0.0000100   0.0000403  -0.0000002  -0.0011352  -0.0000852
   54   0.0000144  -0.0000507   0.0000195   0.0000070   0.0000468  -0.0013210
   55  -0.0003632   0.0006822  -0.0002259  -0.0309795  -0.0774019   0.0284964
   56  -0.0000785   0.0002241   0.0004748  -0.0243917   0.0287713  -0.0084875
   57  -0.0001176   0.0001239  -0.0001412   0.0096547  -0.0101728   0.0083069
   58   0.0000539  -0.0000776   0.0000107  -0.0033024   0.0051378  -0.0018323
   59   0.0000605  -0.0001132   0.0000005  -0.0005985   0.0031116   0.0006191
   60   0.0000084   0.0000513  -0.0000162   0.0001164   0.0006014   0.0045706
   61  -0.0001147  -0.0005077   0.0005864  -0.1632443  -0.0431336   0.0174232
   62   0.0001580   0.0003156  -0.0008675  -0.0984640  -0.2405534   0.0657086
   63   0.0000121   0.0004362   0.0003372   0.0411016   0.0677715  -0.0876204
   64  -0.0010180  -0.0002227   0.0008891   0.0109054  -0.0128086   0.0052575
   65   0.0002371   0.0002518   0.0002924   0.0124140  -0.0155278   0.0073471
   66   0.0009117  -0.0003033  -0.0005284  -0.0059845   0.0063263   0.0003503
           37          38          39          40          41          42
    1  -0.0263789   0.0121602  -0.0006662   0.0006328  -0.0020033  -0.0004116
    2   0.0285903   0.0042011  -0.0000673   0.0002923   0.0001241  -0.0015367
    3  -0.0098572   0.0000639   0.0033303  -0.0002301  -0.0014790  -0.0028372
    4  -0.0004665  -0.0030348  -0.0011511  -0.0001604  -0.0005289  -0.0006028
    5   0.0031276  -0.0024666  -0.0004081   0.0001887   0.0002945   0.0008590
    6  -0.0012014   0.0004069  -0.0003913  -0.0000886  -0.0004131   0.0003204
    7  -0.0001353  -0.0001651  -0.0000242  -0.0010377  -0.0002363  -0.0009295
    8   0.0005159   0.0003125   0.0004411   0.0002276   0.0002589  -0.0002996
    9  -0.0005908  -0.0008726   0.0003359  -0.0009111   0.0002954  -0.0005433
   10   0.0001702   0.0005570   0.0009662  -0.0003135   0.0006671   0.0002678
   11   0.0008070  -0.0003609   0.0001728  -0.0000757   0.0002107  -0.0004796
   12   0.0012354   0.0000793  -0.0000352   0.0001078  -0.0001304  -0.0001103
   13  -0.0001858   0.0000263   0.0000324   0.0000422  -0.0000742  -0.0000165
   14  -0.0003833   0.0000003   0.0000355   0.0000608  -0.0001173  -0.0000041
   15  -0.0001339   0.0000360  -0.0000262  -0.0000096  -0.0000524  -0.0000205
   16   0.0008054  -0.0006934  -0.0001544  -0.0000736   0.0000425  -0.0000073
   17   0.0004691   0.0000218   0.0005314  -0.0001637   0.0003920   0.0002597
   18   0.0002532  -0.0000748   0.0002473  -0.0000537   0.0001778   0.0000246
   19  -0.0007656   0.0000269  -0.0000499   0.0000681  -0.0000880   0.0000348
   20   0.0000477  -0.0000288   0.0000226  -0.0000068  -0.0000024  -0.0000464
   21  -0.0001635   0.0000135   0.0000243  -0.0000086   0.0000301   0.0000044
   22  -0.0011075   0.0009008  -0.0001276   0.0000648  -0.0004105  -0.0002804
   23  -0.0005920   0.0004765  -0.0001695   0.0001310  -0.0003392  -0.0002179
   24   0.0012290   0.0000040  -0.0002994   0.0000197  -0.0000402   0.0000705
   25  -0.0005589  -0.0001398   0.0000130   0.0000562  -0.0000069   0.0000916
   26   0.0005065   0.0000785   0.0000378  -0.0001137   0.0000628  -0.0001174
   27   0.0002304  -0.0000231  -0.0000316  -0.0000178   0.0000339  -0.0000642
   28  -0.0018881  -0.0035302   0.0015426   0.0000849   0.0007502   0.0006630
   29  -0.0035087   0.0016945  -0.0008571   0.0000259  -0.0003080  -0.0002643
   30  -0.0016121   0.0007965   0.0011329  -0.0000152  -0.0002366   0.0000036
   31   0.0000965   0.0000070   0.0000139   0.0000270  -0.0000316   0.0000450
   32   0.0007011  -0.0002814   0.0002417  -0.0000300   0.0000471  -0.0000323
   33  -0.0006597   0.0002649  -0.0000173  -0.0000418   0.0000283  -0.0000592
   34  -0.1625450   0.0977713  -0.0410144   0.0108960  -0.0124748   0.0060050
   35   0.0424647  -0.2404967   0.0677685   0.0127036  -0.0154506   0.0063283
   36  -0.0174161   0.0658785  -0.0877260  -0.0051837   0.0072501   0.0003336
   37   0.6795714   0.0422585  -0.0185906  -0.1241664  -0.1137458   0.0473082
   38   0.0422585   0.6357221  -0.2009659  -0.1119610  -0.2397683   0.0852277
   39  -0.0185906  -0.2009659   0.2036956   0.0463310   0.0840130  -0.0686042
   40  -0.1241664  -0.1119610   0.0463310   0.1317212   0.1206444  -0.0486640
   41  -0.1137458  -0.2397683   0.0840130   0.1206444   0.2518736  -0.0925014
   42   0.0473082   0.0852277  -0.0686042  -0.0486640  -0.0925014   0.0619544
   43  -0.3243745  -0.0456559   0.0166958  -0.0116977   0.0025049  -0.0015789
   44   0.0135424  -0.1056137   0.0175188  -0.0261504   0.0019126  -0.0001745
   45  -0.0056427   0.0180642  -0.0667651   0.0104063  -0.0000120   0.0023430
   46  -0.0197485   0.0354079  -0.0136821   0.0011063   0.0007406  -0.0002719
   47   0.0114423  -0.0128301   0.0067722  -0.0003716   0.0007711  -0.0012568
   48  -0.0044745   0.0067119   0.0015444   0.0001647  -0.0012867  -0.0020629
   49  -0.0248396  -0.0251946   0.0102922  -0.0053701   0.0007112  -0.0004403
   50  -0.0671308   0.0271854  -0.0073674   0.0013276   0.0019991   0.0017833
   51   0.0257108  -0.0078922   0.0100858  -0.0005322   0.0015010   0.0049350
   52   0.0007385  -0.0022129   0.0008686  -0.0003836   0.0000994  -0.0000603
   53  -0.0017490  -0.0034314   0.0034795  -0.0012197   0.0002628   0.0000055
   54   0.0008046   0.0033039   0.0044416   0.0004907   0.0000629   0.0002968
   55  -0.0541269   0.0279904  -0.0106111  -0.0008073   0.0009361  -0.0001030
   56   0.0286793  -0.0140663   0.0042119   0.0008878  -0.0000136  -0.0004672
   57  -0.0111150   0.0042863  -0.0045087  -0.0003434  -0.0003097  -0.0006580
   58   0.0009830  -0.0019737   0.0006054   0.0001608  -0.0001207   0.0000632
   59  -0.0019773  -0.0016634  -0.0000174  -0.0000873  -0.0000237  -0.0001030
   60   0.0006368   0.0002945  -0.0009952   0.0000330  -0.0001769  -0.0004478
   61   0.0603539  -0.0195149   0.0075652  -0.0014133   0.0033108  -0.0014000
   62   0.0192559  -0.0471900   0.0217201   0.0030076  -0.0015029   0.0026837
   63  -0.0073287   0.0217108  -0.0003008  -0.0011637   0.0028915   0.0048630
   64  -0.0014281  -0.0030178   0.0011507   0.0005637  -0.0006869   0.0002882
   65  -0.0033196  -0.0014922   0.0028886   0.0006829  -0.0006835   0.0003543
   66   0.0013790   0.0026850   0.0048650  -0.0002900   0.0003546   0.0002580
           43          44          45          46          47          48
    1   0.0032326   0.0032419  -0.0006979   0.0003830  -0.0008094   0.0003060
    2   0.0015413  -0.0025107   0.0032925   0.0014139  -0.0007451   0.0002920
    3   0.0001048   0.0032646   0.0050133  -0.0004578   0.0002473  -0.0000061
    4   0.0003460  -0.0007267   0.0012575  -0.0001854   0.0003471  -0.0001216
    5  -0.0006308  -0.0003437  -0.0000646   0.0000161  -0.0000329  -0.0000216
    6   0.0010644  -0.0001759  -0.0000788   0.0000149  -0.0000487  -0.0000275
    7  -0.0003635   0.0000767   0.0001156   0.0000540  -0.0000608  -0.0000088
    8  -0.0006862   0.0002278   0.0001254   0.0000780  -0.0001144   0.0000513
    9   0.0002294   0.0004774  -0.0001422  -0.0000100  -0.0000003  -0.0000158
   10   0.0000181   0.0004738  -0.0008262   0.0001412  -0.0002163   0.0000619
   11  -0.0006731   0.0007504  -0.0001050   0.0003147  -0.0004277   0.0001781
   12  -0.0009442   0.0001270   0.0001401   0.0001755  -0.0001894   0.0000679
   13   0.0001930  -0.0002892   0.0001283  -0.0001561   0.0002169  -0.0000773
   14   0.0003216  -0.0004222   0.0001802  -0.0002318   0.0003263  -0.0001182
   15   0.0001172  -0.0001717   0.0000666  -0.0000894   0.0001190  -0.0000434
   16  -0.0005850   0.0002142  -0.0000783   0.0002112  -0.0002376   0.0001004
   17  -0.0000528  -0.0001464  -0.0004819  -0.0000176   0.0000531  -0.0000270
   18  -0.0001195  -0.0000826  -0.0002846  -0.0000236   0.0000236   0.0000189
   19   0.0005684  -0.0005270   0.0003565  -0.0003131   0.0003940  -0.0001627
   20  -0.0000876  -0.0000172   0.0000473  -0.0000025   0.0000095   0.0000009
   21   0.0001476   0.0000706  -0.0000460  -0.0000049   0.0000033  -0.0000080
   22   0.0001484   0.0005263   0.0004002   0.0001566  -0.0002276   0.0000397
   23   0.0006953  -0.0002482   0.0008061  -0.0002167   0.0002765  -0.0001391
   24  -0.0002739  -0.0007708   0.0004127   0.0000424   0.0000744  -0.0000384
   25   0.0002351  -0.0001768  -0.0000460  -0.0001705   0.0001771  -0.0000642
   26  -0.0003487   0.0002658  -0.0000483   0.0001959  -0.0002021   0.0000766
   27  -0.0000843   0.0001357  -0.0000303   0.0000724  -0.0000784   0.0000396
   28  -0.0009821  -0.0005645  -0.0013674  -0.0005661   0.0005029  -0.0002129
   29   0.0009287   0.0004478   0.0000746  -0.0001722   0.0000962   0.0000139
   30   0.0001913   0.0001735  -0.0003429  -0.0000484  -0.0000229  -0.0000458
   31   0.0000409   0.0001335  -0.0000218   0.0000648  -0.0001177   0.0000200
   32  -0.0003780  -0.0003353   0.0000439  -0.0000076   0.0000736  -0.0000331
   33   0.0002822   0.0002019   0.0000697  -0.0000946   0.0001075  -0.0000599
   34  -0.0306733   0.0245576  -0.0097804  -0.0033217   0.0006098  -0.0001319
   35   0.0775855   0.0285671  -0.0099632  -0.0051236   0.0030966   0.0006114
   36  -0.0285795  -0.0083828   0.0082239   0.0018280   0.0006129   0.0045686
   37  -0.3243745   0.0135424  -0.0056427  -0.0197485   0.0114423  -0.0044745
   38  -0.0456559  -0.1056137   0.0180642   0.0354079  -0.0128301   0.0067119
   39   0.0166958   0.0175188  -0.0667651  -0.0136821   0.0067722   0.0015444
   40  -0.0116977  -0.0261504   0.0104063   0.0011063  -0.0003716   0.0001647
   41   0.0025049   0.0019126  -0.0000120   0.0007406   0.0007711  -0.0012867
   42  -0.0015789  -0.0001745   0.0023430  -0.0002719  -0.0012568  -0.0020629
   43   0.6141458   0.0614165  -0.0225053  -0.0685602   0.0460196  -0.0172430
   44   0.0614165   0.4843535  -0.1377434   0.0460297  -0.1122888   0.0344510
   45  -0.0225053  -0.1377434   0.1728001  -0.0174511   0.0340093  -0.0365654
   46  -0.0685602   0.0460297  -0.0174511   0.0844129  -0.0767848   0.0292262
   47   0.0460196  -0.1122888   0.0340093  -0.0767848   0.1581413  -0.0561937
   48  -0.0172430   0.0344510  -0.0365654   0.0292262  -0.0561937   0.0334863
   49  -0.1828848  -0.1251068   0.0467687   0.0051947   0.0216555  -0.0083046
   50  -0.0641988  -0.2290707   0.0638190  -0.0021874  -0.0352990   0.0147109
   51   0.0231026   0.0633370  -0.0829805   0.0008447   0.0152883  -0.0012938
   52  -0.0108127   0.0026458  -0.0010100   0.0011882   0.0007226  -0.0002145
   53  -0.0253409   0.0031476  -0.0003333  -0.0004767   0.0004513  -0.0011709
   54   0.0093295  -0.0002518   0.0026946   0.0003038  -0.0011731  -0.0021600
   55   0.0683910   0.0291111  -0.0110645  -0.0012587  -0.0053243   0.0017555
   56  -0.0294218  -0.0568720   0.0231951  -0.0010678   0.0021775   0.0011120
   57   0.0112151   0.0232191  -0.0036769   0.0003008   0.0011433   0.0042835
   58  -0.0012610   0.0010697  -0.0003047   0.0002168  -0.0000080   0.0000130
   59   0.0053156   0.0021758   0.0011711   0.0000072  -0.0018466   0.0006691
   60  -0.0017652   0.0011088   0.0042787  -0.0000119   0.0006768  -0.0002379
   61  -0.0543107  -0.0286172   0.0110159   0.0009890   0.0019818  -0.0006395
   62  -0.0279209  -0.0139710   0.0042367   0.0019646  -0.0016629   0.0002884
   63   0.0104850   0.0041293  -0.0044692  -0.0005980  -0.0000146  -0.0009969
   64  -0.0008128  -0.0008847   0.0003434   0.0001619   0.0000876  -0.0000315
   65  -0.0009307  -0.0000073  -0.0003161   0.0001200  -0.0000234  -0.0001771
   66   0.0001251  -0.0004604  -0.0006615  -0.0000645  -0.0000999  -0.0004475
           49          50          51          52          53          54
    1  -0.0012849   0.0000128  -0.0000063  -0.0000398  -0.0000007  -0.0000020
    2  -0.0000016  -0.0008870  -0.0001244   0.0000001   0.0001039   0.0000226
    3  -0.0000007  -0.0005688  -0.0012521   0.0000002  -0.0001176  -0.0002430
    4  -0.0000826  -0.0004482   0.0001164   0.0000005  -0.0000900  -0.0001835
    5   0.0007376  -0.0000059   0.0000421  -0.0000208  -0.0000323  -0.0000209
    6  -0.0002775  -0.0004886   0.0003757   0.0000012  -0.0000464   0.0000041
    7   0.0000156   0.0001709  -0.0000595   0.0000068   0.0000101  -0.0000140
    8   0.0000869   0.0003536  -0.0001663   0.0000040   0.0000100  -0.0000511
    9   0.0000425  -0.0002089   0.0000190   0.0000216   0.0000405   0.0000199
   10  -0.0000215   0.0000331  -0.0000968   0.0000147   0.0001260   0.0002053
   11   0.0005259  -0.0001282   0.0000327   0.0000049  -0.0000203  -0.0000825
   12   0.0004085   0.0003788  -0.0002592  -0.0000208  -0.0000180  -0.0000782
   13  -0.0001751   0.0000434   0.0000005  -0.0000027  -0.0000058  -0.0000162
   14  -0.0002696   0.0000731  -0.0000217  -0.0000051  -0.0000024  -0.0000124
   15  -0.0000992   0.0000253   0.0000071  -0.0000035  -0.0000059  -0.0000117
   16   0.0004126  -0.0000065   0.0000011  -0.0000031  -0.0000000  -0.0000005
   17   0.0000032   0.0000733  -0.0000999  -0.0000002   0.0001004   0.0001839
   18  -0.0000009   0.0002254   0.0000216   0.0000001   0.0000397   0.0000770
   19  -0.0005517   0.0000006  -0.0000007   0.0000106   0.0000002   0.0000005
   20  -0.0000008   0.0000755  -0.0000503   0.0000000  -0.0000015  -0.0000124
   21   0.0000002  -0.0001433   0.0000507  -0.0000000   0.0000068   0.0000124
   22  -0.0000278  -0.0000289   0.0000954   0.0000146  -0.0001259  -0.0002050
   23  -0.0005285  -0.0001250   0.0000323  -0.0000045  -0.0000205  -0.0000821
   24  -0.0004034   0.0003781  -0.0002599   0.0000207  -0.0000175  -0.0000770
   25  -0.0001756  -0.0000426  -0.0000012  -0.0000027   0.0000059   0.0000165
   26   0.0002693   0.0000712  -0.0000213   0.0000052  -0.0000024  -0.0000125
   27   0.0000999   0.0000245   0.0000070   0.0000035  -0.0000060  -0.0000119
   28  -0.0000858   0.0004455  -0.0001152   0.0000006   0.0000903   0.0001842
   29  -0.0007420   0.0000034   0.0000302   0.0000206  -0.0000323  -0.0000221
   30   0.0002684  -0.0004848   0.0003756  -0.0000015  -0.0000460   0.0000043
   31   0.0000153  -0.0001715   0.0000611   0.0000068  -0.0000102   0.0000144
   32  -0.0000844   0.0003517  -0.0001645  -0.0000038   0.0000100  -0.0000507
   33  -0.0000433  -0.0002071   0.0000190  -0.0000213   0.0000403   0.0000195
   34   0.0021825  -0.0001110   0.0000464   0.0005939  -0.0000002   0.0000070
   35  -0.0001101  -0.0575228   0.0216175  -0.0000033  -0.0011352   0.0000468
   36   0.0000397   0.0206728  -0.0092994   0.0000023  -0.0000852  -0.0013210
   37  -0.0248396  -0.0671308   0.0257108   0.0007385  -0.0017490   0.0008046
   38  -0.0251946   0.0271854  -0.0078922  -0.0022129  -0.0034314   0.0033039
   39   0.0102922  -0.0073674   0.0100858   0.0008686   0.0034795   0.0044416
   40  -0.0053701   0.0013276  -0.0005322  -0.0003836  -0.0012197   0.0004907
   41   0.0007112   0.0019991   0.0015010   0.0000994   0.0002628   0.0000629
   42  -0.0004403   0.0017833   0.0049350  -0.0000603   0.0000055   0.0002968
   43  -0.1828848  -0.0641988   0.0231026  -0.0108127  -0.0253409   0.0093295
   44  -0.1251068  -0.2290707   0.0633370   0.0026458   0.0031476  -0.0002518
   45   0.0467687   0.0638190  -0.0829805  -0.0010100  -0.0003333   0.0026946
   46   0.0051947  -0.0021874   0.0008447   0.0011882  -0.0004767   0.0003038
   47   0.0216555  -0.0352990   0.0152883   0.0007226   0.0004513  -0.0011731
   48  -0.0083046   0.0147109  -0.0012938  -0.0002145  -0.0011709  -0.0021600
   49   0.7620614  -0.0000709   0.0004860  -0.3473242   0.0005249  -0.0003187
   50  -0.0000709   0.5799516  -0.1731031   0.0004751  -0.0517314   0.0069767
   51   0.0004860  -0.1731031   0.1850812  -0.0003222   0.0069987  -0.0359375
   52  -0.3473242   0.0004751  -0.0003222   0.3651276  -0.0005132   0.0003434
   53   0.0005249  -0.0517314   0.0069987  -0.0005132   0.0519358  -0.0107861
   54  -0.0003187   0.0069767  -0.0359375   0.0003434  -0.0107861   0.0270166
   55  -0.1822976   0.0637955  -0.0232232  -0.0106917   0.0253635  -0.0093563
   56   0.1246390  -0.2293090   0.0638141  -0.0025996   0.0030927  -0.0002409
   57  -0.0468881   0.0643263  -0.0832925   0.0009902  -0.0003021   0.0026749
   58   0.0051849   0.0021172  -0.0008065   0.0011827   0.0004576  -0.0003011
   59  -0.0217092  -0.0350382   0.0152576  -0.0007070   0.0004674  -0.0011895
   60   0.0083888   0.0146786  -0.0013495   0.0002127  -0.0011800  -0.0021524
   61  -0.0245655   0.0672952  -0.0258181   0.0007531   0.0017338  -0.0008091
   62   0.0253579   0.0269761  -0.0078100   0.0021910  -0.0034324   0.0033270
   63  -0.0104457  -0.0071802   0.0100100  -0.0008692   0.0034957   0.0044331
   64  -0.0053783  -0.0013170   0.0005147  -0.0003777   0.0012203  -0.0004935
   65  -0.0006939   0.0020004   0.0015050  -0.0000984   0.0002602   0.0000641
   66   0.0004293   0.0017543   0.0049369   0.0000588   0.0000083   0.0002980
           55          56          57          58          59          60
    1   0.0032403  -0.0032611   0.0007130   0.0003821   0.0008054  -0.0003078
    2  -0.0015607  -0.0024997   0.0032982  -0.0014132  -0.0007426   0.0002905
    3  -0.0000997   0.0032566   0.0050284   0.0004543   0.0002459  -0.0000088
    4  -0.0009864   0.0005680   0.0013655  -0.0005694  -0.0005035   0.0002146
    5  -0.0009273   0.0004526   0.0000632   0.0001709   0.0000941   0.0000157
    6  -0.0001898   0.0001737  -0.0003429   0.0000471  -0.0000247  -0.0000447
    7   0.0000380  -0.0001330   0.0000216   0.0000651   0.0001179  -0.0000200
    8   0.0003801  -0.0003380   0.0000459   0.0000076   0.0000738  -0.0000334
    9  -0.0002845   0.0002029   0.0000697   0.0000953   0.0001082  -0.0000603
   10   0.0001417  -0.0005295  -0.0003957   0.0001573   0.0002275  -0.0000404
   11  -0.0006920  -0.0002505   0.0008046   0.0002172   0.0002765  -0.0001402
   12   0.0002721  -0.0007708   0.0004098  -0.0000430   0.0000732  -0.0000381
   13   0.0002345   0.0001751   0.0000458  -0.0001701  -0.0001761   0.0000642
   14   0.0003498   0.0002650  -0.0000477  -0.0001967  -0.0002023   0.0000770
   15   0.0000839   0.0001348  -0.0000301  -0.0000718  -0.0000775   0.0000394
   16  -0.0005684  -0.0002130   0.0000821   0.0002119   0.0002375  -0.0001004
   17   0.0000518  -0.0001436  -0.0004782   0.0000192   0.0000544  -0.0000269
   18   0.0001228  -0.0000816  -0.0002780   0.0000247   0.0000232   0.0000174
   19   0.0005688   0.0005251  -0.0003575  -0.0003133  -0.0003929   0.0001632
   20   0.0000890  -0.0000155   0.0000461   0.0000013   0.0000080   0.0000015
   21  -0.0001478   0.0000696  -0.0000461   0.0000054   0.0000042  -0.0000081
   22   0.0000036  -0.0004695   0.0008159   0.0001403   0.0002144  -0.0000623
   23   0.0006719   0.0007437  -0.0001049  -0.0003145  -0.0004246   0.0001773
   24   0.0009331   0.0001231   0.0001329  -0.0001767  -0.0001895   0.0000709
   25   0.0001953   0.0002894  -0.0001282  -0.0001569  -0.0002173   0.0000778
   26  -0.0003214  -0.0004191   0.0001797   0.0002313   0.0003242  -0.0001181
   27  -0.0001185  -0.0001712   0.0000686   0.0000902   0.0001194  -0.0000443
   28   0.0003422   0.0007253  -0.0012561  -0.0001853  -0.0003447   0.0001225
   29   0.0006420  -0.0003403  -0.0000580  -0.0000178  -0.0000351  -0.0000208
   30  -0.0010529  -0.0001690  -0.0000857  -0.0000158  -0.0000491  -0.0000272
   31  -0.0003632  -0.0000785  -0.0001176   0.0000539   0.0000605   0.0000084
   32   0.0006822   0.0002241   0.0001239  -0.0000776  -0.0001132   0.0000513
   33  -0.0002259   0.0004748  -0.0001412   0.0000107   0.0000005  -0.0000162
   34  -0.0309795  -0.0243917   0.0096547  -0.0033024  -0.0005985   0.0001164
   35  -0.0774019   0.0287713  -0.0101728   0.0051378   0.0031116   0.0006014
   36   0.0284964  -0.0084875   0.0083069  -0.0018323   0.0006191   0.0045706
   37  -0.0541269   0.0286793  -0.0111150   0.0009830  -0.0019773   0.0006368
   38   0.0279904  -0.0140663   0.0042863  -0.0019737  -0.0016634   0.0002945
   39  -0.0106111   0.0042119  -0.0045087   0.0006054  -0.0000174  -0.0009952
   40  -0.0008073   0.0008878  -0.0003434   0.0001608  -0.0000873   0.0000330
   41   0.0009361  -0.0000136  -0.0003097  -0.0001207  -0.0000237  -0.0001769
   42  -0.0001030  -0.0004672  -0.0006580   0.0000632  -0.0001030  -0.0004478
   43   0.0683910  -0.0294218   0.0112151  -0.0012610   0.0053156  -0.0017652
   44   0.0291111  -0.0568720   0.0232191   0.0010697   0.0021758   0.0011088
   45  -0.0110645   0.0231951  -0.0036769  -0.0003047   0.0011711   0.0042787
   46  -0.0012587  -0.0010678   0.0003008   0.0002168   0.0000072  -0.0000119
   47  -0.0053243   0.0021775   0.0011433  -0.0000080  -0.0018466   0.0006768
   48   0.0017555   0.0011120   0.0042835   0.0000130   0.0006691  -0.0002379
   49  -0.1822976   0.1246390  -0.0468881   0.0051849  -0.0217092   0.0083888
   50   0.0637955  -0.2293090   0.0643263   0.0021172  -0.0350382   0.0146786
   51  -0.0232232   0.0638141  -0.0832925  -0.0008065   0.0152576  -0.0013495
   52  -0.0106917  -0.0025996   0.0009902   0.0011827  -0.0007070   0.0002127
   53   0.0253635   0.0030927  -0.0003021   0.0004576   0.0004674  -0.0011800
   54  -0.0093563  -0.0002409   0.0026749  -0.0003011  -0.0011895  -0.0021524
   55   0.6136720  -0.0612283   0.0230818  -0.0687246  -0.0461099   0.0173731
   56  -0.0612283   0.4842931  -0.1383886  -0.0460679  -0.1120512   0.0346108
   57   0.0230818  -0.1383886   0.1732802   0.0175603   0.0341415  -0.0367053
   58  -0.0687246  -0.0460679   0.0175603   0.0847812   0.0769590  -0.0294523
   59  -0.0461099  -0.1120512   0.0341415   0.0769590   0.1575725  -0.0563269
   60   0.0173731   0.0346108  -0.0367053  -0.0294523  -0.0563269   0.0336718
   61  -0.3244126  -0.0131639   0.0052189  -0.0199365  -0.0114966   0.0045105
   62   0.0460136  -0.1055835   0.0181842  -0.0354477  -0.0127869   0.0067298
   63  -0.0171719   0.0175066  -0.0667968   0.0137561   0.0068143   0.0015412
   64  -0.0116120   0.0261321  -0.0104675   0.0010999   0.0003764  -0.0001617
   65  -0.0025111   0.0018795  -0.0000042  -0.0007512   0.0007695  -0.0012906
   66   0.0015290  -0.0001110   0.0023073   0.0002788  -0.0012699  -0.0020540
           61          62          63          64          65          66
    1  -0.0264179  -0.0120836   0.0006083   0.0006274   0.0019962   0.0004104
    2  -0.0285337   0.0042813  -0.0001278  -0.0002920   0.0001222  -0.0015460
    3   0.0097704   0.0000192   0.0033482   0.0002394  -0.0014837  -0.0028431
    4  -0.0019084   0.0035302  -0.0015554   0.0000846  -0.0007493  -0.0006610
    5   0.0035163   0.0016953  -0.0008490  -0.0000258  -0.0003087  -0.0002628
    6   0.0016004   0.0007976   0.0011317   0.0000137  -0.0002381   0.0000051
    7   0.0001000  -0.0000047  -0.0000160   0.0000271   0.0000314  -0.0000451
    8  -0.0007061  -0.0002805   0.0002413   0.0000300   0.0000470  -0.0000323
    9   0.0006627   0.0002663  -0.0000182   0.0000423   0.0000285  -0.0000592
   10  -0.0011112  -0.0008886   0.0001246   0.0000656   0.0004108   0.0002772
   11   0.0005780   0.0004679  -0.0001704  -0.0001315  -0.0003380  -0.0002162
   12  -0.0012330   0.0000043  -0.0002969  -0.0000198  -0.0000387   0.0000705
   13  -0.0005576   0.0001405  -0.0000139   0.0000557   0.0000063  -0.0000909
   14  -0.0005101   0.0000815   0.0000362   0.0001139   0.0000621  -0.0001173
   15  -0.0002280  -0.0000230  -0.0000324   0.0000176   0.0000333  -0.0000638
   16   0.0008133   0.0006982   0.0001462  -0.0000730  -0.0000431   0.0000057
   17  -0.0004532   0.0000266   0.0005302   0.0001635   0.0003901   0.0002563
   18  -0.0002501  -0.0000730   0.0002419   0.0000544   0.0001759   0.0000232
   19  -0.0007649  -0.0000254   0.0000483   0.0000687   0.0000882  -0.0000338
   20  -0.0000508  -0.0000289   0.0000228   0.0000071  -0.0000022  -0.0000463
   21   0.0001651   0.0000136   0.0000248   0.0000085   0.0000297   0.0000045
   22   0.0001553  -0.0005660  -0.0009558  -0.0003135  -0.0006634  -0.0002611
   23  -0.0008131  -0.0003583   0.0001713   0.0000777   0.0002065  -0.0004775
   24  -0.0012307   0.0000831  -0.0000381  -0.0001079  -0.0001280  -0.0001076
   25  -0.0001875  -0.0000259  -0.0000338   0.0000429   0.0000741   0.0000165
   26   0.0003820  -0.0000001   0.0000363  -0.0000613  -0.0001157  -0.0000042
   27   0.0001337   0.0000350  -0.0000262   0.0000089  -0.0000522  -0.0000204
   28  -0.0003900   0.0030286   0.0011310  -0.0001442   0.0005191   0.0005953
   29  -0.0031350  -0.0024583  -0.0004178  -0.0001828   0.0002945   0.0008527
   30   0.0011690   0.0004093  -0.0003794   0.0000779  -0.0004030   0.0003200
   31  -0.0001147   0.0001580   0.0000121  -0.0010180   0.0002371   0.0009117
   32  -0.0005077   0.0003156   0.0004362  -0.0002227   0.0002518  -0.0003033
   33   0.0005864  -0.0008675   0.0003372   0.0008891   0.0002924  -0.0005284
   34  -0.1632443  -0.0984640   0.0411016   0.0109054   0.0124140  -0.0059845
   35  -0.0431336  -0.2405534   0.0677715  -0.0128086  -0.0155278   0.0063263
   36   0.0174232   0.0657086  -0.0876204   0.0052575   0.0073471   0.0003503
   37   0.0603539   0.0192559  -0.0073287  -0.0014281  -0.0033196   0.0013790
   38  -0.0195149  -0.0471900   0.0217108  -0.0030178  -0.0014922   0.0026850
   39   0.0075652   0.0217201  -0.0003008   0.0011507   0.0028886   0.0048650
   40  -0.0014133   0.0030076  -0.0011637   0.0005637   0.0006829  -0.0002900
   41   0.0033108  -0.0015029   0.0028915  -0.0006869  -0.0006835   0.0003546
   42  -0.0014000   0.0026837   0.0048630   0.0002882   0.0003543   0.0002580
   43  -0.0543107  -0.0279209   0.0104850  -0.0008128  -0.0009307   0.0001251
   44  -0.0286172  -0.0139710   0.0041293  -0.0008847  -0.0000073  -0.0004604
   45   0.0110159   0.0042367  -0.0044692   0.0003434  -0.0003161  -0.0006615
   46   0.0009890   0.0019646  -0.0005980   0.0001619   0.0001200  -0.0000645
   47   0.0019818  -0.0016629  -0.0000146   0.0000876  -0.0000234  -0.0000999
   48  -0.0006395   0.0002884  -0.0009969  -0.0000315  -0.0001771  -0.0004475
   49  -0.0245655   0.0253579  -0.0104457  -0.0053783  -0.0006939   0.0004293
   50   0.0672952   0.0269761  -0.0071802  -0.0013170   0.0020004   0.0017543
   51  -0.0258181  -0.0078100   0.0100100   0.0005147   0.0015050   0.0049369
   52   0.0007531   0.0021910  -0.0008692  -0.0003777  -0.0000984   0.0000588
   53   0.0017338  -0.0034324   0.0034957   0.0012203   0.0002602   0.0000083
   54  -0.0008091   0.0033270   0.0044331  -0.0004935   0.0000641   0.0002980
   55  -0.3244126   0.0460136  -0.0171719  -0.0116120  -0.0025111   0.0015290
   56  -0.0131639  -0.1055835   0.0175066   0.0261321   0.0018795  -0.0001110
   57   0.0052189   0.0181842  -0.0667968  -0.0104675  -0.0000042   0.0023073
   58  -0.0199365  -0.0354477   0.0137561   0.0010999  -0.0007512   0.0002788
   59  -0.0114966  -0.0127869   0.0068143   0.0003764   0.0007695  -0.0012699
   60   0.0045105   0.0067298   0.0015412  -0.0001617  -0.0012906  -0.0020540
   61   0.6798977  -0.0415600   0.0192791  -0.1237353   0.1133986  -0.0474910
   62  -0.0415600   0.6357185  -0.2015526   0.1116405  -0.2397459   0.0858209
   63   0.0192791  -0.2015526   0.2041219  -0.0465300   0.0845239  -0.0690781
   64  -0.1237353   0.1116405  -0.0465300   0.1311893  -0.1202180   0.0489056
   65   0.1133986  -0.2397459   0.0845239  -0.1202180   0.2519611  -0.0931111
   66  -0.0474910   0.0858209  -0.0690781   0.0489056  -0.0931111   0.0624248
 **********************************************************************
 **                                                                  **
 **                       VIBRATIONAL ANALYSIS                       **
 **                       --------------------                       **
 **                                                                  **
 **        VIBRATIONAL FREQUENCIES (CM**-1) AND NORMAL MODES         **
 **     FORCE CONSTANTS (mDYN/ANGSTROM) AND REDUCED MASSES (AMU)     **
 **                  INFRARED INTENSITIES (KM/MOL)                   **
 **                                                                  **
 **********************************************************************


 Mode:                 1                      2                      3
 Frequency:        24.91                  44.31                  55.28
 Force Cnst:      0.0083                 0.0157                 0.0250
 Red. Mass:      22.6010                13.5503                13.9120
 IR Active:          YES                    YES                    YES
 IR Intens:        0.000                  0.172                  0.216
 Raman Active:       YES                    YES                    YES
               X      Y      Z        X      Y      Z        X      Y      Z
 C          0.001 -0.002 -0.001   -0.000  0.084 -0.283   -0.000  0.208  0.135
 C         -0.005 -0.048  0.132   -0.000  0.071 -0.249    0.089  0.164  0.101
 H         -0.013 -0.089  0.225   -0.002  0.090 -0.298    0.163  0.205  0.113
 C         -0.004 -0.053  0.147    0.001  0.016 -0.102    0.094  0.060  0.046
 Cl        -0.003 -0.132  0.354    0.001 -0.009 -0.036    0.242 -0.010  0.013
 C         -0.005 -0.000  0.000    0.000 -0.028  0.018    0.000  0.007  0.020
 Cl        -0.005  0.001  0.001    0.001 -0.157  0.360    0.000 -0.136 -0.052
 C         -0.003  0.052 -0.148   -0.001  0.016 -0.101   -0.094  0.060  0.045
 Cl         0.000  0.132 -0.355   -0.000 -0.009 -0.035   -0.242 -0.009  0.009
 C         -0.004  0.045 -0.134    0.000  0.071 -0.248   -0.089  0.164  0.101
 H         -0.011  0.086 -0.228    0.002  0.089 -0.297   -0.163  0.205  0.112
 C          0.000 -0.002 -0.002   -0.000  0.066 -0.238   -0.000  0.203  0.162
 C          0.007 -0.050 -0.137   -0.068  0.051 -0.166   -0.068  0.145  0.123
 H          0.015 -0.094 -0.232   -0.125  0.068 -0.210   -0.122  0.191  0.155
 C          0.006 -0.054 -0.148   -0.069  0.021 -0.006   -0.071  0.000 -0.001
 Cl         0.003 -0.136 -0.355   -0.171  0.007  0.119   -0.186 -0.117 -0.126
 C          0.008  0.000  0.001   -0.000  0.008  0.079    0.000 -0.073 -0.071
 H          0.008  0.001  0.002   -0.001 -0.008  0.214    0.000 -0.185 -0.188
 C          0.005  0.054  0.149    0.068  0.021 -0.006    0.072  0.000  0.000
 Cl         0.000  0.138  0.357    0.170  0.007  0.119    0.185 -0.117 -0.123
 C          0.006  0.048  0.135    0.068  0.050 -0.166    0.069  0.145  0.124
 H          0.013  0.091  0.229    0.125  0.067 -0.210    0.122  0.191  0.156
 TransDip  -0.001 -0.000 -0.000    0.000  0.006 -0.012   -0.000  0.014  0.006

 Mode:                 4                      5                      6
 Frequency:        81.53                 151.51                 159.20
 Force Cnst:      0.0877                 0.3976                 0.1495
 Red. Mass:      22.3986                29.3965                10.0143
 IR Active:          YES                    YES                    YES
 IR Intens:        0.057                  0.055                  0.023
 Raman Active:       YES                    YES                    YES
               X      Y      Z        X      Y      Z        X      Y      Z
 C         -0.000  0.059 -0.239   -0.059 -0.000 -0.000   -0.000 -0.009 -0.113
 C         -0.007  0.023 -0.129   -0.122  0.001  0.013   -0.005  0.001 -0.144
 H         -0.015  0.004 -0.095   -0.151 -0.022  0.021   -0.012 -0.017 -0.112
 C         -0.006 -0.015 -0.016   -0.145  0.011  0.010   -0.011  0.010 -0.125
 Cl        -0.010 -0.159  0.371   -0.327  0.099  0.030   -0.062 -0.032  0.049
 C         -0.000  0.017 -0.096   -0.152 -0.000  0.001    0.000  0.016 -0.116
 Cl        -0.000  0.125 -0.370   -0.170 -0.000  0.000    0.000 -0.000  0.023
 C          0.006 -0.015 -0.016   -0.145 -0.011 -0.009    0.011  0.010 -0.125
 Cl         0.011 -0.159  0.370   -0.327 -0.099 -0.031    0.063 -0.032  0.049
 C          0.007  0.023 -0.129   -0.122 -0.001 -0.012    0.005  0.001 -0.144
 H          0.015  0.004 -0.095   -0.151  0.022 -0.021    0.012 -0.017 -0.112
 C          0.000  0.059 -0.263    0.024  0.000 -0.001   -0.000  0.022  0.081
 C         -0.049  0.051 -0.211    0.076 -0.016 -0.014   -0.000  0.044  0.138
 H         -0.089  0.066 -0.235    0.092 -0.035 -0.030   -0.001 -0.019 -0.019
 C         -0.052  0.034 -0.073    0.098  0.007 -0.010    0.003  0.105  0.278
 Cl        -0.147  0.034  0.072    0.465  0.203 -0.070    0.017 -0.059 -0.170
 C         -0.000  0.026 -0.001    0.066  0.001  0.002   -0.001  0.175  0.464
 H         -0.000  0.025  0.125    0.064  0.002  0.004   -0.001  0.202  0.529
 C          0.051  0.034 -0.073    0.098 -0.005  0.010   -0.004  0.104  0.278
 Cl         0.147  0.034  0.073    0.467 -0.204  0.070   -0.017 -0.061 -0.169
 C          0.049  0.051 -0.211    0.076  0.017  0.011   -0.001  0.045  0.138
 H          0.089  0.066 -0.235    0.092  0.035  0.025    0.000 -0.019 -0.017
 TransDip   0.000  0.003 -0.007   -0.008  0.000 -0.000    0.000 -0.001  0.005

 Mode:                 7                      8                      9
 Frequency:       189.44                 203.73                 205.23
 Force Cnst:      0.2665                 0.1204                 0.4690
 Red. Mass:      12.6048                 4.9231                18.8979
 IR Active:          YES                    YES                    YES
 IR Intens:        0.006                  0.063                  0.006
 Raman Active:       YES                    YES                    YES
               X      Y      Z        X      Y      Z        X      Y      Z
 C         -0.000  0.108 -0.092   -0.014 -0.000  0.000   -0.117  0.001 -0.000
 C          0.006  0.168 -0.205   -0.014  0.088 -0.230   -0.124 -0.011  0.116
 H          0.016  0.142 -0.124   -0.016  0.152 -0.394   -0.133 -0.043  0.189
 C          0.014  0.171 -0.247   -0.013  0.039 -0.108   -0.120 -0.017  0.049
 Cl         0.135 -0.013  0.102    0.034 -0.050  0.049    0.290 -0.216 -0.111
 C         -0.000  0.160 -0.260   -0.020 -0.001  0.002   -0.182  0.000 -0.000
 Cl         0.001  0.033  0.084   -0.024 -0.000 -0.001   -0.216  0.001  0.001
 C         -0.014  0.169 -0.244   -0.013 -0.041  0.112   -0.120  0.018 -0.050
 Cl        -0.136 -0.014  0.100    0.034  0.051 -0.050    0.286  0.216  0.111
 C         -0.007  0.165 -0.198   -0.014 -0.089  0.233   -0.124  0.013 -0.117
 H         -0.016  0.138 -0.113   -0.015 -0.153  0.395   -0.133  0.045 -0.190
 C         -0.000 -0.074  0.100   -0.015  0.000 -0.001   -0.129 -0.001 -0.000
 C         -0.007 -0.108  0.104   -0.018 -0.086 -0.221   -0.147  0.019  0.108
 H         -0.012 -0.085  0.160   -0.020 -0.149 -0.380   -0.158  0.054  0.180
 C          0.010 -0.145 -0.019   -0.018 -0.037 -0.101   -0.146  0.020  0.044
 Cl         0.197 -0.033  0.053    0.013  0.043  0.049    0.122  0.160 -0.091
 C          0.000 -0.181 -0.156   -0.022  0.001  0.002   -0.184 -0.001 -0.001
 H          0.000 -0.219 -0.274   -0.023  0.002  0.003   -0.186 -0.000 -0.000
 C         -0.010 -0.143 -0.016   -0.018  0.038  0.101   -0.147 -0.022 -0.046
 Cl        -0.196 -0.033  0.052    0.014 -0.043 -0.050    0.119 -0.161  0.093
 C          0.007 -0.106  0.110   -0.018  0.086  0.218   -0.147 -0.021 -0.110
 H          0.011 -0.080  0.172   -0.021  0.149  0.376   -0.158 -0.056 -0.181
 TransDip  -0.000  0.000 -0.002    0.008  0.000 -0.000   -0.002  0.000 -0.000

 Mode:                10                     11                     12
 Frequency:       212.26                 218.85                 228.18
 Force Cnst:      0.4421                 0.1356                 0.2345
 Red. Mass:      16.6538                 4.8043                 7.6451
 IR Active:          YES                    YES                    YES
 IR Intens:        0.085                  0.000                  0.003
 Raman Active:       YES                    YES                    YES
               X      Y      Z        X      Y      Z        X      Y      Z
 C          0.000 -0.016 -0.005    0.004 -0.000 -0.000   -0.000 -0.060  0.012
 C         -0.023 -0.010  0.060   -0.008 -0.078  0.226    0.008 -0.069 -0.052
 H         -0.028  0.005  0.015   -0.022 -0.144  0.371    0.029 -0.076 -0.009
 C         -0.024 -0.060  0.091   -0.008 -0.038  0.113   -0.015 -0.080 -0.114
 Cl         0.234 -0.146 -0.089    0.007  0.014 -0.053   -0.070 -0.120 -0.022
 C          0.001 -0.048  0.113   -0.015 -0.001 -0.001   -0.000 -0.055 -0.125
 Cl         0.000  0.450  0.138   -0.017  0.003  0.001   -0.000  0.167  0.087
 C          0.026 -0.061  0.093   -0.008  0.037 -0.114    0.015 -0.081 -0.110
 Cl        -0.235 -0.147 -0.090    0.007 -0.018  0.052    0.070 -0.118 -0.024
 C          0.024 -0.011  0.064   -0.008  0.078 -0.226   -0.008 -0.072 -0.043
 H          0.030  0.003  0.022   -0.023  0.143 -0.372   -0.028 -0.081  0.004
 C          0.000 -0.066 -0.148    0.005  0.001  0.001   -0.000  0.086  0.172
 C          0.003 -0.075 -0.166    0.017 -0.084 -0.237    0.008  0.129  0.218
 H          0.003 -0.110 -0.254    0.031 -0.156 -0.394    0.020  0.164  0.322
 C          0.004 -0.001  0.033    0.016 -0.040 -0.115    0.000  0.056 -0.021
 Cl         0.014 -0.020 -0.020   -0.008  0.010  0.059   -0.082  0.036  0.003
 C          0.000  0.081  0.243    0.023 -0.000 -0.002   -0.001 -0.042 -0.274
 H          0.000  0.164  0.455    0.023 -0.001 -0.004   -0.000 -0.141 -0.543
 C         -0.004 -0.002  0.031    0.016  0.041  0.115   -0.001  0.056 -0.023
 Cl        -0.015 -0.018 -0.020   -0.006 -0.010 -0.059    0.083  0.035  0.004
 C         -0.003 -0.077 -0.171    0.016  0.086  0.239   -0.010  0.128  0.214
 H         -0.002 -0.114 -0.264    0.030  0.159  0.398   -0.023  0.162  0.315
 TransDip   0.000  0.008  0.004   -0.000  0.000  0.000   -0.000 -0.002  0.000

 Mode:                13                     14                     15
 Frequency:       260.61                 318.27                 352.81
 Force Cnst:      0.5600                 0.4246                 2.1657
 Red. Mass:      13.9939                 7.1139                29.5313
 IR Active:          YES                    YES                    YES
 IR Intens:        0.333                  0.894                  0.000
 Raman Active:       YES                    YES                    YES
               X      Y      Z        X      Y      Z        X      Y      Z
 C         -0.022 -0.000  0.000    0.000  0.099 -0.240    0.114  0.000  0.000
 C          0.096 -0.060  0.027    0.013  0.071 -0.195    0.055  0.102  0.026
 H          0.160 -0.028  0.049    0.021  0.141 -0.361   -0.086  0.039 -0.014
 C          0.133 -0.042  0.015    0.008 -0.078  0.179    0.061  0.216  0.075
 Cl        -0.026  0.079  0.022   -0.011  0.005 -0.026    0.234  0.475  0.179
 C          0.234 -0.000  0.001    0.000 -0.164  0.406   -0.170 -0.001  0.001
 Cl         0.329  0.000 -0.001   -0.000  0.036 -0.069   -0.360 -0.000  0.000
 C          0.133  0.042 -0.013   -0.008 -0.078  0.178    0.062 -0.216 -0.074
 Cl        -0.027 -0.079 -0.023    0.011  0.005 -0.025    0.236 -0.474 -0.180
 C          0.096  0.060 -0.025   -0.013  0.072 -0.195    0.055 -0.102 -0.026
 H          0.161  0.029 -0.049   -0.021  0.141 -0.361   -0.086 -0.039  0.015
 C         -0.132 -0.000 -0.001    0.000  0.067 -0.023    0.034 -0.000 -0.000
 C         -0.227 -0.048 -0.029   -0.059  0.061  0.116   -0.030 -0.008  0.008
 H         -0.264 -0.029 -0.045   -0.124  0.109  0.141   -0.054  0.005  0.002
 C         -0.252 -0.005 -0.028   -0.045 -0.033  0.065   -0.051  0.014  0.002
 Cl        -0.006  0.218 -0.076    0.072 -0.016 -0.000   -0.048  0.085 -0.034
 C         -0.307  0.000 -0.001    0.000 -0.107 -0.065   -0.063 -0.000 -0.000
 H         -0.310  0.000 -0.002    0.000 -0.212 -0.208   -0.064 -0.000 -0.001
 C         -0.252  0.004  0.026    0.045 -0.033  0.064   -0.051 -0.014 -0.003
 Cl        -0.007 -0.218  0.077   -0.072 -0.015 -0.000   -0.048 -0.085  0.034
 C         -0.227  0.048  0.028    0.059  0.060  0.115   -0.030  0.008 -0.008
 H         -0.265  0.029  0.044    0.124  0.109  0.140   -0.054 -0.005 -0.002
 TransDip  -0.018  0.000 -0.000   -0.000  0.013 -0.027   -0.001 -0.000 -0.000

 Mode:                16                     17                     18
 Frequency:       402.63                 415.19                 433.40
 Force Cnst:      1.2771                 0.7160                 0.9497
 Red. Mass:      13.3705                 7.0492                 8.5815
 IR Active:          YES                    YES                    YES
 IR Intens:        5.810                  3.429                  4.534
 Raman Active:       YES                    YES                    YES
               X      Y      Z        X      Y      Z        X      Y      Z
 C          0.052 -0.000 -0.000   -0.000  0.244  0.115   -0.000 -0.009  0.006
 C          0.021  0.002 -0.006    0.042  0.161  0.144   -0.032  0.007  0.010
 H          0.020 -0.007  0.011    0.184  0.228  0.188   -0.048 -0.003  0.013
 C          0.002 -0.007 -0.018    0.024 -0.046 -0.025   -0.026  0.012  0.006
 Cl        -0.033 -0.048 -0.017   -0.110 -0.094 -0.036    0.004 -0.009 -0.003
 C         -0.008  0.000 -0.000   -0.000 -0.030 -0.111   -0.000  0.020  0.011
 Cl        -0.040 -0.000  0.000    0.000  0.006  0.015    0.000 -0.010 -0.004
 C          0.002  0.007  0.018   -0.024 -0.046 -0.026    0.026  0.012  0.006
 Cl        -0.033  0.048  0.017    0.111 -0.094 -0.036   -0.003 -0.009 -0.003
 C          0.021 -0.003  0.005   -0.042  0.161  0.144    0.032  0.007  0.010
 H          0.020  0.007 -0.011   -0.185  0.228  0.189    0.047 -0.003  0.013
 C          0.080 -0.000 -0.000   -0.000  0.217 -0.028   -0.000 -0.158  0.066
 C          0.198  0.113 -0.030   -0.120  0.090 -0.102   -0.198 -0.240  0.084
 H          0.350  0.035 -0.004   -0.265  0.168 -0.127   -0.186 -0.247  0.083
 C          0.181  0.176 -0.056   -0.111 -0.086 -0.018   -0.222 -0.089  0.031
 Cl        -0.184  0.267 -0.103    0.084 -0.014  0.009   -0.069  0.192 -0.074
 C          0.361 -0.001 -0.001   -0.000 -0.108  0.103   -0.001 -0.187  0.081
 H          0.358 -0.002 -0.001   -0.000 -0.176  0.268   -0.001 -0.500  0.218
 C          0.181 -0.176  0.056    0.111 -0.087 -0.017    0.221 -0.089  0.030
 Cl        -0.185 -0.266  0.104   -0.084 -0.014  0.009    0.069  0.191 -0.074
 C          0.198 -0.114  0.031    0.120  0.089 -0.102    0.197 -0.240  0.085
 H          0.351 -0.036  0.005    0.266  0.167 -0.127    0.185 -0.246  0.086
 TransDip   0.077 -0.000 -0.000   -0.000  0.056  0.019   -0.000 -0.061  0.030

 Mode:                19                     20                     21
 Frequency:       476.36                 508.25                 528.71
 Force Cnst:      0.8027                 1.0312                 0.8953
 Red. Mass:       6.0038                 6.7759                 5.4361
 IR Active:          YES                    YES                    YES
 IR Intens:        1.076                  0.864                  1.674
 Raman Active:       YES                    YES                    YES
               X      Y      Z        X      Y      Z        X      Y      Z
 C         -0.000  0.120  0.157    0.001  0.010 -0.134    0.023 -0.000 -0.000
 C         -0.061  0.234 -0.067   -0.229  0.064  0.107    0.024  0.047 -0.138
 H          0.013  0.318 -0.165   -0.338 -0.034  0.194    0.026  0.195 -0.512
 C         -0.061  0.045 -0.018   -0.211  0.117  0.085    0.017 -0.149  0.391
 Cl        -0.050 -0.080 -0.023    0.001 -0.082 -0.037   -0.007  0.003 -0.030
 C          0.000 -0.012  0.178   -0.000  0.244 -0.020    0.011  0.001 -0.000
 Cl        -0.000 -0.017 -0.025   -0.001 -0.063 -0.013   -0.023 -0.000  0.000
 C          0.062  0.046 -0.018    0.212  0.117  0.087    0.017  0.150 -0.390
 Cl         0.050 -0.080 -0.023   -0.001 -0.081 -0.038   -0.007 -0.003  0.030
 C          0.061  0.235 -0.067    0.231  0.064  0.107    0.025 -0.047  0.139
 H         -0.013  0.317 -0.164    0.340 -0.032  0.191    0.028 -0.196  0.512
 C         -0.000 -0.124  0.198    0.001 -0.060 -0.228    0.016 -0.000 -0.001
 C          0.101 -0.133 -0.001    0.001  0.049  0.054    0.001 -0.005  0.003
 H          0.245 -0.232 -0.028   -0.020  0.088  0.121   -0.017  0.003 -0.004
 C          0.104  0.027 -0.092    0.005  0.055  0.127   -0.001 -0.001  0.010
 Cl        -0.048  0.001  0.007    0.007 -0.013 -0.006   -0.003  0.003 -0.002
 C          0.000  0.134  0.013   -0.000 -0.028 -0.098   -0.009 -0.000 -0.000
 H          0.000  0.308  0.129   -0.000 -0.123 -0.389   -0.009 -0.000 -0.001
 C         -0.103  0.027 -0.092   -0.005  0.056  0.126   -0.001  0.001 -0.010
 Cl         0.048  0.001  0.007   -0.007 -0.013 -0.006   -0.003 -0.003  0.002
 C         -0.101 -0.133 -0.001   -0.001  0.050  0.053    0.001  0.006 -0.003
 H         -0.245 -0.232 -0.028    0.019  0.089  0.121   -0.017 -0.002  0.004
 TransDip   0.000  0.031  0.012    0.000  0.028  0.010    0.041 -0.000 -0.000

 Mode:                22                     23                     24
 Frequency:       540.56                 548.03                 596.83
 Force Cnst:      0.9554                 1.7809                 1.0795
 Red. Mass:       5.5491                10.0639                 5.1438
 IR Active:          YES                    YES                    YES
 IR Intens:        0.522                 32.877                  0.590
 Raman Active:       YES                    YES                    YES
               X      Y      Z        X      Y      Z        X      Y      Z
 C         -0.046  0.000  0.000   -0.261  0.000 -0.001    0.000  0.191 -0.097
 C         -0.055  0.009  0.004   -0.302  0.055 -0.015    0.111  0.094  0.070
 H         -0.075 -0.000  0.001   -0.347  0.049 -0.056    0.272  0.138  0.199
 C         -0.041  0.008  0.009   -0.233  0.030  0.075    0.114 -0.100  0.034
 Cl         0.014  0.013  0.005    0.079  0.076  0.024   -0.020  0.021  0.002
 C         -0.025 -0.000 -0.000   -0.143  0.000  0.000    0.000 -0.100 -0.146
 Cl         0.051  0.000 -0.000    0.262  0.000 -0.000   -0.000  0.020  0.014
 C         -0.042 -0.008 -0.009   -0.231 -0.030 -0.074   -0.113 -0.101  0.034
 Cl         0.014 -0.013 -0.005    0.079 -0.076 -0.024    0.020  0.021  0.002
 C         -0.055 -0.009 -0.004   -0.300 -0.055  0.016   -0.111  0.094  0.070
 H         -0.075  0.001 -0.001   -0.346 -0.049  0.059   -0.271  0.138  0.198
 C         -0.029  0.000 -0.001   -0.168 -0.001 -0.001    0.000 -0.188 -0.189
 C          0.003 -0.036 -0.134    0.020  0.096  0.023    0.041 -0.122  0.012
 H          0.021 -0.197 -0.503    0.132  0.076  0.148    0.151 -0.150  0.109
 C          0.009  0.157  0.384    0.066  0.017 -0.149    0.048  0.087  0.156
 Cl         0.003 -0.013 -0.027    0.014 -0.011  0.015   -0.018 -0.003 -0.008
 C          0.028  0.000 -0.000    0.181 -0.000 -0.001   -0.000  0.026 -0.125
 H          0.028  0.000 -0.001    0.182 -0.001 -0.003    0.000 -0.047 -0.499
 C          0.009 -0.157 -0.383    0.066 -0.016  0.151   -0.048  0.088  0.156
 Cl         0.003  0.013  0.027    0.014  0.011 -0.015    0.018 -0.003 -0.008
 C          0.002  0.036  0.134    0.020 -0.097 -0.022   -0.041 -0.122  0.011
 H          0.019  0.198  0.504    0.132 -0.077 -0.147   -0.152 -0.150  0.108
 TransDip  -0.023  0.000 -0.000   -0.184 -0.000  0.000    0.000 -0.022 -0.011

 Mode:                25                     26                     27
 Frequency:       635.91                 698.71                 708.03
 Force Cnst:      1.4181                 0.8743                 0.8820
 Red. Mass:       5.9521                 3.0396                 2.9862
 IR Active:          YES                    YES                    YES
 IR Intens:        2.890                 11.112                  0.431
 Raman Active:       YES                    YES                    YES
               X      Y      Z        X      Y      Z        X      Y      Z
 C          0.000 -0.126  0.352    0.000 -0.034  0.042    0.000 -0.074  0.210
 C          0.002 -0.001 -0.008   -0.005 -0.002 -0.071   -0.003  0.038 -0.083
 H          0.011  0.125 -0.311   -0.048  0.019 -0.187    0.016  0.203 -0.471
 C          0.005  0.066 -0.204   -0.009 -0.025  0.126   -0.004 -0.058  0.126
 Cl         0.001 -0.001  0.015    0.000 -0.005 -0.006    0.002  0.005  0.000
 C          0.000 -0.098  0.241   -0.000  0.081 -0.129   -0.000  0.049 -0.179
 Cl        -0.000  0.006 -0.013    0.000 -0.004  0.004    0.000 -0.001  0.005
 C         -0.006  0.066 -0.204    0.009 -0.025  0.126    0.004 -0.058  0.126
 Cl        -0.001 -0.001  0.015   -0.000 -0.005 -0.006   -0.002  0.005  0.000
 C         -0.002 -0.001 -0.008    0.005 -0.002 -0.072    0.003  0.038 -0.084
 H         -0.012  0.125 -0.310    0.047  0.019 -0.187   -0.017  0.203 -0.470
 C          0.001 -0.013 -0.172    0.000  0.090  0.209    0.001 -0.054 -0.161
 C         -0.014  0.023 -0.095   -0.003 -0.023 -0.109    0.005  0.030  0.042
 H         -0.080  0.076 -0.065   -0.018 -0.176 -0.510   -0.025  0.163  0.326
 C         -0.025  0.048  0.195   -0.006  0.038  0.116    0.003 -0.027 -0.034
 Cl         0.004  0.004 -0.009    0.001  0.001  0.001   -0.002  0.004 -0.004
 C         -0.000 -0.084 -0.092   -0.000 -0.042 -0.082   -0.000 -0.003  0.043
 H         -0.000 -0.266 -0.474   -0.000 -0.157 -0.365   -0.000  0.040  0.158
 C          0.025  0.049  0.195    0.006  0.039  0.116   -0.003 -0.027 -0.034
 Cl        -0.004  0.004 -0.009   -0.001  0.001  0.001    0.002  0.004 -0.004
 C          0.014  0.024 -0.095    0.003 -0.022 -0.108   -0.004  0.030  0.041
 H          0.079  0.076 -0.065    0.019 -0.176 -0.510    0.024  0.164  0.327
 TransDip   0.000 -0.016 -0.052   -0.000 -0.011 -0.106    0.001  0.019 -0.009

 Mode:                28                     29                     30
 Frequency:       720.40                 802.14                 804.15
 Force Cnst:      2.7686                 3.8325                 3.9697
 Red. Mass:       9.0545                10.1095                10.4191
 IR Active:          YES                    YES                    YES
 IR Intens:        7.617                144.129                 52.353
 Raman Active:       YES                    YES                    YES
               X      Y      Z        X      Y      Z        X      Y      Z
 C          0.313  0.001 -0.001    0.000 -0.030  0.049   -0.000 -0.003 -0.026
 C         -0.068  0.205  0.073    0.079 -0.070 -0.006    0.268 -0.109 -0.040
 H         -0.327  0.063  0.040    0.020 -0.017 -0.226    0.176 -0.168 -0.026
 C         -0.107  0.149  0.054    0.069  0.111  0.036    0.236  0.335  0.126
 Cl        -0.019 -0.029 -0.011   -0.016 -0.036 -0.012   -0.056 -0.110 -0.041
 C         -0.239 -0.000  0.001   -0.000  0.118  0.034   -0.000  0.322  0.119
 Cl         0.113  0.000 -0.000   -0.000 -0.001 -0.000   -0.000 -0.001 -0.000
 C         -0.107 -0.149 -0.054   -0.069  0.111  0.036   -0.237  0.334  0.126
 Cl        -0.019  0.028  0.011    0.016 -0.036 -0.012    0.056 -0.110 -0.042
 C         -0.068 -0.205 -0.072   -0.079 -0.070 -0.007   -0.268 -0.109 -0.040
 H         -0.327 -0.065 -0.037   -0.020 -0.017 -0.226   -0.176 -0.167 -0.027
 C          0.382 -0.000  0.001   -0.000 -0.038 -0.005   -0.000 -0.018 -0.061
 C          0.098 -0.165  0.071   -0.258 -0.131  0.036    0.096  0.006 -0.021
 H         -0.106 -0.067  0.004   -0.125 -0.153  0.176    0.081  0.099  0.188
 C          0.018 -0.143  0.047   -0.232  0.341 -0.124    0.088 -0.116  0.053
 Cl        -0.039  0.039 -0.015    0.054 -0.105  0.039   -0.021  0.037 -0.016
 C         -0.237  0.000 -0.000    0.000  0.299 -0.114    0.000 -0.092  0.037
 H         -0.239  0.001  0.001   -0.000  0.013  0.016    0.000  0.030  0.011
 C          0.018  0.143 -0.048    0.233  0.340 -0.124   -0.088 -0.116  0.054
 Cl        -0.039 -0.039  0.015   -0.054 -0.105  0.040    0.021  0.037 -0.016
 C          0.099  0.165 -0.071    0.258 -0.131  0.037   -0.096  0.006 -0.021
 H         -0.106  0.067 -0.005    0.124 -0.152  0.178   -0.081  0.100  0.188
 TransDip   0.088 -0.000  0.000    0.000  0.376 -0.082   -0.000  0.172  0.156

 Mode:                31                     32                     33
 Frequency:       869.43                 884.52                 897.83
 Force Cnst:      0.6696                 0.6422                 0.8166
 Red. Mass:       1.5035                 1.3931                 1.7194
 IR Active:          YES                    YES                    YES
 IR Intens:       37.603                 12.369                  0.740
 Raman Active:       YES                    YES                    YES
               X      Y      Z        X      Y      Z        X      Y      Z
 C         -0.000 -0.004  0.006   -0.000 -0.020  0.053   -0.053 -0.000 -0.000
 C         -0.007  0.006 -0.028   -0.006  0.025 -0.082   -0.023 -0.062  0.002
 H         -0.004 -0.065  0.156   -0.003 -0.187  0.456   -0.009  0.000 -0.140
 C         -0.009 -0.008  0.007   -0.006 -0.012  0.022   -0.019 -0.048 -0.024
 Cl         0.001  0.002 -0.000    0.001  0.002 -0.001    0.008  0.009  0.004
 C          0.000 -0.002  0.001    0.000 -0.002  0.006    0.048  0.000  0.000
 Cl         0.000 -0.000 -0.000   -0.000 -0.000 -0.001   -0.008 -0.000  0.000
 C          0.009 -0.008  0.007    0.006 -0.012  0.021   -0.019  0.048  0.025
 Cl        -0.001  0.002 -0.000   -0.001  0.002 -0.001    0.008 -0.009 -0.004
 C          0.007  0.006 -0.027    0.006  0.024 -0.080   -0.023  0.062 -0.003
 H          0.004 -0.064  0.154    0.004 -0.183  0.446   -0.009 -0.002  0.144
 C         -0.000  0.017  0.044    0.000  0.011  0.026    0.036  0.000  0.000
 C         -0.001 -0.019 -0.059   -0.006 -0.015 -0.060    0.037  0.009  0.117
 H         -0.002  0.127  0.300   -0.001  0.140  0.327    0.028 -0.280 -0.604
 C         -0.001  0.027  0.067   -0.010  0.005 -0.009    0.026 -0.053 -0.016
 Cl         0.000 -0.002 -0.005    0.002 -0.002  0.001   -0.007  0.009 -0.000
 C          0.000 -0.053 -0.140   -0.000  0.030  0.080   -0.052  0.000  0.000
 H         -0.000  0.287  0.778    0.000 -0.191 -0.451   -0.052 -0.001 -0.002
 C          0.001  0.027  0.067    0.010  0.005 -0.009    0.027  0.053  0.016
 Cl        -0.000 -0.002 -0.005   -0.002 -0.002  0.001   -0.007 -0.009  0.000
 C          0.001 -0.019 -0.059    0.006 -0.014 -0.059    0.038 -0.009 -0.118
 H          0.001  0.127  0.299    0.000  0.139  0.323    0.027  0.283  0.607
 TransDip   0.000  0.035  0.193    0.000 -0.020  0.111    0.028  0.000  0.000

 Mode:                34                     35                     36
 Frequency:       899.13                 904.99                 910.90
 Force Cnst:      1.0599                 0.8628                 0.7789
 Red. Mass:       2.2253                 1.7880                 1.5932
 IR Active:          YES                    YES                    YES
 IR Intens:        9.603                  1.909                  0.539
 Raman Active:       YES                    YES                    YES
               X      Y      Z        X      Y      Z        X      Y      Z
 C          0.078  0.000 -0.000   -0.050 -0.000  0.000   -0.000  0.031 -0.090
 C          0.038  0.044  0.126   -0.028 -0.094  0.067   -0.010 -0.035  0.073
 H         -0.009  0.286 -0.545    0.007  0.166 -0.544   -0.004  0.162 -0.417
 C          0.032  0.087 -0.000   -0.028 -0.042 -0.046   -0.016 -0.001 -0.021
 Cl        -0.013 -0.016 -0.003    0.009  0.010  0.006    0.002  0.002  0.002
 C         -0.070 -0.000  0.000    0.039  0.000  0.000    0.000  0.001 -0.007
 Cl         0.012  0.000 -0.000   -0.006 -0.000  0.000   -0.000 -0.001  0.000
 C          0.033 -0.087  0.000   -0.028  0.042  0.046    0.016  0.000 -0.021
 Cl        -0.013  0.016  0.003    0.009 -0.010 -0.006   -0.002  0.002  0.002
 C          0.039 -0.044 -0.126   -0.028  0.095 -0.068    0.010 -0.035  0.074
 H         -0.008 -0.287  0.548    0.007 -0.168  0.551    0.004  0.164 -0.421
 C         -0.057  0.000  0.001    0.037 -0.000 -0.000    0.000  0.035  0.094
 C         -0.055  0.070  0.017    0.037 -0.070 -0.040    0.006 -0.039 -0.081
 H         -0.053 -0.030 -0.236    0.011  0.104  0.356   -0.005  0.183  0.450
 C         -0.041  0.060 -0.036    0.033 -0.040  0.035    0.014 -0.005  0.014
 Cl         0.011 -0.012  0.006   -0.009  0.009 -0.005   -0.002  0.002 -0.001
 C          0.076  0.000  0.001   -0.041  0.000  0.000   -0.000  0.016  0.044
 H          0.076 -0.001 -0.004   -0.040 -0.000 -0.001   -0.000 -0.064 -0.266
 C         -0.042 -0.060  0.036    0.033  0.040 -0.035   -0.014 -0.005  0.013
 Cl         0.011  0.012 -0.006   -0.009 -0.009  0.005    0.002  0.002 -0.001
 C         -0.055 -0.071 -0.019    0.037  0.070  0.040   -0.005 -0.038 -0.080
 H         -0.054  0.036  0.248    0.013 -0.103 -0.354    0.004  0.182  0.445
 TransDip  -0.099 -0.000  0.001    0.044 -0.000  0.001    0.000  0.012 -0.020

 Mode:                37                     38                     39
 Frequency:      1010.19                1046.46                1108.21
 Force Cnst:      3.6926                 3.9673                 2.1620
 Red. Mass:       6.1415                 6.1490                 2.9878
 IR Active:          YES                    YES                    YES
 IR Intens:        1.620                 12.214                 31.260
 Raman Active:       YES                    YES                    YES
               X      Y      Z        X      Y      Z        X      Y      Z
 C          0.012 -0.000 -0.000    0.035  0.000  0.000    0.182 -0.000 -0.000
 C         -0.011 -0.003 -0.007   -0.120  0.305  0.117   -0.026 -0.083 -0.031
 H         -0.024 -0.027  0.033    0.154  0.470  0.149   -0.322 -0.253 -0.087
 C         -0.009 -0.022 -0.006   -0.033 -0.182 -0.069   -0.089 -0.099 -0.037
 Cl         0.002  0.003  0.001    0.003  0.013  0.005    0.011  0.013  0.005
 C          0.025  0.000 -0.000    0.368  0.001 -0.000    0.039  0.000 -0.000
 Cl        -0.003 -0.000  0.000   -0.048 -0.000  0.000   -0.000 -0.000 -0.000
 C         -0.009  0.022  0.006   -0.034  0.182  0.069   -0.090  0.099  0.037
 Cl         0.002 -0.003 -0.001    0.003 -0.013 -0.005    0.011 -0.013 -0.005
 C         -0.011  0.003  0.007   -0.120 -0.305 -0.117   -0.027  0.084  0.031
 H         -0.024  0.027 -0.033    0.155 -0.470 -0.149   -0.324  0.254  0.087
 C          0.047  0.000  0.000    0.015 -0.000 -0.000    0.193 -0.001  0.001
 C         -0.172 -0.337  0.136   -0.002  0.021 -0.010   -0.038  0.077 -0.030
 H         -0.091 -0.418  0.106   -0.024  0.039 -0.003   -0.383  0.272 -0.103
 C         -0.031  0.059 -0.026   -0.007  0.009 -0.002   -0.082  0.085 -0.033
 Cl        -0.002  0.001 -0.000    0.002 -0.002  0.001    0.009 -0.010  0.004
 C          0.359 -0.001  0.000   -0.003  0.000 -0.000    0.058 -0.001  0.000
 H          0.375 -0.001  0.001   -0.003  0.000 -0.000    0.056 -0.005  0.002
 C         -0.031 -0.059  0.026   -0.007 -0.009  0.002   -0.082 -0.083  0.032
 Cl        -0.002 -0.001  0.000    0.002  0.002 -0.001    0.009  0.010 -0.004
 C         -0.171  0.337 -0.137   -0.002 -0.021  0.010   -0.039 -0.076  0.029
 H         -0.092  0.418 -0.105   -0.024 -0.039  0.003   -0.388 -0.272  0.103
 TransDip  -0.041  0.000  0.000    0.112  0.000  0.000   -0.179  0.001  0.000

 Mode:                40                     41                     42
 Frequency:      1121.67                1136.23                1173.65
 Force Cnst:      1.1035                 1.7438                 1.7862
 Red. Mass:       1.4887                 2.2925                 2.2009
 IR Active:          YES                    YES                    YES
 IR Intens:       16.288                 39.004                 55.634
 Raman Active:       YES                    YES                    YES
               X      Y      Z        X      Y      Z        X      Y      Z
 C          0.001  0.005  0.016   -0.037  0.000 -0.000   -0.001 -0.000 -0.000
 C         -0.003 -0.005 -0.006   -0.002  0.011  0.003   -0.073 -0.007 -0.001
 H         -0.040 -0.037  0.019   -0.014 -0.001  0.024   -0.591 -0.261 -0.116
 C          0.001 -0.003 -0.001    0.024  0.028  0.010    0.073  0.122  0.044
 Cl         0.000  0.000  0.000   -0.002 -0.004 -0.001   -0.007 -0.014 -0.005
 C          0.000  0.000  0.001    0.016 -0.000 -0.000    0.218  0.000 -0.000
 Cl        -0.000  0.000  0.000   -0.003 -0.000  0.000   -0.026 -0.000  0.000
 C         -0.002 -0.002 -0.001    0.024 -0.028 -0.010    0.075 -0.122 -0.044
 Cl        -0.000  0.000  0.000   -0.002  0.003  0.001   -0.007  0.014  0.005
 C          0.003 -0.004 -0.006   -0.002 -0.011 -0.003   -0.074  0.006  0.001
 H          0.037 -0.035  0.020   -0.013  0.000 -0.024   -0.598  0.263  0.117
 C          0.001  0.030 -0.012   -0.023 -0.000  0.000   -0.028  0.000  0.000
 C         -0.081 -0.038  0.015   -0.065  0.035 -0.012    0.010 -0.008  0.002
 H         -0.354  0.092 -0.051   -0.575  0.289 -0.127    0.088 -0.040  0.042
 C          0.049 -0.072  0.027    0.081 -0.173  0.065    0.004  0.006 -0.002
 Cl        -0.005  0.006 -0.002   -0.008  0.018 -0.007   -0.000 -0.001  0.000
 C          0.001  0.087 -0.033    0.125 -0.000  0.000   -0.017 -0.000 -0.000
 H          0.002  0.773 -0.288    0.145 -0.002  0.001   -0.019 -0.001  0.000
 C         -0.050 -0.072  0.027    0.082  0.174 -0.065    0.004 -0.006  0.002
 Cl         0.005  0.006 -0.002   -0.008 -0.018  0.007   -0.000  0.001 -0.000
 C          0.080 -0.038  0.016   -0.065 -0.034  0.012    0.010  0.008 -0.002
 H          0.350  0.089 -0.049   -0.577 -0.288  0.126    0.088  0.041 -0.042
 TransDip  -0.000 -0.120  0.049    0.200  0.000 -0.000    0.239 -0.000 -0.001

 Mode:                43                     44                     45
 Frequency:      1228.31                1269.02                1288.39
 Force Cnst:      1.4674                 1.7019                 7.1768
 Red. Mass:       1.6508                 1.7937                 7.3382
 IR Active:          YES                    YES                    YES
 IR Intens:       20.564                  0.308                  6.866
 Raman Active:       YES                    YES                    YES
               X      Y      Z        X      Y      Z        X      Y      Z
 C          0.000  0.003  0.003   -0.001 -0.065 -0.033    0.004  0.300  0.099
 C          0.041 -0.047 -0.018    0.039  0.024  0.010   -0.207 -0.126 -0.046
 H          0.624  0.242  0.104    0.151  0.079  0.043   -0.068 -0.057 -0.019
 C         -0.110 -0.047 -0.017   -0.038  0.027  0.010    0.217 -0.190 -0.069
 Cl         0.006  0.005  0.002   -0.001 -0.001 -0.000    0.005  0.004  0.002
 C         -0.001  0.131  0.048   -0.000 -0.039 -0.014   -0.000  0.348  0.126
 Cl         0.000 -0.004 -0.002    0.000 -0.000  0.000    0.000 -0.002 -0.001
 C          0.110 -0.046 -0.016    0.038  0.027  0.010   -0.219 -0.187 -0.068
 Cl        -0.006  0.005  0.002    0.001 -0.001 -0.000   -0.004  0.004  0.002
 C         -0.040 -0.047 -0.018   -0.039  0.024  0.010    0.210 -0.126 -0.046
 H         -0.621  0.239  0.103   -0.147  0.076  0.042    0.047 -0.045 -0.015
 C         -0.000  0.020 -0.012    0.000 -0.130  0.051   -0.005 -0.070  0.009
 C         -0.004 -0.003  0.003   -0.043  0.019 -0.008   -0.039  0.001  0.005
 H          0.076 -0.055 -0.006   -0.501  0.254 -0.112   -0.265  0.110 -0.052
 C         -0.011 -0.010  0.004    0.110  0.052 -0.020    0.119  0.039 -0.015
 Cl        -0.000  0.000 -0.000   -0.001 -0.000  0.000   -0.002  0.001 -0.000
 C          0.000  0.003 -0.002   -0.000 -0.026  0.009    0.000 -0.026  0.008
 H          0.000  0.100 -0.038   -0.001 -0.433  0.157   -0.000 -0.447  0.176
 C          0.011 -0.009  0.004   -0.111  0.052 -0.020   -0.117  0.044 -0.017
 Cl         0.000  0.000 -0.000    0.001 -0.000  0.000    0.002  0.001 -0.000
 C          0.004 -0.003  0.003    0.043  0.019 -0.008    0.037  0.000  0.005
 H         -0.076 -0.055 -0.006    0.502  0.255 -0.110    0.280  0.118 -0.055
 TransDip  -0.001 -0.136 -0.051   -0.000  0.015  0.010    0.001 -0.083 -0.015

 Mode:                46                     47                     48
 Frequency:      1296.84                1324.35                1394.01
 Force Cnst:      3.3112                 2.9364                 3.4748
 Red. Mass:       3.3417                 2.8416                 3.0350
 IR Active:          YES                    YES                    YES
 IR Intens:        0.001                  2.813                 54.723
 Raman Active:       YES                    YES                    YES
               X      Y      Z        X      Y      Z        X      Y      Z
 C          0.258 -0.003 -0.001   -0.001  0.029  0.013    0.000  0.171  0.070
 C          0.050  0.014  0.003    0.021 -0.009 -0.006    0.155 -0.036 -0.013
 H         -0.368 -0.214 -0.082   -0.038 -0.048 -0.004   -0.420 -0.354 -0.126
 C         -0.053 -0.112 -0.042   -0.028 -0.011 -0.004   -0.155 -0.035 -0.014
 Cl         0.004  0.008  0.003    0.001  0.001  0.000    0.005  0.004  0.002
 C         -0.053 -0.003 -0.001    0.000  0.015  0.006   -0.001  0.029  0.011
 Cl         0.007  0.000 -0.000   -0.000 -0.001 -0.000    0.000 -0.003 -0.001
 C         -0.049  0.116  0.043    0.028 -0.011 -0.004    0.156 -0.034 -0.014
 Cl         0.004 -0.009 -0.003   -0.001  0.001  0.000   -0.005  0.004  0.002
 C          0.046 -0.011 -0.002   -0.021 -0.008 -0.006   -0.156 -0.036 -0.013
 H         -0.369  0.214  0.082    0.041 -0.050 -0.005    0.420 -0.353 -0.126
 C         -0.251  0.001 -0.001    0.001  0.133 -0.050    0.000  0.073 -0.049
 C         -0.043  0.020 -0.005    0.164 -0.103  0.040   -0.073 -0.030  0.013
 H          0.387 -0.215  0.086   -0.446  0.213 -0.090    0.144 -0.158  0.051
 C          0.042 -0.114  0.044   -0.077 -0.056  0.020    0.113  0.011 -0.003
 Cl        -0.003  0.008 -0.003   -0.003 -0.001  0.000   -0.003  0.002 -0.001
 C          0.025  0.001 -0.000    0.000  0.199 -0.074   -0.000 -0.013  0.004
 H          0.036 -0.003  0.001   -0.001 -0.537  0.203   -0.001 -0.272  0.100
 C          0.044  0.113 -0.043    0.076 -0.058  0.021   -0.113  0.011 -0.003
 Cl        -0.003 -0.008  0.003    0.003 -0.000  0.000    0.003  0.002 -0.001
 C         -0.045 -0.021  0.006   -0.164 -0.103  0.040    0.073 -0.030  0.013
 H          0.392  0.217 -0.086    0.439  0.208 -0.088   -0.145 -0.158  0.051
 TransDip  -0.000  0.001  0.000   -0.001 -0.053 -0.006   -0.001 -0.234 -0.035

 Mode:                49                     50                     51
 Frequency:      1440.67                1444.80                1476.78
 Force Cnst:      3.7043                 3.8198                 5.6472
 Red. Mass:       3.0292                 3.1058                 4.3949
 IR Active:          YES                    YES                    YES
 IR Intens:      113.550                 17.955                  3.931
 Raman Active:       YES                    YES                    YES
               X      Y      Z        X      Y      Z        X      Y      Z
 C          0.091 -0.001 -0.000   -0.001 -0.093 -0.010   -0.175 -0.001 -0.000
 C         -0.023 -0.074 -0.027   -0.091 -0.001 -0.003   -0.028  0.052  0.021
 H          0.447  0.162  0.058    0.233  0.172  0.078   -0.314 -0.075 -0.053
 C         -0.131  0.122  0.045    0.057  0.055  0.019    0.161 -0.093 -0.034
 Cl         0.002 -0.005 -0.002   -0.002 -0.002 -0.001   -0.002  0.003  0.001
 C          0.156 -0.001 -0.001   -0.002 -0.084 -0.031   -0.144 -0.001 -0.000
 Cl        -0.007  0.000  0.000    0.000  0.002  0.001    0.005  0.000  0.000
 C         -0.131 -0.121 -0.045   -0.053  0.059  0.021    0.159  0.094  0.034
 Cl         0.002  0.005  0.002    0.002 -0.002 -0.001   -0.002 -0.003 -0.001
 C         -0.021  0.073  0.027    0.092 -0.003 -0.004   -0.027 -0.052 -0.021
 H          0.439 -0.155 -0.055   -0.247  0.176  0.080   -0.315  0.076  0.053
 C          0.074  0.004 -0.001   -0.001  0.218 -0.067    0.213  0.001 -0.000
 C         -0.040  0.067 -0.025   -0.113 -0.061  0.022   -0.005  0.079 -0.032
 H          0.393 -0.156  0.054    0.228 -0.260  0.100    0.449 -0.136  0.076
 C         -0.091 -0.103  0.039    0.147 -0.040  0.015   -0.174 -0.126  0.048
 Cl         0.002  0.004 -0.001   -0.005  0.003 -0.001    0.003  0.004 -0.002
 C          0.097  0.002 -0.001   -0.002  0.101 -0.038    0.143  0.001 -0.000
 H          0.115 -0.010  0.004   -0.004 -0.554  0.206    0.167 -0.003  0.001
 C         -0.096  0.102 -0.039   -0.143 -0.044  0.016   -0.174  0.126 -0.048
 Cl         0.002 -0.004  0.001    0.005  0.003 -0.001    0.003 -0.004  0.002
 C         -0.036 -0.069  0.026    0.114 -0.058  0.021   -0.005 -0.080  0.033
 H          0.385  0.146 -0.050   -0.246 -0.267  0.103    0.447  0.133 -0.074
 TransDip   0.341 -0.001  0.002   -0.006 -0.057  0.123   -0.063 -0.000  0.001

 Mode:                52                     53                     54
 Frequency:      1566.15                1596.76                1616.70
 Force Cnst:     10.1536                10.5567                 9.4410
 Red. Mass:       7.0260                 7.0275                 6.1307
 IR Active:          YES                    YES                    YES
 IR Intens:      143.899                 72.852                 41.410
 Raman Active:       YES                    YES                    YES
               X      Y      Z        X      Y      Z        X      Y      Z
 C         -0.001  0.353  0.122   -0.001  0.183  0.046   -0.262 -0.002 -0.001
 C         -0.127 -0.212 -0.078   -0.022 -0.085 -0.029    0.327  0.114  0.043
 H          0.365  0.025  0.028    0.082 -0.033 -0.031   -0.418 -0.273 -0.109
 C         -0.066  0.196  0.073   -0.039  0.064  0.025   -0.241  0.026  0.009
 Cl         0.002 -0.001 -0.000    0.001  0.000 -0.000    0.001 -0.001 -0.000
 C          0.001 -0.303 -0.111    0.000 -0.099 -0.037    0.105  0.001  0.000
 Cl         0.000  0.004  0.001    0.000  0.001  0.000    0.002 -0.000 -0.000
 C          0.063  0.196  0.073    0.037  0.064  0.025   -0.240 -0.028 -0.009
 Cl        -0.002 -0.001 -0.000   -0.001  0.000 -0.000    0.001  0.001  0.000
 C          0.131 -0.212 -0.079    0.024 -0.085 -0.029    0.324 -0.111 -0.043
 H         -0.368  0.027  0.029   -0.085 -0.031 -0.029   -0.415  0.271  0.108
 C          0.000  0.039 -0.033    0.002 -0.327  0.106    0.005 -0.000  0.000
 C          0.074 -0.057  0.025   -0.100  0.190 -0.071    0.079 -0.022  0.006
 H         -0.192  0.074 -0.059    0.310 -0.014  0.007   -0.056  0.058 -0.008
 C         -0.003  0.092 -0.034   -0.065 -0.205  0.079   -0.079 -0.019  0.007
 Cl         0.000 -0.001  0.000    0.002  0.000 -0.000    0.001  0.001 -0.000
 C          0.000 -0.167  0.062   -0.001  0.359 -0.136    0.040  0.000 -0.000
 H          0.001  0.282 -0.106   -0.003 -0.467  0.174    0.045 -0.001  0.000
 C          0.002  0.093 -0.034    0.071 -0.206  0.080   -0.079  0.019 -0.007
 Cl        -0.000 -0.001  0.000   -0.002  0.000 -0.000    0.001 -0.001  0.000
 C         -0.073 -0.057  0.025    0.093  0.188 -0.070    0.080  0.022 -0.006
 H          0.190  0.072 -0.058   -0.300 -0.007  0.004   -0.057 -0.058  0.008
 TransDip  -0.001  0.383  0.035    0.002 -0.229  0.149   -0.206 -0.002 -0.000

 Mode:                55                     56                     57
 Frequency:      1623.03                3205.60                3206.97
 Force Cnst:      9.8575                 6.6088                 6.6166
 Red. Mass:       6.3514                 1.0916                 1.0919
 IR Active:          YES                    YES                    YES
 IR Intens:       70.607                  0.135                  0.203
 Raman Active:       YES                    YES                    YES
               X      Y      Z        X      Y      Z        X      Y      Z
 C          0.113  0.002  0.000   -0.001  0.002  0.001    0.002  0.001  0.000
 C         -0.067 -0.025 -0.013    0.007 -0.010 -0.004    0.030 -0.050 -0.020
 H          0.118  0.064  0.041   -0.070  0.116  0.046   -0.340  0.571  0.226
 C          0.037  0.001  0.000   -0.000 -0.000 -0.000   -0.002 -0.001 -0.000
 Cl        -0.000 -0.000 -0.000    0.000  0.000  0.000    0.000  0.000  0.000
 C         -0.011 -0.001 -0.000    0.000  0.000  0.000   -0.000  0.000  0.000
 Cl        -0.001  0.000  0.000   -0.000  0.000 -0.000    0.000 -0.000 -0.000
 C          0.038 -0.000  0.000    0.003 -0.001 -0.000   -0.001  0.000  0.000
 Cl        -0.000  0.000  0.000   -0.000  0.000  0.000    0.000 -0.000 -0.000
 C         -0.066  0.024  0.012   -0.036 -0.061 -0.024    0.008  0.014  0.005
 H          0.117 -0.065 -0.041    0.413  0.696  0.275   -0.091 -0.154 -0.061
 C         -0.263 -0.004  0.001   -0.001 -0.002  0.000    0.002 -0.001  0.000
 C          0.321 -0.096  0.039    0.006  0.009 -0.004    0.029  0.048 -0.019
 H         -0.372  0.270 -0.117   -0.064 -0.106  0.043   -0.332 -0.548  0.223
 C         -0.265 -0.052  0.019   -0.000  0.000 -0.000   -0.003  0.001 -0.000
 Cl         0.002  0.001 -0.000    0.000 -0.000  0.000    0.000 -0.000  0.000
 C          0.127  0.004 -0.001   -0.000 -0.000  0.000    0.001 -0.000  0.000
 H          0.142 -0.005  0.002    0.005  0.000 -0.000   -0.010  0.000 -0.000
 C         -0.263  0.049 -0.018    0.002  0.000 -0.000   -0.000 -0.000  0.000
 Cl         0.002 -0.001  0.000   -0.000 -0.000  0.000   -0.000  0.000 -0.000
 C          0.323  0.099 -0.040   -0.021  0.033 -0.014    0.002 -0.004  0.002
 H         -0.379 -0.269  0.116    0.231 -0.382  0.157   -0.028  0.047 -0.019
 TransDip  -0.269 -0.003  0.002   -0.009  0.007  0.002    0.014  0.002  0.001

 Mode:                58                     59                     60
 Frequency:      3210.03                3210.90                3221.39
 Force Cnst:      6.6228                 6.6316                 6.6841
 Red. Mass:       1.0909                 1.0917                 1.0932
 IR Active:          YES                    YES                    YES
 IR Intens:        0.224                  0.060                  2.464
 Raman Active:       YES                    YES                    YES
               X      Y      Z        X      Y      Z        X      Y      Z
 C         -0.000  0.001  0.001    0.002  0.001  0.000    0.000  0.000  0.000
 C          0.012 -0.021 -0.008    0.027 -0.045 -0.018    0.000 -0.000  0.000
 H         -0.143  0.239  0.095   -0.304  0.510  0.202   -0.000  0.000  0.000
 C         -0.001 -0.000 -0.000   -0.002 -0.001 -0.000    0.000 -0.000 -0.000
 Cl         0.000  0.000  0.000    0.000  0.000  0.000    0.000  0.000 -0.000
 C          0.000  0.000  0.000   -0.000  0.000  0.000   -0.000 -0.000  0.000
 Cl        -0.000  0.000 -0.000    0.000  0.000 -0.000    0.000  0.000 -0.000
 C          0.001 -0.000 -0.000   -0.001  0.000  0.000    0.000  0.000  0.000
 Cl        -0.000  0.000  0.000    0.000 -0.000 -0.000    0.000 -0.000  0.000
 C         -0.018 -0.031 -0.012    0.008  0.014  0.005    0.000  0.000 -0.000
 H          0.211  0.355  0.141   -0.091 -0.153 -0.060   -0.000 -0.000 -0.000
 C          0.001  0.002 -0.001   -0.002  0.001 -0.000    0.000 -0.000  0.000
 C         -0.011 -0.017  0.007   -0.029 -0.047  0.019    0.001  0.001 -0.000
 H          0.124  0.203 -0.083    0.329  0.542 -0.220   -0.006 -0.010  0.004
 C          0.001 -0.000  0.000    0.002 -0.001  0.000    0.001  0.003 -0.001
 Cl        -0.000  0.000 -0.000   -0.000  0.000 -0.000    0.000 -0.000  0.000
 C          0.001  0.001 -0.000   -0.001  0.000 -0.000   -0.088  0.000 -0.000
 H         -0.007 -0.000  0.000    0.013 -0.000  0.000    0.996 -0.002  0.001
 C         -0.003 -0.001  0.000    0.001  0.000 -0.000    0.001 -0.003  0.001
 Cl         0.000  0.000 -0.000   -0.000 -0.000  0.000    0.000  0.000 -0.000
 C          0.035 -0.057  0.023   -0.014  0.024 -0.010    0.001 -0.001  0.000
 H         -0.395  0.652 -0.267    0.164 -0.271  0.111   -0.006  0.010 -0.004
 TransDip   0.004  0.014  0.002   -0.003  0.007  0.001    0.050 -0.000  0.000

 STANDARD THERMODYNAMIC QUANTITIES AT   298.15 K  AND     1.00 ATM

   This Molecule has  0 Imaginary Frequencies
   Zero point vibrational energy:       83.071 kcal/mol

   Atom    1 Element C  Has Mass   12.00000
   Atom    2 Element C  Has Mass   12.00000
   Atom    3 Element H  Has Mass    1.00783
   Atom    4 Element C  Has Mass   12.00000
   Atom    5 Element Cl Has Mass   34.96885
   Atom    6 Element C  Has Mass   12.00000
   Atom    7 Element Cl Has Mass   34.96885
   Atom    8 Element C  Has Mass   12.00000
   Atom    9 Element Cl Has Mass   34.96885
   Atom   10 Element C  Has Mass   12.00000
   Atom   11 Element H  Has Mass    1.00783
   Atom   12 Element C  Has Mass   12.00000
   Atom   13 Element C  Has Mass   12.00000
   Atom   14 Element H  Has Mass    1.00783
   Atom   15 Element C  Has Mass   12.00000
   Atom   16 Element Cl Has Mass   34.96885
   Atom   17 Element C  Has Mass   12.00000
   Atom   18 Element H  Has Mass    1.00783
   Atom   19 Element C  Has Mass   12.00000
   Atom   20 Element Cl Has Mass   34.96885
   Atom   21 Element C  Has Mass   12.00000
   Atom   22 Element H  Has Mass    1.00783
   Molecular Mass:   323.883400 amu
   Principal axes and moments of inertia in amu*Bohr^2:
                             1           2           3
    Eigenvalues --     4272.69536 13486.63960 16698.90424
          X               1.00000    -0.00000     0.00001
          Y               0.00000     1.00000    -0.00011
          Z              -0.00001     0.00011     1.00000
   Rotational Symmetry Number is   1
   The Molecule is an Asymmetric Top
   Translational Enthalpy:        0.889 kcal/mol
   Rotational Enthalpy:           0.889 kcal/mol
   Vibrational Enthalpy:         90.854 kcal/mol
   gas constant (RT):             0.592 kcal/mol
   Translational Entropy:        43.221  cal/mol.K
   Rotational Entropy:           35.219  cal/mol.K
   Vibrational Entropy:          50.770  cal/mol.K

   Total Enthalpy:               93.224 kcal/mol
   Total Entropy:               129.210  cal/mol.K

 ======================================================================

 STANDARD THERMODYNAMIC QUANTITIES FOR ANHARMONIC VIBRATION -- TOSH

   Zero point vibrational energy: ************ kcal/mol

   Vibrational Enthalpy:       Infinity kcal/mol
   Vibrational Entropy:             NaN  cal/mol.K

   Total Enthalpy:             Infinity kcal/mol
   Total Entropy:                   NaN  cal/mol.K

 ======================================================================

 STANDARD THERMODYNAMIC QUANTITIES FOR ANHARMONIC VIBRATION -- VPT2

   Zero point vibrational energy: ************ kcal/mol

   Vibrational Enthalpy:       Infinity kcal/mol
   Vibrational Entropy:             NaN  cal/mol.K

   Total Enthalpy:             Infinity kcal/mol
   Total Entropy:                   NaN  cal/mol.K

 ======================================================================

Archival summary:
1\1\december\FREQ\ProcedureUnspecified\BasisUnspecified\l5125\taweetha\ThuJan1620:26:042020ThuJan1620:26:042020\0\\#,FREQ,ProcedureUnspecified,BasisUnspecified,\\0,1\Cl\C,1,1.73534\C,2,1.40175,1,121.082\C,3,1.38996,2,121.085,1,-179.909,0\H,4,1.08212,3,118.693,2,178.333,0\C,4,1.39785,3,120.662,2,-0.0628025,0\C,6,1.39761,4,118.589,3,0.0131987,0\H,7,1.08189,6,120.612,4,-178.342,0\C,7,1.38955,6,120.677,4,0.04826,0\C,6,1.48551,4,120.772,3,179.911,0\C,10,1.40069,6,120.394,4,40.842,0\H,11,1.08183,10,120.595,6,1.76498,0\C,11,1.38935,10,119.633,6,-179.941,0\C,13,1.39093,11,121.864,10,-0.0830873,0\H,14,1.08076,13,121.158,11,-179.926,0\C,14,1.39086,13,117.734,11,-0,0\C,16,1.38939,14,121.902,13,0.133193,0\H,17,1.08186,16,119.703,14,178.268,0\Cl,3,1.74671,2,120.743,1,-0.608917,0\Cl,9,1.74703,7,118.107,6,-179.524,0\Cl,13,1.75579,11,119.204,10,-179.485,0\Cl,16,1.75585,14,118.808,13,179.643,0\\\@

 Total job time:  13072.18s(wall), 13071.53s(cpu) 
 Thu Jan 16 20:26:04 2020

        *************************************************************
        *                                                           *
        *  Thank you very much for using Q-Chem.  Have a nice day.  *
        *                                                           *
        *************************************************************
