# Supplementary material for: Quantum Chemical Investigation of Polychlorinated Dibenzodioxins, Dibenzofurans and Biphenyls: Relative Stability and Planarity Analysis
Source: Molecules. 2020 Dec 3;25(23):5697. doi: 10.3390/molecules25235697 (PMC7730433; doi:10.3390/molecules25235697)
Supplement: Supplementary file 1 [file molecules-25-05697-s001.zip › PCB/B3LYP/HClClClHHClHHH.out]

                  Welcome to Q-Chem
     A Quantum Leap Into The Future Of Chemistry


 Q-Chem 5.2 (devel), Q-Chem, Inc., Pleasanton, CA (2019)

 Yihan Shao,  Zhengting Gan,  E. Epifanovsky,  A. T. B. Gilbert,  M. Wormit,  
 J. Kussmann,  A. W. Lange,  A. Behn,  Jia Deng,  Xintian Feng,  D. Ghosh,  
 M. Goldey,  P. R. Horn,  L. D. Jacobson,  I. Kaliman,  T. Kus,  A. Landau,  
 Jie Liu,  E. I. Proynov,  R. M. Richard,  R. P. Steele,  E. J. Sundstrom,  
 H. L. Woodcock III,  P. M. Zimmerman,  D. Zuev,  B. Albrecht,  E. Alguire,  
 S. A. Baeppler,  D. Barton,  Z. Benda,  Y. A. Bernard,  E. J. Berquist,  
 K. B. Bravaya,  H. Burton,  D. Casanova,  Chun-Min Chang,  Yunqing Chen,  
 A. Chien,  K. D. Closser,  M. P. Coons,  S. Coriani,  S. Dasgupta,  
 A. L. Dempwolff,  M. Diedenhofen,  Hainam Do,  R. G. Edgar,  Po-Tung Fang,  
 S. Faraji,  S. Fatehi,  Qingguo Feng,  K. D. Fenk,  J. Fosso-Tande,  
 J. Gayvert,  Qinghui Ge,  A. Ghysels,  G. Gidofalvi,  J. Gomes,  
 J. Gonthier,  A. Gunina,  D. Hait,  M. W. D. Hanson-Heine,  
 P. H. P. Harbach,  A. W. Hauser,  M. F. Herbst,  J. E. Herr,  
 E. G. Hohenstein,  Z. C. Holden,  Kerwin Hui,  B. C. Huynh,  T.-C. Jagau,  
 Hyunjun Ji,  B. Kaduk,  K. Khistyaev,  Jaehoon Kim,  P. Klunzinger,  K. Koh,  
 D. Kosenkov,  L. Koulias,  T. Kowalczyk,  C. M. Krauter,  A. Kunitsa,  
 Ka Un Lao,  A. Laurent,  K. V. Lawler,  Joonho Lee,  D. Lefrancois,  
 S. Lehtola,  D. S. Levine,  Yi-Pei Li,  You-Sheng Lin,  Fenglai Liu,  
 E. Livshits,  A. Luenser,  P. Manohar,  E. Mansoor,  S. F. Manzer,  
 Shan-Ping Mao,  Yuezhi Mao,  N. Mardirossian,  A. V. Marenich,  
 T. Markovich,  L. A. Martinez-Martinez,  S. A. Maurer,  N. J. Mayhall,  
 S. C. McKenzie,  J.-M. Mewes,  P. Morgante,  A. F. Morrison,  
 J. W. Mullinax,  K. Nanda,  T. S. Nguyen-Beck,  R. Olivares-Amaya,  
 J. A. Parkhill,  Zheng Pei,  T. M. Perrine,  F. Plasser,  P. Pokhilko,  
 S. Prager,  A. Prociuk,  E. Ramos,  D. R. Rehn,  F. Rob,  M. Scheurer,  
 M. Schneider,  N. Sergueev,  S. M. Sharada,  S. Sharma,  D. W. Small,  
 T. Stauch,  T. Stein,  Yu-Chuan Su,  A. J. W. Thom,  A. Tkatchenko,  
 T. Tsuchimochi,  N. M. Tubman,  L. Vogt,  M. L. Vidal,  O. Vydrov,  
 M. A. Watson,  J. Wenzel,  M. de Wergifosse,  T. A. Wesolowski,  A. White,  
 J. Witte,  A. Yamada,  Jun Yang,  K. Yao,  S. Yeganeh,  S. R. Yost,  
 Zhi-Qiang You,  A. Zech,  Igor Ying Zhang,  Xing Zhang,  Yan Zhao,  
 Ying Zhu,  B. R. Brooks,  G. K. L. Chan,  C. J. Cramer,  M. S. Gordon,  
 W. J. Hehre,  A. Klamt,  M. W. Schmidt,  C. D. Sherrill,  D. G. Truhlar,  
 A. Aspuru-Guzik,  R. Baer,  A. T. Bell,  N. A. Besley,  Jeng-Da Chai,  
 A. E. DePrince, III,  R. A. DiStasio Jr.,  A. Dreuw,  B. D. Dunietz,  
 T. R. Furlani,  Chao-Ping Hsu,  Yousung Jung,  Jing Kong,  D. S. Lambrecht,  
 WanZhen Liang,  C. Ochsenfeld,  V. A. Rassolov,  L. V. Slipchenko,  
 J. E. Subotnik,  T. Van Voorhis,  J. M. Herbert,  A. I. Krylov,  
 P. M. W. Gill,  M. Head-Gordon

 Contributors to earlier versions of Q-Chem not listed above: 
 R. D. Adamson,  B. Austin,  J. Baker,  G. J. O. Beran,  K. Brandhorst,  
 S. T. Brown,  E. F. C. Byrd,  A. K. Chakraborty,  C.-L. Cheng,  
 Siu Hung Chien,  D. M. Chipman,  D. L. Crittenden,  H. Dachsel,  
 R. J. Doerksen,  A. D. Dutoi,  L. Fusti-Molnar,  W. A. Goddard III,  
 A. Golubeva-Zadorozhnaya,  S. R. Gwaltney,  G. Hawkins,  A. Heyden,  
 S. Hirata,  G. Kedziora,  F. J. Keil,  C. Kelley,  Jihan Kim,  R. A. King,  
 R. Z. Khaliullin,  P. P. Korambath,  W. Kurlancheek,  A. M. Lee,  M. S. Lee,  
 S. V. Levchenko,  Ching Yeh Lin,  D. Liotard,  R. C. Lochan,  I. Lotan,  
 P. E. Maslen,  N. Nair,  D. P. O'Neill,  D. Neuhauser,  E. Neuscamman,  
 C. M. Oana,  R. Olson,  B. Peters,  R. Peverati,  P. A. Pieniazek,  
 Y. M. Rhee,  J. Ritchie,  M. A. Rohrdanz,  E. Rosta,  N. J. Russ,  
 H. F. Schaefer III,  N. E. Schultz,  N. Shenvi,  A. C. Simmonett,  A. Sodt,  
 D. Stuck,  K. S. Thanthiriwatte,  V. Vanovschi,  Tao Wang,  A. Warshel,  
 C. F. Williams,  Q. Wu,  X. Xu,  W. Zhang

 Please cite Q-Chem as follows:
 Y. Shao et al., Mol. Phys. 113, 184-215 (2015)
 DOI: 10.1080/00268976.2014.952696

 Q-Chem 5.2.1 for Intel X86 EM64T Linux

 Parts of Q-Chem use Armadillo 8.300.2 (Tropical Shenanigans).
 http://arma.sourceforge.net/

 Q-Chem begins on Thu Jan 16 15:28:03 2020  

Host: 
0

     Scratch files written to /scratch/taweetham/qchem16692//
NAlpha2: 146
NElect   146
Mult     1

 Q-Chem warning in module libgen/rem_setup.C, line 2168:

 Setting Thresh to 1e-14


Checking the input file for inconsistencies... 	...done.

--------------------------------------------------------------
User input:
--------------------------------------------------------------
$MOLECULE
0 1
C 
C  1 1.394960
H  2 CH 1 119.528007
C  2 1.386606 1 120.846377 3 178.766605 0
Cl  4 CCl 2 119.698148 1 -179.612229 0
C  4 1.387279 2 120.235871 1 -0.083363 0
Cl  6 CCl 4 120.254637 2 -179.958574 0
C  6 1.387279 4 119.490737 2 0.041992 0
Cl  8 CCl 6 120.064298 4 179.568218 0
C  8 1.386606 6 120.235863 4 0.041336 0
H  10 CH 8 119.614146 6 178.681836 0
C  1 1.488550 2 120.827489 3 1.275929 0
C  12 1.394960 1 120.827496 2 44.635695 0
H  13 CH 12 119.528011 1 1.275194 0
C  13 1.386606 12 120.846392 1 -179.957497 0
Cl  15 CCl 13 119.698155 12 -179.612829 0
C  15 1.387278 13 120.235860 12 -0.083872 0
H  17 CH 15 120.254633 13 -179.958492 0
C  17 1.387279 15 119.490737 13 0.041666 0
H  19 CH 17 120.064293 15 179.568399 0
C  19 1.386606 17 120.235874 15 0.041790 0
H  21 CH 19 119.614152 17 178.681599 0

CH=1.08273
CCl=1.75400
$END

$REM
   JOB_TYPE	OPTIMIZATION
   BASIS	6-311++G**
   METHOD	B3LYP
   SYM_IGNORE	TRUE
   SCF_GUESS_ALWAYS     TRUE
   SYM_IGNORE   TRUE
   S2THRESH     15
   THRESH       15
$END

--------------------------------------------------------------
 ----------------------------------------------------------------
             Standard Nuclear Orientation (Angstroms)
    I     Atom           X                Y                Z
 ----------------------------------------------------------------
    1      C       0.0000000000     0.0000000000     0.0000000000
    2      C       0.0000000000     0.0000000000     1.3949600000
    3      H       0.9420994930     0.0000000000     1.9285823367
    4      C      -1.1901880373     0.0256249026     2.1059255403
    5      Cl     -1.1548436435     0.0351778398     3.8595433764
    6      C      -2.4041742747     0.0535064326     1.4351028665
    7      Cl     -3.9099833729     0.0870232313     2.3339530118
    8      C      -2.4180259722     0.0546630380     0.0478935036
    9      Cl     -3.9445745286     0.0782926128    -0.8155919614
   10      C      -1.2274122092     0.0272853135    -0.6622934626
   11      H      -1.2503451014     0.0068111236    -1.7445869269
   12      C       1.2779219872    -0.0284629571    -0.7628147595
   13      C       2.3095886281    -0.8932703637    -0.3971844912
   14      H       2.1704206894    -1.5663256744     0.4394355459
   15      C       3.5004827568    -0.9194878930    -1.1069450245
   16      Cl      4.7739092873    -2.0261183446    -0.6270805489
   17      C       3.6821124948    -0.0819958503    -2.1978886372
   18      H       4.6116429624    -0.1026930066    -2.7527300472
   19      C       2.6636000698     0.7822218600    -2.5724593424
   20      H       2.7980411655     1.4448431951    -3.4181323354
   21      C       1.4736782845     0.8090230106    -1.8610916159
   22      H       0.6936781770     1.5025559907    -2.1490431582
 ----------------------------------------------------------------
 Nuclear Repulsion Energy =        1403.02126593 hartrees
 There are       73 alpha and       73 beta electrons
 Requested basis set is 6-311++G(d,p)
 There are 154 shells and 426 basis functions

 Total QAlloc Memory Limit   2000 MB
 Mega-Array Size       188 MB
 MEM_STATIC part       192 MB
 A cutoff of  1.0D-15 yielded   9276 shell pairs
 There are     75922 function pairs (     81453 Cartesian)
 Smallest overlap matrix eigenvalue = 3.66E-07
 Linear dependence detected in AO basis
 Number of orthogonalized atomic orbitals = 423
 Maximum deviation from orthogonality = 4.181E-10

 Scale SEOQF with 1.000000e-01/1.000000e-01/1.000000e-01

 Standard Electronic Orientation quadrupole field applied
 Nucleus-field energy     =    -0.0000000053 hartrees
 Guess from superposition of atomic densities
 Warning:  Energy on first SCF cycle will be non-variational
 SAD guess density has 146.000000 electrons

 -----------------------------------------------------------------------
  General SCF calculation program by
  Eric Jon Sundstrom, Paul Horn, Yuezhi Mao, Dmitri Zuev, Alec White,
  David Stuck, Shaama M.S., Shane Yost, Joonho Lee, David Small,
  Daniel Levine, Susi Lehtola, Hugh Burton, Evgeny Epifanovsky,
  Bang C. Huynh
 -----------------------------------------------------------------------
 Exchange:     0.2000 Hartree-Fock + 0.0800 Slater + 0.7200 B88
 Correlation:  0.1900 VWN1RPA + 0.8100 LYP
 Using SG-1 standard quadrature grid
 A restricted SCF calculation will be
 performed using DIIS
 SCF converges when DIIS error is below 1.0e-08
 ---------------------------------------
  Cycle       Energy         DIIS error
 ---------------------------------------
    1   -2305.7244871160      3.04e-02  
    2   -2301.7377330917      2.61e-03  
    3   -2301.6228182619      3.30e-03  
    4   -2301.8833822654      8.06e-04  
    5   -2301.8975147777      3.52e-04  
    6   -2301.9002081031      9.76e-05  
    7   -2301.9004004918      2.69e-05  
    8   -2301.9004143303      1.11e-05  
    9   -2301.9004170934      2.44e-06  
   10   -2301.9004172121      1.09e-06  
   11   -2301.9004172395      1.95e-07  
   12   -2301.9004172402      1.19e-07  
   13   -2301.9004172405      3.69e-08  
   14   -2301.9004172404      7.77e-09  Convergence criterion met
 ---------------------------------------
 SCF time:   CPU 515.97s  wall 516.00s 
 SCF   energy in the final basis set =    -2301.9004172404
 Total energy in the final basis set =    -2301.9004172404

 --------------------------------------------------------------

                    Orbital Energies (a.u.)
 --------------------------------------------------------------

 Alpha MOs
 -- Occupied --
********-101.5737-101.5721-101.5670 -10.2710 -10.2705 -10.2702 -10.2561
-10.2252 -10.2183 -10.2138 -10.2136 -10.2057 -10.2041 -10.2034 -10.2006
 -9.4885  -9.4881  -9.4866  -9.4816  -7.2534  -7.2529  -7.2516  -7.2463
 -7.2434  -7.2430  -7.2426  -7.2424  -7.2415  -7.2405  -7.2364  -7.2361
 -0.9498  -0.9157  -0.8964  -0.8792  -0.8624  -0.8479  -0.7972  -0.7675
 -0.7596  -0.7465  -0.6610  -0.6468  -0.6272  -0.6052  -0.5545  -0.5326
 -0.5267  -0.4952  -0.4938  -0.4745  -0.4640  -0.4595  -0.4543  -0.4490
 -0.4206  -0.4198  -0.4076  -0.3868  -0.3839  -0.3836  -0.3661  -0.3529
 -0.3509  -0.3408  -0.3398  -0.3299  -0.3141  -0.2948  -0.2742  -0.2727
 -0.2592
 -- Virtual --
 -0.0677  -0.0532  -0.0454  -0.0373  -0.0207  -0.0157  -0.0015   0.0041
  0.0057   0.0130   0.0168   0.0229   0.0286   0.0325   0.0357   0.0429
  0.0535   0.0554   0.0623   0.0694   0.0724   0.0758   0.0798   0.0829
  0.0876   0.0911   0.0939   0.0955   0.0989   0.1033   0.1087   0.1104
  0.1142   0.1163   0.1184   0.1222   0.1243   0.1260   0.1304   0.1324
  0.1326   0.1343   0.1408   0.1461   0.1479   0.1533   0.1588   0.1620
  0.1661   0.1689   0.1725   0.1745   0.1799   0.1845   0.1894   0.1933
  0.2030   0.2050   0.2112   0.2121   0.2186   0.2215   0.2291   0.2311
  0.2366   0.2467   0.2482   0.2524   0.2566   0.2602   0.2637   0.2689
  0.2737   0.2754   0.2775   0.2794   0.2838   0.2859   0.2915   0.2930
  0.2945   0.3021   0.3079   0.3164   0.3191   0.3254   0.3318   0.3382
  0.3427   0.3499   0.3656   0.3679   0.4252   0.4327   0.4372   0.4427
  0.4523   0.4571   0.4590   0.4615   0.4647   0.4748   0.4833   0.4896
  0.4912   0.5002   0.5051   0.5195   0.5341   0.5415   0.5498   0.5532
  0.5625   0.5735   0.5799   0.5828   0.5905   0.5946   0.6006   0.6068
  0.6112   0.6166   0.6243   0.6426   0.6504   0.6540   0.6614   0.6681
  0.6828   0.6875   0.6891   0.6933   0.7092   0.7138   0.7320   0.7449
  0.7507   0.7607   0.7649   0.8008   0.8016   0.8275   0.8344   0.8350
  0.8391   0.8453   0.8472   0.8493   0.8514   0.8533   0.8560   0.8588
  0.8634   0.8656   0.8711   0.8765   0.8869   0.8921   0.9014   0.9064
  0.9097   0.9229   0.9244   0.9366   0.9401   0.9516   0.9530   0.9622
  0.9657   0.9691   0.9710   0.9777   0.9949   1.0102   1.0208   1.0352
  1.0599   1.0679   1.0870   1.1008   1.1062   1.1161   1.1377   1.1487
  1.1918   1.2210   1.2243   1.2358   1.2424   1.2692   1.2717   1.2921
  1.2949   1.3206   1.3321   1.3455   1.3554   1.3845   1.4443   1.4855
  1.4941   1.5039   1.5091   1.5342   1.5535   1.5686   1.5807   1.5864
  1.5900   1.6074   1.6260   1.6455   1.6592   1.6792   1.6980   1.7017
  1.7382   1.7399   1.7682   1.8015   1.8067   1.8257   1.8421   1.8811
  1.8915   1.9053   1.9127   1.9162   1.9258   1.9396   1.9444   1.9517
  1.9771   1.9850   1.9935   2.0079   2.0200   2.0491   2.0695   2.0953
  2.1385   2.1561   2.2148   2.2318   2.2340   2.2575   2.2601   2.2709
  2.2773   2.2994   2.3076   2.3152   2.3215   2.3348   2.3938   2.4230
  2.4274   2.4409   2.4427   2.4549   2.4976   2.5190   2.5301   2.5453
  2.5491   2.5635   2.6142   2.6385   2.6423   2.6621   2.6971   2.7081
  2.7132   2.7207   2.7399   2.7454   2.7679   2.7784   2.7810   2.7859
  2.7938   2.8148   2.8342   2.8447   2.8506   2.8704   2.9036   2.9167
  2.9804   3.0095   3.0620   3.0894   3.1200   3.1467   3.1510   3.1818
  3.2121   3.2206   3.2244   3.3439   3.3588   3.3783   3.4264   3.5084
  3.5785   3.6323   3.6825   3.7136   3.7705   3.8065   3.9989   4.0115
  4.0850   4.1166   4.1369   4.4227   4.8086   4.8385   9.7367   9.7811
  9.7899   9.8123  23.3916  23.5916  23.8611  23.8894  23.9108  23.9495
 23.9968  24.0482  24.0599  24.0744  24.1263  24.1776  25.7778  25.8165
 25.8303  25.8937  26.0966  26.1097  26.1400  26.1751  26.4672  26.6285
 26.6460  26.8506 215.7252 215.7745 215.7858 215.8114
 --------------------------------------------------------------

          Ground-State Mulliken Net Atomic Charges

     Atom                 Charge (a.u.)
  ----------------------------------------
      1 C                     0.450865
      2 C                    -0.895495
      3 H                     0.214169
      4 C                    -0.466525
      5 Cl                    0.597201
      6 C                    -0.055622
      7 Cl                    0.629794
      8 C                    -0.331085
      9 Cl                    0.582171
     10 C                    -0.880147
     11 H                     0.211774
     12 C                     0.600894
     13 C                    -1.050448
     14 H                     0.207672
     15 C                     0.505949
     16 Cl                    0.491742
     17 C                    -0.507047
     18 H                     0.196363
     19 C                    -0.370955
     20 H                     0.179357
     21 C                    -0.477799
     22 H                     0.167174
  ----------------------------------------
  Sum of atomic charges =     0.000000

 -----------------------------------------------------------------
                    Cartesian Multipole Moments
 -----------------------------------------------------------------
    Charge (ESU x 10^10)
                -0.0000
    Dipole Moment (Debye)
         X       1.4012      Y       1.0230      Z      -2.0416
       Tot       2.6791
    Quadrupole Moments (Debye-Ang)
        XX    -127.8602     XY       3.5018     YY    -122.0025
        XZ      -0.5565     YZ      -4.2288     ZZ    -116.8588
    Octopole Moments (Debye-Ang^2)
       XXX      17.9556    XXY      36.9449    XYY       2.8541
       YYY      73.4422    XXZ     -50.1216    XYZ      -9.9569
       YYZ     -32.4703    XZZ      27.8516    YZZ      34.6900
       ZZZ    -115.4150
    Hexadecapole Moments (Debye-Ang^3)
      XXXX   -6352.8110   XXXY     488.1787   XXYY   -1179.5060
      XYYY     444.5838   YYYY    -582.8833   XXXZ     940.7203
      XXYZ     -36.4009   XYYZ     347.2752   YYYZ     -25.5315
      XXZZ   -1423.3264   XYZZ     173.3931   YYZZ    -549.1594
      XZZZ     960.6645   YZZZ     -48.7448   ZZZZ   -2648.8356
 -----------------------------------------------------------------
 Calculating analytic gradient of the SCF energy
 Gradient of SCF Energy
            1           2           3           4           5           6
    1  -0.0015414  -0.0067576   0.0010547  -0.0054397  -0.0037315   0.0187454
    2   0.0006225   0.0005858  -0.0001420   0.0002238   0.0000628  -0.0004456
    3  -0.0002152  -0.0030246  -0.0014464  -0.0062270   0.0032888  -0.0109836
            7           8           9          10          11          12
    1  -0.0038919   0.0029837  -0.0046889  -0.0006267   0.0017656   0.0027024
    2   0.0001089  -0.0002166   0.0001281  -0.0003564   0.0000896  -0.0012392
    3   0.0022598   0.0076339   0.0015499   0.0075579  -0.0001100  -0.0002746
           13          14          15          16          17          18
    1   0.0007539  -0.0008045   0.0031577  -0.0006119  -0.0092115  -0.0004294
    2   0.0066274   0.0007399  -0.0023820   0.0002649   0.0007985   0.0006200
    3  -0.0088587  -0.0001859   0.0006444   0.0000050   0.0050174  -0.0004089
           19          20          21          22
    1   0.0014437  -0.0009671   0.0054407   0.0006543
    2  -0.0011426  -0.0000579  -0.0042364  -0.0006537
    3   0.0002670   0.0005745   0.0027505   0.0001857
 Max gradient component =       1.875E-02
 RMS gradient           =       4.121E-03
 Gradient time:  CPU 185.90 s  wall 185.93 s
 Geometry Optimization Parameters
   NAtoms,    NIC,     NZ,  NCons,   NDum,   NFix, NCnnct, MaxDiis
       22     155      22       0       0       0       0       0


** GEOMETRY OPTIMIZATION IN DELOCALIZED INTERNAL COORDINATES **
   Searching for a Minimum

   Optimization Cycle:   1

                       Coordinates (Angstroms)
     ATOM                X               Y               Z
      1  C         0.0000000000    0.0000000000    0.0000000000
      2  C         0.0000000000    0.0000000000    1.3949600000
      3  H         0.9420994930    0.0000000000    1.9285823367
      4  C        -1.1901880373    0.0256249026    2.1059255403
      5  Cl       -1.1548436435    0.0351778398    3.8595433764
      6  C        -2.4041742747    0.0535064326    1.4351028665
      7  Cl       -3.9099833729    0.0870232313    2.3339530118
      8  C        -2.4180259722    0.0546630380    0.0478935036
      9  Cl       -3.9445745286    0.0782926128   -0.8155919614
     10  C        -1.2274122092    0.0272853135   -0.6622934626
     11  H        -1.2503451014    0.0068111236   -1.7445869269
     12  C         1.2779219872   -0.0284629571   -0.7628147595
     13  C         2.3095886281   -0.8932703637   -0.3971844912
     14  H         2.1704206894   -1.5663256744    0.4394355459
     15  C         3.5004827568   -0.9194878930   -1.1069450245
     16  Cl        4.7739092873   -2.0261183446   -0.6270805489
     17  C         3.6821124948   -0.0819958503   -2.1978886372
     18  H         4.6116429624   -0.1026930066   -2.7527300472
     19  C         2.6636000698    0.7822218600   -2.5724593424
     20  H         2.7980411655    1.4448431951   -3.4181323354
     21  C         1.4736782845    0.8090230106   -1.8610916159
     22  H         0.6936781770    1.5025559907   -2.1490431582
   Point Group: c1    Number of degrees of freedom:    60


   Energy is  -2301.900417240


 Attempting to generate delocalized internal coordinates
 Initial Hessian constructed with Jon Baker's OPTIMIZE code

 60 Hessian modes will be used to form the next step
  Hessian Eigenvalues:
     0.010693    0.019215    0.019215    0.023207    0.023207    0.023578
     0.023578    0.023676    0.023677    0.023938    0.023938    0.024090
     0.024090    0.024114    0.024114    0.024135    0.024136    0.024143
     0.024143    0.159962    0.159963    0.159969    0.159969    0.159995
     0.160000    0.220002    0.234684    0.234791    0.234835    0.234917
     0.249991    0.249992    0.249992    0.250000    0.250000    0.250000
     0.250000    0.301033    0.301033    0.301033    0.301033    0.336089
     0.356665    0.356665    0.356665    0.356665    0.356665    0.356665
     0.428409    0.430746    0.430976    0.432122    0.467773    0.467798
     0.472123    0.472166    0.478203    0.478204    0.479142    0.479142

 Minimum search - taking simple RFO step
 Searching for Lamda that Minimizes Along All modes
 Value Taken    Lamda =  -0.00263717
 Step Taken.  Stepsize is  0.107960

                             Maximum     Tolerance    Cnvgd?
         Gradient           0.015275      0.000300      NO
         Displacement       0.049776      0.001200      NO
         Energy change     *********      0.000001      NO


 New Cartesian Coordinates Obtained by Inverse Iteration

 Displacement from previous Coordinates is:  0.257864
 ----------------------------------------------------------------
             Standard Nuclear Orientation (Angstroms)
    I     Atom           X                Y                Z
 ----------------------------------------------------------------
    1      C      -0.0034875009    -0.0003242227    -0.0006337332
    2      C       0.0028668525    -0.0163952359     1.3971592309
    3      H       0.9403387014    -0.0266361088     1.9381518983
    4      C      -1.1880274214     0.0084550829     2.1117147121
    5      Cl     -1.0977231146    -0.0027713281     3.8577346182
    6      C      -2.4226615482     0.0534211785     1.4484712740
    7      Cl     -3.9201247607     0.0859115916     2.3460281842
    8      C      -2.4239393705     0.0708394363     0.0464599264
    9      Cl     -3.9205320072     0.1128535416    -0.8561688779
   10      C      -1.2319867027     0.0424457087    -0.6667304708
   11      H      -1.2664543132     0.0326961137    -1.7487722492
   12      C       1.2704563940    -0.0276642204    -0.7640953117
   13      C       2.3068540720    -0.8872375380    -0.3773688182
   14      H       2.1780605624    -1.5546850235     0.4663389494
   15      C       3.4979970706    -0.9048229016    -1.0944230324
   16      Cl      4.7815439489    -1.9947642791    -0.5996364505
   17      C       3.6875178771    -0.0821840615    -2.2006185242
   18      H       4.6217467338    -0.1090787099    -2.7477409122
   19      C       2.6571695220     0.7724642849    -2.5857080208
   20      H       2.7955513606     1.4248113393    -3.4398214249
   21      C       1.4584670177     0.8022846753    -1.8778698571
   22      H       0.6739954824     1.4890551377    -2.1749172405
 ----------------------------------------------------------------
 Nuclear Repulsion Energy =        1400.66830551 hartrees
 There are       73 alpha and       73 beta electrons
 Applying Cartesian multipole field
    Component          Value
    ---------          -----
     (2,0,0)        1.00000E-11
     (0,2,0)        2.00000E-11
     (0,0,2)       -3.00000E-11
 Nucleus-field energy     =    -0.0000000058 hartrees
 Requested basis set is 6-311++G(d,p)
 There are 154 shells and 426 basis functions
 A cutoff of  1.0D-15 yielded   9278 shell pairs
 There are     75902 function pairs (     81433 Cartesian)
 Smallest overlap matrix eigenvalue = 3.65E-07
 Linear dependence detected in AO basis
 Number of orthogonalized atomic orbitals = 423
 Maximum deviation from orthogonality = 5.418E-10
 Guess from superposition of atomic densities
 Warning:  Energy on first SCF cycle will be non-variational
 SAD guess density has 146.000000 electrons

 -----------------------------------------------------------------------
  General SCF calculation program by
  Eric Jon Sundstrom, Paul Horn, Yuezhi Mao, Dmitri Zuev, Alec White,
  David Stuck, Shaama M.S., Shane Yost, Joonho Lee, David Small,
  Daniel Levine, Susi Lehtola, Hugh Burton, Evgeny Epifanovsky,
  Bang C. Huynh
 -----------------------------------------------------------------------
 Exchange:     0.2000 Hartree-Fock + 0.0800 Slater + 0.7200 B88
 Correlation:  0.1900 VWN1RPA + 0.8100 LYP
 Using SG-1 standard quadrature grid
 A restricted SCF calculation will be
 performed using DIIS
 SCF converges when DIIS error is below 1.0e-08
 ---------------------------------------
  Cycle       Energy         DIIS error
 ---------------------------------------
    1   -2305.6521767268      3.02e-02  
    2   -2301.7413474831      2.59e-03  
    3   -2301.6202026078      3.32e-03  
    4   -2301.8830644035      8.45e-04  
    5   -2301.8989060648      3.48e-04  
    6   -2301.9015182877      9.78e-05  
    7   -2301.9017110951      2.80e-05  
    8   -2301.9017264347      1.14e-05  
    9   -2301.9017293549      2.48e-06  
   10   -2301.9017294798      1.08e-06  
   11   -2301.9017295073      2.09e-07  
   12   -2301.9017295079      1.27e-07  
   13   -2301.9017295083      3.60e-08  
   14   -2301.9017295084      7.73e-09  Convergence criterion met
 ---------------------------------------
 SCF time:   CPU 521.77s  wall 521.00s 
 SCF   energy in the final basis set =    -2301.9017295084
 Total energy in the final basis set =    -2301.9017295084

 --------------------------------------------------------------

                    Orbital Energies (a.u.)
 --------------------------------------------------------------

 Alpha MOs
 -- Occupied --
********-101.5743-101.5740-101.5660 -10.2737 -10.2717 -10.2715 -10.2567
-10.2251 -10.2194 -10.2136 -10.2134 -10.2068 -10.2054 -10.2048 -10.2023
 -9.4889  -9.4889  -9.4885  -9.4806  -7.2539  -7.2538  -7.2532  -7.2453
 -7.2438  -7.2438  -7.2434  -7.2430  -7.2429  -7.2428  -7.2354  -7.2351
 -0.9475  -0.9140  -0.8976  -0.8793  -0.8641  -0.8462  -0.7954  -0.7661
 -0.7577  -0.7444  -0.6609  -0.6447  -0.6254  -0.6040  -0.5534  -0.5310
 -0.5260  -0.4968  -0.4918  -0.4745  -0.4638  -0.4600  -0.4532  -0.4473
 -0.4218  -0.4185  -0.4084  -0.3872  -0.3846  -0.3839  -0.3666  -0.3535
 -0.3491  -0.3403  -0.3396  -0.3290  -0.3182  -0.2940  -0.2729  -0.2718
 -0.2573
 -- Virtual --
 -0.0698  -0.0533  -0.0449  -0.0353  -0.0211  -0.0155  -0.0013   0.0041
  0.0061   0.0143   0.0174   0.0221   0.0278   0.0325   0.0363   0.0424
  0.0539   0.0555   0.0621   0.0692   0.0720   0.0759   0.0786   0.0832
  0.0872   0.0908   0.0943   0.0956   0.0990   0.1031   0.1078   0.1105
  0.1139   0.1160   0.1186   0.1219   0.1247   0.1259   0.1310   0.1325
  0.1329   0.1342   0.1412   0.1469   0.1479   0.1526   0.1585   0.1612
  0.1652   0.1676   0.1725   0.1738   0.1790   0.1819   0.1892   0.1940
  0.2030   0.2059   0.2112   0.2122   0.2182   0.2209   0.2290   0.2309
  0.2362   0.2464   0.2474   0.2519   0.2552   0.2592   0.2619   0.2656
  0.2721   0.2724   0.2776   0.2784   0.2829   0.2850   0.2905   0.2917
  0.2934   0.3014   0.3077   0.3152   0.3178   0.3256   0.3307   0.3386
  0.3424   0.3499   0.3647   0.3679   0.4268   0.4303   0.4371   0.4414
  0.4527   0.4559   0.4589   0.4597   0.4641   0.4710   0.4824   0.4854
  0.4907   0.4982   0.5017   0.5177   0.5333   0.5408   0.5484   0.5534
  0.5617   0.5742   0.5792   0.5822   0.5898   0.5938   0.5987   0.6053
  0.6117   0.6159   0.6224   0.6390   0.6509   0.6552   0.6609   0.6648
  0.6800   0.6849   0.6863   0.6939   0.7077   0.7138   0.7312   0.7458
  0.7507   0.7571   0.7620   0.7970   0.7983   0.8258   0.8307   0.8348
  0.8365   0.8423   0.8460   0.8487   0.8515   0.8522   0.8543   0.8598
  0.8641   0.8678   0.8728   0.8771   0.8820   0.8908   0.9007   0.9035
  0.9104   0.9175   0.9217   0.9370   0.9398   0.9523   0.9527   0.9616
  0.9654   0.9681   0.9719   0.9776   0.9950   1.0103   1.0202   1.0345
  1.0597   1.0665   1.0844   1.0972   1.1022   1.1135   1.1347   1.1453
  1.1897   1.2200   1.2240   1.2352   1.2396   1.2689   1.2728   1.2907
  1.2957   1.3193   1.3298   1.3412   1.3612   1.3918   1.4440   1.4797
  1.4884   1.4997   1.5072   1.5316   1.5487   1.5635   1.5770   1.5836
  1.5878   1.6045   1.6232   1.6456   1.6554   1.6754   1.6944   1.6994
  1.7360   1.7382   1.7642   1.7958   1.8014   1.8204   1.8412   1.8770
  1.8856   1.9006   1.9085   1.9112   1.9200   1.9356   1.9420   1.9506
  1.9734   1.9850   1.9892   2.0055   2.0178   2.0443   2.0656   2.0890
  2.1347   2.1542   2.2124   2.2296   2.2315   2.2570   2.2606   2.2704
  2.2743   2.2986   2.3063   2.3099   2.3204   2.3276   2.3914   2.4137
  2.4212   2.4365   2.4399   2.4523   2.4957   2.5118   2.5253   2.5340
  2.5462   2.5594   2.6129   2.6348   2.6380   2.6598   2.6930   2.7037
  2.7114   2.7152   2.7299   2.7444   2.7652   2.7783   2.7798   2.7838
  2.7914   2.8102   2.8345   2.8459   2.8490   2.8629   2.9026   2.9147
  2.9763   3.0074   3.0580   3.0842   3.1173   3.1330   3.1457   3.1719
  3.2057   3.2156   3.2191   3.3346   3.3482   3.3678   3.4186   3.4994
  3.5685   3.6263   3.6727   3.7080   3.7598   3.7945   3.9916   4.0061
  4.0855   4.1173   4.1367   4.4252   4.7994   4.8284   9.7439   9.7811
  9.7900   9.8075  23.3980  23.5953  23.8349  23.8769  23.8996  23.9326
 23.9646  24.0385  24.0420  24.0567  24.1118  24.1564  25.7745  25.8166
 25.8316  25.8949  26.0868  26.1069  26.1426  26.1888  26.4609  26.6177
 26.6318  26.8487 215.7332 215.7744 215.7856 215.8057
 --------------------------------------------------------------

          Ground-State Mulliken Net Atomic Charges

     Atom                 Charge (a.u.)
  ----------------------------------------
      1 C                     0.320061
      2 C                    -0.905398
      3 H                     0.213967
      4 C                    -0.512259
      5 Cl                    0.610012
      6 C                     0.157573
      7 Cl                    0.609964
      8 C                    -0.389615
      9 Cl                    0.594403
     10 C                    -0.870492
     11 H                     0.211093
     12 C                     0.587459
     13 C                    -1.024902
     14 H                     0.207190
     15 C                     0.481734
     16 Cl                    0.493714
     17 C                    -0.489076
     18 H                     0.196939
     19 C                    -0.397305
     20 H                     0.180255
     21 C                    -0.442103
     22 H                     0.166787
  ----------------------------------------
  Sum of atomic charges =     0.000000

 -----------------------------------------------------------------
                    Cartesian Multipole Moments
 -----------------------------------------------------------------
    Charge (ESU x 10^10)
                -0.0000
    Dipole Moment (Debye)
         X       1.3035      Y       1.0195      Z      -2.0132
       Tot       2.6061
    Quadrupole Moments (Debye-Ang)
        XX    -127.7820     XY       3.4796     YY    -122.1807
        XZ      -0.6806     YZ      -4.2571     ZZ    -116.6208
    Octopole Moments (Debye-Ang^2)
       XXX      14.3795    XXY      36.8105    XYY       1.7391
       YYY      72.4299    XXZ     -50.0203    XYZ      -9.8791
       YYZ     -32.3008    XZZ      27.1917    YZZ      34.3823
       ZZZ    -115.7111
    Hexadecapole Moments (Debye-Ang^3)
      XXXX   -6346.7614   XXXY     488.6398   XXYY   -1177.6762
      XYYY     444.2102   YYYY    -572.3393   XXXZ     919.0332
      XXYZ     -32.3477   XYYZ     342.4116   YYYZ     -13.3480
      XXZZ   -1419.3267   XYZZ     172.2458   YYZZ    -549.5626
      XZZZ     946.9003   YZZZ     -38.2798   ZZZZ   -2660.7728
 -----------------------------------------------------------------
 Calculating analytic gradient of the SCF energy
 Gradient of SCF Energy
            1           2           3           4           5           6
    1  -0.0003420  -0.0007565   0.0005304   0.0003010   0.0007694   0.0041843
    2   0.0000868   0.0003758  -0.0001299  -0.0000278  -0.0000274  -0.0000824
    3   0.0000783   0.0009134  -0.0002861   0.0006872   0.0006311  -0.0024583
            7           8           9          10          11          12
    1  -0.0033618  -0.0004867  -0.0001448  -0.0011088   0.0005037  -0.0000076
    2   0.0000814   0.0000191   0.0000497  -0.0003729   0.0000895  -0.0006543
    3   0.0019467  -0.0005867  -0.0009902   0.0002449  -0.0003962   0.0007321
           13          14          15          16          17          18
    1  -0.0004191  -0.0003177   0.0022102  -0.0010155  -0.0011725   0.0003065
    2   0.0007615  -0.0001800  -0.0017193   0.0007632   0.0000773   0.0001810
    3  -0.0012277   0.0005749   0.0007103  -0.0003194   0.0006540  -0.0003896
           19          20          21          22
    1   0.0009809  -0.0001427  -0.0002288  -0.0002821
    2   0.0003363  -0.0000436   0.0002003   0.0002157
    3  -0.0009646   0.0001596   0.0004771  -0.0001907
 Max gradient component =       4.184E-03
 RMS gradient           =       9.853E-04
 Gradient time:  CPU 184.32 s  wall 184.33 s
 Geometry Optimization Parameters
   NAtoms,    NIC,     NZ,  NCons,   NDum,   NFix, NCnnct, MaxDiis
       22     155      22       0       0       0       0       0

 Cartesian Hessian Update
 Hessian updated using BFGS update


** GEOMETRY OPTIMIZATION IN DELOCALIZED INTERNAL COORDINATES **
   Searching for a Minimum

   Optimization Cycle:   2

                       Coordinates (Angstroms)
     ATOM                X               Y               Z
      1  C        -0.0034875009   -0.0003242227   -0.0006337332
      2  C         0.0028668525   -0.0163952359    1.3971592309
      3  H         0.9403387014   -0.0266361088    1.9381518983
      4  C        -1.1880274214    0.0084550829    2.1117147121
      5  Cl       -1.0977231146   -0.0027713281    3.8577346182
      6  C        -2.4226615482    0.0534211785    1.4484712740
      7  Cl       -3.9201247607    0.0859115916    2.3460281842
      8  C        -2.4239393705    0.0708394363    0.0464599264
      9  Cl       -3.9205320072    0.1128535416   -0.8561688779
     10  C        -1.2319867027    0.0424457087   -0.6667304708
     11  H        -1.2664543132    0.0326961137   -1.7487722492
     12  C         1.2704563940   -0.0276642204   -0.7640953117
     13  C         2.3068540720   -0.8872375380   -0.3773688182
     14  H         2.1780605624   -1.5546850235    0.4663389494
     15  C         3.4979970706   -0.9048229016   -1.0944230324
     16  Cl        4.7815439489   -1.9947642791   -0.5996364505
     17  C         3.6875178771   -0.0821840615   -2.2006185242
     18  H         4.6217467338   -0.1090787099   -2.7477409122
     19  C         2.6571695220    0.7724642849   -2.5857080208
     20  H         2.7955513606    1.4248113393   -3.4398214249
     21  C         1.4584670177    0.8022846753   -1.8778698571
     22  H         0.6739954824    1.4890551377   -2.1749172405
   Point Group: c1    Number of degrees of freedom:    60


   Energy is  -2301.901729508

 Hessian updated using BFGS update

 52 Hessian modes will be used to form the next step
  Hessian Eigenvalues:
     0.010552    0.019215    0.019216    0.023206    0.023209    0.023553
     0.023578    0.023676    0.023678    0.023937    0.023939    0.024090
     0.024090    0.024114    0.024114    0.024135    0.024136    0.024141
     0.024143    0.154600    0.159963    0.159969    0.159970    0.159994
     0.160013    0.215267    0.223109    0.234737    0.234792    0.235306
     0.243668    0.249992    0.249992    0.250000    0.266335    0.293602
     0.304470    0.336530    0.356498    0.357336    0.428051    0.430890
     0.432119    0.436215    0.467350    0.467798    0.471479    0.476354
     0.478202    0.478260    0.478447    0.521338

 Minimum search - taking simple RFO step
 Searching for Lamda that Minimizes Along All modes
 Value Taken    Lamda =  -0.00015402
 Step Taken.  Stepsize is  0.050205

                             Maximum     Tolerance    Cnvgd?
         Gradient           0.002438      0.000300      NO
         Displacement       0.037031      0.001200      NO
         Energy change     -0.001312      0.000001      NO


 New Cartesian Coordinates Obtained by Inverse Iteration

 Displacement from previous Coordinates is:  0.152619
 ----------------------------------------------------------------
             Standard Nuclear Orientation (Angstroms)
    I     Atom           X                Y                Z
 ----------------------------------------------------------------
    1      C      -0.0023645509     0.0006473975    -0.0015252252
    2      C       0.0019120430    -0.0279223148     1.3962072169
    3      H       0.9360309426    -0.0457396832     1.9417851263
    4      C      -1.1905873284    -0.0034408876     2.1099399070
    5      Cl     -1.1057045574    -0.0303426344     3.8545529973
    6      C      -2.4259107660     0.0533939461     1.4505195959
    7      Cl     -3.9167536427     0.0842690861     2.3450090408
    8      C      -2.4236328745     0.0835751919     0.0495033082
    9      Cl     -3.9214752034     0.1391337368    -0.8475314202
   10      C      -1.2317003385     0.0561101979    -0.6656551333
   11      H      -1.2717002274     0.0543883722    -1.7469888318
   12      C       1.2715356065    -0.0271281282    -0.7652737149
   13      C       2.3125672361    -0.8781731807    -0.3694947500
   14      H       2.1900008072    -1.5400031860     0.4784814620
   15      C       3.5021740252    -0.8944285321    -1.0885784364
   16      Cl      4.7941888297    -1.9733833162    -0.5834361531
   17      C       3.6895504446    -0.0831356243    -2.2031685308
   18      H       4.6241463272    -0.1123109421    -2.7482274064
   19      C       2.6534413624     0.7616771136    -2.5951636871
   20      H       2.7890538662     1.4064082129    -3.4558513396
   21      C       1.4550618663     0.7923507689    -1.8875610281
   22      H       0.6677949881     1.4727288665    -2.1899891277
 ----------------------------------------------------------------
 Nuclear Repulsion Energy =        1401.31282434 hartrees
 There are       73 alpha and       73 beta electrons
 Applying Cartesian multipole field
    Component          Value
    ---------          -----
     (2,0,0)        1.00000E-11
     (0,2,0)        2.00000E-11
     (0,0,2)       -3.00000E-11
 Nucleus-field energy     =    -0.0000000058 hartrees
 Requested basis set is 6-311++G(d,p)
 There are 154 shells and 426 basis functions
 A cutoff of  1.0D-15 yielded   9278 shell pairs
 There are     75902 function pairs (     81433 Cartesian)
 Smallest overlap matrix eigenvalue = 3.60E-07
 Linear dependence detected in AO basis
 Number of orthogonalized atomic orbitals = 423
 Maximum deviation from orthogonality = 5.221E-10
 Guess from superposition of atomic densities
 Warning:  Energy on first SCF cycle will be non-variational
 SAD guess density has 146.000000 electrons

 -----------------------------------------------------------------------
  General SCF calculation program by
  Eric Jon Sundstrom, Paul Horn, Yuezhi Mao, Dmitri Zuev, Alec White,
  David Stuck, Shaama M.S., Shane Yost, Joonho Lee, David Small,
  Daniel Levine, Susi Lehtola, Hugh Burton, Evgeny Epifanovsky,
  Bang C. Huynh
 -----------------------------------------------------------------------
 Exchange:     0.2000 Hartree-Fock + 0.0800 Slater + 0.7200 B88
 Correlation:  0.1900 VWN1RPA + 0.8100 LYP
 Using SG-1 standard quadrature grid
 A restricted SCF calculation will be
 performed using DIIS
 SCF converges when DIIS error is below 1.0e-08
 ---------------------------------------
  Cycle       Energy         DIIS error
 ---------------------------------------
    1   -2305.6618310804      3.02e-02  
    2   -2301.7417194172      2.58e-03  
    3   -2301.6220570470      3.31e-03  
    4   -2301.8833165853      8.41e-04  
    5   -2301.8990072271      3.48e-04  
    6   -2301.9016150193      9.78e-05  
    7   -2301.9018077766      2.80e-05  
    8   -2301.9018231898      1.14e-05  
    9   -2301.9018261052      2.48e-06  
   10   -2301.9018262304      1.08e-06  
   11   -2301.9018262575      2.10e-07  
   12   -2301.9018262584      1.28e-07  
   13   -2301.9018262585      3.59e-08  
   14   -2301.9018262585      7.74e-09  Convergence criterion met
 ---------------------------------------
 SCF time:   CPU 522.38s  wall 523.00s 
 SCF   energy in the final basis set =    -2301.9018262585
 Total energy in the final basis set =    -2301.9018262585

 --------------------------------------------------------------

                    Orbital Energies (a.u.)
 --------------------------------------------------------------

 Alpha MOs
 -- Occupied --
********-101.5741-101.5737-101.5656 -10.2730 -10.2713 -10.2711 -10.2567
-10.2252 -10.2196 -10.2135 -10.2133 -10.2069 -10.2054 -10.2049 -10.2023
 -9.4894  -9.4887  -9.4883  -9.4802  -7.2544  -7.2536  -7.2530  -7.2449
 -7.2443  -7.2436  -7.2433  -7.2432  -7.2428  -7.2426  -7.2350  -7.2347
 -0.9483  -0.9138  -0.8978  -0.8799  -0.8644  -0.8460  -0.7954  -0.7659
 -0.7574  -0.7445  -0.6611  -0.6447  -0.6252  -0.6039  -0.5537  -0.5311
 -0.5262  -0.4971  -0.4914  -0.4744  -0.4635  -0.4606  -0.4531  -0.4476
 -0.4223  -0.4185  -0.4086  -0.3874  -0.3846  -0.3837  -0.3672  -0.3536
 -0.3493  -0.3401  -0.3395  -0.3288  -0.3180  -0.2941  -0.2725  -0.2719
 -0.2570
 -- Virtual --
 -0.0702  -0.0533  -0.0446  -0.0343  -0.0204  -0.0155  -0.0014   0.0040
  0.0060   0.0146   0.0178   0.0223   0.0283   0.0326   0.0370   0.0420
  0.0541   0.0559   0.0620   0.0690   0.0721   0.0761   0.0787   0.0835
  0.0872   0.0908   0.0946   0.0956   0.0993   0.1031   0.1078   0.1106
  0.1139   0.1163   0.1187   0.1218   0.1250   0.1261   0.1313   0.1329
  0.1332   0.1344   0.1415   0.1475   0.1483   0.1526   0.1585   0.1614
  0.1650   0.1676   0.1727   0.1740   0.1791   0.1820   0.1895   0.1944
  0.2030   0.2061   0.2108   0.2124   0.2186   0.2206   0.2292   0.2308
  0.2360   0.2462   0.2472   0.2523   0.2549   0.2590   0.2615   0.2650
  0.2722   0.2725   0.2778   0.2783   0.2834   0.2852   0.2907   0.2919
  0.2934   0.3015   0.3083   0.3155   0.3179   0.3262   0.3308   0.3390
  0.3428   0.3503   0.3647   0.3683   0.4270   0.4302   0.4368   0.4419
  0.4530   0.4561   0.4590   0.4600   0.4642   0.4710   0.4822   0.4850
  0.4904   0.4987   0.5016   0.5174   0.5332   0.5403   0.5481   0.5534
  0.5616   0.5743   0.5791   0.5823   0.5898   0.5934   0.5986   0.6052
  0.6128   0.6162   0.6234   0.6395   0.6511   0.6551   0.6600   0.6641
  0.6790   0.6846   0.6862   0.6938   0.7072   0.7142   0.7320   0.7460
  0.7513   0.7574   0.7628   0.7959   0.7979   0.8257   0.8307   0.8343
  0.8366   0.8426   0.8460   0.8485   0.8514   0.8524   0.8545   0.8600
  0.8646   0.8680   0.8729   0.8771   0.8826   0.8906   0.9007   0.9038
  0.9107   0.9173   0.9216   0.9371   0.9403   0.9523   0.9527   0.9611
  0.9656   0.9678   0.9731   0.9773   0.9950   1.0106   1.0210   1.0344
  1.0602   1.0675   1.0847   1.0975   1.1023   1.1134   1.1347   1.1451
  1.1896   1.2206   1.2251   1.2357   1.2399   1.2705   1.2736   1.2914
  1.2969   1.3195   1.3288   1.3414   1.3596   1.3927   1.4446   1.4788
  1.4871   1.4987   1.5073   1.5318   1.5483   1.5633   1.5767   1.5831
  1.5881   1.6049   1.6225   1.6476   1.6548   1.6755   1.6936   1.6987
  1.7354   1.7385   1.7640   1.7971   1.8026   1.8207   1.8422   1.8766
  1.8851   1.9001   1.9083   1.9113   1.9193   1.9356   1.9423   1.9507
  1.9741   1.9861   1.9904   2.0063   2.0190   2.0441   2.0655   2.0879
  2.1363   2.1549   2.2130   2.2309   2.2317   2.2573   2.2604   2.2713
  2.2750   2.2987   2.3063   2.3104   2.3209   2.3279   2.3902   2.4138
  2.4213   2.4372   2.4421   2.4529   2.4976   2.5124   2.5247   2.5333
  2.5468   2.5591   2.6140   2.6340   2.6387   2.6590   2.6927   2.7038
  2.7127   2.7160   2.7304   2.7445   2.7652   2.7786   2.7801   2.7835
  2.7912   2.8104   2.8346   2.8464   2.8500   2.8628   2.9025   2.9141
  2.9752   3.0076   3.0586   3.0839   3.1193   3.1343   3.1466   3.1720
  3.2055   3.2159   3.2191   3.3352   3.3480   3.3667   3.4185   3.4999
  3.5699   3.6269   3.6734   3.7072   3.7588   3.7927   3.9927   4.0070
  4.0856   4.1186   4.1378   4.4299   4.7988   4.8285   9.7439   9.7806
  9.7911   9.8099  23.3985  23.5956  23.8363  23.8769  23.8993  23.9336
 23.9650  24.0373  24.0422  24.0565  24.1108  24.1564  25.7752  25.8172
 25.8318  25.8950  26.0900  26.1108  26.1430  26.1876  26.4622  26.6151
 26.6362  26.8505 215.7332 215.7739 215.7868 215.8083
 --------------------------------------------------------------

          Ground-State Mulliken Net Atomic Charges

     Atom                 Charge (a.u.)
  ----------------------------------------
      1 C                     0.320184
      2 C                    -0.900852
      3 H                     0.212144
      4 C                    -0.517928
      5 Cl                    0.610367
      6 C                     0.162229
      7 Cl                    0.609106
      8 C                    -0.388026
      9 Cl                    0.594711
     10 C                    -0.866406
     11 H                     0.208878
     12 C                     0.583190
     13 C                    -1.032343
     14 H                     0.205376
     15 C                     0.491213
     16 Cl                    0.494477
     17 C                    -0.492288
     18 H                     0.196699
     19 C                    -0.397730
     20 H                     0.180610
     21 C                    -0.438151
     22 H                     0.164542
  ----------------------------------------
  Sum of atomic charges =     0.000000

 -----------------------------------------------------------------
                    Cartesian Multipole Moments
 -----------------------------------------------------------------
    Charge (ESU x 10^10)
                 0.0000
    Dipole Moment (Debye)
         X       1.2568      Y       1.0163      Z      -2.0084
       Tot       2.5780
    Quadrupole Moments (Debye-Ang)
        XX    -127.7588     XY       3.4665     YY    -122.2318
        XZ      -0.8120     YZ      -4.2414     ZZ    -116.5012
    Octopole Moments (Debye-Ang^2)
       XXX      12.7289    XXY      36.6354    XYY       1.3990
       YYY      71.7022    XXZ     -49.8712    XYZ      -9.7915
       YYZ     -32.3705    XZZ      27.0445    YZZ      34.1246
       ZZZ    -116.6471
    Hexadecapole Moments (Debye-Ang^3)
      XXXX   -6358.9823   XXXY     489.6338   XXYY   -1178.6895
      XYYY     445.0173   YYYY    -564.3013   XXXZ     916.2124
      XXYZ     -29.6974   XYYZ     342.4279   YYYZ      -5.2894
      XXZZ   -1419.3338   XYZZ     171.8223   YYZZ    -547.9857
      XZZZ     944.5783   YZZZ     -31.4601   ZZZZ   -2657.7928
 -----------------------------------------------------------------
 Calculating analytic gradient of the SCF energy
 Gradient of SCF Energy
            1           2           3           4           5           6
    1  -0.0001031   0.0003429   0.0000770  -0.0005464   0.0001249   0.0013563
    2  -0.0000234   0.0001722  -0.0000529   0.0000039  -0.0000009  -0.0000196
    3   0.0000895   0.0003236  -0.0001386   0.0006531  -0.0002645  -0.0008241
            7           8           9          10          11          12
    1  -0.0008223  -0.0008733   0.0003153  -0.0001055   0.0001659   0.0001832
    2   0.0000207   0.0000334   0.0000109  -0.0001627   0.0000436  -0.0001551
    3   0.0004766   0.0001593  -0.0000239  -0.0004797  -0.0000283   0.0000917
           13          14          15          16          17          18
    1  -0.0003422  -0.0000723   0.0008978  -0.0004909   0.0000169   0.0000749
    2  -0.0001314  -0.0000220  -0.0006439   0.0003920   0.0000514   0.0000163
    3   0.0000765   0.0001441   0.0002501  -0.0002016  -0.0000534  -0.0000591
           19          20          21          22
    1   0.0002905   0.0000445  -0.0004472  -0.0000868
    2   0.0000542  -0.0000096   0.0003965   0.0000265
    3  -0.0002205   0.0000318   0.0000251  -0.0000277
 Max gradient component =       1.356E-03
 RMS gradient           =       3.523E-04
 Gradient time:  CPU 185.46 s  wall 185.46 s
 Geometry Optimization Parameters
   NAtoms,    NIC,     NZ,  NCons,   NDum,   NFix, NCnnct, MaxDiis
       22     155      22       0       0       0       0       0

 Cartesian Hessian Update
 Hessian updated using BFGS update


** GEOMETRY OPTIMIZATION IN DELOCALIZED INTERNAL COORDINATES **
   Searching for a Minimum

   Optimization Cycle:   3

                       Coordinates (Angstroms)
     ATOM                X               Y               Z
      1  C        -0.0023645509    0.0006473975   -0.0015252252
      2  C         0.0019120430   -0.0279223148    1.3962072169
      3  H         0.9360309426   -0.0457396832    1.9417851263
      4  C        -1.1905873284   -0.0034408876    2.1099399070
      5  Cl       -1.1057045574   -0.0303426344    3.8545529973
      6  C        -2.4259107660    0.0533939461    1.4505195959
      7  Cl       -3.9167536427    0.0842690861    2.3450090408
      8  C        -2.4236328745    0.0835751919    0.0495033082
      9  Cl       -3.9214752034    0.1391337368   -0.8475314202
     10  C        -1.2317003385    0.0561101979   -0.6656551333
     11  H        -1.2717002274    0.0543883722   -1.7469888318
     12  C         1.2715356065   -0.0271281282   -0.7652737149
     13  C         2.3125672361   -0.8781731807   -0.3694947500
     14  H         2.1900008072   -1.5400031860    0.4784814620
     15  C         3.5021740252   -0.8944285321   -1.0885784364
     16  Cl        4.7941888297   -1.9733833162   -0.5834361531
     17  C         3.6895504446   -0.0831356243   -2.2031685308
     18  H         4.6241463272   -0.1123109421   -2.7482274064
     19  C         2.6534413624    0.7616771136   -2.5951636871
     20  H         2.7890538662    1.4064082129   -3.4558513396
     21  C         1.4550618663    0.7923507689   -1.8875610281
     22  H         0.6677949881    1.4727288665   -2.1899891277
   Point Group: c1    Number of degrees of freedom:    60


   Energy is  -2301.901826259

 Hessian updated using BFGS update

 55 Hessian modes will be used to form the next step
  Hessian Eigenvalues:
     0.009182    0.019212    0.019217    0.023199    0.023209    0.023404
     0.023578    0.023676    0.023677    0.023932    0.023939    0.024090
     0.024090    0.024113    0.024114    0.024126    0.024136    0.024142
     0.024144    0.146033    0.159963    0.159969    0.159977    0.160003
     0.160218    0.205004    0.220523    0.234785    0.234819    0.236342
     0.240065    0.249992    0.249997    0.250000    0.250092    0.264190
     0.279576    0.301067    0.308660    0.336707    0.356513    0.356699
     0.357183    0.428134    0.431016    0.432122    0.440964    0.467294
     0.467799    0.472941    0.476737    0.478203    0.478258    0.483055
     0.518582

 Minimum search - taking simple RFO step
 Searching for Lamda that Minimizes Along All modes
 Value Taken    Lamda =  -0.00002528
 Step Taken.  Stepsize is  0.035784

                             Maximum     Tolerance    Cnvgd?
         Gradient           0.000647      0.000300      NO
         Displacement       0.029411      0.001200      NO
         Energy change     -0.000097      0.000001      NO


 New Cartesian Coordinates Obtained by Inverse Iteration

 Displacement from previous Coordinates is:  0.118731
 ----------------------------------------------------------------
             Standard Nuclear Orientation (Angstroms)
    I     Atom           X                Y                Z
 ----------------------------------------------------------------
    1      C      -0.0020026736     0.0015679787    -0.0019684091
    2      C       0.0009608221    -0.0370617751     1.3952963746
    3      H       0.9336774836    -0.0613002126     1.9429248372
    4      C      -1.1913161972    -0.0129761317     2.1089649190
    5      Cl     -1.1074647533    -0.0524911358     3.8537716080
    6      C      -2.4273886710     0.0532731712     1.4515611495
    7      Cl     -3.9156773318     0.0833431730     2.3446809570
    8      C      -2.4230135547     0.0933482051     0.0506828063
    9      Cl     -3.9215601365     0.1600286922    -0.8452311884
   10      C      -1.2314251972     0.0665783015    -0.6646011087
   11      H      -1.2739197466     0.0714057983    -1.7457582767
   12      C       1.2717688720    -0.0267076923    -0.7656878019
   13      C       2.3166288960    -0.8702719858    -0.3638752204
   14      H       2.1979509989    -1.5272071255     0.4880681609
   15      C       3.5053283391    -0.8866113555    -1.0833800863
   16      Cl      4.8033750190    -1.9568727987    -0.5691491961
   17      C       3.6897526656    -0.0840757468    -2.2043249016
   18      H       4.6243903444    -0.1142144584    -2.7488044961
   19      C       2.6498912103     0.7530710666    -2.6021995897
   20      H       2.7821421445     1.3916631456    -3.4680655879
   21      C       1.4524579901     0.7843346042    -1.8941462281
   22      H       0.6630723322     1.4598507429    -2.2012048519
 ----------------------------------------------------------------
 Nuclear Repulsion Energy =        1401.49947601 hartrees
 There are       73 alpha and       73 beta electrons
 Applying Cartesian multipole field
    Component          Value
    ---------          -----
     (2,0,0)        1.00000E-11
     (0,2,0)        2.00000E-11
     (0,0,2)       -3.00000E-11
 Nucleus-field energy     =    -0.0000000059 hartrees
 Requested basis set is 6-311++G(d,p)
 There are 154 shells and 426 basis functions
 A cutoff of  1.0D-15 yielded   9278 shell pairs
 There are     75902 function pairs (     81433 Cartesian)
 Smallest overlap matrix eigenvalue = 3.57E-07
 Linear dependence detected in AO basis
 Number of orthogonalized atomic orbitals = 423
 Maximum deviation from orthogonality = 4.677E-10
 Guess from superposition of atomic densities
 Warning:  Energy on first SCF cycle will be non-variational
 SAD guess density has 146.000000 electrons

 -----------------------------------------------------------------------
  General SCF calculation program by
  Eric Jon Sundstrom, Paul Horn, Yuezhi Mao, Dmitri Zuev, Alec White,
  David Stuck, Shaama M.S., Shane Yost, Joonho Lee, David Small,
  Daniel Levine, Susi Lehtola, Hugh Burton, Evgeny Epifanovsky,
  Bang C. Huynh
 -----------------------------------------------------------------------
 Exchange:     0.2000 Hartree-Fock + 0.0800 Slater + 0.7200 B88
 Correlation:  0.1900 VWN1RPA + 0.8100 LYP
 Using SG-1 standard quadrature grid
 A restricted SCF calculation will be
 performed using DIIS
 SCF converges when DIIS error is below 1.0e-08
 ---------------------------------------
  Cycle       Energy         DIIS error
 ---------------------------------------
    1   -2305.6667704406      3.02e-02  
    2   -2301.7416060314      2.58e-03  
    3   -2301.6220317145      3.31e-03  
    4   -2301.8833395840      8.40e-04  
    5   -2301.8990207831      3.48e-04  
    6   -2301.9016286646      9.79e-05  
    7   -2301.9018218421      2.81e-05  
    8   -2301.9018372938      1.14e-05  
    9   -2301.9018402089      2.48e-06  
   10   -2301.9018403341      1.08e-06  
   11   -2301.9018403615      2.11e-07  
   12   -2301.9018403623      1.28e-07  
   13   -2301.9018403625      3.59e-08  
   14   -2301.9018403627      7.78e-09  Convergence criterion met
 ---------------------------------------
 SCF time:   CPU 521.72s  wall 522.00s 
 SCF   energy in the final basis set =    -2301.9018403627
 Total energy in the final basis set =    -2301.9018403627

 --------------------------------------------------------------

                    Orbital Energies (a.u.)
 --------------------------------------------------------------

 Alpha MOs
 -- Occupied --
********-101.5740-101.5736-101.5655 -10.2729 -10.2712 -10.2710 -10.2567
-10.2252 -10.2197 -10.2135 -10.2132 -10.2069 -10.2054 -10.2048 -10.2022
 -9.4897  -9.4886  -9.4882  -9.4801  -7.2546  -7.2535  -7.2529  -7.2447
 -7.2446  -7.2436  -7.2435  -7.2431  -7.2427  -7.2425  -7.2349  -7.2345
 -0.9485  -0.9137  -0.8977  -0.8802  -0.8645  -0.8460  -0.7955  -0.7661
 -0.7574  -0.7446  -0.6613  -0.6448  -0.6251  -0.6040  -0.5539  -0.5312
 -0.5263  -0.4972  -0.4913  -0.4743  -0.4635  -0.4610  -0.4531  -0.4477
 -0.4225  -0.4186  -0.4087  -0.3875  -0.3845  -0.3835  -0.3677  -0.3537
 -0.3494  -0.3401  -0.3395  -0.3288  -0.3181  -0.2943  -0.2725  -0.2720
 -0.2568
 -- Virtual --
 -0.0707  -0.0533  -0.0444  -0.0340  -0.0199  -0.0156  -0.0015   0.0039
  0.0059   0.0146   0.0179   0.0223   0.0285   0.0325   0.0374   0.0417
  0.0542   0.0560   0.0620   0.0687   0.0721   0.0762   0.0789   0.0836
  0.0872   0.0908   0.0947   0.0956   0.0995   0.1031   0.1077   0.1106
  0.1139   0.1164   0.1187   0.1217   0.1252   0.1263   0.1314   0.1332
  0.1333   0.1346   0.1416   0.1480   0.1485   0.1526   0.1584   0.1614
  0.1648   0.1674   0.1727   0.1742   0.1792   0.1820   0.1897   0.1947
  0.2030   0.2063   0.2104   0.2126   0.2189   0.2203   0.2294   0.2307
  0.2360   0.2460   0.2471   0.2526   0.2547   0.2588   0.2613   0.2647
  0.2720   0.2725   0.2779   0.2782   0.2838   0.2855   0.2909   0.2920
  0.2933   0.3016   0.3087   0.3158   0.3181   0.3266   0.3310   0.3393
  0.3432   0.3506   0.3648   0.3686   0.4271   0.4300   0.4366   0.4420
  0.4530   0.4560   0.4592   0.4601   0.4644   0.4710   0.4822   0.4849
  0.4901   0.4989   0.5016   0.5173   0.5331   0.5400   0.5479   0.5534
  0.5617   0.5742   0.5791   0.5822   0.5898   0.5929   0.5989   0.6052
  0.6133   0.6164   0.6239   0.6395   0.6512   0.6555   0.6593   0.6637
  0.6784   0.6844   0.6861   0.6938   0.7069   0.7144   0.7325   0.7462
  0.7516   0.7581   0.7638   0.7955   0.7979   0.8255   0.8306   0.8338
  0.8366   0.8427   0.8460   0.8485   0.8514   0.8524   0.8546   0.8602
  0.8650   0.8681   0.8730   0.8772   0.8827   0.8903   0.9007   0.9039
  0.9108   0.9170   0.9213   0.9370   0.9404   0.9522   0.9528   0.9608
  0.9654   0.9676   0.9742   0.9771   0.9951   1.0104   1.0211   1.0342
  1.0609   1.0681   1.0850   1.0978   1.1025   1.1131   1.1347   1.1451
  1.1895   1.2208   1.2253   1.2359   1.2396   1.2710   1.2735   1.2915
  1.2973   1.3196   1.3282   1.3418   1.3592   1.3924   1.4450   1.4784
  1.4864   1.4982   1.5075   1.5320   1.5481   1.5633   1.5765   1.5830
  1.5883   1.6053   1.6222   1.6482   1.6545   1.6758   1.6931   1.6985
  1.7351   1.7386   1.7638   1.7973   1.8032   1.8205   1.8427   1.8765
  1.8847   1.9000   1.9083   1.9115   1.9193   1.9353   1.9423   1.9507
  1.9746   1.9868   1.9916   2.0066   2.0201   2.0442   2.0657   2.0873
  2.1372   2.1554   2.2133   2.2315   2.2321   2.2574   2.2602   2.2717
  2.2754   2.2987   2.3062   2.3108   2.3212   2.3289   2.3893   2.4137
  2.4215   2.4374   2.4427   2.4532   2.4984   2.5130   2.5242   2.5330
  2.5467   2.5586   2.6144   2.6332   2.6394   2.6585   2.6930   2.7041
  2.7137   2.7166   2.7310   2.7448   2.7652   2.7788   2.7807   2.7834
  2.7907   2.8103   2.8345   2.8465   2.8508   2.8630   2.9023   2.9135
  2.9746   3.0080   3.0592   3.0838   3.1201   3.1349   3.1465   3.1725
  3.2055   3.2164   3.2191   3.3362   3.3485   3.3666   3.4191   3.5007
  3.5710   3.6274   3.6738   3.7069   3.7587   3.7921   3.9928   4.0074
  4.0855   4.1193   4.1385   4.4336   4.7984   4.8291   9.7439   9.7802
  9.7911   9.8105  23.3984  23.5954  23.8363  23.8768  23.8997  23.9342
 23.9652  24.0382  24.0433  24.0576  24.1115  24.1575  25.7753  25.8173
 25.8318  25.8951  26.0908  26.1121  26.1432  26.1881  26.4625  26.6142
 26.6369  26.8510 215.7332 215.7734 215.7869 215.8089
 --------------------------------------------------------------

          Ground-State Mulliken Net Atomic Charges

     Atom                 Charge (a.u.)
  ----------------------------------------
      1 C                     0.311281
      2 C                    -0.897593
      3 H                     0.210713
      4 C                    -0.523473
      5 Cl                    0.611753
      6 C                     0.178516
      7 Cl                    0.608005
      8 C                    -0.387470
      9 Cl                    0.595827
     10 C                    -0.867534
     11 H                     0.207195
     12 C                     0.584685
     13 C                    -1.037476
     14 H                     0.203755
     15 C                     0.496869
     16 Cl                    0.495181
     17 C                    -0.495163
     18 H                     0.196476
     19 C                    -0.397499
     20 H                     0.180770
     21 C                    -0.437494
     22 H                     0.162675
  ----------------------------------------
  Sum of atomic charges =     0.000000

 -----------------------------------------------------------------
                    Cartesian Multipole Moments
 -----------------------------------------------------------------
    Charge (ESU x 10^10)
                 0.0000
    Dipole Moment (Debye)
         X       1.2353      Y       1.0120      Z      -2.0132
       Tot       2.5697
    Quadrupole Moments (Debye-Ang)
        XX    -127.7835     XY       3.4472     YY    -122.2720
        XZ      -0.8815     YZ      -4.2254     ZZ    -116.4269
    Octopole Moments (Debye-Ang^2)
       XXX      11.7109    XXY      36.4306    XYY       1.1808
       YYY      71.1320    XXZ     -49.8665    XYZ      -9.7109
       YYZ     -32.4599    XZZ      26.9996    YZZ      33.9248
       ZZZ    -117.4992
    Hexadecapole Moments (Debye-Ang^3)
      XXXX   -6367.6512   XXXY     490.0160   XXYY   -1179.1310
      XYYY     445.5823   YYYY    -558.2241   XXXZ     913.1918
      XXYZ     -27.5444   XYYZ     341.8965   YYYZ       1.1705
      XXZZ   -1419.7173   XYZZ     171.4826   YYZZ    -547.0376
      XZZZ     941.5844   YZZZ     -26.0103   ZZZZ   -2656.7132
 -----------------------------------------------------------------
 Calculating analytic gradient of the SCF energy
 Gradient of SCF Energy
            1           2           3           4           5           6
    1  -0.0001706   0.0002119  -0.0000379  -0.0002028  -0.0000239  -0.0000215
    2   0.0000006   0.0000426  -0.0000128   0.0000036   0.0000049   0.0000123
    3   0.0001300  -0.0001313  -0.0000124   0.0002790  -0.0002033  -0.0000222
            7           8           9          10          11          12
    1   0.0001213  -0.0003587   0.0001749   0.0002050   0.0000018   0.0002222
    2   0.0000018   0.0000053   0.0000096  -0.0000435   0.0000163   0.0000114
    3  -0.0000996   0.0000279   0.0000956  -0.0001360   0.0000178  -0.0001589
           13          14          15          16          17          18
    1  -0.0001387   0.0000032   0.0000463  -0.0000308   0.0000498  -0.0000183
    2  -0.0001112   0.0000374  -0.0000261   0.0000214   0.0000511  -0.0000255
    3   0.0001345  -0.0000241   0.0000111  -0.0000161  -0.0000771   0.0000541
           19          20          21          22
    1  -0.0000374   0.0000494  -0.0000578   0.0000127
    2  -0.0000687   0.0000075   0.0001140  -0.0000520
    3   0.0001062  -0.0000088  -0.0000074   0.0000409
 Max gradient component =       3.587E-04
 RMS gradient           =       1.043E-04
 Gradient time:  CPU 184.10 s  wall 184.11 s
 Geometry Optimization Parameters
   NAtoms,    NIC,     NZ,  NCons,   NDum,   NFix, NCnnct, MaxDiis
       22     155      22       0       0       0       0       0

 Cartesian Hessian Update
 Hessian updated using BFGS update


** GEOMETRY OPTIMIZATION IN DELOCALIZED INTERNAL COORDINATES **
   Searching for a Minimum

   Optimization Cycle:   4

                       Coordinates (Angstroms)
     ATOM                X               Y               Z
      1  C        -0.0020026736    0.0015679787   -0.0019684091
      2  C         0.0009608221   -0.0370617751    1.3952963746
      3  H         0.9336774836   -0.0613002126    1.9429248372
      4  C        -1.1913161972   -0.0129761317    2.1089649190
      5  Cl       -1.1074647533   -0.0524911358    3.8537716080
      6  C        -2.4273886710    0.0532731712    1.4515611495
      7  Cl       -3.9156773318    0.0833431730    2.3446809570
      8  C        -2.4230135547    0.0933482051    0.0506828063
      9  Cl       -3.9215601365    0.1600286922   -0.8452311884
     10  C        -1.2314251972    0.0665783015   -0.6646011087
     11  H        -1.2739197466    0.0714057983   -1.7457582767
     12  C         1.2717688720   -0.0267076923   -0.7656878019
     13  C         2.3166288960   -0.8702719858   -0.3638752204
     14  H         2.1979509989   -1.5272071255    0.4880681609
     15  C         3.5053283391   -0.8866113555   -1.0833800863
     16  Cl        4.8033750190   -1.9568727987   -0.5691491961
     17  C         3.6897526656   -0.0840757468   -2.2043249016
     18  H         4.6243903444   -0.1142144584   -2.7488044961
     19  C         2.6498912103    0.7530710666   -2.6021995897
     20  H         2.7821421445    1.3916631456   -3.4680655879
     21  C         1.4524579901    0.7843346042   -1.8941462281
     22  H         0.6630723322    1.4598507429   -2.2012048519
   Point Group: c1    Number of degrees of freedom:    60


   Energy is  -2301.901840363

 Hessian updated using BFGS update

 57 Hessian modes will be used to form the next step
  Hessian Eigenvalues:
     0.007898    0.019206    0.019219    0.023190    0.023208    0.023305
     0.023580    0.023676    0.023677    0.023927    0.023940    0.024089
     0.024090    0.024110    0.024114    0.024118    0.024137    0.024142
     0.024145    0.148498    0.159962    0.159969    0.159983    0.160015
     0.160225    0.204403    0.220092    0.232873    0.234799    0.234938
     0.239690    0.249903    0.249995    0.249999    0.250091    0.262826
     0.286074    0.301032    0.301111    0.309382    0.337150    0.356632
     0.356652    0.356791    0.358528    0.428162    0.431716    0.432118
     0.441740    0.467120    0.467789    0.473831    0.476014    0.477935
     0.478215    0.480683    0.529163

 Minimum search - taking simple RFO step
 Searching for Lamda that Minimizes Along All modes
 Value Taken    Lamda =  -0.00000153
 Step Taken.  Stepsize is  0.009728

                             Maximum     Tolerance    Cnvgd?
         Gradient           0.000222      0.000300     YES
         Displacement       0.008127      0.001200      NO
         Energy change     -0.000014      0.000001      NO


 New Cartesian Coordinates Obtained by Inverse Iteration

 Displacement from previous Coordinates is:  0.032744
 ----------------------------------------------------------------
             Standard Nuclear Orientation (Angstroms)
    I     Atom           X                Y                Z
 ----------------------------------------------------------------
    1      C      -0.0019694154     0.0017828938    -0.0019893705
    2      C       0.0006196122    -0.0396122619     1.3952777428
    3      H       0.9331993667    -0.0656870896     1.9431346287
    4      C      -1.1915031524    -0.0156399048     2.1088600475
    5      Cl     -1.1077934936    -0.0586813948     3.8539667422
    6      C      -2.4276798384     0.0532435628     1.4518229895
    7      Cl     -3.9159637670     0.0832110370     2.3450172437
    8      C      -2.4228879443     0.0960761355     0.0509511337
    9      Cl     -3.9216740424     0.1656890707    -0.8451128832
   10      C      -1.2314848785     0.0694239245    -0.6642869271
   11      H      -1.2742137333     0.0760522084    -1.7454514241
   12      C       1.2716995748    -0.0265681033    -0.7656689944
   13      C       2.3178135958    -0.8679974141    -0.3624321336
   14      H       2.2000302391    -1.5236367793     0.4906973562
   15      C       3.5064036992    -0.8845589838    -1.0819339357
   16      Cl      4.8057413718    -1.9523602551    -0.5651085099
   17      C       3.6899145492    -0.0843902624    -2.2046487218
   18      H       4.6245362125    -0.1145940065    -2.7492457092
   19      C       2.6490452745     0.7507170696    -2.6042225980
   20      H       2.7801931236     1.3875797478    -3.4714891686
   21      C       1.4517189027     0.7821247010    -1.8959890906
   22      H       0.6618835990     1.4565005656    -2.2045945475
 ----------------------------------------------------------------
 Nuclear Repulsion Energy =        1401.44352266 hartrees
 There are       73 alpha and       73 beta electrons
 Applying Cartesian multipole field
    Component          Value
    ---------          -----
     (2,0,0)        1.00000E-11
     (0,2,0)        2.00000E-11
     (0,0,2)       -3.00000E-11
 Nucleus-field energy     =    -0.0000000059 hartrees
 Requested basis set is 6-311++G(d,p)
 There are 154 shells and 426 basis functions
 A cutoff of  1.0D-15 yielded   9278 shell pairs
 There are     75902 function pairs (     81433 Cartesian)
 Smallest overlap matrix eigenvalue = 3.56E-07
 Linear dependence detected in AO basis
 Number of orthogonalized atomic orbitals = 423
 Maximum deviation from orthogonality = 6.900E-10
 Guess from superposition of atomic densities
 Warning:  Energy on first SCF cycle will be non-variational
 SAD guess density has 146.000000 electrons

 -----------------------------------------------------------------------
  General SCF calculation program by
  Eric Jon Sundstrom, Paul Horn, Yuezhi Mao, Dmitri Zuev, Alec White,
  David Stuck, Shaama M.S., Shane Yost, Joonho Lee, David Small,
  Daniel Levine, Susi Lehtola, Hugh Burton, Evgeny Epifanovsky,
  Bang C. Huynh
 -----------------------------------------------------------------------
 Exchange:     0.2000 Hartree-Fock + 0.0800 Slater + 0.7200 B88
 Correlation:  0.1900 VWN1RPA + 0.8100 LYP
 Using SG-1 standard quadrature grid
 A restricted SCF calculation will be
 performed using DIIS
 SCF converges when DIIS error is below 1.0e-08
 ---------------------------------------
  Cycle       Energy         DIIS error
 ---------------------------------------
    1   -2305.6660254999      3.02e-02  
    2   -2301.7416446894      2.58e-03  
    3   -2301.6221308339      3.31e-03  
    4   -2301.8833459116      8.40e-04  
    5   -2301.8990212734      3.48e-04  
    6   -2301.9016296117      9.79e-05  
    7   -2301.9018228231      2.81e-05  
    8   -2301.9018382771      1.14e-05  
    9   -2301.9018411943      2.48e-06  
   10   -2301.9018413195      1.08e-06  
   11   -2301.9018413464      2.11e-07  
   12   -2301.9018413473      1.28e-07  
   13   -2301.9018413476      3.60e-08  
   14   -2301.9018413477      7.80e-09  Convergence criterion met
 ---------------------------------------
 SCF time:   CPU 523.39s  wall 523.00s 
 SCF   energy in the final basis set =    -2301.9018413477
 Total energy in the final basis set =    -2301.9018413477

 --------------------------------------------------------------

                    Orbital Energies (a.u.)
 --------------------------------------------------------------

 Alpha MOs
 -- Occupied --
********-101.5740-101.5736-101.5655 -10.2729 -10.2712 -10.2710 -10.2567
-10.2253 -10.2198 -10.2135 -10.2132 -10.2069 -10.2054 -10.2049 -10.2023
 -9.4897  -9.4886  -9.4882  -9.4801  -7.2547  -7.2535  -7.2529  -7.2447
 -7.2446  -7.2436  -7.2435  -7.2431  -7.2427  -7.2425  -7.2349  -7.2345
 -0.9485  -0.9137  -0.8976  -0.8803  -0.8644  -0.8460  -0.7955  -0.7661
 -0.7574  -0.7446  -0.6614  -0.6448  -0.6251  -0.6041  -0.5540  -0.5312
 -0.5263  -0.4972  -0.4912  -0.4742  -0.4635  -0.4610  -0.4531  -0.4477
 -0.4225  -0.4186  -0.4087  -0.3876  -0.3845  -0.3835  -0.3677  -0.3537
 -0.3494  -0.3401  -0.3395  -0.3288  -0.3181  -0.2944  -0.2725  -0.2720
 -0.2567
 -- Virtual --
 -0.0708  -0.0533  -0.0443  -0.0341  -0.0198  -0.0156  -0.0015   0.0039
  0.0058   0.0146   0.0179   0.0222   0.0285   0.0325   0.0375   0.0416
  0.0542   0.0560   0.0619   0.0687   0.0721   0.0762   0.0789   0.0836
  0.0871   0.0908   0.0947   0.0956   0.0995   0.1031   0.1077   0.1106
  0.1138   0.1164   0.1187   0.1217   0.1252   0.1263   0.1315   0.1333
  0.1334   0.1346   0.1416   0.1481   0.1486   0.1526   0.1584   0.1614
  0.1647   0.1674   0.1727   0.1743   0.1792   0.1820   0.1897   0.1947
  0.2030   0.2063   0.2103   0.2127   0.2190   0.2202   0.2294   0.2307
  0.2359   0.2459   0.2471   0.2526   0.2547   0.2588   0.2612   0.2646
  0.2719   0.2725   0.2779   0.2782   0.2838   0.2856   0.2909   0.2920
  0.2933   0.3016   0.3088   0.3159   0.3181   0.3267   0.3310   0.3394
  0.3432   0.3506   0.3649   0.3687   0.4271   0.4299   0.4366   0.4420
  0.4529   0.4559   0.4592   0.4601   0.4645   0.4710   0.4822   0.4849
  0.4901   0.4990   0.5016   0.5173   0.5330   0.5399   0.5478   0.5533
  0.5616   0.5742   0.5791   0.5822   0.5898   0.5927   0.5989   0.6051
  0.6134   0.6164   0.6240   0.6395   0.6511   0.6556   0.6591   0.6636
  0.6782   0.6843   0.6861   0.6937   0.7068   0.7144   0.7326   0.7462
  0.7516   0.7583   0.7641   0.7955   0.7979   0.8255   0.8305   0.8337
  0.8366   0.8427   0.8459   0.8485   0.8514   0.8524   0.8546   0.8602
  0.8650   0.8681   0.8730   0.8772   0.8827   0.8903   0.9006   0.9039
  0.9108   0.9168   0.9212   0.9370   0.9402   0.9522   0.9528   0.9607
  0.9653   0.9676   0.9745   0.9771   0.9951   1.0102   1.0211   1.0340
  1.0611   1.0682   1.0851   1.0979   1.1025   1.1130   1.1347   1.1450
  1.1895   1.2208   1.2253   1.2358   1.2395   1.2708   1.2734   1.2914
  1.2972   1.3195   1.3280   1.3420   1.3591   1.3922   1.4451   1.4783
  1.4862   1.4980   1.5075   1.5319   1.5480   1.5633   1.5764   1.5829
  1.5883   1.6053   1.6221   1.6481   1.6544   1.6759   1.6929   1.6984
  1.7350   1.7386   1.7636   1.7973   1.8031   1.8203   1.8428   1.8764
  1.8846   1.8999   1.9082   1.9115   1.9193   1.9351   1.9422   1.9507
  1.9746   1.9870   1.9919   2.0066   2.0204   2.0442   2.0658   2.0871
  2.1373   2.1555   2.2133   2.2315   2.2323   2.2574   2.2601   2.2717
  2.2754   2.2986   2.3061   2.3109   2.3211   2.3290   2.3889   2.4136
  2.4215   2.4374   2.4426   2.4532   2.4983   2.5130   2.5241   2.5328
  2.5465   2.5584   2.6143   2.6330   2.6394   2.6583   2.6931   2.7041
  2.7139   2.7167   2.7312   2.7449   2.7651   2.7788   2.7808   2.7834
  2.7905   2.8101   2.8344   2.8464   2.8509   2.8629   2.9022   2.9132
  2.9744   3.0079   3.0593   3.0837   3.1201   3.1350   3.1463   3.1725
  3.2054   3.2164   3.2190   3.3364   3.3485   3.3664   3.4192   3.5007
  3.5709   3.6272   3.6737   3.7069   3.7587   3.7919   3.9927   4.0074
  4.0853   4.1193   4.1386   4.4346   4.7982   4.8292   9.7439   9.7801
  9.7910   9.8104  23.3982  23.5953  23.8361  23.8768  23.8997  23.9341
 23.9651  24.0385  24.0433  24.0576  24.1115  24.1574  25.7752  25.8173
 25.8318  25.8950  26.0908  26.1122  26.1432  26.1883  26.4625  26.6142
 26.6366  26.8508 215.7331 215.7733 215.7868 215.8088
 --------------------------------------------------------------

          Ground-State Mulliken Net Atomic Charges

     Atom                 Charge (a.u.)
  ----------------------------------------
      1 C                     0.307419
      2 C                    -0.896283
      3 H                     0.210303
      4 C                    -0.526130
      5 Cl                    0.612237
      6 C                     0.185560
      7 Cl                    0.607828
      8 C                    -0.388250
      9 Cl                    0.596263
     10 C                    -0.868068
     11 H                     0.206729
     12 C                     0.585993
     13 C                    -1.039325
     14 H                     0.203316
     15 C                     0.497132
     16 Cl                    0.495394
     17 C                    -0.495372
     18 H                     0.196445
     19 C                    -0.397315
     20 H                     0.180794
     21 C                    -0.436886
     22 H                     0.162214
  ----------------------------------------
  Sum of atomic charges =     0.000000

 -----------------------------------------------------------------
                    Cartesian Multipole Moments
 -----------------------------------------------------------------
    Charge (ESU x 10^10)
                -0.0000
    Dipole Moment (Debye)
         X       1.2347      Y       1.0099      Z      -2.0167
       Tot       2.5713
    Quadrupole Moments (Debye-Ang)
        XX    -127.7956     XY       3.4370     YY    -122.2838
        XZ      -0.8935     YZ      -4.2212     ZZ    -116.4115
    Octopole Moments (Debye-Ang^2)
       XXX      11.5911    XXY      36.3458    XYY       1.1497
       YYY      70.9716    XXZ     -49.9144    XYZ      -9.6871
       YYZ     -32.4992    XZZ      27.0222    YZZ      33.8737
       ZZZ    -117.7782
    Hexadecapole Moments (Debye-Ang^3)
      XXXX   -6370.3781   XXXY     489.9789   XXYY   -1179.2863
      XYYY     445.6958   YYYY    -556.5869   XXXZ     912.5122
      XXYZ     -26.9365   XYYZ     341.7668   YYYZ       2.9593
      XXZZ   -1420.0277   XYZZ     171.3911   YYZZ    -546.8813
      XZZZ     940.8458   YZZZ     -24.5189   ZZZZ   -2656.9591
 -----------------------------------------------------------------
 Calculating analytic gradient of the SCF energy
 Gradient of SCF Energy
            1           2           3           4           5           6
    1  -0.0000955   0.0000458  -0.0000182  -0.0000325  -0.0000333  -0.0000916
    2   0.0000013   0.0000140  -0.0000057   0.0000016   0.0000021   0.0000079
    3   0.0000586  -0.0000868   0.0000089   0.0000721  -0.0000604   0.0000394
            7           8           9          10          11          12
    1   0.0000733  -0.0000810   0.0000448   0.0000959  -0.0000061   0.0000997
    2   0.0000043   0.0000093   0.0000100  -0.0000120   0.0000091   0.0000099
    3  -0.0000619  -0.0000358   0.0000228  -0.0000129  -0.0000047  -0.0000698
           13          14          15          16          17          18
    1  -0.0000336  -0.0000044  -0.0000447   0.0000282   0.0000130   0.0000052
    2  -0.0000390   0.0000087   0.0000350  -0.0000323   0.0000097  -0.0000162
    3   0.0000403  -0.0000037  -0.0000122   0.0000201  -0.0000084   0.0000282
           19          20          21          22
    1  -0.0000118   0.0000283   0.0000142   0.0000043
    2  -0.0000183  -0.0000004   0.0000181  -0.0000172
    3   0.0000402   0.0000036   0.0000029   0.0000196
 Max gradient component =       9.967E-05
 RMS gradient           =       3.964E-05
 Gradient time:  CPU 195.08 s  wall 195.10 s
 Geometry Optimization Parameters
   NAtoms,    NIC,     NZ,  NCons,   NDum,   NFix, NCnnct, MaxDiis
       22     155      22       0       0       0       0       0

 Cartesian Hessian Update
 Hessian updated using BFGS update


** GEOMETRY OPTIMIZATION IN DELOCALIZED INTERNAL COORDINATES **
   Searching for a Minimum

   Optimization Cycle:   5

                       Coordinates (Angstroms)
     ATOM                X               Y               Z
      1  C        -0.0019694154    0.0017828938   -0.0019893705
      2  C         0.0006196122   -0.0396122619    1.3952777428
      3  H         0.9331993667   -0.0656870896    1.9431346287
      4  C        -1.1915031524   -0.0156399048    2.1088600475
      5  Cl       -1.1077934936   -0.0586813948    3.8539667422
      6  C        -2.4276798384    0.0532435628    1.4518229895
      7  Cl       -3.9159637670    0.0832110370    2.3450172437
      8  C        -2.4228879443    0.0960761355    0.0509511337
      9  Cl       -3.9216740424    0.1656890707   -0.8451128832
     10  C        -1.2314848785    0.0694239245   -0.6642869271
     11  H        -1.2742137333    0.0760522084   -1.7454514241
     12  C         1.2716995748   -0.0265681033   -0.7656689944
     13  C         2.3178135958   -0.8679974141   -0.3624321336
     14  H         2.2000302391   -1.5236367793    0.4906973562
     15  C         3.5064036992   -0.8845589838   -1.0819339357
     16  Cl        4.8057413718   -1.9523602551   -0.5651085099
     17  C         3.6899145492   -0.0843902624   -2.2046487218
     18  H         4.6245362125   -0.1145940065   -2.7492457092
     19  C         2.6490452745    0.7507170696   -2.6042225980
     20  H         2.7801931236    1.3875797478   -3.4714891686
     21  C         1.4517189027    0.7821247010   -1.8959890906
     22  H         0.6618835990    1.4565005656   -2.2045945475
   Point Group: c1    Number of degrees of freedom:    60


   Energy is  -2301.901841348

 Hessian updated using BFGS update

 58 Hessian modes will be used to form the next step
  Hessian Eigenvalues:
     0.006837    0.019205    0.019223    0.023173    0.023206    0.023236
     0.023576    0.023677    0.023678    0.023920    0.023942    0.024076
     0.024109    0.024116    0.024121    0.024137    0.024142    0.024151
     0.150051    0.155067    0.159969    0.159979    0.160011    0.160164
     0.209582    0.220045    0.221395    0.234800    0.235054    0.239845
     0.249536    0.249995    0.250000    0.250024    0.250490    0.264525
     0.281137    0.291503    0.301037    0.303164    0.336683    0.356553
     0.356645    0.356683    0.356762    0.357620    0.427246    0.430242
     0.432123    0.439974    0.467038    0.467839    0.471727    0.475406
     0.478025    0.478456    0.482187    0.515760

 Minimum search - taking simple RFO step
 Searching for Lamda that Minimizes Along All modes
 Value Taken    Lamda =   0.00000000
 Step Taken.  Stepsize is  0.003661

                             Maximum     Tolerance    Cnvgd?
         Gradient           0.000063      0.000300     YES
         Displacement       0.003030      0.001200      NO
         Energy change     -0.000001      0.000001     YES

 Final energy is   -2301.9018413477015     


 ******************************
 **  OPTIMIZATION CONVERGED  **
 ******************************

                       Coordinates (Angstroms)
     ATOM                X               Y               Z
      1  C        -0.0019694154    0.0017828938   -0.0019893705
      2  C         0.0006196122   -0.0396122619    1.3952777428
      3  H         0.9331993667   -0.0656870896    1.9431346287
      4  C        -1.1915031524   -0.0156399048    2.1088600475
      5  Cl       -1.1077934936   -0.0586813948    3.8539667422
      6  C        -2.4276798384    0.0532435628    1.4518229895
      7  Cl       -3.9159637670    0.0832110370    2.3450172437
      8  C        -2.4228879443    0.0960761355    0.0509511337
      9  Cl       -3.9216740424    0.1656890707   -0.8451128832
     10  C        -1.2314848785    0.0694239245   -0.6642869271
     11  H        -1.2742137333    0.0760522084   -1.7454514241
     12  C         1.2716995748   -0.0265681033   -0.7656689944
     13  C         2.3178135958   -0.8679974141   -0.3624321336
     14  H         2.2000302391   -1.5236367793    0.4906973562
     15  C         3.5064036992   -0.8845589838   -1.0819339357
     16  Cl        4.8057413718   -1.9523602551   -0.5651085099
     17  C         3.6899145492   -0.0843902624   -2.2046487218
     18  H         4.6245362125   -0.1145940065   -2.7492457092
     19  C         2.6490452745    0.7507170696   -2.6042225980
     20  H         2.7801931236    1.3875797478   -3.4714891686
     21  C         1.4517189027    0.7821247010   -1.8959890906
     22  H         0.6618835990    1.4565005656   -2.2045945475

Z-matrix Print:
$molecule
0 1
Cl
C  1 1.735996
C  2 1.401535 1 121.109426
C  3 1.389862 2 121.111966 1 -179.871630 0
H  4 1.082029 3 118.700515 2 178.292099 0
C  4 1.398185 3 120.728142 2 -0.137016 0
C  6 1.397883 4 118.459436 3 0.058054 0
H  7 1.081911 6 120.561702 4 -178.367309 0
C  7 1.389579 6 120.743664 4 0.074029 0
C  6 1.485343 4 120.759146 3 -179.992439 0
C  10 1.401433 6 120.918236 4 40.595290 0
H  11 1.083448 10 119.687215 6 1.555118 0
C  11 1.391464 10 120.532452 6 179.897786 0
H  13 1.083949 11 119.873482 10 -179.425583 0
C  13 1.393008 11 120.696611 10 0.041954 0
H  15 1.082135 13 121.179998 11 -179.960654 0
C  15 1.390840 13 118.545494 11 -0.066691 0
C  17 1.389498 15 121.600833 13 0.122270 0
H  18 1.082389 17 119.603891 15 178.358710 0
Cl 3 1.747609 2 120.715786 1 -0.598133 0
Cl 9 1.747643 7 118.116208 6 -179.565568 0
Cl 17 1.759428 15 119.264223 13 179.700242 0
$end


 --------------------------------------------------------------

                    Orbital Energies (a.u.)
 --------------------------------------------------------------

 Alpha MOs
 -- Occupied --
********-101.5740-101.5736-101.5655 -10.2729 -10.2712 -10.2710 -10.2567
-10.2253 -10.2198 -10.2135 -10.2132 -10.2069 -10.2054 -10.2049 -10.2023
 -9.4897  -9.4886  -9.4882  -9.4801  -7.2547  -7.2535  -7.2529  -7.2447
 -7.2446  -7.2436  -7.2435  -7.2431  -7.2427  -7.2425  -7.2349  -7.2345
 -0.9485  -0.9137  -0.8976  -0.8803  -0.8644  -0.8460  -0.7955  -0.7661
 -0.7574  -0.7446  -0.6614  -0.6448  -0.6251  -0.6041  -0.5540  -0.5312
 -0.5263  -0.4972  -0.4912  -0.4742  -0.4635  -0.4610  -0.4531  -0.4477
 -0.4225  -0.4186  -0.4087  -0.3876  -0.3845  -0.3835  -0.3677  -0.3537
 -0.3494  -0.3401  -0.3395  -0.3288  -0.3181  -0.2944  -0.2725  -0.2720
 -0.2567
 -- Virtual --
 -0.0708  -0.0533  -0.0443  -0.0341  -0.0198  -0.0156  -0.0015   0.0039
  0.0058   0.0146   0.0179   0.0222   0.0285   0.0325   0.0375   0.0416
  0.0542   0.0560   0.0619   0.0687   0.0721   0.0762   0.0789   0.0836
  0.0871   0.0908   0.0947   0.0956   0.0995   0.1031   0.1077   0.1106
  0.1138   0.1164   0.1187   0.1217   0.1252   0.1263   0.1315   0.1333
  0.1334   0.1346   0.1416   0.1481   0.1486   0.1526   0.1584   0.1614
  0.1647   0.1674   0.1727   0.1743   0.1792   0.1820   0.1897   0.1947
  0.2030   0.2063   0.2103   0.2127   0.2190   0.2202   0.2294   0.2307
  0.2359   0.2459   0.2471   0.2526   0.2547   0.2588   0.2612   0.2646
  0.2719   0.2725   0.2779   0.2782   0.2838   0.2856   0.2909   0.2920
  0.2933   0.3016   0.3088   0.3159   0.3181   0.3267   0.3310   0.3394
  0.3432   0.3506   0.3649   0.3687   0.4271   0.4299   0.4366   0.4420
  0.4529   0.4559   0.4592   0.4601   0.4645   0.4710   0.4822   0.4849
  0.4901   0.4990   0.5016   0.5173   0.5330   0.5399   0.5478   0.5533
  0.5616   0.5742   0.5791   0.5822   0.5898   0.5927   0.5989   0.6051
  0.6134   0.6164   0.6240   0.6395   0.6511   0.6556   0.6591   0.6636
  0.6782   0.6843   0.6861   0.6937   0.7068   0.7144   0.7326   0.7462
  0.7516   0.7583   0.7641   0.7955   0.7979   0.8255   0.8305   0.8337
  0.8366   0.8427   0.8459   0.8485   0.8514   0.8524   0.8546   0.8602
  0.8650   0.8681   0.8730   0.8772   0.8827   0.8903   0.9006   0.9039
  0.9108   0.9168   0.9212   0.9370   0.9402   0.9522   0.9528   0.9607
  0.9653   0.9676   0.9745   0.9771   0.9951   1.0102   1.0211   1.0340
  1.0611   1.0682   1.0851   1.0979   1.1025   1.1130   1.1347   1.1450
  1.1895   1.2208   1.2253   1.2358   1.2395   1.2708   1.2734   1.2914
  1.2972   1.3195   1.3280   1.3420   1.3591   1.3922   1.4451   1.4783
  1.4862   1.4980   1.5075   1.5319   1.5480   1.5633   1.5764   1.5829
  1.5883   1.6053   1.6221   1.6481   1.6544   1.6759   1.6929   1.6984
  1.7350   1.7386   1.7636   1.7973   1.8031   1.8203   1.8428   1.8764
  1.8846   1.8999   1.9082   1.9115   1.9193   1.9351   1.9422   1.9507
  1.9746   1.9870   1.9919   2.0066   2.0204   2.0442   2.0658   2.0871
  2.1373   2.1555   2.2133   2.2315   2.2323   2.2574   2.2601   2.2717
  2.2754   2.2986   2.3061   2.3109   2.3211   2.3290   2.3889   2.4136
  2.4215   2.4374   2.4426   2.4532   2.4983   2.5130   2.5241   2.5328
  2.5465   2.5584   2.6143   2.6330   2.6394   2.6583   2.6931   2.7041
  2.7139   2.7167   2.7312   2.7449   2.7651   2.7788   2.7808   2.7834
  2.7905   2.8101   2.8344   2.8464   2.8509   2.8629   2.9022   2.9132
  2.9744   3.0079   3.0593   3.0837   3.1201   3.1350   3.1463   3.1725
  3.2054   3.2164   3.2190   3.3364   3.3485   3.3664   3.4192   3.5007
  3.5709   3.6272   3.6737   3.7069   3.7587   3.7919   3.9927   4.0074
  4.0853   4.1193   4.1386   4.4346   4.7982   4.8292   9.7439   9.7801
  9.7910   9.8104  23.3982  23.5953  23.8361  23.8768  23.8997  23.9341
 23.9651  24.0385  24.0433  24.0576  24.1115  24.1574  25.7752  25.8173
 25.8318  25.8950  26.0908  26.1122  26.1432  26.1883  26.4625  26.6142
 26.6366  26.8508 215.7331 215.7733 215.7868 215.8088
 --------------------------------------------------------------

          Ground-State Mulliken Net Atomic Charges

     Atom                 Charge (a.u.)
  ----------------------------------------
      1 C                     0.307419
      2 C                    -0.896283
      3 H                     0.210303
      4 C                    -0.526130
      5 Cl                    0.612237
      6 C                     0.185560
      7 Cl                    0.607828
      8 C                    -0.388250
      9 Cl                    0.596263
     10 C                    -0.868068
     11 H                     0.206729
     12 C                     0.585993
     13 C                    -1.039325
     14 H                     0.203316
     15 C                     0.497132
     16 Cl                    0.495394
     17 C                    -0.495372
     18 H                     0.196445
     19 C                    -0.397315
     20 H                     0.180794
     21 C                    -0.436886
     22 H                     0.162214
  ----------------------------------------
  Sum of atomic charges =     0.000000

 -----------------------------------------------------------------
                    Cartesian Multipole Moments
 -----------------------------------------------------------------
    Charge (ESU x 10^10)
                -0.0000
    Dipole Moment (Debye)
         X       1.2347      Y       1.0099      Z      -2.0167
       Tot       2.5713
    Quadrupole Moments (Debye-Ang)
        XX    -127.7956     XY       3.4370     YY    -122.2838
        XZ      -0.8935     YZ      -4.2212     ZZ    -116.4115
    Octopole Moments (Debye-Ang^2)
       XXX      11.5911    XXY      36.3458    XYY       1.1497
       YYY      70.9716    XXZ     -49.9144    XYZ      -9.6871
       YYZ     -32.4992    XZZ      27.0222    YZZ      33.8737
       ZZZ    -117.7782
    Hexadecapole Moments (Debye-Ang^3)
      XXXX   -6370.3781   XXXY     489.9789   XXYY   -1179.2863
      XYYY     445.6958   YYYY    -556.5869   XXXZ     912.5122
      XXYZ     -26.9365   XYYZ     341.7668   YYYZ       2.9593
      XXZZ   -1420.0277   XYZZ     171.3911   YYZZ    -546.8813
      XZZZ     940.8458   YZZZ     -24.5189   ZZZZ   -2656.9591
 -----------------------------------------------------------------
Archival summary:
1\1\december\OPT\ProcedureUnspecified\BasisUnspecified\l4126\taweetha\ThuJan1616:27:082020ThuJan1616:27:082020\0\\#,OPT,ProcedureUnspecified,BasisUnspecified,\\0,1\Cl\C,1,1.736\C,2,1.40153,1,121.109\C,3,1.38986,2,121.112,1,-179.872,0\H,4,1.08203,3,118.701,2,178.292,0\C,4,1.39819,3,120.728,2,-0.137016,0\C,6,1.39788,4,118.459,3,0.058054,0\H,7,1.08191,6,120.562,4,-178.367,0\C,7,1.38958,6,120.744,4,0.0740289,0\C,6,1.48534,4,120.759,3,-179.992,0\C,10,1.40143,6,120.918,4,40.5953,0\H,11,1.08345,10,119.687,6,1.55512,0\C,11,1.39146,10,120.532,6,179.898,0\H,13,1.08395,11,119.873,10,-179.426,0\C,13,1.39301,11,120.697,10,0.0419535,0\H,15,1.08213,13,121.18,11,-179.961,0\C,15,1.39084,13,118.545,11,-0.0666914,0\C,17,1.3895,15,121.601,13,0.12227,0\H,18,1.08239,17,119.604,15,178.359,0\Cl,3,1.74761,2,120.716,1,-0.598133,0\Cl,9,1.74764,7,118.116,6,-179.566,0\Cl,17,1.75943,15,119.264,13,179.7,0\\\@

 Total job time:  3544.53s(wall), 3544.25s(cpu) 
 Thu Jan 16 16:27:08 2020

        *************************************************************
        *                                                           *
        *  Thank you very much for using Q-Chem.  Have a nice day.  *
        *                                                           *
        *************************************************************


 
User input: 2 of 2 
 
                  Welcome to Q-Chem
     A Quantum Leap Into The Future Of Chemistry


 Q-Chem 5.2 (devel), Q-Chem, Inc., Pleasanton, CA (2019)

 Yihan Shao,  Zhengting Gan,  E. Epifanovsky,  A. T. B. Gilbert,  M. Wormit,  
 J. Kussmann,  A. W. Lange,  A. Behn,  Jia Deng,  Xintian Feng,  D. Ghosh,  
 M. Goldey,  P. R. Horn,  L. D. Jacobson,  I. Kaliman,  T. Kus,  A. Landau,  
 Jie Liu,  E. I. Proynov,  R. M. Richard,  R. P. Steele,  E. J. Sundstrom,  
 H. L. Woodcock III,  P. M. Zimmerman,  D. Zuev,  B. Albrecht,  E. Alguire,  
 S. A. Baeppler,  D. Barton,  Z. Benda,  Y. A. Bernard,  E. J. Berquist,  
 K. B. Bravaya,  H. Burton,  D. Casanova,  Chun-Min Chang,  Yunqing Chen,  
 A. Chien,  K. D. Closser,  M. P. Coons,  S. Coriani,  S. Dasgupta,  
 A. L. Dempwolff,  M. Diedenhofen,  Hainam Do,  R. G. Edgar,  Po-Tung Fang,  
 S. Faraji,  S. Fatehi,  Qingguo Feng,  K. D. Fenk,  J. Fosso-Tande,  
 J. Gayvert,  Qinghui Ge,  A. Ghysels,  G. Gidofalvi,  J. Gomes,  
 J. Gonthier,  A. Gunina,  D. Hait,  M. W. D. Hanson-Heine,  
 P. H. P. Harbach,  A. W. Hauser,  M. F. Herbst,  J. E. Herr,  
 E. G. Hohenstein,  Z. C. Holden,  Kerwin Hui,  B. C. Huynh,  T.-C. Jagau,  
 Hyunjun Ji,  B. Kaduk,  K. Khistyaev,  Jaehoon Kim,  P. Klunzinger,  K. Koh,  
 D. Kosenkov,  L. Koulias,  T. Kowalczyk,  C. M. Krauter,  A. Kunitsa,  
 Ka Un Lao,  A. Laurent,  K. V. Lawler,  Joonho Lee,  D. Lefrancois,  
 S. Lehtola,  D. S. Levine,  Yi-Pei Li,  You-Sheng Lin,  Fenglai Liu,  
 E. Livshits,  A. Luenser,  P. Manohar,  E. Mansoor,  S. F. Manzer,  
 Shan-Ping Mao,  Yuezhi Mao,  N. Mardirossian,  A. V. Marenich,  
 T. Markovich,  L. A. Martinez-Martinez,  S. A. Maurer,  N. J. Mayhall,  
 S. C. McKenzie,  J.-M. Mewes,  P. Morgante,  A. F. Morrison,  
 J. W. Mullinax,  K. Nanda,  T. S. Nguyen-Beck,  R. Olivares-Amaya,  
 J. A. Parkhill,  Zheng Pei,  T. M. Perrine,  F. Plasser,  P. Pokhilko,  
 S. Prager,  A. Prociuk,  E. Ramos,  D. R. Rehn,  F. Rob,  M. Scheurer,  
 M. Schneider,  N. Sergueev,  S. M. Sharada,  S. Sharma,  D. W. Small,  
 T. Stauch,  T. Stein,  Yu-Chuan Su,  A. J. W. Thom,  A. Tkatchenko,  
 T. Tsuchimochi,  N. M. Tubman,  L. Vogt,  M. L. Vidal,  O. Vydrov,  
 M. A. Watson,  J. Wenzel,  M. de Wergifosse,  T. A. Wesolowski,  A. White,  
 J. Witte,  A. Yamada,  Jun Yang,  K. Yao,  S. Yeganeh,  S. R. Yost,  
 Zhi-Qiang You,  A. Zech,  Igor Ying Zhang,  Xing Zhang,  Yan Zhao,  
 Ying Zhu,  B. R. Brooks,  G. K. L. Chan,  C. J. Cramer,  M. S. Gordon,  
 W. J. Hehre,  A. Klamt,  M. W. Schmidt,  C. D. Sherrill,  D. G. Truhlar,  
 A. Aspuru-Guzik,  R. Baer,  A. T. Bell,  N. A. Besley,  Jeng-Da Chai,  
 A. E. DePrince, III,  R. A. DiStasio Jr.,  A. Dreuw,  B. D. Dunietz,  
 T. R. Furlani,  Chao-Ping Hsu,  Yousung Jung,  Jing Kong,  D. S. Lambrecht,  
 WanZhen Liang,  C. Ochsenfeld,  V. A. Rassolov,  L. V. Slipchenko,  
 J. E. Subotnik,  T. Van Voorhis,  J. M. Herbert,  A. I. Krylov,  
 P. M. W. Gill,  M. Head-Gordon

 Contributors to earlier versions of Q-Chem not listed above: 
 R. D. Adamson,  B. Austin,  J. Baker,  G. J. O. Beran,  K. Brandhorst,  
 S. T. Brown,  E. F. C. Byrd,  A. K. Chakraborty,  C.-L. Cheng,  
 Siu Hung Chien,  D. M. Chipman,  D. L. Crittenden,  H. Dachsel,  
 R. J. Doerksen,  A. D. Dutoi,  L. Fusti-Molnar,  W. A. Goddard III,  
 A. Golubeva-Zadorozhnaya,  S. R. Gwaltney,  G. Hawkins,  A. Heyden,  
 S. Hirata,  G. Kedziora,  F. J. Keil,  C. Kelley,  Jihan Kim,  R. A. King,  
 R. Z. Khaliullin,  P. P. Korambath,  W. Kurlancheek,  A. M. Lee,  M. S. Lee,  
 S. V. Levchenko,  Ching Yeh Lin,  D. Liotard,  R. C. Lochan,  I. Lotan,  
 P. E. Maslen,  N. Nair,  D. P. O'Neill,  D. Neuhauser,  E. Neuscamman,  
 C. M. Oana,  R. Olson,  B. Peters,  R. Peverati,  P. A. Pieniazek,  
 Y. M. Rhee,  J. Ritchie,  M. A. Rohrdanz,  E. Rosta,  N. J. Russ,  
 H. F. Schaefer III,  N. E. Schultz,  N. Shenvi,  A. C. Simmonett,  A. Sodt,  
 D. Stuck,  K. S. Thanthiriwatte,  V. Vanovschi,  Tao Wang,  A. Warshel,  
 C. F. Williams,  Q. Wu,  X. Xu,  W. Zhang

 Please cite Q-Chem as follows:
 Y. Shao et al., Mol. Phys. 113, 184-215 (2015)
 DOI: 10.1080/00268976.2014.952696

 Q-Chem 5.2.1 for Intel X86 EM64T Linux

 Parts of Q-Chem use Armadillo 8.300.2 (Tropical Shenanigans).
 http://arma.sourceforge.net/

 Q-Chem begins on Thu Jan 16 16:27:08 2020  

Host: 
0

     Scratch files written to /scratch/taweetham/qchem16692//
NAlpha2: 146
NElect   146
Mult     1
The previous job contains 0 fragments, simply inherited here

 Q-Chem warning in module libgen/rem_setup.C, line 2168:

 Setting Thresh to 1e-14


Checking the input file for inconsistencies... 	...done.

--------------------------------------------------------------
User input:
--------------------------------------------------------------

$MOLECULE
READ
$END

$REM
   JOB_TYPE 	FREQUENCY
   BASIS 	6-311++G**
   METHOD	B3LYP
   SCF_GUESS_ALWAYS     TRUE
   S2THRESH     15
   THRESH       15
   MEM_TOTAL    10000
$END

--------------------------------------------------------------
 ----------------------------------------------------------------
             Standard Nuclear Orientation (Angstroms)
    I     Atom           X                Y                Z
 ----------------------------------------------------------------
    1      C       0.1869270548     0.2996483684     0.1698069116
    2      C      -0.3400624962    -0.9833606534     0.3437192776
    3      H       0.3072410864    -1.8158008623     0.5857387667
    4      C      -1.7072681633    -1.2096197760     0.2413154757
    5      Cl     -2.2928734946    -2.8384334384     0.4827480790
    6      C      -2.5960752779    -0.1618279747    -0.0356857534
    7      Cl     -4.3038367272    -0.4464165812    -0.1631347025
    8      C      -2.0611312653     1.1221820047    -0.2073040040
    9      Cl     -3.0989597601     2.4801890993    -0.5718107898
   10      C      -0.6936141109     1.3496260916    -0.1078901765
   11      H      -0.3199300439     2.3512226392    -0.2750755007
   12      C       1.6484912864     0.5419664304     0.2763667428
   13      C       2.5575175668    -0.3740133171    -0.2709997887
   14      H       2.2057184472    -1.2510765508    -0.7987907381
   15      C       3.9228229478    -0.1395247773    -0.1630187544
   16      Cl      5.0486276785    -1.2966722026    -0.8624185025
   17      C       4.4197576472     0.9911917045     0.4764895317
   18      H       5.4873965887     1.1525921507     0.5479932708
   19      C       3.5149252354     1.9006309762     1.0193255137
   20      H       3.8867256978     2.7818409072     1.5294025740
   21      C       2.1440683913     1.6826735307     0.9222809587
   22      H       1.4544144855     2.3864491574     1.3727665847
 ----------------------------------------------------------------
 Molecular Point Group                 C1    NOp =  1
 Largest Abelian Subgroup              C1    NOp =  1
 Nuclear Repulsion Energy =        1401.44352266 hartrees
 There are       73 alpha and       73 beta electrons
 Requested basis set is 6-311++G(d,p)
 There are 154 shells and 426 basis functions

 Total QAlloc Memory Limit  10000 MB
 Mega-Array Size       188 MB
 MEM_STATIC part       192 MB
 A cutoff of  1.0D-15 yielded   9278 shell pairs
 There are     75902 function pairs (     81433 Cartesian)
 Smallest overlap matrix eigenvalue = 3.56E-07
 Linear dependence detected in AO basis
 Number of orthogonalized atomic orbitals = 423
 Maximum deviation from orthogonality = 8.133E-10
 Guess from superposition of atomic densities
 Warning:  Energy on first SCF cycle will be non-variational
 SAD guess density has 146.000000 electrons

 -----------------------------------------------------------------------
  General SCF calculation program by
  Eric Jon Sundstrom, Paul Horn, Yuezhi Mao, Dmitri Zuev, Alec White,
  David Stuck, Shaama M.S., Shane Yost, Joonho Lee, David Small,
  Daniel Levine, Susi Lehtola, Hugh Burton, Evgeny Epifanovsky,
  Bang C. Huynh
 -----------------------------------------------------------------------
 Exchange:     0.2000 Hartree-Fock + 0.0800 Slater + 0.7200 B88
 Correlation:  0.1900 VWN1RPA + 0.8100 LYP
 Using SG-1 standard quadrature grid
 A restricted SCF calculation will be
 performed using DIIS
 SCF converges when DIIS error is below 1.0e-08
 ---------------------------------------
  Cycle       Energy         DIIS error
 ---------------------------------------
    1   -2305.6660042873      3.02e-02  
    2   -2301.7416216772      2.58e-03  
    3   -2301.6221493382      3.31e-03  
    4   -2301.8833304712      8.40e-04  
    5   -2301.8989999667      3.48e-04  
    6   -2301.9016077741      9.79e-05  
    7   -2301.9018010179      2.81e-05  
    8   -2301.9018164699      1.14e-05  
    9   -2301.9018193859      2.48e-06  
   10   -2301.9018195109      1.08e-06  
   11   -2301.9018195383      2.11e-07  
   12   -2301.9018195389      1.28e-07  
   13   -2301.9018195393      3.60e-08  
   14   -2301.9018195392      7.79e-09  Convergence criterion met
 ---------------------------------------
 SCF time:   CPU 535.35s  wall 536.00s 
 SCF   energy in the final basis set =    -2301.9018195392
 Total energy in the final basis set =    -2301.9018195392

 --------------------------------------------------------------

                    Orbital Energies (a.u.)
 --------------------------------------------------------------

 Alpha MOs
 -- Occupied --
********-101.5740-101.5736-101.5655 -10.2729 -10.2712 -10.2710 -10.2567
-10.2253 -10.2197 -10.2135 -10.2132 -10.2069 -10.2054 -10.2049 -10.2023
 -9.4897  -9.4886  -9.4882  -9.4800  -7.2545  -7.2535  -7.2530  -7.2447
 -7.2446  -7.2438  -7.2435  -7.2431  -7.2427  -7.2424  -7.2349  -7.2344
 -0.9485  -0.9137  -0.8976  -0.8803  -0.8644  -0.8460  -0.7955  -0.7661
 -0.7574  -0.7446  -0.6614  -0.6448  -0.6251  -0.6041  -0.5540  -0.5312
 -0.5263  -0.4972  -0.4912  -0.4742  -0.4635  -0.4610  -0.4531  -0.4477
 -0.4225  -0.4186  -0.4087  -0.3876  -0.3845  -0.3835  -0.3677  -0.3537
 -0.3494  -0.3401  -0.3395  -0.3287  -0.3181  -0.2944  -0.2725  -0.2720
 -0.2567
 -- Virtual --
 -0.0708  -0.0533  -0.0443  -0.0341  -0.0198  -0.0155  -0.0015   0.0039
  0.0058   0.0146   0.0181   0.0223   0.0285   0.0325   0.0375   0.0419
  0.0544   0.0559   0.0619   0.0688   0.0722   0.0763   0.0789   0.0836
  0.0870   0.0910   0.0946   0.0956   0.0994   0.1031   0.1078   0.1107
  0.1140   0.1164   0.1188   0.1216   0.1253   0.1265   0.1315   0.1332
  0.1334   0.1348   0.1418   0.1485   0.1487   0.1525   0.1585   0.1615
  0.1650   0.1671   0.1728   0.1741   0.1795   0.1819   0.1900   0.1950
  0.2027   0.2065   0.2104   0.2127   0.2192   0.2200   0.2293   0.2305
  0.2360   0.2460   0.2472   0.2528   0.2551   0.2588   0.2611   0.2646
  0.2721   0.2726   0.2781   0.2784   0.2834   0.2857   0.2909   0.2921
  0.2932   0.3019   0.3085   0.3159   0.3179   0.3267   0.3311   0.3403
  0.3433   0.3506   0.3647   0.3687   0.4271   0.4300   0.4366   0.4420
  0.4530   0.4557   0.4591   0.4601   0.4644   0.4711   0.4822   0.4848
  0.4901   0.4990   0.5017   0.5173   0.5331   0.5399   0.5478   0.5531
  0.5617   0.5743   0.5793   0.5822   0.5897   0.5927   0.5990   0.6052
  0.6135   0.6165   0.6240   0.6396   0.6513   0.6556   0.6590   0.6637
  0.6783   0.6845   0.6861   0.6937   0.7068   0.7145   0.7326   0.7462
  0.7516   0.7583   0.7641   0.7955   0.7978   0.8255   0.8305   0.8337
  0.8366   0.8426   0.8460   0.8484   0.8514   0.8524   0.8546   0.8602
  0.8650   0.8681   0.8730   0.8772   0.8827   0.8903   0.9007   0.9040
  0.9109   0.9169   0.9213   0.9370   0.9401   0.9523   0.9529   0.9607
  0.9655   0.9675   0.9745   0.9771   0.9951   1.0102   1.0211   1.0340
  1.0611   1.0681   1.0851   1.0979   1.1025   1.1131   1.1347   1.1449
  1.1896   1.2208   1.2253   1.2358   1.2395   1.2708   1.2734   1.2914
  1.2972   1.3195   1.3280   1.3422   1.3592   1.3922   1.4451   1.4783
  1.4862   1.4979   1.5075   1.5320   1.5480   1.5633   1.5764   1.5829
  1.5883   1.6053   1.6221   1.6482   1.6544   1.6759   1.6929   1.6984
  1.7351   1.7386   1.7636   1.7973   1.8032   1.8203   1.8428   1.8764
  1.8846   1.9000   1.9082   1.9115   1.9193   1.9351   1.9422   1.9507
  1.9746   1.9870   1.9919   2.0066   2.0204   2.0442   2.0658   2.0871
  2.1373   2.1555   2.2134   2.2315   2.2323   2.2573   2.2601   2.2717
  2.2754   2.2986   2.3061   2.3108   2.3211   2.3290   2.3889   2.4136
  2.4215   2.4374   2.4426   2.4532   2.4984   2.5130   2.5241   2.5328
  2.5465   2.5584   2.6143   2.6329   2.6394   2.6583   2.6931   2.7041
  2.7140   2.7168   2.7312   2.7449   2.7651   2.7788   2.7808   2.7834
  2.7905   2.8101   2.8344   2.8464   2.8509   2.8628   2.9023   2.9133
  2.9745   3.0079   3.0593   3.0837   3.1201   3.1350   3.1463   3.1725
  3.2054   3.2164   3.2191   3.3364   3.3485   3.3663   3.4193   3.5007
  3.5708   3.6272   3.6738   3.7069   3.7587   3.7919   3.9927   4.0074
  4.0854   4.1193   4.1386   4.4346   4.7982   4.8292   9.7439   9.7801
  9.7911   9.8104  23.3982  23.5953  23.8361  23.8768  23.8997  23.9341
 23.9651  24.0385  24.0433  24.0577  24.1115  24.1574  25.7754  25.8173
 25.8314  25.8952  26.0909  26.1122  26.1433  26.1884  26.4627  26.6142
 26.6365  26.8509 215.7331 215.7734 215.7868 215.8088
 --------------------------------------------------------------

          Ground-State Mulliken Net Atomic Charges

     Atom                 Charge (a.u.)
  ----------------------------------------
      1 C                     0.303347
      2 C                    -0.892247
      3 H                     0.210343
      4 C                    -0.522836
      5 Cl                    0.612543
      6 C                     0.187657
      7 Cl                    0.607845
      8 C                    -0.390987
      9 Cl                    0.595924
     10 C                    -0.869784
     11 H                     0.206942
     12 C                     0.594011
     13 C                    -1.046542
     14 H                     0.203259
     15 C                     0.498653
     16 Cl                    0.494918
     17 C                    -0.494954
     18 H                     0.196390
     19 C                    -0.397061
     20 H                     0.180855
     21 C                    -0.440137
     22 H                     0.161861
  ----------------------------------------
  Sum of atomic charges =     0.000000

 -----------------------------------------------------------------
                    Cartesian Multipole Moments
 -----------------------------------------------------------------
    Charge (ESU x 10^10)
                 0.0000
    Dipole Moment (Debye)
         X       1.7756      Y       1.6203      Z       0.9136
       Tot       2.5715
    Quadrupole Moments (Debye-Ang)
        XX    -125.9470     XY       5.9717     YY    -116.5628
        XZ       3.6881     YZ       2.8779     ZZ    -122.0410
    Octopole Moments (Debye-Ang^2)
       XXX     -12.3363    XXY      25.8903    XYY       5.2959
       YYY      -0.6051    XXZ      15.2745    XYZ       9.4155
       YYZ       5.5362    XZZ      -9.5374    YZZ      -1.4597
       ZZZ      -6.8781
    Hexadecapole Moments (Debye-Ang^3)
      XXXX   -7184.4136   XXXY     132.8978   XXYY   -1488.4950
      XYYY      -4.7982   YYYY   -1833.1333   XXXZ      78.5085
      XXYZ      36.7901   XYYZ      18.9339   YYYZ       8.2958
      XXZZ   -1293.9628   XYZZ      -3.9907   YYZZ    -366.2588
      XZZZ     -17.2147   YZZZ      -1.9204   ZZZZ    -356.6330
 -----------------------------------------------------------------
 Calculating MO derivatives via CPSCF
    1     0    69    0.0219346  
    2     0    69    0.0066685  
    3     0    69    0.0006351  
    4     1    68    0.0000493  
    5    66     3    0.0000030  
    6    69     0    0.0000002  Converged
 Time for AOints: 860.7 s (CPU) 860.8 s (wall)
 ------------------------------------------------------------------------------
                     AOints        : Timing summary (seconds)
 ------------------------------------------------------------------------------
     job step          cpu (% of tot)      sys (% of tot)     wall (% of tot)
 ------------------------------------------------------------------------------
  AOints            0.8607E+03 ( 8.9)   0.8000E-05 ( 2.9)   0.8608E+03 ( 8.9)
 ------------------------------------------------------------------------------
   Grand Totals     0.9635E+04          0.2760E-03          0.9635E+04
 ------------------------------------------------------------------------------
 Polarizability Matrix (a.u.)
            1           2           3
    1-284.8904222  -0.5649019  -3.9458414
    2  -0.5649019-200.6046307  -8.2419815
    3  -3.9458414  -8.2419815-112.0669492
 Calculating analytic Hessian of the SCF energy

 Direct stationary perturbation theory relativistic correction:

 rels  =       3.209212480524
 relv  =     -12.220004770409
 rel2e =       3.257499146006
 E_rel =      -5.753293143880

 Hessian of the SCF Energy
            1           2           3           4           5           6
    1   0.6299689   0.0031066   0.0441978  -0.1443120  -0.0901583   0.0115905
    2   0.0031066   0.6508664  -0.0683154  -0.0323407  -0.2851950   0.0371679
    3   0.0441978  -0.0683154   0.1758723  -0.0009189   0.0289814  -0.0675819
    4  -0.1443120  -0.0323407  -0.0009189   0.6823496  -0.0272823   0.0662433
    5  -0.0901583  -0.2851950   0.0289814  -0.0272823   0.6865865  -0.1106956
    6   0.0115905   0.0371679  -0.0675819   0.0662433  -0.1106956   0.1527527
    7   0.0105842  -0.0094065   0.0025240  -0.1576706   0.1307616  -0.0413384
    8   0.0173182  -0.0168715   0.0058279   0.1330456  -0.2236070   0.0534938
    9  -0.0036691   0.0019089   0.0027944  -0.0419639   0.0541484  -0.0496210
   10  -0.0133793  -0.0852883   0.0128380  -0.3207017   0.0087705  -0.0281522
   11  -0.0323977   0.0120999  -0.0041653  -0.0552407  -0.1103641   0.0041734
   12   0.0044657  -0.0109884   0.0070770  -0.0172255   0.0115295  -0.0615835
   13  -0.0034789   0.0036008  -0.0014454  -0.0128829  -0.0375084   0.0052127
   14  -0.0015686   0.0048373  -0.0001358  -0.0145300  -0.0258745   0.0042120
   15  -0.0006757   0.0002833   0.0046466   0.0009511   0.0018411   0.0041194
   16   0.0019358   0.0103298  -0.0013979  -0.0387591   0.0112726  -0.0074000
   17   0.0103802  -0.0644769   0.0117763   0.0623708   0.0450116  -0.0003120
   18  -0.0015614   0.0126873  -0.0039637  -0.0158711  -0.0061280   0.0051824
   19  -0.0014370  -0.0002914  -0.0000061   0.0022810   0.0050036  -0.0011201
   20  -0.0002944   0.0003801  -0.0001716   0.0006338  -0.0027791   0.0012286
   21  -0.0000261  -0.0001499  -0.0008301  -0.0004277   0.0015591   0.0035489
   22  -0.0439361   0.0665636  -0.0164800  -0.0417237  -0.0328640   0.0016964
   23   0.0135010   0.0456549  -0.0053714  -0.0334667  -0.0258194   0.0007819
   24  -0.0077385  -0.0015412   0.0043421   0.0019888   0.0008992  -0.0014735
   25  -0.0021382  -0.0059340   0.0003295   0.0001809   0.0022034  -0.0001506
   26  -0.0007801   0.0033108   0.0001810   0.0012572  -0.0015534  -0.0000279
   27  -0.0004419  -0.0003924   0.0047704   0.0000011   0.0003985  -0.0009380
   28  -0.1897821   0.0579539  -0.0244847   0.0570679   0.0371660  -0.0019221
   29   0.1155634  -0.2345702   0.0410126  -0.0016836  -0.0516057   0.0113964
   30  -0.0375682   0.0366355  -0.0727890   0.0053723   0.0153382   0.0056858
   31   0.0104630   0.0177142  -0.0027388  -0.0022672   0.0031581  -0.0014369
   32  -0.0089349  -0.0163236   0.0029499   0.0034304  -0.0013958   0.0017271
   33   0.0036148   0.0051509   0.0028404  -0.0015593   0.0014843   0.0053279
   34  -0.2102609  -0.0186144  -0.0094941  -0.0186583  -0.0161582  -0.0030614
   35  -0.0186825  -0.1015563  -0.0075702  -0.0337346  -0.0033088  -0.0028224
   36  -0.0093552  -0.0073639  -0.0655603   0.0027672  -0.0002555   0.0037273
   37  -0.0334604   0.0205338   0.0117031  -0.0004947   0.0032300   0.0017309
   38   0.0058543   0.0092481   0.0028985  -0.0029273  -0.0024021  -0.0006365
   39  -0.0000239   0.0023167   0.0043053   0.0005907   0.0003766  -0.0003461
   40   0.0009074   0.0004100   0.0002210  -0.0003038   0.0001807   0.0001941
   41  -0.0019783  -0.0007978   0.0017106  -0.0007237   0.0002682   0.0004146
   42   0.0000408   0.0019149  -0.0023219   0.0007150  -0.0007393   0.0002535
   43   0.0025098   0.0023908   0.0008620   0.0005887  -0.0002552  -0.0010529
   44   0.0043203  -0.0000932  -0.0041465  -0.0003713  -0.0005692  -0.0001279
   45   0.0019884  -0.0041405   0.0043756  -0.0014089  -0.0002515  -0.0002127
   46   0.0002608   0.0015188   0.0007552  -0.0002662  -0.0000348  -0.0000374
   47  -0.0006886  -0.0005388  -0.0003114   0.0003161   0.0000308   0.0000811
   48  -0.0003711  -0.0003939  -0.0001316   0.0001642   0.0000649   0.0000201
   49  -0.0011574   0.0001101  -0.0000367  -0.0000585   0.0006149   0.0002384
   50  -0.0002780  -0.0011696   0.0004968  -0.0004002  -0.0000431   0.0004511
   51  -0.0002166   0.0000732  -0.0011547  -0.0001794  -0.0000868   0.0003863
   52  -0.0000092  -0.0000234  -0.0000208  -0.0000153  -0.0000101  -0.0000083
   53  -0.0000181   0.0000077   0.0003226  -0.0001429  -0.0000615   0.0000268
   54   0.0000405   0.0002258  -0.0004630   0.0002099   0.0000207   0.0000312
   55   0.0045329  -0.0007020   0.0002071  -0.0011926  -0.0011101   0.0000592
   56  -0.0009804  -0.0025937  -0.0049059  -0.0002202   0.0003829   0.0000955
   57   0.0000219  -0.0051616   0.0032844  -0.0017417  -0.0002191  -0.0003453
   58   0.0002097  -0.0012643  -0.0005696  -0.0004439   0.0000430  -0.0000537
   59   0.0001865  -0.0001120  -0.0001191  -0.0000689   0.0000479   0.0000019
   60   0.0000803  -0.0000905   0.0001688  -0.0000540  -0.0000245  -0.0000898
   61  -0.0184700  -0.0302171  -0.0157988  -0.0029122   0.0029411  -0.0012277
   62  -0.0156043  -0.0019589  -0.0029129   0.0028661   0.0027731  -0.0007231
   63  -0.0042667  -0.0016203   0.0025864   0.0019176   0.0014823   0.0010021
   64   0.0004847  -0.0001489  -0.0002539   0.0001966   0.0000565  -0.0000219
   65   0.0021272  -0.0001331   0.0019691  -0.0007906  -0.0005319   0.0001033
   66  -0.0001309   0.0018024  -0.0022642   0.0004268   0.0002703   0.0001483
            7           8           9          10          11          12
    1   0.0105842   0.0173182  -0.0036691  -0.0133793  -0.0323977   0.0044657
    2  -0.0094065  -0.0168715   0.0019089  -0.0852883   0.0120999  -0.0109884
    3   0.0025240   0.0058279   0.0027944   0.0128380  -0.0041653   0.0070770
    4  -0.1576706   0.1330456  -0.0419639  -0.3207017  -0.0552407  -0.0172255
    5   0.1307616  -0.2236070   0.0541484   0.0087705  -0.1103641   0.0115295
    6  -0.0413384   0.0534938  -0.0496210  -0.0281522   0.0041734  -0.0615835
    7   0.1682015  -0.1394862   0.0443524  -0.0161522   0.0241363  -0.0066487
    8  -0.1394862   0.2361501  -0.0585617  -0.0058352   0.0055377  -0.0013261
    9   0.0443524  -0.0585617   0.0405795  -0.0003292   0.0019087   0.0021757
   10  -0.0161522  -0.0058352  -0.0003292   0.6155187  -0.0228534   0.0556450
   11   0.0241363   0.0055377   0.0019087  -0.0228534   0.4997524  -0.0727689
   12  -0.0066487  -0.0013261   0.0021757   0.0556450  -0.0727689   0.1333904
   13   0.0005021  -0.0012513   0.0005829  -0.0529626  -0.0404259   0.0041317
   14   0.0008169   0.0007036  -0.0005917  -0.0364961  -0.1426105   0.0184766
   15   0.0002372  -0.0008168  -0.0024802   0.0032125   0.0183501  -0.0259275
   16  -0.0034014  -0.0013648  -0.0006699  -0.1764076   0.1245059  -0.0342510
   17  -0.0022914   0.0006730   0.0010574   0.0614963  -0.2042467   0.0327415
   18  -0.0004710   0.0008124   0.0051620  -0.0226863   0.0390649  -0.0652564
   19  -0.0012829  -0.0006629   0.0000441  -0.0400739  -0.0066220  -0.0032774
   20   0.0006103   0.0003973   0.0000247   0.0154141   0.0034895   0.0014954
   21  -0.0003031  -0.0000621   0.0002474  -0.0070475  -0.0007128   0.0022684
   22  -0.0005573  -0.0010347   0.0000354   0.0615614  -0.0104335   0.0077939
   23  -0.0008237  -0.0001507  -0.0003969   0.0483822  -0.0531328   0.0151784
   24   0.0001705  -0.0002367  -0.0008187  -0.0028416   0.0092458   0.0026003
   25   0.0001205   0.0001514  -0.0000111  -0.0008522  -0.0012450  -0.0002980
   26   0.0000127   0.0000378   0.0000094  -0.0053802   0.0000304   0.0002940
   27   0.0000414  -0.0000365  -0.0002951   0.0002120   0.0006067   0.0036147
   28  -0.0002951  -0.0032452   0.0001035  -0.0588350   0.0211246  -0.0098445
   29  -0.0029767  -0.0035879   0.0012937   0.0205297  -0.0073751   0.0031006
   30  -0.0000784   0.0014210   0.0055116  -0.0095783   0.0031397  -0.0029696
   31   0.0005259   0.0009384  -0.0001690  -0.0010696   0.0005464  -0.0000937
   32  -0.0005305  -0.0007498   0.0000684   0.0007574   0.0003610  -0.0001421
   33   0.0001646   0.0002298   0.0002503   0.0000898  -0.0002839  -0.0008304
   34   0.0002944   0.0020747   0.0012081   0.0043407  -0.0017405  -0.0004845
   35  -0.0000620   0.0009620  -0.0008257  -0.0001985  -0.0038892   0.0019093
   36   0.0005309  -0.0007534  -0.0032232  -0.0009032   0.0014222   0.0054715
   37  -0.0002811   0.0002646   0.0004422   0.0000131   0.0009426  -0.0009546
   38  -0.0004320   0.0001580   0.0009654   0.0007595  -0.0000120  -0.0003290
   39   0.0001348  -0.0003685   0.0004567  -0.0008235  -0.0002813  -0.0001766
   40  -0.0006728  -0.0002444   0.0007864  -0.0003890  -0.0001721  -0.0001696
   41  -0.0005818   0.0002482  -0.0000454   0.0006156   0.0001941   0.0001931
   42   0.0005620   0.0005299  -0.0003438  -0.0002543   0.0004725  -0.0000162
   43  -0.0002183  -0.0007014  -0.0002717  -0.0000244  -0.0008355   0.0006973
   44   0.0000568   0.0002318  -0.0004547   0.0002687   0.0007588   0.0001319
   45  -0.0000717  -0.0000912  -0.0002620   0.0008508   0.0002950   0.0001637
   46   0.0000475   0.0001039   0.0000266   0.0001370   0.0004517  -0.0001218
   47  -0.0000369  -0.0000995  -0.0000123  -0.0001422  -0.0004096   0.0000731
   48   0.0000069  -0.0000594  -0.0000218  -0.0000528  -0.0002569   0.0000249
   49  -0.0000095   0.0000405  -0.0000640  -0.0001011   0.0005398  -0.0002253
   50   0.0000478   0.0002829   0.0002788  -0.0000256  -0.0001201  -0.0003913
   51   0.0000279   0.0001993   0.0001062   0.0001264  -0.0000377  -0.0001838
   52   0.0000076   0.0000094  -0.0000158   0.0000105   0.0000338   0.0000162
   53   0.0000121   0.0000159  -0.0000414   0.0001711  -0.0000253   0.0000308
   54   0.0000047   0.0000498   0.0000153  -0.0001889   0.0000861  -0.0000608
   55   0.0000074   0.0003876   0.0003020   0.0004753  -0.0002443  -0.0004409
   56   0.0000832  -0.0000908  -0.0003338  -0.0002769   0.0000401   0.0005655
   57   0.0000307  -0.0000084  -0.0000247   0.0005400  -0.0006044   0.0001972
   58   0.0000175  -0.0000056  -0.0000262   0.0000331   0.0000054   0.0000765
   59   0.0000209  -0.0000074  -0.0000003   0.0000461   0.0000276  -0.0000013
   60  -0.0000211   0.0000161  -0.0000204  -0.0000600   0.0000210   0.0000039
   61   0.0002248  -0.0005196  -0.0006679  -0.0011615   0.0000082   0.0012223
   62   0.0000461  -0.0002952  -0.0003773  -0.0012550   0.0001881   0.0002186
   63   0.0000926  -0.0003221  -0.0001359  -0.0003878   0.0002370  -0.0000525
   64   0.0000080   0.0000167  -0.0000264   0.0000257  -0.0000841  -0.0000048
   65   0.0000225   0.0000613  -0.0000227   0.0005432  -0.0003006   0.0000097
   66   0.0000516   0.0000627  -0.0000521  -0.0002140   0.0000888   0.0000684
           13          14          15          16          17          18
    1  -0.0034789  -0.0015686  -0.0006757   0.0019358   0.0103802  -0.0015614
    2   0.0036008   0.0048373   0.0002833   0.0103298  -0.0644769   0.0126873
    3  -0.0014454  -0.0001358   0.0046466  -0.0013979   0.0117763  -0.0039637
    4  -0.0128829  -0.0145300   0.0009511  -0.0387591   0.0623708  -0.0158711
    5  -0.0375084  -0.0258745   0.0018411   0.0112726   0.0450116  -0.0061280
    6   0.0052127   0.0042120   0.0041194  -0.0074000  -0.0003120   0.0051824
    7   0.0005021   0.0008169   0.0002372  -0.0034014  -0.0022914  -0.0004710
    8  -0.0012513   0.0007036  -0.0008168  -0.0013648   0.0006730   0.0008124
    9   0.0005829  -0.0005917  -0.0024802  -0.0006699   0.0010574   0.0051620
   10  -0.0529626  -0.0364961   0.0032125  -0.1764076   0.0614963  -0.0226863
   11  -0.0404259  -0.1426105   0.0183501   0.1245059  -0.2042467   0.0390649
   12   0.0041317   0.0184766  -0.0259275  -0.0342510   0.0327415  -0.0652564
   13   0.0678645   0.0604005  -0.0052075   0.0027550   0.0090222  -0.0016410
   14   0.0604005   0.2062053  -0.0297653  -0.0142496  -0.0377802   0.0061082
   15  -0.0052075  -0.0297653   0.0165696   0.0026379   0.0080429   0.0019386
   16   0.0027550  -0.0142496   0.0026379   0.5200541  -0.0034197   0.0433716
   17   0.0090222  -0.0377802   0.0080429  -0.0034197   0.5791250  -0.0841910
   18  -0.0016410   0.0061082   0.0019386   0.0433716  -0.0841910   0.1261031
   19  -0.0005588   0.0015303  -0.0002663  -0.1628559  -0.0207650  -0.0110501
   20   0.0080297  -0.0022309   0.0009969  -0.0207161  -0.0413523   0.0017281
   21  -0.0014603   0.0002983  -0.0012199  -0.0110992   0.0016868  -0.0227320
   22  -0.0026155   0.0043482  -0.0011913  -0.1248700  -0.0391630  -0.0008413
   23   0.0002219   0.0019746   0.0005000  -0.1020590  -0.2600509   0.0249466
   24  -0.0006928   0.0009566   0.0034809   0.0107974   0.0318775  -0.0602350
   25   0.0003543   0.0000525   0.0000015  -0.0022909   0.0021751  -0.0010810
   26   0.0006343  -0.0017931   0.0003830   0.0253094  -0.0322001   0.0093001
   27  -0.0000739   0.0003289   0.0000690  -0.0051471   0.0063381   0.0013587
   28   0.0010263  -0.0003498   0.0001370  -0.0104867  -0.0801084   0.0129710
   29  -0.0013560  -0.0024635   0.0001538  -0.0289428   0.0138816  -0.0047347
   30   0.0003845  -0.0000664  -0.0008876   0.0041272  -0.0092676   0.0080340
   31   0.0001575   0.0000308   0.0000370  -0.0039711   0.0005260  -0.0011365
   32  -0.0001037  -0.0000072  -0.0000569  -0.0003980   0.0013376   0.0007867
   33   0.0000728   0.0000211  -0.0002932  -0.0010411   0.0012082   0.0050664
   34   0.0004686   0.0009682  -0.0001230  -0.0028193  -0.0002412  -0.0001285
   35  -0.0012249  -0.0008848   0.0000331  -0.0002934  -0.0008991  -0.0002859
   36   0.0002043   0.0002038   0.0000817  -0.0000590  -0.0004190  -0.0005619
   37  -0.0000990  -0.0003543   0.0000663   0.0007413   0.0006614  -0.0001251
   38   0.0000053  -0.0000708  -0.0000132  -0.0005966   0.0000872   0.0000248
   39  -0.0000202  -0.0000547  -0.0000466   0.0001554  -0.0005269   0.0001268
   40   0.0000407   0.0000908   0.0000161  -0.0000421  -0.0002507   0.0000367
   41  -0.0000488  -0.0001162   0.0000338  -0.0000335   0.0004251  -0.0000998
   42   0.0000114  -0.0000041  -0.0000144   0.0000464  -0.0001940  -0.0000423
   43   0.0001550   0.0003955  -0.0000542  -0.0005185  -0.0001757   0.0000639
   44  -0.0002074  -0.0004328   0.0000713   0.0001548  -0.0002354   0.0001174
   45  -0.0001349  -0.0002978   0.0000537   0.0000342   0.0004926  -0.0001466
   46  -0.0001502  -0.0003402   0.0000479   0.0002480   0.0000137   0.0000492
   47   0.0001397   0.0003190  -0.0000406  -0.0001867   0.0000200  -0.0000360
   48   0.0000755   0.0001830  -0.0000224  -0.0001375   0.0000127   0.0000412
   49  -0.0001183  -0.0002776   0.0000415   0.0003358   0.0000235   0.0000407
   50   0.0000648   0.0001228  -0.0000146  -0.0000258   0.0001091  -0.0001578
   51   0.0000088   0.0000534  -0.0000061  -0.0000335   0.0000851  -0.0001191
   52  -0.0000114  -0.0000289   0.0000049   0.0000178  -0.0000067   0.0000035
   53  -0.0000110  -0.0000103   0.0000072  -0.0000223   0.0001358  -0.0000330
   54   0.0000170   0.0000194  -0.0000091   0.0000257  -0.0001662   0.0000424
   55   0.0000448   0.0001161   0.0000187  -0.0003138   0.0000994  -0.0001240
   56  -0.0000395  -0.0000010  -0.0000390   0.0000870  -0.0001617  -0.0000039
   57  -0.0001331  -0.0000851   0.0000116  -0.0000507   0.0005864  -0.0000148
   58  -0.0000582  -0.0000773   0.0000081   0.0000397   0.0000128  -0.0000124
   59  -0.0000223  -0.0000358   0.0000050   0.0000234   0.0000018  -0.0000030
   60  -0.0000021  -0.0000021   0.0000052   0.0000279  -0.0000003   0.0000085
   61  -0.0004651  -0.0005652   0.0000913   0.0006646  -0.0004547   0.0001807
   62   0.0000924   0.0000881   0.0000591   0.0007468   0.0001140   0.0002349
   63   0.0000436  -0.0000115  -0.0000289   0.0000618  -0.0006588   0.0000366
   64   0.0000324   0.0000872   0.0000093  -0.0000752   0.0000993   0.0000095
   65  -0.0000110   0.0000615  -0.0000141  -0.0001187   0.0004894  -0.0001381
   66   0.0000659   0.0001531  -0.0000406   0.0000024  -0.0001774  -0.0000269
           19          20          21          22          23          24
    1  -0.0014370  -0.0002944  -0.0000261  -0.0439361   0.0135010  -0.0077385
    2  -0.0002914   0.0003801  -0.0001499   0.0665636   0.0456549  -0.0015412
    3  -0.0000061  -0.0001716  -0.0008301  -0.0164800  -0.0053714   0.0043421
    4   0.0022810   0.0006338  -0.0004277  -0.0417237  -0.0334667   0.0019888
    5   0.0050036  -0.0027791   0.0015591  -0.0328640  -0.0258194   0.0008992
    6  -0.0011201   0.0012286   0.0035489   0.0016964   0.0007819  -0.0014735
    7  -0.0012829   0.0006103  -0.0003031  -0.0005573  -0.0008237   0.0001705
    8  -0.0006629   0.0003973  -0.0000621  -0.0010347  -0.0001507  -0.0002367
    9   0.0000441   0.0000247   0.0002474   0.0000354  -0.0003969  -0.0008187
   10  -0.0400739   0.0154141  -0.0070475   0.0615614   0.0483822  -0.0028416
   11  -0.0066220   0.0034895  -0.0007128  -0.0104335  -0.0531328   0.0092458
   12  -0.0032774   0.0014954   0.0022684   0.0077939   0.0151784   0.0026003
   13  -0.0005588   0.0080297  -0.0014603  -0.0026155   0.0002219  -0.0006928
   14   0.0015303  -0.0022309   0.0002983   0.0043482   0.0019746   0.0009566
   15  -0.0002663   0.0009969  -0.0012199  -0.0011913   0.0005000   0.0034809
   16  -0.1628559  -0.0207161  -0.0110992  -0.1248700  -0.1020590   0.0107974
   17  -0.0207650  -0.0413523   0.0016868  -0.0391630  -0.2600509   0.0318775
   18  -0.0110501   0.0017281  -0.0227320  -0.0008413   0.0249466  -0.0602350
   19   0.2334051   0.0306930   0.0177690  -0.0333644  -0.0058596  -0.0027333
   20   0.0306930   0.0548598  -0.0049463  -0.0279420  -0.0038019  -0.0017538
   21   0.0177690  -0.0049463   0.0132221   0.0010202   0.0005874   0.0028555
   22  -0.0333644  -0.0279420   0.0010202   0.5865837   0.0647992   0.0389238
   23  -0.0058596  -0.0038019   0.0005874   0.0647992   0.5283351  -0.0682626
   24  -0.0027333  -0.0017538   0.0028555   0.0389238  -0.0682626   0.1303184
   25   0.0019037  -0.0065394   0.0015768  -0.0823200   0.0565875  -0.0173748
   26  -0.0000305  -0.0052847   0.0007107   0.0528134  -0.1095222   0.0216694
   27   0.0003344   0.0000648  -0.0009524  -0.0166977   0.0224582  -0.0283673
   28   0.0033627   0.0012852  -0.0000907  -0.3123997  -0.0154288  -0.0242003
   29  -0.0030607  -0.0040506   0.0010118  -0.0793323  -0.1184288   0.0037623
   30   0.0005487   0.0015453   0.0036705  -0.0128193   0.0098608  -0.0609465
   31  -0.0011371  -0.0011157   0.0000760  -0.0088404  -0.0286840   0.0044650
   32   0.0001393   0.0002399   0.0000613   0.0010650  -0.0022944   0.0009707
   33  -0.0002454  -0.0001514   0.0002574  -0.0018922  -0.0023222   0.0027654
   34   0.0011145   0.0001663   0.0000970   0.0028258   0.0037682  -0.0004379
   35   0.0001315   0.0001626   0.0000790   0.0022137  -0.0025489   0.0020787
   36   0.0000822  -0.0000778  -0.0003324   0.0000867   0.0019471   0.0054520
   37  -0.0006265  -0.0000763   0.0001138  -0.0011461  -0.0005402  -0.0014499
   38  -0.0001314  -0.0000457  -0.0000043   0.0006506   0.0004358  -0.0000477
   39   0.0000148  -0.0000160   0.0000269   0.0001602   0.0003387  -0.0002681
   40   0.0000861   0.0000035   0.0000198   0.0001023   0.0002045   0.0000094
   41  -0.0000595  -0.0000154  -0.0000375  -0.0003755  -0.0004108  -0.0000695
   42  -0.0000491   0.0000386   0.0000065   0.0001638   0.0001815   0.0001205
   43   0.0005632   0.0000310  -0.0000975   0.0000075   0.0006377   0.0002913
   44  -0.0004657  -0.0000788  -0.0001240   0.0006335  -0.0001123   0.0008017
   45  -0.0003971  -0.0001215  -0.0001045  -0.0001104  -0.0008962   0.0003557
   46  -0.0003863  -0.0000677  -0.0000248   0.0002541  -0.0002321  -0.0000604
   47   0.0003277   0.0000650   0.0000268  -0.0002526   0.0002084  -0.0000514
   48   0.0002029   0.0000368   0.0000054  -0.0001045   0.0001576  -0.0000535
   49  -0.0004833  -0.0000895  -0.0000594   0.0000585  -0.0004922   0.0003627
   50   0.0000628   0.0000376   0.0001432  -0.0000756   0.0000060  -0.0004151
   51   0.0000350   0.0000760   0.0000955  -0.0001716   0.0000309  -0.0002532
   52  -0.0000187  -0.0000037  -0.0000016   0.0000446  -0.0000228  -0.0000071
   53   0.0000067   0.0000015  -0.0000077  -0.0001513  -0.0000649   0.0000059
   54  -0.0000128   0.0000052   0.0000108   0.0001706   0.0001086  -0.0000318
   55   0.0001482   0.0000889   0.0001682   0.0001845   0.0003100  -0.0006300
   56  -0.0000194   0.0000388  -0.0000362  -0.0000904   0.0002082   0.0000845
   57   0.0001563  -0.0000252  -0.0000520  -0.0006721  -0.0002342  -0.0000190
   58  -0.0000844  -0.0000101  -0.0000057   0.0000520  -0.0000669   0.0000357
   59  -0.0000473  -0.0000106   0.0000002   0.0000421  -0.0000231   0.0000064
   60  -0.0000287  -0.0000004  -0.0000124   0.0000010  -0.0000477   0.0000405
   61  -0.0006135  -0.0001136  -0.0001980   0.0002881  -0.0007003   0.0010697
   62   0.0000464  -0.0000351  -0.0000553  -0.0006236  -0.0004272  -0.0001403
   63  -0.0000389  -0.0000282   0.0000123   0.0008707  -0.0000704   0.0001374
   64   0.0000593   0.0000119   0.0000011  -0.0001950  -0.0000451   0.0000483
   65   0.0000742   0.0000127  -0.0000284  -0.0007939  -0.0000394   0.0001566
   66   0.0000382   0.0000520   0.0000081   0.0000651   0.0005239  -0.0000000
           25          26          27          28          29          30
    1  -0.0021382  -0.0007801  -0.0004419  -0.1897821   0.1155634  -0.0375682
    2  -0.0059340   0.0033108  -0.0003924   0.0579539  -0.2345702   0.0366355
    3   0.0003295   0.0001810   0.0047704  -0.0244847   0.0410126  -0.0727890
    4   0.0001809   0.0012572   0.0000011   0.0570679  -0.0016836   0.0053723
    5   0.0022034  -0.0015534   0.0003985   0.0371660  -0.0516057   0.0153382
    6  -0.0001506  -0.0000279  -0.0009380  -0.0019221   0.0113964   0.0056858
    7   0.0001205   0.0000127   0.0000414  -0.0002951  -0.0029767  -0.0000784
    8   0.0001514   0.0000378  -0.0000365  -0.0032452  -0.0035879   0.0014210
    9  -0.0000111   0.0000094  -0.0002951   0.0001035   0.0012937   0.0055116
   10  -0.0008522  -0.0053802   0.0002120  -0.0588350   0.0205297  -0.0095783
   11  -0.0012450   0.0000304   0.0006067   0.0211246  -0.0073751   0.0031397
   12  -0.0002980   0.0002940   0.0036147  -0.0098445   0.0031006  -0.0029696
   13   0.0003543   0.0006343  -0.0000739   0.0010263  -0.0013560   0.0003845
   14   0.0000525  -0.0017931   0.0003289  -0.0003498  -0.0024635  -0.0000664
   15   0.0000015   0.0003830   0.0000690   0.0001370   0.0001538  -0.0008876
   16  -0.0022909   0.0253094  -0.0051471  -0.0104867  -0.0289428   0.0041272
   17   0.0021751  -0.0322001   0.0063381  -0.0801084   0.0138816  -0.0092676
   18  -0.0010810   0.0093001   0.0013587   0.0129710  -0.0047347   0.0080340
   19   0.0019037  -0.0000305   0.0003344   0.0033627  -0.0030607   0.0005487
   20  -0.0065394  -0.0052847   0.0000648   0.0012852  -0.0040506   0.0015453
   21   0.0015768   0.0007107  -0.0009524  -0.0000907   0.0010118   0.0036705
   22  -0.0823200   0.0528134  -0.0166977  -0.3123997  -0.0793323  -0.0128193
   23   0.0565875  -0.1095222   0.0224582  -0.0154288  -0.1184288   0.0098608
   24  -0.0173748   0.0216694  -0.0283673  -0.0242003   0.0037623  -0.0609465
   25   0.1133628  -0.0859003   0.0274274  -0.0283606   0.0357024  -0.0102269
   26  -0.0859003   0.1552096  -0.0357344   0.0126533  -0.0087454   0.0039181
   27   0.0274274  -0.0357344   0.0207240  -0.0059029   0.0063283   0.0025500
   28  -0.0283606   0.0126533  -0.0059029   0.6637168   0.0374089   0.0476250
   29   0.0357024  -0.0087454   0.0063283   0.0374089   0.7080155  -0.1092746
   30  -0.0102269   0.0039181   0.0025500   0.0476250  -0.1092746   0.1502709
   31   0.0006093  -0.0006819   0.0004838  -0.0902057  -0.0915583   0.0136778
   32   0.0013955   0.0009983  -0.0005892  -0.0935988  -0.2998398   0.0450280
   33   0.0000588  -0.0008293  -0.0024796   0.0141576   0.0462864  -0.0420561
   34   0.0002808  -0.0006111   0.0001155  -0.0316315   0.0063684  -0.0010458
   35   0.0015635  -0.0006471   0.0002819   0.0238832   0.0103338   0.0018501
   36  -0.0002249   0.0000463   0.0000854  -0.0070913  -0.0000288   0.0033266
   37  -0.0005543   0.0003760  -0.0001664  -0.0005555  -0.0041550   0.0009810
   38  -0.0002420   0.0001290  -0.0000041  -0.0035729   0.0005215  -0.0008142
   39  -0.0000819  -0.0000018  -0.0000440  -0.0024446   0.0002614   0.0009368
   40   0.0000811  -0.0001176   0.0000099  -0.0000416   0.0000772  -0.0000205
   41   0.0000138   0.0000311  -0.0000123   0.0009093  -0.0002409   0.0002330
   42  -0.0001015   0.0001114  -0.0000546  -0.0005412   0.0001086   0.0000522
   43   0.0002746  -0.0003030   0.0000496  -0.0011219   0.0006564  -0.0001115
   44  -0.0002253   0.0002415  -0.0001086  -0.0011823   0.0004584  -0.0000504
   45  -0.0000059   0.0001187  -0.0000349   0.0011340   0.0002947  -0.0003264
   46  -0.0002440   0.0002179  -0.0000643  -0.0006354  -0.0002771  -0.0000119
   47   0.0001705  -0.0001520   0.0000467   0.0003901   0.0000963   0.0000700
   48   0.0001011  -0.0000981   0.0000379   0.0002694   0.0000409   0.0000175
   49  -0.0001854   0.0002092  -0.0000611  -0.0000631  -0.0006566  -0.0004481
   50   0.0000110  -0.0000091   0.0000069   0.0005538  -0.0000344   0.0004173
   51   0.0000320  -0.0000239   0.0000146   0.0002978  -0.0000924   0.0004182
   52  -0.0000186   0.0000205  -0.0000078  -0.0000314   0.0000171  -0.0000133
   53   0.0000078  -0.0000025   0.0000059   0.0001364  -0.0000166   0.0000425
   54  -0.0000194   0.0000161  -0.0000116  -0.0002002  -0.0000154   0.0000132
   55   0.0000169  -0.0000358   0.0000029  -0.0001212   0.0006362   0.0009517
   56  -0.0000136   0.0000304   0.0000041   0.0000580  -0.0003666   0.0002768
   57   0.0000153  -0.0000254   0.0000241   0.0011073   0.0001894   0.0002492
   58  -0.0000613   0.0000693  -0.0000165  -0.0000392  -0.0000323   0.0000563
   59  -0.0000281   0.0000258  -0.0000059  -0.0000478  -0.0000339   0.0000293
   60  -0.0000159   0.0000265  -0.0000098  -0.0000526   0.0000028  -0.0000938
   61  -0.0002045   0.0003147  -0.0000785  -0.0002450  -0.0027272  -0.0013290
   62   0.0000104  -0.0000382  -0.0000215   0.0036313  -0.0022812  -0.0007189
   63   0.0000562  -0.0000412  -0.0000421  -0.0005160  -0.0001620  -0.0008196
   64   0.0000453  -0.0000457  -0.0000204  -0.0003268  -0.0002232  -0.0004630
   65   0.0000834  -0.0000964   0.0000360   0.0003823   0.0003414   0.0003787
   66  -0.0000069  -0.0000031  -0.0000193  -0.0005106  -0.0009340   0.0001567
           31          32          33          34          35          36
    1   0.0104630  -0.0089349   0.0036148  -0.2102609  -0.0186825  -0.0093552
    2   0.0177142  -0.0163236   0.0051509  -0.0186144  -0.1015563  -0.0073639
    3  -0.0027388   0.0029499   0.0028404  -0.0094941  -0.0075702  -0.0655603
    4  -0.0022672   0.0034304  -0.0015593  -0.0186583  -0.0337346   0.0027672
    5   0.0031581  -0.0013958   0.0014843  -0.0161582  -0.0033088  -0.0002555
    6  -0.0014369   0.0017271   0.0053279  -0.0030614  -0.0028224   0.0037273
    7   0.0005259  -0.0005305   0.0001646   0.0002944  -0.0000620   0.0005309
    8   0.0009384  -0.0007498   0.0002298   0.0020747   0.0009620  -0.0007534
    9  -0.0001690   0.0000684   0.0002503   0.0012081  -0.0008257  -0.0032232
   10  -0.0010696   0.0007574   0.0000898   0.0043407  -0.0001985  -0.0009032
   11   0.0005464   0.0003610  -0.0002839  -0.0017405  -0.0038892   0.0014222
   12  -0.0000937  -0.0001421  -0.0008304  -0.0004845   0.0019093   0.0054715
   13   0.0001575  -0.0001037   0.0000728   0.0004686  -0.0012249   0.0002043
   14   0.0000308  -0.0000072   0.0000211   0.0009682  -0.0008848   0.0002038
   15   0.0000370  -0.0000569  -0.0002932  -0.0001230   0.0000331   0.0000817
   16  -0.0039711  -0.0003980  -0.0010411  -0.0028193  -0.0002934  -0.0000590
   17   0.0005260   0.0013376   0.0012082  -0.0002412  -0.0008991  -0.0004190
   18  -0.0011365   0.0007867   0.0050664  -0.0001285  -0.0002859  -0.0005619
   19  -0.0011371   0.0001393  -0.0002454   0.0011145   0.0001315   0.0000822
   20  -0.0011157   0.0002399  -0.0001514   0.0001663   0.0001626  -0.0000778
   21   0.0000760   0.0000613   0.0002574   0.0000970   0.0000790  -0.0003324
   22  -0.0088404   0.0010650  -0.0018922   0.0028258   0.0022137   0.0000867
   23  -0.0286840  -0.0022944  -0.0023222   0.0037682  -0.0025489   0.0019471
   24   0.0044650   0.0009707   0.0027654  -0.0004379   0.0020787   0.0054520
   25   0.0006093   0.0013955   0.0000588   0.0002808   0.0015635  -0.0002249
   26  -0.0006819   0.0009983  -0.0008293  -0.0006111  -0.0006471   0.0000463
   27   0.0004838  -0.0005892  -0.0024796   0.0001155   0.0002819   0.0000854
   28  -0.0902057  -0.0935988   0.0141576  -0.0316315   0.0238832  -0.0070913
   29  -0.0915583  -0.2998398   0.0462864   0.0063684   0.0103338  -0.0000288
   30   0.0136778   0.0450280  -0.0420561  -0.0010458   0.0018501   0.0033266
   31   0.0958431   0.0985452  -0.0125419   0.0010515   0.0003826   0.0003578
   32   0.0985452   0.3168602  -0.0495255  -0.0018398   0.0001536  -0.0010262
   33  -0.0125419  -0.0495255   0.0330290  -0.0002519  -0.0010469  -0.0033158
   34   0.0010515  -0.0018398  -0.0002519   0.6308451   0.0011045  -0.0062080
   35   0.0003826   0.0001536  -0.0010469   0.0011045   0.5478123   0.2021107
   36   0.0003578  -0.0010262  -0.0033158  -0.0062080   0.2021107   0.2708770
   37  -0.0000763   0.0006489   0.0008208  -0.1920966   0.0488089   0.0322349
   38   0.0000583  -0.0000875  -0.0001646   0.0997773  -0.1922194  -0.0750969
   39   0.0000176  -0.0002225  -0.0000482   0.0646117  -0.0755700  -0.1066188
   40   0.0000351  -0.0000375   0.0000481   0.0100721   0.0157977   0.0093860
   41  -0.0000219   0.0000323  -0.0000083  -0.0070362  -0.0120436  -0.0088811
   42  -0.0000547   0.0000397  -0.0000580  -0.0057525  -0.0088216  -0.0019778
   43   0.0000804  -0.0002694  -0.0002930  -0.0465136   0.0593032   0.0343362
   44   0.0002097  -0.0003124  -0.0003227   0.0095678   0.0386988   0.0188082
   45   0.0000635  -0.0001153   0.0000105   0.0070146   0.0195954   0.0151258
   46   0.0000866  -0.0000287   0.0001118  -0.0021586  -0.0055899  -0.0029320
   47  -0.0001131   0.0000663  -0.0000798  -0.0002951   0.0025571  -0.0014211
   48  -0.0000413   0.0000500  -0.0000643  -0.0001369  -0.0013569   0.0043322
   49   0.0000552  -0.0001196  -0.0000164   0.0006175   0.0092640   0.0052065
   50  -0.0002369   0.0002594   0.0002593   0.0091932  -0.0500026  -0.0263130
   51  -0.0001149   0.0002152   0.0000981   0.0052865  -0.0273858  -0.0191506
   52   0.0000149  -0.0000154   0.0000307   0.0005443   0.0002673   0.0001042
   53  -0.0000048   0.0000074  -0.0000360   0.0003687  -0.0011081   0.0000202
   54  -0.0000270   0.0000415   0.0000089   0.0001763  -0.0001638  -0.0011453
   55  -0.0003925   0.0003644   0.0003987  -0.0105525  -0.0725241  -0.0404937
   56  -0.0001089   0.0002481  -0.0003736  -0.0311676   0.0101185   0.0023678
   57   0.0001381  -0.0000487  -0.0002377  -0.0183790   0.0048975   0.0091796
   58  -0.0000018   0.0000013  -0.0000426  -0.0055044  -0.0002092  -0.0000597
   59   0.0000363   0.0000070   0.0000076  -0.0006889   0.0031529  -0.0022327
   60  -0.0000505  -0.0000416  -0.0000023   0.0000502  -0.0021713   0.0057133
   61  -0.0001333  -0.0002520  -0.0008447  -0.1417020  -0.0227280  -0.0132111
   62   0.0001008   0.0001693   0.0007961  -0.0718263  -0.2319306  -0.0931577
   63  -0.0000501  -0.0004374   0.0004185  -0.0440760  -0.0965952  -0.1192421
   64  -0.0008279  -0.0002192  -0.0008399   0.0094348  -0.0074746  -0.0047462
   65   0.0002786   0.0002699  -0.0002995   0.0168638  -0.0129208  -0.0099051
   66  -0.0008615   0.0002669  -0.0006871   0.0110211  -0.0082250  -0.0022455
           37          38          39          40          41          42
    1  -0.0334604   0.0058543  -0.0000239   0.0009074  -0.0019783   0.0000408
    2   0.0205338   0.0092481   0.0023167   0.0004100  -0.0007978   0.0019149
    3   0.0117031   0.0028985   0.0043053   0.0002210   0.0017106  -0.0023219
    4  -0.0004947  -0.0029273   0.0005907  -0.0003038  -0.0007237   0.0007150
    5   0.0032300  -0.0024021   0.0003766   0.0001807   0.0002682  -0.0007393
    6   0.0017309  -0.0006365  -0.0003461   0.0001941   0.0004146   0.0002535
    7  -0.0002811  -0.0004320   0.0001348  -0.0006728  -0.0005818   0.0005620
    8   0.0002646   0.0001580  -0.0003685  -0.0002444   0.0002482   0.0005299
    9   0.0004422   0.0009654   0.0004567   0.0007864  -0.0000454  -0.0003438
   10   0.0000131   0.0007595  -0.0008235  -0.0003890   0.0006156  -0.0002543
   11   0.0009426  -0.0000120  -0.0002813  -0.0001721   0.0001941   0.0004725
   12  -0.0009546  -0.0003290  -0.0001766  -0.0001696   0.0001931  -0.0000162
   13  -0.0000990   0.0000053  -0.0000202   0.0000407  -0.0000488   0.0000114
   14  -0.0003543  -0.0000708  -0.0000547   0.0000908  -0.0001162  -0.0000041
   15   0.0000663  -0.0000132  -0.0000466   0.0000161   0.0000338  -0.0000144
   16   0.0007413  -0.0005966   0.0001554  -0.0000421  -0.0000335   0.0000464
   17   0.0006614   0.0000872  -0.0005269  -0.0002507   0.0004251  -0.0001940
   18  -0.0001251   0.0000248   0.0001268   0.0000367  -0.0000998  -0.0000423
   19  -0.0006265  -0.0001314   0.0000148   0.0000861  -0.0000595  -0.0000491
   20  -0.0000763  -0.0000457  -0.0000160   0.0000035  -0.0000154   0.0000386
   21   0.0001138  -0.0000043   0.0000269   0.0000198  -0.0000375   0.0000065
   22  -0.0011461   0.0006506   0.0001602   0.0001023  -0.0003755   0.0001638
   23  -0.0005402   0.0004358   0.0003387   0.0002045  -0.0004108   0.0001815
   24  -0.0014499  -0.0000477  -0.0002681   0.0000094  -0.0000695   0.0001205
   25  -0.0005543  -0.0002420  -0.0000819   0.0000811   0.0000138  -0.0001015
   26   0.0003760   0.0001290  -0.0000018  -0.0001176   0.0000311   0.0001114
   27  -0.0001664  -0.0000041  -0.0000440   0.0000099  -0.0000123  -0.0000546
   28  -0.0005555  -0.0035729  -0.0024446  -0.0000416   0.0009093  -0.0005412
   29  -0.0041550   0.0005215   0.0002614   0.0000772  -0.0002409   0.0001086
   30   0.0009810  -0.0008142   0.0009368  -0.0000205   0.0002330   0.0000522
   31  -0.0000763   0.0000583   0.0000176   0.0000351  -0.0000219  -0.0000547
   32   0.0006489  -0.0000875  -0.0002225  -0.0000375   0.0000323   0.0000397
   33   0.0008208  -0.0001646  -0.0000482   0.0000481  -0.0000083  -0.0000580
   34  -0.1920966   0.0997773   0.0646117   0.0100721  -0.0070362  -0.0057525
   35   0.0488089  -0.1922194  -0.0755700   0.0157977  -0.0120436  -0.0088216
   36   0.0322349  -0.0750969  -0.1066188   0.0093860  -0.0088811  -0.0019778
   37   0.6660143   0.0355418   0.0108572  -0.0866744  -0.0760993  -0.0458906
   38   0.0355418   0.5708889   0.2630230  -0.0741272  -0.2366951  -0.1227079
   39   0.0108572   0.2630230   0.2835737  -0.0448801  -0.1216345  -0.1087668
   40  -0.0866744  -0.0741272  -0.0448801   0.0915129   0.0813129   0.0475276
   41  -0.0760993  -0.2366951  -0.1216345   0.0813129   0.2480386   0.1341152
   42  -0.0458906  -0.1227079  -0.1087668   0.0475276   0.1341152   0.1051430
   43  -0.3129370  -0.0755899  -0.0375585  -0.0068405   0.0008083   0.0012014
   44  -0.0195843  -0.1092501  -0.0277983  -0.0257335  -0.0019608  -0.0019000
   45  -0.0059531  -0.0274869  -0.0761452  -0.0151239  -0.0027012   0.0015743
   46  -0.0282028   0.0305461   0.0186368   0.0009443   0.0006364   0.0003128
   47   0.0082218  -0.0039466  -0.0049983  -0.0004587   0.0001966   0.0017370
   48   0.0056177  -0.0053831   0.0005658  -0.0003240   0.0017354  -0.0015822
   49  -0.0073892  -0.0289376  -0.0171328  -0.0057179  -0.0006356   0.0001040
   50  -0.0688471   0.0103273   0.0027588   0.0000892   0.0029227  -0.0020798
   51  -0.0399184   0.0026597   0.0095120   0.0003362  -0.0018249   0.0046678
   52   0.0012773  -0.0014924  -0.0008080  -0.0002518   0.0000176   0.0000442
   53  -0.0008821  -0.0026574  -0.0048847  -0.0012460   0.0000698  -0.0000831
   54  -0.0005417  -0.0047065   0.0030381  -0.0007325  -0.0001660   0.0002018
   55  -0.0591031   0.0161233   0.0104930  -0.0008056   0.0006204   0.0000687
   56   0.0167745  -0.0065066  -0.0017012   0.0005443   0.0000577   0.0006715
   57   0.0110747  -0.0020471  -0.0049324   0.0003364   0.0006370  -0.0006935
   58  -0.0009714   0.0006042   0.0003570   0.0000610  -0.0000579  -0.0000430
   59   0.0004660   0.0000647   0.0006230  -0.0000309  -0.0002198   0.0002985
   60   0.0004420   0.0006247  -0.0006372  -0.0000339   0.0002872  -0.0005510
   61   0.0566795   0.0005380  -0.0009976  -0.0025898   0.0031332   0.0021789
   62   0.0368716  -0.0363016  -0.0272735   0.0028088   0.0006023  -0.0031604
   63   0.0206414  -0.0265210  -0.0080067   0.0018104  -0.0033869   0.0043114
   64  -0.0000662  -0.0024109  -0.0012646   0.0004860  -0.0004156  -0.0002900
   65  -0.0028021  -0.0016566  -0.0043660   0.0008991  -0.0005865  -0.0005289
   66  -0.0017260  -0.0042330   0.0034991   0.0005462  -0.0004921   0.0000914
           43          44          45          46          47          48
    1   0.0025098   0.0043203   0.0019884   0.0002608  -0.0006886  -0.0003711
    2   0.0023908  -0.0000932  -0.0041405   0.0015188  -0.0005388  -0.0003939
    3   0.0008620  -0.0041465   0.0043756   0.0007552  -0.0003114  -0.0001316
    4   0.0005887  -0.0003713  -0.0014089  -0.0002662   0.0003161   0.0001642
    5  -0.0002552  -0.0005692  -0.0002515  -0.0000348   0.0000308   0.0000649
    6  -0.0010529  -0.0001279  -0.0002127  -0.0000374   0.0000811   0.0000201
    7  -0.0002183   0.0000568  -0.0000717   0.0000475  -0.0000369   0.0000069
    8  -0.0007014   0.0002318  -0.0000912   0.0001039  -0.0000995  -0.0000594
    9  -0.0002717  -0.0004547  -0.0002620   0.0000266  -0.0000123  -0.0000218
   10  -0.0000244   0.0002687   0.0008508   0.0001370  -0.0001422  -0.0000528
   11  -0.0008355   0.0007588   0.0002950   0.0004517  -0.0004096  -0.0002569
   12   0.0006973   0.0001319   0.0001637  -0.0001218   0.0000731   0.0000249
   13   0.0001550  -0.0002074  -0.0001349  -0.0001502   0.0001397   0.0000755
   14   0.0003955  -0.0004328  -0.0002978  -0.0003402   0.0003190   0.0001830
   15  -0.0000542   0.0000713   0.0000537   0.0000479  -0.0000406  -0.0000224
   16  -0.0005185   0.0001548   0.0000342   0.0002480  -0.0001867  -0.0001375
   17  -0.0001757  -0.0002354   0.0004926   0.0000137   0.0000200   0.0000127
   18   0.0000639   0.0001174  -0.0001466   0.0000492  -0.0000360   0.0000412
   19   0.0005632  -0.0004657  -0.0003971  -0.0003863   0.0003277   0.0002029
   20   0.0000310  -0.0000788  -0.0001215  -0.0000677   0.0000650   0.0000368
   21  -0.0000975  -0.0001240  -0.0001045  -0.0000248   0.0000268   0.0000054
   22   0.0000075   0.0006335  -0.0001104   0.0002541  -0.0002526  -0.0001045
   23   0.0006377  -0.0001123  -0.0008962  -0.0002321   0.0002084   0.0001576
   24   0.0002913   0.0008017   0.0003557  -0.0000604  -0.0000514  -0.0000535
   25   0.0002746  -0.0002253  -0.0000059  -0.0002440   0.0001705   0.0001011
   26  -0.0003030   0.0002415   0.0001187   0.0002179  -0.0001520  -0.0000981
   27   0.0000496  -0.0001086  -0.0000349  -0.0000643   0.0000467   0.0000379
   28  -0.0011219  -0.0011823   0.0011340  -0.0006354   0.0003901   0.0002694
   29   0.0006564   0.0004584   0.0002947  -0.0002771   0.0000963   0.0000409
   30  -0.0001115  -0.0000504  -0.0003264  -0.0000119   0.0000700   0.0000175
   31   0.0000804   0.0002097   0.0000635   0.0000866  -0.0001131  -0.0000413
   32  -0.0002694  -0.0003124  -0.0001153  -0.0000287   0.0000663   0.0000500
   33  -0.0002930  -0.0003227   0.0000105   0.0001118  -0.0000798  -0.0000643
   34  -0.0465136   0.0095678   0.0070146  -0.0021586  -0.0002951  -0.0001369
   35   0.0593032   0.0386988   0.0195954  -0.0055899   0.0025571  -0.0013569
   36   0.0343362   0.0188082   0.0151258  -0.0029320  -0.0014211   0.0043322
   37  -0.3129370  -0.0195843  -0.0059531  -0.0282028   0.0082218   0.0056177
   38  -0.0755899  -0.1092501  -0.0274869   0.0305461  -0.0039466  -0.0053831
   39  -0.0375585  -0.0277983  -0.0761452   0.0186368  -0.0049983   0.0005658
   40  -0.0068405  -0.0257335  -0.0151239   0.0009443  -0.0004587  -0.0003240
   41   0.0008083  -0.0019608  -0.0027012   0.0006364   0.0001966   0.0017354
   42   0.0012014  -0.0019000   0.0015743   0.0003128   0.0017370  -0.0015822
   43   0.5879859   0.0713325   0.0306416  -0.0839907   0.0453983   0.0277796
   44   0.0713325   0.4511528   0.1899175   0.0454125  -0.0823299  -0.0366479
   45   0.0306416   0.1899175   0.2314990   0.0279936  -0.0362078  -0.0456817
   46  -0.0839907   0.0454125   0.0279936   0.1124554  -0.0775551  -0.0477350
   47   0.0453983  -0.0823299  -0.0362078  -0.0775551   0.1104398   0.0598391
   48   0.0277796  -0.0366479  -0.0456817  -0.0477350   0.0598391   0.0484079
   49  -0.1496069  -0.1001699  -0.0557026  -0.0002784   0.0273998   0.0159810
   50  -0.0432981  -0.2314312  -0.0962461   0.0040001  -0.0250556  -0.0166623
   51  -0.0222180  -0.0946730  -0.1161532   0.0024121  -0.0177147  -0.0058890
   52  -0.0078414   0.0015606   0.0010812   0.0012232   0.0004167   0.0002548
   53  -0.0257397  -0.0009255  -0.0014287  -0.0004195   0.0001460   0.0016042
   54  -0.0143945  -0.0019989   0.0017318  -0.0003166   0.0015973  -0.0015945
   55   0.0617535   0.0452445   0.0250677   0.0008840  -0.0066305  -0.0034725
   56  -0.0042947  -0.0409500  -0.0273166  -0.0005490  -0.0000340  -0.0027788
   57  -0.0039834  -0.0282520  -0.0097069  -0.0000711  -0.0027418   0.0031089
   58  -0.0014679   0.0024062   0.0015246  -0.0002752   0.0011352   0.0006514
   59   0.0028363   0.0012674  -0.0035104   0.0000994  -0.0008584  -0.0005288
   60   0.0014940  -0.0036378   0.0049159   0.0000598  -0.0005232  -0.0002302
   61  -0.0423161  -0.0322386  -0.0179422  -0.0000401   0.0022641   0.0011903
   62  -0.0311722  -0.0237501  -0.0100359   0.0019444  -0.0006182   0.0000761
   63  -0.0169671  -0.0099574  -0.0106454   0.0008677   0.0003753  -0.0007245
   64  -0.0005193  -0.0009896  -0.0005399   0.0000878   0.0001794   0.0000799
   65  -0.0011536  -0.0003764   0.0001330   0.0001496  -0.0001037   0.0003648
   66  -0.0004114   0.0003521  -0.0003865   0.0001016   0.0002922  -0.0005660
           49          50          51          52          53          54
    1  -0.0011574  -0.0002780  -0.0002166  -0.0000092  -0.0000181   0.0000405
    2   0.0001101  -0.0011696   0.0000732  -0.0000234   0.0000077   0.0002258
    3  -0.0000367   0.0004968  -0.0011547  -0.0000208   0.0003226  -0.0004630
    4  -0.0000585  -0.0004002  -0.0001794  -0.0000153  -0.0001429   0.0002099
    5   0.0006149  -0.0000431  -0.0000868  -0.0000101  -0.0000615   0.0000207
    6   0.0002384   0.0004511   0.0003863  -0.0000083   0.0000268   0.0000312
    7  -0.0000095   0.0000478   0.0000279   0.0000076   0.0000121   0.0000047
    8   0.0000405   0.0002829   0.0001993   0.0000094   0.0000159   0.0000498
    9  -0.0000640   0.0002788   0.0001062  -0.0000158  -0.0000414   0.0000153
   10  -0.0001011  -0.0000256   0.0001264   0.0000105   0.0001711  -0.0001889
   11   0.0005398  -0.0001201  -0.0000377   0.0000338  -0.0000253   0.0000861
   12  -0.0002253  -0.0003913  -0.0001838   0.0000162   0.0000308  -0.0000608
   13  -0.0001183   0.0000648   0.0000088  -0.0000114  -0.0000110   0.0000170
   14  -0.0002776   0.0001228   0.0000534  -0.0000289  -0.0000103   0.0000194
   15   0.0000415  -0.0000146  -0.0000061   0.0000049   0.0000072  -0.0000091
   16   0.0003358  -0.0000258  -0.0000335   0.0000178  -0.0000223   0.0000257
   17   0.0000235   0.0001091   0.0000851  -0.0000067   0.0001358  -0.0001662
   18   0.0000407  -0.0001578  -0.0001191   0.0000035  -0.0000330   0.0000424
   19  -0.0004833   0.0000628   0.0000350  -0.0000187   0.0000067  -0.0000128
   20  -0.0000895   0.0000376   0.0000760  -0.0000037   0.0000015   0.0000052
   21  -0.0000594   0.0001432   0.0000955  -0.0000016  -0.0000077   0.0000108
   22   0.0000585  -0.0000756  -0.0001716   0.0000446  -0.0001513   0.0001706
   23  -0.0004922   0.0000060   0.0000309  -0.0000228  -0.0000649   0.0001086
   24   0.0003627  -0.0004151  -0.0002532  -0.0000071   0.0000059  -0.0000318
   25  -0.0001854   0.0000110   0.0000320  -0.0000186   0.0000078  -0.0000194
   26   0.0002092  -0.0000091  -0.0000239   0.0000205  -0.0000025   0.0000161
   27  -0.0000611   0.0000069   0.0000146  -0.0000078   0.0000059  -0.0000116
   28  -0.0000631   0.0005538   0.0002978  -0.0000314   0.0001364  -0.0002002
   29  -0.0006566  -0.0000344  -0.0000924   0.0000171  -0.0000166  -0.0000154
   30  -0.0004481   0.0004173   0.0004182  -0.0000133   0.0000425   0.0000132
   31   0.0000552  -0.0002369  -0.0001149   0.0000149  -0.0000048  -0.0000270
   32  -0.0001196   0.0002594   0.0002152  -0.0000154   0.0000074   0.0000415
   33  -0.0000164   0.0002593   0.0000981   0.0000307  -0.0000360   0.0000089
   34   0.0006175   0.0091932   0.0052865   0.0005443   0.0003687   0.0001763
   35   0.0092640  -0.0500026  -0.0273858   0.0002673  -0.0011081  -0.0001638
   36   0.0052065  -0.0263130  -0.0191506   0.0001042   0.0000202  -0.0011453
   37  -0.0073892  -0.0688471  -0.0399184   0.0012773  -0.0008821  -0.0005417
   38  -0.0289376   0.0103273   0.0026597  -0.0014924  -0.0026574  -0.0047065
   39  -0.0171328   0.0027588   0.0095120  -0.0008080  -0.0048847   0.0030381
   40  -0.0057179   0.0000892   0.0003362  -0.0002518  -0.0012460  -0.0007325
   41  -0.0006356   0.0029227  -0.0018249   0.0000176   0.0000698  -0.0001660
   42   0.0001040  -0.0020798   0.0046678   0.0000442  -0.0000831   0.0002018
   43  -0.1496069  -0.0432981  -0.0222180  -0.0078414  -0.0257397  -0.0143945
   44  -0.1001699  -0.2314312  -0.0946730   0.0015606  -0.0009255  -0.0019989
   45  -0.0557026  -0.0962461  -0.1161532   0.0010812  -0.0014287   0.0017318
   46  -0.0002784   0.0040001   0.0024121   0.0012232  -0.0004195  -0.0003166
   47   0.0273998  -0.0250556  -0.0177147   0.0004167   0.0001460   0.0015973
   48   0.0159810  -0.0166623  -0.0058890   0.0002548   0.0016042  -0.0015945
   49   0.7519155   0.0164303  -0.0034882  -0.3346163  -0.0424763  -0.0181425
   50   0.0164303   0.5211931   0.2261501  -0.0448700  -0.0578461  -0.0123619
   51  -0.0034882   0.2261501   0.2575892  -0.0195088  -0.0123237  -0.0417170
   52  -0.3346163  -0.0448700  -0.0195088   0.3534235   0.0461961   0.0196150
   53  -0.0424763  -0.0578461  -0.0123237   0.0461961   0.0559640   0.0172717
   54  -0.0181425  -0.0123619  -0.0417170   0.0196150   0.0172717   0.0336758
   55  -0.2156915   0.0571673   0.0350127  -0.0137872   0.0212279   0.0124024
   56   0.1157029  -0.1979866  -0.0815725  -0.0047922   0.0073126   0.0023947
   57   0.0695417  -0.0806447  -0.1087095  -0.0024284   0.0019807   0.0044411
   58   0.0103555   0.0180159   0.0103900   0.0008096  -0.0004103  -0.0003401
   59  -0.0086161  -0.0127156  -0.0094066   0.0001565  -0.0003760   0.0022080
   60  -0.0053557  -0.0093502  -0.0018010  -0.0000099   0.0021372  -0.0028154
   61  -0.0430320   0.0545433   0.0328522  -0.0000803   0.0023974   0.0016387
   62   0.0136994   0.0382925   0.0181149   0.0028436  -0.0008023  -0.0044772
   63   0.0099631   0.0164418   0.0169166   0.0018393  -0.0046360   0.0044739
   64  -0.0048326  -0.0021203  -0.0009640  -0.0006914   0.0010002   0.0006156
   65  -0.0015610   0.0028574  -0.0025150  -0.0002737   0.0002360   0.0000109
   66  -0.0007506  -0.0027668   0.0053296  -0.0001642   0.0000184   0.0001643
           55          56          57          58          59          60
    1   0.0045329  -0.0009804   0.0000219   0.0002097   0.0001865   0.0000803
    2  -0.0007020  -0.0025937  -0.0051616  -0.0012643  -0.0001120  -0.0000905
    3   0.0002071  -0.0049059   0.0032844  -0.0005696  -0.0001191   0.0001688
    4  -0.0011926  -0.0002202  -0.0017417  -0.0004439  -0.0000689  -0.0000540
    5  -0.0011101   0.0003829  -0.0002191   0.0000430   0.0000479  -0.0000245
    6   0.0000592   0.0000955  -0.0003453  -0.0000537   0.0000019  -0.0000898
    7   0.0000074   0.0000832   0.0000307   0.0000175   0.0000209  -0.0000211
    8   0.0003876  -0.0000908  -0.0000084  -0.0000056  -0.0000074   0.0000161
    9   0.0003020  -0.0003338  -0.0000247  -0.0000262  -0.0000003  -0.0000204
   10   0.0004753  -0.0002769   0.0005400   0.0000331   0.0000461  -0.0000600
   11  -0.0002443   0.0000401  -0.0006044   0.0000054   0.0000276   0.0000210
   12  -0.0004409   0.0005655   0.0001972   0.0000765  -0.0000013   0.0000039
   13   0.0000448  -0.0000395  -0.0001331  -0.0000582  -0.0000223  -0.0000021
   14   0.0001161  -0.0000010  -0.0000851  -0.0000773  -0.0000358  -0.0000021
   15   0.0000187  -0.0000390   0.0000116   0.0000081   0.0000050   0.0000052
   16  -0.0003138   0.0000870  -0.0000507   0.0000397   0.0000234   0.0000279
   17   0.0000994  -0.0001617   0.0005864   0.0000128   0.0000018  -0.0000003
   18  -0.0001240  -0.0000039  -0.0000148  -0.0000124  -0.0000030   0.0000085
   19   0.0001482  -0.0000194   0.0001563  -0.0000844  -0.0000473  -0.0000287
   20   0.0000889   0.0000388  -0.0000252  -0.0000101  -0.0000106  -0.0000004
   21   0.0001682  -0.0000362  -0.0000520  -0.0000057   0.0000002  -0.0000124
   22   0.0001845  -0.0000904  -0.0006721   0.0000520   0.0000421   0.0000010
   23   0.0003100   0.0002082  -0.0002342  -0.0000669  -0.0000231  -0.0000477
   24  -0.0006300   0.0000845  -0.0000190   0.0000357   0.0000064   0.0000405
   25   0.0000169  -0.0000136   0.0000153  -0.0000613  -0.0000281  -0.0000159
   26  -0.0000358   0.0000304  -0.0000254   0.0000693   0.0000258   0.0000265
   27   0.0000029   0.0000041   0.0000241  -0.0000165  -0.0000059  -0.0000098
   28  -0.0001212   0.0000580   0.0011073  -0.0000392  -0.0000478  -0.0000526
   29   0.0006362  -0.0003666   0.0001894  -0.0000323  -0.0000339   0.0000028
   30   0.0009517   0.0002768   0.0002492   0.0000563   0.0000293  -0.0000938
   31  -0.0003925  -0.0001089   0.0001381  -0.0000018   0.0000363  -0.0000505
   32   0.0003644   0.0002481  -0.0000487   0.0000013   0.0000070  -0.0000416
   33   0.0003987  -0.0003736  -0.0002377  -0.0000426   0.0000076  -0.0000023
   34  -0.0105525  -0.0311676  -0.0183790  -0.0055044  -0.0006889   0.0000502
   35  -0.0725241   0.0101185   0.0048975  -0.0002092   0.0031529  -0.0021713
   36  -0.0404937   0.0023678   0.0091796  -0.0000597  -0.0022327   0.0057133
   37  -0.0591031   0.0167745   0.0110747  -0.0009714   0.0004660   0.0004420
   38   0.0161233  -0.0065066  -0.0020471   0.0006042   0.0000647   0.0006247
   39   0.0104930  -0.0017012  -0.0049324   0.0003570   0.0006230  -0.0006372
   40  -0.0008056   0.0005443   0.0003364   0.0000610  -0.0000309  -0.0000339
   41   0.0006204   0.0000577   0.0006370  -0.0000579  -0.0002198   0.0002872
   42   0.0000687   0.0006715  -0.0006935  -0.0000430   0.0002985  -0.0005510
   43   0.0617535  -0.0042947  -0.0039834  -0.0014679   0.0028363   0.0014940
   44   0.0452445  -0.0409500  -0.0282520   0.0024062   0.0012674  -0.0036378
   45   0.0250677  -0.0273166  -0.0097069   0.0015246  -0.0035104   0.0049159
   46   0.0008840  -0.0005490  -0.0000711  -0.0002752   0.0000994   0.0000598
   47  -0.0066305  -0.0000340  -0.0027418   0.0011352  -0.0008584  -0.0005232
   48  -0.0034725  -0.0027788   0.0031089   0.0006514  -0.0005288  -0.0002302
   49  -0.2156915   0.1157029   0.0695417   0.0103555  -0.0086161  -0.0053557
   50   0.0571673  -0.1979866  -0.0806447   0.0180159  -0.0127156  -0.0093502
   51   0.0350127  -0.0815725  -0.1087095   0.0103900  -0.0094066  -0.0018010
   52  -0.0137872  -0.0047922  -0.0024284   0.0008096   0.0001565  -0.0000099
   53   0.0212279   0.0073126   0.0019807  -0.0004103  -0.0003760   0.0021372
   54   0.0124024   0.0023947   0.0044411  -0.0003401   0.0022080  -0.0028154
   55   0.6694242   0.0262104   0.0054568  -0.0912986  -0.0778319  -0.0442418
   56   0.0262104   0.5769131   0.2577601  -0.0776599  -0.2376299  -0.1163828
   57   0.0054568   0.2577601   0.2843697  -0.0444812  -0.1161105  -0.1044254
   58  -0.0912986  -0.0776599  -0.0444812   0.0933932   0.0831604   0.0476682
   59  -0.0778319  -0.2376299  -0.1161105   0.0831604   0.2479507   0.1287097
   60  -0.0442418  -0.1163828  -0.1044254   0.0476682   0.1287097   0.1002424
   61  -0.3293117  -0.0608189  -0.0298194  -0.0057081   0.0004568   0.0003441
   62  -0.0048091  -0.1156947  -0.0322568  -0.0260205   0.0000012  -0.0017071
   63   0.0017901  -0.0306792  -0.0798996  -0.0151898  -0.0020266   0.0023903
   64  -0.0148985   0.0215724   0.0133374   0.0009430  -0.0001486  -0.0002415
   65  -0.0047116   0.0066665   0.0024114   0.0003602  -0.0005246   0.0021541
   66  -0.0029957   0.0019013   0.0041989   0.0000728   0.0020552  -0.0027999
           61          62          63          64          65          66
    1  -0.0184700  -0.0156043  -0.0042667   0.0004847   0.0021272  -0.0001309
    2  -0.0302171  -0.0019589  -0.0016203  -0.0001489  -0.0001331   0.0018024
    3  -0.0157988  -0.0029129   0.0025864  -0.0002539   0.0019691  -0.0022642
    4  -0.0029122   0.0028661   0.0019176   0.0001966  -0.0007906   0.0004268
    5   0.0029411   0.0027731   0.0014823   0.0000565  -0.0005319   0.0002703
    6  -0.0012277  -0.0007231   0.0010021  -0.0000219   0.0001033   0.0001483
    7   0.0002248   0.0000461   0.0000926   0.0000080   0.0000225   0.0000516
    8  -0.0005196  -0.0002952  -0.0003221   0.0000167   0.0000613   0.0000627
    9  -0.0006679  -0.0003773  -0.0001359  -0.0000264  -0.0000227  -0.0000521
   10  -0.0011615  -0.0012550  -0.0003878   0.0000257   0.0005432  -0.0002140
   11   0.0000082   0.0001881   0.0002370  -0.0000841  -0.0003006   0.0000888
   12   0.0012223   0.0002186  -0.0000525  -0.0000048   0.0000097   0.0000684
   13  -0.0004651   0.0000924   0.0000436   0.0000324  -0.0000110   0.0000659
   14  -0.0005652   0.0000881  -0.0000115   0.0000872   0.0000615   0.0001531
   15   0.0000913   0.0000591  -0.0000289   0.0000093  -0.0000141  -0.0000406
   16   0.0006646   0.0007468   0.0000618  -0.0000752  -0.0001187   0.0000024
   17  -0.0004547   0.0001140  -0.0006588   0.0000993   0.0004894  -0.0001774
   18   0.0001807   0.0002349   0.0000366   0.0000095  -0.0001381  -0.0000269
   19  -0.0006135   0.0000464  -0.0000389   0.0000593   0.0000742   0.0000382
   20  -0.0001136  -0.0000351  -0.0000282   0.0000119   0.0000127   0.0000520
   21  -0.0001980  -0.0000553   0.0000123   0.0000011  -0.0000284   0.0000081
   22   0.0002881  -0.0006236   0.0008707  -0.0001950  -0.0007939   0.0000651
   23  -0.0007003  -0.0004272  -0.0000704  -0.0000451  -0.0000394   0.0005239
   24   0.0010697  -0.0001403   0.0001374   0.0000483   0.0001566  -0.0000000
   25  -0.0002045   0.0000104   0.0000562   0.0000453   0.0000834  -0.0000069
   26   0.0003147  -0.0000382  -0.0000412  -0.0000457  -0.0000964  -0.0000031
   27  -0.0000785  -0.0000215  -0.0000421  -0.0000204   0.0000360  -0.0000193
   28  -0.0002450   0.0036313  -0.0005160  -0.0003268   0.0003823  -0.0005106
   29  -0.0027272  -0.0022812  -0.0001620  -0.0002232   0.0003414  -0.0009340
   30  -0.0013290  -0.0007189  -0.0008196  -0.0004630   0.0003787   0.0001567
   31  -0.0001333   0.0001008  -0.0000501  -0.0008279   0.0002786  -0.0008615
   32  -0.0002520   0.0001693  -0.0004374  -0.0002192   0.0002699   0.0002669
   33  -0.0008447   0.0007961   0.0004185  -0.0008399  -0.0002995  -0.0006871
   34  -0.1417020  -0.0718263  -0.0440760   0.0094348   0.0168638   0.0110211
   35  -0.0227280  -0.2319306  -0.0965952  -0.0074746  -0.0129208  -0.0082250
   36  -0.0132111  -0.0931577  -0.1192421  -0.0047462  -0.0099051  -0.0022455
   37   0.0566795   0.0368716   0.0206414  -0.0000662  -0.0028021  -0.0017260
   38   0.0005380  -0.0363016  -0.0265210  -0.0024109  -0.0016566  -0.0042330
   39  -0.0009976  -0.0272735  -0.0080067  -0.0012646  -0.0043660   0.0034991
   40  -0.0025898   0.0028088   0.0018104   0.0004860   0.0008991   0.0005462
   41   0.0031332   0.0006023  -0.0033869  -0.0004156  -0.0005865  -0.0004921
   42   0.0021789  -0.0031604   0.0043114  -0.0002900  -0.0005289   0.0000914
   43  -0.0423161  -0.0311722  -0.0169671  -0.0005193  -0.0011536  -0.0004114
   44  -0.0322386  -0.0237501  -0.0099574  -0.0009896  -0.0003764   0.0003521
   45  -0.0179422  -0.0100359  -0.0106454  -0.0005399   0.0001330  -0.0003865
   46  -0.0000401   0.0019444   0.0008677   0.0000878   0.0001496   0.0001016
   47   0.0022641  -0.0006182   0.0003753   0.0001794  -0.0001037   0.0002922
   48   0.0011903   0.0000761  -0.0007245   0.0000799   0.0003648  -0.0005660
   49  -0.0430320   0.0136994   0.0099631  -0.0048326  -0.0015610  -0.0007506
   50   0.0545433   0.0382925   0.0164418  -0.0021203   0.0028574  -0.0027668
   51   0.0328522   0.0181149   0.0169166  -0.0009640  -0.0025150   0.0053296
   52  -0.0000803   0.0028436   0.0018393  -0.0006914  -0.0002737  -0.0001642
   53   0.0023974  -0.0008023  -0.0046360   0.0010002   0.0002360   0.0000184
   54   0.0016387  -0.0044772   0.0044739   0.0006156   0.0000109   0.0001643
   55  -0.3293117  -0.0048091   0.0017901  -0.0148985  -0.0047116  -0.0029957
   56  -0.0608189  -0.1156947  -0.0306792   0.0215724   0.0066665   0.0019013
   57  -0.0298194  -0.0322568  -0.0798996   0.0133374   0.0024114   0.0041989
   58  -0.0057081  -0.0260205  -0.0151898   0.0009430   0.0003602   0.0000728
   59   0.0004568   0.0000012  -0.0020266  -0.0001486  -0.0005246   0.0020552
   60   0.0003441  -0.0017071   0.0023903  -0.0002415   0.0021541  -0.0027999
   61   0.7014398  -0.0293151  -0.0335111  -0.1703124   0.1140532   0.0748586
   62  -0.0293151   0.5417526   0.2441420   0.1149235  -0.1698574  -0.0866161
   63  -0.0335111   0.2441420   0.2779408   0.0750544  -0.0855179  -0.0906375
   64  -0.1703124   0.1149235   0.0750544   0.1809413  -0.1236213  -0.0794787
   65   0.1140532  -0.1698574  -0.0855179  -0.1236213   0.1761313   0.0956085
   66   0.0748586  -0.0866161  -0.0906375  -0.0794787   0.0956085   0.0860604
 **********************************************************************
 **                                                                  **
 **                       VIBRATIONAL ANALYSIS                       **
 **                       --------------------                       **
 **                                                                  **
 **        VIBRATIONAL FREQUENCIES (CM**-1) AND NORMAL MODES         **
 **     FORCE CONSTANTS (mDYN/ANGSTROM) AND REDUCED MASSES (AMU)     **
 **                  INFRARED INTENSITIES (KM/MOL)                   **
 **                                                                  **
 **********************************************************************


 Mode:                 1                      2                      3
 Frequency:        32.71                  52.94                  71.32
 Force Cnst:      0.0072                 0.0180                 0.0243
 Red. Mass:      11.4063                10.8773                 8.1077
 IR Active:          YES                    YES                    YES
 IR Intens:        0.354                  0.119                  0.145
 Raman Active:       YES                    YES                    YES
               X      Y      Z        X      Y      Z        X      Y      Z
 C          0.001  0.050 -0.103    0.004 -0.072 -0.232   -0.003  0.169 -0.071
 C          0.029  0.031 -0.147   -0.012 -0.063 -0.214    0.064  0.146 -0.053
 H          0.051  0.030 -0.212   -0.015 -0.078 -0.256    0.115  0.185 -0.057
 C          0.031  0.007 -0.105   -0.029 -0.022 -0.093    0.080  0.071 -0.021
 Cl         0.081 -0.023 -0.189   -0.060 -0.004 -0.041    0.195  0.036  0.007
 C         -0.005  0.005  0.005   -0.027  0.008  0.013    0.023  0.023 -0.010
 Cl        -0.006 -0.020  0.089   -0.066  0.093  0.340    0.034 -0.078  0.061
 C         -0.037  0.025  0.052    0.002 -0.020 -0.106   -0.046  0.049 -0.044
 Cl        -0.087  0.028  0.204    0.017 -0.002 -0.084   -0.140 -0.027 -0.066
 C         -0.035  0.045 -0.013    0.016 -0.059 -0.220   -0.053  0.128 -0.064
 H         -0.069  0.062  0.015    0.033 -0.073 -0.263   -0.103  0.147 -0.070
 C          0.000  0.065 -0.129   -0.001 -0.063 -0.153   -0.001  0.144 -0.060
 C          0.007 -0.021  0.024    0.068 -0.005 -0.135   -0.058  0.120 -0.112
 H          0.016 -0.090  0.133    0.136  0.024 -0.230   -0.116  0.211 -0.223
 C          0.007 -0.034  0.043    0.054  0.013  0.030   -0.043 -0.045  0.012
 Cl         0.008 -0.178  0.280    0.166  0.102  0.062   -0.143 -0.116 -0.029
 C          0.007  0.053 -0.111   -0.033 -0.033  0.179    0.030 -0.175  0.187
 H          0.007  0.043 -0.097   -0.042 -0.026  0.310    0.042 -0.304  0.302
 C          0.003  0.148 -0.277   -0.103 -0.090  0.155    0.084 -0.130  0.205
 H          0.000  0.217 -0.396   -0.172 -0.127  0.269    0.143 -0.225  0.327
 C          0.003  0.150 -0.278   -0.087 -0.105 -0.013    0.064  0.033  0.078
 H          0.007  0.220 -0.384   -0.148 -0.158 -0.024    0.103  0.057  0.104
 TransDip   0.000  0.010 -0.016   -0.006 -0.009 -0.002    0.005  0.005  0.010

 Mode:                 4                      5                      6
 Frequency:        85.74                 176.78                 187.16
 Force Cnst:      0.0673                 0.2898                 0.1281
 Red. Mass:      15.5278                15.7364                 6.2066
 IR Active:          YES                    YES                    YES
 IR Intens:        0.040                  0.020                  0.125
 Raman Active:       YES                    YES                    YES
               X      Y      Z        X      Y      Z        X      Y      Z
 C          0.004 -0.018 -0.263   -0.003  0.090  0.118    0.012  0.018 -0.028
 C          0.002 -0.004 -0.167   -0.044  0.099  0.164   -0.006  0.034  0.039
 H          0.007  0.009 -0.133   -0.045  0.075  0.089   -0.025  0.052  0.149
 C         -0.010  0.009 -0.047   -0.056  0.098  0.178    0.004  0.018 -0.035
 Cl        -0.042  0.077  0.329   -0.163  0.104 -0.109   -0.006  0.031 -0.011
 C         -0.011 -0.007 -0.105   -0.064  0.074  0.187    0.009  0.003 -0.086
 Cl         0.009 -0.050 -0.277   -0.043 -0.003 -0.049   -0.000  0.015  0.018
 C         -0.025  0.006 -0.056   -0.086  0.076  0.199    0.009 -0.005 -0.132
 Cl        -0.082  0.060  0.308   -0.307 -0.160 -0.096   -0.092 -0.028  0.055
 C         -0.013 -0.006 -0.170   -0.068  0.106  0.210    0.019 -0.003 -0.174
 H         -0.026  0.004 -0.136   -0.095  0.113  0.174    0.015 -0.009 -0.225
 C          0.005 -0.018 -0.238    0.087 -0.004 -0.060    0.021 -0.026  0.088
 C          0.053  0.014 -0.220    0.092 -0.021 -0.118    0.028 -0.174  0.334
 H          0.097  0.051 -0.313    0.070 -0.005 -0.136    0.029 -0.237  0.439
 C          0.046 -0.017 -0.029    0.125 -0.077 -0.084    0.029 -0.138  0.238
 Cl         0.143  0.025  0.049    0.324  0.006  0.016    0.009  0.066 -0.136
 C         -0.012 -0.083  0.133    0.155 -0.121 -0.034    0.042 -0.096  0.155
 H         -0.017 -0.119  0.292    0.162 -0.179 -0.000    0.043 -0.093  0.132
 C         -0.059 -0.104  0.086    0.190 -0.102 -0.032    0.045  0.022 -0.041
 H         -0.106 -0.154  0.206    0.215 -0.130 -0.001    0.049  0.097 -0.172
 C         -0.049 -0.072 -0.101    0.179 -0.048 -0.046    0.037  0.097 -0.141
 H         -0.091 -0.105 -0.114    0.223 -0.025 -0.012    0.044  0.256 -0.377
 TransDip  -0.004 -0.005 -0.001   -0.004 -0.001  0.002    0.006  0.008 -0.006

 Mode:                 7                      8                      9
 Frequency:       203.11                 210.34                 212.37
 Force Cnst:      0.2501                 0.1428                 0.3814
 Red. Mass:      10.2901                 5.4790                14.3542
 IR Active:          YES                    YES                    YES
 IR Intens:        0.035                  0.038                  0.054
 Raman Active:       YES                    YES                    YES
               X      Y      Z        X      Y      Z        X      Y      Z
 C         -0.069  0.007  0.023    0.013 -0.004  0.002   -0.009 -0.018  0.010
 C         -0.088  0.064  0.235   -0.004  0.043  0.334   -0.039  0.024  0.128
 H         -0.085  0.070  0.248   -0.017  0.095  0.553   -0.050  0.055  0.265
 C         -0.081  0.048  0.241    0.009  0.025  0.174   -0.025 -0.030  0.025
 Cl         0.229 -0.114 -0.047   -0.090  0.022 -0.099    0.246 -0.135  0.027
 C         -0.110  0.036  0.204    0.037  0.002  0.018    0.003 -0.023 -0.067
 Cl        -0.099  0.001 -0.063    0.055 -0.069  0.016   -0.072  0.418 -0.066
 C         -0.076  0.032  0.131    0.037 -0.025 -0.144    0.035 -0.046 -0.131
 Cl         0.121  0.154 -0.043    0.011  0.008  0.076   -0.170 -0.156  0.065
 C         -0.066 -0.006  0.008    0.053 -0.058 -0.311    0.032 -0.025 -0.185
 H         -0.057 -0.036 -0.148    0.090 -0.109 -0.535    0.052 -0.045 -0.263
 C         -0.064 -0.039 -0.146    0.008  0.030 -0.029   -0.006 -0.077  0.086
 C         -0.065 -0.099 -0.075   -0.001  0.074 -0.100   -0.010 -0.035  0.001
 H         -0.060 -0.102 -0.075   -0.011  0.094 -0.127   -0.017 -0.038  0.010
 C         -0.063 -0.115  0.032   -0.001  0.056 -0.065   -0.011  0.026 -0.093
 Cl         0.099  0.066 -0.021   -0.027 -0.021  0.029    0.028 -0.026  0.044
 C         -0.099 -0.161  0.140   -0.002  0.030 -0.017   -0.024  0.087 -0.190
 H         -0.098 -0.233  0.287   -0.002  0.016  0.009   -0.028  0.177 -0.339
 C         -0.102 -0.067 -0.043   -0.002  0.002  0.034   -0.019 -0.031  0.014
 H         -0.115 -0.066 -0.036   -0.001 -0.028  0.084   -0.017 -0.038  0.023
 C         -0.092  0.012 -0.235   -0.003 -0.003  0.037   -0.014 -0.139  0.194
 H         -0.118  0.071 -0.370   -0.014 -0.045  0.088   -0.021 -0.233  0.332
 TransDip  -0.000 -0.006 -0.001    0.002 -0.004  0.005   -0.002  0.007 -0.002

 Mode:                10                     11                     12
 Frequency:       226.68                 263.14                 310.10
 Force Cnst:      0.2535                 0.3916                 0.3934
 Red. Mass:       8.3720                 9.5974                 6.9441
 IR Active:          YES                    YES                    YES
 IR Intens:        0.006                  0.768                  0.314
 Raman Active:       YES                    YES                    YES
               X      Y      Z        X      Y      Z        X      Y      Z
 C          0.041 -0.046 -0.016   -0.016 -0.014 -0.047    0.051 -0.052 -0.202
 C          0.074 -0.076  0.014    0.064 -0.005 -0.031   -0.002 -0.018 -0.147
 H          0.109 -0.073 -0.063    0.099  0.010 -0.087   -0.017 -0.073 -0.295
 C          0.054 -0.081  0.096    0.092  0.064  0.058   -0.042  0.065  0.167
 Cl        -0.104 -0.057 -0.017    0.030  0.124 -0.030    0.027  0.025 -0.027
 C          0.090 -0.044  0.139    0.167  0.111  0.120   -0.080  0.081  0.351
 Cl         0.091  0.187 -0.053    0.275 -0.009  0.005   -0.059 -0.034 -0.068
 C          0.075 -0.059  0.138    0.084  0.128  0.090   -0.024  0.037  0.166
 Cl         0.027 -0.181  0.002   -0.086 -0.032 -0.025   -0.021 -0.002 -0.026
 C          0.048 -0.036  0.087    0.079  0.090  0.028    0.028 -0.041 -0.150
 H          0.045 -0.041  0.058    0.163  0.054  0.009    0.038 -0.067 -0.295
 C          0.005  0.098 -0.153   -0.085 -0.161 -0.024    0.062 -0.061 -0.031
 C          0.015  0.123 -0.123   -0.121 -0.219  0.033    0.178 -0.024  0.135
 H          0.039  0.146 -0.175   -0.112 -0.241  0.067    0.295 -0.096  0.177
 C          0.001  0.049  0.061   -0.150 -0.104 -0.004    0.158  0.093  0.088
 Cl        -0.125  0.008 -0.023   -0.003  0.049  0.020   -0.084 -0.072 -0.046
 C         -0.008 -0.053  0.250   -0.240 -0.014 -0.093    0.094  0.190 -0.009
 H         -0.006 -0.170  0.498   -0.249  0.079 -0.186    0.075  0.355 -0.087
 C         -0.041  0.067  0.009   -0.244 -0.066 -0.031   -0.028  0.043  0.075
 H         -0.069  0.056  0.047   -0.265 -0.045 -0.055   -0.130  0.070  0.105
 C         -0.038  0.168 -0.237   -0.207 -0.163  0.010   -0.015 -0.079  0.069
 H         -0.062  0.228 -0.368   -0.281 -0.242  0.013   -0.072 -0.140  0.077
 TransDip  -0.002  0.000  0.001   -0.022 -0.013 -0.011    0.011  0.002 -0.014

 Mode:                13                     14                     15
 Frequency:       353.90                 374.02                 416.56
 Force Cnst:      1.9792                 0.4937                 1.0852
 Red. Mass:      26.8224                 5.9900                10.6145
 IR Active:          YES                    YES                    YES
 IR Intens:        0.155                  1.127                  6.358
 Raman Active:       YES                    YES                    YES
               X      Y      Z        X      Y      Z        X      Y      Z
 C          0.091 -0.000  0.044   -0.011  0.101 -0.115    0.051 -0.155  0.039
 C          0.021  0.100  0.038    0.028  0.049 -0.168   -0.017 -0.111  0.047
 H         -0.116  0.013  0.091    0.096  0.077 -0.255   -0.104 -0.181  0.041
 C          0.021  0.224 -0.060    0.016 -0.029  0.054   -0.031  0.028 -0.004
 Cl         0.167  0.522 -0.077   -0.055 -0.059  0.002    0.048  0.041 -0.003
 C         -0.145 -0.026 -0.083   -0.015 -0.010  0.213   -0.007  0.044 -0.048
 Cl        -0.319 -0.054 -0.012    0.001  0.006 -0.033   -0.021 -0.015  0.006
 C          0.095 -0.192  0.022   -0.010 -0.039  0.054    0.028  0.044 -0.018
 Cl         0.282 -0.427  0.112    0.083 -0.055  0.017   -0.093  0.060 -0.020
 C          0.066 -0.090  0.061   -0.019  0.039 -0.173    0.072 -0.098  0.050
 H         -0.058 -0.048  0.049   -0.078  0.046 -0.268    0.171 -0.130  0.077
 C          0.015 -0.041 -0.021   -0.030  0.124  0.045    0.081 -0.210 -0.074
 C         -0.059 -0.068 -0.059   -0.174 -0.025  0.069    0.057 -0.113 -0.139
 H         -0.093 -0.056 -0.054   -0.299  0.006  0.106    0.228 -0.136 -0.213
 C         -0.084 -0.037 -0.034   -0.170 -0.102 -0.024   -0.014  0.056  0.022
 Cl        -0.026  0.036  0.024   -0.000  0.126  0.071   -0.245  0.245  0.150
 C         -0.122 -0.039 -0.005   -0.014 -0.131 -0.145    0.193 -0.069  0.009
 H         -0.120 -0.057  0.011    0.015 -0.249 -0.329    0.219 -0.240 -0.019
 C         -0.090 -0.013 -0.009    0.167 -0.076 -0.009    0.202 -0.074 -0.101
 H         -0.075 -0.020 -0.010    0.311 -0.124 -0.030    0.078 -0.011 -0.123
 C         -0.067 -0.025 -0.030    0.125  0.056  0.086    0.219 -0.226 -0.136
 H         -0.119 -0.064 -0.052    0.225  0.129  0.129    0.224 -0.227 -0.130
 TransDip  -0.010 -0.007 -0.001    0.015  0.005 -0.030    0.055 -0.055 -0.022

 Mode:                16                     17                     18
 Frequency:       442.57                 470.66                 511.32
 Force Cnst:      0.4059                 0.7470                 0.9851
 Red. Mass:       3.5176                 5.7232                 6.3950
 IR Active:          YES                    YES                    YES
 IR Intens:        2.333                  4.561                  0.390
 Raman Active:       YES                    YES                    YES
               X      Y      Z        X      Y      Z        X      Y      Z
 C         -0.007  0.074 -0.048   -0.022  0.189 -0.088    0.006  0.030 -0.134
 C         -0.009  0.082  0.064   -0.105  0.228  0.026    0.218 -0.021  0.104
 H          0.019  0.122  0.125   -0.028  0.308  0.090    0.313  0.084  0.216
 C          0.006 -0.007  0.003   -0.072  0.028  0.008    0.212 -0.089  0.074
 Cl        -0.024 -0.034  0.001   -0.047 -0.109  0.011   -0.017  0.074 -0.021
 C          0.012 -0.029 -0.092    0.002  0.037 -0.094    0.042 -0.221 -0.055
 Cl         0.001  0.003  0.011   -0.003 -0.026  0.014   -0.013  0.058 -0.002
 C         -0.004 -0.007  0.012    0.062  0.051  0.007   -0.178 -0.152  0.054
 Cl         0.031 -0.021  0.004    0.075 -0.086  0.021   -0.005  0.076 -0.021
 C         -0.028  0.079  0.068    0.030  0.251  0.031   -0.206 -0.091  0.064
 H         -0.086  0.109  0.120   -0.064  0.296  0.085   -0.334 -0.030  0.147
 C          0.009  0.022 -0.160    0.021 -0.081 -0.069    0.000  0.078 -0.175
 C          0.035 -0.117  0.125    0.062 -0.027 -0.093    0.015 -0.014 -0.005
 H          0.098 -0.316  0.415    0.151  0.068 -0.314    0.037  0.036 -0.103
 C          0.019  0.085 -0.104    0.053 -0.071  0.201    0.015 -0.136  0.234
 Cl        -0.030  0.012  0.021   -0.036  0.018 -0.010   -0.011  0.019 -0.013
 C          0.025  0.084 -0.109    0.034  0.032  0.048    0.010  0.033 -0.063
 H          0.022  0.117 -0.149    0.026  0.132 -0.050    0.004  0.179 -0.308
 C          0.001 -0.132  0.203   -0.030  0.070 -0.132   -0.000  0.003 -0.039
 H         -0.043 -0.300  0.525   -0.124  0.231 -0.343   -0.016  0.065 -0.135
 C          0.009  0.005 -0.142    0.005 -0.180  0.080    0.003 -0.092  0.104
 H         -0.012  0.006 -0.178   -0.042 -0.272  0.151   -0.004 -0.189  0.246
 TransDip   0.019 -0.010  0.044   -0.012  0.057 -0.036    0.002 -0.020 -0.001

 Mode:                19                     20                     21
 Frequency:       527.54                 546.56                 588.22
 Force Cnst:      0.8737                 1.8051                 1.0936
 Red. Mass:       5.3282                10.2560                 5.3645
 IR Active:          YES                    YES                    YES
 IR Intens:        1.084                 30.667                  0.373
 Raman Active:       YES                    YES                    YES
               X      Y      Z        X      Y      Z        X      Y      Z
 C          0.019  0.001 -0.002   -0.268 -0.031 -0.008    0.034 -0.181 -0.157
 C         -0.000  0.026  0.141   -0.301  0.007 -0.012   -0.125 -0.115  0.054
 H         -0.047  0.106  0.546   -0.337 -0.010  0.010   -0.297 -0.210  0.193
 C          0.051 -0.073 -0.403   -0.224 -0.000 -0.076   -0.156  0.080  0.047
 Cl        -0.007 -0.003  0.029    0.065  0.094 -0.006    0.028 -0.016 -0.001
 C          0.007  0.005 -0.001   -0.141 -0.033  0.002   -0.022  0.124 -0.147
 Cl        -0.017 -0.004 -0.001    0.264  0.046  0.018    0.017 -0.022  0.014
 C         -0.028  0.082  0.407   -0.237 -0.091  0.034    0.086  0.111  0.065
 Cl        -0.004 -0.001 -0.030    0.094 -0.064  0.019   -0.015 -0.028 -0.004
 C          0.036 -0.020 -0.141   -0.303 -0.097 -0.050    0.114 -0.086  0.074
 H          0.081 -0.100 -0.531   -0.361 -0.086 -0.093    0.270 -0.118  0.232
 C          0.014 -0.003  0.003   -0.177 -0.023  0.018   -0.016  0.191 -0.172
 C          0.001 -0.006 -0.009    0.015  0.110  0.050   -0.041  0.098  0.009
 H         -0.016  0.002 -0.011    0.142  0.068  0.029   -0.138  0.118  0.040
 C         -0.003 -0.003 -0.005    0.071  0.085  0.029   -0.025 -0.146  0.201
 Cl        -0.003  0.001  0.001    0.013 -0.005 -0.002    0.013  0.007 -0.013
 C         -0.010 -0.002  0.002    0.210  0.018  0.019   -0.018  0.013 -0.118
 H         -0.009 -0.007  0.003    0.207  0.029  0.046   -0.017  0.116 -0.372
 C         -0.000  0.008  0.003    0.074 -0.079 -0.056    0.038 -0.020  0.054
 H          0.007  0.008 -0.001   -0.037 -0.032 -0.054    0.140 -0.090  0.104
 C          0.002  0.002  0.006    0.031 -0.073 -0.029   -0.001  0.112  0.061
 H         -0.017 -0.011 -0.002    0.159  0.045 -0.009    0.066  0.051  0.261
 TransDip   0.033  0.004  0.001   -0.177 -0.015 -0.006   -0.013  0.010  0.011

 Mode:                22                     23                     24
 Frequency:       633.95                 666.92                 702.85
 Force Cnst:      1.4200                 1.8673                 1.0773
 Red. Mass:       5.9968                 7.1254                 3.7013
 IR Active:          YES                    YES                    YES
 IR Intens:        0.963                  2.544                 10.719
 Raman Active:       YES                    YES                    YES
               X      Y      Z        X      Y      Z        X      Y      Z
 C         -0.038  0.055  0.377    0.103  0.010 -0.013    0.034 -0.037 -0.164
 C         -0.008 -0.009 -0.009   -0.088  0.065 -0.037   -0.021  0.013  0.107
 H          0.012 -0.093 -0.353   -0.201 -0.024 -0.039   -0.096  0.060  0.471
 C          0.007 -0.028 -0.211   -0.096  0.050  0.023    0.003 -0.021 -0.196
 Cl        -0.000 -0.002  0.015    0.002 -0.003 -0.001    0.000 -0.002  0.005
 C         -0.030  0.060  0.242   -0.112 -0.035 -0.053   -0.040  0.054  0.237
 Cl         0.003 -0.004 -0.013    0.077  0.014  0.008    0.008 -0.001 -0.007
 C          0.027 -0.023 -0.202   -0.079 -0.079  0.040    0.020 -0.034 -0.193
 Cl         0.000 -0.003  0.015   -0.004  0.010 -0.004   -0.002 -0.000  0.004
 C          0.006 -0.009 -0.013   -0.058 -0.110  0.001   -0.008 -0.006  0.114
 H          0.067 -0.088 -0.353   -0.183 -0.066 -0.017   -0.034  0.062  0.466
 C          0.002  0.062 -0.185    0.207 -0.048 -0.048    0.018  0.062 -0.089
 C         -0.002 -0.009 -0.099   -0.058 -0.268 -0.136    0.010 -0.030  0.067
 H          0.054 -0.040 -0.086   -0.100 -0.282 -0.086   -0.020 -0.139  0.269
 C          0.003 -0.111  0.237   -0.142  0.005 -0.024    0.003  0.034 -0.093
 Cl         0.002 -0.004 -0.016    0.014 -0.037 -0.021   -0.004  0.005  0.003
 C         -0.004  0.100 -0.091   -0.207  0.086  0.076   -0.015 -0.051  0.054
 H         -0.008  0.235 -0.335   -0.160 -0.161 -0.035   -0.010 -0.173  0.268
 C         -0.004 -0.017  0.101    0.128  0.372  0.193    0.000  0.055 -0.090
 H         -0.057 -0.073  0.236    0.189  0.367  0.162    0.041 -0.005 -0.015
 C          0.020 -0.017 -0.083    0.190  0.031  0.039   -0.004 -0.012  0.086
 H         -0.026 -0.167  0.080   -0.074 -0.156 -0.068    0.010 -0.131  0.294
 TransDip  -0.012  0.009 -0.028   -0.048  0.013  0.013    0.006 -0.019  0.103

 Mode:                25                     26                     27
 Frequency:       710.17                 734.12                 795.37
 Force Cnst:      0.6693                 2.4480                 0.7863
 Red. Mass:       2.2523                 7.7096                 2.1097
 IR Active:          YES                    YES                    YES
 IR Intens:        7.220                 32.180                 95.229
 Raman Active:       YES                    YES                    YES
               X      Y      Z        X      Y      Z        X      Y      Z
 C          0.032 -0.011 -0.117    0.219  0.066  0.113    0.001  0.005 -0.024
 C         -0.015  0.032  0.030   -0.051  0.171 -0.045   -0.079  0.031 -0.023
 H         -0.035  0.087  0.277   -0.178  0.013 -0.248   -0.049  0.081  0.071
 C         -0.003 -0.015 -0.055   -0.074  0.108 -0.009   -0.047 -0.112  0.023
 Cl        -0.000  0.004 -0.001   -0.014 -0.027  0.004    0.010  0.037 -0.006
 C         -0.021 -0.008  0.084   -0.160 -0.040 -0.043    0.014 -0.105  0.020
 Cl         0.008  0.002 -0.002    0.071  0.013  0.006    0.000  0.001 -0.000
 C          0.004 -0.036 -0.052   -0.052 -0.122  0.034    0.074 -0.093  0.032
 Cl        -0.004  0.007 -0.002   -0.017  0.020 -0.004   -0.020  0.031 -0.009
 C         -0.007  0.005  0.039   -0.018 -0.141  0.011    0.065  0.055 -0.014
 H         -0.081  0.071  0.267   -0.214 -0.105 -0.216    0.021  0.087  0.078
 C          0.031 -0.093  0.165    0.246  0.074  0.007    0.000 -0.039  0.068
 C          0.014  0.031 -0.074    0.244  0.024  0.006   -0.004  0.014 -0.019
 H         -0.021  0.232 -0.387    0.071  0.027  0.120   -0.012  0.042 -0.061
 C          0.012 -0.049  0.053    0.214 -0.184 -0.109    0.000 -0.040  0.070
 Cl        -0.006  0.003  0.005   -0.073  0.069  0.041    0.000  0.002 -0.004
 C         -0.020  0.026 -0.063   -0.132 -0.147 -0.078   -0.001  0.047 -0.084
 H         -0.027  0.206 -0.361   -0.179  0.065  0.111    0.011 -0.259  0.439
 C         -0.004 -0.062  0.118   -0.145 -0.148 -0.102    0.002  0.034 -0.050
 H          0.015  0.058 -0.103    0.137 -0.264 -0.114    0.017 -0.328  0.565
 C         -0.004  0.056 -0.067   -0.148  0.141  0.094   -0.001  0.048 -0.068
 H         -0.020  0.306 -0.483   -0.196  0.055  0.146    0.017 -0.215  0.372
 TransDip   0.012  0.046 -0.072    0.140 -0.098 -0.062    0.025 -0.250  0.186

 Mode:                28                     29                     30
 Frequency:       806.52                 875.31                 885.18
 Force Cnst:      1.2365                 2.3326                 0.7321
 Red. Mass:       3.2263                 5.1673                 1.5858
 IR Active:          YES                    YES                    YES
 IR Intens:       36.817                 23.632                 17.131
 Raman Active:       YES                    YES                    YES
               X      Y      Z        X      Y      Z        X      Y      Z
 C          0.009 -0.005 -0.017    0.189  0.040  0.059   -0.042  0.009  0.079
 C          0.132 -0.026  0.003    0.049  0.170 -0.125    0.007 -0.053 -0.115
 H          0.079 -0.026  0.143   -0.141  0.214  0.516   -0.068  0.113  0.663
 C          0.086  0.181 -0.018    0.021  0.170  0.003   -0.006 -0.023  0.041
 Cl        -0.018 -0.057  0.008   -0.020 -0.036  0.002    0.004  0.006 -0.003
 C         -0.028  0.149 -0.026   -0.146 -0.024 -0.006    0.028  0.004  0.008
 Cl         0.002  0.000  0.000    0.028  0.004  0.002   -0.005 -0.001 -0.001
 C         -0.140  0.137 -0.035    0.083 -0.152  0.051   -0.021  0.034  0.016
 Cl         0.033 -0.047  0.012   -0.032  0.029 -0.010    0.007 -0.006  0.000
 C         -0.116 -0.076 -0.015    0.108 -0.183 -0.004   -0.014  0.021 -0.089
 H         -0.090 -0.060  0.137   -0.031 -0.090  0.271   -0.049  0.122  0.432
 C          0.006 -0.061  0.104   -0.059  0.024 -0.005    0.014 -0.003  0.004
 C          0.003 -0.011 -0.017   -0.162  0.074  0.027    0.035  0.021 -0.083
 H          0.008  0.088 -0.185   -0.177  0.016  0.147    0.042 -0.279  0.409
 C          0.003 -0.035  0.060   -0.153  0.134  0.080    0.039 -0.038 -0.001
 Cl        -0.001  0.002 -0.002    0.035 -0.028 -0.017   -0.008  0.007  0.002
 C         -0.002  0.055 -0.084    0.126  0.048  0.050   -0.025 -0.019  0.017
 H          0.009 -0.243  0.439    0.129  0.078 -0.097   -0.033  0.091 -0.110
 C         -0.003  0.026 -0.043   -0.047 -0.097 -0.050   -0.001  0.004  0.018
 H         -0.008 -0.302  0.527   -0.336  0.016 -0.044    0.040  0.042 -0.077
 C          0.002  0.024 -0.072   -0.001 -0.124 -0.079    0.001  0.021 -0.006
 H         -0.000 -0.180  0.244    0.059 -0.132  0.010   -0.002 -0.042  0.090
 TransDip  -0.035  0.181  0.061   -0.091  0.081  0.096    0.015 -0.025  0.129

 Mode:                31                     32                     33
 Frequency:       897.09                 906.47                 924.45
 Force Cnst:      0.6421                 0.7043                 0.7404
 Red. Mass:       1.3542                 1.4549                 1.4704
 IR Active:          YES                    YES                    YES
 IR Intens:        1.422                  2.493                  0.154
 Raman Active:       YES                    YES                    YES
               X      Y      Z        X      Y      Z        X      Y      Z
 C          0.002  0.003  0.015    0.011 -0.007 -0.049    0.008 -0.009 -0.055
 C         -0.010  0.026  0.093    0.002  0.025  0.049    0.004  0.016  0.031
 H          0.063 -0.103 -0.548    0.027 -0.050 -0.278    0.027 -0.022 -0.165
 C          0.005 -0.002 -0.029    0.013  0.012 -0.015    0.012  0.010 -0.008
 Cl        -0.001 -0.000  0.003   -0.002 -0.003  0.001   -0.002 -0.002  0.001
 C         -0.000  0.000  0.002   -0.003  0.000 -0.003   -0.004 -0.001 -0.003
 Cl        -0.000 -0.000 -0.000    0.000  0.000  0.000    0.001  0.001  0.000
 C         -0.000  0.004  0.040    0.000 -0.006 -0.005   -0.011 -0.002 -0.011
 Cl        -0.001  0.000 -0.004   -0.001  0.001  0.000    0.001 -0.001  0.001
 C          0.017 -0.032 -0.132   -0.001 -0.004  0.030   -0.012  0.011  0.042
 H         -0.076  0.154  0.781    0.004 -0.034 -0.139    0.024 -0.048 -0.233
 C          0.003  0.002  0.000   -0.003 -0.026  0.046   -0.002 -0.043  0.071
 C         -0.003  0.004  0.001   -0.015  0.084 -0.116   -0.006  0.030 -0.046
 H          0.006 -0.005  0.011    0.013 -0.414  0.699    0.007 -0.148  0.243
 C         -0.004  0.005 -0.001   -0.016 -0.019  0.057   -0.008  0.010 -0.009
 Cl         0.001 -0.001 -0.000    0.003 -0.000 -0.005    0.001 -0.001  0.001
 C         -0.004 -0.006  0.014    0.002  0.030 -0.050    0.008 -0.054  0.092
 H         -0.006  0.046 -0.070    0.011 -0.173  0.269   -0.002  0.288 -0.538
 C         -0.005 -0.005 -0.001    0.002 -0.013  0.015    0.006  0.007 -0.007
 H         -0.016  0.007 -0.013   -0.014  0.049 -0.081    0.008 -0.039  0.071
 C          0.003 -0.001 -0.017    0.003 -0.031  0.035   -0.005  0.062 -0.098
 H          0.020 -0.040  0.070   -0.003  0.148 -0.256    0.006 -0.338  0.545
 TransDip   0.021  0.013  0.029   -0.028 -0.025  0.034    0.002 -0.002 -0.012

 Mode:                34                     35                     36
 Frequency:       992.24                1013.02                1045.69
 Force Cnst:      0.7680                 3.5712                 4.1095
 Red. Mass:       1.3240                 5.9065                 6.3787
 IR Active:          YES                    YES                    YES
 IR Intens:        0.121                  2.171                  9.958
 Raman Active:       YES                    YES                    YES
               X      Y      Z        X      Y      Z        X      Y      Z
 C         -0.001  0.000  0.004    0.008  0.001  0.005    0.045  0.007  0.001
 C         -0.001 -0.000 -0.001   -0.006  0.005  0.002   -0.170  0.292 -0.074
 H         -0.001 -0.000  0.000   -0.006 -0.004 -0.032    0.069  0.496 -0.064
 C         -0.001 -0.002  0.000    0.002 -0.009  0.000   -0.012 -0.210  0.039
 Cl         0.000  0.000 -0.000    0.000  0.001 -0.000    0.002  0.016 -0.003
 C          0.003  0.001  0.000    0.018  0.003  0.001    0.372  0.062  0.027
 Cl        -0.001 -0.000 -0.000   -0.003 -0.000 -0.000   -0.048 -0.008 -0.004
 C          0.003  0.001  0.001   -0.002  0.010  0.000   -0.071  0.194 -0.045
 Cl        -0.000  0.000 -0.000    0.001 -0.001  0.000    0.006 -0.014  0.003
 C          0.001 -0.003 -0.002   -0.005 -0.006 -0.007   -0.074 -0.336  0.059
 H         -0.012  0.004  0.014   -0.024  0.010  0.047    0.208 -0.451  0.075
 C          0.001  0.003 -0.003    0.025 -0.000 -0.002    0.034  0.010  0.005
 C          0.003  0.022 -0.011   -0.101 -0.321 -0.194   -0.010  0.013  0.011
 H         -0.001 -0.023  0.068    0.027 -0.400 -0.178   -0.054  0.038  0.004
 C          0.002 -0.002  0.000   -0.039  0.054  0.036   -0.015  0.013  0.006
 Cl         0.000 -0.000  0.000   -0.002  0.001  0.000    0.002 -0.002 -0.001
 C         -0.013 -0.036  0.059    0.346  0.049  0.031   -0.004  0.005  0.002
 H         -0.023  0.205 -0.353    0.358  0.081 -0.022   -0.006  0.012  0.011
 C         -0.005  0.065 -0.109   -0.015 -0.049 -0.052   -0.011 -0.017 -0.006
 H         -0.004 -0.373  0.646    0.076 -0.131  0.054   -0.053  0.004 -0.016
 C          0.013 -0.053  0.064   -0.239  0.265  0.180    0.012 -0.015 -0.014
 H          0.005  0.249 -0.425   -0.191  0.389  0.093    0.006 -0.039  0.006
 TransDip  -0.006 -0.002 -0.009   -0.015  0.038  0.023    0.098  0.023  0.011

 Mode:                37                     38                     39
 Frequency:      1087.81                1103.96                1121.34
 Force Cnst:      2.9038                 1.3220                 1.2502
 Red. Mass:       4.1650                 1.8411                 1.6876
 IR Active:          YES                    YES                    YES
 IR Intens:       28.685                 15.112                 19.644
 Raman Active:       YES                    YES                    YES
               X      Y      Z        X      Y      Z        X      Y      Z
 C          0.173  0.033 -0.002   -0.045 -0.008 -0.001   -0.052  0.001 -0.019
 C         -0.015 -0.129  0.025    0.004  0.026 -0.006    0.001  0.014  0.001
 H         -0.274 -0.355  0.015    0.092  0.104  0.013    0.053  0.049 -0.032
 C         -0.087 -0.136  0.016    0.017  0.026 -0.003    0.019  0.027 -0.003
 Cl         0.011  0.019 -0.002   -0.002 -0.003  0.000   -0.002 -0.003  0.000
 C          0.025  0.005  0.001   -0.015 -0.002 -0.001   -0.011  0.000 -0.002
 Cl         0.002  0.000  0.000    0.001  0.000  0.000    0.000  0.000  0.000
 C         -0.120  0.097 -0.030    0.023 -0.019  0.006    0.026 -0.025  0.007
 Cl         0.015 -0.014  0.004   -0.003  0.002 -0.001   -0.003  0.003 -0.001
 C         -0.046  0.109 -0.020    0.011 -0.023  0.006    0.013 -0.025  0.010
 H         -0.303  0.207 -0.107    0.110 -0.062  0.013    0.146 -0.082 -0.005
 C          0.230  0.071  0.037   -0.050 -0.019 -0.010   -0.050  0.027  0.017
 C         -0.046 -0.016 -0.008    0.068 -0.035 -0.021   -0.063 -0.069 -0.039
 H         -0.261  0.055  0.041    0.616 -0.185 -0.138   -0.312 -0.015  0.016
 C         -0.123  0.126  0.076   -0.065  0.128  0.075    0.102 -0.092 -0.055
 Cl         0.013 -0.015 -0.009    0.008 -0.013 -0.008   -0.011  0.009  0.005
 C         -0.038  0.062  0.037   -0.136  0.005  0.006   -0.017  0.076  0.044
 H         -0.101  0.323  0.189   -0.170  0.101  0.059   -0.120  0.628  0.364
 C         -0.099 -0.178 -0.099    0.020 -0.087 -0.050   -0.021 -0.025 -0.013
 H         -0.248 -0.142 -0.089    0.407 -0.213 -0.129   -0.155  0.016  0.005
 C          0.103 -0.024 -0.020    0.042  0.050  0.027    0.097 -0.000 -0.003
 H          0.229  0.029  0.049    0.321  0.250  0.145    0.417  0.220  0.138
 TransDip  -0.137  0.088  0.055   -0.045  0.100  0.059    0.133 -0.040 -0.028

 Mode:                40                     41                     42
 Frequency:      1171.65                1195.29                1226.83
 Force Cnst:      1.7402                 0.9567                 1.4561
 Red. Mass:       2.1515                 1.1365                 1.6420
 IR Active:          YES                    YES                    YES
 IR Intens:       55.991                  1.115                 19.552
 Raman Active:       YES                    YES                    YES
               X      Y      Z        X      Y      Z        X      Y      Z
 C          0.000 -0.000 -0.000    0.003  0.001 -0.000    0.001 -0.002  0.001
 C         -0.070 -0.016 -0.004    0.008 -0.000  0.001   -0.045  0.045 -0.012
 H         -0.560 -0.385  0.017    0.055  0.034 -0.003   -0.573 -0.353  0.010
 C          0.055  0.135 -0.018   -0.009 -0.015  0.002    0.100  0.060 -0.000
 Cl        -0.004 -0.016  0.002    0.001  0.001 -0.000   -0.005 -0.005  0.000
 C          0.212  0.032  0.016   -0.017  0.003 -0.002    0.016 -0.136  0.026
 Cl        -0.025 -0.004 -0.002    0.002  0.000  0.000   -0.000  0.004 -0.001
 C          0.089 -0.110  0.028   -0.002  0.009 -0.002   -0.118  0.033 -0.018
 Cl        -0.008  0.013 -0.003    0.000 -0.001  0.000    0.007 -0.004  0.001
 C         -0.072 -0.004 -0.007    0.006 -0.002  0.001    0.036  0.054 -0.006
 H         -0.607  0.175 -0.103    0.002  0.002  0.017    0.666 -0.156  0.109
 C         -0.027 -0.005 -0.002    0.005  0.002  0.001    0.001 -0.011 -0.010
 C         -0.000 -0.002  0.000   -0.028  0.013  0.008    0.002  0.004  0.004
 H          0.026 -0.000 -0.023   -0.165  0.052  0.038   -0.047  0.031 -0.007
 C          0.007 -0.002 -0.001   -0.012 -0.002 -0.001    0.001  0.007  0.004
 Cl        -0.000  0.000  0.000    0.001 -0.001 -0.000    0.000 -0.000 -0.000
 C         -0.011  0.006  0.004    0.004  0.034  0.020   -0.000 -0.000 -0.001
 H         -0.026  0.082  0.047   -0.066  0.398  0.226    0.001 -0.009 -0.007
 C          0.017 -0.001 -0.001    0.069 -0.014 -0.011    0.004  0.002  0.001
 H          0.119 -0.032 -0.021    0.639 -0.192 -0.114    0.074 -0.020 -0.009
 C          0.000 -0.001 -0.002   -0.043 -0.029 -0.016   -0.010 -0.001  0.002
 H         -0.010 -0.019  0.013   -0.409 -0.286 -0.175   -0.012  0.015 -0.024
 TransDip   0.237  0.034  0.013   -0.030 -0.016 -0.002   -0.033  0.134 -0.031

 Mode:                43                     44                     45
 Frequency:      1280.80                1290.35                1306.31
 Force Cnst:      3.6552                 3.4272                 3.9274
 Red. Mass:       3.7818                 3.4936                 3.9063
 IR Active:          YES                    YES                    YES
 IR Intens:        9.910                  2.198                  3.243
 Raman Active:       YES                    YES                    YES
               X      Y      Z        X      Y      Z        X      Y      Z
 C          0.040  0.219 -0.043    0.213 -0.083  0.028   -0.162 -0.071 -0.020
 C         -0.092 -0.103  0.012    0.113  0.078  0.001    0.030  0.011  0.002
 H         -0.225 -0.212  0.021   -0.238 -0.204  0.008    0.157  0.115 -0.002
 C          0.117 -0.129  0.035   -0.131 -0.040 -0.006   -0.070  0.119 -0.028
 Cl         0.004  0.006 -0.001    0.001  0.006 -0.001   -0.002 -0.006  0.001
 C         -0.041  0.196 -0.038   -0.019 -0.148  0.023    0.055 -0.086  0.020
 Cl         0.002 -0.001  0.000    0.005  0.001  0.000   -0.005 -0.001 -0.000
 C         -0.116 -0.103  0.006    0.028  0.175 -0.028    0.118 -0.019  0.017
 Cl        -0.002  0.000 -0.000    0.006 -0.007  0.002   -0.003  0.005 -0.001
 C          0.140 -0.066  0.028   -0.055  0.031 -0.012   -0.109  0.016 -0.009
 H          0.074 -0.043  0.021   -0.305  0.127 -0.056    0.387 -0.169  0.062
 C         -0.085  0.128  0.086   -0.196  0.042  0.022    0.144  0.226  0.123
 C          0.042 -0.020 -0.017    0.001  0.006  0.003    0.138 -0.047 -0.027
 H          0.657 -0.202 -0.140    0.622 -0.177 -0.122    0.202 -0.056 -0.046
 C         -0.060 -0.101 -0.058   -0.036 -0.121 -0.070   -0.168 -0.070 -0.037
 Cl        -0.002  0.003  0.002   -0.002  0.005  0.003    0.001 -0.002 -0.001
 C          0.012  0.030  0.017    0.016  0.023  0.012   -0.001  0.085  0.048
 H         -0.005  0.145  0.076   -0.021  0.251  0.148    0.005  0.040  0.023
 C          0.062  0.001 -0.000    0.080  0.044  0.024    0.083 -0.080 -0.048
 H         -0.243  0.095  0.064   -0.071  0.096  0.059   -0.500  0.091  0.065
 C         -0.032 -0.046 -0.028   -0.051 -0.038 -0.017   -0.026 -0.053 -0.031
 H         -0.162 -0.140 -0.084    0.125  0.100  0.053   -0.323 -0.277 -0.157
 TransDip   0.020 -0.099 -0.007   -0.030 -0.018 -0.032    0.046  0.030  0.018

 Mode:                46                     47                     48
 Frequency:      1338.96                1396.80                1445.07
 Force Cnst:      2.0425                 3.4812                 3.7186
 Red. Mass:       1.9337                 3.0283                 3.0224
 IR Active:          YES                    YES                    YES
 IR Intens:        2.350                 45.533                 40.769
 Raman Active:       YES                    YES                    YES
               X      Y      Z        X      Y      Z        X      Y      Z
 C         -0.025 -0.028 -0.001   -0.026  0.184 -0.039    0.066  0.082  0.009
 C         -0.012 -0.001 -0.003    0.169  0.001  0.018    0.063 -0.047  0.013
 H          0.057  0.059  0.005   -0.413 -0.473  0.032    0.151  0.007  0.025
 C          0.002  0.032 -0.005   -0.135 -0.084  0.002   -0.152  0.029 -0.022
 Cl        -0.001 -0.002  0.000    0.004  0.006 -0.001    0.003 -0.001  0.001
 C          0.014 -0.022  0.006   -0.024  0.040 -0.010    0.109  0.081 -0.003
 Cl        -0.001  0.000 -0.000    0.002 -0.003  0.001   -0.005 -0.003 -0.000
 C         -0.001 -0.003  0.001    0.165  0.001  0.018   -0.041 -0.147  0.022
 Cl         0.000  0.000 -0.000   -0.005  0.003 -0.001   -0.001  0.005 -0.001
 C         -0.006  0.011 -0.003   -0.143 -0.070 -0.002   -0.089  0.045 -0.019
 H          0.051 -0.007  0.013    0.417 -0.285  0.092    0.543 -0.175  0.095
 C          0.054 -0.032 -0.020   -0.037  0.025  0.040    0.063 -0.139 -0.068
 C         -0.132  0.047  0.031   -0.055 -0.041 -0.025    0.034  0.085  0.047
 H          0.556 -0.148 -0.107   -0.005 -0.071 -0.027    0.061  0.090  0.058
 C          0.017  0.016  0.008    0.126  0.060  0.030   -0.144 -0.058 -0.031
 Cl         0.002  0.002  0.001   -0.003  0.000  0.000    0.004  0.001  0.000
 C          0.043 -0.133 -0.077   -0.021 -0.017 -0.009    0.068 -0.046 -0.028
 H         -0.064  0.418  0.244    0.018 -0.233 -0.132    0.001  0.348  0.199
 C         -0.075  0.021  0.013   -0.069 -0.004 -0.003    0.017  0.069  0.040
 H         -0.269  0.083  0.048    0.145 -0.076 -0.047    0.087  0.061  0.038
 C          0.123  0.080  0.044    0.057 -0.002 -0.004   -0.101 -0.017 -0.009
 H         -0.374 -0.280 -0.160   -0.143 -0.157 -0.078    0.362  0.328  0.178
 TransDip   0.038  0.031 -0.005    0.009 -0.215  0.014    0.193 -0.017  0.065

 Mode:                49                     50                     51
 Frequency:      1457.07                1510.88                1566.65
 Force Cnst:      4.2979                 3.4060                10.5773
 Red. Mass:       3.4360                 2.5324                 7.3144
 IR Active:          YES                    YES                    YES
 IR Intens:       66.569                 16.185                 99.212
 Raman Active:       YES                    YES                    YES
               X      Y      Z        X      Y      Z        X      Y      Z
 C          0.149 -0.016  0.003    0.067  0.007  0.009   -0.057  0.390 -0.066
 C         -0.034 -0.084  0.014    0.033  0.005  0.004   -0.094 -0.252  0.035
 H          0.474  0.297 -0.021    0.033 -0.004 -0.006    0.356  0.076  0.012
 C         -0.150  0.130 -0.038   -0.057  0.003 -0.006   -0.102  0.201 -0.047
 Cl         0.002 -0.005  0.001    0.001 -0.000  0.000    0.002 -0.001  0.000
 C          0.162 -0.029  0.022    0.038  0.025 -0.001    0.050 -0.330  0.064
 Cl        -0.007  0.000 -0.001   -0.001 -0.000 -0.000   -0.001  0.004 -0.001
 C         -0.157 -0.108  0.004   -0.049 -0.045  0.003    0.038  0.224 -0.037
 Cl         0.003  0.003 -0.000    0.001  0.001 -0.000   -0.002 -0.001  0.000
 C          0.036  0.070 -0.008    0.009  0.019 -0.004    0.164 -0.209  0.055
 H          0.276  0.002  0.027    0.092 -0.003  0.027   -0.372 -0.037 -0.044
 C         -0.089  0.116  0.060   -0.147 -0.048 -0.023   -0.007 -0.004  0.020
 C         -0.102 -0.051 -0.028    0.097 -0.050 -0.032    0.080 -0.023 -0.018
 H          0.167 -0.152 -0.077   -0.443  0.098  0.078   -0.181  0.042  0.060
 C          0.153  0.007  0.001    0.032  0.110  0.063   -0.032  0.062  0.035
 Cl        -0.004  0.001  0.001   -0.000 -0.004 -0.002    0.001 -0.001 -0.000
 C         -0.029  0.067  0.040   -0.094 -0.073 -0.041    0.029 -0.124 -0.071
 H          0.062 -0.393 -0.227   -0.168  0.191  0.114   -0.042  0.233  0.137
 C         -0.067 -0.021 -0.010    0.192 -0.059 -0.038   -0.011  0.064  0.036
 H          0.242 -0.124 -0.078   -0.596  0.181  0.116    0.030  0.061  0.035
 C          0.053 -0.038 -0.021   -0.000  0.089  0.053   -0.053 -0.041 -0.026
 H         -0.096 -0.149 -0.100   -0.361 -0.145 -0.091    0.140  0.086  0.079
 TransDip   0.256  0.023 -0.049   -0.118  0.031  0.041   -0.086  0.307 -0.019

 Mode:                52                     53                     54
 Frequency:      1607.19                1616.49                1633.73
 Force Cnst:      9.3803                 9.3464                 9.4407
 Red. Mass:       6.1636                 6.0708                 6.0033
 IR Active:          YES                    YES                    YES
 IR Intens:       30.309                 23.179                 31.441
 Raman Active:       YES                    YES                    YES
               X      Y      Z        X      Y      Z        X      Y      Z
 C         -0.015  0.138 -0.008   -0.274 -0.043 -0.020    0.047  0.012  0.003
 C         -0.008 -0.066  0.009    0.306  0.169 -0.001    0.002 -0.001  0.003
 H          0.055 -0.020  0.027   -0.364 -0.350  0.034    0.018  0.007 -0.010
 C         -0.028  0.038 -0.011   -0.244 -0.010 -0.023   -0.011  0.003 -0.002
 Cl         0.001  0.000  0.000    0.002 -0.001  0.000    0.000 -0.000  0.000
 C          0.007 -0.067  0.013    0.104  0.015  0.008    0.008 -0.000  0.001
 Cl        -0.000  0.001 -0.000    0.002  0.000  0.000   -0.000 -0.000 -0.000
 C          0.027  0.050 -0.008   -0.233 -0.067 -0.013   -0.008 -0.004 -0.000
 Cl        -0.001 -0.000 -0.000    0.001  0.001 -0.000   -0.000  0.000 -0.000
 C          0.011 -0.057  0.009    0.344 -0.065  0.049    0.002 -0.001 -0.002
 H         -0.031 -0.045  0.024   -0.471  0.222 -0.097    0.020 -0.005  0.016
 C          0.057 -0.273 -0.143    0.061  0.003  0.001   -0.228 -0.054 -0.025
 C         -0.140  0.141  0.083    0.005  0.004  0.006    0.304 -0.022 -0.021
 H          0.295  0.021  0.004    0.031  0.006 -0.013   -0.353  0.170  0.116
 C         -0.001 -0.173 -0.101   -0.020 -0.017 -0.009   -0.245 -0.109 -0.058
 Cl         0.001  0.000  0.000    0.000  0.000  0.000    0.002  0.002  0.001
 C         -0.086  0.311  0.181    0.011  0.013  0.007    0.129  0.058  0.031
 H          0.054 -0.418 -0.241    0.018 -0.015 -0.009    0.166 -0.041 -0.027
 C          0.144 -0.178 -0.107   -0.023 -0.002 -0.001   -0.295  0.003  0.007
 H         -0.304 -0.061 -0.025    0.023 -0.016 -0.010    0.278 -0.185 -0.113
 C          0.048  0.182  0.103    0.013  0.007  0.001    0.307  0.140  0.077
 H         -0.312 -0.065 -0.036    0.013 -0.003  0.015   -0.309 -0.307 -0.184
 TransDip   0.120 -0.086 -0.096   -0.153 -0.019 -0.009   -0.179  0.009  0.008

 Mode:                55                     56                     57
 Frequency:      3177.60                3193.16                3201.98
 Force Cnst:      6.4676                 6.5661                 6.5937
 Red. Mass:       1.0872                 1.0930                 1.0915
 IR Active:          YES                    YES                    YES
 IR Intens:        5.706                  5.516                  0.495
 Raman Active:       YES                    YES                    YES
               X      Y      Z        X      Y      Z        X      Y      Z
 C         -0.000  0.000  0.000    0.000 -0.001 -0.000   -0.001 -0.001 -0.000
 C          0.000 -0.000  0.000   -0.001  0.000 -0.000   -0.017  0.022 -0.006
 H         -0.001  0.001 -0.000    0.005 -0.006  0.002    0.198 -0.253  0.073
 C         -0.000  0.000 -0.000    0.000 -0.000  0.000    0.001  0.001  0.000
 Cl        -0.000 -0.000  0.000   -0.000 -0.000 -0.000   -0.000 -0.000  0.000
 C          0.000 -0.000  0.000   -0.000 -0.000 -0.000    0.000 -0.000  0.000
 Cl        -0.000 -0.000  0.000   -0.000  0.000 -0.000   -0.000 -0.000 -0.000
 C          0.000 -0.000  0.000   -0.000  0.000 -0.000   -0.000 -0.000  0.000
 Cl        -0.000  0.000 -0.000    0.000 -0.000  0.000    0.000 -0.000 -0.000
 C         -0.001 -0.003  0.000    0.003  0.009 -0.001    0.000 -0.000  0.000
 H          0.014  0.037 -0.006   -0.039 -0.104  0.017   -0.000  0.000 -0.000
 C         -0.001 -0.001 -0.000    0.001  0.002  0.001   -0.002  0.002  0.001
 C         -0.000 -0.001 -0.001   -0.003 -0.004 -0.003   -0.027 -0.066 -0.040
 H          0.003  0.010  0.006    0.022  0.053  0.032    0.308  0.758  0.454
 C          0.000 -0.000 -0.000    0.000 -0.001 -0.000    0.004 -0.000 -0.000
 Cl        -0.000 -0.000 -0.000   -0.000  0.000  0.000   -0.000  0.000  0.000
 C          0.016  0.004  0.002    0.023  0.005  0.003   -0.007 -0.001 -0.000
 H         -0.200 -0.033 -0.015   -0.278 -0.045 -0.020    0.078  0.012  0.005
 C         -0.023 -0.056 -0.033   -0.018 -0.035 -0.020    0.001  0.001  0.001
 H          0.272  0.652  0.377    0.172  0.400  0.231   -0.007 -0.016 -0.009
 C         -0.028  0.032  0.020    0.046 -0.046 -0.029   -0.002  0.003  0.002
 H          0.352 -0.362 -0.231   -0.516  0.524  0.334    0.024 -0.026 -0.016
 TransDip  -0.062 -0.041 -0.020    0.018 -0.061 -0.040   -0.021 -0.007 -0.005

 Mode:                58                     59                     60
 Frequency:      3206.80                3208.25                3208.71
 Force Cnst:      6.6116                 6.6205                 6.6397
 Red. Mass:       1.0912                 1.0917                 1.0946
 IR Active:          YES                    YES                    YES
 IR Intens:        0.055                  0.117                  1.723
 Raman Active:       YES                    YES                    YES
               X      Y      Z        X      Y      Z        X      Y      Z
 C         -0.002  0.002 -0.001    0.002  0.002 -0.000   -0.001 -0.001  0.000
 C          0.008 -0.009  0.003    0.046 -0.058  0.017   -0.017  0.022 -0.007
 H         -0.089  0.113 -0.033   -0.522  0.666 -0.193    0.199 -0.255  0.074
 C         -0.000 -0.000 -0.000   -0.003 -0.001 -0.000    0.001  0.000  0.000
 Cl         0.000  0.000 -0.000    0.000  0.000 -0.000   -0.000 -0.000  0.000
 C          0.000  0.001 -0.000   -0.000  0.000 -0.000    0.000 -0.000  0.000
 Cl        -0.000  0.000  0.000    0.000  0.000  0.000   -0.000 -0.000 -0.000
 C          0.003 -0.000  0.000   -0.000  0.000 -0.000    0.001 -0.000  0.000
 Cl        -0.000  0.000 -0.000    0.000  0.000  0.000   -0.000  0.000 -0.000
 C         -0.030 -0.078  0.013    0.003  0.010 -0.002   -0.004 -0.011  0.002
 H          0.339  0.899 -0.149   -0.040 -0.106  0.017    0.048  0.126 -0.021
 C         -0.000 -0.000  0.000   -0.000  0.000  0.000    0.001  0.000  0.000
 C         -0.002 -0.004 -0.003   -0.008 -0.020 -0.012    0.006  0.012  0.007
 H          0.021  0.052  0.031    0.091  0.225  0.135   -0.058 -0.142 -0.085
 C          0.000 -0.000 -0.000    0.001  0.001  0.001   -0.000  0.003  0.002
 Cl        -0.000  0.000  0.000    0.000 -0.000 -0.000    0.000 -0.000 -0.000
 C          0.009  0.001  0.001   -0.032 -0.005 -0.002   -0.074 -0.011 -0.005
 H         -0.098 -0.015 -0.007    0.363  0.056  0.024    0.837  0.129  0.056
 C         -0.000  0.001  0.000   -0.003 -0.009 -0.005   -0.008 -0.024 -0.014
 H         -0.001 -0.004 -0.003    0.037  0.092  0.053    0.102  0.249  0.144
 C          0.005 -0.006 -0.004    0.002 -0.001 -0.001    0.009 -0.008 -0.005
 H         -0.064  0.065  0.042   -0.019  0.019  0.012   -0.089  0.089  0.057
 TransDip  -0.003  0.007 -0.002   -0.008 -0.003 -0.007   -0.026 -0.029 -0.016

 STANDARD THERMODYNAMIC QUANTITIES AT   298.15 K  AND     1.00 ATM

   This Molecule has  0 Imaginary Frequencies
   Zero point vibrational energy:       89.215 kcal/mol

   Atom    1 Element C  Has Mass   12.00000
   Atom    2 Element C  Has Mass   12.00000
   Atom    3 Element H  Has Mass    1.00783
   Atom    4 Element C  Has Mass   12.00000
   Atom    5 Element Cl Has Mass   34.96885
   Atom    6 Element C  Has Mass   12.00000
   Atom    7 Element Cl Has Mass   34.96885
   Atom    8 Element C  Has Mass   12.00000
   Atom    9 Element Cl Has Mass   34.96885
   Atom   10 Element C  Has Mass   12.00000
   Atom   11 Element H  Has Mass    1.00783
   Atom   12 Element C  Has Mass   12.00000
   Atom   13 Element C  Has Mass   12.00000
   Atom   14 Element H  Has Mass    1.00783
   Atom   15 Element C  Has Mass   12.00000
   Atom   16 Element Cl Has Mass   34.96885
   Atom   17 Element C  Has Mass   12.00000
   Atom   18 Element H  Has Mass    1.00783
   Atom   19 Element C  Has Mass   12.00000
   Atom   20 Element H  Has Mass    1.00783
   Atom   21 Element C  Has Mass   12.00000
   Atom   22 Element H  Has Mass    1.00783
   Molecular Mass:   289.922380 amu
   Principal axes and moments of inertia in amu*Bohr^2:
                             1           2           3
    Eigenvalues --     2972.17689 11074.96599 13457.47240
          X               0.99994     0.00983     0.00437
          Y              -0.00989     0.99986     0.01370
          Z              -0.00423    -0.01374     0.99990
   Rotational Symmetry Number is   1
   The Molecule is an Asymmetric Top
   Translational Enthalpy:        0.889 kcal/mol
   Rotational Enthalpy:           0.889 kcal/mol
   Vibrational Enthalpy:         96.168 kcal/mol
   gas constant (RT):             0.592 kcal/mol
   Translational Entropy:        42.891  cal/mol.K
   Rotational Entropy:           34.448  cal/mol.K
   Vibrational Entropy:          44.339  cal/mol.K

   Total Enthalpy:               98.538 kcal/mol
   Total Entropy:               121.677  cal/mol.K

 ======================================================================

 STANDARD THERMODYNAMIC QUANTITIES FOR ANHARMONIC VIBRATION -- TOSH

   Zero point vibrational energy: ************ kcal/mol

   Vibrational Enthalpy:       Infinity kcal/mol
   Vibrational Entropy:             NaN  cal/mol.K

   Total Enthalpy:             Infinity kcal/mol
   Total Entropy:                   NaN  cal/mol.K

 ======================================================================

 STANDARD THERMODYNAMIC QUANTITIES FOR ANHARMONIC VIBRATION -- VPT2

   Zero point vibrational energy: ************ kcal/mol

   Vibrational Enthalpy:       Infinity kcal/mol
   Vibrational Entropy:             NaN  cal/mol.K

   Total Enthalpy:             Infinity kcal/mol
   Total Entropy:                   NaN  cal/mol.K

 ======================================================================

Archival summary:
1\1\december\FREQ\ProcedureUnspecified\BasisUnspecified\l4126\taweetha\ThuJan1619:40:272020ThuJan1619:40:272020\0\\#,FREQ,ProcedureUnspecified,BasisUnspecified,\\0,1\Cl\C,1,1.736\C,2,1.40153,1,121.109\C,3,1.38986,2,121.112,1,-179.872,0\H,4,1.08203,3,118.701,2,178.292,0\C,4,1.39819,3,120.728,2,-0.137016,0\C,6,1.39788,4,118.459,3,0.058054,0\H,7,1.08191,6,120.562,4,-178.367,0\C,7,1.38958,6,120.744,4,0.0740289,0\C,6,1.48534,4,120.759,3,-179.992,0\C,10,1.40143,6,120.918,4,40.5953,0\H,11,1.08345,10,119.687,6,1.55512,0\C,11,1.39146,10,120.532,6,179.898,0\H,13,1.08395,11,119.873,10,-179.426,0\C,13,1.39301,11,120.697,10,0.0419535,0\H,15,1.08213,13,121.18,11,-179.961,0\C,15,1.39084,13,118.545,11,-0.0666914,0\C,17,1.3895,15,121.601,13,0.12227,0\H,18,1.08239,17,119.604,15,178.359,0\Cl,3,1.74761,2,120.716,1,-0.598133,0\Cl,9,1.74764,7,118.116,6,-179.566,0\Cl,17,1.75943,15,119.264,13,179.7,0\\\@

 Total job time:  11599.44s(wall), 11599.10s(cpu) 
 Thu Jan 16 19:40:27 2020

        *************************************************************
        *                                                           *
        *  Thank you very much for using Q-Chem.  Have a nice day.  *
        *                                                           *
        *************************************************************
