# Supplementary material for: Quantum Chemical Investigation of Polychlorinated Dibenzodioxins, Dibenzofurans and Biphenyls: Relative Stability and Planarity Analysis
Source: Molecules. 2020 Dec 3;25(23):5697. doi: 10.3390/molecules25235697 (PMC7730433; doi:10.3390/molecules25235697)
Supplement: Supplementary file 1 [file molecules-25-05697-s001.zip › PCB/B3LYP/HClClClHHHClHH.out]

                  Welcome to Q-Chem
     A Quantum Leap Into The Future Of Chemistry


 Q-Chem 5.2 (devel), Q-Chem, Inc., Pleasanton, CA (2019)

 Yihan Shao,  Zhengting Gan,  E. Epifanovsky,  A. T. B. Gilbert,  M. Wormit,  
 J. Kussmann,  A. W. Lange,  A. Behn,  Jia Deng,  Xintian Feng,  D. Ghosh,  
 M. Goldey,  P. R. Horn,  L. D. Jacobson,  I. Kaliman,  T. Kus,  A. Landau,  
 Jie Liu,  E. I. Proynov,  R. M. Richard,  R. P. Steele,  E. J. Sundstrom,  
 H. L. Woodcock III,  P. M. Zimmerman,  D. Zuev,  B. Albrecht,  E. Alguire,  
 S. A. Baeppler,  D. Barton,  Z. Benda,  Y. A. Bernard,  E. J. Berquist,  
 K. B. Bravaya,  H. Burton,  D. Casanova,  Chun-Min Chang,  Yunqing Chen,  
 A. Chien,  K. D. Closser,  M. P. Coons,  S. Coriani,  S. Dasgupta,  
 A. L. Dempwolff,  M. Diedenhofen,  Hainam Do,  R. G. Edgar,  Po-Tung Fang,  
 S. Faraji,  S. Fatehi,  Qingguo Feng,  K. D. Fenk,  J. Fosso-Tande,  
 J. Gayvert,  Qinghui Ge,  A. Ghysels,  G. Gidofalvi,  J. Gomes,  
 J. Gonthier,  A. Gunina,  D. Hait,  M. W. D. Hanson-Heine,  
 P. H. P. Harbach,  A. W. Hauser,  M. F. Herbst,  J. E. Herr,  
 E. G. Hohenstein,  Z. C. Holden,  Kerwin Hui,  B. C. Huynh,  T.-C. Jagau,  
 Hyunjun Ji,  B. Kaduk,  K. Khistyaev,  Jaehoon Kim,  P. Klunzinger,  K. Koh,  
 D. Kosenkov,  L. Koulias,  T. Kowalczyk,  C. M. Krauter,  A. Kunitsa,  
 Ka Un Lao,  A. Laurent,  K. V. Lawler,  Joonho Lee,  D. Lefrancois,  
 S. Lehtola,  D. S. Levine,  Yi-Pei Li,  You-Sheng Lin,  Fenglai Liu,  
 E. Livshits,  A. Luenser,  P. Manohar,  E. Mansoor,  S. F. Manzer,  
 Shan-Ping Mao,  Yuezhi Mao,  N. Mardirossian,  A. V. Marenich,  
 T. Markovich,  L. A. Martinez-Martinez,  S. A. Maurer,  N. J. Mayhall,  
 S. C. McKenzie,  J.-M. Mewes,  P. Morgante,  A. F. Morrison,  
 J. W. Mullinax,  K. Nanda,  T. S. Nguyen-Beck,  R. Olivares-Amaya,  
 J. A. Parkhill,  Zheng Pei,  T. M. Perrine,  F. Plasser,  P. Pokhilko,  
 S. Prager,  A. Prociuk,  E. Ramos,  D. R. Rehn,  F. Rob,  M. Scheurer,  
 M. Schneider,  N. Sergueev,  S. M. Sharada,  S. Sharma,  D. W. Small,  
 T. Stauch,  T. Stein,  Yu-Chuan Su,  A. J. W. Thom,  A. Tkatchenko,  
 T. Tsuchimochi,  N. M. Tubman,  L. Vogt,  M. L. Vidal,  O. Vydrov,  
 M. A. Watson,  J. Wenzel,  M. de Wergifosse,  T. A. Wesolowski,  A. White,  
 J. Witte,  A. Yamada,  Jun Yang,  K. Yao,  S. Yeganeh,  S. R. Yost,  
 Zhi-Qiang You,  A. Zech,  Igor Ying Zhang,  Xing Zhang,  Yan Zhao,  
 Ying Zhu,  B. R. Brooks,  G. K. L. Chan,  C. J. Cramer,  M. S. Gordon,  
 W. J. Hehre,  A. Klamt,  M. W. Schmidt,  C. D. Sherrill,  D. G. Truhlar,  
 A. Aspuru-Guzik,  R. Baer,  A. T. Bell,  N. A. Besley,  Jeng-Da Chai,  
 A. E. DePrince, III,  R. A. DiStasio Jr.,  A. Dreuw,  B. D. Dunietz,  
 T. R. Furlani,  Chao-Ping Hsu,  Yousung Jung,  Jing Kong,  D. S. Lambrecht,  
 WanZhen Liang,  C. Ochsenfeld,  V. A. Rassolov,  L. V. Slipchenko,  
 J. E. Subotnik,  T. Van Voorhis,  J. M. Herbert,  A. I. Krylov,  
 P. M. W. Gill,  M. Head-Gordon

 Contributors to earlier versions of Q-Chem not listed above: 
 R. D. Adamson,  B. Austin,  J. Baker,  G. J. O. Beran,  K. Brandhorst,  
 S. T. Brown,  E. F. C. Byrd,  A. K. Chakraborty,  C.-L. Cheng,  
 Siu Hung Chien,  D. M. Chipman,  D. L. Crittenden,  H. Dachsel,  
 R. J. Doerksen,  A. D. Dutoi,  L. Fusti-Molnar,  W. A. Goddard III,  
 A. Golubeva-Zadorozhnaya,  S. R. Gwaltney,  G. Hawkins,  A. Heyden,  
 S. Hirata,  G. Kedziora,  F. J. Keil,  C. Kelley,  Jihan Kim,  R. A. King,  
 R. Z. Khaliullin,  P. P. Korambath,  W. Kurlancheek,  A. M. Lee,  M. S. Lee,  
 S. V. Levchenko,  Ching Yeh Lin,  D. Liotard,  R. C. Lochan,  I. Lotan,  
 P. E. Maslen,  N. Nair,  D. P. O'Neill,  D. Neuhauser,  E. Neuscamman,  
 C. M. Oana,  R. Olson,  B. Peters,  R. Peverati,  P. A. Pieniazek,  
 Y. M. Rhee,  J. Ritchie,  M. A. Rohrdanz,  E. Rosta,  N. J. Russ,  
 H. F. Schaefer III,  N. E. Schultz,  N. Shenvi,  A. C. Simmonett,  A. Sodt,  
 D. Stuck,  K. S. Thanthiriwatte,  V. Vanovschi,  Tao Wang,  A. Warshel,  
 C. F. Williams,  Q. Wu,  X. Xu,  W. Zhang

 Please cite Q-Chem as follows:
 Y. Shao et al., Mol. Phys. 113, 184-215 (2015)
 DOI: 10.1080/00268976.2014.952696

 Q-Chem 5.2.1 for Intel X86 EM64T Linux

 Parts of Q-Chem use Armadillo 8.300.2 (Tropical Shenanigans).
 http://arma.sourceforge.net/

 Q-Chem begins on Thu Jan 16 15:36:59 2020  

Host: 
0

     Scratch files written to /scratch/taweetham/qchem16866//
NAlpha2: 146
NElect   146
Mult     1

 Q-Chem warning in module libgen/rem_setup.C, line 2168:

 Setting Thresh to 1e-14


Checking the input file for inconsistencies... 	...done.

--------------------------------------------------------------
User input:
--------------------------------------------------------------
$MOLECULE
0 1
C 
C  1 1.394960
H  2 CH 1 119.528007
C  2 1.386606 1 120.846377 3 178.766605 0
Cl  4 CCl 2 119.698148 1 -179.612229 0
C  4 1.387279 2 120.235871 1 -0.083363 0
Cl  6 CCl 4 120.254637 2 -179.958574 0
C  6 1.387279 4 119.490737 2 0.041992 0
Cl  8 CCl 6 120.064298 4 179.568218 0
C  8 1.386606 6 120.235863 4 0.041336 0
H  10 CH 8 119.614146 6 178.681836 0
C  1 1.488550 2 120.827489 3 1.275929 0
C  12 1.394960 1 120.827496 2 44.635695 0
H  13 CH 12 119.528011 1 1.275194 0
C  13 1.386606 12 120.846392 1 -179.957497 0
H  15 CH 13 119.698155 12 -179.612829 0
C  15 1.387278 13 120.235860 12 -0.083872 0
Cl  17 CCl 15 120.254633 13 -179.958492 0
C  17 1.387279 15 119.490737 13 0.041666 0
H  19 CH 17 120.064293 15 179.568399 0
C  19 1.386606 17 120.235874 15 0.041790 0
H  21 CH 19 119.614152 17 178.681599 0

CH=1.08273
CCl=1.75400
$END

$REM
   JOB_TYPE	OPTIMIZATION
   BASIS	6-311++G**
   METHOD	B3LYP
   SYM_IGNORE	TRUE
   SCF_GUESS_ALWAYS     TRUE
   SYM_IGNORE   TRUE
   S2THRESH     15
   THRESH       15
$END

--------------------------------------------------------------
 ----------------------------------------------------------------
             Standard Nuclear Orientation (Angstroms)
    I     Atom           X                Y                Z
 ----------------------------------------------------------------
    1      C       0.0000000000     0.0000000000     0.0000000000
    2      C       0.0000000000     0.0000000000     1.3949600000
    3      H       0.9420994930     0.0000000000     1.9285823367
    4      C      -1.1901880373     0.0256249026     2.1059255403
    5      Cl     -1.1548436435     0.0351778398     3.8595433764
    6      C      -2.4041742747     0.0535064326     1.4351028665
    7      Cl     -3.9099833729     0.0870232313     2.3339530118
    8      C      -2.4180259722     0.0546630380     0.0478935036
    9      Cl     -3.9445745286     0.0782926128    -0.8155919614
   10      C      -1.2274122092     0.0272853135    -0.6622934626
   11      H      -1.2503451014     0.0068111236    -1.7445869269
   12      C       1.2779219872    -0.0284629571    -0.7628147595
   13      C       2.3095886281    -0.8932703637    -0.3971844912
   14      H       2.1704206894    -1.5663256744     0.4394355459
   15      C       3.5004827568    -0.9194878930    -1.1069450245
   16      H       4.2865586447    -1.6026019117    -0.8107285686
   17      C       3.6821124948    -0.0819958503    -2.1978886372
   18      Cl      5.1879324501    -0.1155248115    -3.0967201401
   19      C       2.6636000698     0.7822218600    -2.5724593424
   20      H       2.7980411655     1.4448431951    -3.4181323354
   21      C       1.4736782845     0.8090230106    -1.8610916159
   22      H       0.6936781770     1.5025559907    -2.1490431582
 ----------------------------------------------------------------
 Nuclear Repulsion Energy =        1390.55691086 hartrees
 There are       73 alpha and       73 beta electrons
 Requested basis set is 6-311++G(d,p)
 There are 154 shells and 426 basis functions

 Total QAlloc Memory Limit   2000 MB
 Mega-Array Size       188 MB
 MEM_STATIC part       192 MB
 A cutoff of  1.0D-15 yielded   9221 shell pairs
 There are     75537 function pairs (     81036 Cartesian)
 Smallest overlap matrix eigenvalue = 3.11E-07
 Linear dependence detected in AO basis
 Number of orthogonalized atomic orbitals = 423
 Maximum deviation from orthogonality = 7.625E-10

 Scale SEOQF with 1.000000e-02/1.000000e-01/1.000000e-01

 Standard Electronic Orientation quadrupole field applied
 Nucleus-field energy     =    -0.0000000680 hartrees
 Guess from superposition of atomic densities
 Warning:  Energy on first SCF cycle will be non-variational
 SAD guess density has 146.000000 electrons

 -----------------------------------------------------------------------
  General SCF calculation program by
  Eric Jon Sundstrom, Paul Horn, Yuezhi Mao, Dmitri Zuev, Alec White,
  David Stuck, Shaama M.S., Shane Yost, Joonho Lee, David Small,
  Daniel Levine, Susi Lehtola, Hugh Burton, Evgeny Epifanovsky,
  Bang C. Huynh
 -----------------------------------------------------------------------
 Exchange:     0.2000 Hartree-Fock + 0.0800 Slater + 0.7200 B88
 Correlation:  0.1900 VWN1RPA + 0.8100 LYP
 Using SG-1 standard quadrature grid
 A restricted SCF calculation will be
 performed using DIIS
 SCF converges when DIIS error is below 1.0e-08
 ---------------------------------------
  Cycle       Energy         DIIS error
 ---------------------------------------
    1   -2305.7239665613      3.04e-02  
    2   -2301.7390689417      2.60e-03  
    3   -2301.6220809376      3.30e-03  
    4   -2301.8809514893      8.62e-04  
    5   -2301.8978012739      3.47e-04  
    6   -2301.9003917946      9.55e-05  
    7   -2301.9005724196      2.52e-05  
    8   -2301.9005837714      9.25e-06  
    9   -2301.9005857365      1.36e-06  
   10   -2301.9005857711      6.04e-07  
   11   -2301.9005857789      2.42e-07  
   12   -2301.9005857800      5.24e-08  
   13   -2301.9005857802      1.66e-08  
   14   -2301.9005857801      4.89e-09  Convergence criterion met
 ---------------------------------------
 SCF time:   CPU 512.02s  wall 512.00s 
 SCF   energy in the final basis set =    -2301.9005857801
 Total energy in the final basis set =    -2301.9005857801

 --------------------------------------------------------------

                    Orbital Energies (a.u.)
 --------------------------------------------------------------

 Alpha MOs
 -- Occupied --
********-101.5739-101.5720-101.5676 -10.2707 -10.2703 -10.2699 -10.2557
-10.2243 -10.2149 -10.2132 -10.2132 -10.2055 -10.2055 -10.2049 -10.2049
 -9.4884  -9.4884  -9.4865  -9.4821  -7.2533  -7.2531  -7.2515  -7.2467
 -7.2433  -7.2432  -7.2426  -7.2425  -7.2414  -7.2404  -7.2370  -7.2366
 -0.9496  -0.9154  -0.8963  -0.8805  -0.8628  -0.8465  -0.7867  -0.7838
 -0.7625  -0.7386  -0.6531  -0.6503  -0.6331  -0.6070  -0.5559  -0.5329
 -0.5203  -0.4948  -0.4944  -0.4761  -0.4640  -0.4587  -0.4555  -0.4492
 -0.4233  -0.4198  -0.4076  -0.3883  -0.3840  -0.3834  -0.3670  -0.3530
 -0.3507  -0.3397  -0.3387  -0.3303  -0.3141  -0.2882  -0.2856  -0.2740
 -0.2547
 -- Virtual --
 -0.0668  -0.0532  -0.0461  -0.0378  -0.0210  -0.0162  -0.0007   0.0033
  0.0043   0.0126   0.0167   0.0250   0.0287   0.0329   0.0344   0.0399
  0.0518   0.0596   0.0625   0.0672   0.0690   0.0790   0.0790   0.0817
  0.0834   0.0929   0.0936   0.0949   0.1024   0.1061   0.1075   0.1098
  0.1126   0.1144   0.1196   0.1199   0.1236   0.1280   0.1305   0.1320
  0.1324   0.1348   0.1390   0.1449   0.1461   0.1515   0.1576   0.1579
  0.1637   0.1688   0.1714   0.1783   0.1813   0.1858   0.1934   0.1948
  0.1998   0.2059   0.2087   0.2105   0.2196   0.2247   0.2278   0.2307
  0.2343   0.2385   0.2477   0.2522   0.2555   0.2597   0.2617   0.2640
  0.2757   0.2759   0.2790   0.2842   0.2849   0.2911   0.2915   0.2966
  0.2996   0.3001   0.3052   0.3096   0.3200   0.3211   0.3310   0.3388
  0.3451   0.3600   0.3634   0.3830   0.4257   0.4326   0.4373   0.4375
  0.4500   0.4547   0.4558   0.4623   0.4624   0.4768   0.4834   0.4901
  0.4969   0.5013   0.5055   0.5141   0.5307   0.5379   0.5446   0.5564
  0.5631   0.5686   0.5793   0.5857   0.5945   0.5946   0.5967   0.6059
  0.6179   0.6205   0.6283   0.6430   0.6461   0.6536   0.6603   0.6689
  0.6850   0.6852   0.6887   0.6935   0.7065   0.7201   0.7250   0.7508
  0.7535   0.7539   0.7595   0.8029   0.8138   0.8223   0.8308   0.8374
  0.8424   0.8479   0.8491   0.8524   0.8529   0.8550   0.8558   0.8571
  0.8579   0.8672   0.8742   0.8759   0.8840   0.8843   0.8902   0.9024
  0.9084   0.9224   0.9273   0.9320   0.9370   0.9472   0.9513   0.9514
  0.9630   0.9716   0.9757   0.9759   1.0005   1.0090   1.0162   1.0433
  1.0462   1.0622   1.0805   1.0880   1.1131   1.1350   1.1397   1.1409
  1.1819   1.2216   1.2256   1.2333   1.2432   1.2681   1.2781   1.2880
  1.2932   1.3229   1.3284   1.3458   1.3569   1.3838   1.4461   1.4859
  1.4984   1.5073   1.5181   1.5234   1.5272   1.5726   1.5782   1.5800
  1.5932   1.6171   1.6307   1.6452   1.6610   1.6784   1.7001   1.7200
  1.7403   1.7499   1.7527   1.8009   1.8101   1.8142   1.8307   1.8831
  1.8855   1.9086   1.9162   1.9195   1.9256   1.9272   1.9476   1.9556
  1.9609   1.9821   1.9913   2.0330   2.0389   2.0585   2.0654   2.0948
  2.1348   2.1373   2.2234   2.2334   2.2378   2.2531   2.2574   2.2706
  2.2760   2.2838   2.3011   2.3164   2.3184   2.3341   2.3905   2.4176
  2.4308   2.4412   2.4439   2.4530   2.4971   2.4988   2.5368   2.5423
  2.5536   2.6167   2.6267   2.6382   2.6509   2.6520   2.6744   2.7053
  2.7145   2.7260   2.7350   2.7399   2.7626   2.7673   2.7773   2.7795
  2.7876   2.8013   2.8296   2.8419   2.8530   2.8996   2.9134   2.9394
  2.9777   3.0126   3.0639   3.0870   3.0886   3.1399   3.1511   3.1840
  3.1904   3.2194   3.2298   3.3336   3.3693   3.3974   3.4436   3.4815
  3.5778   3.6331   3.6790   3.7141   3.7564   3.8369   3.9758   4.0043
  4.0893   4.1338   4.1388   4.4158   4.8090   4.8379   9.7363   9.7734
  9.7896   9.8120  23.3914  23.5924  23.8616  23.8895  23.9109  23.9551
 23.9898  24.0420  24.0486  24.0941  24.1245  24.1749  25.7782  25.8170
 25.8214  25.8943  26.0975  26.1112  26.1359  26.1748  26.4676  26.6170
 26.6453  26.8592 215.7247 215.7652 215.7855 215.8111
 --------------------------------------------------------------

          Ground-State Mulliken Net Atomic Charges

     Atom                 Charge (a.u.)
  ----------------------------------------
      1 C                     0.331041
      2 C                    -1.019882
      3 H                     0.207963
      4 C                    -0.290670
      5 Cl                    0.579622
      6 C                    -0.103967
      7 Cl                    0.629684
      8 C                    -0.283675
      9 Cl                    0.579333
     10 C                    -1.013725
     11 H                     0.207999
     12 C                     1.117763
     13 C                    -0.679954
     14 H                     0.174070
     15 C                    -0.674770
     16 H                     0.192425
     17 C                     0.612845
     18 Cl                    0.422731
     19 C                    -0.673117
     20 H                     0.192621
     21 C                    -0.682261
     22 H                     0.173923
  ----------------------------------------
  Sum of atomic charges =     0.000000

 -----------------------------------------------------------------
                    Cartesian Multipole Moments
 -----------------------------------------------------------------
    Charge (ESU x 10^10)
                 0.0000
    Dipole Moment (Debye)
         X       1.2583      Y      -0.0272      Z      -0.7503
       Tot       1.4653
    Quadrupole Moments (Debye-Ang)
        XX    -130.2803     XY      -1.9860     YY    -119.3379
        XZ       7.2680     YZ      -3.8964     ZZ    -122.2491
    Octopole Moments (Debye-Ang^2)
       XXX     -13.3218    XXY     -11.0886    XYY       8.4223
       YYY      -0.5366    XXZ      18.9759    XYZ      -6.8622
       YYZ      -4.4349    XZZ      -4.8914    YZZ      11.8589
       ZZZ      -8.6837
    Hexadecapole Moments (Debye-Ang^3)
      XXXX   -6753.3888   XXXY      52.0693   XXYY   -1143.4990
      XYYY      96.7500   YYYY    -272.9887   XXXZ    1599.3031
      XXYZ      -6.1679   XYYZ     499.0473   YYYZ      10.8079
      XXZZ   -1717.9254   XYZZ      60.4745   YYZZ    -609.9084
      XZZZ    1528.4972   YZZZ     -17.9425   ZZZZ   -3379.8854
 -----------------------------------------------------------------
 Calculating analytic gradient of the SCF energy
 Gradient of SCF Energy
            1           2           3           4           5           6
    1  -0.0016077  -0.0065759   0.0010812  -0.0054636  -0.0037220   0.0187431
    2   0.0000152   0.0006350  -0.0002266   0.0003140   0.0000633  -0.0004413
    3   0.0008407  -0.0031540  -0.0014330  -0.0060387   0.0031489  -0.0109900
            7           8           9          10          11          12
    1  -0.0037899   0.0029815  -0.0046223  -0.0003104   0.0017986   0.0069314
    2   0.0001074  -0.0002535   0.0001336  -0.0004132   0.0001125  -0.0003900
    3   0.0021962   0.0076580   0.0015556   0.0072273  -0.0000814  -0.0041379
           13          14          15          16          17          18
    1   0.0008080  -0.0009873  -0.0075027  -0.0006726   0.0029021   0.0003590
    2   0.0002531   0.0009307   0.0064140   0.0000796   0.0000317   0.0000021
    3  -0.0017502  -0.0003403  -0.0030070   0.0004700  -0.0017127  -0.0001868
           19          20          21          22
    1  -0.0013697  -0.0007153   0.0018256  -0.0000911
    2  -0.0063499  -0.0000273  -0.0001174  -0.0008733
    3   0.0081983   0.0003316   0.0002861   0.0009194
 Max gradient component =       1.874E-02
 RMS gradient           =       4.071E-03
 Gradient time:  CPU 183.73 s  wall 183.74 s
 Geometry Optimization Parameters
   NAtoms,    NIC,     NZ,  NCons,   NDum,   NFix, NCnnct, MaxDiis
       22     155      22       0       0       0       0       0


** GEOMETRY OPTIMIZATION IN DELOCALIZED INTERNAL COORDINATES **
   Searching for a Minimum

   Optimization Cycle:   1

                       Coordinates (Angstroms)
     ATOM                X               Y               Z
      1  C         0.0000000000    0.0000000000    0.0000000000
      2  C         0.0000000000    0.0000000000    1.3949600000
      3  H         0.9420994930    0.0000000000    1.9285823367
      4  C        -1.1901880373    0.0256249026    2.1059255403
      5  Cl       -1.1548436435    0.0351778398    3.8595433764
      6  C        -2.4041742747    0.0535064326    1.4351028665
      7  Cl       -3.9099833729    0.0870232313    2.3339530118
      8  C        -2.4180259722    0.0546630380    0.0478935036
      9  Cl       -3.9445745286    0.0782926128   -0.8155919614
     10  C        -1.2274122092    0.0272853135   -0.6622934626
     11  H        -1.2503451014    0.0068111236   -1.7445869269
     12  C         1.2779219872   -0.0284629571   -0.7628147595
     13  C         2.3095886281   -0.8932703637   -0.3971844912
     14  H         2.1704206894   -1.5663256744    0.4394355459
     15  C         3.5004827568   -0.9194878930   -1.1069450245
     16  H         4.2865586447   -1.6026019117   -0.8107285686
     17  C         3.6821124948   -0.0819958503   -2.1978886372
     18  Cl        5.1879324501   -0.1155248115   -3.0967201401
     19  C         2.6636000698    0.7822218600   -2.5724593424
     20  H         2.7980411655    1.4448431951   -3.4181323354
     21  C         1.4736782845    0.8090230106   -1.8610916159
     22  H         0.6936781770    1.5025559907   -2.1490431582
   Point Group: c1    Number of degrees of freedom:    60


   Energy is  -2301.900585780


 Attempting to generate delocalized internal coordinates
 Initial Hessian constructed with Jon Baker's OPTIMIZE code

 60 Hessian modes will be used to form the next step
  Hessian Eigenvalues:
     0.010693    0.019215    0.019215    0.023207    0.023207    0.023578
     0.023578    0.023676    0.023677    0.023938    0.023938    0.024090
     0.024090    0.024114    0.024114    0.024135    0.024136    0.024142
     0.024143    0.159962    0.159963    0.159968    0.159969    0.159995
     0.159996    0.220003    0.229698    0.234791    0.234835    0.240002
     0.249991    0.249992    0.250000    0.250000    0.250000    0.250000
     0.250000    0.301033    0.301033    0.301033    0.301033    0.336089
     0.356665    0.356665    0.356665    0.356665    0.356665    0.356665
     0.429243    0.429997    0.430746    0.432122    0.467748    0.467798
     0.472150    0.472166    0.478203    0.478204    0.479142    0.479142

 Minimum search - taking simple RFO step
 Searching for Lamda that Minimizes Along All modes
 Value Taken    Lamda =  -0.00262213
 Step Taken.  Stepsize is  0.110544

                             Maximum     Tolerance    Cnvgd?
         Gradient           0.017874      0.000300      NO
         Displacement       0.058133      0.001200      NO
         Energy change     *********      0.000001      NO


 New Cartesian Coordinates Obtained by Inverse Iteration

 Displacement from previous Coordinates is:  0.261667
 ----------------------------------------------------------------
             Standard Nuclear Orientation (Angstroms)
    I     Atom           X                Y                Z
 ----------------------------------------------------------------
    1      C      -0.0041032733     0.0034547020    -0.0001275689
    2      C       0.0005698088    -0.0133946949     1.3978732566
    3      H       0.9375880609    -0.0221590241     1.9395967751
    4      C      -1.1906616841     0.0081169318     2.1119876934
    5      Cl     -1.1008835556    -0.0053962789     3.8582665110
    6      C      -2.4252014470     0.0519791768     1.4486380835
    7      Cl     -3.9231898560     0.0803557421     2.3458650002
    8      C      -2.4256634930     0.0714496788     0.0466890244
    9      Cl     -3.9221196499     0.1114334124    -0.8564541233
   10      C      -1.2332016777     0.0451827975    -0.6659834793
   11      H      -1.2678200060     0.0352121274    -1.7480583057
   12      C       1.2716844036    -0.0256990458    -0.7611436604
   13      C       2.3146521828    -0.8811930820    -0.3796235274
   14      H       2.1845983795    -1.5464379917     0.4660270530
   15      C       3.5116414462    -0.9139267740    -1.0873526600
   16      H       4.3068041501    -1.5859224234    -0.7877609421
   17      C       3.6753270209    -0.0833027807    -2.1921525395
   18      Cl      5.1814172243    -0.1195971199    -3.0890486135
   19      C       2.6562467715     0.7762620709    -2.5922621526
   20      H       2.7953102753     1.4260949541    -3.4477391679
   21      C       1.4628387543     0.7999746531    -1.8777135482
   22      H       0.6807338655     1.4868720572    -2.1796073510
 ----------------------------------------------------------------
 Nuclear Repulsion Energy =        1387.91092904 hartrees
 There are       73 alpha and       73 beta electrons
 Applying Cartesian multipole field
    Component          Value
    ---------          -----
     (2,0,0)        1.00000E-12
     (0,2,0)        2.00000E-11
     (0,0,2)       -3.00000E-11
 Nucleus-field energy     =    -0.0000000683 hartrees
 Requested basis set is 6-311++G(d,p)
 There are 154 shells and 426 basis functions
 A cutoff of  1.0D-15 yielded   9226 shell pairs
 There are     75528 function pairs (     81027 Cartesian)
 Smallest overlap matrix eigenvalue = 3.12E-07
 Linear dependence detected in AO basis
 Number of orthogonalized atomic orbitals = 423
 Maximum deviation from orthogonality = 3.807E-10
 Guess from superposition of atomic densities
 Warning:  Energy on first SCF cycle will be non-variational
 SAD guess density has 146.000000 electrons

 -----------------------------------------------------------------------
  General SCF calculation program by
  Eric Jon Sundstrom, Paul Horn, Yuezhi Mao, Dmitri Zuev, Alec White,
  David Stuck, Shaama M.S., Shane Yost, Joonho Lee, David Small,
  Daniel Levine, Susi Lehtola, Hugh Burton, Evgeny Epifanovsky,
  Bang C. Huynh
 -----------------------------------------------------------------------
 Exchange:     0.2000 Hartree-Fock + 0.0800 Slater + 0.7200 B88
 Correlation:  0.1900 VWN1RPA + 0.8100 LYP
 Using SG-1 standard quadrature grid
 A restricted SCF calculation will be
 performed using DIIS
 SCF converges when DIIS error is below 1.0e-08
 ---------------------------------------
  Cycle       Energy         DIIS error
 ---------------------------------------
    1   -2305.6515344951      3.02e-02  
    2   -2301.7427044971      2.58e-03  
    3   -2301.6200143553      3.31e-03  
    4   -2301.8807115309      8.97e-04  
    5   -2301.8992275151      3.40e-04  
    6   -2301.9017035182      9.51e-05  
    7   -2301.9018828494      2.53e-05  
    8   -2301.9018942655      9.54e-06  
    9   -2301.9018963217      1.68e-06  
   10   -2301.9018963681      9.62e-07  
   11   -2301.9018963901      1.94e-07  
   12   -2301.9018963911      5.24e-08  
   13   -2301.9018963911      1.85e-08  
   14   -2301.9018963911      4.84e-09  Convergence criterion met
 ---------------------------------------
 SCF time:   CPU 512.38s  wall 512.00s 
 SCF   energy in the final basis set =    -2301.9018963911
 Total energy in the final basis set =    -2301.9018963911

 --------------------------------------------------------------

                    Orbital Energies (a.u.)
 --------------------------------------------------------------

 Alpha MOs
 -- Occupied --
********-101.5742-101.5742-101.5664 -10.2733 -10.2714 -10.2714 -10.2563
-10.2246 -10.2162 -10.2132 -10.2130 -10.2068 -10.2068 -10.2063 -10.2062
 -9.4887  -9.4887  -9.4887  -9.4810  -7.2537  -7.2536  -7.2534  -7.2456
 -7.2437  -7.2436  -7.2436  -7.2430  -7.2428  -7.2427  -7.2359  -7.2355
 -0.9472  -0.9137  -0.8975  -0.8802  -0.8648  -0.8448  -0.7844  -0.7831
 -0.7607  -0.7361  -0.6518  -0.6499  -0.6305  -0.6063  -0.5549  -0.5312
 -0.5195  -0.4961  -0.4923  -0.4766  -0.4638  -0.4588  -0.4558  -0.4474
 -0.4230  -0.4185  -0.4086  -0.3882  -0.3847  -0.3840  -0.3676  -0.3538
 -0.3489  -0.3394  -0.3379  -0.3293  -0.3181  -0.2879  -0.2845  -0.2727
 -0.2525
 -- Virtual --
 -0.0688  -0.0533  -0.0461  -0.0357  -0.0214  -0.0160  -0.0008   0.0040
  0.0048   0.0136   0.0177   0.0237   0.0286   0.0329   0.0351   0.0394
  0.0518   0.0598   0.0621   0.0669   0.0683   0.0778   0.0792   0.0820
  0.0834   0.0933   0.0938   0.0952   0.1013   0.1059   0.1072   0.1090
  0.1125   0.1149   0.1195   0.1207   0.1242   0.1278   0.1308   0.1318
  0.1329   0.1344   0.1392   0.1453   0.1462   0.1506   0.1579   0.1584
  0.1630   0.1669   0.1715   0.1766   0.1802   0.1845   0.1928   0.1950
  0.1995   0.2057   0.2087   0.2099   0.2198   0.2247   0.2276   0.2302
  0.2342   0.2384   0.2467   0.2506   0.2541   0.2580   0.2593   0.2634
  0.2746   0.2758   0.2764   0.2829   0.2835   0.2894   0.2895   0.2965
  0.2998   0.3001   0.3031   0.3094   0.3181   0.3218   0.3300   0.3395
  0.3444   0.3589   0.3634   0.3820   0.4259   0.4299   0.4372   0.4382
  0.4493   0.4528   0.4559   0.4609   0.4623   0.4733   0.4825   0.4904
  0.4937   0.4998   0.5025   0.5131   0.5290   0.5373   0.5433   0.5533
  0.5629   0.5697   0.5805   0.5848   0.5932   0.5942   0.5946   0.6048
  0.6175   0.6201   0.6252   0.6389   0.6476   0.6519   0.6599   0.6656
  0.6807   0.6837   0.6891   0.6899   0.7049   0.7221   0.7229   0.7513
  0.7529   0.7537   0.7583   0.8000   0.8130   0.8206   0.8287   0.8337
  0.8397   0.8454   0.8484   0.8500   0.8513   0.8552   0.8554   0.8575
  0.8606   0.8691   0.8709   0.8769   0.8841   0.8844   0.8924   0.8970
  0.9076   0.9206   0.9209   0.9315   0.9378   0.9463   0.9506   0.9518
  0.9621   0.9719   0.9761   0.9781   1.0013   1.0076   1.0163   1.0430
  1.0461   1.0625   1.0740   1.0861   1.1111   1.1335   1.1342   1.1375
  1.1807   1.2197   1.2249   1.2336   1.2400   1.2683   1.2821   1.2841
  1.2937   1.3203   1.3258   1.3424   1.3623   1.3895   1.4447   1.4799
  1.4928   1.5062   1.5085   1.5210   1.5253   1.5681   1.5735   1.5788
  1.5918   1.6117   1.6294   1.6448   1.6581   1.6764   1.6968   1.7156
  1.7375   1.7451   1.7516   1.7969   1.8049   1.8097   1.8275   1.8774
  1.8792   1.9057   1.9090   1.9162   1.9248   1.9251   1.9401   1.9536
  1.9549   1.9802   1.9883   2.0312   2.0368   2.0531   2.0630   2.0895
  2.1313   2.1340   2.2224   2.2310   2.2367   2.2512   2.2568   2.2667
  2.2772   2.2823   2.3002   2.3079   2.3197   2.3266   2.3855   2.4125
  2.4253   2.4373   2.4420   2.4464   2.4924   2.4978   2.5283   2.5354
  2.5513   2.6115   2.6164   2.6342   2.6474   2.6481   2.6712   2.7048
  2.7120   2.7233   2.7302   2.7383   2.7575   2.7679   2.7732   2.7783
  2.7870   2.7980   2.8293   2.8412   2.8512   2.8983   2.9109   2.9278
  2.9746   3.0076   3.0596   3.0828   3.0846   3.1338   3.1387   3.1732
  3.1845   3.2160   3.2232   3.3239   3.3594   3.3859   3.4362   3.4744
  3.5676   3.6239   3.6711   3.7087   3.7457   3.8232   3.9755   3.9944
  4.0910   4.1368   4.1373   4.4199   4.7977   4.8274   9.7434   9.7739
  9.7898   9.8072  23.3967  23.5944  23.8352  23.8774  23.8980  23.9440
 23.9533  24.0201  24.0390  24.0774  24.1100  24.1551  25.7749  25.8173
 25.8221  25.8955  26.0875  26.1069  26.1375  26.1917  26.4613  26.6051
 26.6315  26.8592 215.7327 215.7655 215.7852 215.8052
 --------------------------------------------------------------

          Ground-State Mulliken Net Atomic Charges

     Atom                 Charge (a.u.)
  ----------------------------------------
      1 C                     0.180358
      2 C                    -1.039298
      3 H                     0.207138
      4 C                    -0.329482
      5 Cl                    0.591036
      6 C                     0.137737
      7 Cl                    0.609883
      8 C                    -0.322220
      9 Cl                    0.591045
     10 C                    -1.044136
     11 H                     0.206630
     12 C                     1.160130
     13 C                    -0.692056
     14 H                     0.172725
     15 C                    -0.674401
     16 H                     0.193440
     17 C                     0.608155
     18 Cl                    0.425994
     19 C                    -0.684370
     20 H                     0.193744
     21 C                    -0.665020
     22 H                     0.172970
  ----------------------------------------
  Sum of atomic charges =     0.000000

 -----------------------------------------------------------------
                    Cartesian Multipole Moments
 -----------------------------------------------------------------
    Charge (ESU x 10^10)
                 0.0000
    Dipole Moment (Debye)
         X       1.1799      Y      -0.0204      Z      -0.7096
       Tot       1.3769
    Quadrupole Moments (Debye-Ang)
        XX    -130.1540     XY      -2.0379     YY    -119.5195
        XZ       7.3397     YZ      -4.0009     ZZ    -122.0304
    Octopole Moments (Debye-Ang^2)
       XXX     -16.1083    XXY     -11.2130    XYY       7.8162
       YYY      -0.0018    XXZ      20.6560    XYZ      -7.1282
       YYZ      -4.1630    XZZ      -5.7985    YZZ      12.4415
       ZZZ      -8.7329
    Hexadecapole Moments (Debye-Ang^3)
      XXXX   -6744.9676   XXXY      54.3264   XXYY   -1140.8013
      XYYY     100.9406   YYYY    -271.5912   XXXZ    1588.9963
      XXYZ      -4.0259   XYYZ     494.8720   YYYZ      20.5731
      XXZZ   -1717.5577   XYZZ      62.4257   YYZZ    -611.4185
      XZZZ    1518.6328   YZZZ     -11.1251   ZZZZ   -3389.6853
 -----------------------------------------------------------------
 Calculating analytic gradient of the SCF energy
 Gradient of SCF Energy
            1           2           3           4           5           6
    1  -0.0008173  -0.0007318   0.0005305   0.0002535   0.0007633   0.0041954
    2   0.0000591   0.0004324  -0.0001483  -0.0000319  -0.0000295  -0.0000687
    3   0.0006129   0.0008082  -0.0002860   0.0008007   0.0005740  -0.0024855
            7           8           9          10          11          12
    1  -0.0033545  -0.0005998  -0.0001575  -0.0011575   0.0005172   0.0009333
    2   0.0000639   0.0000127   0.0000331  -0.0003894   0.0000846  -0.0001411
    3   0.0019486  -0.0005591  -0.0009744   0.0002189  -0.0003732  -0.0005027
           13          14          15          16          17          18
    1   0.0002765  -0.0000292  -0.0009363   0.0001404   0.0020958  -0.0010416
    2  -0.0010658   0.0000618   0.0007049  -0.0004122  -0.0000734   0.0000290
    3   0.0005393   0.0000311  -0.0003510   0.0004387  -0.0011932   0.0006395
           19          20          21          22
    1  -0.0002166  -0.0002848  -0.0003817   0.0000028
    2  -0.0006189   0.0004046   0.0011533  -0.0000600
    3   0.0009838  -0.0003221  -0.0005412  -0.0000074
 Max gradient component =       4.195E-03
 RMS gradient           =       9.710E-04
 Gradient time:  CPU 185.40 s  wall 185.41 s
 Geometry Optimization Parameters
   NAtoms,    NIC,     NZ,  NCons,   NDum,   NFix, NCnnct, MaxDiis
       22     155      22       0       0       0       0       0

 Cartesian Hessian Update
 Hessian updated using BFGS update


** GEOMETRY OPTIMIZATION IN DELOCALIZED INTERNAL COORDINATES **
   Searching for a Minimum

   Optimization Cycle:   2

                       Coordinates (Angstroms)
     ATOM                X               Y               Z
      1  C        -0.0041032733    0.0034547020   -0.0001275689
      2  C         0.0005698088   -0.0133946949    1.3978732566
      3  H         0.9375880609   -0.0221590241    1.9395967751
      4  C        -1.1906616841    0.0081169318    2.1119876934
      5  Cl       -1.1008835556   -0.0053962789    3.8582665110
      6  C        -2.4252014470    0.0519791768    1.4486380835
      7  Cl       -3.9231898560    0.0803557421    2.3458650002
      8  C        -2.4256634930    0.0714496788    0.0466890244
      9  Cl       -3.9221196499    0.1114334124   -0.8564541233
     10  C        -1.2332016777    0.0451827975   -0.6659834793
     11  H        -1.2678200060    0.0352121274   -1.7480583057
     12  C         1.2716844036   -0.0256990458   -0.7611436604
     13  C         2.3146521828   -0.8811930820   -0.3796235274
     14  H         2.1845983795   -1.5464379917    0.4660270530
     15  C         3.5116414462   -0.9139267740   -1.0873526600
     16  H         4.3068041501   -1.5859224234   -0.7877609421
     17  C         3.6753270209   -0.0833027807   -2.1921525395
     18  Cl        5.1814172243   -0.1195971199   -3.0890486135
     19  C         2.6562467715    0.7762620709   -2.5922621526
     20  H         2.7953102753    1.4260949541   -3.4477391679
     21  C         1.4628387543    0.7999746531   -1.8777135482
     22  H         0.6807338655    1.4868720572   -2.1796073510
   Point Group: c1    Number of degrees of freedom:    60


   Energy is  -2301.901896391

 Hessian updated using BFGS update

 51 Hessian modes will be used to form the next step
  Hessian Eigenvalues:
     0.010486    0.019214    0.019216    0.023204    0.023207    0.023552
     0.023579    0.023677    0.023677    0.023936    0.023940    0.024090
     0.024090    0.024114    0.024114    0.024133    0.024136    0.024142
     0.024143    0.154341    0.159968    0.159969    0.159976    0.159996
     0.160216    0.216300    0.220003    0.234791    0.235006    0.237986
     0.243598    0.249992    0.250000    0.266196    0.293892    0.305287
     0.335636    0.356485    0.357109    0.429241    0.429683    0.432120
     0.435798    0.467743    0.467794    0.472152    0.476244    0.478203
     0.478205    0.478959    0.520772

 Minimum search - taking simple RFO step
 Searching for Lamda that Minimizes Along All modes
 Value Taken    Lamda =  -0.00016361
 Step Taken.  Stepsize is  0.060372

                             Maximum     Tolerance    Cnvgd?
         Gradient           0.002764      0.000300      NO
         Displacement       0.047774      0.001200      NO
         Energy change     -0.001311      0.000001      NO


 New Cartesian Coordinates Obtained by Inverse Iteration

 Displacement from previous Coordinates is:  0.188026
 ----------------------------------------------------------------
             Standard Nuclear Orientation (Angstroms)
    I     Atom           X                Y                Z
 ----------------------------------------------------------------
    1      C      -0.0028075228     0.0050067774    -0.0009674108
    2      C      -0.0003635827    -0.0270074285     1.3969880907
    3      H       0.9332175184    -0.0445944790     1.9434118846
    4      C      -1.1932240388    -0.0068554093     2.1100925593
    5      Cl     -1.1089134549    -0.0397250209     3.8549793362
    6      C      -2.4283700791     0.0509294363     1.4505098375
    7      Cl     -3.9198816397     0.0768742338     2.3444002070
    8      C      -2.4248638910     0.0861416320     0.0495696622
    9      Cl     -3.9222395455     0.1430340762    -0.8483098900
   10      C      -1.2324643005     0.0612507792    -0.6650059405
   11      H      -1.2726235139     0.0615092586    -1.7464063750
   12      C       1.2721213162    -0.0242027334    -0.7611708693
   13      C       2.3219580422    -0.8667329500    -0.3696330697
   14      H       2.1969995637    -1.5228695854     0.4839676259
   15      C       3.5198135529    -0.9016288911    -1.0766379222
   16      H       4.3207867631    -1.5631278621    -0.7716614419
   17      C       3.6749698434    -0.0841541445    -2.1921166986
   18      Cl      5.1826174118    -0.1221335787    -3.0904719058
   19      C       2.6513100562     0.7634076213    -2.6048664141
   20      H       2.7885984013     1.4016864977    -3.4684562133
   21      C       1.4582063061     0.7871589044    -1.8889475756
   22      H       0.6717204947     1.4653919554    -2.1993517191
 ----------------------------------------------------------------
 Nuclear Repulsion Energy =        1388.60759310 hartrees
 There are       73 alpha and       73 beta electrons
 Applying Cartesian multipole field
    Component          Value
    ---------          -----
     (2,0,0)        1.00000E-12
     (0,2,0)        2.00000E-11
     (0,0,2)       -3.00000E-11
 Nucleus-field energy     =    -0.0000000683 hartrees
 Requested basis set is 6-311++G(d,p)
 There are 154 shells and 426 basis functions
 A cutoff of  1.0D-15 yielded   9223 shell pairs
 There are     75491 function pairs (     80990 Cartesian)
 Smallest overlap matrix eigenvalue = 3.08E-07
 Linear dependence detected in AO basis
 Number of orthogonalized atomic orbitals = 422
 Maximum deviation from orthogonality = 2.596E-10
 Guess from superposition of atomic densities
 Warning:  Energy on first SCF cycle will be non-variational
 SAD guess density has 146.000000 electrons

 -----------------------------------------------------------------------
  General SCF calculation program by
  Eric Jon Sundstrom, Paul Horn, Yuezhi Mao, Dmitri Zuev, Alec White,
  David Stuck, Shaama M.S., Shane Yost, Joonho Lee, David Small,
  Daniel Levine, Susi Lehtola, Hugh Burton, Evgeny Epifanovsky,
  Bang C. Huynh
 -----------------------------------------------------------------------
 Exchange:     0.2000 Hartree-Fock + 0.0800 Slater + 0.7200 B88
 Correlation:  0.1900 VWN1RPA + 0.8100 LYP
 Using SG-1 standard quadrature grid
 A restricted SCF calculation will be
 performed using DIIS
 SCF converges when DIIS error is below 1.0e-08
 ---------------------------------------
  Cycle       Energy         DIIS error
 ---------------------------------------
    1   -2305.6626164211      3.03e-02  
    2   -2301.7430649675      2.58e-03  
    3   -2301.6217135207      3.31e-03  
    4   -2301.8808828231      8.96e-04  
    5   -2301.8992792133      3.41e-04  
    6   -2301.9017507361      9.53e-05  
    7   -2301.9019296029      2.53e-05  
    8   -2301.9019409934      9.55e-06  
    9   -2301.9019430416      1.69e-06  
   10   -2301.9019430888      9.67e-07  
   11   -2301.9019431111      1.94e-07  
   12   -2301.9019431118      5.26e-08  
   13   -2301.9019431119      1.84e-08  
   14   -2301.9019431118      4.76e-09  Convergence criterion met
 ---------------------------------------
 SCF time:   CPU 514.51s  wall 514.00s 
 SCF   energy in the final basis set =    -2301.9019431118
 Total energy in the final basis set =    -2301.9019431118

 --------------------------------------------------------------

                    Orbital Energies (a.u.)
 --------------------------------------------------------------

 Alpha MOs
 -- Occupied --
********-101.5739-101.5739-101.5662 -10.2726 -10.2711 -10.2709 -10.2563
-10.2248 -10.2162 -10.2131 -10.2129 -10.2069 -10.2068 -10.2063 -10.2063
 -9.4893  -9.4885  -9.4885  -9.4808  -7.2542  -7.2534  -7.2532  -7.2453
 -7.2442  -7.2434  -7.2434  -7.2432  -7.2428  -7.2426  -7.2357  -7.2352
 -0.9480  -0.9136  -0.8977  -0.8809  -0.8653  -0.8446  -0.7845  -0.7831
 -0.7602  -0.7362  -0.6521  -0.6500  -0.6303  -0.6062  -0.5552  -0.5313
 -0.5197  -0.4963  -0.4917  -0.4767  -0.4636  -0.4595  -0.4559  -0.4477
 -0.4231  -0.4185  -0.4089  -0.3884  -0.3847  -0.3838  -0.3684  -0.3541
 -0.3492  -0.3394  -0.3376  -0.3291  -0.3180  -0.2878  -0.2848  -0.2723
 -0.2521
 -- Virtual --
 -0.0693  -0.0533  -0.0460  -0.0346  -0.0205  -0.0160  -0.0008   0.0039
  0.0047   0.0139   0.0184   0.0241   0.0292   0.0331   0.0359   0.0390
  0.0521   0.0601   0.0621   0.0666   0.0683   0.0781   0.0795   0.0821
  0.0836   0.0938   0.0943   0.0956   0.1017   0.1060   0.1072   0.1090
  0.1124   0.1150   0.1197   0.1214   0.1246   0.1278   0.1312   0.1321
  0.1330   0.1355   0.1400   0.1464   0.1501   0.1510   0.1581   0.1588
  0.1629   0.1668   0.1748   0.1769   0.1805   0.1854   0.1927   0.1951
  0.2000   0.2063   0.2082   0.2104   0.2243   0.2247   0.2298   0.2317
  0.2343   0.2388   0.2463   0.2513   0.2541   0.2586   0.2633   0.2642
  0.2757   0.2757   0.2763   0.2829   0.2832   0.2910   0.2918   0.2961
  0.3006   0.3035   0.3095   0.3190   0.3198   0.3299   0.3401   0.3447
  0.3578   0.3640   0.3820   0.4259   0.4271   0.4363   0.4387   0.4499
  0.4503   0.4548   0.4562   0.4624   0.4726   0.4801   0.4876   0.4938
  0.4996   0.5028   0.5116   0.5295   0.5343   0.5403   0.5513   0.5623
  0.5700   0.5784   0.5807   0.5915   0.5947   0.5955   0.6021   0.6088
  0.6188   0.6239   0.6390   0.6469   0.6512   0.6514   0.6651   0.6792
  0.6836   0.6886   0.6897   0.7040   0.7203   0.7234   0.7466   0.7513
  0.7537   0.7587   0.7943   0.8131   0.8202   0.8286   0.8327   0.8336
  0.8451   0.8483   0.8508   0.8511   0.8526   0.8554   0.8565   0.8576
  0.8639   0.8693   0.8767   0.8795   0.8840   0.8925   0.8974   0.9060
  0.9078   0.9205   0.9316   0.9387   0.9455   0.9502   0.9510   0.9608
  0.9724   0.9758   0.9801   1.0006   1.0074   1.0174   1.0431   1.0479
  1.0635   1.0736   1.0867   1.1108   1.1339   1.1343   1.1366   1.1808
  1.2202   1.2255   1.2342   1.2405   1.2695   1.2824   1.2853   1.2946
  1.3202   1.3234   1.3434   1.3604   1.3902   1.4444   1.4782   1.4907
  1.5011   1.5081   1.5205   1.5255   1.5669   1.5723   1.5790   1.5923
  1.6113   1.6294   1.6470   1.6577   1.6764   1.6957   1.7144   1.7375
  1.7437   1.7521   1.7988   1.8050   1.8106   1.8286   1.8765   1.8782
  1.9049   1.9081   1.9164   1.9231   1.9244   1.9388   1.9530   1.9537
  1.9814   1.9910   2.0323   2.0378   2.0527   2.0635   2.0886   2.1311
  2.1360   2.2244   2.2300   2.2381   2.2495   2.2571   2.2660   2.2790
  2.2828   2.3002   2.3075   2.3198   2.3269   2.3812   2.4092   2.4259
  2.4372   2.4441   2.4468   2.4936   2.4998   2.5258   2.5350   2.5529
  2.6105   2.6179   2.6314   2.6459   2.6475   2.6643   2.7002   2.7135
  2.7210   2.7304   2.7384   2.7578   2.7647   2.7691   2.7738   2.7872
  2.7967   2.8283   2.8416   2.8525   2.8982   2.9099   2.9282   2.9738
  3.0048   3.0605   3.0816   3.0854   3.1334   3.1407   3.1692   3.1853
  3.2162   3.2237   3.3240   3.3588   3.3844   3.4365   3.4738   3.5682
  3.6240   3.6726   3.7079   3.7450   3.8213   3.9753   3.9962   4.0910
  4.1370   4.1383   4.4265   4.7964   4.8273   9.7435   9.7734   9.7905
  9.8095  23.3969  23.5946  23.8364  23.8780  23.8982  23.9435  23.9545
 24.0202  24.0372  24.0766  24.1091  24.1545  25.7719  25.8179  25.8214
 25.8954  26.0909  26.0980  26.1323  26.1863  26.4627  26.6024  26.6358
 26.8618 215.7327 215.7648 215.7861 215.8078
 --------------------------------------------------------------

          Ground-State Mulliken Net Atomic Charges

     Atom                 Charge (a.u.)
  ----------------------------------------
      1 C                     0.301985
      2 C                    -0.981091
      3 H                     0.203828
      4 C                    -0.371894
      5 Cl                    0.591462
      6 C                     0.030568
      7 Cl                    0.613795
      8 C                    -0.362471
      9 Cl                    0.591746
     10 C                    -0.975589
     11 H                     0.203257
     12 C                     0.965117
     13 C                    -0.574113
     14 H                     0.172014
     15 C                    -0.576959
     16 H                     0.195678
     17 C                     0.300043
     18 Cl                    0.447380
     19 C                    -0.581602
     20 H                     0.195897
     21 C                    -0.561107
     22 H                     0.172057
  ----------------------------------------
  Sum of atomic charges =     0.000000

 -----------------------------------------------------------------
                    Cartesian Multipole Moments
 -----------------------------------------------------------------
    Charge (ESU x 10^10)
                 0.0000
    Dipole Moment (Debye)
         X       1.1418      Y      -0.0172      Z      -0.6874
       Tot       1.3328
    Quadrupole Moments (Debye-Ang)
        XX    -130.0329     XY      -2.0439     YY    -119.6468
        XZ       7.3149     YZ      -4.0097     ZZ    -121.9299
    Octopole Moments (Debye-Ang^2)
       XXX     -16.8388    XXY     -11.1866    XYY       7.4380
       YYY       0.2773    XXZ      21.6217    XYZ      -7.1882
       YYZ      -3.9332    XZZ      -6.0769    YZZ      12.6124
       ZZZ      -9.1156
    Hexadecapole Moments (Debye-Ang^3)
      XXXX   -6745.8028   XXXY      57.7218   XXYY   -1141.5904
      XYYY     105.2781   YYYY    -269.1628   XXXZ    1591.1840
      XXYZ      -2.0393   XYYZ     496.0332   YYYZ      28.3842
      XXZZ   -1718.0445   XYZZ      63.5318   YYZZ    -611.3056
      XZZZ    1519.3548   YZZZ      -5.0697   ZZZZ   -3388.6431
 -----------------------------------------------------------------
 Calculating analytic gradient of the SCF energy
 Gradient of SCF Energy
            1           2           3           4           5           6
    1  -0.0003288   0.0004214   0.0000943  -0.0005659   0.0001449   0.0013388
    2   0.0000192   0.0002084  -0.0000592  -0.0000149  -0.0000067  -0.0000190
    3   0.0002528   0.0002363  -0.0001328   0.0007154  -0.0002819  -0.0008023
            7           8           9          10          11          12
    1  -0.0008255  -0.0009089   0.0003358  -0.0000857   0.0001741   0.0001701
    2   0.0000104   0.0000248   0.0000100  -0.0002069   0.0000447  -0.0000425
    3   0.0004891   0.0001349  -0.0000213  -0.0005045  -0.0000465  -0.0000501
           13          14          15          16          17          18
    1  -0.0002110  -0.0000062   0.0002032   0.0000431   0.0007204  -0.0005001
    2  -0.0003047   0.0000172  -0.0001072  -0.0000796  -0.0000290   0.0000131
    3   0.0002052   0.0000378  -0.0000304   0.0000596  -0.0003863   0.0003107
           19          20          21          22
    1   0.0001158  -0.0000162  -0.0002834  -0.0000302
    2   0.0001362   0.0000731   0.0003324  -0.0000199
    3  -0.0001658  -0.0000508   0.0000419  -0.0000111
 Max gradient component =       1.339E-03
 RMS gradient           =       3.399E-04
 Gradient time:  CPU 182.97 s  wall 182.99 s
 Geometry Optimization Parameters
   NAtoms,    NIC,     NZ,  NCons,   NDum,   NFix, NCnnct, MaxDiis
       22     155      22       0       0       0       0       0

 Cartesian Hessian Update
 Hessian updated using BFGS update


** GEOMETRY OPTIMIZATION IN DELOCALIZED INTERNAL COORDINATES **
   Searching for a Minimum

   Optimization Cycle:   3

                       Coordinates (Angstroms)
     ATOM                X               Y               Z
      1  C        -0.0028075228    0.0050067774   -0.0009674108
      2  C        -0.0003635827   -0.0270074285    1.3969880907
      3  H         0.9332175184   -0.0445944790    1.9434118846
      4  C        -1.1932240388   -0.0068554093    2.1100925593
      5  Cl       -1.1089134549   -0.0397250209    3.8549793362
      6  C        -2.4283700791    0.0509294363    1.4505098375
      7  Cl       -3.9198816397    0.0768742338    2.3444002070
      8  C        -2.4248638910    0.0861416320    0.0495696622
      9  Cl       -3.9222395455    0.1430340762   -0.8483098900
     10  C        -1.2324643005    0.0612507792   -0.6650059405
     11  H        -1.2726235139    0.0615092586   -1.7464063750
     12  C         1.2721213162   -0.0242027334   -0.7611708693
     13  C         2.3219580422   -0.8667329500   -0.3696330697
     14  H         2.1969995637   -1.5228695854    0.4839676259
     15  C         3.5198135529   -0.9016288911   -1.0766379222
     16  H         4.3207867631   -1.5631278621   -0.7716614419
     17  C         3.6749698434   -0.0841541445   -2.1921166986
     18  Cl        5.1826174118   -0.1221335787   -3.0904719058
     19  C         2.6513100562    0.7634076213   -2.6048664141
     20  H         2.7885984013    1.4016864977   -3.4684562133
     21  C         1.4582063061    0.7871589044   -1.8889475756
     22  H         0.6717204947    1.4653919554   -2.1993517191
   Point Group: c1    Number of degrees of freedom:    60


   Energy is  -2301.901943112

 Hessian updated using BFGS update

 54 Hessian modes will be used to form the next step
  Hessian Eigenvalues:
     0.008571    0.019210    0.019216    0.023190    0.023209    0.023431
     0.023579    0.023676    0.023677    0.023930    0.023948    0.024090
     0.024090    0.024114    0.024114    0.024135    0.024139    0.024142
     0.024143    0.147636    0.159968    0.159969    0.159996    0.160006
     0.160530    0.208484    0.220003    0.234756    0.234792    0.236972
     0.240983    0.249993    0.250000    0.250023    0.263884    0.282333
     0.301034    0.308260    0.335490    0.356625    0.356692    0.357022
     0.429237    0.429776    0.432126    0.438663    0.467740    0.467789
     0.472257    0.478196    0.478202    0.478862    0.483200    0.519359

 Minimum search - taking simple RFO step
 Searching for Lamda that Minimizes Along All modes
 Value Taken    Lamda =  -0.00003065
 Step Taken.  Stepsize is  0.045786

                             Maximum     Tolerance    Cnvgd?
         Gradient           0.000833      0.000300      NO
         Displacement       0.038646      0.001200      NO
         Energy change     -0.000047      0.000001      NO


 New Cartesian Coordinates Obtained by Inverse Iteration

 Displacement from previous Coordinates is:  0.150071
 ----------------------------------------------------------------
             Standard Nuclear Orientation (Angstroms)
    I     Atom           X                Y                Z
 ----------------------------------------------------------------
    1      C      -0.0020233229     0.0059686246    -0.0013488206
    2      C      -0.0014210970    -0.0384248783     1.3961764385
    3      H       0.9304940091    -0.0638635160     1.9449596187
    4      C      -1.1941487443    -0.0187952752     2.1089430687
    5      Cl     -1.1113937075    -0.0671728156     3.8539775000
    6      C      -2.4298953765     0.0504028508     1.4513919013
    7      Cl     -3.9189140332     0.0751254880     2.3435349019
    8      C      -2.4238594512     0.0978871930     0.0507557100
    9      Cl     -3.9218273016     0.1683188933    -0.8460524311
   10      C      -1.2317309547     0.0739994058    -0.6637762087
   11      H      -1.2745159269     0.0826172524    -1.7449272355
   12      C       1.2724404298    -0.0232506736    -0.7612072730
   13      C       2.3274648883    -0.8552231476    -0.3616503235
   14      H       2.2066085181    -1.5039753599     0.4981549842
   15      C       3.5251875755    -0.8907357964    -1.0681580450
   16      H       4.3302737064    -1.5439987148    -0.7571402761
   17      C       3.6747138679    -0.0847868146    -2.1922951450
   18      Cl      5.1835729462    -0.1237689986    -3.0916579330
   19      C       2.6465040261     0.7521671448    -2.6138587092
   20      H       2.7805061345     1.3816596444    -3.4841233113
   21      C       1.4541429021     0.7769290288    -1.8973909503
   22      H       0.6643886126     1.4482795537    -2.2143917037
 ----------------------------------------------------------------
 Nuclear Repulsion Energy =        1388.81662737 hartrees
 There are       73 alpha and       73 beta electrons
 Applying Cartesian multipole field
    Component          Value
    ---------          -----
     (2,0,0)        1.00000E-12
     (0,2,0)        2.00000E-11
     (0,0,2)       -3.00000E-11
 Nucleus-field energy     =    -0.0000000684 hartrees
 Requested basis set is 6-311++G(d,p)
 There are 154 shells and 426 basis functions
 A cutoff of  1.0D-15 yielded   9223 shell pairs
 There are     75491 function pairs (     80990 Cartesian)
 Smallest overlap matrix eigenvalue = 3.05E-07
 Linear dependence detected in AO basis
 Number of orthogonalized atomic orbitals = 422
 Maximum deviation from orthogonality = 6.471E-10
 Guess from superposition of atomic densities
 Warning:  Energy on first SCF cycle will be non-variational
 SAD guess density has 146.000000 electrons

 -----------------------------------------------------------------------
  General SCF calculation program by
  Eric Jon Sundstrom, Paul Horn, Yuezhi Mao, Dmitri Zuev, Alec White,
  David Stuck, Shaama M.S., Shane Yost, Joonho Lee, David Small,
  Daniel Levine, Susi Lehtola, Hugh Burton, Evgeny Epifanovsky,
  Bang C. Huynh
 -----------------------------------------------------------------------
 Exchange:     0.2000 Hartree-Fock + 0.0800 Slater + 0.7200 B88
 Correlation:  0.1900 VWN1RPA + 0.8100 LYP
 Using SG-1 standard quadrature grid
 A restricted SCF calculation will be
 performed using DIIS
 SCF converges when DIIS error is below 1.0e-08
 ---------------------------------------
  Cycle       Energy         DIIS error
 ---------------------------------------
    1   -2305.6683835580      3.03e-02  
    2   -2301.7429601608      2.58e-03  
    3   -2301.6217504077      3.31e-03  
    4   -2301.8809235888      8.95e-04  
    5   -2301.8992951695      3.41e-04  
    6   -2301.9017669826      9.54e-05  
    7   -2301.9019461387      2.54e-05  
    8   -2301.9019575907      9.56e-06  
    9   -2301.9019596427      1.70e-06  
   10   -2301.9019596902      9.71e-07  
   11   -2301.9019597125      1.94e-07  
   12   -2301.9019597132      5.26e-08  
   13   -2301.9019597135      1.83e-08  
   14   -2301.9019597134      4.68e-09  Convergence criterion met
 ---------------------------------------
 SCF time:   CPU 511.46s  wall 511.00s 
 SCF   energy in the final basis set =    -2301.9019597134
 Total energy in the final basis set =    -2301.9019597134

 --------------------------------------------------------------

                    Orbital Energies (a.u.)
 --------------------------------------------------------------

 Alpha MOs
 -- Occupied --
********-101.5738-101.5738-101.5661 -10.2725 -10.2709 -10.2708 -10.2563
-10.2248 -10.2163 -10.2130 -10.2128 -10.2069 -10.2068 -10.2063 -10.2063
 -9.4895  -9.4884  -9.4884  -9.4807  -7.2545  -7.2533  -7.2531  -7.2452
 -7.2445  -7.2435  -7.2433  -7.2433  -7.2427  -7.2425  -7.2356  -7.2351
 -0.9483  -0.9136  -0.8976  -0.8813  -0.8654  -0.8446  -0.7846  -0.7833
 -0.7602  -0.7364  -0.6523  -0.6502  -0.6300  -0.6064  -0.5555  -0.5315
 -0.5197  -0.4964  -0.4915  -0.4765  -0.4635  -0.4599  -0.4559  -0.4479
 -0.4231  -0.4186  -0.4090  -0.3886  -0.3846  -0.3836  -0.3690  -0.3542
 -0.3493  -0.3394  -0.3375  -0.3291  -0.3180  -0.2880  -0.2851  -0.2723
 -0.2518
 -- Virtual --
 -0.0698  -0.0533  -0.0457  -0.0343  -0.0199  -0.0160  -0.0009   0.0037
  0.0046   0.0139   0.0186   0.0242   0.0292   0.0332   0.0364   0.0387
  0.0522   0.0602   0.0620   0.0663   0.0682   0.0783   0.0797   0.0822
  0.0836   0.0939   0.0944   0.0957   0.1018   0.1061   0.1072   0.1089
  0.1122   0.1150   0.1197   0.1218   0.1247   0.1277   0.1316   0.1322
  0.1331   0.1359   0.1406   0.1465   0.1505   0.1514   0.1582   0.1588
  0.1628   0.1667   0.1749   0.1770   0.1807   0.1857   0.1924   0.1951
  0.2003   0.2067   0.2077   0.2108   0.2240   0.2247   0.2297   0.2319
  0.2339   0.2389   0.2459   0.2512   0.2540   0.2581   0.2635   0.2641
  0.2755   0.2759   0.2765   0.2827   0.2835   0.2920   0.2922   0.2953
  0.3009   0.3040   0.3097   0.3196   0.3203   0.3300   0.3405   0.3449
  0.3581   0.3644   0.3821   0.4260   0.4269   0.4362   0.4390   0.4502
  0.4505   0.4549   0.4564   0.4625   0.4725   0.4797   0.4872   0.4939
  0.4995   0.5032   0.5116   0.5300   0.5337   0.5397   0.5503   0.5620
  0.5701   0.5784   0.5809   0.5902   0.5950   0.5965   0.6025   0.6094
  0.6196   0.6242   0.6388   0.6470   0.6507   0.6520   0.6650   0.6781
  0.6835   0.6884   0.6898   0.7032   0.7207   0.7239   0.7475   0.7510
  0.7542   0.7594   0.7952   0.8128   0.8200   0.8285   0.8321   0.8336
  0.8448   0.8484   0.8505   0.8517   0.8526   0.8554   0.8570   0.8577
  0.8644   0.8696   0.8766   0.8794   0.8840   0.8924   0.8974   0.9058
  0.9082   0.9201   0.9315   0.9389   0.9453   0.9500   0.9516   0.9597
  0.9726   0.9757   0.9815   1.0001   1.0070   1.0178   1.0432   1.0494
  1.0646   1.0729   1.0873   1.1106   1.1338   1.1345   1.1361   1.1810
  1.2205   1.2254   1.2345   1.2405   1.2700   1.2821   1.2857   1.2948
  1.3200   1.3222   1.3445   1.3601   1.3900   1.4450   1.4776   1.4893
  1.5009   1.5083   1.5201   1.5260   1.5662   1.5721   1.5793   1.5926
  1.6113   1.6294   1.6477   1.6576   1.6763   1.6952   1.7139   1.7377
  1.7431   1.7524   1.8004   1.8047   1.8109   1.8294   1.8757   1.8776
  1.9043   1.9081   1.9165   1.9240   1.9247   1.9382   1.9528   1.9538
  1.9827   1.9930   2.0333   2.0386   2.0529   2.0640   2.0883   2.1311
  2.1371   2.2260   2.2301   2.2389   2.2489   2.2572   2.2659   2.2797
  2.2834   2.3001   2.3071   2.3207   2.3281   2.3793   2.4094   2.4260
  2.4375   2.4448   2.4472   2.4941   2.5006   2.5248   2.5346   2.5531
  2.6105   2.6184   2.6306   2.6460   2.6481   2.6640   2.7022   2.7144
  2.7210   2.7311   2.7383   2.7581   2.7650   2.7697   2.7749   2.7873
  2.7954   2.8271   2.8414   2.8536   2.8980   2.9091   2.9291   2.9732
  3.0056   3.0613   3.0814   3.0855   3.1342   3.1411   3.1700   3.1858
  3.2162   3.2242   3.3253   3.3587   3.3842   3.4376   3.4748   3.5688
  3.6244   3.6732   3.7077   3.7449   3.8207   3.9757   3.9965   4.0910
  4.1380   4.1387   4.4314   4.7959   4.8279   9.7435   9.7729   9.7906
  9.8102  23.3966  23.5946  23.8364  23.8781  23.8988  23.9440  23.9548
 24.0208  24.0381  24.0778  24.1099  24.1555  25.7719  25.8181  25.8212
 25.8955  26.0920  26.0988  26.1326  26.1867  26.4631  26.6014  26.6366
 26.8627 215.7327 215.7644 215.7863 215.8085
 --------------------------------------------------------------

          Ground-State Mulliken Net Atomic Charges

     Atom                 Charge (a.u.)
  ----------------------------------------
      1 C                     0.297621
      2 C                    -0.978756
      3 H                     0.201440
      4 C                    -0.378028
      5 Cl                    0.592918
      6 C                     0.037758
      7 Cl                    0.612990
      8 C                    -0.366425
      9 Cl                    0.593229
     10 C                    -0.973473
     11 H                     0.200759
     12 C                     0.989358
     13 C                    -0.579802
     14 H                     0.169342
     15 C                    -0.582950
     16 H                     0.195716
     17 C                     0.309545
     18 Cl                    0.447307
     19 C                    -0.588832
     20 H                     0.195959
     21 C                    -0.565233
     22 H                     0.169557
  ----------------------------------------
  Sum of atomic charges =     0.000000

 -----------------------------------------------------------------
                    Cartesian Multipole Moments
 -----------------------------------------------------------------
    Charge (ESU x 10^10)
                 0.0000
    Dipole Moment (Debye)
         X       1.1286      Y      -0.0154      Z      -0.6793
       Tot       1.3174
    Quadrupole Moments (Debye-Ang)
        XX    -129.9852     XY      -2.0471     YY    -119.7498
        XZ       7.3259     YZ      -4.0159     ZZ    -121.8682
    Octopole Moments (Debye-Ang^2)
       XXX     -17.1164    XXY     -11.1451    XYY       7.1370
       YYY       0.4595    XXZ      22.2066    XYZ      -7.2099
       YYZ      -3.7462    XZZ      -6.1867    YZZ      12.6859
       ZZZ      -9.4446
    Hexadecapole Moments (Debye-Ang^3)
      XXXX   -6746.3480   XXXY      60.7355   XXYY   -1142.2591
      XYYY     108.8193   YYYY    -267.4533   XXXZ    1592.2175
      XXYZ      -0.4350   XYYZ     496.6364   YYYZ      34.5346
      XXZZ   -1718.7703   XYZZ      64.2642   YYZZ    -611.5224
      XZZZ    1519.1702   YZZZ      -0.1772   ZZZZ   -3389.2356
 -----------------------------------------------------------------
 Calculating analytic gradient of the SCF energy
 Gradient of SCF Energy
            1           2           3           4           5           6
    1  -0.0001624   0.0002685  -0.0000377  -0.0002154  -0.0000202  -0.0000753
    2   0.0000043   0.0000427  -0.0000155   0.0000016  -0.0000014   0.0000051
    3   0.0001024  -0.0001518  -0.0000147   0.0002973  -0.0002128   0.0000228
            7           8           9          10          11          12
    1   0.0001654  -0.0003607   0.0001841   0.0002390   0.0000002   0.0000932
    2  -0.0000076   0.0000030   0.0000045  -0.0000549   0.0000217  -0.0000108
    3  -0.0001204   0.0000218   0.0001118  -0.0001622   0.0000203  -0.0000406
           13          14          15          16          17          18
    1  -0.0001467  -0.0000206   0.0001310  -0.0000183  -0.0000915   0.0000270
    2   0.0000276   0.0000074  -0.0000774   0.0000374  -0.0000053   0.0000014
    3  -0.0000608   0.0000353   0.0000605  -0.0000523   0.0000677  -0.0000001
           19          20          21          22
    1   0.0000208   0.0000480   0.0000103  -0.0000388
    2   0.0000855  -0.0000371  -0.0000205  -0.0000120
    3  -0.0001321   0.0000529   0.0001412   0.0000138
 Max gradient component =       3.607E-04
 RMS gradient           =       1.077E-04
 Gradient time:  CPU 185.75 s  wall 185.76 s
 Geometry Optimization Parameters
   NAtoms,    NIC,     NZ,  NCons,   NDum,   NFix, NCnnct, MaxDiis
       22     155      22       0       0       0       0       0

 Cartesian Hessian Update
 Hessian updated using BFGS update


** GEOMETRY OPTIMIZATION IN DELOCALIZED INTERNAL COORDINATES **
   Searching for a Minimum

   Optimization Cycle:   4

                       Coordinates (Angstroms)
     ATOM                X               Y               Z
      1  C        -0.0020233229    0.0059686246   -0.0013488206
      2  C        -0.0014210970   -0.0384248783    1.3961764385
      3  H         0.9304940091   -0.0638635160    1.9449596187
      4  C        -1.1941487443   -0.0187952752    2.1089430687
      5  Cl       -1.1113937075   -0.0671728156    3.8539775000
      6  C        -2.4298953765    0.0504028508    1.4513919013
      7  Cl       -3.9189140332    0.0751254880    2.3435349019
      8  C        -2.4238594512    0.0978871930    0.0507557100
      9  Cl       -3.9218273016    0.1683188933   -0.8460524311
     10  C        -1.2317309547    0.0739994058   -0.6637762087
     11  H        -1.2745159269    0.0826172524   -1.7449272355
     12  C         1.2724404298   -0.0232506736   -0.7612072730
     13  C         2.3274648883   -0.8552231476   -0.3616503235
     14  H         2.2066085181   -1.5039753599    0.4981549842
     15  C         3.5251875755   -0.8907357964   -1.0681580450
     16  H         4.3302737064   -1.5439987148   -0.7571402761
     17  C         3.6747138679   -0.0847868146   -2.1922951450
     18  Cl        5.1835729462   -0.1237689986   -3.0916579330
     19  C         2.6465040261    0.7521671448   -2.6138587092
     20  H         2.7805061345    1.3816596444   -3.4841233113
     21  C         1.4541429021    0.7769290288   -1.8973909503
     22  H         0.6643886126    1.4482795537   -2.2143917037
   Point Group: c1    Number of degrees of freedom:    60


   Energy is  -2301.901959713

 Hessian updated using BFGS update

 56 Hessian modes will be used to form the next step
  Hessian Eigenvalues:
     0.007533    0.019207    0.019216    0.023178    0.023208    0.023320
     0.023583    0.023676    0.023677    0.023934    0.023962    0.024090
     0.024091    0.024114    0.024115    0.024134    0.024137    0.024142
     0.024143    0.149761    0.159965    0.159969    0.159996    0.160028
     0.160950    0.209650    0.220013    0.231494    0.234794    0.237662
     0.239509    0.249989    0.249997    0.250096    0.262372    0.289558
     0.301033    0.301417    0.310284    0.335598    0.356635    0.356663
     0.356719    0.357850    0.429233    0.430283    0.432132    0.439082
     0.467722    0.467768    0.473378    0.476784    0.478196    0.478216
     0.480837    0.529392

 Minimum search - taking simple RFO step
 Searching for Lamda that Minimizes Along All modes
 Value Taken    Lamda =  -0.00000152
 Step Taken.  Stepsize is  0.008889

                             Maximum     Tolerance    Cnvgd?
         Gradient           0.000220      0.000300     YES
         Displacement       0.007134      0.001200      NO
         Energy change     -0.000017      0.000001      NO


 New Cartesian Coordinates Obtained by Inverse Iteration

 Displacement from previous Coordinates is:  0.027856
 ----------------------------------------------------------------
             Standard Nuclear Orientation (Angstroms)
    I     Atom           X                Y                Z
 ----------------------------------------------------------------
    1      C      -0.0019330339     0.0061867393    -0.0013270870
    2      C      -0.0018241656    -0.0406020766     1.3962283921
    3      H       0.9299410404    -0.0675122511     1.9452812736
    4      C      -1.1944052476    -0.0210769438     2.1088508948
    5      Cl     -1.1118400052    -0.0723411098     3.8542000514
    6      C      -2.4302184716     0.0503507771     1.4515989656
    7      Cl     -3.9193554118     0.0750185520     2.3438410652
    8      C      -2.4237770008     0.1001233038     0.0509969514
    9      Cl     -3.9219568762     0.1728344477    -0.8460733054
   10      C      -1.2317915745     0.0764031072    -0.6634076170
   11      H      -1.2747815898     0.0863835638    -1.7445643486
   12      C       1.2725279116    -0.0230166412    -0.7612195691
   13      C       2.3286908578    -0.8530214945    -0.3601946022
   14      H       2.2087238996    -1.5006096763     0.5005672526
   15      C       3.5262694220    -0.8886813852    -1.0667919622
   16      H       4.3319649715    -1.5405678120    -0.7542370016
   17      C       3.6750171207    -0.0848805561    -2.1925369307
   18      Cl      5.1838653560    -0.1241039147    -3.0920019480
   19      C       2.6458017915     0.7500589744    -2.6155314321
   20      H       2.7787815602     1.3780455091    -3.4871240537
   21      C       1.4534666130     0.7750371347    -1.8991442438
   22      H       0.6634005339     1.4453308413    -2.2174949881
 ----------------------------------------------------------------
 Nuclear Repulsion Energy =        1388.73659728 hartrees
 There are       73 alpha and       73 beta electrons
 Applying Cartesian multipole field
    Component          Value
    ---------          -----
     (2,0,0)        1.00000E-12
     (0,2,0)        2.00000E-11
     (0,0,2)       -3.00000E-11
 Nucleus-field energy     =    -0.0000000684 hartrees
 Requested basis set is 6-311++G(d,p)
 There are 154 shells and 426 basis functions
 A cutoff of  1.0D-15 yielded   9223 shell pairs
 There are     75491 function pairs (     80990 Cartesian)
 Smallest overlap matrix eigenvalue = 3.05E-07
 Linear dependence detected in AO basis
 Number of orthogonalized atomic orbitals = 422
 Maximum deviation from orthogonality = 1.952E-10
 Guess from superposition of atomic densities
 Warning:  Energy on first SCF cycle will be non-variational
 SAD guess density has 146.000000 electrons

 -----------------------------------------------------------------------
  General SCF calculation program by
  Eric Jon Sundstrom, Paul Horn, Yuezhi Mao, Dmitri Zuev, Alec White,
  David Stuck, Shaama M.S., Shane Yost, Joonho Lee, David Small,
  Daniel Levine, Susi Lehtola, Hugh Burton, Evgeny Epifanovsky,
  Bang C. Huynh
 -----------------------------------------------------------------------
 Exchange:     0.2000 Hartree-Fock + 0.0800 Slater + 0.7200 B88
 Correlation:  0.1900 VWN1RPA + 0.8100 LYP
 Using SG-1 standard quadrature grid
 A restricted SCF calculation will be
 performed using DIIS
 SCF converges when DIIS error is below 1.0e-08
 ---------------------------------------
  Cycle       Energy         DIIS error
 ---------------------------------------
    1   -2305.6674810540      3.03e-02  
    2   -2301.7429940824      2.58e-03  
    3   -2301.6219077185      3.31e-03  
    4   -2301.8809434675      8.95e-04  
    5   -2301.8992948714      3.41e-04  
    6   -2301.9017680217      9.54e-05  
    7   -2301.9019471195      2.54e-05  
    8   -2301.9019585737      9.57e-06  
    9   -2301.9019606280      1.70e-06  
   10   -2301.9019606755      9.72e-07  
   11   -2301.9019606978      1.94e-07  
   12   -2301.9019606987      5.27e-08  
   13   -2301.9019606988      1.83e-08  
   14   -2301.9019606987      4.67e-09  Convergence criterion met
 ---------------------------------------
 SCF time:   CPU 541.19s  wall 541.00s 
 SCF   energy in the final basis set =    -2301.9019606987
 Total energy in the final basis set =    -2301.9019606987

 --------------------------------------------------------------

                    Orbital Energies (a.u.)
 --------------------------------------------------------------

 Alpha MOs
 -- Occupied --
********-101.5738-101.5738-101.5661 -10.2725 -10.2710 -10.2709 -10.2563
-10.2249 -10.2164 -10.2130 -10.2128 -10.2069 -10.2069 -10.2064 -10.2063
 -9.4895  -9.4884  -9.4884  -9.4807  -7.2545  -7.2532  -7.2530  -7.2453
 -7.2445  -7.2435  -7.2433  -7.2433  -7.2427  -7.2425  -7.2356  -7.2352
 -0.9482  -0.9136  -0.8975  -0.8813  -0.8654  -0.8446  -0.7846  -0.7834
 -0.7602  -0.7364  -0.6524  -0.6503  -0.6300  -0.6064  -0.5555  -0.5315
 -0.5197  -0.4965  -0.4914  -0.4765  -0.4635  -0.4599  -0.4559  -0.4479
 -0.4231  -0.4186  -0.4090  -0.3887  -0.3845  -0.3835  -0.3691  -0.3542
 -0.3493  -0.3394  -0.3375  -0.3291  -0.3180  -0.2880  -0.2852  -0.2724
 -0.2518
 -- Virtual --
 -0.0699  -0.0534  -0.0457  -0.0344  -0.0198  -0.0160  -0.0009   0.0037
  0.0046   0.0139   0.0186   0.0242   0.0292   0.0332   0.0365   0.0386
  0.0522   0.0601   0.0620   0.0663   0.0682   0.0783   0.0797   0.0822
  0.0837   0.0939   0.0945   0.0958   0.1018   0.1061   0.1072   0.1089
  0.1122   0.1150   0.1197   0.1218   0.1247   0.1277   0.1316   0.1323
  0.1331   0.1359   0.1406   0.1465   0.1506   0.1514   0.1581   0.1589
  0.1627   0.1666   0.1749   0.1770   0.1808   0.1857   0.1923   0.1951
  0.2003   0.2067   0.2075   0.2109   0.2239   0.2247   0.2296   0.2319
  0.2338   0.2390   0.2458   0.2512   0.2540   0.2579   0.2635   0.2641
  0.2754   0.2759   0.2765   0.2827   0.2835   0.2921   0.2923   0.2951
  0.3009   0.3041   0.3097   0.3197   0.3204   0.3300   0.3405   0.3449
  0.3582   0.3644   0.3822   0.4259   0.4269   0.4362   0.4390   0.4502
  0.4505   0.4549   0.4565   0.4626   0.4724   0.4797   0.4871   0.4939
  0.4994   0.5032   0.5116   0.5300   0.5336   0.5395   0.5501   0.5619
  0.5702   0.5784   0.5809   0.5899   0.5950   0.5966   0.6026   0.6094
  0.6197   0.6242   0.6388   0.6470   0.6505   0.6521   0.6650   0.6778
  0.6835   0.6884   0.6898   0.7030   0.7207   0.7240   0.7477   0.7509
  0.7543   0.7596   0.7955   0.8127   0.8200   0.8285   0.8319   0.8336
  0.8447   0.8484   0.8505   0.8517   0.8526   0.8554   0.8571   0.8577
  0.8646   0.8696   0.8766   0.8794   0.8839   0.8923   0.8974   0.9057
  0.9083   0.9201   0.9315   0.9388   0.9452   0.9499   0.9517   0.9595
  0.9726   0.9756   0.9817   1.0000   1.0068   1.0177   1.0431   1.0495
  1.0648   1.0728   1.0873   1.1106   1.1338   1.1344   1.1360   1.1810
  1.2205   1.2252   1.2345   1.2404   1.2699   1.2820   1.2856   1.2947
  1.3199   1.3219   1.3447   1.3601   1.3898   1.4451   1.4775   1.4890
  1.5008   1.5084   1.5199   1.5260   1.5660   1.5720   1.5793   1.5925
  1.6113   1.6294   1.6475   1.6575   1.6761   1.6951   1.7139   1.7376
  1.7430   1.7525   1.8005   1.8045   1.8108   1.8295   1.8755   1.8775
  1.9041   1.9081   1.9165   1.9238   1.9249   1.9380   1.9528   1.9538
  1.9828   1.9932   2.0333   2.0386   2.0530   2.0640   2.0883   2.1310
  2.1372   2.2262   2.2301   2.2389   2.2487   2.2572   2.2659   2.2796
  2.2834   2.3000   2.3069   2.3208   2.3282   2.3789   2.4094   2.4258
  2.4375   2.4447   2.4472   2.4940   2.5005   2.5246   2.5346   2.5529
  2.6104   2.6184   2.6304   2.6459   2.6481   2.6638   2.7025   2.7144
  2.7210   2.7312   2.7383   2.7581   2.7650   2.7697   2.7751   2.7873
  2.7951   2.8268   2.8413   2.8537   2.8979   2.9089   2.9290   2.9730
  3.0055   3.0614   3.0812   3.0853   3.1343   3.1408   3.1699   3.1857
  3.2161   3.2241   3.3254   3.3585   3.3842   3.4378   3.4748   3.5686
  3.6242   3.6730   3.7077   3.7449   3.8206   3.9757   3.9964   4.0909
  4.1381   4.1386   4.4322   4.7957   4.8279   9.7434   9.7729   9.7905
  9.8100  23.3964  23.5944  23.8362  23.8781  23.8988  23.9438  23.9548
 24.0206  24.0384  24.0779  24.1099  24.1554  25.7719  25.8181  25.8212
 25.8955  26.0920  26.0988  26.1326  26.1868  26.4630  26.6015  26.6364
 26.8624 215.7326 215.7643 215.7861 215.8083
 --------------------------------------------------------------

          Ground-State Mulliken Net Atomic Charges

     Atom                 Charge (a.u.)
  ----------------------------------------
      1 C                     0.295765
      2 C                    -0.977281
      3 H                     0.200970
      4 C                    -0.380374
      5 Cl                    0.593290
      6 C                     0.039940
      7 Cl                    0.613052
      8 C                    -0.368022
      9 Cl                    0.593572
     10 C                    -0.972465
     11 H                     0.200289
     12 C                     0.994385
     13 C                    -0.580756
     14 H                     0.168855
     15 C                    -0.584174
     16 H                     0.195728
     17 C                     0.311137
     18 Cl                    0.447264
     19 C                    -0.590111
     20 H                     0.195968
     21 C                    -0.566147
     22 H                     0.169114
  ----------------------------------------
  Sum of atomic charges =     0.000000

 -----------------------------------------------------------------
                    Cartesian Multipole Moments
 -----------------------------------------------------------------
    Charge (ESU x 10^10)
                 0.0000
    Dipole Moment (Debye)
         X       1.1316      Y      -0.0153      Z      -0.6810
       Tot       1.3208
    Quadrupole Moments (Debye-Ang)
        XX    -129.9794     XY      -2.0479     YY    -119.7707
        XZ       7.3270     YZ      -4.0172     ZZ    -121.8592
    Octopole Moments (Debye-Ang^2)
       XXX     -17.0023    XXY     -11.1420    XYY       7.0995
       YYY       0.4919    XXZ      22.2429    XYZ      -7.2138
       YYZ      -3.7220    XZZ      -6.1534    YZZ      12.6991
       ZZZ      -9.5592
    Hexadecapole Moments (Debye-Ang^3)
      XXXX   -6747.1167   XXXY      61.3108   XXYY   -1142.5479
      XYYY     109.4855   YYYY    -267.1697   XXXZ    1592.4451
      XXYZ      -0.1258   XYYZ     496.8182   YYYZ      35.6589
      XXZZ   -1719.0564   XYZZ      64.3917   YYZZ    -611.6824
      XZZZ    1519.2774   YZZZ       0.7272   ZZZZ   -3389.9742
 -----------------------------------------------------------------
 Calculating analytic gradient of the SCF energy
 Gradient of SCF Energy
            1           2           3           4           5           6
    1  -0.0000803   0.0000541  -0.0000175  -0.0000383  -0.0000294  -0.0000847
    2   0.0000038   0.0000078  -0.0000060  -0.0000039  -0.0000030   0.0000022
    3   0.0000420  -0.0000795   0.0000053   0.0000828  -0.0000650   0.0000443
            7           8           9          10          11          12
    1   0.0000777  -0.0000868   0.0000478   0.0000945  -0.0000069   0.0000629
    2  -0.0000044   0.0000068   0.0000041  -0.0000145   0.0000082  -0.0000041
    3  -0.0000570  -0.0000337   0.0000312  -0.0000176   0.0000017  -0.0000285
           13          14          15          16          17          18
    1  -0.0000303  -0.0000117   0.0000328   0.0000000  -0.0000975   0.0000631
    2   0.0000124   0.0000020  -0.0000243   0.0000088   0.0000023  -0.0000016
    3  -0.0000194   0.0000084   0.0000178  -0.0000153   0.0000725  -0.0000217
           19          20          21          22
    1   0.0000098   0.0000277   0.0000200  -0.0000067
    2   0.0000262  -0.0000085  -0.0000108  -0.0000037
    3  -0.0000275   0.0000187   0.0000283   0.0000123
 Max gradient component =       9.754E-05
 RMS gradient           =       3.961E-05
 Gradient time:  CPU 179.89 s  wall 179.90 s
 Geometry Optimization Parameters
   NAtoms,    NIC,     NZ,  NCons,   NDum,   NFix, NCnnct, MaxDiis
       22     155      22       0       0       0       0       0

 Cartesian Hessian Update
 Hessian updated using BFGS update


** GEOMETRY OPTIMIZATION IN DELOCALIZED INTERNAL COORDINATES **
   Searching for a Minimum

   Optimization Cycle:   5

                       Coordinates (Angstroms)
     ATOM                X               Y               Z
      1  C        -0.0019330339    0.0061867393   -0.0013270870
      2  C        -0.0018241656   -0.0406020766    1.3962283921
      3  H         0.9299410404   -0.0675122511    1.9452812736
      4  C        -1.1944052476   -0.0210769438    2.1088508948
      5  Cl       -1.1118400052   -0.0723411098    3.8542000514
      6  C        -2.4302184716    0.0503507771    1.4515989656
      7  Cl       -3.9193554118    0.0750185520    2.3438410652
      8  C        -2.4237770008    0.1001233038    0.0509969514
      9  Cl       -3.9219568762    0.1728344477   -0.8460733054
     10  C        -1.2317915745    0.0764031072   -0.6634076170
     11  H        -1.2747815898    0.0863835638   -1.7445643486
     12  C         1.2725279116   -0.0230166412   -0.7612195691
     13  C         2.3286908578   -0.8530214945   -0.3601946022
     14  H         2.2087238996   -1.5006096763    0.5005672526
     15  C         3.5262694220   -0.8886813852   -1.0667919622
     16  H         4.3319649715   -1.5405678120   -0.7542370016
     17  C         3.6750171207   -0.0848805561   -2.1925369307
     18  Cl        5.1838653560   -0.1241039147   -3.0920019480
     19  C         2.6458017915    0.7500589744   -2.6155314321
     20  H         2.7787815602    1.3780455091   -3.4871240537
     21  C         1.4534666130    0.7750371347   -1.8991442438
     22  H         0.6634005339    1.4453308413   -2.2174949881
   Point Group: c1    Number of degrees of freedom:    60


   Energy is  -2301.901960699

 Hessian updated using BFGS update

 57 Hessian modes will be used to form the next step
  Hessian Eigenvalues:
     0.006745    0.019215    0.019217    0.023177    0.023199    0.023285
     0.023574    0.023674    0.023677    0.023936    0.024007    0.024058
     0.024094    0.024108    0.024115    0.024121    0.024140    0.024170
     0.149121    0.154743    0.159969    0.159974    0.160100    0.211604
     0.219539    0.222514    0.234794    0.236560    0.237894    0.249897
     0.249997    0.250000    0.250000    0.250625    0.264058    0.277053
     0.291947    0.301036    0.305380    0.340646    0.356663    0.356664
     0.356698    0.356786    0.357382    0.428848    0.429254    0.432172
     0.436830    0.467667    0.467896    0.470434    0.475764    0.478197
     0.478527    0.482105    0.513973

 Minimum search - taking simple RFO step
 Searching for Lamda that Minimizes Along All modes
 Value Taken    Lamda =   0.00000000
 Step Taken.  Stepsize is  0.003384

                             Maximum     Tolerance    Cnvgd?
         Gradient           0.000100      0.000300     YES
         Displacement       0.002809      0.001200      NO
         Energy change     -0.000001      0.000001     YES

 Final energy is   -2301.9019606986785     


 ******************************
 **  OPTIMIZATION CONVERGED  **
 ******************************

                       Coordinates (Angstroms)
     ATOM                X               Y               Z
      1  C        -0.0019330339    0.0061867393   -0.0013270870
      2  C        -0.0018241656   -0.0406020766    1.3962283921
      3  H         0.9299410404   -0.0675122511    1.9452812736
      4  C        -1.1944052476   -0.0210769438    2.1088508948
      5  Cl       -1.1118400052   -0.0723411098    3.8542000514
      6  C        -2.4302184716    0.0503507771    1.4515989656
      7  Cl       -3.9193554118    0.0750185520    2.3438410652
      8  C        -2.4237770008    0.1001233038    0.0509969514
      9  Cl       -3.9219568762    0.1728344477   -0.8460733054
     10  C        -1.2317915745    0.0764031072   -0.6634076170
     11  H        -1.2747815898    0.0863835638   -1.7445643486
     12  C         1.2725279116   -0.0230166412   -0.7612195691
     13  C         2.3286908578   -0.8530214945   -0.3601946022
     14  H         2.2087238996   -1.5006096763    0.5005672526
     15  C         3.5262694220   -0.8886813852   -1.0667919622
     16  H         4.3319649715   -1.5405678120   -0.7542370016
     17  C         3.6750171207   -0.0848805561   -2.1925369307
     18  Cl        5.1838653560   -0.1241039147   -3.0920019480
     19  C         2.6458017915    0.7500589744   -2.6155314321
     20  H         2.7787815602    1.3780455091   -3.4871240537
     21  C         1.4534666130    0.7750371347   -1.8991442438
     22  H         0.6634005339    1.4453308413   -2.2174949881

Z-matrix Print:
$molecule
0 1
Cl
C  1 1.736155
C  2 1.401501 1 121.133007
C  3 1.389880 2 121.131937 1 -179.808482 0
H  4 1.082057 3 118.642723 2 178.166963 0
C  4 1.398511 3 120.777906 2 -0.202145 0
C  6 1.398338 4 118.352939 3 0.050927 0
H  7 1.081836 6 120.539655 4 -178.287893 0
C  7 1.389411 6 120.801898 4 0.154156 0
C  6 1.484096 4 120.915441 3 179.833133 0
C  10 1.401607 6 121.021007 4 39.881544 0
H  11 1.083903 10 119.766564 6 1.676646 0
C  11 1.391222 10 121.230093 6 -179.932243 0
H  13 1.082462 11 120.630062 10 -179.367333 0
C  13 1.391162 11 119.226663 10 0.071490 0
C  15 1.391231 13 120.910127 11 -0.090163 0
H  16 1.082493 15 120.131861 13 179.426270 0
C  16 1.390951 15 119.228764 13 0.073472 0
H  18 1.083824 16 118.909491 15 178.397797 0
Cl 3 1.747731 2 120.696167 1 -0.616729 0
Cl 9 1.748053 7 118.108883 6 -179.622659 0
Cl 15 1.757043 13 119.542122 11 179.942811 0
$end


 --------------------------------------------------------------

                    Orbital Energies (a.u.)
 --------------------------------------------------------------

 Alpha MOs
 -- Occupied --
********-101.5738-101.5738-101.5661 -10.2725 -10.2710 -10.2709 -10.2563
-10.2249 -10.2164 -10.2130 -10.2128 -10.2069 -10.2069 -10.2064 -10.2063
 -9.4895  -9.4884  -9.4884  -9.4807  -7.2545  -7.2532  -7.2530  -7.2453
 -7.2445  -7.2435  -7.2433  -7.2433  -7.2427  -7.2425  -7.2356  -7.2352
 -0.9482  -0.9136  -0.8975  -0.8813  -0.8654  -0.8446  -0.7846  -0.7834
 -0.7602  -0.7364  -0.6524  -0.6503  -0.6300  -0.6064  -0.5555  -0.5315
 -0.5197  -0.4965  -0.4914  -0.4765  -0.4635  -0.4599  -0.4559  -0.4479
 -0.4231  -0.4186  -0.4090  -0.3887  -0.3845  -0.3835  -0.3691  -0.3542
 -0.3493  -0.3394  -0.3375  -0.3291  -0.3180  -0.2880  -0.2852  -0.2724
 -0.2518
 -- Virtual --
 -0.0699  -0.0534  -0.0457  -0.0344  -0.0198  -0.0160  -0.0009   0.0037
  0.0046   0.0139   0.0186   0.0242   0.0292   0.0332   0.0365   0.0386
  0.0522   0.0601   0.0620   0.0663   0.0682   0.0783   0.0797   0.0822
  0.0837   0.0939   0.0945   0.0958   0.1018   0.1061   0.1072   0.1089
  0.1122   0.1150   0.1197   0.1218   0.1247   0.1277   0.1316   0.1323
  0.1331   0.1359   0.1406   0.1465   0.1506   0.1514   0.1581   0.1589
  0.1627   0.1666   0.1749   0.1770   0.1808   0.1857   0.1923   0.1951
  0.2003   0.2067   0.2075   0.2109   0.2239   0.2247   0.2296   0.2319
  0.2338   0.2390   0.2458   0.2512   0.2540   0.2579   0.2635   0.2641
  0.2754   0.2759   0.2765   0.2827   0.2835   0.2921   0.2923   0.2951
  0.3009   0.3041   0.3097   0.3197   0.3204   0.3300   0.3405   0.3449
  0.3582   0.3644   0.3822   0.4259   0.4269   0.4362   0.4390   0.4502
  0.4505   0.4549   0.4565   0.4626   0.4724   0.4797   0.4871   0.4939
  0.4994   0.5032   0.5116   0.5300   0.5336   0.5395   0.5501   0.5619
  0.5702   0.5784   0.5809   0.5899   0.5950   0.5966   0.6026   0.6094
  0.6197   0.6242   0.6388   0.6470   0.6505   0.6521   0.6650   0.6778
  0.6835   0.6884   0.6898   0.7030   0.7207   0.7240   0.7477   0.7509
  0.7543   0.7596   0.7955   0.8127   0.8200   0.8285   0.8319   0.8336
  0.8447   0.8484   0.8505   0.8517   0.8526   0.8554   0.8571   0.8577
  0.8646   0.8696   0.8766   0.8794   0.8839   0.8923   0.8974   0.9057
  0.9083   0.9201   0.9315   0.9388   0.9452   0.9499   0.9517   0.9595
  0.9726   0.9756   0.9817   1.0000   1.0068   1.0177   1.0431   1.0495
  1.0648   1.0728   1.0873   1.1106   1.1338   1.1344   1.1360   1.1810
  1.2205   1.2252   1.2345   1.2404   1.2699   1.2820   1.2856   1.2947
  1.3199   1.3219   1.3447   1.3601   1.3898   1.4451   1.4775   1.4890
  1.5008   1.5084   1.5199   1.5260   1.5660   1.5720   1.5793   1.5925
  1.6113   1.6294   1.6475   1.6575   1.6761   1.6951   1.7139   1.7376
  1.7430   1.7525   1.8005   1.8045   1.8108   1.8295   1.8755   1.8775
  1.9041   1.9081   1.9165   1.9238   1.9249   1.9380   1.9528   1.9538
  1.9828   1.9932   2.0333   2.0386   2.0530   2.0640   2.0883   2.1310
  2.1372   2.2262   2.2301   2.2389   2.2487   2.2572   2.2659   2.2796
  2.2834   2.3000   2.3069   2.3208   2.3282   2.3789   2.4094   2.4258
  2.4375   2.4447   2.4472   2.4940   2.5005   2.5246   2.5346   2.5529
  2.6104   2.6184   2.6304   2.6459   2.6481   2.6638   2.7025   2.7144
  2.7210   2.7312   2.7383   2.7581   2.7650   2.7697   2.7751   2.7873
  2.7951   2.8268   2.8413   2.8537   2.8979   2.9089   2.9290   2.9730
  3.0055   3.0614   3.0812   3.0853   3.1343   3.1408   3.1699   3.1857
  3.2161   3.2241   3.3254   3.3585   3.3842   3.4378   3.4748   3.5686
  3.6242   3.6730   3.7077   3.7449   3.8206   3.9757   3.9964   4.0909
  4.1381   4.1386   4.4322   4.7957   4.8279   9.7434   9.7729   9.7905
  9.8100  23.3964  23.5944  23.8362  23.8781  23.8988  23.9438  23.9548
 24.0206  24.0384  24.0779  24.1099  24.1554  25.7719  25.8181  25.8212
 25.8955  26.0920  26.0988  26.1326  26.1868  26.4630  26.6015  26.6364
 26.8624 215.7326 215.7643 215.7861 215.8083
 --------------------------------------------------------------

          Ground-State Mulliken Net Atomic Charges

     Atom                 Charge (a.u.)
  ----------------------------------------
      1 C                     0.295765
      2 C                    -0.977281
      3 H                     0.200970
      4 C                    -0.380374
      5 Cl                    0.593290
      6 C                     0.039940
      7 Cl                    0.613052
      8 C                    -0.368022
      9 Cl                    0.593572
     10 C                    -0.972465
     11 H                     0.200289
     12 C                     0.994385
     13 C                    -0.580756
     14 H                     0.168855
     15 C                    -0.584174
     16 H                     0.195728
     17 C                     0.311137
     18 Cl                    0.447264
     19 C                    -0.590111
     20 H                     0.195968
     21 C                    -0.566147
     22 H                     0.169114
  ----------------------------------------
  Sum of atomic charges =     0.000000

 -----------------------------------------------------------------
                    Cartesian Multipole Moments
 -----------------------------------------------------------------
    Charge (ESU x 10^10)
                 0.0000
    Dipole Moment (Debye)
         X       1.1316      Y      -0.0153      Z      -0.6810
       Tot       1.3208
    Quadrupole Moments (Debye-Ang)
        XX    -129.9794     XY      -2.0479     YY    -119.7707
        XZ       7.3270     YZ      -4.0172     ZZ    -121.8592
    Octopole Moments (Debye-Ang^2)
       XXX     -17.0023    XXY     -11.1420    XYY       7.0995
       YYY       0.4919    XXZ      22.2429    XYZ      -7.2138
       YYZ      -3.7220    XZZ      -6.1534    YZZ      12.6991
       ZZZ      -9.5592
    Hexadecapole Moments (Debye-Ang^3)
      XXXX   -6747.1167   XXXY      61.3108   XXYY   -1142.5479
      XYYY     109.4855   YYYY    -267.1697   XXXZ    1592.4451
      XXYZ      -0.1258   XYYZ     496.8182   YYYZ      35.6589
      XXZZ   -1719.0564   XYZZ      64.3917   YYZZ    -611.6824
      XZZZ    1519.2774   YZZZ       0.7272   ZZZZ   -3389.9742
 -----------------------------------------------------------------
Archival summary:
1\1\december\OPT\ProcedureUnspecified\BasisUnspecified\l4126\taweetha\ThuJan1616:35:332020ThuJan1616:35:332020\0\\#,OPT,ProcedureUnspecified,BasisUnspecified,\\0,1\Cl\C,1,1.73615\C,2,1.4015,1,121.133\C,3,1.38988,2,121.132,1,-179.808,0\H,4,1.08206,3,118.643,2,178.167,0\C,4,1.39851,3,120.778,2,-0.202145,0\C,6,1.39834,4,118.353,3,0.0509274,0\H,7,1.08184,6,120.54,4,-178.288,0\C,7,1.38941,6,120.802,4,0.154156,0\C,6,1.4841,4,120.915,3,179.833,0\C,10,1.40161,6,121.021,4,39.8815,0\H,11,1.0839,10,119.767,6,1.67665,0\C,11,1.39122,10,121.23,6,-179.932,0\H,13,1.08246,11,120.63,10,-179.367,0\C,13,1.39116,11,119.227,10,0.0714901,0\C,15,1.39123,13,120.91,11,-0.0901627,0\H,16,1.08249,15,120.132,13,179.426,0\C,16,1.39095,15,119.229,13,0.0734724,0\H,18,1.08382,16,118.909,15,178.398,0\Cl,3,1.74773,2,120.696,1,-0.616729,0\Cl,9,1.74805,7,118.109,6,-179.623,0\Cl,15,1.75704,13,119.542,11,179.943,0\\\@

 Total job time:  3513.70s(wall), 3513.42s(cpu) 
 Thu Jan 16 16:35:33 2020

        *************************************************************
        *                                                           *
        *  Thank you very much for using Q-Chem.  Have a nice day.  *
        *                                                           *
        *************************************************************


 
User input: 2 of 2 
 
                  Welcome to Q-Chem
     A Quantum Leap Into The Future Of Chemistry


 Q-Chem 5.2 (devel), Q-Chem, Inc., Pleasanton, CA (2019)

 Yihan Shao,  Zhengting Gan,  E. Epifanovsky,  A. T. B. Gilbert,  M. Wormit,  
 J. Kussmann,  A. W. Lange,  A. Behn,  Jia Deng,  Xintian Feng,  D. Ghosh,  
 M. Goldey,  P. R. Horn,  L. D. Jacobson,  I. Kaliman,  T. Kus,  A. Landau,  
 Jie Liu,  E. I. Proynov,  R. M. Richard,  R. P. Steele,  E. J. Sundstrom,  
 H. L. Woodcock III,  P. M. Zimmerman,  D. Zuev,  B. Albrecht,  E. Alguire,  
 S. A. Baeppler,  D. Barton,  Z. Benda,  Y. A. Bernard,  E. J. Berquist,  
 K. B. Bravaya,  H. Burton,  D. Casanova,  Chun-Min Chang,  Yunqing Chen,  
 A. Chien,  K. D. Closser,  M. P. Coons,  S. Coriani,  S. Dasgupta,  
 A. L. Dempwolff,  M. Diedenhofen,  Hainam Do,  R. G. Edgar,  Po-Tung Fang,  
 S. Faraji,  S. Fatehi,  Qingguo Feng,  K. D. Fenk,  J. Fosso-Tande,  
 J. Gayvert,  Qinghui Ge,  A. Ghysels,  G. Gidofalvi,  J. Gomes,  
 J. Gonthier,  A. Gunina,  D. Hait,  M. W. D. Hanson-Heine,  
 P. H. P. Harbach,  A. W. Hauser,  M. F. Herbst,  J. E. Herr,  
 E. G. Hohenstein,  Z. C. Holden,  Kerwin Hui,  B. C. Huynh,  T.-C. Jagau,  
 Hyunjun Ji,  B. Kaduk,  K. Khistyaev,  Jaehoon Kim,  P. Klunzinger,  K. Koh,  
 D. Kosenkov,  L. Koulias,  T. Kowalczyk,  C. M. Krauter,  A. Kunitsa,  
 Ka Un Lao,  A. Laurent,  K. V. Lawler,  Joonho Lee,  D. Lefrancois,  
 S. Lehtola,  D. S. Levine,  Yi-Pei Li,  You-Sheng Lin,  Fenglai Liu,  
 E. Livshits,  A. Luenser,  P. Manohar,  E. Mansoor,  S. F. Manzer,  
 Shan-Ping Mao,  Yuezhi Mao,  N. Mardirossian,  A. V. Marenich,  
 T. Markovich,  L. A. Martinez-Martinez,  S. A. Maurer,  N. J. Mayhall,  
 S. C. McKenzie,  J.-M. Mewes,  P. Morgante,  A. F. Morrison,  
 J. W. Mullinax,  K. Nanda,  T. S. Nguyen-Beck,  R. Olivares-Amaya,  
 J. A. Parkhill,  Zheng Pei,  T. M. Perrine,  F. Plasser,  P. Pokhilko,  
 S. Prager,  A. Prociuk,  E. Ramos,  D. R. Rehn,  F. Rob,  M. Scheurer,  
 M. Schneider,  N. Sergueev,  S. M. Sharada,  S. Sharma,  D. W. Small,  
 T. Stauch,  T. Stein,  Yu-Chuan Su,  A. J. W. Thom,  A. Tkatchenko,  
 T. Tsuchimochi,  N. M. Tubman,  L. Vogt,  M. L. Vidal,  O. Vydrov,  
 M. A. Watson,  J. Wenzel,  M. de Wergifosse,  T. A. Wesolowski,  A. White,  
 J. Witte,  A. Yamada,  Jun Yang,  K. Yao,  S. Yeganeh,  S. R. Yost,  
 Zhi-Qiang You,  A. Zech,  Igor Ying Zhang,  Xing Zhang,  Yan Zhao,  
 Ying Zhu,  B. R. Brooks,  G. K. L. Chan,  C. J. Cramer,  M. S. Gordon,  
 W. J. Hehre,  A. Klamt,  M. W. Schmidt,  C. D. Sherrill,  D. G. Truhlar,  
 A. Aspuru-Guzik,  R. Baer,  A. T. Bell,  N. A. Besley,  Jeng-Da Chai,  
 A. E. DePrince, III,  R. A. DiStasio Jr.,  A. Dreuw,  B. D. Dunietz,  
 T. R. Furlani,  Chao-Ping Hsu,  Yousung Jung,  Jing Kong,  D. S. Lambrecht,  
 WanZhen Liang,  C. Ochsenfeld,  V. A. Rassolov,  L. V. Slipchenko,  
 J. E. Subotnik,  T. Van Voorhis,  J. M. Herbert,  A. I. Krylov,  
 P. M. W. Gill,  M. Head-Gordon

 Contributors to earlier versions of Q-Chem not listed above: 
 R. D. Adamson,  B. Austin,  J. Baker,  G. J. O. Beran,  K. Brandhorst,  
 S. T. Brown,  E. F. C. Byrd,  A. K. Chakraborty,  C.-L. Cheng,  
 Siu Hung Chien,  D. M. Chipman,  D. L. Crittenden,  H. Dachsel,  
 R. J. Doerksen,  A. D. Dutoi,  L. Fusti-Molnar,  W. A. Goddard III,  
 A. Golubeva-Zadorozhnaya,  S. R. Gwaltney,  G. Hawkins,  A. Heyden,  
 S. Hirata,  G. Kedziora,  F. J. Keil,  C. Kelley,  Jihan Kim,  R. A. King,  
 R. Z. Khaliullin,  P. P. Korambath,  W. Kurlancheek,  A. M. Lee,  M. S. Lee,  
 S. V. Levchenko,  Ching Yeh Lin,  D. Liotard,  R. C. Lochan,  I. Lotan,  
 P. E. Maslen,  N. Nair,  D. P. O'Neill,  D. Neuhauser,  E. Neuscamman,  
 C. M. Oana,  R. Olson,  B. Peters,  R. Peverati,  P. A. Pieniazek,  
 Y. M. Rhee,  J. Ritchie,  M. A. Rohrdanz,  E. Rosta,  N. J. Russ,  
 H. F. Schaefer III,  N. E. Schultz,  N. Shenvi,  A. C. Simmonett,  A. Sodt,  
 D. Stuck,  K. S. Thanthiriwatte,  V. Vanovschi,  Tao Wang,  A. Warshel,  
 C. F. Williams,  Q. Wu,  X. Xu,  W. Zhang

 Please cite Q-Chem as follows:
 Y. Shao et al., Mol. Phys. 113, 184-215 (2015)
 DOI: 10.1080/00268976.2014.952696

 Q-Chem 5.2.1 for Intel X86 EM64T Linux

 Parts of Q-Chem use Armadillo 8.300.2 (Tropical Shenanigans).
 http://arma.sourceforge.net/

 Q-Chem begins on Thu Jan 16 16:35:33 2020  

Host: 
0

     Scratch files written to /scratch/taweetham/qchem16866//
NAlpha2: 146
NElect   146
Mult     1
The previous job contains 0 fragments, simply inherited here

 Q-Chem warning in module libgen/rem_setup.C, line 2168:

 Setting Thresh to 1e-14


Checking the input file for inconsistencies... 	...done.

--------------------------------------------------------------
User input:
--------------------------------------------------------------

$MOLECULE
READ
$END

$REM
   JOB_TYPE 	FREQUENCY
   BASIS 	6-311++G**
   METHOD	B3LYP
   SCF_GUESS_ALWAYS     TRUE
   S2THRESH     15
   THRESH       15
   MEM_TOTAL    10000
$END

--------------------------------------------------------------
 ----------------------------------------------------------------
             Standard Nuclear Orientation (Angstroms)
    I     Atom           X                Y                Z
 ----------------------------------------------------------------
    1      C       0.0689924915    -0.0040837697    -0.0086917983
    2      C      -0.6461039966     1.1937828791    -0.1041015810
    3      H      -0.1269405970     2.1370219192    -0.2096435213
    4      C      -2.0354994307     1.1953968665    -0.0978229141
    5      Cl     -2.8579170903     2.7321535236    -0.2308525450
    6      C      -2.7611008399     0.0002643850    -0.0004715453
    7      Cl     -4.4972355000     0.0043008957     0.0068386135
    8      C      -2.0388752742    -1.1972705804     0.0917512186
    9      Cl     -2.8668832498    -2.7298554217     0.2337068166
   10      C      -0.6489997943    -1.2001637556     0.0898614421
   11      H      -0.1321446469    -2.1451677031     0.1931858095
   12      C       1.5530873705    -0.0033184499    -0.0073032919
   13      C       2.2699033872     0.9803914048     0.6881814094
   14      H       1.7379757198     1.7373498344     1.2527523859
   15      C       3.6608038254     0.9885288618     0.6968777844
   16      H       4.2045794608     1.7470270398     1.2453122906
   17      C       4.3502921066    -0.0000084762     0.0019510067
   18      Cl      6.1073228847     0.0016516710     0.0081859967
   19      C       3.6677766057    -0.9894524291    -0.6984101979
   20      H       4.2167921533    -1.7465289753    -1.2435170096
   21      C       2.2765615057    -0.9852080845    -0.6979400482
   22      H       1.7488304116    -1.7431165928    -1.2653198543
 ----------------------------------------------------------------
 Molecular Point Group                 C1    NOp =  1
 Largest Abelian Subgroup              C1    NOp =  1
 Nuclear Repulsion Energy =        1388.73659728 hartrees
 There are       73 alpha and       73 beta electrons
 Requested basis set is 6-311++G(d,p)
 There are 154 shells and 426 basis functions

 Total QAlloc Memory Limit  10000 MB
 Mega-Array Size       188 MB
 MEM_STATIC part       192 MB
 A cutoff of  1.0D-15 yielded   9223 shell pairs
 There are     75491 function pairs (     80990 Cartesian)
 Smallest overlap matrix eigenvalue = 3.05E-07
 Linear dependence detected in AO basis
 Number of orthogonalized atomic orbitals = 422
 Maximum deviation from orthogonality = 3.880E-10
 Guess from superposition of atomic densities
 Warning:  Energy on first SCF cycle will be non-variational
 SAD guess density has 146.000000 electrons

 -----------------------------------------------------------------------
  General SCF calculation program by
  Eric Jon Sundstrom, Paul Horn, Yuezhi Mao, Dmitri Zuev, Alec White,
  David Stuck, Shaama M.S., Shane Yost, Joonho Lee, David Small,
  Daniel Levine, Susi Lehtola, Hugh Burton, Evgeny Epifanovsky,
  Bang C. Huynh
 -----------------------------------------------------------------------
 Exchange:     0.2000 Hartree-Fock + 0.0800 Slater + 0.7200 B88
 Correlation:  0.1900 VWN1RPA + 0.8100 LYP
 Using SG-1 standard quadrature grid
 A restricted SCF calculation will be
 performed using DIIS
 SCF converges when DIIS error is below 1.0e-08
 ---------------------------------------
  Cycle       Energy         DIIS error
 ---------------------------------------
    1   -2305.6670604630      3.03e-02  
    2   -2301.7425703451      2.58e-03  
    3   -2301.6215585522      3.31e-03  
    4   -2301.8805590092      8.95e-04  
    5   -2301.8988985207      3.41e-04  
    6   -2301.9013718484      9.54e-05  
    7   -2301.9015509850      2.54e-05  
    8   -2301.9015624273      9.56e-06  
    9   -2301.9015644798      1.69e-06  
   10   -2301.9015645274      9.70e-07  
   11   -2301.9015645498      1.94e-07  
   12   -2301.9015645504      5.27e-08  
   13   -2301.9015645505      1.83e-08  
   14   -2301.9015645504      4.68e-09  Convergence criterion met
 ---------------------------------------
 SCF time:   CPU 549.76s  wall 550.00s 
 SCF   energy in the final basis set =    -2301.9015645504
 Total energy in the final basis set =    -2301.9015645504

 --------------------------------------------------------------

                    Orbital Energies (a.u.)
 --------------------------------------------------------------

 Alpha MOs
 -- Occupied --
********-101.5738-101.5738-101.5661 -10.2725 -10.2710 -10.2708 -10.2563
-10.2249 -10.2163 -10.2130 -10.2128 -10.2069 -10.2068 -10.2063 -10.2063
 -9.4895  -9.4884  -9.4884  -9.4807  -7.2543  -7.2532  -7.2532  -7.2451
 -7.2444  -7.2436  -7.2433  -7.2433  -7.2426  -7.2425  -7.2356  -7.2352
 -0.9482  -0.9136  -0.8975  -0.8813  -0.8654  -0.8446  -0.7846  -0.7833
 -0.7602  -0.7364  -0.6523  -0.6502  -0.6299  -0.6064  -0.5555  -0.5315
 -0.5197  -0.4964  -0.4914  -0.4764  -0.4635  -0.4599  -0.4559  -0.4479
 -0.4231  -0.4186  -0.4090  -0.3887  -0.3845  -0.3835  -0.3690  -0.3542
 -0.3493  -0.3394  -0.3375  -0.3291  -0.3180  -0.2880  -0.2852  -0.2724
 -0.2518
 -- Virtual --
 -0.0699  -0.0533  -0.0457  -0.0344  -0.0197  -0.0158  -0.0009   0.0038
  0.0047   0.0139   0.0188   0.0242   0.0293   0.0332   0.0366   0.0390
  0.0524   0.0604   0.0620   0.0663   0.0682   0.0783   0.0798   0.0822
  0.0837   0.0940   0.0946   0.0959   0.1018   0.1064   0.1073   0.1090
  0.1123   0.1151   0.1199   0.1219   0.1249   0.1278   0.1317   0.1325
  0.1331   0.1360   0.1408   0.1465   0.1507   0.1514   0.1584   0.1589
  0.1630   0.1666   0.1751   0.1771   0.1809   0.1857   0.1928   0.1951
  0.2005   0.2068   0.2077   0.2111   0.2240   0.2249   0.2298   0.2316
  0.2341   0.2392   0.2462   0.2513   0.2541   0.2581   0.2639   0.2641
  0.2755   0.2764   0.2767   0.2828   0.2835   0.2918   0.2923   0.2951
  0.3013   0.3040   0.3097   0.3198   0.3203   0.3301   0.3421   0.3449
  0.3582   0.3643   0.3820   0.4260   0.4267   0.4361   0.4388   0.4500
  0.4504   0.4548   0.4564   0.4625   0.4723   0.4796   0.4869   0.4938
  0.4994   0.5031   0.5116   0.5301   0.5337   0.5397   0.5501   0.5621
  0.5702   0.5784   0.5809   0.5900   0.5951   0.5968   0.6027   0.6094
  0.6201   0.6243   0.6389   0.6471   0.6506   0.6522   0.6652   0.6781
  0.6836   0.6886   0.6899   0.7030   0.7208   0.7241   0.7478   0.7512
  0.7543   0.7596   0.7955   0.8127   0.8200   0.8284   0.8321   0.8336
  0.8447   0.8483   0.8505   0.8518   0.8526   0.8554   0.8570   0.8578
  0.8646   0.8694   0.8765   0.8795   0.8841   0.8924   0.8975   0.9057
  0.9083   0.9201   0.9315   0.9387   0.9452   0.9500   0.9516   0.9597
  0.9726   0.9756   0.9818   0.9999   1.0069   1.0178   1.0431   1.0495
  1.0648   1.0728   1.0873   1.1107   1.1339   1.1345   1.1360   1.1809
  1.2206   1.2252   1.2346   1.2405   1.2699   1.2820   1.2859   1.2947
  1.3200   1.3220   1.3448   1.3601   1.3899   1.4451   1.4775   1.4892
  1.5008   1.5084   1.5200   1.5261   1.5660   1.5720   1.5794   1.5925
  1.6113   1.6294   1.6477   1.6575   1.6762   1.6951   1.7139   1.7377
  1.7431   1.7525   1.8005   1.8046   1.8109   1.8295   1.8755   1.8775
  1.9042   1.9082   1.9165   1.9238   1.9249   1.9380   1.9528   1.9538
  1.9828   1.9932   2.0333   2.0386   2.0531   2.0640   2.0883   2.1310
  2.1373   2.2262   2.2301   2.2389   2.2487   2.2572   2.2659   2.2798
  2.2833   2.3000   2.3069   2.3210   2.3283   2.3788   2.4092   2.4259
  2.4374   2.4448   2.4472   2.4941   2.5005   2.5246   2.5346   2.5529
  2.6104   2.6184   2.6304   2.6460   2.6482   2.6638   2.7025   2.7144
  2.7210   2.7312   2.7383   2.7582   2.7651   2.7697   2.7750   2.7873
  2.7952   2.8268   2.8413   2.8538   2.8980   2.9089   2.9290   2.9731
  3.0055   3.0614   3.0813   3.0853   3.1344   3.1409   3.1700   3.1858
  3.2162   3.2241   3.3254   3.3585   3.3843   3.4379   3.4748   3.5686
  3.6242   3.6731   3.7077   3.7449   3.8206   3.9757   3.9964   4.0910
  4.1381   4.1386   4.4323   4.7957   4.8279   9.7435   9.7729   9.7906
  9.8102  23.3964  23.5945  23.8362  23.8781  23.8988  23.9439  23.9548
 24.0206  24.0385  24.0779  24.1099  24.1554  25.7722  25.8182  25.8215
 25.8958  26.0924  26.0988  26.1327  26.1873  26.4633  26.6017  26.6364
 26.8626 215.7326 215.7644 215.7861 215.8084
 --------------------------------------------------------------

          Ground-State Mulliken Net Atomic Charges

     Atom                 Charge (a.u.)
  ----------------------------------------
      1 C                     0.287752
      2 C                    -0.976682
      3 H                     0.201170
      4 C                    -0.372046
      5 Cl                    0.593618
      6 C                     0.033522
      7 Cl                    0.613621
      8 C                    -0.366942
      9 Cl                    0.594080
     10 C                    -0.973888
     11 H                     0.200377
     12 C                     1.006493
     13 C                    -0.585527
     14 H                     0.168805
     15 C                    -0.582471
     16 H                     0.195811
     17 C                     0.310520
     18 Cl                    0.446881
     19 C                    -0.588272
     20 H                     0.195868
     21 C                    -0.571769
     22 H                     0.169077
  ----------------------------------------
  Sum of atomic charges =     0.000000

 -----------------------------------------------------------------
                    Cartesian Multipole Moments
 -----------------------------------------------------------------
    Charge (ESU x 10^10)
                 0.0000
    Dipole Moment (Debye)
         X       1.3194      Y      -0.0066      Z      -0.0079
       Tot       1.3195
    Quadrupole Moments (Debye-Ang)
        XX    -134.1203     XY      -0.0149     YY    -116.4335
        XZ      -0.0300     YZ       4.0632     ZZ    -120.8730
    Octopole Moments (Debye-Ang^2)
       XXX     -67.2042    XXY      -0.0951    XYY       7.8149
       YYY       0.0106    XXZ      -0.0347    XYZ      13.1682
       YYZ       0.0212    XZZ      -3.9284    YZZ       0.0029
       ZZZ       0.1320
    Hexadecapole Moments (Debye-Ang^3)
      XXXX   -8687.1321   XXXY      -0.6920   XXYY   -1645.1684
      XYYY      -0.0295   YYYY   -1617.9390   XXXZ      -0.9518
      XXYZ      45.4489   XYYZ      -0.2215   YYYZ       5.1467
      XXZZ   -1448.0227   XYZZ      -0.0182   YYZZ    -314.3437
      XZZZ      -0.0018   YZZZ       2.8984   ZZZZ    -242.4019
 -----------------------------------------------------------------
 Calculating MO derivatives via CPSCF
    1     0    69    0.0223688  
    2     0    69    0.0068549  
    3     0    69    0.0006837  
    4     0    69    0.0000620  
    5    64     5    0.0000042  
    6    69     0    0.0000003  Converged
 Time for AOints: 844.3 s (CPU) 844.3 s (wall)
 ------------------------------------------------------------------------------
                     AOints        : Timing summary (seconds)
 ------------------------------------------------------------------------------
     job step          cpu (% of tot)      sys (% of tot)     wall (% of tot)
 ------------------------------------------------------------------------------
  AOints            0.8443E+03 ( 8.8)   0.7000E-05 ( 2.4)   0.8443E+03 ( 8.8)
 ------------------------------------------------------------------------------
   Grand Totals     0.9634E+04          0.2860E-03          0.9635E+04
 ------------------------------------------------------------------------------
 Polarizability Matrix (a.u.)
            1           2           3
    1-308.8327090   0.0261410   0.0728793
    2   0.0261410-188.5477177  -9.4960712
    3   0.0728793  -9.4960712-108.2791726
 Calculating analytic Hessian of the SCF energy

 Direct stationary perturbation theory relativistic correction:

 rels  =       3.209217686062
 relv  =     -12.204997086746
 rel2e =       3.242488059844
 E_rel =      -5.753291340840

 Hessian of the SCF Energy
            1           2           3           4           5           6
    1   0.6334094   0.0001342  -0.0003650  -0.1656455   0.1086147  -0.0122821
    2   0.0001342   0.6581786  -0.0221854   0.0495706  -0.2671025   0.0171411
    3  -0.0003650  -0.0221854   0.1629936  -0.0050581   0.0151532  -0.0637822
    4  -0.1656455   0.0495706  -0.0050581   0.6786065   0.0342297  -0.0071979
    5   0.1086147  -0.2671025   0.0151532   0.0342297   0.7143495  -0.0566717
    6  -0.0122821   0.0171411  -0.0637822  -0.0071979  -0.0566717   0.1288668
    7   0.0113139   0.0137512  -0.0014102  -0.1207252  -0.1191014   0.0142731
    8  -0.0136355  -0.0177691   0.0021516  -0.1215522  -0.2730522   0.0265721
    9   0.0022558   0.0012597   0.0034004   0.0145281   0.0274970  -0.0369575
   10  -0.0303322   0.0798717  -0.0059322  -0.3247990  -0.0451763   0.0038755
   11   0.0257790   0.0311566  -0.0018172   0.0202515  -0.1103773   0.0044461
   12  -0.0025470  -0.0033088   0.0048049  -0.0008918   0.0053378  -0.0572440
   13  -0.0030142  -0.0049780   0.0003745  -0.0208796   0.0386907  -0.0034000
   14   0.0002284   0.0043072   0.0000167   0.0152386  -0.0180200   0.0020716
   15   0.0001392  -0.0000187   0.0047820  -0.0012946   0.0019754   0.0041758
   16   0.0037299  -0.0000928   0.0000047  -0.0263296  -0.0225771   0.0026969
   17  -0.0000843  -0.0680026   0.0050918  -0.0748130   0.0316266  -0.0015153
   18  -0.0000227   0.0058911  -0.0017654   0.0065252  -0.0024463   0.0056726
   19  -0.0012684   0.0000121   0.0000195   0.0029159  -0.0041883   0.0004194
   20   0.0000026   0.0004462  -0.0000933   0.0001934  -0.0037428   0.0006357
   21   0.0000025  -0.0000132  -0.0009050   0.0001596   0.0005152   0.0038460
   22  -0.0305622  -0.0797004   0.0061421  -0.0514377   0.0283689  -0.0021495
   23  -0.0256180   0.0314695  -0.0018045   0.0291966  -0.0159656   0.0010077
   24   0.0027669  -0.0029600   0.0047318  -0.0025227   0.0011687  -0.0013799
   25  -0.0030117   0.0049986  -0.0003366   0.0006848  -0.0018666   0.0000220
   26  -0.0002062   0.0042645   0.0000206  -0.0008730  -0.0020593  -0.0001910
   27  -0.0000978  -0.0000452   0.0047776  -0.0000403   0.0001336  -0.0009462
   28  -0.1659530  -0.0496691   0.0053876   0.0598037  -0.0199292   0.0016948
   29  -0.1085761  -0.2664767   0.0155874   0.0196332  -0.0564536   0.0061229
   30   0.0127665   0.0173017  -0.0637648  -0.0019727   0.0062968   0.0074177
   31   0.0113254  -0.0138200   0.0013859  -0.0013320  -0.0032870   0.0003036
   32   0.0135646  -0.0177389   0.0020891  -0.0035677  -0.0027503   0.0008044
   33  -0.0022818   0.0014320   0.0033744   0.0004540   0.0005948   0.0056736
   34  -0.2150005   0.0000082  -0.0000276  -0.0264188   0.0125228   0.0026632
   35  -0.0000862  -0.0965880  -0.0096946   0.0306572   0.0042002  -0.0000645
   36  -0.0002105  -0.0097611  -0.0662937  -0.0016048   0.0002557   0.0039805
   37  -0.0275357  -0.0252292  -0.0167073  -0.0001129  -0.0029158  -0.0018384
   38  -0.0120741   0.0042789   0.0005804   0.0034962  -0.0022662  -0.0008646
   39  -0.0037113   0.0009919   0.0035827  -0.0002724  -0.0000286  -0.0008458
   40   0.0008744  -0.0001164  -0.0001824  -0.0005181  -0.0001032  -0.0004872
   41   0.0022759  -0.0007983   0.0019152   0.0005667   0.0003433   0.0004049
   42   0.0001196   0.0019536  -0.0018508  -0.0005967  -0.0008537   0.0001284
   43   0.0048881  -0.0019521  -0.0006903  -0.0001884   0.0004582   0.0010173
   44  -0.0024677  -0.0010834  -0.0049612  -0.0000017  -0.0005086  -0.0000706
   45  -0.0010975  -0.0053741   0.0023462   0.0011862  -0.0000323   0.0002409
   46  -0.0000159  -0.0011587  -0.0006587  -0.0000413  -0.0000290   0.0000497
   47   0.0001585   0.0001514  -0.0000747  -0.0000286  -0.0000169   0.0000349
   48   0.0000071  -0.0000616   0.0002633  -0.0000397   0.0000114  -0.0000906
   49  -0.0032517   0.0000056  -0.0000062   0.0010154  -0.0006104  -0.0002986
   50  -0.0000077  -0.0013800  -0.0000131   0.0005122  -0.0000589   0.0005497
   51  -0.0000142  -0.0002862  -0.0007533   0.0004742  -0.0001807   0.0002930
   52   0.0017565  -0.0000053   0.0000085  -0.0008401   0.0000787  -0.0000363
   53   0.0000040   0.0000420   0.0004294   0.0000917  -0.0000329  -0.0000126
   54   0.0000040   0.0003923  -0.0003702  -0.0001942  -0.0000066   0.0000169
   55   0.0048969   0.0019822   0.0006964  -0.0018280   0.0008550  -0.0000233
   56   0.0024814  -0.0010765  -0.0049510  -0.0002997   0.0005249   0.0001094
   57   0.0011433  -0.0053734   0.0023756   0.0015149   0.0002008  -0.0001187
   58  -0.0000173   0.0011572   0.0006547  -0.0004112  -0.0001168   0.0000175
   59  -0.0001587   0.0001537  -0.0000760  -0.0000412   0.0000243   0.0000266
   60  -0.0000106  -0.0000519   0.0002705   0.0000054   0.0000048  -0.0000918
   61  -0.0274817   0.0251299   0.0165274  -0.0015913  -0.0039607   0.0007030
   62   0.0119113   0.0043580   0.0007059  -0.0033713   0.0017877  -0.0006575
   63   0.0035613   0.0011100   0.0036398  -0.0027876   0.0009237   0.0010211
   64   0.0008878   0.0000929   0.0001820   0.0000746   0.0000412  -0.0000232
   65  -0.0022520  -0.0007909   0.0019293   0.0009066  -0.0004416   0.0001213
   66  -0.0001201   0.0019650  -0.0018568  -0.0003726   0.0001481   0.0001219
            7           8           9          10          11          12
    1   0.0113139  -0.0136355   0.0022558  -0.0303322   0.0257790  -0.0025470
    2   0.0137512  -0.0177691   0.0012597   0.0798717   0.0311566  -0.0033088
    3  -0.0014102   0.0021516   0.0034004  -0.0059322  -0.0018172   0.0048049
    4  -0.1207252  -0.1215522   0.0145281  -0.3247990   0.0202515  -0.0008918
    5  -0.1191014  -0.2730522   0.0274970  -0.0451763  -0.1103773   0.0053378
    6   0.0142731   0.0265721  -0.0369575   0.0038755   0.0044461  -0.0572440
    7   0.1288069   0.1277448  -0.0141267  -0.0132411  -0.0278318   0.0027462
    8   0.1277448   0.2884448  -0.0289756   0.0030303   0.0018853  -0.0000751
    9  -0.0141267  -0.0289756   0.0270380  -0.0007064  -0.0000007   0.0025835
   10  -0.0132411   0.0030303  -0.0007064   0.6090031   0.0474077  -0.0048329
   11  -0.0278318   0.0018853  -0.0000007   0.0474077   0.5220103  -0.0338429
   12   0.0027462  -0.0000751   0.0025835  -0.0048329  -0.0338429   0.1161959
   13   0.0006797   0.0013601  -0.0001477  -0.0663138   0.0516134  -0.0046074
   14  -0.0005931   0.0011436  -0.0003496   0.0474133  -0.1303720   0.0086814
   15   0.0000368  -0.0003962  -0.0026128  -0.0041859   0.0090390  -0.0233883
   16  -0.0038853   0.0005666  -0.0000624  -0.1500307  -0.1201751   0.0098287
   17   0.0015030   0.0009944   0.0008174  -0.0554850  -0.2384968   0.0147876
   18  -0.0001544   0.0004616   0.0053759   0.0042572   0.0148580  -0.0568635
   19  -0.0012561   0.0003988  -0.0001113  -0.0377927  -0.0000793   0.0001798
   20  -0.0009096   0.0003586  -0.0000338  -0.0226567   0.0009022   0.0002083
   21   0.0001063   0.0000308   0.0002668   0.0017900   0.0001960   0.0028046
   22  -0.0008203   0.0009530   0.0001377   0.0645005   0.0300302  -0.0028430
   23   0.0007463   0.0001732  -0.0002520  -0.0304120  -0.0583079   0.0051862
   24  -0.0000446  -0.0000980  -0.0008789   0.0024767   0.0050194   0.0037995
   25   0.0001442  -0.0001419   0.0000281  -0.0018210   0.0008861  -0.0000003
   26   0.0000007   0.0000066   0.0000471   0.0050791   0.0009361   0.0004155
   27  -0.0000056  -0.0000159  -0.0002901  -0.0001222   0.0003573   0.0037396
   28  -0.0013152   0.0035707  -0.0004026  -0.0515538  -0.0290821   0.0027988
   29   0.0032815  -0.0027675   0.0006103  -0.0282553  -0.0157860   0.0013199
   30  -0.0002737   0.0007875   0.0056584   0.0024660   0.0011735  -0.0014016
   31   0.0005663  -0.0007583   0.0000988  -0.0008266  -0.0007444   0.0000441
   32   0.0007539  -0.0008133   0.0000280  -0.0009535   0.0001783  -0.0000933
   33  -0.0000979   0.0000307   0.0002524  -0.0001704  -0.0002579  -0.0008766
   34   0.0006866  -0.0018276  -0.0010089   0.0039200   0.0026574   0.0004883
   35   0.0001685   0.0006258  -0.0006490   0.0010391  -0.0037655   0.0009804
   36  -0.0001991  -0.0004242  -0.0034383   0.0007165   0.0007367   0.0057556
   37  -0.0004364  -0.0000822  -0.0007252   0.0000758  -0.0007100   0.0008457
   38   0.0003830   0.0000377   0.0009323  -0.0008893  -0.0001056  -0.0003648
   39  -0.0001903  -0.0004250   0.0004911   0.0007980  -0.0001326   0.0000359
   40  -0.0004459  -0.0001483  -0.0007185  -0.0003181   0.0000197   0.0001025
   41   0.0002513   0.0005082  -0.0001508  -0.0007410   0.0000366   0.0002158
   42  -0.0005816   0.0004414  -0.0004368   0.0000964   0.0005076   0.0000512
   43  -0.0002373   0.0003563   0.0004027   0.0003202   0.0000418  -0.0004859
   44  -0.0000656   0.0002362  -0.0003943  -0.0000586   0.0002468   0.0003227
   45   0.0001024  -0.0000259  -0.0003205  -0.0007344  -0.0000934  -0.0001491
   46  -0.0000096   0.0000050  -0.0000421   0.0000356  -0.0000704   0.0000225
   47   0.0000421   0.0000061   0.0000110   0.0000159  -0.0000005  -0.0000095
   48  -0.0000538  -0.0000300   0.0000070   0.0000004  -0.0000329   0.0000266
   49  -0.0001211   0.0000815  -0.0000161  -0.0006127   0.0004259  -0.0000557
   50  -0.0001375   0.0002510   0.0003509  -0.0000047   0.0000174  -0.0006645
   51  -0.0000635   0.0002395   0.0001957  -0.0002451  -0.0000019  -0.0000139
   52   0.0000794  -0.0001096   0.0000197   0.0004583  -0.0006547   0.0002272
   53  -0.0000049   0.0000007  -0.0000396  -0.0001367  -0.0000658   0.0000487
   54  -0.0000110   0.0000199  -0.0000118   0.0001246   0.0000775  -0.0000276
   55   0.0001431  -0.0003662  -0.0002841   0.0006341  -0.0000009   0.0004890
   56  -0.0000109  -0.0001216  -0.0004187   0.0003661   0.0000449   0.0008306
   57  -0.0000321  -0.0000358  -0.0000856  -0.0003048  -0.0006953   0.0000323
   58   0.0000124   0.0000087   0.0000259   0.0000368   0.0000176  -0.0000685
   59  -0.0000146  -0.0000150   0.0000038  -0.0000483   0.0000151  -0.0000118
   60   0.0000174   0.0000214  -0.0000096   0.0000706   0.0000300  -0.0000040
   61   0.0000419   0.0005773   0.0008202  -0.0014413   0.0000773  -0.0014734
   62   0.0000622  -0.0001801  -0.0002857   0.0010725   0.0002048   0.0001175
   63   0.0000234  -0.0003139  -0.0001731   0.0004321   0.0003494   0.0000308
   64   0.0000188  -0.0000313   0.0000350   0.0000940   0.0001377   0.0000343
   65  -0.0000193   0.0000468  -0.0000075  -0.0004842  -0.0003590  -0.0000788
   66  -0.0000612   0.0000593  -0.0000542   0.0001341   0.0000840   0.0001080
           13          14          15          16          17          18
    1  -0.0030142   0.0002284   0.0001392   0.0037299  -0.0000843  -0.0000227
    2  -0.0049780   0.0043072  -0.0000187  -0.0000928  -0.0680026   0.0058911
    3   0.0003745   0.0000167   0.0047820   0.0000047   0.0050918  -0.0017654
    4  -0.0208796   0.0152386  -0.0012946  -0.0263296  -0.0748130   0.0065252
    5   0.0386907  -0.0180200   0.0019754  -0.0225771   0.0316266  -0.0024463
    6  -0.0034000   0.0020716   0.0041758   0.0026969  -0.0015153   0.0056726
    7   0.0006797  -0.0005931   0.0000368  -0.0038853   0.0015030  -0.0001544
    8   0.0013601   0.0011436  -0.0003962   0.0005666   0.0009944   0.0004616
    9  -0.0001477  -0.0003496  -0.0026128  -0.0000624   0.0008174   0.0053759
   10  -0.0663138   0.0474133  -0.0041859  -0.1500307  -0.0554850   0.0042572
   11   0.0516134  -0.1303720   0.0090390  -0.1201751  -0.2384968   0.0148580
   12  -0.0046074   0.0086814  -0.0233883   0.0098287   0.0147876  -0.0568635
   13   0.0883068  -0.0780924   0.0069479   0.0011225  -0.0030660   0.0002374
   14  -0.0780924   0.1877762  -0.0146428   0.0205869  -0.0369423   0.0034941
   15   0.0069479  -0.0146428   0.0126071  -0.0017772   0.0029894   0.0028271
   16   0.0011225   0.0205869  -0.0017772   0.5226983  -0.0000838  -0.0016186
   17  -0.0030660  -0.0369423   0.0029894  -0.0000838   0.5923467  -0.0389544
   18   0.0002374   0.0034941   0.0028271  -0.0016186  -0.0389544   0.1093397
   19   0.0010904  -0.0010275   0.0001096  -0.1670606   0.0002922   0.0005850
   20  -0.0077227  -0.0041085   0.0003475   0.0003118  -0.0381597   0.0013583
   21   0.0006629   0.0002011  -0.0009961   0.0006119   0.0014941  -0.0208874
   22  -0.0018439  -0.0050585   0.0001494  -0.1495641   0.0553476  -0.0034838
   23  -0.0008703   0.0009575   0.0003749   0.1200236  -0.2391298   0.0139922
   24   0.0000421   0.0004507   0.0037336  -0.0091293   0.0143733  -0.0567352
   25   0.0004149   0.0002942  -0.0000098   0.0010597   0.0029236  -0.0002009
   26  -0.0003026  -0.0019037   0.0001401  -0.0207292  -0.0369923   0.0037225
   27   0.0000088   0.0001412   0.0001177   0.0018329   0.0030296   0.0028292
   28   0.0006937   0.0008571   0.0000483  -0.0260642   0.0749661  -0.0063461
   29   0.0018574  -0.0020737   0.0001261   0.0227146   0.0312983  -0.0026068
   30  -0.0000345  -0.0001980  -0.0009435  -0.0025062  -0.0019823   0.0057180
   31   0.0001452  -0.0000013   0.0000035  -0.0038917  -0.0014846   0.0002076
   32   0.0001419   0.0000059  -0.0000177  -0.0005490   0.0010046   0.0004683
   33  -0.0000312   0.0000490  -0.0002920   0.0001268   0.0008450   0.0053693
   34   0.0003522  -0.0006998   0.0000328  -0.0028904   0.0000134   0.0000171
   35   0.0014344  -0.0007911   0.0000529  -0.0000046  -0.0005557  -0.0002622
   36  -0.0000504   0.0000311   0.0000970  -0.0000060  -0.0005218  -0.0006892
   37  -0.0000599   0.0002002  -0.0000144   0.0006512  -0.0006299   0.0000655
   38   0.0000577  -0.0001431  -0.0000128   0.0006708   0.0001277   0.0002284
   39   0.0000700  -0.0000987  -0.0000444  -0.0000214  -0.0006442  -0.0001230
   40   0.0000471  -0.0000669  -0.0000263  -0.0000618   0.0001957   0.0000257
   41   0.0000649  -0.0001067   0.0000241  -0.0000357   0.0004952  -0.0000819
   42  -0.0000057  -0.0000074  -0.0000145  -0.0000226  -0.0001275  -0.0000594
   43  -0.0001379   0.0001688  -0.0000238  -0.0001436   0.0001986  -0.0000892
   44   0.0000123  -0.0000072   0.0000113   0.0000762  -0.0002287  -0.0002026
   45   0.0000334  -0.0000557   0.0000374   0.0000560   0.0005320   0.0002876
   46  -0.0000447   0.0000734  -0.0000030   0.0000343   0.0000080  -0.0000100
   47  -0.0000049   0.0000035   0.0000016   0.0000074  -0.0000015  -0.0000031
   48  -0.0000072   0.0000177  -0.0000076   0.0000231  -0.0000144   0.0000123
   49   0.0002917  -0.0004074   0.0000467  -0.0001773  -0.0000059   0.0000032
   50  -0.0000183   0.0000106   0.0000131   0.0000013   0.0001079   0.0001699
   51   0.0000162  -0.0000007  -0.0000067  -0.0000019   0.0001716  -0.0004613
   52  -0.0003031   0.0004540  -0.0000549   0.0003141  -0.0000010  -0.0000023
   53   0.0000027   0.0000109   0.0000013   0.0000005   0.0001210  -0.0000336
   54  -0.0000126   0.0000112  -0.0000052   0.0000004  -0.0001246   0.0000348
   55  -0.0001058   0.0001200  -0.0000483  -0.0001346  -0.0002025   0.0000892
   56  -0.0000015   0.0000637  -0.0000497  -0.0000809  -0.0002222  -0.0002000
   57   0.0001215  -0.0000245   0.0000094  -0.0000561   0.0005203   0.0002879
   58  -0.0000626   0.0000592  -0.0000049   0.0000346  -0.0000087   0.0000096
   59   0.0000101  -0.0000183   0.0000007  -0.0000074  -0.0000011  -0.0000036
   60  -0.0000042   0.0000042   0.0000045  -0.0000226  -0.0000147   0.0000131
   61  -0.0004297   0.0003526  -0.0000580   0.0006616   0.0006131  -0.0000694
   62  -0.0002044   0.0001680   0.0000471  -0.0006596   0.0001314   0.0002287
   63  -0.0001349   0.0000694  -0.0000483   0.0000186  -0.0006273  -0.0001246
   64   0.0000513  -0.0001001  -0.0000128  -0.0000621  -0.0001962  -0.0000235
   65   0.0000157   0.0000397  -0.0000068   0.0000369   0.0004843  -0.0000789
   66  -0.0000789   0.0001378  -0.0000321   0.0000200  -0.0001242  -0.0000587
           19          20          21          22          23          24
    1  -0.0012684   0.0000026   0.0000025  -0.0305622  -0.0256180   0.0027669
    2   0.0000121   0.0004462  -0.0000132  -0.0797004   0.0314695  -0.0029600
    3   0.0000195  -0.0000933  -0.0009050   0.0061421  -0.0018045   0.0047318
    4   0.0029159   0.0001934   0.0001596  -0.0514377   0.0291966  -0.0025227
    5  -0.0041883  -0.0037428   0.0005152   0.0283689  -0.0159656   0.0011687
    6   0.0004194   0.0006357   0.0038460  -0.0021495   0.0010077  -0.0013799
    7  -0.0012561  -0.0009096   0.0001063  -0.0008203   0.0007463  -0.0000446
    8   0.0003988   0.0003586   0.0000308   0.0009530   0.0001732  -0.0000980
    9  -0.0001113  -0.0000338   0.0002668   0.0001377  -0.0002520  -0.0008789
   10  -0.0377927  -0.0226567   0.0017900   0.0645005  -0.0304120   0.0024767
   11  -0.0000793   0.0009022   0.0001960   0.0300302  -0.0583079   0.0050194
   12   0.0001798   0.0002083   0.0028046  -0.0028430   0.0051862   0.0037995
   13   0.0010904  -0.0077227   0.0006629  -0.0018439  -0.0008703   0.0000421
   14  -0.0010275  -0.0041085   0.0002011  -0.0050585   0.0009575   0.0004507
   15   0.0001096   0.0003475  -0.0009961   0.0001494   0.0003749   0.0037336
   16  -0.1670606   0.0003118   0.0006119  -0.1495641   0.1200236  -0.0091293
   17   0.0002922  -0.0381597   0.0014941   0.0553476  -0.2391298   0.0143733
   18   0.0005850   0.0013583  -0.0208874  -0.0034838   0.0139922  -0.0567352
   19   0.2385713  -0.0003846  -0.0009361  -0.0376029   0.0002194   0.0001666
   20  -0.0003846   0.0508754  -0.0033540   0.0227724   0.0008171   0.0000309
   21  -0.0009361  -0.0033540   0.0102611  -0.0014455   0.0002035   0.0028033
   22  -0.0376029   0.0227724  -0.0014455   0.6075594  -0.0478207   0.0014314
   23   0.0002194   0.0008171   0.0002035  -0.0478207   0.5224660  -0.0336601
   24   0.0001666   0.0000309   0.0028033   0.0014314  -0.0336601   0.1161371
   25   0.0011226   0.0076941  -0.0006896  -0.0666030  -0.0518632   0.0050542
   26   0.0010018  -0.0041407   0.0001940  -0.0476469  -0.1300675   0.0091540
   27  -0.0001264   0.0002872  -0.0009971   0.0046732   0.0095696  -0.0234031
   28   0.0029131  -0.0002169  -0.0001713  -0.3236451  -0.0195328   0.0026113
   29   0.0041492  -0.0037561   0.0004770   0.0458593  -0.1105064   0.0051793
   30  -0.0004148   0.0006353   0.0038453  -0.0023793   0.0046573  -0.0572434
   31  -0.0012526   0.0009151  -0.0000922  -0.0131596   0.0278746  -0.0026855
   32  -0.0003932   0.0003572   0.0000354  -0.0029723   0.0018199  -0.0000505
   33   0.0001173  -0.0000376   0.0002674   0.0008087  -0.0001435   0.0025774
   34   0.0009521  -0.0000028  -0.0000058   0.0039409  -0.0026671  -0.0005216
   35   0.0000022   0.0001593   0.0001276  -0.0010282  -0.0037594   0.0009951
   36  -0.0000058   0.0000109  -0.0003162  -0.0006668   0.0007710   0.0057765
   37  -0.0004118  -0.0000040  -0.0001516  -0.0014459  -0.0000588   0.0014793
   38   0.0002223  -0.0000453  -0.0000470  -0.0010732   0.0002120   0.0001201
   39   0.0000344  -0.0000361   0.0000425  -0.0004510   0.0003557   0.0000290
   40   0.0000702   0.0000057  -0.0000111   0.0000898  -0.0001364  -0.0000350
   41   0.0000582   0.0000020  -0.0000316   0.0004910  -0.0003671  -0.0000792
   42   0.0000493   0.0000429   0.0000074  -0.0001373   0.0000861   0.0001092
   43  -0.0001697   0.0000430   0.0001506   0.0006316  -0.0000018  -0.0004896
   44   0.0000288   0.0000333  -0.0000335  -0.0003689   0.0000536   0.0008238
   45   0.0001747  -0.0000405  -0.0001141   0.0003176  -0.0007019   0.0000323
   46  -0.0000750   0.0000043  -0.0000001   0.0000371  -0.0000174   0.0000685
   47  -0.0000194  -0.0000034   0.0000038   0.0000480   0.0000149  -0.0000123
   48  -0.0000145   0.0000023  -0.0000088  -0.0000698   0.0000305  -0.0000030
   49   0.0005593  -0.0000013  -0.0000032  -0.0006168  -0.0004213   0.0000600
   50   0.0000031   0.0000129   0.0001207  -0.0000042   0.0000116  -0.0006514
   51   0.0000038   0.0000602   0.0001443   0.0002375  -0.0000072  -0.0000177
   52  -0.0007247   0.0000016   0.0000031   0.0004592   0.0006521  -0.0002297
   53  -0.0000009   0.0000045  -0.0000131   0.0001375  -0.0000642   0.0000462
   54  -0.0000024   0.0000069   0.0000075  -0.0001208   0.0000818  -0.0000277
   55  -0.0001734  -0.0000422  -0.0001482   0.0003091  -0.0000328   0.0004753
   56  -0.0000320   0.0000330  -0.0000346   0.0000696   0.0002469   0.0003157
   57  -0.0001771  -0.0000398  -0.0001125   0.0007262  -0.0000929  -0.0001477
   58  -0.0000749  -0.0000039   0.0000007   0.0000350   0.0000698  -0.0000228
   59   0.0000194  -0.0000036   0.0000037  -0.0000161  -0.0000008  -0.0000085
   60   0.0000137   0.0000023  -0.0000090   0.0000000  -0.0000319   0.0000250
   61  -0.0004037   0.0000064   0.0001562   0.0000443   0.0006995  -0.0008505
   62  -0.0002247  -0.0000443  -0.0000452   0.0008939  -0.0001091  -0.0003637
   63  -0.0000363  -0.0000363   0.0000420  -0.0007872  -0.0001262   0.0000314
   64   0.0000713  -0.0000064   0.0000109  -0.0003191  -0.0000243  -0.0001028
   65  -0.0000576   0.0000024  -0.0000306   0.0007254   0.0000341   0.0002047
   66  -0.0000481   0.0000426   0.0000080  -0.0000906   0.0005033   0.0000507
           25          26          27          28          29          30
    1  -0.0030117  -0.0002062  -0.0000978  -0.1659530  -0.1085761   0.0127665
    2   0.0049986   0.0042645  -0.0000452  -0.0496691  -0.2664767   0.0173017
    3  -0.0003366   0.0000206   0.0047776   0.0053876   0.0155874  -0.0637648
    4   0.0006848  -0.0008730  -0.0000403   0.0598037   0.0196332  -0.0019727
    5  -0.0018666  -0.0020593   0.0001336  -0.0199292  -0.0564536   0.0062968
    6   0.0000220  -0.0001910  -0.0009462   0.0016948   0.0061229   0.0074177
    7   0.0001442   0.0000007  -0.0000056  -0.0013152   0.0032815  -0.0002737
    8  -0.0001419   0.0000066  -0.0000159   0.0035707  -0.0027675   0.0007875
    9   0.0000281   0.0000471  -0.0002901  -0.0004026   0.0006103   0.0056584
   10  -0.0018210   0.0050791  -0.0001222  -0.0515538  -0.0282553   0.0024660
   11   0.0008861   0.0009361   0.0003573  -0.0290821  -0.0157860   0.0011735
   12  -0.0000003   0.0004155   0.0037396   0.0027988   0.0013199  -0.0014016
   13   0.0004149  -0.0003026   0.0000088   0.0006937   0.0018574  -0.0000345
   14   0.0002942  -0.0019037   0.0001412   0.0008571  -0.0020737  -0.0001980
   15  -0.0000098   0.0001401   0.0001177   0.0000483   0.0001261  -0.0009435
   16   0.0010597  -0.0207292   0.0018329  -0.0260642   0.0227146  -0.0025062
   17   0.0029236  -0.0369923   0.0030296   0.0749661   0.0312983  -0.0019823
   18  -0.0002009   0.0037225   0.0028292  -0.0063461  -0.0026068   0.0057180
   19   0.0011226   0.0010018  -0.0001264   0.0029131   0.0041492  -0.0004148
   20   0.0076941  -0.0041407   0.0002872  -0.0002169  -0.0037561   0.0006353
   21  -0.0006896   0.0001940  -0.0009971  -0.0001713   0.0004770   0.0038453
   22  -0.0666030  -0.0476469   0.0046732  -0.3236451   0.0458593  -0.0023793
   23  -0.0518632  -0.1300675   0.0095696  -0.0195328  -0.1105064   0.0046573
   24   0.0050542   0.0091540  -0.0234031   0.0026113   0.0051793  -0.0572434
   25   0.0886825   0.0783977  -0.0076843  -0.0209754  -0.0385942   0.0036358
   26   0.0783977   0.1872972  -0.0154181  -0.0151583  -0.0177351   0.0021931
   27  -0.0076843  -0.0154181   0.0126783   0.0014456   0.0022508   0.0041110
   28  -0.0209754  -0.0151583   0.0014456   0.6766809  -0.0345064   0.0043669
   29  -0.0385942  -0.0177351   0.0022508  -0.0345064   0.7140653  -0.0565040
   30   0.0036358   0.0021931   0.0041110   0.0043669  -0.0565040   0.1288369
   31   0.0007015   0.0005844  -0.0000565  -0.1200519   0.1185338  -0.0137873
   32  -0.0013588   0.0011543  -0.0003911   0.1210271  -0.2734690   0.0260624
   33   0.0001270  -0.0003635  -0.0026096  -0.0141059   0.0269795  -0.0368387
   34   0.0003554   0.0006978  -0.0000367  -0.0263020  -0.0124156  -0.0026922
   35  -0.0014350  -0.0007804   0.0000705  -0.0305366   0.0042694  -0.0000344
   36   0.0000559   0.0000346   0.0000971   0.0016422   0.0002404   0.0039204
   37  -0.0004304  -0.0003505   0.0000648  -0.0015728   0.0039636  -0.0007145
   38   0.0002032   0.0001633   0.0000454   0.0033770   0.0017924  -0.0006578
   39   0.0001330   0.0000655  -0.0000492   0.0027890   0.0009305   0.0010196
   40   0.0000521   0.0000999   0.0000129   0.0000780  -0.0000372   0.0000190
   41  -0.0000154   0.0000411  -0.0000070  -0.0009171  -0.0004430   0.0001242
   42   0.0000802   0.0001392  -0.0000333   0.0003743   0.0001495   0.0001196
   43  -0.0001059  -0.0001191   0.0000497  -0.0018167  -0.0008414   0.0000220
   44   0.0000016   0.0000642  -0.0000494   0.0003057   0.0005217   0.0001121
   45  -0.0001220  -0.0000240   0.0000106  -0.0015329   0.0001955  -0.0001177
   46  -0.0000628  -0.0000587   0.0000056  -0.0004096   0.0001180  -0.0000166
   47  -0.0000102  -0.0000185   0.0000008   0.0000400   0.0000241   0.0000253
   48   0.0000036   0.0000036   0.0000045  -0.0000078   0.0000066  -0.0000913
   49   0.0002933   0.0004069  -0.0000499   0.0010276   0.0006056   0.0002974
   50   0.0000197   0.0000120   0.0000122  -0.0005060  -0.0000473   0.0005453
   51  -0.0000147   0.0000032  -0.0000056  -0.0004623  -0.0001671   0.0002967
   52  -0.0003049  -0.0004529   0.0000584  -0.0008413  -0.0000754   0.0000316
   53  -0.0000033   0.0000098   0.0000014  -0.0000940  -0.0000344  -0.0000126
   54   0.0000105   0.0000081  -0.0000051   0.0001887  -0.0000061   0.0000171
   55  -0.0001376  -0.0001693   0.0000253  -0.0001950  -0.0004694  -0.0010145
   56  -0.0000129  -0.0000064   0.0000123   0.0000034  -0.0005177  -0.0000749
   57  -0.0000327  -0.0000565   0.0000361  -0.0011761  -0.0000381   0.0002218
   58  -0.0000450  -0.0000729   0.0000035  -0.0000416   0.0000301  -0.0000495
   59   0.0000051   0.0000035   0.0000014   0.0000283  -0.0000161   0.0000344
   60   0.0000066   0.0000170  -0.0000073   0.0000393   0.0000107  -0.0000896
   61  -0.0000599  -0.0001957   0.0000140   0.0000219   0.0029211   0.0017913
   62  -0.0000585  -0.0001451  -0.0000115  -0.0034844  -0.0022349  -0.0008683
   63  -0.0000726  -0.0000992  -0.0000409   0.0002340  -0.0000147  -0.0008221
   64   0.0000475   0.0000671   0.0000250  -0.0004805   0.0001084   0.0004564
   65  -0.0000642  -0.0001032   0.0000246  -0.0005340   0.0003395   0.0003818
   66   0.0000066  -0.0000059  -0.0000143   0.0005828  -0.0008471   0.0001313
           31          32          33          34          35          36
    1   0.0113254   0.0135646  -0.0022818  -0.2150005  -0.0000862  -0.0002105
    2  -0.0138200  -0.0177389   0.0014320   0.0000082  -0.0965880  -0.0097611
    3   0.0013859   0.0020891   0.0033744  -0.0000276  -0.0096946  -0.0662937
    4  -0.0013320  -0.0035677   0.0004540  -0.0264188   0.0306572  -0.0016048
    5  -0.0032870  -0.0027503   0.0005948   0.0125228   0.0042002   0.0002557
    6   0.0003036   0.0008044   0.0056736   0.0026632  -0.0000645   0.0039805
    7   0.0005663   0.0007539  -0.0000979   0.0006866   0.0001685  -0.0001991
    8  -0.0007583  -0.0008133   0.0000307  -0.0018276   0.0006258  -0.0004242
    9   0.0000988   0.0000280   0.0002524  -0.0010089  -0.0006490  -0.0034383
   10  -0.0008266  -0.0009535  -0.0001704   0.0039200   0.0010391   0.0007165
   11  -0.0007444   0.0001783  -0.0002579   0.0026574  -0.0037655   0.0007367
   12   0.0000441  -0.0000933  -0.0008766   0.0004883   0.0009804   0.0057556
   13   0.0001452   0.0001419  -0.0000312   0.0003522   0.0014344  -0.0000504
   14  -0.0000013   0.0000059   0.0000490  -0.0006998  -0.0007911   0.0000311
   15   0.0000035  -0.0000177  -0.0002920   0.0000328   0.0000529   0.0000970
   16  -0.0038917  -0.0005490   0.0001268  -0.0028904  -0.0000046  -0.0000060
   17  -0.0014846   0.0010046   0.0008450   0.0000134  -0.0005557  -0.0005218
   18   0.0002076   0.0004683   0.0053693   0.0000171  -0.0002622  -0.0006892
   19  -0.0012526  -0.0003932   0.0001173   0.0009521   0.0000022  -0.0000058
   20   0.0009151   0.0003572  -0.0000376  -0.0000028   0.0001593   0.0000109
   21  -0.0000922   0.0000354   0.0002674  -0.0000058   0.0001276  -0.0003162
   22  -0.0131596  -0.0029723   0.0008087   0.0039409  -0.0010282  -0.0006668
   23   0.0278746   0.0018199  -0.0001435  -0.0026671  -0.0037594   0.0007710
   24  -0.0026855  -0.0000505   0.0025774  -0.0005216   0.0009951   0.0057765
   25   0.0007015  -0.0013588   0.0001270   0.0003554  -0.0014350   0.0000559
   26   0.0005844   0.0011543  -0.0003635   0.0006978  -0.0007804   0.0000346
   27  -0.0000565  -0.0003911  -0.0026096  -0.0000367   0.0000705   0.0000971
   28  -0.1200519   0.1210271  -0.0141059  -0.0263020  -0.0305366   0.0016422
   29   0.1185338  -0.2734690   0.0269795  -0.0124156   0.0042694   0.0002404
   30  -0.0137873   0.0260624  -0.0368387  -0.0026922  -0.0000344   0.0039204
   31   0.1279480  -0.1271936   0.0135989   0.0007084  -0.0001428   0.0001759
   32  -0.1271936   0.2888612  -0.0284750   0.0018272   0.0006507  -0.0004168
   33   0.0135989  -0.0284750   0.0269103   0.0010160  -0.0006521  -0.0034366
   34   0.0007084   0.0018272   0.0010160   0.6356802  -0.0009863   0.0000586
   35  -0.0001428   0.0006507  -0.0006521  -0.0009863   0.5052642   0.2240022
   36   0.0001759  -0.0004168  -0.0034366   0.0000586   0.2240022   0.3086306
   37   0.0000357  -0.0005684  -0.0008148  -0.1643589  -0.0380445  -0.0284542
   38  -0.0000641  -0.0001818  -0.0002840  -0.0835365  -0.1967243  -0.0914594
   39  -0.0000278  -0.0003149  -0.0001731  -0.0637049  -0.0930823  -0.1307714
   40   0.0000185   0.0000311  -0.0000343   0.0107784  -0.0111312  -0.0080415
   41   0.0000199   0.0000468  -0.0000078   0.0114089  -0.0110272  -0.0107277
   42   0.0000608   0.0000596  -0.0000541   0.0097768  -0.0101908  -0.0038333
   43   0.0001458   0.0003617   0.0002801  -0.0294613  -0.0603686  -0.0419135
   44   0.0000089  -0.0001190  -0.0004151  -0.0220116   0.0247362   0.0119569
   45   0.0000323  -0.0000329  -0.0000817  -0.0162240   0.0136200   0.0159289
   46   0.0000123  -0.0000087  -0.0000261  -0.0049637   0.0011679   0.0006123
   47   0.0000141  -0.0000151   0.0000040   0.0007171   0.0036241  -0.0026043
   48  -0.0000167   0.0000213  -0.0000099   0.0007532  -0.0025834   0.0054554
   49  -0.0001204  -0.0000829   0.0000129   0.0039230   0.0001699   0.0001363
   50   0.0001379   0.0002478   0.0003454   0.0001610  -0.0514732  -0.0311064
   51   0.0000652   0.0002355   0.0001915   0.0001446  -0.0323534  -0.0285609
   52   0.0000797   0.0001078  -0.0000195  -0.0023234  -0.0000059  -0.0000173
   53   0.0000050   0.0000011  -0.0000387  -0.0000110   0.0011679   0.0014042
   54   0.0000119   0.0000202  -0.0000121  -0.0000071   0.0013249   0.0000933
   55  -0.0002374  -0.0003544  -0.0003919  -0.0300245   0.0601503   0.0416273
   56   0.0000692   0.0002323  -0.0003946   0.0218261   0.0249593   0.0121715
   57  -0.0001031  -0.0000264  -0.0003166   0.0158864   0.0140653   0.0162562
   58  -0.0000098  -0.0000053   0.0000418  -0.0049548  -0.0011770  -0.0006641
   59  -0.0000415   0.0000059   0.0000107  -0.0007254   0.0036152  -0.0026130
   60   0.0000527  -0.0000293   0.0000077  -0.0008097  -0.0025867   0.0054432
   61  -0.0003859   0.0000746   0.0007003  -0.1654054   0.0389072   0.0286474
   62  -0.0003665   0.0000385   0.0009221   0.0843728  -0.1967297  -0.0911399
   63   0.0001622  -0.0004164   0.0004939   0.0638684  -0.0929106  -0.1302704
   64  -0.0004190   0.0001178   0.0006896   0.0108171   0.0112533   0.0081643
   65  -0.0002589   0.0004831  -0.0001434  -0.0113223  -0.0110801  -0.0108430
   66   0.0005657   0.0004403  -0.0004168  -0.0096722  -0.0101747  -0.0038249
           37          38          39          40          41          42
    1  -0.0275357  -0.0120741  -0.0037113   0.0008744   0.0022759   0.0001196
    2  -0.0252292   0.0042789   0.0009919  -0.0001164  -0.0007983   0.0019536
    3  -0.0167073   0.0005804   0.0035827  -0.0001824   0.0019152  -0.0018508
    4  -0.0001129   0.0034962  -0.0002724  -0.0005181   0.0005667  -0.0005967
    5  -0.0029158  -0.0022662  -0.0000286  -0.0001032   0.0003433  -0.0008537
    6  -0.0018384  -0.0008646  -0.0008458  -0.0004872   0.0004049   0.0001284
    7  -0.0004364   0.0003830  -0.0001903  -0.0004459   0.0002513  -0.0005816
    8  -0.0000822   0.0000377  -0.0004250  -0.0001483   0.0005082   0.0004414
    9  -0.0007252   0.0009323   0.0004911  -0.0007185  -0.0001508  -0.0004368
   10   0.0000758  -0.0008893   0.0007980  -0.0003181  -0.0007410   0.0000964
   11  -0.0007100  -0.0001056  -0.0001326   0.0000197   0.0000366   0.0005076
   12   0.0008457  -0.0003648   0.0000359   0.0001025   0.0002158   0.0000512
   13  -0.0000599   0.0000577   0.0000700   0.0000471   0.0000649  -0.0000057
   14   0.0002002  -0.0001431  -0.0000987  -0.0000669  -0.0001067  -0.0000074
   15  -0.0000144  -0.0000128  -0.0000444  -0.0000263   0.0000241  -0.0000145
   16   0.0006512   0.0006708  -0.0000214  -0.0000618  -0.0000357  -0.0000226
   17  -0.0006299   0.0001277  -0.0006442   0.0001957   0.0004952  -0.0001275
   18   0.0000655   0.0002284  -0.0001230   0.0000257  -0.0000819  -0.0000594
   19  -0.0004118   0.0002223   0.0000344   0.0000702   0.0000582   0.0000493
   20  -0.0000040  -0.0000453  -0.0000361   0.0000057   0.0000020   0.0000429
   21  -0.0001516  -0.0000470   0.0000425  -0.0000111  -0.0000316   0.0000074
   22  -0.0014459  -0.0010732  -0.0004510   0.0000898   0.0004910  -0.0001373
   23  -0.0000588   0.0002120   0.0003557  -0.0001364  -0.0003671   0.0000861
   24   0.0014793   0.0001201   0.0000290  -0.0000350  -0.0000792   0.0001092
   25  -0.0004304   0.0002032   0.0001330   0.0000521  -0.0000154   0.0000802
   26  -0.0003505   0.0001633   0.0000655   0.0000999   0.0000411   0.0001392
   27   0.0000648   0.0000454  -0.0000492   0.0000129  -0.0000070  -0.0000333
   28  -0.0015728   0.0033770   0.0027890   0.0000780  -0.0009171   0.0003743
   29   0.0039636   0.0017924   0.0009305  -0.0000372  -0.0004430   0.0001495
   30  -0.0007145  -0.0006578   0.0010196   0.0000190   0.0001242   0.0001196
   31   0.0000357  -0.0000641  -0.0000278   0.0000185   0.0000199   0.0000608
   32  -0.0005684  -0.0001818  -0.0003149   0.0000311   0.0000468   0.0000596
   33  -0.0008148  -0.0002840  -0.0001731  -0.0000343  -0.0000078  -0.0000541
   34  -0.1643589  -0.0835365  -0.0637049   0.0107784   0.0114089   0.0097768
   35  -0.0380445  -0.1967243  -0.0930823  -0.0111312  -0.0110272  -0.0101908
   36  -0.0284542  -0.0914594  -0.1307714  -0.0080415  -0.0107277  -0.0038333
   37   0.6853868  -0.0302405  -0.0236741  -0.1240051   0.0941576   0.0716702
   38  -0.0302405   0.5036299   0.2690363   0.0948115  -0.1861310  -0.1126499
   39  -0.0236741   0.2690363   0.3294044   0.0720541  -0.1118606  -0.1200935
   40  -0.1240051   0.0948115   0.0720541   0.1309970  -0.1023663  -0.0764449
   41   0.0941576  -0.1861310  -0.1118606  -0.1023663   0.1921433   0.1245019
   42   0.0716702  -0.1126499  -0.1200935  -0.0764449   0.1245019   0.1176096
   43  -0.3374783   0.0255582   0.0162276  -0.0119415  -0.0015270  -0.0017433
   44  -0.0296664  -0.1038472  -0.0316334   0.0230856   0.0034848   0.0002021
   45  -0.0221029  -0.0321237  -0.0834185   0.0167918  -0.0000186   0.0038646
   46  -0.0105837  -0.0223555  -0.0162655   0.0009882   0.0001872   0.0001420
   47   0.0018696   0.0042657   0.0006983  -0.0001887  -0.0009838   0.0023459
   48   0.0011375   0.0003427   0.0036422  -0.0001633   0.0024397  -0.0025461
   49  -0.0311210   0.0207719   0.0154686  -0.0040362  -0.0005591  -0.0005018
   50   0.0674709   0.0251666   0.0127446  -0.0008368   0.0039736  -0.0028610
   51   0.0480798   0.0136633   0.0160543  -0.0006588  -0.0025568   0.0052652
   52   0.0032265   0.0040835   0.0028029  -0.0014103  -0.0001410  -0.0001992
   53  -0.0013341  -0.0010868  -0.0041133   0.0007108   0.0000602   0.0000212
   54  -0.0008377  -0.0040358   0.0019488   0.0005182  -0.0000359   0.0000614
   55  -0.0489835  -0.0228144  -0.0162819  -0.0007180  -0.0008009  -0.0002389
   56  -0.0234335  -0.0134042  -0.0066109  -0.0005476  -0.0002042   0.0006359
   57  -0.0169063  -0.0068309  -0.0085448  -0.0003624   0.0005316  -0.0005464
   58  -0.0007350  -0.0005954  -0.0004317   0.0000293   0.0000774   0.0000482
   59  -0.0006742  -0.0001645   0.0006145   0.0000595  -0.0002624   0.0003435
   60  -0.0006142   0.0006028  -0.0005769   0.0000362   0.0003341  -0.0004980
   61   0.0610308   0.0172703   0.0127575  -0.0010962  -0.0030944  -0.0024428
   62  -0.0168454  -0.0354023  -0.0321288  -0.0027087  -0.0001905  -0.0041535
   63  -0.0122014  -0.0320685  -0.0144798  -0.0019021  -0.0043487   0.0028440
   64  -0.0011360   0.0027345   0.0018891   0.0005284   0.0006391   0.0004967
   65   0.0031241  -0.0001705  -0.0043302  -0.0006317  -0.0006209  -0.0005866
   66   0.0024156  -0.0041534   0.0028708  -0.0004927  -0.0005846  -0.0000946
           43          44          45          46          47          48
    1   0.0048881  -0.0024677  -0.0010975  -0.0000159   0.0001585   0.0000071
    2  -0.0019521  -0.0010834  -0.0053741  -0.0011587   0.0001514  -0.0000616
    3  -0.0006903  -0.0049612   0.0023462  -0.0006587  -0.0000747   0.0002633
    4  -0.0001884  -0.0000017   0.0011862  -0.0000413  -0.0000286  -0.0000397
    5   0.0004582  -0.0005086  -0.0000323  -0.0000290  -0.0000169   0.0000114
    6   0.0010173  -0.0000706   0.0002409   0.0000497   0.0000349  -0.0000906
    7  -0.0002373  -0.0000656   0.0001024  -0.0000096   0.0000421  -0.0000538
    8   0.0003563   0.0002362  -0.0000259   0.0000050   0.0000061  -0.0000300
    9   0.0004027  -0.0003943  -0.0003205  -0.0000421   0.0000110   0.0000070
   10   0.0003202  -0.0000586  -0.0007344   0.0000356   0.0000159   0.0000004
   11   0.0000418   0.0002468  -0.0000934  -0.0000704  -0.0000005  -0.0000329
   12  -0.0004859   0.0003227  -0.0001491   0.0000225  -0.0000095   0.0000266
   13  -0.0001379   0.0000123   0.0000334  -0.0000447  -0.0000049  -0.0000072
   14   0.0001688  -0.0000072  -0.0000557   0.0000734   0.0000035   0.0000177
   15  -0.0000238   0.0000113   0.0000374  -0.0000030   0.0000016  -0.0000076
   16  -0.0001436   0.0000762   0.0000560   0.0000343   0.0000074   0.0000231
   17   0.0001986  -0.0002287   0.0005320   0.0000080  -0.0000015  -0.0000144
   18  -0.0000892  -0.0002026   0.0002876  -0.0000100  -0.0000031   0.0000123
   19  -0.0001697   0.0000288   0.0001747  -0.0000750  -0.0000194  -0.0000145
   20   0.0000430   0.0000333  -0.0000405   0.0000043  -0.0000034   0.0000023
   21   0.0001506  -0.0000335  -0.0001141  -0.0000001   0.0000038  -0.0000088
   22   0.0006316  -0.0003689   0.0003176   0.0000371   0.0000480  -0.0000698
   23  -0.0000018   0.0000536  -0.0007019  -0.0000174   0.0000149   0.0000305
   24  -0.0004896   0.0008238   0.0000323   0.0000685  -0.0000123  -0.0000030
   25  -0.0001059   0.0000016  -0.0001220  -0.0000628  -0.0000102   0.0000036
   26  -0.0001191   0.0000642  -0.0000240  -0.0000587  -0.0000185   0.0000036
   27   0.0000497  -0.0000494   0.0000106   0.0000056   0.0000008   0.0000045
   28  -0.0018167   0.0003057  -0.0015329  -0.0004096   0.0000400  -0.0000078
   29  -0.0008414   0.0005217   0.0001955   0.0001180   0.0000241   0.0000066
   30   0.0000220   0.0001121  -0.0001177  -0.0000166   0.0000253  -0.0000913
   31   0.0001458   0.0000089   0.0000323   0.0000123   0.0000141  -0.0000167
   32   0.0003617  -0.0001190  -0.0000329  -0.0000087  -0.0000151   0.0000213
   33   0.0002801  -0.0004151  -0.0000817  -0.0000261   0.0000040  -0.0000099
   34  -0.0294613  -0.0220116  -0.0162240  -0.0049637   0.0007171   0.0007532
   35  -0.0603686   0.0247362   0.0136200   0.0011679   0.0036241  -0.0025834
   36  -0.0419135   0.0119569   0.0159289   0.0006123  -0.0026043   0.0054554
   37  -0.3374783  -0.0296664  -0.0221029  -0.0105837   0.0018696   0.0011375
   38   0.0255582  -0.1038472  -0.0321237  -0.0223555   0.0042657   0.0003427
   39   0.0162276  -0.0316334  -0.0834185  -0.0162655   0.0006983   0.0036422
   40  -0.0119415   0.0230856   0.0167918   0.0009882  -0.0001887  -0.0001633
   41  -0.0015270   0.0034848  -0.0000186   0.0001872  -0.0009838   0.0024397
   42  -0.0017433   0.0002021   0.0038646   0.0001420   0.0023459  -0.0025461
   43   0.6823829   0.0343843   0.0281688  -0.1273118  -0.0988451  -0.0713084
   44   0.0343843   0.5203072   0.2802549  -0.1008443  -0.1902490  -0.1120757
   45   0.0281688   0.2802549   0.3289069  -0.0729917  -0.1118425  -0.1165688
   46  -0.1273118  -0.1008443  -0.0729917   0.1331724   0.1062281   0.0772535
   47  -0.0988451  -0.1902490  -0.1118425   0.1062281   0.1959237   0.1237770
   48  -0.0713084  -0.1120757  -0.1165688   0.0772535   0.1237770   0.1139246
   49  -0.1507765   0.0940683   0.0654345   0.0095006  -0.0130331  -0.0094280
   50   0.0410756  -0.2099763  -0.1040833   0.0124473  -0.0117454  -0.0099122
   51   0.0273191  -0.1039120  -0.1355986   0.0088340  -0.0105070  -0.0043239
   52  -0.0384691   0.0003456   0.0001550   0.0011391  -0.0003936  -0.0002043
   53   0.0222661   0.0036055  -0.0002056   0.0004943  -0.0000422   0.0017446
   54   0.0154491  -0.0002670   0.0038405   0.0003880   0.0018036  -0.0012369
   55   0.0611548  -0.0181108  -0.0128296  -0.0012894   0.0033848   0.0019882
   56   0.0185449  -0.0337715  -0.0297061   0.0026776  -0.0000149  -0.0041142
   57   0.0133786  -0.0297370  -0.0129270   0.0018245  -0.0040985   0.0027217
   58  -0.0012506  -0.0026508  -0.0018427   0.0006019  -0.0006160  -0.0004223
   59  -0.0033584  -0.0000188  -0.0041273   0.0006204  -0.0004991  -0.0005143
   60  -0.0020079  -0.0041400   0.0026884   0.0004296  -0.0005182  -0.0000979
   61  -0.0493064   0.0233879   0.0166709  -0.0007446   0.0006755   0.0006028
   62   0.0227681  -0.0132844  -0.0066533   0.0005903  -0.0001596   0.0006066
   63   0.0160315  -0.0064225  -0.0083389   0.0004287   0.0006198  -0.0005727
   64  -0.0007228   0.0005411   0.0003600   0.0000307  -0.0000613  -0.0000335
   65   0.0007884  -0.0001953   0.0005407  -0.0000790  -0.0002637   0.0003349
   66   0.0002532   0.0006295  -0.0005496  -0.0000452   0.0003440  -0.0005003
           49          50          51          52          53          54
    1  -0.0032517  -0.0000077  -0.0000142   0.0017565   0.0000040   0.0000040
    2   0.0000056  -0.0013800  -0.0002862  -0.0000053   0.0000420   0.0003923
    3  -0.0000062  -0.0000131  -0.0007533   0.0000085   0.0004294  -0.0003702
    4   0.0010154   0.0005122   0.0004742  -0.0008401   0.0000917  -0.0001942
    5  -0.0006104  -0.0000589  -0.0001807   0.0000787  -0.0000329  -0.0000066
    6  -0.0002986   0.0005497   0.0002930  -0.0000363  -0.0000126   0.0000169
    7  -0.0001211  -0.0001375  -0.0000635   0.0000794  -0.0000049  -0.0000110
    8   0.0000815   0.0002510   0.0002395  -0.0001096   0.0000007   0.0000199
    9  -0.0000161   0.0003509   0.0001957   0.0000197  -0.0000396  -0.0000118
   10  -0.0006127  -0.0000047  -0.0002451   0.0004583  -0.0001367   0.0001246
   11   0.0004259   0.0000174  -0.0000019  -0.0006547  -0.0000658   0.0000775
   12  -0.0000557  -0.0006645  -0.0000139   0.0002272   0.0000487  -0.0000276
   13   0.0002917  -0.0000183   0.0000162  -0.0003031   0.0000027  -0.0000126
   14  -0.0004074   0.0000106  -0.0000007   0.0004540   0.0000109   0.0000112
   15   0.0000467   0.0000131  -0.0000067  -0.0000549   0.0000013  -0.0000052
   16  -0.0001773   0.0000013  -0.0000019   0.0003141   0.0000005   0.0000004
   17  -0.0000059   0.0001079   0.0001716  -0.0000010   0.0001210  -0.0001246
   18   0.0000032   0.0001699  -0.0004613  -0.0000023  -0.0000336   0.0000348
   19   0.0005593   0.0000031   0.0000038  -0.0007247  -0.0000009  -0.0000024
   20  -0.0000013   0.0000129   0.0000602   0.0000016   0.0000045   0.0000069
   21  -0.0000032   0.0001207   0.0001443   0.0000031  -0.0000131   0.0000075
   22  -0.0006168  -0.0000042   0.0002375   0.0004592   0.0001375  -0.0001208
   23  -0.0004213   0.0000116  -0.0000072   0.0006521  -0.0000642   0.0000818
   24   0.0000600  -0.0006514  -0.0000177  -0.0002297   0.0000462  -0.0000277
   25   0.0002933   0.0000197  -0.0000147  -0.0003049  -0.0000033   0.0000105
   26   0.0004069   0.0000120   0.0000032  -0.0004529   0.0000098   0.0000081
   27  -0.0000499   0.0000122  -0.0000056   0.0000584   0.0000014  -0.0000051
   28   0.0010276  -0.0005060  -0.0004623  -0.0008413  -0.0000940   0.0001887
   29   0.0006056  -0.0000473  -0.0001671  -0.0000754  -0.0000344  -0.0000061
   30   0.0002974   0.0005453   0.0002967   0.0000316  -0.0000126   0.0000171
   31  -0.0001204   0.0001379   0.0000652   0.0000797   0.0000050   0.0000119
   32  -0.0000829   0.0002478   0.0002355   0.0001078   0.0000011   0.0000202
   33   0.0000129   0.0003454   0.0001915  -0.0000195  -0.0000387  -0.0000121
   34   0.0039230   0.0001610   0.0001446  -0.0023234  -0.0000110  -0.0000071
   35   0.0001699  -0.0514732  -0.0323534  -0.0000059   0.0011679   0.0013249
   36   0.0001363  -0.0311064  -0.0285609  -0.0000173   0.0014042   0.0000933
   37  -0.0311210   0.0674709   0.0480798   0.0032265  -0.0013341  -0.0008377
   38   0.0207719   0.0251666   0.0136633   0.0040835  -0.0010868  -0.0040358
   39   0.0154686   0.0127446   0.0160543   0.0028029  -0.0041133   0.0019488
   40  -0.0040362  -0.0008368  -0.0006588  -0.0014103   0.0007108   0.0005182
   41  -0.0005591   0.0039736  -0.0025568  -0.0001410   0.0000602  -0.0000359
   42  -0.0005018  -0.0028610   0.0052652  -0.0001992   0.0000212   0.0000614
   43  -0.1507765   0.0410756   0.0273191  -0.0384691   0.0222661   0.0154491
   44   0.0940683  -0.2099763  -0.1039120   0.0003456   0.0036055  -0.0002670
   45   0.0654345  -0.1040833  -0.1355986   0.0001550  -0.0002056   0.0038405
   46   0.0095006   0.0124473   0.0088340   0.0011391   0.0004943   0.0003880
   47  -0.0130331  -0.0117454  -0.0105070  -0.0003936  -0.0000422   0.0018036
   48  -0.0094280  -0.0099122  -0.0043239  -0.0002043   0.0017446  -0.0012369
   49   0.4994994  -0.0008206   0.0005337  -0.1503333  -0.0000847  -0.0004341
   50  -0.0008206   0.4717134   0.2482610  -0.0000779  -0.0338777  -0.0085890
   51   0.0005337   0.2482610   0.2951292  -0.0004437  -0.0084327  -0.0279634
   52  -0.1503333  -0.0000779  -0.0004437   0.2233846   0.0001477   0.0007350
   53  -0.0000847  -0.0338777  -0.0084327   0.0001477   0.0277030   0.0119155
   54  -0.0004341  -0.0085890  -0.0279634   0.0007350   0.0119155   0.0191443
   55  -0.1498916  -0.0402423  -0.0273099  -0.0383186  -0.0223398  -0.0157578
   56  -0.0932361  -0.2101622  -0.1046713  -0.0004361   0.0035516  -0.0003056
   57  -0.0653983  -0.1046914  -0.1364601  -0.0004587  -0.0003620   0.0037362
   58   0.0094987  -0.0123278  -0.0087249   0.0011379  -0.0005029  -0.0003827
   59   0.0131442  -0.0117437  -0.0104401   0.0003829  -0.0000478   0.0018092
   60   0.0095446  -0.0099591  -0.0043138   0.0002214   0.0017437  -0.0012312
   61  -0.0305085  -0.0676859  -0.0483900   0.0032406   0.0013648   0.0008599
   62  -0.0209783   0.0249758   0.0134388  -0.0040379  -0.0010850  -0.0040645
   63  -0.0157992   0.0122554   0.0156300  -0.0027887  -0.0041097   0.0019283
   64  -0.0040419   0.0008390   0.0006153  -0.0014070  -0.0007130  -0.0005299
   65   0.0005546   0.0039637  -0.0025557   0.0001379   0.0000584  -0.0000361
   66   0.0004559  -0.0028362   0.0052793   0.0001918   0.0000170   0.0000621
           55          56          57          58          59          60
    1   0.0048969   0.0024814   0.0011433  -0.0000173  -0.0001587  -0.0000106
    2   0.0019822  -0.0010765  -0.0053734   0.0011572   0.0001537  -0.0000519
    3   0.0006964  -0.0049510   0.0023756   0.0006547  -0.0000760   0.0002705
    4  -0.0018280  -0.0002997   0.0015149  -0.0004112  -0.0000412   0.0000054
    5   0.0008550   0.0005249   0.0002008  -0.0001168   0.0000243   0.0000048
    6  -0.0000233   0.0001094  -0.0001187   0.0000175   0.0000266  -0.0000918
    7   0.0001431  -0.0000109  -0.0000321   0.0000124  -0.0000146   0.0000174
    8  -0.0003662  -0.0001216  -0.0000358   0.0000087  -0.0000150   0.0000214
    9  -0.0002841  -0.0004187  -0.0000856   0.0000259   0.0000038  -0.0000096
   10   0.0006341   0.0003661  -0.0003048   0.0000368  -0.0000483   0.0000706
   11  -0.0000009   0.0000449  -0.0006953   0.0000176   0.0000151   0.0000300
   12   0.0004890   0.0008306   0.0000323  -0.0000685  -0.0000118  -0.0000040
   13  -0.0001058  -0.0000015   0.0001215  -0.0000626   0.0000101  -0.0000042
   14   0.0001200   0.0000637  -0.0000245   0.0000592  -0.0000183   0.0000042
   15  -0.0000483  -0.0000497   0.0000094  -0.0000049   0.0000007   0.0000045
   16  -0.0001346  -0.0000809  -0.0000561   0.0000346  -0.0000074  -0.0000226
   17  -0.0002025  -0.0002222   0.0005203  -0.0000087  -0.0000011  -0.0000147
   18   0.0000892  -0.0002000   0.0002879   0.0000096  -0.0000036   0.0000131
   19  -0.0001734  -0.0000320  -0.0001771  -0.0000749   0.0000194   0.0000137
   20  -0.0000422   0.0000330  -0.0000398  -0.0000039  -0.0000036   0.0000023
   21  -0.0001482  -0.0000346  -0.0001125   0.0000007   0.0000037  -0.0000090
   22   0.0003091   0.0000696   0.0007262   0.0000350  -0.0000161   0.0000000
   23  -0.0000328   0.0002469  -0.0000929   0.0000698  -0.0000008  -0.0000319
   24   0.0004753   0.0003157  -0.0001477  -0.0000228  -0.0000085   0.0000250
   25  -0.0001376  -0.0000129  -0.0000327  -0.0000450   0.0000051   0.0000066
   26  -0.0001693  -0.0000064  -0.0000565  -0.0000729   0.0000035   0.0000170
   27   0.0000253   0.0000123   0.0000361   0.0000035   0.0000014  -0.0000073
   28  -0.0001950   0.0000034  -0.0011761  -0.0000416   0.0000283   0.0000393
   29  -0.0004694  -0.0005177  -0.0000381   0.0000301  -0.0000161   0.0000107
   30  -0.0010145  -0.0000749   0.0002218  -0.0000495   0.0000344  -0.0000896
   31  -0.0002374   0.0000692  -0.0001031  -0.0000098  -0.0000415   0.0000527
   32  -0.0003544   0.0002323  -0.0000264  -0.0000053   0.0000059  -0.0000293
   33  -0.0003919  -0.0003946  -0.0003166   0.0000418   0.0000107   0.0000077
   34  -0.0300245   0.0218261   0.0158864  -0.0049548  -0.0007254  -0.0008097
   35   0.0601503   0.0249593   0.0140653  -0.0011770   0.0036152  -0.0025867
   36   0.0416273   0.0121715   0.0162562  -0.0006641  -0.0026130   0.0054432
   37  -0.0489835  -0.0234335  -0.0169063  -0.0007350  -0.0006742  -0.0006142
   38  -0.0228144  -0.0134042  -0.0068309  -0.0005954  -0.0001645   0.0006028
   39  -0.0162819  -0.0066109  -0.0085448  -0.0004317   0.0006145  -0.0005769
   40  -0.0007180  -0.0005476  -0.0003624   0.0000293   0.0000595   0.0000362
   41  -0.0008009  -0.0002042   0.0005316   0.0000774  -0.0002624   0.0003341
   42  -0.0002389   0.0006359  -0.0005464   0.0000482   0.0003435  -0.0004980
   43   0.0611548   0.0185449   0.0133786  -0.0012506  -0.0033584  -0.0020079
   44  -0.0181108  -0.0337715  -0.0297370  -0.0026508  -0.0000188  -0.0041400
   45  -0.0128296  -0.0297061  -0.0129270  -0.0018427  -0.0041273   0.0026884
   46  -0.0012894   0.0026776   0.0018245   0.0006019   0.0006204   0.0004296
   47   0.0033848  -0.0000149  -0.0040985  -0.0006160  -0.0004991  -0.0005182
   48   0.0019882  -0.0041142   0.0027217  -0.0004223  -0.0005143  -0.0000979
   49  -0.1498916  -0.0932361  -0.0653983   0.0094987   0.0131442   0.0095446
   50  -0.0402423  -0.2101622  -0.1046914  -0.0123278  -0.0117437  -0.0099591
   51  -0.0273099  -0.1046713  -0.1364601  -0.0087249  -0.0104401  -0.0043138
   52  -0.0383186  -0.0004361  -0.0004587   0.0011379   0.0003829   0.0002214
   53  -0.0223398   0.0035516  -0.0003620  -0.0005029  -0.0000478   0.0017437
   54  -0.0157578  -0.0003056   0.0037362  -0.0003827   0.0018092  -0.0012312
   55   0.6822641  -0.0357801  -0.0265872  -0.1287263   0.0997388   0.0715034
   56  -0.0357801   0.5200508   0.2801348   0.1017306  -0.1897690  -0.1113026
   57  -0.0265872   0.2801348   0.3288962   0.0732126  -0.1110800  -0.1157014
   58  -0.1287263   0.1017306   0.0732126   0.1346793  -0.1071902  -0.0774354
   59   0.0997388  -0.1897690  -0.1110800  -0.1071902   0.1954087   0.1229474
   60   0.0715034  -0.1113026  -0.1157014  -0.0774354   0.1229474   0.1129911
   61  -0.3368943   0.0291941   0.0206639  -0.0107279  -0.0019133  -0.0012186
   62  -0.0260128  -0.1038700  -0.0322386   0.0223190   0.0043193   0.0004786
   63  -0.0176093  -0.0314725  -0.0833704   0.0161640   0.0007395   0.0037317
   64  -0.0117455  -0.0230907  -0.0168706   0.0009911   0.0001808   0.0001823
   65   0.0015127   0.0034338  -0.0000346  -0.0002018  -0.0009853   0.0024371
   66   0.0016286   0.0000969   0.0037592  -0.0001291   0.0023393  -0.0025447
           61          62          63          64          65          66
    1  -0.0274817   0.0119113   0.0035613   0.0008878  -0.0022520  -0.0001201
    2   0.0251299   0.0043580   0.0011100   0.0000929  -0.0007909   0.0019650
    3   0.0165274   0.0007059   0.0036398   0.0001820   0.0019293  -0.0018568
    4  -0.0015913  -0.0033713  -0.0027876   0.0000746   0.0009066  -0.0003726
    5  -0.0039607   0.0017877   0.0009237   0.0000412  -0.0004416   0.0001481
    6   0.0007030  -0.0006575   0.0010211  -0.0000232   0.0001213   0.0001219
    7   0.0000419   0.0000622   0.0000234   0.0000188  -0.0000193  -0.0000612
    8   0.0005773  -0.0001801  -0.0003139  -0.0000313   0.0000468   0.0000593
    9   0.0008202  -0.0002857  -0.0001731   0.0000350  -0.0000075  -0.0000542
   10  -0.0014413   0.0010725   0.0004321   0.0000940  -0.0004842   0.0001341
   11   0.0000773   0.0002048   0.0003494   0.0001377  -0.0003590   0.0000840
   12  -0.0014734   0.0001175   0.0000308   0.0000343  -0.0000788   0.0001080
   13  -0.0004297  -0.0002044  -0.0001349   0.0000513   0.0000157  -0.0000789
   14   0.0003526   0.0001680   0.0000694  -0.0001001   0.0000397   0.0001378
   15  -0.0000580   0.0000471  -0.0000483  -0.0000128  -0.0000068  -0.0000321
   16   0.0006616  -0.0006596   0.0000186  -0.0000621   0.0000369   0.0000200
   17   0.0006131   0.0001314  -0.0006273  -0.0001962   0.0004843  -0.0001242
   18  -0.0000694   0.0002287  -0.0001246  -0.0000235  -0.0000789  -0.0000587
   19  -0.0004037  -0.0002247  -0.0000363   0.0000713  -0.0000576  -0.0000481
   20   0.0000064  -0.0000443  -0.0000363  -0.0000064   0.0000024   0.0000426
   21   0.0001562  -0.0000452   0.0000420   0.0000109  -0.0000306   0.0000080
   22   0.0000443   0.0008939  -0.0007872  -0.0003191   0.0007254  -0.0000906
   23   0.0006995  -0.0001091  -0.0001262  -0.0000243   0.0000341   0.0005033
   24  -0.0008505  -0.0003637   0.0000314  -0.0001028   0.0002047   0.0000507
   25  -0.0000599  -0.0000585  -0.0000726   0.0000475  -0.0000642   0.0000066
   26  -0.0001957  -0.0001451  -0.0000992   0.0000671  -0.0001032  -0.0000059
   27   0.0000140  -0.0000115  -0.0000409   0.0000250   0.0000246  -0.0000143
   28   0.0000219  -0.0034844   0.0002340  -0.0004805  -0.0005340   0.0005828
   29   0.0029211  -0.0022349  -0.0000147   0.0001084   0.0003395  -0.0008471
   30   0.0017913  -0.0008683  -0.0008221   0.0004564   0.0003818   0.0001313
   31  -0.0003859  -0.0003665   0.0001622  -0.0004190  -0.0002589   0.0005657
   32   0.0000746   0.0000385  -0.0004164   0.0001178   0.0004831   0.0004403
   33   0.0007003   0.0009221   0.0004939   0.0006896  -0.0001434  -0.0004168
   34  -0.1654054   0.0843728   0.0638684   0.0108171  -0.0113223  -0.0096722
   35   0.0389072  -0.1967297  -0.0929106   0.0112533  -0.0110801  -0.0101747
   36   0.0286474  -0.0911399  -0.1302704   0.0081643  -0.0108430  -0.0038249
   37   0.0610308  -0.0168454  -0.0122014  -0.0011360   0.0031241   0.0024156
   38   0.0172703  -0.0354023  -0.0320685   0.0027345  -0.0001705  -0.0041534
   39   0.0127575  -0.0321288  -0.0144798   0.0018891  -0.0043302   0.0028708
   40  -0.0010962  -0.0027087  -0.0019021   0.0005284  -0.0006317  -0.0004927
   41  -0.0030944  -0.0001905  -0.0043487   0.0006391  -0.0006209  -0.0005846
   42  -0.0024428  -0.0041535   0.0028440   0.0004967  -0.0005866  -0.0000946
   43  -0.0493064   0.0227681   0.0160315  -0.0007228   0.0007884   0.0002532
   44   0.0233879  -0.0132844  -0.0064225   0.0005411  -0.0001953   0.0006295
   45   0.0166709  -0.0066533  -0.0083389   0.0003600   0.0005407  -0.0005496
   46  -0.0007446   0.0005903   0.0004287   0.0000307  -0.0000790  -0.0000452
   47   0.0006755  -0.0001596   0.0006198  -0.0000613  -0.0002637   0.0003440
   48   0.0006028   0.0006066  -0.0005727  -0.0000335   0.0003349  -0.0005003
   49  -0.0305085  -0.0209783  -0.0157992  -0.0040419   0.0005546   0.0004559
   50  -0.0676859   0.0249758   0.0122554   0.0008390   0.0039637  -0.0028362
   51  -0.0483900   0.0134388   0.0156300   0.0006153  -0.0025557   0.0052793
   52   0.0032406  -0.0040379  -0.0027887  -0.0014070   0.0001379   0.0001918
   53   0.0013648  -0.0010850  -0.0041097  -0.0007130   0.0000584   0.0000170
   54   0.0008599  -0.0040645   0.0019283  -0.0005299  -0.0000361   0.0000621
   55  -0.3368943  -0.0260128  -0.0176093  -0.0117455   0.0015127   0.0016286
   56   0.0291941  -0.1038700  -0.0314725  -0.0230907   0.0034338   0.0000969
   57   0.0206639  -0.0322386  -0.0833704  -0.0168706  -0.0000346   0.0037592
   58  -0.0107279   0.0223190   0.0161640   0.0009911  -0.0002018  -0.0001291
   59  -0.0019133   0.0043193   0.0007395   0.0001808  -0.0009853   0.0023393
   60  -0.0012186   0.0004786   0.0037317   0.0001823   0.0024371  -0.0025447
   61   0.6843865   0.0290278   0.0249585  -0.1229522  -0.0934295  -0.0713697
   62   0.0290278   0.5038167   0.2693019  -0.0940615  -0.1863668  -0.1132351
   63   0.0249585   0.2693019   0.3297055  -0.0717705  -0.1123964  -0.1208595
   64  -0.1229522  -0.0940615  -0.0717705   0.1296738   0.1015321   0.0762259
   65  -0.0934295  -0.1863668  -0.1123964   0.1015321   0.1924916   0.1251542
   66  -0.0713697  -0.1132351  -0.1208595   0.0762259   0.1251542   0.1184151
 **********************************************************************
 **                                                                  **
 **                       VIBRATIONAL ANALYSIS                       **
 **                       --------------------                       **
 **                                                                  **
 **        VIBRATIONAL FREQUENCIES (CM**-1) AND NORMAL MODES         **
 **     FORCE CONSTANTS (mDYN/ANGSTROM) AND REDUCED MASSES (AMU)     **
 **                  INFRARED INTENSITIES (KM/MOL)                   **
 **                                                                  **
 **********************************************************************


 Mode:                 1                      2                      3
 Frequency:        29.48                  37.56                  55.19
 Force Cnst:      0.0021                 0.0113                 0.0243
 Red. Mass:       4.1330                13.5515                13.5694
 IR Active:          YES                    YES                    YES
 IR Intens:        0.017                  0.280                  0.276
 Raman Active:       YES                    YES                    YES
               X      Y      Z        X      Y      Z        X      Y      Z
 C         -0.002 -0.002  0.002   -0.000  0.088 -0.271   -0.000 -0.203 -0.120
 C          0.004 -0.001 -0.014   -0.043  0.067 -0.223    0.070 -0.162 -0.134
 H          0.010 -0.005 -0.021   -0.080  0.083 -0.267    0.131 -0.201 -0.171
 C          0.003 -0.002 -0.028   -0.043  0.026 -0.080    0.075 -0.064 -0.068
 Cl         0.003 -0.007 -0.085   -0.107 -0.001  0.003    0.191 -0.004 -0.080
 C          0.004 -0.000 -0.000    0.001  0.007  0.019    0.000 -0.010  0.017
 Cl         0.003  0.001 -0.002    0.002 -0.040  0.293    0.002  0.137  0.275
 C          0.002  0.001  0.029    0.044  0.026 -0.078   -0.075 -0.063 -0.068
 Cl         0.001  0.007  0.086    0.109 -0.001  0.009   -0.191 -0.003 -0.083
 C          0.002 -0.001  0.017    0.043  0.067 -0.221   -0.070 -0.162 -0.133
 H          0.008  0.002  0.024    0.081  0.083 -0.264   -0.132 -0.200 -0.169
 C         -0.001 -0.002  0.002   -0.000  0.109 -0.269   -0.000 -0.200 -0.041
 C         -0.005 -0.139  0.197   -0.026  0.088 -0.214   -0.104 -0.150 -0.001
 H         -0.010 -0.252  0.345   -0.048  0.106 -0.260   -0.191 -0.200 -0.018
 C         -0.005 -0.142  0.202   -0.026  0.021 -0.067   -0.109 -0.020  0.040
 H         -0.006 -0.254  0.357   -0.048 -0.011 -0.002   -0.195  0.030  0.056
 C         -0.004  0.000 -0.000   -0.001 -0.024  0.022   -0.001  0.055  0.043
 Cl        -0.004  0.002 -0.002   -0.002 -0.174  0.303   -0.001  0.287  0.040
 C         -0.003  0.142 -0.201    0.025  0.028 -0.077    0.108 -0.022  0.044
 H         -0.003  0.254 -0.357    0.046  0.001 -0.019    0.193  0.027  0.062
 C         -0.004  0.136 -0.194    0.025  0.095 -0.223    0.103 -0.152  0.002
 H         -0.008  0.249 -0.342    0.047  0.118 -0.275    0.191 -0.203 -0.012
 TransDip  -0.004 -0.000  0.000    0.000  0.007 -0.016    0.000 -0.016 -0.005

 Mode:                 4                      5                      6
 Frequency:        83.29                 141.39                 180.04
 Force Cnst:      0.0762                 0.1164                 0.3910
 Red. Mass:      18.6412                 9.8788                20.4728
 IR Active:          YES                    YES                    YES
 IR Intens:        0.149                  0.070                  0.042
 Raman Active:       YES                    YES                    YES
               X      Y      Z        X      Y      Z        X      Y      Z
 C         -0.000 -0.116 -0.216    0.000 -0.087  0.201   -0.049 -0.000  0.003
 C          0.030 -0.091 -0.122    0.016 -0.083  0.221    0.011 -0.008 -0.020
 H          0.055 -0.102 -0.089    0.032 -0.099  0.176    0.039 -0.029 -0.047
 C          0.035 -0.037 -0.016    0.026 -0.054  0.168    0.037  0.013 -0.006
 Cl         0.098  0.027  0.350    0.118 -0.035 -0.090    0.378  0.198 -0.009
 C         -0.000 -0.020 -0.089   -0.000 -0.036  0.152    0.021 -0.000  0.003
 Cl        -0.001  0.026 -0.336   -0.001  0.017 -0.025    0.029  0.001 -0.001
 C         -0.034 -0.037 -0.016   -0.026 -0.054  0.169    0.036 -0.014  0.011
 Cl        -0.095  0.027  0.349   -0.121 -0.034 -0.091    0.375 -0.199  0.005
 C         -0.030 -0.091 -0.121   -0.016 -0.083  0.223    0.011  0.007  0.027
 H         -0.056 -0.102 -0.087   -0.033 -0.098  0.181    0.039  0.028  0.053
 C         -0.000 -0.089 -0.228    0.001  0.014 -0.008   -0.134  0.001  0.002
 C         -0.083 -0.049 -0.198    0.006  0.110 -0.144   -0.211  0.028  0.008
 H         -0.152 -0.078 -0.225    0.012  0.096 -0.120   -0.254  0.006 -0.008
 C         -0.089  0.018 -0.109    0.003  0.181 -0.241   -0.233  0.027  0.003
 H         -0.160  0.039 -0.069    0.003  0.202 -0.272   -0.196  0.013 -0.014
 C         -0.001  0.040 -0.050    0.002  0.147 -0.194   -0.284  0.002 -0.002
 Cl        -0.002  0.102  0.162    0.001 -0.079  0.163   -0.332 -0.001 -0.000
 C          0.088  0.017 -0.106    0.001  0.181 -0.241   -0.234 -0.023 -0.006
 H          0.158  0.038 -0.065    0.001  0.202 -0.272   -0.199 -0.008  0.010
 C          0.082 -0.050 -0.196   -0.002  0.110 -0.144   -0.212 -0.025 -0.007
 H          0.152 -0.080 -0.222   -0.008  0.096 -0.120   -0.257 -0.004  0.010
 TransDip   0.000 -0.007 -0.010    0.000  0.002 -0.008    0.007 -0.000  0.000

 Mode:                 7                      8                      9
 Frequency:       207.60                 211.73                 221.59
 Force Cnst:      0.1217                 0.6063                 0.3725
 Red. Mass:       4.7928                22.9545                12.8767
 IR Active:          YES                    YES                    YES
 IR Intens:        0.000                  0.039                  0.452
 Raman Active:       YES                    YES                    YES
               X      Y      Z        X      Y      Z        X      Y      Z
 C         -0.005 -0.000  0.001    0.000 -0.009  0.011   -0.000 -0.059  0.036
 C         -0.015  0.023  0.344    0.021  0.031  0.096    0.005 -0.088 -0.105
 H         -0.026  0.054  0.583    0.017  0.025  0.019    0.002 -0.076 -0.001
 C         -0.016  0.010  0.167    0.025 -0.003  0.179    0.021 -0.129 -0.237
 Cl         0.016  0.009 -0.086   -0.278 -0.186 -0.035    0.015 -0.136  0.077
 C         -0.027  0.001  0.002    0.000  0.018  0.210   -0.002 -0.108 -0.290
 Cl        -0.032  0.002 -0.000    0.000  0.534 -0.092   -0.000  0.260  0.046
 C         -0.018 -0.009 -0.163   -0.024 -0.002  0.189   -0.024 -0.129 -0.241
 Cl         0.020 -0.010  0.084    0.276 -0.187 -0.042   -0.014 -0.136  0.079
 C         -0.018 -0.022 -0.341   -0.020  0.033  0.117   -0.007 -0.088 -0.113
 H         -0.029 -0.054 -0.582   -0.017  0.028  0.055   -0.004 -0.078 -0.016
 C         -0.002 -0.002 -0.001    0.001 -0.126 -0.124   -0.000  0.089  0.206
 C          0.008  0.001 -0.011   -0.010 -0.150 -0.103   -0.000  0.160  0.137
 H          0.020  0.006 -0.007   -0.023 -0.159 -0.104    0.006  0.155  0.152
 C          0.008  0.009 -0.021   -0.028 -0.158 -0.063    0.023  0.239  0.027
 H          0.004  0.021 -0.034   -0.039 -0.163 -0.046    0.025  0.267 -0.012
 C          0.013 -0.001 -0.001    0.000 -0.137 -0.050    0.001  0.224  0.004
 Cl         0.015  0.002  0.002   -0.000  0.133  0.075    0.001 -0.183 -0.067
 C          0.008 -0.012  0.018    0.029 -0.157 -0.065   -0.022  0.238  0.027
 H          0.005 -0.025  0.031    0.040 -0.161 -0.049   -0.025  0.265 -0.011
 C          0.008 -0.005  0.008    0.011 -0.149 -0.103    0.000  0.160  0.137
 H          0.020 -0.010  0.005    0.024 -0.158 -0.105   -0.006  0.154  0.152
 TransDip   0.000 -0.000 -0.000    0.000 -0.002 -0.006   -0.000  0.020  0.008

 Mode:                10                     11                     12
 Frequency:       233.84                 276.82                 326.30
 Force Cnst:      0.5692                 0.3783                 0.4028
 Red. Mass:      17.6680                 8.3787                 6.4208
 IR Active:          YES                    YES                    YES
 IR Intens:        0.007                  0.127                  0.300
 Raman Active:       YES                    YES                    YES
               X      Y      Z        X      Y      Z        X      Y      Z
 C          0.071 -0.000  0.001   -0.000  0.004 -0.180   -0.000 -0.091 -0.068
 C          0.175  0.061  0.099   -0.025 -0.023 -0.061    0.043 -0.033 -0.083
 H          0.234  0.033  0.158   -0.058 -0.019 -0.190    0.107 -0.075 -0.159
 C          0.205  0.029  0.050   -0.008 -0.043  0.195    0.023  0.074  0.063
 Cl        -0.131 -0.200 -0.005    0.067 -0.049 -0.030   -0.086  0.058 -0.013
 C          0.316 -0.001  0.000    0.001 -0.031  0.318    0.001  0.088  0.163
 Cl         0.409  0.001 -0.002   -0.000  0.035 -0.066   -0.000 -0.036 -0.026
 C          0.205 -0.031 -0.049    0.009 -0.043  0.194   -0.022  0.075  0.063
 Cl        -0.130  0.199  0.005   -0.067 -0.049 -0.029    0.086  0.058 -0.013
 C          0.175 -0.062 -0.096    0.025 -0.023 -0.064   -0.043 -0.032 -0.082
 H          0.234 -0.034 -0.157    0.057 -0.020 -0.195   -0.108 -0.074 -0.157
 C         -0.023  0.000  0.001    0.000  0.144 -0.201   -0.000 -0.215  0.077
 C         -0.115  0.032  0.012   -0.071  0.125 -0.077   -0.108 -0.161  0.101
 H         -0.166  0.000  0.002   -0.145  0.135 -0.159   -0.226 -0.282  0.153
 C         -0.143  0.037  0.000   -0.053  0.062  0.216   -0.098  0.151 -0.019
 H         -0.095  0.021 -0.027   -0.129  0.060  0.297   -0.217  0.222  0.003
 C         -0.212  0.001 -0.001   -0.001  0.036  0.285    0.000  0.265 -0.093
 Cl        -0.282 -0.000 -0.001    0.001 -0.084 -0.135    0.000 -0.111 -0.018
 C         -0.144 -0.035 -0.002    0.052  0.063  0.216    0.098  0.151 -0.017
 H         -0.097 -0.019  0.025    0.127  0.061  0.297    0.216  0.222  0.005
 C         -0.116 -0.031 -0.011    0.071  0.125 -0.076    0.108 -0.160  0.102
 H         -0.168 -0.000  0.001    0.146  0.134 -0.157    0.226 -0.281  0.153
 TransDip  -0.003  0.000  0.000   -0.000  0.010 -0.005   -0.000 -0.018  0.000

 Mode:                13                     14                     15
 Frequency:       349.56                 374.42                 417.97
 Force Cnst:      2.0800                 0.4621                 0.3036
 Red. Mass:      28.8922                 5.5951                 2.9496
 IR Active:          YES                    YES                    YES
 IR Intens:        0.123                  0.237                  0.596
 Raman Active:       YES                    YES                    YES
               X      Y      Z        X      Y      Z        X      Y      Z
 C         -0.148  0.000 -0.001   -0.000  0.073 -0.111    0.000 -0.000  0.000
 C         -0.058  0.112 -0.001   -0.012  0.034 -0.214   -0.001 -0.000  0.006
 H          0.098  0.030  0.018   -0.053  0.044 -0.336   -0.007  0.002  0.007
 C         -0.053  0.226 -0.014   -0.007 -0.023  0.061   -0.000  0.001  0.007
 Cl        -0.219  0.485 -0.042    0.046 -0.042  0.001   -0.001  0.002 -0.001
 C          0.190 -0.001  0.000    0.001 -0.006  0.278    0.001 -0.000  0.000
 Cl         0.399 -0.001 -0.002   -0.001  0.003 -0.041    0.005  0.000 -0.000
 C         -0.054 -0.227  0.015    0.007 -0.023  0.062   -0.000 -0.001 -0.007
 Cl        -0.221 -0.485  0.044   -0.046 -0.040  0.001   -0.001 -0.002  0.001
 C         -0.059 -0.111 -0.001    0.011  0.034 -0.214   -0.001  0.000 -0.006
 H          0.099 -0.030 -0.023    0.053  0.044 -0.337   -0.007 -0.003 -0.007
 C         -0.098 -0.000  0.000   -0.001  0.088  0.154   -0.001  0.000 -0.000
 C         -0.031 -0.030 -0.011    0.095  0.029  0.162    0.001  0.123 -0.173
 H          0.017 -0.016  0.018    0.212  0.047  0.250    0.002  0.272 -0.373
 C         -0.010 -0.016 -0.029    0.099 -0.043 -0.080   -0.001 -0.121  0.168
 H         -0.057  0.014 -0.021    0.227 -0.107 -0.120   -0.006 -0.258  0.363
 C          0.059  0.000 -0.001    0.001 -0.027 -0.193    0.001  0.000 -0.001
 Cl         0.142  0.000  0.001    0.000  0.039  0.056   -0.001 -0.000  0.000
 C         -0.010  0.016  0.028   -0.098 -0.044 -0.080   -0.000  0.121 -0.168
 H         -0.058 -0.014  0.020   -0.226 -0.108 -0.121   -0.004  0.258 -0.362
 C         -0.031  0.029  0.012   -0.096  0.029  0.161    0.000 -0.123  0.174
 H          0.016  0.016 -0.016   -0.215  0.047  0.249    0.000 -0.273  0.374
 TransDip  -0.011 -0.000 -0.000   -0.000  0.008 -0.014    0.025 -0.000  0.000

 Mode:                16                     17                     18
 Frequency:       449.06                 460.67                 498.96
 Force Cnst:      1.4796                 0.7138                 0.6840
 Red. Mass:      12.4536                 5.7088                 4.6629
 IR Active:          YES                    YES                    YES
 IR Intens:       32.882                  2.256                 13.219
 Raman Active:       YES                    YES                    YES
               X      Y      Z        X      Y      Z        X      Y      Z
 C         -0.230 -0.003  0.001   -0.001  0.238 -0.079   -0.000  0.028  0.073
 C         -0.123  0.008  0.000    0.034  0.252  0.070    0.155  0.109 -0.054
 H         -0.088 -0.017 -0.002   -0.084  0.327  0.152    0.199  0.079 -0.118
 C         -0.061 -0.021  0.001    0.037  0.016  0.014    0.143  0.092 -0.029
 Cl         0.086 -0.112  0.010    0.077 -0.103  0.004    0.011 -0.075  0.010
 C          0.001  0.000  0.001   -0.000  0.010 -0.107    0.000  0.151  0.053
 Cl         0.152 -0.000 -0.001    0.001 -0.017  0.013    0.001 -0.046 -0.003
 C         -0.060  0.022 -0.000   -0.038  0.016  0.015   -0.144  0.092 -0.031
 Cl         0.088  0.114 -0.011   -0.077 -0.101  0.005   -0.011 -0.074  0.010
 C         -0.122 -0.013  0.002   -0.034  0.253  0.069   -0.156  0.110 -0.053
 H         -0.090  0.009  0.004    0.085  0.327  0.150   -0.201  0.079 -0.114
 C         -0.314 -0.000  0.000   -0.001  0.001 -0.145   -0.000 -0.134  0.162
 C         -0.264 -0.047 -0.039   -0.032 -0.123  0.031    0.003  0.022 -0.063
 H         -0.203 -0.022 -0.013   -0.095 -0.283  0.186   -0.009  0.201 -0.314
 C         -0.220 -0.058 -0.044   -0.040  0.006  0.032   -0.000  0.047 -0.045
 H         -0.360  0.010  0.004   -0.107 -0.076  0.211   -0.014  0.242 -0.301
 C         -0.007 -0.002  0.002    0.000  0.160 -0.141   -0.001 -0.127  0.206
 Cl         0.359  0.001  0.001    0.002 -0.022  0.006   -0.000  0.007 -0.013
 C         -0.221  0.058  0.042    0.038  0.006  0.033    0.001  0.047 -0.045
 H         -0.362 -0.009 -0.011    0.102 -0.076  0.211    0.016  0.243 -0.302
 C         -0.265  0.049  0.036    0.030 -0.122  0.032   -0.002  0.022 -0.063
 H         -0.205  0.028  0.007    0.092 -0.282  0.186    0.011  0.200 -0.313
 TransDip  -0.184 -0.000 -0.000   -0.001  0.022  0.043   -0.000  0.083 -0.082

 Mode:                19                     20                     21
 Frequency:       525.67                 561.85                 577.60
 Force Cnst:      0.8708                 0.7331                 1.7525
 Red. Mass:       5.3489                 3.9418                 8.9157
 IR Active:          YES                    YES                    YES
 IR Intens:        0.405                  5.987                  4.985
 Raman Active:       YES                    YES                    YES
               X      Y      Z        X      Y      Z        X      Y      Z
 C          0.004 -0.000 -0.001   -0.001 -0.149 -0.011   -0.144  0.002  0.001
 C          0.005 -0.011 -0.142    0.143 -0.081  0.017   -0.284 -0.081 -0.008
 H          0.003 -0.054 -0.548    0.312 -0.173  0.021   -0.391 -0.023 -0.001
 C          0.004  0.035  0.416    0.139  0.097  0.000   -0.239 -0.070  0.018
 Cl        -0.002 -0.001 -0.030   -0.023 -0.030  0.002    0.054 -0.048  0.003
 C          0.003 -0.000 -0.000   -0.001  0.163 -0.037   -0.180 -0.003  0.003
 Cl        -0.005  0.000  0.000    0.001 -0.033  0.004    0.238  0.000 -0.001
 C          0.001 -0.036 -0.416   -0.142  0.098  0.003   -0.234  0.067 -0.017
 Cl        -0.002  0.002  0.029    0.023 -0.029  0.001    0.054  0.049 -0.004
 C          0.005  0.011  0.143   -0.147 -0.079  0.017   -0.279  0.083  0.009
 H          0.005  0.054  0.550   -0.318 -0.172  0.020   -0.382  0.028 -0.000
 C          0.001  0.001 -0.001    0.000  0.148 -0.114    0.010 -0.001  0.001
 C         -0.003 -0.000  0.006    0.019  0.090  0.009    0.149 -0.036 -0.011
 H         -0.015 -0.010  0.008    0.074 -0.042  0.238    0.217  0.014 -0.009
 C         -0.002  0.002  0.001    0.026 -0.050  0.059    0.156 -0.014 -0.009
 H          0.000  0.001  0.001    0.079 -0.271  0.313    0.171 -0.011 -0.028
 C         -0.002  0.001 -0.001    0.001  0.067 -0.146    0.112 -0.000  0.001
 Cl         0.005 -0.000  0.000   -0.001  0.002  0.006   -0.132 -0.000 -0.001
 C         -0.002 -0.003 -0.000   -0.024 -0.050  0.059    0.158  0.014  0.009
 H         -0.000 -0.005  0.003   -0.078 -0.271  0.313    0.174  0.014  0.025
 C         -0.003  0.000 -0.006   -0.017  0.090  0.009    0.150  0.034  0.012
 H         -0.016  0.008 -0.004   -0.073 -0.042  0.238    0.221 -0.015  0.007
 TransDip   0.020 -0.000  0.001   -0.001 -0.036  0.070   -0.072  0.000  0.000

 Mode:                22                     23                     24
 Frequency:       617.47                 649.00                 700.61
 Force Cnst:      1.1700                 1.7845                 1.1587
 Red. Mass:       5.2084                 7.1907                 4.0065
 IR Active:          YES                    YES                    YES
 IR Intens:        0.682                  0.380                  3.857
 Raman Active:       YES                    YES                    YES
               X      Y      Z        X      Y      Z        X      Y      Z
 C          0.001  0.051  0.393   -0.000 -0.042 -0.155   -0.000 -0.031 -0.221
 C         -0.015  0.014 -0.047    0.014 -0.042 -0.015    0.007 -0.007  0.127
 H         -0.031 -0.016 -0.401    0.048 -0.046  0.112    0.028  0.031  0.586
 C         -0.016 -0.025 -0.185    0.011  0.008  0.114    0.009 -0.012 -0.220
 Cl         0.004  0.003  0.014   -0.006  0.004 -0.007   -0.002 -0.000  0.004
 C          0.001 -0.000  0.239   -0.001 -0.001 -0.138    0.001  0.034  0.278
 Cl        -0.000  0.002 -0.014    0.000 -0.001  0.007   -0.000 -0.002 -0.009
 C          0.015 -0.026 -0.185   -0.011  0.009  0.114   -0.010 -0.012 -0.220
 Cl        -0.004  0.003  0.014    0.006  0.004 -0.007    0.002 -0.000  0.004
 C          0.015  0.014 -0.047   -0.016 -0.041 -0.014   -0.006 -0.007  0.127
 H          0.031 -0.016 -0.400   -0.049 -0.046  0.112   -0.025  0.031  0.586
 C          0.001 -0.017 -0.099    0.000 -0.072 -0.065   -0.000  0.025 -0.040
 C          0.070 -0.064 -0.118    0.279 -0.163 -0.072    0.023 -0.022  0.037
 H         -0.009 -0.209  0.000    0.198 -0.178 -0.128    0.039 -0.018  0.047
 C          0.057  0.019  0.085    0.287  0.175  0.094    0.027  0.034 -0.022
 H         -0.023 -0.087  0.311    0.205  0.268  0.049    0.034  0.076 -0.087
 C         -0.000  0.101 -0.038    0.000  0.065  0.090    0.000 -0.029  0.043
 Cl         0.000  0.003  0.003   -0.000  0.022  0.016   -0.000  0.002  0.001
 C         -0.059  0.019  0.085   -0.286  0.175  0.092   -0.027  0.034 -0.022
 H          0.021 -0.087  0.311   -0.205  0.268  0.047   -0.034  0.077 -0.087
 C         -0.070 -0.065 -0.119   -0.277 -0.164 -0.073   -0.023 -0.022  0.037
 H          0.007 -0.208 -0.001   -0.195 -0.178 -0.129   -0.038 -0.018  0.047
 TransDip   0.001 -0.025  0.008   -0.000  0.018  0.007   -0.000  0.018  0.060

 Mode:                25                     26                     27
 Frequency:       722.36                 733.25                 800.77
 Force Cnst:      2.3406                 1.0879                 3.2244
 Red. Mass:       7.6131                 3.4344                 8.5347
 IR Active:          YES                    YES                    YES
 IR Intens:       16.178                  0.004                103.333
 Raman Active:       YES                    YES                    YES
               X      Y      Z        X      Y      Z        X      Y      Z
 C         -0.210  0.000  0.001    0.000  0.004 -0.094   -0.000 -0.016  0.011
 C          0.037  0.140 -0.017    0.007  0.023  0.003   -0.247 -0.123  0.012
 H          0.213  0.045  0.001   -0.029  0.067  0.226   -0.142 -0.181  0.006
 C          0.062  0.102 -0.003    0.003 -0.028 -0.005   -0.217  0.335 -0.031
 Cl         0.014 -0.021  0.002   -0.003  0.010 -0.002    0.051 -0.110  0.009
 C          0.151 -0.000 -0.001   -0.000 -0.034  0.030    0.000  0.326 -0.024
 Cl        -0.069  0.000  0.000    0.000  0.001 -0.001    0.000 -0.001  0.000
 C          0.062 -0.103  0.003   -0.003 -0.028 -0.005    0.218  0.334 -0.033
 Cl         0.014  0.021 -0.002    0.003  0.010 -0.002   -0.051 -0.110  0.010
 C          0.036 -0.140  0.017   -0.007  0.024  0.003    0.247 -0.124  0.011
 H          0.214 -0.045 -0.003    0.030  0.068  0.226    0.142 -0.181  0.007
 C         -0.256 -0.001  0.000   -0.000 -0.160  0.217   -0.000 -0.012  0.017
 C          0.054 -0.208 -0.153    0.012  0.063 -0.106   -0.002 -0.037  0.009
 H          0.335 -0.099 -0.038    0.011  0.311 -0.441   -0.025  0.151 -0.266
 C          0.051 -0.197 -0.142    0.008 -0.081  0.130   -0.004 -0.030  0.039
 H         -0.185 -0.102 -0.045    0.000 -0.108  0.176   -0.021  0.127 -0.161
 C          0.284  0.001  0.000    0.000  0.140 -0.190    0.000  0.044 -0.051
 Cl        -0.107 -0.000 -0.000    0.000 -0.003  0.005   -0.000 -0.002  0.003
 C          0.050  0.196  0.143   -0.009 -0.081  0.130    0.004 -0.029  0.038
 H         -0.186  0.099  0.047   -0.001 -0.109  0.177    0.022  0.125 -0.159
 C          0.053  0.209  0.153   -0.012  0.062 -0.107    0.002 -0.036  0.009
 H          0.335  0.101  0.038   -0.010  0.310 -0.440    0.026  0.150 -0.263
 TransDip   0.129 -0.000  0.000   -0.001 -0.001 -0.001    0.000  0.319 -0.065

 Mode:                28                     29                     30
 Frequency:       832.50                 840.00                 846.33
 Force Cnst:      0.5119                 0.6553                 3.2586
 Red. Mass:       1.2536                 1.5762                 7.7215
 IR Active:          YES                    YES                    YES
 IR Intens:        0.434                 47.573                 10.180
 Raman Active:       YES                    YES                    YES
               X      Y      Z        X      Y      Z        X      Y      Z
 C          0.013  0.000 -0.000   -0.001  0.003 -0.007    0.312 -0.000 -0.000
 C          0.000 -0.008 -0.002   -0.025  0.000 -0.041    0.078 -0.255  0.020
 H         -0.003 -0.004  0.014   -0.024  0.033  0.257   -0.122 -0.153  0.001
 C         -0.002 -0.008  0.001   -0.027  0.026  0.014    0.046 -0.216  0.017
 Cl        -0.001  0.001 -0.000    0.005 -0.008 -0.001   -0.035  0.045 -0.004
 C         -0.011  0.000  0.000    0.000  0.017  0.001   -0.209  0.000  0.001
 Cl         0.003  0.000 -0.000   -0.000  0.001 -0.000    0.048 -0.000 -0.000
 C         -0.001  0.009 -0.001    0.027  0.025  0.014    0.046  0.216 -0.018
 Cl        -0.001 -0.001  0.000   -0.005 -0.008 -0.001   -0.036 -0.045  0.004
 C          0.001  0.008  0.001    0.024 -0.001 -0.041    0.079  0.255 -0.021
 H         -0.002  0.005 -0.006    0.025  0.032  0.257   -0.121  0.153 -0.004
 C          0.001 -0.001  0.002   -0.000 -0.068  0.099    0.031 -0.001  0.001
 C         -0.001  0.041 -0.060    0.000  0.038 -0.066   -0.042 -0.145 -0.085
 H          0.006 -0.290  0.390    0.007 -0.237  0.309    0.016 -0.075 -0.145
 C         -0.002  0.041 -0.065   -0.002  0.040 -0.057   -0.115 -0.186 -0.115
 H         -0.011 -0.301  0.418   -0.015 -0.280  0.399   -0.345 -0.017 -0.135
 C          0.003 -0.001  0.001   -0.001 -0.043  0.066    0.130 -0.000  0.001
 Cl        -0.001  0.000 -0.000    0.000  0.003 -0.005   -0.018  0.000 -0.000
 C         -0.002 -0.040  0.063    0.002  0.041 -0.060   -0.116  0.186  0.114
 H         -0.009  0.293 -0.406    0.014 -0.292  0.415   -0.347  0.012  0.139
 C         -0.001 -0.040  0.058    0.000  0.039 -0.069   -0.043  0.146  0.084
 H          0.007  0.283 -0.380   -0.008 -0.248  0.322    0.014  0.073  0.149
 TransDip   0.021 -0.000  0.004   -0.001 -0.053  0.214    0.102 -0.000  0.001

 Mode:                31                     32                     33
 Frequency:       892.56                 895.01                 963.57
 Force Cnst:      0.7506                 0.6370                 0.7415
 Red. Mass:       1.5990                 1.3496                 1.3554
 IR Active:          YES                    YES                    YES
 IR Intens:        9.631                  0.290                  0.271
 Raman Active:       YES                    YES                    YES
               X      Y      Z        X      Y      Z        X      Y      Z
 C          0.000  0.008  0.117   -0.001  0.000  0.003   -0.000 -0.003 -0.024
 C          0.006 -0.012 -0.116   -0.000 -0.014 -0.122   -0.004  0.006  0.011
 H          0.015  0.065  0.624    0.008  0.074  0.710   -0.001 -0.003 -0.056
 C          0.010 -0.003  0.031    0.002  0.003  0.037   -0.007  0.003 -0.003
 Cl        -0.001  0.002 -0.002   -0.000 -0.000 -0.003    0.001 -0.001  0.000
 C         -0.000 -0.003  0.008    0.004  0.000  0.000   -0.000 -0.001 -0.000
 Cl         0.000 -0.000 -0.001   -0.001 -0.000 -0.000    0.000  0.000  0.000
 C         -0.010 -0.002  0.034    0.001 -0.004 -0.035    0.007  0.003 -0.003
 Cl         0.001  0.001 -0.002   -0.000  0.000  0.003   -0.001 -0.001  0.000
 C         -0.006 -0.012 -0.124    0.000  0.013  0.115    0.004  0.006  0.011
 H         -0.012  0.070  0.671    0.003 -0.070 -0.673    0.000 -0.003 -0.055
 C         -0.000  0.045 -0.056    0.005  0.001 -0.002   -0.000 -0.026  0.036
 C         -0.004 -0.017  0.007   -0.001 -0.001 -0.002   -0.001  0.053 -0.072
 H          0.004  0.019 -0.035    0.008  0.001  0.002    0.001 -0.310  0.417
 C         -0.013 -0.021  0.021   -0.004 -0.002  0.003    0.003 -0.045  0.064
 H         -0.027  0.128 -0.171   -0.004  0.015 -0.019    0.012  0.267 -0.376
 C          0.000  0.015 -0.014   -0.006  0.000 -0.000    0.000  0.012 -0.017
 Cl        -0.000 -0.002  0.001    0.001 -0.000  0.000   -0.000 -0.001  0.002
 C          0.013 -0.021  0.022   -0.003  0.000 -0.002   -0.003 -0.045  0.064
 H          0.028  0.129 -0.171   -0.002 -0.007  0.009   -0.010  0.266 -0.374
 C          0.004 -0.017  0.007   -0.001  0.000  0.002    0.002  0.053 -0.072
 H         -0.004  0.019 -0.034    0.007 -0.000 -0.004   -0.002 -0.309  0.416
 TransDip   0.001  0.031  0.095    0.017  0.001  0.003   -0.000  0.014 -0.009

 Mode:                34                     35                     36
 Frequency:       976.33                1027.84                1044.47
 Force Cnst:      0.7641                 2.3957                 3.9654
 Red. Mass:       1.3606                 3.8489                 6.1694
 IR Active:          YES                    YES                    YES
 IR Intens:        0.524                 35.981                  7.131
 Raman Active:       YES                    YES                    YES
               X      Y      Z        X      Y      Z        X      Y      Z
 C         -0.002  0.000 -0.000   -0.017 -0.000  0.000    0.046 -0.000  0.000
 C         -0.000 -0.005 -0.001    0.019  0.003  0.001   -0.122 -0.312  0.031
 H         -0.002 -0.002  0.014    0.018  0.002 -0.007    0.150 -0.475  0.020
 C          0.001  0.002  0.001    0.017 -0.035  0.002   -0.046  0.207 -0.019
 Cl        -0.000  0.000 -0.000   -0.003  0.004 -0.000    0.004 -0.016  0.001
 C          0.005 -0.000 -0.000   -0.040  0.000  0.000    0.367 -0.001 -0.001
 Cl        -0.001  0.000  0.000    0.004 -0.000 -0.000   -0.047  0.000  0.000
 C          0.001 -0.002 -0.001    0.017  0.035 -0.002   -0.047 -0.207  0.019
 Cl        -0.000 -0.000  0.000   -0.003 -0.004  0.000    0.004  0.016 -0.001
 C         -0.000  0.005  0.001    0.019 -0.003 -0.001   -0.122  0.313 -0.031
 H         -0.002  0.002 -0.014    0.018 -0.002  0.007    0.152  0.476 -0.020
 C          0.003 -0.000  0.000   -0.049  0.000  0.000    0.044  0.000  0.000
 C          0.002 -0.059  0.070    0.067 -0.206 -0.153    0.009 -0.031 -0.031
 H         -0.008  0.293 -0.411   -0.191 -0.350 -0.215   -0.058 -0.093 -0.017
 C         -0.001  0.052 -0.069    0.037  0.165  0.123   -0.011  0.004  0.008
 H         -0.013 -0.273  0.392   -0.209  0.298  0.183   -0.068  0.043  0.006
 C         -0.004 -0.000 -0.000   -0.147 -0.000 -0.000   -0.016 -0.000 -0.000
 Cl         0.001 -0.000  0.000    0.015  0.000  0.000    0.002  0.000  0.000
 C         -0.001 -0.053  0.069    0.038 -0.165 -0.123   -0.011 -0.004 -0.008
 H         -0.010  0.274 -0.392   -0.207 -0.297 -0.186   -0.068 -0.043 -0.007
 C          0.002  0.059 -0.070    0.066  0.206  0.153    0.009  0.031  0.031
 H         -0.010 -0.294  0.412   -0.192  0.349  0.214   -0.058  0.092  0.017
 TransDip  -0.023 -0.000  0.000   -0.192  0.000 -0.000    0.086 -0.000 -0.000

 Mode:                37                     38                     39
 Frequency:      1078.47                1103.35                1131.07
 Force Cnst:      3.2011                 1.8687                 1.0186
 Red. Mass:       4.6712                 2.6053                 1.3513
 IR Active:          YES                    YES                    YES
 IR Intens:       17.389                 67.564                  4.467
 Raman Active:       YES                    YES                    YES
               X      Y      Z        X      Y      Z        X      Y      Z
 C          0.191  0.000 -0.001    0.058  0.000 -0.000   -0.000  0.011 -0.014
 C         -0.038  0.149 -0.011   -0.010  0.032 -0.004    0.003 -0.008  0.004
 H         -0.353  0.340 -0.042   -0.123  0.100  0.006    0.033 -0.028 -0.029
 C         -0.121  0.138 -0.011   -0.024  0.027 -0.002    0.001 -0.003  0.001
 Cl         0.016 -0.020  0.002    0.003 -0.004  0.000   -0.000  0.000 -0.000
 C          0.033 -0.000 -0.000    0.018 -0.000 -0.000   -0.000  0.003 -0.001
 Cl         0.003  0.000 -0.000   -0.001  0.000  0.000    0.000 -0.000  0.000
 C         -0.122 -0.138  0.012   -0.024 -0.027  0.002   -0.001 -0.003  0.001
 Cl         0.016  0.019 -0.002    0.003  0.004 -0.000    0.000  0.000 -0.000
 C         -0.039 -0.150  0.011   -0.010 -0.032  0.004   -0.003 -0.007  0.004
 H         -0.356 -0.340  0.044   -0.124 -0.100 -0.005   -0.030 -0.026 -0.028
 C          0.283  0.001  0.001    0.061  0.000  0.000   -0.000  0.046  0.032
 C          0.055 -0.076 -0.055   -0.076  0.033  0.024    0.074 -0.028 -0.019
 H         -0.109 -0.174 -0.112   -0.356 -0.090 -0.068    0.442  0.132  0.105
 C         -0.109 -0.100 -0.070   -0.002  0.070  0.048   -0.070 -0.030 -0.020
 H         -0.158 -0.090 -0.066   -0.394  0.271  0.188   -0.467  0.157  0.100
 C         -0.135  0.000 -0.000    0.315  0.000  0.001   -0.001  0.036  0.026
 Cl         0.021  0.000  0.000   -0.034 -0.000 -0.000    0.000 -0.003 -0.002
 C         -0.110  0.099  0.070    0.000 -0.070 -0.049    0.071 -0.028 -0.019
 H         -0.158  0.090  0.065   -0.386 -0.270 -0.190    0.473  0.162  0.106
 C          0.055  0.075  0.055   -0.077 -0.034 -0.025   -0.074 -0.027 -0.019
 H         -0.110  0.173  0.111   -0.363  0.091  0.068   -0.445  0.132  0.104
 TransDip  -0.134  0.000  0.000    0.263  0.000  0.001   -0.002  0.056  0.039

 Mode:                40                     41                     42
 Frequency:      1167.79                1203.25                1221.48
 Force Cnst:      1.7045                 0.9705                 1.4010
 Red. Mass:       2.1214                 1.1377                 1.5938
 IR Active:          YES                    YES                    YES
 IR Intens:       46.949                  0.949                 16.391
 Raman Active:       YES                    YES                    YES
               X      Y      Z        X      Y      Z        X      Y      Z
 C          0.003  0.001 -0.000    0.007  0.000 -0.000   -0.000  0.001  0.000
 C         -0.070  0.002 -0.000   -0.003  0.002 -0.000    0.036  0.050 -0.004
 H         -0.598  0.283 -0.031   -0.016  0.007 -0.011    0.635 -0.269  0.030
 C          0.071 -0.120  0.009   -0.001 -0.001  0.000   -0.105  0.047 -0.003
 Cl        -0.006  0.015 -0.001    0.000 -0.000  0.000    0.006 -0.005  0.000
 C          0.216 -0.001 -0.001    0.007 -0.001  0.000   -0.002 -0.137  0.011
 Cl        -0.026  0.000  0.000   -0.001  0.000  0.000    0.000  0.004 -0.000
 C          0.074  0.120 -0.009   -0.000  0.001 -0.000    0.105  0.045 -0.004
 Cl        -0.006 -0.015  0.001    0.000 -0.000 -0.000   -0.006 -0.004  0.000
 C         -0.071 -0.001  0.001   -0.004 -0.001  0.000   -0.035  0.050 -0.004
 H         -0.608 -0.285  0.034   -0.022 -0.010  0.011   -0.629 -0.264  0.032
 C         -0.034  0.000  0.000   -0.006  0.000  0.000    0.000 -0.006 -0.008
 C         -0.001 -0.002 -0.001    0.051  0.020  0.015   -0.005  0.001  0.002
 H          0.016 -0.000  0.014    0.452  0.203  0.149    0.006  0.019 -0.010
 C          0.012  0.002  0.002   -0.044  0.018  0.013    0.001  0.002  0.001
 H          0.062 -0.022 -0.015   -0.417  0.196  0.133    0.028 -0.012 -0.007
 C         -0.013  0.000 -0.000   -0.023  0.000  0.000    0.000  0.000 -0.000
 Cl         0.001 -0.000  0.000    0.003 -0.000  0.000   -0.000 -0.000  0.000
 C          0.012 -0.002 -0.002   -0.043 -0.018 -0.014   -0.000  0.002  0.001
 H          0.063  0.022  0.015   -0.411 -0.195 -0.135   -0.023 -0.010 -0.005
 C         -0.001  0.002  0.001    0.050 -0.020 -0.015    0.004  0.002  0.003
 H          0.015  0.001 -0.014    0.450 -0.201 -0.145   -0.012  0.021 -0.008
 TransDip   0.219  0.000 -0.001    0.031  0.001 -0.000   -0.001  0.129 -0.015

 Mode:                43                     44                     45
 Frequency:      1281.85                1297.00                1305.08
 Force Cnst:      6.8059                 3.5623                10.5846
 Red. Mass:       7.0300                 3.5942                10.5475
 IR Active:          YES                    YES                    YES
 IR Intens:        8.581                 15.662                  0.126
 Raman Active:       YES                    YES                    YES
               X      Y      Z        X      Y      Z        X      Y      Z
 C         -0.008  0.342 -0.036   -0.271 -0.006  0.000    0.013 -0.058 -0.027
 C          0.185 -0.143  0.014   -0.066  0.025  0.002   -0.138  0.025  0.005
 H          0.231 -0.175  0.019    0.389 -0.237  0.011    0.119 -0.125 -0.010
 C         -0.180 -0.194  0.016    0.059 -0.136  0.011    0.172  0.078 -0.006
 Cl        -0.005  0.005 -0.001   -0.004  0.010 -0.001   -0.001  0.001 -0.000
 C          0.001  0.336 -0.026    0.069 -0.008  0.000   -0.003 -0.152  0.011
 Cl        -0.000 -0.002  0.000   -0.008  0.000  0.000    0.000 -0.001  0.000
 C          0.184 -0.187  0.014    0.049  0.144 -0.012   -0.177  0.065 -0.004
 Cl         0.005  0.005 -0.001   -0.004 -0.010  0.001    0.001  0.002 -0.000
 C         -0.189 -0.143  0.015   -0.056 -0.019 -0.001    0.145  0.028  0.005
 H         -0.201 -0.156  0.020    0.392  0.237 -0.014   -0.162 -0.150 -0.009
 C          0.008  0.150  0.124    0.278  0.005  0.003   -0.016  0.385  0.266
 C         -0.036 -0.049 -0.041    0.061  0.018  0.009   -0.214 -0.168 -0.118
 H         -0.316 -0.186 -0.132   -0.257 -0.145 -0.088   -0.038 -0.089 -0.073
 C          0.042 -0.047 -0.033   -0.056 -0.053 -0.038    0.216 -0.158 -0.111
 H         -0.092  0.011  0.009   -0.270  0.040  0.025    0.018 -0.079 -0.044
 C         -0.000  0.064  0.045   -0.011  0.005  0.003    0.000  0.336  0.235
 Cl         0.000 -0.000 -0.000    0.003 -0.000  0.000   -0.000 -0.001 -0.001
 C         -0.045 -0.044 -0.031   -0.063  0.049  0.035   -0.209 -0.164 -0.116
 H          0.078  0.009  0.009   -0.274 -0.044 -0.029    0.014 -0.075 -0.040
 C          0.040 -0.050 -0.041    0.068 -0.023 -0.012    0.207 -0.166 -0.116
 H          0.300 -0.176 -0.124   -0.267  0.147  0.089    0.067 -0.106 -0.082
 TransDip   0.002 -0.094 -0.000    0.127  0.002 -0.001   -0.003 -0.006  0.009

 Mode:                46                     47                     48
 Frequency:      1323.62                1395.44                1432.66
 Force Cnst:      1.3829                 3.5349                 3.6256
 Red. Mass:       1.3397                 3.0811                 2.9981
 IR Active:          YES                    YES                    YES
 IR Intens:        0.289                 42.595                  9.742
 Raman Active:       YES                    YES                    YES
               X      Y      Z        X      Y      Z        X      Y      Z
 C         -0.000 -0.011 -0.007   -0.000  0.176 -0.018    0.001  0.101  0.012
 C         -0.023  0.005  0.000   -0.156 -0.034  0.003   -0.090 -0.003 -0.001
 H          0.040 -0.030  0.005    0.383 -0.349  0.023    0.237 -0.192  0.025
 C          0.029  0.015 -0.001    0.151 -0.044  0.004    0.059 -0.058  0.004
 Cl        -0.000  0.000 -0.000   -0.005  0.005 -0.000   -0.002  0.003 -0.000
 C          0.000 -0.033  0.002    0.001  0.045 -0.004    0.001  0.084 -0.007
 Cl        -0.000 -0.000 -0.000   -0.000 -0.004  0.000   -0.000 -0.002  0.000
 C         -0.029  0.016 -0.001   -0.152 -0.042  0.005   -0.061 -0.056  0.004
 Cl         0.000  0.000 -0.000    0.005  0.004 -0.000    0.002  0.003 -0.000
 C          0.023  0.005  0.000    0.156 -0.035  0.002    0.091 -0.004 -0.002
 H         -0.039 -0.030  0.005   -0.383 -0.347  0.025   -0.233 -0.190  0.026
 C          0.000  0.060  0.042    0.000 -0.006  0.021   -0.000 -0.129 -0.075
 C          0.037  0.019  0.014    0.096 -0.007 -0.007   -0.158  0.022  0.014
 H         -0.436 -0.198 -0.139   -0.091 -0.110 -0.059    0.299  0.246  0.179
 C          0.025  0.002  0.001   -0.129  0.023  0.014    0.145  0.027  0.019
 H         -0.411  0.210  0.144    0.264 -0.169 -0.120   -0.240  0.223  0.161
 C          0.000 -0.101 -0.071   -0.000  0.004  0.004    0.001 -0.101 -0.072
 Cl        -0.000  0.002  0.001    0.000 -0.002 -0.002   -0.000  0.004  0.003
 C         -0.025  0.001  0.001    0.129  0.024  0.015   -0.146  0.026  0.018
 H          0.410  0.211  0.147   -0.264 -0.170 -0.122    0.240  0.225  0.164
 C         -0.037  0.019  0.014   -0.096 -0.007 -0.008    0.158  0.023  0.015
 H          0.437 -0.197 -0.137    0.092 -0.110 -0.060   -0.301  0.246  0.178
 TransDip  -0.000 -0.015 -0.009   -0.000 -0.209 -0.011    0.002 -0.086  0.051

 Mode:                49                     50                     51
 Frequency:      1453.29                1522.13                1564.05
 Force Cnst:      4.4667                 3.4051                11.1833
 Red. Mass:       3.5895                 2.4944                 7.7592
 IR Active:          YES                    YES                    YES
 IR Intens:      103.112                 60.578                 68.960
 Raman Active:       YES                    YES                    YES
               X      Y      Z        X      Y      Z        X      Y      Z
 C          0.179 -0.001 -0.000   -0.060  0.000 -0.000    0.002  0.402 -0.026
 C         -0.009  0.099 -0.009   -0.023 -0.006  0.002    0.135 -0.242  0.020
 H          0.535 -0.183  0.020   -0.041 -0.002 -0.012   -0.375  0.022 -0.015
 C         -0.194 -0.162  0.014    0.049  0.020 -0.002    0.073  0.226 -0.019
 Cl         0.003  0.006 -0.000   -0.001 -0.001  0.000   -0.002 -0.001  0.000
 C          0.209 -0.001 -0.001   -0.035 -0.000  0.000   -0.001 -0.351  0.028
 Cl        -0.009  0.000  0.000    0.001  0.000 -0.000   -0.000  0.004 -0.000
 C         -0.191  0.163 -0.013    0.048 -0.019  0.001   -0.071  0.226 -0.019
 Cl         0.003 -0.006  0.000   -0.001  0.001 -0.000    0.002 -0.001  0.000
 C         -0.012 -0.098  0.009   -0.023  0.005 -0.002   -0.138 -0.242  0.020
 H          0.537  0.184 -0.022   -0.039  0.002  0.012    0.378  0.023 -0.016
 C         -0.039  0.001  0.000    0.153  0.000  0.001   -0.001  0.028  0.042
 C         -0.043 -0.029 -0.019   -0.056 -0.077 -0.056   -0.073 -0.048 -0.038
 H          0.161  0.073  0.035    0.413  0.122  0.095    0.181  0.053  0.068
 C         -0.009  0.031  0.022   -0.129  0.091  0.064   -0.013  0.072  0.049
 H          0.160 -0.045 -0.030    0.443 -0.169 -0.116    0.087  0.035  0.025
 C          0.032  0.001  0.001    0.136 -0.001 -0.000   -0.000 -0.124 -0.087
 Cl        -0.002 -0.000 -0.000   -0.004  0.000 -0.000    0.000  0.002  0.001
 C         -0.008 -0.031 -0.022   -0.127 -0.090 -0.064    0.014  0.073  0.050
 H          0.159  0.044  0.030    0.440  0.170  0.119   -0.091  0.033  0.023
 C         -0.044  0.029  0.019   -0.056  0.077  0.055    0.073 -0.049 -0.038
 H          0.164 -0.075 -0.036    0.411 -0.120 -0.092   -0.185  0.053  0.068
 TransDip   0.325  0.001 -0.000    0.249  0.001  0.001   -0.000  0.265 -0.022

 Mode:                52                     53                     54
 Frequency:      1605.09                1614.91                1632.11
 Force Cnst:     11.0161                 9.6270                 9.0704
 Red. Mass:       7.2574                 6.2653                 5.7794
 IR Active:          YES                    YES                    YES
 IR Intens:        5.341                 29.164                 13.553
 Raman Active:       YES                    YES                    YES
               X      Y      Z        X      Y      Z        X      Y      Z
 C         -0.003 -0.169 -0.007   -0.286  0.003  0.000    0.027 -0.001 -0.000
 C         -0.010  0.075 -0.003    0.336 -0.123  0.011    0.027 -0.009 -0.001
 H          0.057  0.044 -0.025   -0.417  0.292 -0.032   -0.017  0.017  0.009
 C         -0.038 -0.056  0.006   -0.247 -0.030  0.003   -0.028 -0.005  0.000
 Cl         0.001 -0.000 -0.000    0.001  0.001 -0.000    0.000  0.000 -0.000
 C          0.001  0.086 -0.008    0.108 -0.002 -0.000    0.015  0.000 -0.000
 Cl         0.000 -0.001  0.000    0.002  0.000 -0.000   -0.000  0.000 -0.000
 C          0.032 -0.056  0.006   -0.246  0.032 -0.002   -0.027  0.005  0.000
 Cl        -0.001 -0.000  0.000    0.001 -0.001  0.000    0.000 -0.000  0.000
 C          0.018  0.077 -0.004    0.333  0.119 -0.013    0.027  0.009  0.001
 H         -0.065  0.038 -0.024   -0.413 -0.289  0.034   -0.017 -0.016 -0.009
 C          0.000  0.305  0.196    0.083 -0.003 -0.002   -0.232  0.002  0.001
 C         -0.109 -0.179 -0.125   -0.014 -0.003 -0.006    0.308  0.072  0.054
 H          0.336  0.016  0.008    0.044  0.013  0.025   -0.333 -0.222 -0.163
 C         -0.100  0.187  0.134   -0.003  0.002  0.001   -0.270  0.051  0.035
 H          0.309  0.016  0.009    0.006 -0.002 -0.001    0.211 -0.185 -0.132
 C         -0.000 -0.300 -0.212    0.007  0.002  0.002    0.132 -0.001 -0.000
 Cl        -0.000  0.003  0.002   -0.001 -0.000 -0.000    0.002  0.000  0.000
 C          0.103  0.189  0.135   -0.005 -0.005 -0.003   -0.268 -0.050 -0.035
 H         -0.315  0.012  0.004    0.011  0.002  0.001    0.206  0.184  0.132
 C          0.106 -0.178 -0.124   -0.016  0.006  0.008    0.308 -0.074 -0.053
 H         -0.333  0.012  0.004    0.050 -0.013 -0.025   -0.337  0.221  0.161
 TransDip  -0.003 -0.074 -0.002   -0.173  0.002 -0.000    0.118 -0.000  0.001

 Mode:                55                     56                     57
 Frequency:      3179.65                3180.20                3203.96
 Force Cnst:      6.4880                 6.4897                 6.6137
 Red. Mass:       1.0892                 1.0891                 1.0935
 IR Active:          YES                    YES                    YES
 IR Intens:        4.880                  3.953                  2.211
 Raman Active:       YES                    YES                    YES
               X      Y      Z        X      Y      Z        X      Y      Z
 C         -0.000 -0.000 -0.000    0.000 -0.001 -0.000   -0.000 -0.001 -0.000
 C         -0.000 -0.001  0.000    0.004  0.006 -0.001    0.006  0.010 -0.001
 H          0.005  0.009 -0.001   -0.041 -0.071  0.008   -0.063 -0.113  0.012
 C         -0.000 -0.000  0.000   -0.000  0.000  0.000   -0.000  0.000  0.000
 Cl         0.000  0.000  0.000    0.000 -0.000 -0.000    0.000 -0.000  0.000
 C          0.000 -0.000 -0.000   -0.000 -0.000 -0.000    0.000 -0.000  0.000
 Cl        -0.000  0.000 -0.000    0.000  0.000 -0.000   -0.000 -0.000 -0.000
 C          0.000  0.000  0.000    0.000 -0.000  0.000    0.001  0.000 -0.000
 Cl        -0.000 -0.000 -0.000   -0.000 -0.000  0.000   -0.000 -0.000  0.000
 C         -0.004  0.006 -0.001   -0.001  0.001 -0.000   -0.012  0.022 -0.002
 H          0.041 -0.072  0.008    0.008 -0.014  0.001    0.138 -0.250  0.027
 C         -0.002  0.001  0.001    0.002  0.002  0.001    0.000  0.001  0.001
 C         -0.005  0.009  0.007    0.039 -0.057 -0.042    0.010 -0.011 -0.008
 H          0.068 -0.098 -0.073   -0.457  0.651  0.485   -0.093  0.129  0.096
 C         -0.003 -0.004 -0.003    0.010  0.019  0.013   -0.029 -0.040 -0.029
 H          0.036  0.051  0.037   -0.149 -0.215 -0.155    0.328  0.460  0.333
 C         -0.001 -0.000 -0.000    0.001 -0.000 -0.000   -0.000  0.003  0.002
 Cl         0.000 -0.000 -0.000   -0.000 -0.000 -0.000    0.000 -0.000 -0.000
 C         -0.010  0.018  0.013   -0.001  0.001  0.001    0.029 -0.039 -0.028
 H          0.149 -0.212 -0.153    0.012 -0.017 -0.012   -0.321  0.445  0.321
 C         -0.038 -0.057 -0.043   -0.007 -0.009 -0.007   -0.009 -0.009 -0.007
 H          0.454  0.652  0.488    0.077  0.108  0.081    0.078  0.109  0.081
 TransDip  -0.063 -0.025 -0.022    0.046 -0.033 -0.029   -0.001 -0.039 -0.027

 Mode:                58                     59                     60
 Frequency:      3204.68                3205.59                3207.40
 Force Cnst:      6.6142                 6.6159                 6.6175
 Red. Mass:       1.0931                 1.0928                 1.0918
 IR Active:          YES                    YES                    YES
 IR Intens:        0.163                  0.406                  0.219
 Raman Active:       YES                    YES                    YES
               X      Y      Z        X      Y      Z        X      Y      Z
 C          0.002  0.001 -0.000    0.001  0.002 -0.000   -0.002  0.002 -0.000
 C          0.004  0.009 -0.001   -0.011 -0.020  0.002   -0.040 -0.072  0.008
 H         -0.053 -0.096  0.011    0.129  0.233 -0.026    0.453  0.820 -0.090
 C         -0.000  0.000  0.000    0.001 -0.000  0.000    0.003 -0.001  0.000
 Cl         0.000 -0.000  0.000   -0.000  0.000 -0.000   -0.000  0.000 -0.000
 C         -0.000  0.000 -0.000   -0.000  0.001 -0.000    0.000  0.000 -0.000
 Cl         0.000  0.000  0.000    0.000  0.000  0.000   -0.000  0.000  0.000
 C         -0.002 -0.001  0.000   -0.002 -0.001  0.000    0.001  0.000 -0.000
 Cl         0.000  0.000 -0.000    0.000  0.000 -0.000   -0.000 -0.000  0.000
 C          0.028 -0.050  0.005    0.028 -0.051  0.005   -0.006  0.012 -0.001
 H         -0.317  0.578 -0.062   -0.319  0.581 -0.063    0.072 -0.132  0.014
 C          0.001  0.000  0.000   -0.001  0.000  0.000    0.000 -0.000  0.000
 C          0.010 -0.012 -0.009   -0.004  0.005  0.004    0.007 -0.009 -0.007
 H         -0.099  0.138  0.102    0.038 -0.053 -0.040   -0.076  0.108  0.080
 C         -0.026 -0.037 -0.027    0.011  0.016  0.012   -0.009 -0.013 -0.009
 H          0.298  0.417  0.302   -0.130 -0.183 -0.132    0.104  0.145  0.105
 C         -0.003  0.001  0.000    0.002  0.001  0.001   -0.001  0.000  0.000
 Cl         0.000 -0.000 -0.000   -0.000 -0.000 -0.000    0.000 -0.000 -0.000
 C         -0.017  0.024  0.017    0.026 -0.036 -0.026   -0.005  0.008  0.005
 H          0.190 -0.264 -0.191   -0.295  0.408  0.294    0.061 -0.085 -0.061
 C          0.004  0.005  0.004   -0.013 -0.015 -0.012    0.003  0.003  0.003
 H         -0.038 -0.053 -0.040    0.124  0.176  0.131   -0.027 -0.039 -0.029
 TransDip  -0.011 -0.004 -0.005    0.018 -0.005 -0.008   -0.015  0.001 -0.002

 STANDARD THERMODYNAMIC QUANTITIES AT   298.15 K  AND     1.00 ATM

   This Molecule has  0 Imaginary Frequencies
   Zero point vibrational energy:       89.029 kcal/mol

   Atom    1 Element C  Has Mass   12.00000
   Atom    2 Element C  Has Mass   12.00000
   Atom    3 Element H  Has Mass    1.00783
   Atom    4 Element C  Has Mass   12.00000
   Atom    5 Element Cl Has Mass   34.96885
   Atom    6 Element C  Has Mass   12.00000
   Atom    7 Element Cl Has Mass   34.96885
   Atom    8 Element C  Has Mass   12.00000
   Atom    9 Element Cl Has Mass   34.96885
   Atom   10 Element C  Has Mass   12.00000
   Atom   11 Element H  Has Mass    1.00783
   Atom   12 Element C  Has Mass   12.00000
   Atom   13 Element C  Has Mass   12.00000
   Atom   14 Element H  Has Mass    1.00783
   Atom   15 Element C  Has Mass   12.00000
   Atom   16 Element H  Has Mass    1.00783
   Atom   17 Element C  Has Mass   12.00000
   Atom   18 Element Cl Has Mass   34.96885
   Atom   19 Element C  Has Mass   12.00000
   Atom   20 Element H  Has Mass    1.00783
   Atom   21 Element C  Has Mass   12.00000
   Atom   22 Element H  Has Mass    1.00783
   Molecular Mass:   289.922380 amu
   Principal axes and moments of inertia in amu*Bohr^2:
                             1           2           3
    Eigenvalues --     2472.39029 12723.27354 14954.97855
          X               1.00000    -0.00002    -0.00002
          Y               0.00002     0.99990     0.01446
          Z               0.00002    -0.01446     0.99990
   Rotational Symmetry Number is   1
   The Molecule is an Asymmetric Top
   Translational Enthalpy:        0.889 kcal/mol
   Rotational Enthalpy:           0.889 kcal/mol
   Vibrational Enthalpy:         96.051 kcal/mol
   gas constant (RT):             0.592 kcal/mol
   Translational Entropy:        42.891  cal/mol.K
   Rotational Entropy:           34.508  cal/mol.K
   Vibrational Entropy:          46.029  cal/mol.K

   Total Enthalpy:               98.421 kcal/mol
   Total Entropy:               123.427  cal/mol.K

 ======================================================================

 STANDARD THERMODYNAMIC QUANTITIES FOR ANHARMONIC VIBRATION -- TOSH

   Zero point vibrational energy: ************ kcal/mol

   Vibrational Enthalpy:       Infinity kcal/mol
   Vibrational Entropy:             NaN  cal/mol.K

   Total Enthalpy:             Infinity kcal/mol
   Total Entropy:                   NaN  cal/mol.K

 ======================================================================

 STANDARD THERMODYNAMIC QUANTITIES FOR ANHARMONIC VIBRATION -- VPT2

   Zero point vibrational energy: ************ kcal/mol

   Vibrational Enthalpy:       Infinity kcal/mol
   Vibrational Entropy:             NaN  cal/mol.K

   Total Enthalpy:             Infinity kcal/mol
   Total Entropy:                   NaN  cal/mol.K

 ======================================================================

Archival summary:
1\1\december\FREQ\ProcedureUnspecified\BasisUnspecified\l4126\taweetha\ThuJan1619:49:082020ThuJan1619:49:082020\0\\#,FREQ,ProcedureUnspecified,BasisUnspecified,\\0,1\Cl\C,1,1.73615\C,2,1.4015,1,121.133\C,3,1.38988,2,121.132,1,-179.808,0\H,4,1.08206,3,118.643,2,178.167,0\C,4,1.39851,3,120.778,2,-0.202145,0\C,6,1.39834,4,118.353,3,0.0509274,0\H,7,1.08184,6,120.54,4,-178.288,0\C,7,1.38941,6,120.802,4,0.154156,0\C,6,1.4841,4,120.915,3,179.833,0\C,10,1.40161,6,121.021,4,39.8815,0\H,11,1.0839,10,119.767,6,1.67665,0\C,11,1.39122,10,121.23,6,-179.932,0\H,13,1.08246,11,120.63,10,-179.367,0\C,13,1.39116,11,119.227,10,0.0714901,0\C,15,1.39123,13,120.91,11,-0.0901627,0\H,16,1.08249,15,120.132,13,179.426,0\C,16,1.39095,15,119.229,13,0.0734724,0\H,18,1.08382,16,118.909,15,178.398,0\Cl,3,1.74773,2,120.696,1,-0.616729,0\Cl,9,1.74805,7,118.109,6,-179.623,0\Cl,15,1.75704,13,119.542,11,179.943,0\\\@

 Total job time:  11614.94s(wall), 11614.56s(cpu) 
 Thu Jan 16 19:49:08 2020

        *************************************************************
        *                                                           *
        *  Thank you very much for using Q-Chem.  Have a nice day.  *
        *                                                           *
        *************************************************************
