# Supplementary material for: Quantum Chemical Investigation of Polychlorinated Dibenzodioxins, Dibenzofurans and Biphenyls: Relative Stability and Planarity Analysis
Source: Molecules. 2020 Dec 3;25(23):5697. doi: 10.3390/molecules25235697 (PMC7730433; doi:10.3390/molecules25235697)
Supplement: Supplementary file 1 [file molecules-25-05697-s001.zip › PCB/B3LYP/HClClClHHHHHH.out]

                  Welcome to Q-Chem
     A Quantum Leap Into The Future Of Chemistry


 Q-Chem 5.2 (devel), Q-Chem, Inc., Pleasanton, CA (2019)

 Yihan Shao,  Zhengting Gan,  E. Epifanovsky,  A. T. B. Gilbert,  M. Wormit,  
 J. Kussmann,  A. W. Lange,  A. Behn,  Jia Deng,  Xintian Feng,  D. Ghosh,  
 M. Goldey,  P. R. Horn,  L. D. Jacobson,  I. Kaliman,  T. Kus,  A. Landau,  
 Jie Liu,  E. I. Proynov,  R. M. Richard,  R. P. Steele,  E. J. Sundstrom,  
 H. L. Woodcock III,  P. M. Zimmerman,  D. Zuev,  B. Albrecht,  E. Alguire,  
 S. A. Baeppler,  D. Barton,  Z. Benda,  Y. A. Bernard,  E. J. Berquist,  
 K. B. Bravaya,  H. Burton,  D. Casanova,  Chun-Min Chang,  Yunqing Chen,  
 A. Chien,  K. D. Closser,  M. P. Coons,  S. Coriani,  S. Dasgupta,  
 A. L. Dempwolff,  M. Diedenhofen,  Hainam Do,  R. G. Edgar,  Po-Tung Fang,  
 S. Faraji,  S. Fatehi,  Qingguo Feng,  K. D. Fenk,  J. Fosso-Tande,  
 J. Gayvert,  Qinghui Ge,  A. Ghysels,  G. Gidofalvi,  J. Gomes,  
 J. Gonthier,  A. Gunina,  D. Hait,  M. W. D. Hanson-Heine,  
 P. H. P. Harbach,  A. W. Hauser,  M. F. Herbst,  J. E. Herr,  
 E. G. Hohenstein,  Z. C. Holden,  Kerwin Hui,  B. C. Huynh,  T.-C. Jagau,  
 Hyunjun Ji,  B. Kaduk,  K. Khistyaev,  Jaehoon Kim,  P. Klunzinger,  K. Koh,  
 D. Kosenkov,  L. Koulias,  T. Kowalczyk,  C. M. Krauter,  A. Kunitsa,  
 Ka Un Lao,  A. Laurent,  K. V. Lawler,  Joonho Lee,  D. Lefrancois,  
 S. Lehtola,  D. S. Levine,  Yi-Pei Li,  You-Sheng Lin,  Fenglai Liu,  
 E. Livshits,  A. Luenser,  P. Manohar,  E. Mansoor,  S. F. Manzer,  
 Shan-Ping Mao,  Yuezhi Mao,  N. Mardirossian,  A. V. Marenich,  
 T. Markovich,  L. A. Martinez-Martinez,  S. A. Maurer,  N. J. Mayhall,  
 S. C. McKenzie,  J.-M. Mewes,  P. Morgante,  A. F. Morrison,  
 J. W. Mullinax,  K. Nanda,  T. S. Nguyen-Beck,  R. Olivares-Amaya,  
 J. A. Parkhill,  Zheng Pei,  T. M. Perrine,  F. Plasser,  P. Pokhilko,  
 S. Prager,  A. Prociuk,  E. Ramos,  D. R. Rehn,  F. Rob,  M. Scheurer,  
 M. Schneider,  N. Sergueev,  S. M. Sharada,  S. Sharma,  D. W. Small,  
 T. Stauch,  T. Stein,  Yu-Chuan Su,  A. J. W. Thom,  A. Tkatchenko,  
 T. Tsuchimochi,  N. M. Tubman,  L. Vogt,  M. L. Vidal,  O. Vydrov,  
 M. A. Watson,  J. Wenzel,  M. de Wergifosse,  T. A. Wesolowski,  A. White,  
 J. Witte,  A. Yamada,  Jun Yang,  K. Yao,  S. Yeganeh,  S. R. Yost,  
 Zhi-Qiang You,  A. Zech,  Igor Ying Zhang,  Xing Zhang,  Yan Zhao,  
 Ying Zhu,  B. R. Brooks,  G. K. L. Chan,  C. J. Cramer,  M. S. Gordon,  
 W. J. Hehre,  A. Klamt,  M. W. Schmidt,  C. D. Sherrill,  D. G. Truhlar,  
 A. Aspuru-Guzik,  R. Baer,  A. T. Bell,  N. A. Besley,  Jeng-Da Chai,  
 A. E. DePrince, III,  R. A. DiStasio Jr.,  A. Dreuw,  B. D. Dunietz,  
 T. R. Furlani,  Chao-Ping Hsu,  Yousung Jung,  Jing Kong,  D. S. Lambrecht,  
 WanZhen Liang,  C. Ochsenfeld,  V. A. Rassolov,  L. V. Slipchenko,  
 J. E. Subotnik,  T. Van Voorhis,  J. M. Herbert,  A. I. Krylov,  
 P. M. W. Gill,  M. Head-Gordon

 Contributors to earlier versions of Q-Chem not listed above: 
 R. D. Adamson,  B. Austin,  J. Baker,  G. J. O. Beran,  K. Brandhorst,  
 S. T. Brown,  E. F. C. Byrd,  A. K. Chakraborty,  C.-L. Cheng,  
 Siu Hung Chien,  D. M. Chipman,  D. L. Crittenden,  H. Dachsel,  
 R. J. Doerksen,  A. D. Dutoi,  L. Fusti-Molnar,  W. A. Goddard III,  
 A. Golubeva-Zadorozhnaya,  S. R. Gwaltney,  G. Hawkins,  A. Heyden,  
 S. Hirata,  G. Kedziora,  F. J. Keil,  C. Kelley,  Jihan Kim,  R. A. King,  
 R. Z. Khaliullin,  P. P. Korambath,  W. Kurlancheek,  A. M. Lee,  M. S. Lee,  
 S. V. Levchenko,  Ching Yeh Lin,  D. Liotard,  R. C. Lochan,  I. Lotan,  
 P. E. Maslen,  N. Nair,  D. P. O'Neill,  D. Neuhauser,  E. Neuscamman,  
 C. M. Oana,  R. Olson,  B. Peters,  R. Peverati,  P. A. Pieniazek,  
 Y. M. Rhee,  J. Ritchie,  M. A. Rohrdanz,  E. Rosta,  N. J. Russ,  
 H. F. Schaefer III,  N. E. Schultz,  N. Shenvi,  A. C. Simmonett,  A. Sodt,  
 D. Stuck,  K. S. Thanthiriwatte,  V. Vanovschi,  Tao Wang,  A. Warshel,  
 C. F. Williams,  Q. Wu,  X. Xu,  W. Zhang

 Please cite Q-Chem as follows:
 Y. Shao et al., Mol. Phys. 113, 184-215 (2015)
 DOI: 10.1080/00268976.2014.952696

 Q-Chem 5.2.1 for Intel X86 EM64T Linux

 Parts of Q-Chem use Armadillo 8.300.2 (Tropical Shenanigans).
 http://arma.sourceforge.net/

 Q-Chem begins on Thu Jan 16 15:44:16 2020  

Host: 
0

     Scratch files written to /scratch/taweetham/qchem17053//
NAlpha2: 130
NElect   130
Mult     1

 Q-Chem warning in module libgen/rem_setup.C, line 2168:

 Setting Thresh to 1e-14


Checking the input file for inconsistencies... 	...done.

--------------------------------------------------------------
User input:
--------------------------------------------------------------
$MOLECULE
0 1
C 
C  1 1.394960
H  2 CH 1 119.528007
C  2 1.386606 1 120.846377 3 178.766605 0
Cl  4 CCl 2 119.698148 1 -179.612229 0
C  4 1.387279 2 120.235871 1 -0.083363 0
Cl  6 CCl 4 120.254637 2 -179.958574 0
C  6 1.387279 4 119.490737 2 0.041992 0
Cl  8 CCl 6 120.064298 4 179.568218 0
C  8 1.386606 6 120.235863 4 0.041336 0
H  10 CH 8 119.614146 6 178.681836 0
C  1 1.488550 2 120.827489 3 1.275929 0
C  12 1.394960 1 120.827496 2 44.635695 0
H  13 CH 12 119.528011 1 1.275194 0
C  13 1.386606 12 120.846392 1 -179.957497 0
H  15 CH 13 119.698155 12 -179.612829 0
C  15 1.387278 13 120.235860 12 -0.083872 0
H  17 CH 15 120.254633 13 -179.958492 0
C  17 1.387279 15 119.490737 13 0.041666 0
H  19 CH 17 120.064293 15 179.568399 0
C  19 1.386606 17 120.235874 15 0.041790 0
H  21 CH 19 119.614152 17 178.681599 0

CH=1.08273
CCl=1.75400
$END

$REM
   JOB_TYPE	OPTIMIZATION
   BASIS	6-311++G**
   METHOD	B3LYP
   SYM_IGNORE	TRUE
   SCF_GUESS_ALWAYS     TRUE
   SYM_IGNORE   TRUE
   S2THRESH     15
   THRESH       15
$END

--------------------------------------------------------------
 ----------------------------------------------------------------
             Standard Nuclear Orientation (Angstroms)
    I     Atom           X                Y                Z
 ----------------------------------------------------------------
    1      C       0.0000000000     0.0000000000     0.0000000000
    2      C       0.0000000000     0.0000000000     1.3949600000
    3      H       0.9420994930     0.0000000000     1.9285823367
    4      C      -1.1901880373     0.0256249026     2.1059255403
    5      Cl     -1.1548436435     0.0351778398     3.8595433764
    6      C      -2.4041742747     0.0535064326     1.4351028665
    7      Cl     -3.9099833729     0.0870232313     2.3339530118
    8      C      -2.4180259722     0.0546630380     0.0478935036
    9      Cl     -3.9445745286     0.0782926128    -0.8155919614
   10      C      -1.2274122092     0.0272853135    -0.6622934626
   11      H      -1.2503451014     0.0068111236    -1.7445869269
   12      C       1.2779219872    -0.0284629571    -0.7628147595
   13      C       2.3095886281    -0.8932703637    -0.3971844912
   14      H       2.1704206894    -1.5663256744     0.4394355459
   15      C       3.5004827568    -0.9194878930    -1.1069450245
   16      H       4.2865586447    -1.6026019117    -0.8107285686
   17      C       3.6821124948    -0.0819958503    -2.1978886372
   18      H       4.6116429624    -0.1026930066    -2.7527300472
   19      C       2.6636000698     0.7822218600    -2.5724593424
   20      H       2.7980411655     1.4448431951    -3.4181323354
   21      C       1.4736782845     0.8090230106    -1.8610916159
   22      H       0.6936781770     1.5025559907    -2.1490431582
 ----------------------------------------------------------------
 Nuclear Repulsion Energy =        1193.29516809 hartrees
 There are       65 alpha and       65 beta electrons
 Requested basis set is 6-311++G(d,p)
 There are 146 shells and 403 basis functions

 Total QAlloc Memory Limit   2000 MB
 Mega-Array Size       188 MB
 MEM_STATIC part       192 MB
 A cutoff of  1.0D-15 yielded   8638 shell pairs
 There are     69493 function pairs (     74558 Cartesian)
 Smallest overlap matrix eigenvalue = 3.86E-07
 Linear dependence detected in AO basis
 Number of orthogonalized atomic orbitals = 400
 Maximum deviation from orthogonality = 8.848E-10

 Scale SEOQF with 1.000000e-01/1.000000e-01/1.000000e-01

 Standard Electronic Orientation quadrupole field applied
 Nucleus-field energy     =    -0.0000000226 hartrees
 Guess from superposition of atomic densities
 Warning:  Energy on first SCF cycle will be non-variational
 SAD guess density has 130.000000 electrons

 -----------------------------------------------------------------------
  General SCF calculation program by
  Eric Jon Sundstrom, Paul Horn, Yuezhi Mao, Dmitri Zuev, Alec White,
  David Stuck, Shaama M.S., Shane Yost, Joonho Lee, David Small,
  Daniel Levine, Susi Lehtola, Hugh Burton, Evgeny Epifanovsky,
  Bang C. Huynh
 -----------------------------------------------------------------------
 Exchange:     0.2000 Hartree-Fock + 0.0800 Slater + 0.7200 B88
 Correlation:  0.1900 VWN1RPA + 0.8100 LYP
 Using SG-1 standard quadrature grid
 A restricted SCF calculation will be
 performed using DIIS
 SCF converges when DIIS error is below 1.0e-08
 ---------------------------------------
  Cycle       Energy         DIIS error
 ---------------------------------------
    1   -1845.8933436944      3.17e-02  
    2   -1842.1045491093      2.81e-03  
    3   -1842.0127294519      3.42e-03  
    4   -1842.2655092822      7.51e-04  
    5   -1842.2755597425      3.79e-04  
    6   -1842.2784197633      9.00e-05  
    7   -1842.2785541125      3.44e-05  
    8   -1842.2785774331      8.52e-06  
    9   -1842.2785787193      2.54e-06  
   10   -1842.2785788450      8.87e-07  
   11   -1842.2785788625      1.41e-07  
   12   -1842.2785788629      6.56e-08  
   13   -1842.2785788629      1.08e-08  
   14   -1842.2785788629      4.52e-09  Convergence criterion met
 ---------------------------------------
 SCF time:   CPU 448.36s  wall 448.00s 
 SCF   energy in the final basis set =    -1842.2785788629
 Total energy in the final basis set =    -1842.2785788629

 --------------------------------------------------------------

                    Orbital Energies (a.u.)
 --------------------------------------------------------------

 Alpha MOs
 -- Occupied --
********-101.5702-101.5683 -10.2663 -10.2659 -10.2655 -10.2186 -10.2082
-10.2082 -10.2060 -10.1922 -10.1922 -10.1909 -10.1908 -10.1899  -9.4847
 -9.4846  -9.4828  -7.2495  -7.2494  -7.2478  -7.2395  -7.2395  -7.2389
 -7.2388  -7.2378  -7.2368  -0.9452  -0.8924  -0.8889  -0.8649  -0.8481
 -0.7901  -0.7699  -0.7571  -0.7406  -0.6498  -0.6426  -0.6207  -0.6006
 -0.5512  -0.5259  -0.5197  -0.4891  -0.4734  -0.4685  -0.4593  -0.4509
 -0.4464  -0.4404  -0.4132  -0.4041  -0.3916  -0.3803  -0.3700  -0.3652
 -0.3551  -0.3479  -0.3388  -0.3357  -0.3105  -0.2878  -0.2756  -0.2696
 -0.2532
 -- Virtual --
 -0.0598  -0.0483  -0.0387  -0.0293  -0.0137  -0.0123   0.0021   0.0022
  0.0156   0.0190   0.0230   0.0283   0.0296   0.0374   0.0437   0.0536
  0.0552   0.0636   0.0663   0.0746   0.0820   0.0825   0.0838   0.0909
  0.0967   0.0973   0.1001   0.1048   0.1086   0.1097   0.1136   0.1146
  0.1206   0.1209   0.1239   0.1281   0.1292   0.1343   0.1372   0.1380
  0.1388   0.1477   0.1487   0.1543   0.1566   0.1694   0.1700   0.1723
  0.1765   0.1768   0.1821   0.1844   0.1922   0.1932   0.2045   0.2149
  0.2164   0.2168   0.2223   0.2228   0.2337   0.2409   0.2425   0.2463
  0.2514   0.2567   0.2633   0.2663   0.2672   0.2749   0.2793   0.2795
  0.2836   0.2896   0.2909   0.2948   0.2977   0.3034   0.3060   0.3077
  0.3202   0.3226   0.3250   0.3348   0.3352   0.3533   0.3689   0.3733
  0.3843   0.4329   0.4367   0.4408   0.4501   0.4622   0.4648   0.4776
  0.4866   0.4923   0.4936   0.5033   0.5076   0.5300   0.5325   0.5376
  0.5441   0.5468   0.5586   0.5629   0.5763   0.5860   0.5868   0.5958
  0.6010   0.6068   0.6072   0.6241   0.6245   0.6294   0.6478   0.6534
  0.6625   0.6666   0.6874   0.6917   0.6937   0.6958   0.7147   0.7168
  0.7205   0.7414   0.7552   0.7590   0.7610   0.7779   0.8019   0.8206
  0.8259   0.8388   0.8397   0.8452   0.8499   0.8514   0.8546   0.8577
  0.8597   0.8658   0.8731   0.8750   0.8808   0.8847   0.8968   0.9066
  0.9138   0.9171   0.9312   0.9315   0.9404   0.9517   0.9567   0.9673
  0.9689   0.9772   0.9804   0.9999   1.0064   1.0237   1.0344   1.0571
  1.0712   1.0731   1.0940   1.1136   1.1203   1.1448   1.1517   1.1610
  1.2233   1.2346   1.2376   1.2734   1.2918   1.2963   1.3183   1.3278
  1.3435   1.3568   1.3710   1.4494   1.4881   1.4965   1.5084   1.5114
  1.5297   1.5375   1.5587   1.5615   1.5868   1.5878   1.5982   1.6280
  1.6499   1.6509   1.6622   1.6694   1.7056   1.7294   1.7416   1.7561
  1.7632   1.8038   1.8046   1.8226   1.8336   1.8482   1.8817   1.8911
  1.9095   1.9278   1.9371   1.9377   1.9462   1.9554   1.9566   1.9613
  1.9992   2.0078   2.0158   2.0297   2.0476   2.0764   2.1026   2.1434
  2.1831   2.2366   2.2431   2.2597   2.2610   2.2774   2.2814   2.3055
  2.3205   2.3212   2.3491   2.3949   2.4277   2.4338   2.4454   2.4468
  2.4619   2.4634   2.5041   2.5418   2.5472   2.5629   2.6166   2.6319
  2.6430   2.6603   2.6743   2.6966   2.7129   2.7212   2.7242   2.7437
  2.7457   2.7571   2.7703   2.7768   2.7892   2.8000   2.8192   2.8280
  2.8490   2.8647   2.8681   2.9053   2.9251   2.9467   2.9877   3.0317
  3.0700   3.0974   3.1322   3.1552   3.1560   3.2010   3.2231   3.2295
  3.3458   3.3737   3.3767   3.4308   3.4934   3.5354   3.6161   3.6422
  3.7056   3.7187   3.7977   3.9869   4.0081   4.0391   4.0952   4.1490
  4.1534   4.4306   4.8162   4.8500   9.7400   9.7932   9.8152  23.4038
 23.6524  23.8658  23.8956  23.9587  23.9705  24.0032  24.0538  24.0774
 24.1067  24.1343  24.2056  25.7812  25.8207  25.8976  26.1000  26.1078
 26.1771  26.4721  26.6502  26.8473 215.7284 215.7891 215.8143
 --------------------------------------------------------------

          Ground-State Mulliken Net Atomic Charges

     Atom                 Charge (a.u.)
  ----------------------------------------
      1 C                     0.563158
      2 C                    -0.894047
      3 H                     0.212953
      4 C                    -0.399952
      5 Cl                    0.575999
      6 C                    -0.042186
      7 Cl                    0.632122
      8 C                    -0.394389
      9 Cl                    0.575763
     10 C                    -0.887120
     11 H                     0.213010
     12 C                     1.116869
     13 C                    -0.706895
     14 H                     0.159863
     15 C                    -0.119962
     16 H                     0.174988
     17 C                    -0.452802
     18 H                     0.164414
     19 C                    -0.118878
     20 H                     0.174991
     21 C                    -0.707629
     22 H                     0.159731
  ----------------------------------------
  Sum of atomic charges =     0.000000

 -----------------------------------------------------------------
                    Cartesian Multipole Moments
 -----------------------------------------------------------------
    Charge (ESU x 10^10)
                 0.0000
    Dipole Moment (Debye)
         X       2.9466      Y      -0.0651      Z      -1.7583
       Tot       3.4319
    Quadrupole Moments (Debye-Ang)
        XX    -107.7857     XY      -2.0218     YY    -108.2314
        XZ       0.3351     YZ      -3.3744     ZZ    -107.2474
    Octopole Moments (Debye-Ang^2)
       XXX     241.1094    XXY     -13.1029    XYY      69.5251
       YYY      -4.6196    XXZ     -59.0905    XYZ      -5.4295
       YYZ     -40.9549    XZZ      81.4685    YZZ       8.9991
       ZZZ    -133.9985
    Hexadecapole Moments (Debye-Ang^3)
      XXXX   -4464.1004   XXXY      26.0701   XXYY    -814.4968
      XYYY      75.9089   YYYY    -262.0327   XXXZ     817.9886
      XXYZ       3.4060   XYYZ     304.0855   YYYZ      25.3469
      XXZZ   -1156.1483   XYZZ      49.7266   YYZZ    -491.0094
      XZZZ     876.0384   YZZZ      -0.6281   ZZZZ   -2637.1012
 -----------------------------------------------------------------
 Calculating analytic gradient of the SCF energy
 Gradient of SCF Energy
            1           2           3           4           5           6
    1  -0.0017483  -0.0063585   0.0010568  -0.0054488  -0.0036974   0.0185278
    2   0.0000178   0.0005595  -0.0001619   0.0002854   0.0000619  -0.0004366
    3   0.0009253  -0.0032445  -0.0013043  -0.0056318   0.0028419  -0.0108615
            7           8           9          10          11          12
    1  -0.0034897   0.0026309  -0.0043402  -0.0001254   0.0016725   0.0053010
    2   0.0001008  -0.0002174   0.0001281  -0.0003467   0.0000511  -0.0003625
    3   0.0020172   0.0074509   0.0016800   0.0070776  -0.0001209  -0.0031596
           13          14          15          16          17          18
    1   0.0003363   0.0000377  -0.0033272  -0.0007287  -0.0042770  -0.0008199
    2   0.0032685   0.0008561   0.0030954   0.0008425   0.0002197   0.0000404
    3  -0.0049156  -0.0008911  -0.0017342  -0.0003627   0.0025459   0.0004637
           19          20          21          22
    1  -0.0003396  -0.0000248   0.0042793   0.0008832
    2  -0.0032223  -0.0007664  -0.0031673  -0.0008462
    3   0.0038490   0.0008252   0.0022737   0.0002757
 Max gradient component =       1.853E-02
 RMS gradient           =       3.780E-03
 Gradient time:  CPU 159.12 s  wall 159.14 s
 Geometry Optimization Parameters
   NAtoms,    NIC,     NZ,  NCons,   NDum,   NFix, NCnnct, MaxDiis
       22     155      22       0       0       0       0       0


** GEOMETRY OPTIMIZATION IN DELOCALIZED INTERNAL COORDINATES **
   Searching for a Minimum

   Optimization Cycle:   1

                       Coordinates (Angstroms)
     ATOM                X               Y               Z
      1  C         0.0000000000    0.0000000000    0.0000000000
      2  C         0.0000000000    0.0000000000    1.3949600000
      3  H         0.9420994930    0.0000000000    1.9285823367
      4  C        -1.1901880373    0.0256249026    2.1059255403
      5  Cl       -1.1548436435    0.0351778398    3.8595433764
      6  C        -2.4041742747    0.0535064326    1.4351028665
      7  Cl       -3.9099833729    0.0870232313    2.3339530118
      8  C        -2.4180259722    0.0546630380    0.0478935036
      9  Cl       -3.9445745286    0.0782926128   -0.8155919614
     10  C        -1.2274122092    0.0272853135   -0.6622934626
     11  H        -1.2503451014    0.0068111236   -1.7445869269
     12  C         1.2779219872   -0.0284629571   -0.7628147595
     13  C         2.3095886281   -0.8932703637   -0.3971844912
     14  H         2.1704206894   -1.5663256744    0.4394355459
     15  C         3.5004827568   -0.9194878930   -1.1069450245
     16  H         4.2865586447   -1.6026019117   -0.8107285686
     17  C         3.6821124948   -0.0819958503   -2.1978886372
     18  H         4.6116429624   -0.1026930066   -2.7527300472
     19  C         2.6636000698    0.7822218600   -2.5724593424
     20  H         2.7980411655    1.4448431951   -3.4181323354
     21  C         1.4736782845    0.8090230106   -1.8610916159
     22  H         0.6936781770    1.5025559907   -2.1490431582
   Point Group: c1    Number of degrees of freedom:    60


   Energy is  -1842.278578863


 Attempting to generate delocalized internal coordinates
 Initial Hessian constructed with Jon Baker's OPTIMIZE code

 60 Hessian modes will be used to form the next step
  Hessian Eigenvalues:
     0.010693    0.019215    0.019215    0.023207    0.023207    0.023578
     0.023578    0.023676    0.023677    0.023938    0.023938    0.024090
     0.024090    0.024114    0.024114    0.024135    0.024136    0.024142
     0.024143    0.159962    0.159963    0.159968    0.159969    0.159995
     0.159996    0.160000    0.220001    0.220003    0.234725    0.234791
     0.234835    0.249991    0.249992    0.250000    0.250000    0.250000
     0.250000    0.301033    0.301033    0.301033    0.336089    0.356665
     0.356665    0.356665    0.356665    0.356665    0.356665    0.356665
     0.428240    0.429243    0.430746    0.432122    0.467748    0.467798
     0.472114    0.472166    0.478203    0.478204    0.479142    0.479142

 Minimum search - taking simple RFO step
 Searching for Lamda that Minimizes Along All modes
 Value Taken    Lamda =  -0.00241482
 Step Taken.  Stepsize is  0.104025

                             Maximum     Tolerance    Cnvgd?
         Gradient           0.017945      0.000300      NO
         Displacement       0.057907      0.001200      NO
         Energy change     *********      0.000001      NO


 New Cartesian Coordinates Obtained by Inverse Iteration

 Displacement from previous Coordinates is:  0.259790
 ----------------------------------------------------------------
             Standard Nuclear Orientation (Angstroms)
    I     Atom           X                Y                Z
 ----------------------------------------------------------------
    1      C      -0.0036120710     0.0037569199    -0.0007612382
    2      C       0.0007181879    -0.0131332380     1.3972235983
    3      H       0.9380899079    -0.0228100689     1.9381969435
    4      C      -1.1903748344     0.0084915244     2.1116237975
    5      Cl     -1.1003565626    -0.0051282275     3.8584219587
    6      C      -2.4251032530     0.0519026752     1.4487604012
    7      Cl     -3.9234703428     0.0799259202     2.3465425945
    8      C      -2.4254918433     0.0711441381     0.0468776860
    9      Cl     -3.9226048464     0.1108264533    -0.8562166827
   10      C      -1.2330587573     0.0453743578    -0.6659465618
   11      H      -1.2671726186     0.0362823977    -1.7479805349
   12      C       1.2724145758    -0.0255853080    -0.7619602318
   13      C       2.3134877821    -0.8825720664    -0.3776915542
   14      H       2.1775836159    -1.5459673363     0.4694554501
   15      C       3.5098374705    -0.9111467910    -1.0898029309
   16      H       4.3008151767    -1.5867260596    -0.7832773174
   17      C       3.6865706351    -0.0836906801    -2.1981675846
   18      H       4.6182451323    -0.1061579441    -2.7520547701
   19      C       2.6581975047     0.7731542692    -2.5894799463
   20      H       2.7897374526     1.4262441235    -3.4450727662
   21      C       1.4609291234     0.8013473635    -1.8783940172
   22      H       0.6748967780     1.4866584711    -2.1763904431
 ----------------------------------------------------------------
 Nuclear Repulsion Energy =        1190.05869347 hartrees
 There are       65 alpha and       65 beta electrons
 Applying Cartesian multipole field
    Component          Value
    ---------          -----
     (2,0,0)        1.00000E-11
     (0,2,0)        2.00000E-11
     (0,0,2)       -3.00000E-11
 Nucleus-field energy     =    -0.0000000231 hartrees
 Requested basis set is 6-311++G(d,p)
 There are 146 shells and 403 basis functions
 A cutoff of  1.0D-15 yielded   8639 shell pairs
 There are     69472 function pairs (     74537 Cartesian)
 Smallest overlap matrix eigenvalue = 3.96E-07
 Linear dependence detected in AO basis
 Number of orthogonalized atomic orbitals = 400
 Maximum deviation from orthogonality = 5.278E-10
 Guess from superposition of atomic densities
 Warning:  Energy on first SCF cycle will be non-variational
 SAD guess density has 130.000000 electrons

 -----------------------------------------------------------------------
  General SCF calculation program by
  Eric Jon Sundstrom, Paul Horn, Yuezhi Mao, Dmitri Zuev, Alec White,
  David Stuck, Shaama M.S., Shane Yost, Joonho Lee, David Small,
  Daniel Levine, Susi Lehtola, Hugh Burton, Evgeny Epifanovsky,
  Bang C. Huynh
 -----------------------------------------------------------------------
 Exchange:     0.2000 Hartree-Fock + 0.0800 Slater + 0.7200 B88
 Correlation:  0.1900 VWN1RPA + 0.8100 LYP
 Using SG-1 standard quadrature grid
 A restricted SCF calculation will be
 performed using DIIS
 SCF converges when DIIS error is below 1.0e-08
 ---------------------------------------
  Cycle       Energy         DIIS error
 ---------------------------------------
    1   -1845.8048004301      3.14e-02  
    2   -1842.1085976397      2.78e-03  
    3   -1842.0097300038      3.43e-03  
    4   -1842.2647843402      8.04e-04  
    5   -1842.2768024447      3.75e-04  
    6   -1842.2795798387      9.05e-05  
    7   -1842.2797145341      3.60e-05  
    8   -1842.2797405553      9.10e-06  
    9   -1842.2797420068      2.86e-06  
   10   -1842.2797421735      8.42e-07  
   11   -1842.2797421893      1.52e-07  
   12   -1842.2797421896      6.91e-08  
   13   -1842.2797421897      1.10e-08  
   14   -1842.2797421898      4.94e-09  Convergence criterion met
 ---------------------------------------
 SCF time:   CPU 455.03s  wall 455.00s 
 SCF   energy in the final basis set =    -1842.2797421898
 Total energy in the final basis set =    -1842.2797421898

 --------------------------------------------------------------

                    Orbital Energies (a.u.)
 --------------------------------------------------------------

 Alpha MOs
 -- Occupied --
********-101.5704-101.5704 -10.2690 -10.2671 -10.2670 -10.2189 -10.2082
-10.2080 -10.2072 -10.1940 -10.1939 -10.1928 -10.1926 -10.1917  -9.4851
 -9.4850  -9.4850  -7.2501  -7.2498  -7.2496  -7.2401  -7.2399  -7.2399
 -7.2393  -7.2391  -7.2391  -0.9429  -0.8935  -0.8865  -0.8665  -0.8472
 -0.7877  -0.7684  -0.7552  -0.7383  -0.6495  -0.6404  -0.6186  -0.5998
 -0.5498  -0.5241  -0.5185  -0.4909  -0.4711  -0.4687  -0.4589  -0.4513
 -0.4449  -0.4395  -0.4136  -0.4044  -0.3902  -0.3810  -0.3699  -0.3652
 -0.3565  -0.3457  -0.3389  -0.3354  -0.3145  -0.2867  -0.2748  -0.2684
 -0.2512
 -- Virtual --
 -0.0620  -0.0485  -0.0370  -0.0293  -0.0136  -0.0128   0.0020   0.0022
  0.0162   0.0201   0.0226   0.0283   0.0283   0.0380   0.0435   0.0533
  0.0556   0.0634   0.0662   0.0741   0.0807   0.0828   0.0837   0.0905
  0.0969   0.0973   0.1007   0.1043   0.1081   0.1084   0.1135   0.1144
  0.1203   0.1211   0.1240   0.1285   0.1291   0.1344   0.1376   0.1379
  0.1391   0.1479   0.1496   0.1541   0.1555   0.1689   0.1692   0.1708
  0.1753   0.1768   0.1803   0.1841   0.1918   0.1931   0.2042   0.2141
  0.2158   0.2173   0.2215   0.2228   0.2339   0.2406   0.2412   0.2462
  0.2509   0.2551   0.2619   0.2645   0.2656   0.2713   0.2777   0.2798
  0.2819   0.2885   0.2889   0.2931   0.2956   0.3024   0.3058   0.3067
  0.3198   0.3215   0.3243   0.3335   0.3340   0.3522   0.3676   0.3728
  0.3836   0.4329   0.4340   0.4407   0.4491   0.4595   0.4647   0.4737
  0.4856   0.4902   0.4940   0.5017   0.5039   0.5255   0.5285   0.5369
  0.5432   0.5460   0.5576   0.5635   0.5774   0.5859   0.5872   0.5949
  0.5997   0.6050   0.6055   0.6227   0.6238   0.6282   0.6444   0.6553
  0.6616   0.6649   0.6858   0.6874   0.6920   0.6935   0.7137   0.7154
  0.7192   0.7393   0.7559   0.7587   0.7600   0.7746   0.7992   0.8191
  0.8240   0.8355   0.8358   0.8433   0.8511   0.8521   0.8537   0.8538
  0.8583   0.8651   0.8731   0.8747   0.8816   0.8844   0.8959   0.9005
  0.9131   0.9180   0.9247   0.9267   0.9417   0.9512   0.9570   0.9661
  0.9707   0.9759   0.9795   0.9999   1.0079   1.0212   1.0321   1.0549
  1.0703   1.0711   1.0922   1.1099   1.1173   1.1431   1.1466   1.1602
  1.2228   1.2306   1.2375   1.2726   1.2870   1.2971   1.3178   1.3233
  1.3373   1.3630   1.3793   1.4488   1.4830   1.4925   1.5027   1.5085
  1.5227   1.5347   1.5541   1.5567   1.5827   1.5845   1.5972   1.6243
  1.6466   1.6496   1.6564   1.6673   1.7011   1.7291   1.7383   1.7517
  1.7620   1.7961   1.7993   1.8168   1.8282   1.8473   1.8760   1.8875
  1.9011   1.9206   1.9321   1.9326   1.9391   1.9532   1.9545   1.9607
  1.9946   2.0033   2.0106   2.0265   2.0451   2.0722   2.0958   2.1397
  2.1820   2.2339   2.2423   2.2518   2.2605   2.2723   2.2818   2.3045
  2.3126   2.3220   2.3393   2.3891   2.4182   2.4251   2.4380   2.4444
  2.4557   2.4608   2.5028   2.5341   2.5353   2.5591   2.6132   2.6215
  2.6392   2.6530   2.6719   2.6954   2.7124   2.7188   2.7203   2.7339
  2.7461   2.7529   2.7691   2.7773   2.7867   2.7981   2.8135   2.8253
  2.8478   2.8596   2.8629   2.9034   2.9223   2.9320   2.9831   3.0253
  3.0653   3.0910   3.1287   3.1385   3.1514   3.1868   3.2195   3.2219
  3.3351   3.3607   3.3656   3.4219   3.4835   3.5244   3.5990   3.6312
  3.6908   3.7131   3.7890   3.9840   3.9982   4.0331   4.0965   4.1489
  4.1492   4.4332   4.8046   4.8377   9.7470   9.7932   9.8101  23.4089
 23.6545  23.8395  23.8821  23.9374  23.9556  23.9712  24.0440  24.0538
 24.0842  24.1183  24.1788  25.7778  25.8210  25.8987  26.0902  26.1084
 26.1876  26.4651  26.6354  26.8451 215.7362 215.7887 215.8081
 --------------------------------------------------------------

          Ground-State Mulliken Net Atomic Charges

     Atom                 Charge (a.u.)
  ----------------------------------------
      1 C                     0.448536
      2 C                    -0.888185
      3 H                     0.211726
      4 C                    -0.454941
      5 Cl                    0.587680
      6 C                     0.155198
      7 Cl                    0.612720
      8 C                    -0.449226
      9 Cl                    0.587847
     10 C                    -0.893468
     11 H                     0.211321
     12 C                     1.132433
     13 C                    -0.698565
     14 H                     0.158542
     15 C                    -0.135826
     16 H                     0.176337
     17 C                    -0.448962
     18 H                     0.165459
     19 C                    -0.133176
     20 H                     0.176376
     21 C                    -0.680406
     22 H                     0.158577
  ----------------------------------------
  Sum of atomic charges =     0.000000

 -----------------------------------------------------------------
                    Cartesian Multipole Moments
 -----------------------------------------------------------------
    Charge (ESU x 10^10)
                -0.0000
    Dipole Moment (Debye)
         X       2.8757      Y      -0.0612      Z      -1.7204
       Tot       3.3516
    Quadrupole Moments (Debye-Ang)
        XX    -107.5687     XY      -2.0846     YY    -108.4507
        XZ       0.3177     YZ      -3.4559     ZZ    -107.0647
    Octopole Moments (Debye-Ang^2)
       XXX     238.8871    XXY     -13.2327    XYY      68.5988
       YYY      -4.2014    XXZ     -58.0663    XYZ      -5.5659
       YYZ     -40.4592    XZZ      80.6953    YZZ       9.3818
       ZZZ    -133.5717
    Hexadecapole Moments (Debye-Ang^3)
      XXXX   -4456.3897   XXXY      27.9596   XXYY    -813.9148
      XYYY      79.2565   YYYY    -260.5656   XXXZ     805.1390
      XXYZ       6.1432   XYYZ     301.3405   YYYZ      35.4685
      XXZZ   -1155.0905   XYZZ      50.7311   YYZZ    -493.5810
      XZZZ     868.3442   YZZZ       7.2599   ZZZZ   -2652.2537
 -----------------------------------------------------------------
 Calculating analytic gradient of the SCF energy
 Gradient of SCF Energy
            1           2           3           4           5           6
    1  -0.0007069  -0.0006101   0.0005161   0.0002317   0.0007608   0.0041162
    2   0.0000661   0.0003929  -0.0001400  -0.0000217  -0.0000343  -0.0000655
    3   0.0005539   0.0006830  -0.0002845   0.0009559   0.0004897  -0.0024347
            7           8           9          10          11          12
    1  -0.0033058  -0.0007462  -0.0000858  -0.0009991   0.0005121   0.0005733
    2   0.0000601   0.0000078   0.0000332  -0.0003634   0.0000738  -0.0001404
    3   0.0019226  -0.0006133  -0.0009290   0.0001657  -0.0003597  -0.0002872
           13          14          15          16          17          18
    1  -0.0004242  -0.0000040   0.0002740   0.0000510   0.0002930   0.0000855
    2  -0.0002714  -0.0001046  -0.0003009  -0.0000754  -0.0000108  -0.0000037
    3   0.0000497   0.0002403   0.0001115   0.0001113  -0.0001288  -0.0000448
           19          20          21          22
    1   0.0000116  -0.0000512  -0.0003283  -0.0001636
    2   0.0003096   0.0000944   0.0003702   0.0001240
    3  -0.0003089  -0.0000786   0.0003304  -0.0001442
 Max gradient component =       4.116E-03
 RMS gradient           =       8.395E-04
 Gradient time:  CPU 158.31 s  wall 158.32 s
 Geometry Optimization Parameters
   NAtoms,    NIC,     NZ,  NCons,   NDum,   NFix, NCnnct, MaxDiis
       22     155      22       0       0       0       0       0

 Cartesian Hessian Update
 Hessian updated using BFGS update


** GEOMETRY OPTIMIZATION IN DELOCALIZED INTERNAL COORDINATES **
   Searching for a Minimum

   Optimization Cycle:   2

                       Coordinates (Angstroms)
     ATOM                X               Y               Z
      1  C        -0.0036120710    0.0037569199   -0.0007612382
      2  C         0.0007181879   -0.0131332380    1.3972235983
      3  H         0.9380899079   -0.0228100689    1.9381969435
      4  C        -1.1903748344    0.0084915244    2.1116237975
      5  Cl       -1.1003565626   -0.0051282275    3.8584219587
      6  C        -2.4251032530    0.0519026752    1.4487604012
      7  Cl       -3.9234703428    0.0799259202    2.3465425945
      8  C        -2.4254918433    0.0711441381    0.0468776860
      9  Cl       -3.9226048464    0.1108264533   -0.8562166827
     10  C        -1.2330587573    0.0453743578   -0.6659465618
     11  H        -1.2671726186    0.0362823977   -1.7479805349
     12  C         1.2724145758   -0.0255853080   -0.7619602318
     13  C         2.3134877821   -0.8825720664   -0.3776915542
     14  H         2.1775836159   -1.5459673363    0.4694554501
     15  C         3.5098374705   -0.9111467910   -1.0898029309
     16  H         4.3008151767   -1.5867260596   -0.7832773174
     17  C         3.6865706351   -0.0836906801   -2.1981675846
     18  H         4.6182451323   -0.1061579441   -2.7520547701
     19  C         2.6581975047    0.7731542692   -2.5894799463
     20  H         2.7897374526    1.4262441235   -3.4450727662
     21  C         1.4609291234    0.8013473635   -1.8783940172
     22  H         0.6748967780    1.4866584711   -2.1763904431
   Point Group: c1    Number of degrees of freedom:    60


   Energy is  -1842.279742190

 Hessian updated using BFGS update

 52 Hessian modes will be used to form the next step
  Hessian Eigenvalues:
     0.010513    0.019213    0.019216    0.023203    0.023207    0.023554
     0.023579    0.023676    0.023677    0.023937    0.023940    0.024090
     0.024090    0.024114    0.024114    0.024133    0.024136    0.024142
     0.024143    0.156226    0.159963    0.159968    0.159969    0.159996
     0.160000    0.160026    0.220002    0.220009    0.232887    0.234791
     0.234835    0.235517    0.249992    0.250000    0.265978    0.292398
     0.303430    0.335854    0.356468    0.357543    0.427873    0.429243
     0.432120    0.435374    0.467739    0.467792    0.471919    0.476836
     0.478201    0.478204    0.478362    0.523055

 Minimum search - taking simple RFO step
 Searching for Lamda that Minimizes Along All modes
 Value Taken    Lamda =  -0.00012850
 Step Taken.  Stepsize is  0.050037

                             Maximum     Tolerance    Cnvgd?
         Gradient           0.002802      0.000300      NO
         Displacement       0.038614      0.001200      NO
         Energy change     -0.001163      0.000001      NO


 New Cartesian Coordinates Obtained by Inverse Iteration

 Displacement from previous Coordinates is:  0.152888
 ----------------------------------------------------------------
             Standard Nuclear Orientation (Angstroms)
    I     Atom           X                Y                Z
 ----------------------------------------------------------------
    1      C      -0.0021038711     0.0051590669    -0.0016411163
    2      C      -0.0000894696    -0.0241907280     1.3964190626
    3      H       0.9340367503    -0.0407563464     1.9418863052
    4      C      -1.1927149742    -0.0036940504     2.1097205296
    5      Cl     -1.1083438215    -0.0326707525     3.8554619064
    6      C      -2.4279037778     0.0509344444     1.4504044406
    7      Cl     -3.9201905068     0.0767642804     2.3449979766
    8      C      -2.4245722961     0.0831251207     0.0496037432
    9      Cl     -3.9230129223     0.1360818811    -0.8482757110
   10      C      -1.2322854854     0.0587657345    -0.6650030272
   11      H      -1.2716874372     0.0579915248    -1.7463991204
   12      C       1.2734920713    -0.0242136342    -0.7622808580
   13      C       2.3200785389    -0.8709332224    -0.3695397510
   14      H       2.1879558115    -1.5269712895     0.4835662681
   15      C       3.5161185898    -0.9005585330    -1.0819276101
   16      H       4.3107964086    -1.5688556482    -0.7693499482
   17      C       3.6879273055    -0.0845929128    -2.1991936762
   18      H       4.6194359275    -0.1079237018    -2.7531869187
   19      C       2.6547371730     0.7618855159    -2.5991595988
   20      H       2.7828323860     1.4064503622    -3.4616073723
   21      C       1.4575835816     0.7910952321    -1.8881030457
   22      H       0.6681882314     1.4692985501    -2.1924866281
 ----------------------------------------------------------------
 Nuclear Repulsion Energy =        1190.77736707 hartrees
 There are       65 alpha and       65 beta electrons
 Applying Cartesian multipole field
    Component          Value
    ---------          -----
     (2,0,0)        1.00000E-11
     (0,2,0)        2.00000E-11
     (0,0,2)       -3.00000E-11
 Nucleus-field energy     =    -0.0000000231 hartrees
 Requested basis set is 6-311++G(d,p)
 There are 146 shells and 403 basis functions
 A cutoff of  1.0D-15 yielded   8638 shell pairs
 There are     69441 function pairs (     74506 Cartesian)
 Smallest overlap matrix eigenvalue = 3.92E-07
 Linear dependence detected in AO basis
 Number of orthogonalized atomic orbitals = 400
 Maximum deviation from orthogonality = 3.683E-10
 Guess from superposition of atomic densities
 Warning:  Energy on first SCF cycle will be non-variational
 SAD guess density has 130.000000 electrons

 -----------------------------------------------------------------------
  General SCF calculation program by
  Eric Jon Sundstrom, Paul Horn, Yuezhi Mao, Dmitri Zuev, Alec White,
  David Stuck, Shaama M.S., Shane Yost, Joonho Lee, David Small,
  Daniel Levine, Susi Lehtola, Hugh Burton, Evgeny Epifanovsky,
  Bang C. Huynh
 -----------------------------------------------------------------------
 Exchange:     0.2000 Hartree-Fock + 0.0800 Slater + 0.7200 B88
 Correlation:  0.1900 VWN1RPA + 0.8100 LYP
 Using SG-1 standard quadrature grid
 A restricted SCF calculation will be
 performed using DIIS
 SCF converges when DIIS error is below 1.0e-08
 ---------------------------------------
  Cycle       Energy         DIIS error
 ---------------------------------------
    1   -1845.8174701288      3.14e-02  
    2   -1842.1086529779      2.78e-03  
    3   -1842.0104399787      3.43e-03  
    4   -1842.2650407951      7.99e-04  
    5   -1842.2768764355      3.75e-04  
    6   -1842.2796640689      9.03e-05  
    7   -1842.2797979093      3.61e-05  
    8   -1842.2798239885      9.10e-06  
    9   -1842.2798254425      2.85e-06  
   10   -1842.2798256070      8.43e-07  
   11   -1842.2798256228      1.52e-07  
   12   -1842.2798256231      6.90e-08  
   13   -1842.2798256232      1.09e-08  
   14   -1842.2798256233      4.86e-09  Convergence criterion met
 ---------------------------------------
 SCF time:   CPU 453.87s  wall 454.00s 
 SCF   energy in the final basis set =    -1842.2798256233
 Total energy in the final basis set =    -1842.2798256233

 --------------------------------------------------------------

                    Orbital Energies (a.u.)
 --------------------------------------------------------------

 Alpha MOs
 -- Occupied --
********-101.5702-101.5701 -10.2683 -10.2666 -10.2665 -10.2189 -10.2080
-10.2078 -10.2073 -10.1939 -10.1938 -10.1927 -10.1925 -10.1916  -9.4856
 -9.4848  -9.4847  -7.2505  -7.2496  -7.2494  -7.2405  -7.2397  -7.2396
 -7.2395  -7.2390  -7.2389  -0.9436  -0.8936  -0.8868  -0.8674  -0.8471
 -0.7878  -0.7684  -0.7548  -0.7384  -0.6496  -0.6405  -0.6184  -0.5997
 -0.5500  -0.5240  -0.5187  -0.4912  -0.4708  -0.4686  -0.4585  -0.4520
 -0.4451  -0.4396  -0.4138  -0.4045  -0.3905  -0.3809  -0.3701  -0.3650
 -0.3571  -0.3459  -0.3389  -0.3353  -0.3143  -0.2869  -0.2747  -0.2680
 -0.2507
 -- Virtual --
 -0.0624  -0.0484  -0.0362  -0.0288  -0.0135  -0.0120   0.0020   0.0022
  0.0164   0.0205   0.0227   0.0284   0.0290   0.0387   0.0433   0.0534
  0.0559   0.0634   0.0661   0.0741   0.0807   0.0831   0.0839   0.0905
  0.0970   0.0974   0.1008   0.1049   0.1081   0.1085   0.1135   0.1144
  0.1205   0.1212   0.1238   0.1290   0.1291   0.1348   0.1379   0.1386
  0.1396   0.1481   0.1502   0.1540   0.1560   0.1691   0.1692   0.1707
  0.1752   0.1764   0.1808   0.1846   0.1922   0.1934   0.2043   0.2143
  0.2158   0.2173   0.2213   0.2231   0.2341   0.2405   0.2409   0.2470
  0.2504   0.2550   0.2615   0.2641   0.2655   0.2705   0.2782   0.2800
  0.2825   0.2886   0.2887   0.2940   0.2955   0.3021   0.3062   0.3069
  0.3211   0.3219   0.3245   0.3333   0.3341   0.3524   0.3677   0.3733
  0.3837   0.4331   0.4339   0.4405   0.4497   0.4597   0.4648   0.4738
  0.4855   0.4906   0.4939   0.5018   0.5042   0.5245   0.5288   0.5370
  0.5431   0.5452   0.5579   0.5633   0.5776   0.5863   0.5874   0.5950
  0.5989   0.6054   0.6057   0.6226   0.6248   0.6291   0.6447   0.6562
  0.6607   0.6640   0.6858   0.6864   0.6916   0.6936   0.7131   0.7155
  0.7193   0.7400   0.7553   0.7604   0.7612   0.7746   0.7988   0.8193
  0.8242   0.8349   0.8360   0.8431   0.8509   0.8525   0.8536   0.8538
  0.8586   0.8647   0.8737   0.8749   0.8816   0.8844   0.8957   0.9017
  0.9133   0.9175   0.9241   0.9266   0.9427   0.9506   0.9575   0.9655
  0.9724   0.9753   0.9798   1.0002   1.0078   1.0220   1.0318   1.0551
  1.0714   1.0721   1.0930   1.1109   1.1173   1.1427   1.1473   1.1602
  1.2236   1.2317   1.2383   1.2741   1.2880   1.2982   1.3179   1.3219
  1.3382   1.3615   1.3801   1.4496   1.4823   1.4921   1.5012   1.5085
  1.5229   1.5349   1.5542   1.5565   1.5823   1.5847   1.5978   1.6236
  1.6475   1.6513   1.6557   1.6677   1.6999   1.7290   1.7383   1.7514
  1.7625   1.7957   1.8010   1.8178   1.8294   1.8487   1.8757   1.8871
  1.9004   1.9204   1.9321   1.9325   1.9385   1.9532   1.9546   1.9623
  1.9964   2.0041   2.0111   2.0275   2.0461   2.0725   2.0947   2.1415
  2.1835   2.2341   2.2437   2.2520   2.2608   2.2720   2.2834   2.3046
  2.3127   2.3228   2.3396   2.3878   2.4186   2.4255   2.4386   2.4465
  2.4565   2.4612   2.5047   2.5321   2.5369   2.5599   2.6142   2.6220
  2.6384   2.6536   2.6715   2.6955   2.7140   2.7189   2.7213   2.7343
  2.7462   2.7540   2.7693   2.7782   2.7863   2.7982   2.8127   2.8248
  2.8481   2.8588   2.8639   2.9035   2.9217   2.9328   2.9824   3.0257
  3.0661   3.0908   3.1316   3.1398   3.1522   3.1874   3.2200   3.2227
  3.3363   3.3606   3.3650   3.4221   3.4841   3.5250   3.5993   3.6315
  3.6921   3.7123   3.7881   3.9845   3.9998   4.0336   4.0968   4.1494
  4.1502   4.4385   4.8041   4.8381   9.7471   9.7942   9.8124  23.4092
 23.6544  23.8411  23.8828  23.9387  23.9558  23.9715  24.0429  24.0540
 24.0847  24.1173  24.1793  25.7785  25.8216  25.8989  26.0933  26.1124
 26.1867  26.4665  26.6396  26.8472 215.7362 215.7899 215.8106
 --------------------------------------------------------------

          Ground-State Mulliken Net Atomic Charges

     Atom                 Charge (a.u.)
  ----------------------------------------
      1 C                     0.446325
      2 C                    -0.883397
      3 H                     0.209733
      4 C                    -0.456029
      5 Cl                    0.588282
      6 C                     0.164244
      7 Cl                    0.611389
      8 C                    -0.450815
      9 Cl                    0.588759
     10 C                    -0.894333
     11 H                     0.209064
     12 C                     1.143910
     13 C                    -0.708987
     14 H                     0.155697
     15 C                    -0.131725
     16 H                     0.176661
     17 C                    -0.456643
     18 H                     0.165025
     19 C                    -0.129001
     20 H                     0.176682
     21 C                    -0.680757
     22 H                     0.155916
  ----------------------------------------
  Sum of atomic charges =     0.000000

 -----------------------------------------------------------------
                    Cartesian Multipole Moments
 -----------------------------------------------------------------
    Charge (ESU x 10^10)
                -0.0000
    Dipole Moment (Debye)
         X       2.8516      Y      -0.0601      Z      -1.7070
       Tot       3.3240
    Quadrupole Moments (Debye-Ang)
        XX    -107.4114     XY      -2.0965     YY    -108.5352
        XZ       0.2463     YZ      -3.4530     ZZ    -106.9721
    Octopole Moments (Debye-Ang^2)
       XXX     238.6194    XXY     -13.2366    XYY      68.3237
       YYY      -4.0435    XXZ     -57.5229    XYZ      -5.5668
       YYZ     -40.2988    XZZ      80.5992    YZZ       9.4483
       ZZZ    -133.9644
    Hexadecapole Moments (Debye-Ang^3)
      XXXX   -4454.5335   XXXY      30.3592   XXYY    -814.3651
      XYYY      82.2629   YYYY    -258.3792   XXXZ     805.3987
      XXYZ       8.0020   XYYZ     302.2554   YYYZ      41.9838
      XXZZ   -1154.4126   XYZZ      51.2482   YYZZ    -493.2650
      XZZZ     868.4661   YZZZ      12.6135   ZZZZ   -2650.4912
 -----------------------------------------------------------------
 Calculating analytic gradient of the SCF energy
 Gradient of SCF Energy
            1           2           3           4           5           6
    1  -0.0002689   0.0003335   0.0000961  -0.0005688   0.0001297   0.0015346
    2   0.0000141   0.0001892  -0.0000593  -0.0000093  -0.0000025  -0.0000256
    3   0.0002169   0.0002146  -0.0001414   0.0007207  -0.0002580  -0.0009129
            7           8           9          10          11          12
    1  -0.0009113  -0.0009089   0.0003037  -0.0001084   0.0001835   0.0002664
    2   0.0000119   0.0000214   0.0000016  -0.0001820   0.0000428  -0.0000442
    3   0.0005399   0.0001365  -0.0000192  -0.0004189  -0.0000394  -0.0001105
           13          14          15          16          17          18
    1  -0.0002855  -0.0000403   0.0002667   0.0000342   0.0001926   0.0000475
    2  -0.0002485  -0.0000117  -0.0001296  -0.0000429  -0.0000109  -0.0000004
    3   0.0002184   0.0000958  -0.0000100   0.0000221  -0.0000798  -0.0000173
           19          20          21          22
    1   0.0001383   0.0000085  -0.0003494  -0.0000937
    2   0.0001470   0.0000421   0.0002842   0.0000126
    3  -0.0002330  -0.0000242   0.0001150  -0.0000153
 Max gradient component =       1.535E-03
 RMS gradient           =       3.377E-04
 Gradient time:  CPU 157.93 s  wall 157.94 s
 Geometry Optimization Parameters
   NAtoms,    NIC,     NZ,  NCons,   NDum,   NFix, NCnnct, MaxDiis
       22     155      22       0       0       0       0       0

 Cartesian Hessian Update
 Hessian updated using BFGS update


** GEOMETRY OPTIMIZATION IN DELOCALIZED INTERNAL COORDINATES **
   Searching for a Minimum

   Optimization Cycle:   3

                       Coordinates (Angstroms)
     ATOM                X               Y               Z
      1  C        -0.0021038711    0.0051590669   -0.0016411163
      2  C        -0.0000894696   -0.0241907280    1.3964190626
      3  H         0.9340367503   -0.0407563464    1.9418863052
      4  C        -1.1927149742   -0.0036940504    2.1097205296
      5  Cl       -1.1083438215   -0.0326707525    3.8554619064
      6  C        -2.4279037778    0.0509344444    1.4504044406
      7  Cl       -3.9201905068    0.0767642804    2.3449979766
      8  C        -2.4245722961    0.0831251207    0.0496037432
      9  Cl       -3.9230129223    0.1360818811   -0.8482757110
     10  C        -1.2322854854    0.0587657345   -0.6650030272
     11  H        -1.2716874372    0.0579915248   -1.7463991204
     12  C         1.2734920713   -0.0242136342   -0.7622808580
     13  C         2.3200785389   -0.8709332224   -0.3695397510
     14  H         2.1879558115   -1.5269712895    0.4835662681
     15  C         3.5161185898   -0.9005585330   -1.0819276101
     16  H         4.3107964086   -1.5688556482   -0.7693499482
     17  C         3.6879273055   -0.0845929128   -2.1991936762
     18  H         4.6194359275   -0.1079237018   -2.7531869187
     19  C         2.6547371730    0.7618855159   -2.5991595988
     20  H         2.7828323860    1.4064503622   -3.4616073723
     21  C         1.4575835816    0.7910952321   -1.8881030457
     22  H         0.6681882314    1.4692985501   -2.1924866281
   Point Group: c1    Number of degrees of freedom:    60


   Energy is  -1842.279825623

 Hessian updated using BFGS update

 55 Hessian modes will be used to form the next step
  Hessian Eigenvalues:
     0.008838    0.019208    0.019218    0.023183    0.023210    0.023397
     0.023579    0.023676    0.023677    0.023934    0.023942    0.024090
     0.024090    0.024114    0.024114    0.024135    0.024140    0.024142
     0.024145    0.147312    0.159968    0.159969    0.159988    0.159996
     0.160000    0.160220    0.209475    0.220003    0.220024    0.234789
     0.234792    0.236264    0.249993    0.250000    0.250010    0.263363
     0.281826    0.301033    0.308031    0.335940    0.356657    0.356718
     0.357075    0.427770    0.429241    0.432123    0.440815    0.467738
     0.467787    0.472558    0.477640    0.478200    0.478206    0.480734
     0.523618

 Minimum search - taking simple RFO step
 Searching for Lamda that Minimizes Along All modes
 Value Taken    Lamda =  -0.00002600
 Step Taken.  Stepsize is  0.038429

                             Maximum     Tolerance    Cnvgd?
         Gradient           0.000812      0.000300      NO
         Displacement       0.031793      0.001200      NO
         Energy change     -0.000083      0.000001      NO


 New Cartesian Coordinates Obtained by Inverse Iteration

 Displacement from previous Coordinates is:  0.123685
 ----------------------------------------------------------------
             Standard Nuclear Orientation (Angstroms)
    I     Atom           X                Y                Z
 ----------------------------------------------------------------
    1      C      -0.0013693896     0.0061293067    -0.0020040622
    2      C      -0.0010266109    -0.0335142745     1.3957155233
    3      H       0.9314605922    -0.0561985795     1.9436101184
    4      C      -1.1935811210    -0.0135931173     2.1086195898
    5      Cl     -1.1104153791    -0.0554443589     3.8545963647
    6      C      -2.4296113262     0.0504150190     1.4513999966
    7      Cl     -3.9191863503     0.0749963171     2.3441642766
    8      C      -2.4236563078     0.0928350646     0.0507565345
    9      Cl     -3.9226660802     0.1568998165    -0.8463178460
   10      C      -1.2316684363     0.0694155591    -0.6639019719
   11      H      -1.2738174336     0.0753293434    -1.7450800738
   12      C       1.2738385199    -0.0232736087    -0.7623199732
   13      C       2.3248735323    -0.8612777821    -0.3630501481
   14      H       2.1963594855    -1.5113456611     0.4949578731
   15      C       3.5204598801    -0.8915832747    -1.0752234833
   16      H       4.3182295013    -1.5533968123    -0.7570807262
   17      C       3.6881451180    -0.0853003657    -2.1996655172
   18      H       4.6194747376    -0.1092684417    -2.7537736717
   19      C       2.6510803033     0.7524669643    -2.6064706620
   20      H       2.7758764111     1.3898916027    -3.4745994044
   21      C       1.4546028383     0.7826456497    -1.8952617235
   22      H       0.6628757286     1.4553625273    -2.2051651633
 ----------------------------------------------------------------
 Nuclear Repulsion Energy =        1191.03407909 hartrees
 There are       65 alpha and       65 beta electrons
 Applying Cartesian multipole field
    Component          Value
    ---------          -----
     (2,0,0)        1.00000E-11
     (0,2,0)        2.00000E-11
     (0,0,2)       -3.00000E-11
 Nucleus-field energy     =    -0.0000000231 hartrees
 Requested basis set is 6-311++G(d,p)
 There are 146 shells and 403 basis functions
 A cutoff of  1.0D-15 yielded   8638 shell pairs
 There are     69441 function pairs (     74506 Cartesian)
 Smallest overlap matrix eigenvalue = 3.89E-07
 Linear dependence detected in AO basis
 Number of orthogonalized atomic orbitals = 400
 Maximum deviation from orthogonality = 3.964E-10
 Guess from superposition of atomic densities
 Warning:  Energy on first SCF cycle will be non-variational
 SAD guess density has 130.000000 electrons

 -----------------------------------------------------------------------
  General SCF calculation program by
  Eric Jon Sundstrom, Paul Horn, Yuezhi Mao, Dmitri Zuev, Alec White,
  David Stuck, Shaama M.S., Shane Yost, Joonho Lee, David Small,
  Daniel Levine, Susi Lehtola, Hugh Burton, Evgeny Epifanovsky,
  Bang C. Huynh
 -----------------------------------------------------------------------
 Exchange:     0.2000 Hartree-Fock + 0.0800 Slater + 0.7200 B88
 Correlation:  0.1900 VWN1RPA + 0.8100 LYP
 Using SG-1 standard quadrature grid
 A restricted SCF calculation will be
 performed using DIIS
 SCF converges when DIIS error is below 1.0e-08
 ---------------------------------------
  Cycle       Energy         DIIS error
 ---------------------------------------
    1   -1845.8247169911      3.14e-02  
    2   -1842.1083674945      2.79e-03  
    3   -1842.0098413966      3.43e-03  
    4   -1842.2650520228      7.99e-04  
    5   -1842.2768830889      3.76e-04  
    6   -1842.2796783372      9.03e-05  
    7   -1842.2798119652      3.62e-05  
    8   -1842.2798381584      9.13e-06  
    9   -1842.2798396255      2.84e-06  
   10   -1842.2798397896      8.46e-07  
   11   -1842.2798398054      1.52e-07  
   12   -1842.2798398059      6.90e-08  
   13   -1842.2798398059      1.09e-08  
   14   -1842.2798398059      4.79e-09  Convergence criterion met
 ---------------------------------------
 SCF time:   CPU 452.03s  wall 452.00s 
 SCF   energy in the final basis set =    -1842.2798398059
 Total energy in the final basis set =    -1842.2798398059

 --------------------------------------------------------------

                    Orbital Energies (a.u.)
 --------------------------------------------------------------

 Alpha MOs
 -- Occupied --
********-101.5700-101.5700 -10.2681 -10.2665 -10.2664 -10.2189 -10.2079
-10.2077 -10.2073 -10.1938 -10.1937 -10.1926 -10.1924 -10.1915  -9.4858
 -9.4846  -9.4846  -7.2508  -7.2495  -7.2493  -7.2408  -7.2398  -7.2395
 -7.2395  -7.2389  -7.2388  -0.9438  -0.8934  -0.8870  -0.8679  -0.8471
 -0.7878  -0.7686  -0.7547  -0.7384  -0.6498  -0.6405  -0.6182  -0.5998
 -0.5502  -0.5240  -0.5188  -0.4913  -0.4706  -0.4685  -0.4584  -0.4524
 -0.4453  -0.4396  -0.4139  -0.4044  -0.3909  -0.3808  -0.3703  -0.3648
 -0.3574  -0.3460  -0.3390  -0.3353  -0.3143  -0.2872  -0.2748  -0.2679
 -0.2504
 -- Virtual --
 -0.0628  -0.0483  -0.0359  -0.0285  -0.0135  -0.0114   0.0020   0.0022
  0.0165   0.0206   0.0226   0.0284   0.0292   0.0392   0.0431   0.0534
  0.0559   0.0633   0.0660   0.0741   0.0808   0.0833   0.0840   0.0905
  0.0971   0.0974   0.1009   0.1050   0.1081   0.1086   0.1136   0.1144
  0.1206   0.1213   0.1237   0.1291   0.1292   0.1351   0.1382   0.1392
  0.1399   0.1483   0.1507   0.1540   0.1564   0.1690   0.1694   0.1705
  0.1751   0.1761   0.1810   0.1851   0.1925   0.1936   0.2044   0.2143
  0.2158   0.2173   0.2213   0.2234   0.2343   0.2404   0.2406   0.2476
  0.2500   0.2549   0.2613   0.2637   0.2655   0.2700   0.2784   0.2801
  0.2828   0.2886   0.2888   0.2948   0.2953   0.3019   0.3064   0.3071
  0.3221   0.3223   0.3248   0.3332   0.3343   0.3525   0.3679   0.3737
  0.3839   0.4332   0.4336   0.4404   0.4500   0.4595   0.4650   0.4738
  0.4855   0.4907   0.4938   0.5017   0.5045   0.5238   0.5292   0.5371
  0.5430   0.5446   0.5582   0.5631   0.5777   0.5866   0.5876   0.5952
  0.5982   0.6052   0.6064   0.6224   0.6253   0.6297   0.6448   0.6570
  0.6602   0.6633   0.6856   0.6858   0.6914   0.6937   0.7125   0.7156
  0.7195   0.7404   0.7552   0.7608   0.7631   0.7748   0.7990   0.8194
  0.8243   0.8343   0.8362   0.8429   0.8508   0.8527   0.8533   0.8537
  0.8590   0.8644   0.8740   0.8752   0.8817   0.8844   0.8956   0.9022
  0.9133   0.9172   0.9236   0.9263   0.9431   0.9503   0.9579   0.9651
  0.9737   0.9748   0.9798   1.0004   1.0076   1.0221   1.0316   1.0552
  1.0720   1.0731   1.0935   1.1115   1.1172   1.1423   1.1477   1.1603
  1.2236   1.2319   1.2386   1.2746   1.2883   1.2985   1.3175   1.3207
  1.3393   1.3610   1.3801   1.4501   1.4819   1.4918   1.5003   1.5086
  1.5233   1.5352   1.5544   1.5565   1.5820   1.5848   1.5980   1.6233
  1.6480   1.6519   1.6553   1.6681   1.6992   1.7289   1.7384   1.7511
  1.7628   1.7952   1.8016   1.8182   1.8302   1.8495   1.8752   1.8870
  1.8998   1.9204   1.9323   1.9325   1.9380   1.9530   1.9546   1.9639
  1.9979   2.0046   2.0116   2.0284   2.0469   2.0728   2.0940   2.1425
  2.1847   2.2340   2.2444   2.2522   2.2610   2.2720   2.2841   2.3046
  2.3126   2.3237   2.3404   2.3869   2.4186   2.4258   2.4390   2.4473
  2.4571   2.4613   2.5055   2.5311   2.5378   2.5597   2.6148   2.6224
  2.6376   2.6544   2.6712   2.6956   2.7153   2.7191   2.7219   2.7349
  2.7464   2.7552   2.7693   2.7794   2.7858   2.7983   2.8117   2.8245
  2.8480   2.8582   2.8648   2.9037   2.9211   2.9338   2.9819   3.0264
  3.0668   3.0907   3.1330   3.1404   3.1522   3.1884   3.2200   3.2234
  3.3375   3.3611   3.3648   3.4228   3.4851   3.5259   3.5999   3.6319
  3.6931   3.7120   3.7876   3.9849   4.0000   4.0340   4.0968   4.1497
  4.1510   4.4427   4.8037   4.8388   9.7472   9.7943   9.8131  23.4091
 23.6542  23.8410  23.8829  23.9393  23.9562  23.9715  24.0438  24.0549
 24.0862  24.1179  24.1806  25.7786  25.8218  25.8990  26.0943  26.1142
 26.1873  26.4669  26.6404  26.8481 215.7363 215.7900 215.8114
 --------------------------------------------------------------

          Ground-State Mulliken Net Atomic Charges

     Atom                 Charge (a.u.)
  ----------------------------------------
      1 C                     0.436795
      2 C                    -0.880410
      3 H                     0.208170
      4 C                    -0.457499
      5 Cl                    0.589841
      6 C                     0.182866
      7 Cl                    0.609766
      8 C                    -0.453249
      9 Cl                    0.590460
     10 C                    -0.896624
     11 H                     0.207340
     12 C                     1.154814
     13 C                    -0.716700
     14 H                     0.153184
     15 C                    -0.128462
     16 H                     0.176880
     17 C                    -0.463243
     18 H                     0.164687
     19 C                    -0.126208
     20 H                     0.176874
     21 C                    -0.682925
     22 H                     0.153643
  ----------------------------------------
  Sum of atomic charges =     0.000000

 -----------------------------------------------------------------
                    Cartesian Multipole Moments
 -----------------------------------------------------------------
    Charge (ESU x 10^10)
                 0.0000
    Dipole Moment (Debye)
         X       2.8438      Y      -0.0595      Z      -1.7027
       Tot       3.3151
    Quadrupole Moments (Debye-Ang)
        XX    -107.3294     XY      -2.1029     YY    -108.6091
        XZ       0.2168     YZ      -3.4498     ZZ    -106.9151
    Octopole Moments (Debye-Ang^2)
       XXX     238.5694    XXY     -13.2401    XYY      68.1045
       YYY      -3.9308    XXZ     -57.1539    XYZ      -5.5661
       YYZ     -40.1680    XZZ      80.5867    YZZ       9.4852
       ZZZ    -134.3217
    Hexadecapole Moments (Debye-Ang^3)
      XXXX   -4453.0093   XXXY      32.4896   XXYY    -814.6999
      XYYY      84.8487   YYYY    -256.7724   XXXZ     804.9148
      XXYZ       9.5005   XYYZ     302.6155   YYYZ      47.2484
      XXZZ   -1154.2215   XYZZ      51.6744   YYZZ    -493.3131
      XZZZ     867.7285   YZZZ      16.9584   ZZZZ   -2650.5239
 -----------------------------------------------------------------
 Calculating analytic gradient of the SCF energy
 Gradient of SCF Energy
            1           2           3           4           5           6
    1  -0.0001470   0.0002193  -0.0000383  -0.0002019  -0.0000194  -0.0000397
    2   0.0000060   0.0000300  -0.0000075   0.0000022   0.0000020   0.0000035
    3   0.0000924  -0.0001422  -0.0000056   0.0002836  -0.0002054   0.0000059
            7           8           9          10          11          12
    1   0.0001455  -0.0003403   0.0001755   0.0002080  -0.0000083   0.0001317
    2  -0.0000080   0.0000007  -0.0000028  -0.0000427   0.0000121  -0.0000097
    3  -0.0001070   0.0000173   0.0001085  -0.0001231   0.0000216  -0.0000681
           13          14          15          16          17          18
    1  -0.0000512  -0.0000266   0.0000188  -0.0000020  -0.0000541  -0.0000006
    2  -0.0000568   0.0000330   0.0000488  -0.0000005  -0.0000045   0.0000049
    3   0.0000275   0.0000005  -0.0000372  -0.0000109   0.0000449   0.0000158
           19          20          21          22
    1   0.0000473   0.0000186  -0.0000232  -0.0000121
    2  -0.0000334  -0.0000022   0.0000636  -0.0000387
    3   0.0000105   0.0000178   0.0000185   0.0000348
 Max gradient component =       3.403E-04
 RMS gradient           =       9.297E-05
 Gradient time:  CPU 166.00 s  wall 166.02 s
 Geometry Optimization Parameters
   NAtoms,    NIC,     NZ,  NCons,   NDum,   NFix, NCnnct, MaxDiis
       22     155      22       0       0       0       0       0

 Cartesian Hessian Update
 Hessian updated using BFGS update


** GEOMETRY OPTIMIZATION IN DELOCALIZED INTERNAL COORDINATES **
   Searching for a Minimum

   Optimization Cycle:   4

                       Coordinates (Angstroms)
     ATOM                X               Y               Z
      1  C        -0.0013693896    0.0061293067   -0.0020040622
      2  C        -0.0010266109   -0.0335142745    1.3957155233
      3  H         0.9314605922   -0.0561985795    1.9436101184
      4  C        -1.1935811210   -0.0135931173    2.1086195898
      5  Cl       -1.1104153791   -0.0554443589    3.8545963647
      6  C        -2.4296113262    0.0504150190    1.4513999966
      7  Cl       -3.9191863503    0.0749963171    2.3441642766
      8  C        -2.4236563078    0.0928350646    0.0507565345
      9  Cl       -3.9226660802    0.1568998165   -0.8463178460
     10  C        -1.2316684363    0.0694155591   -0.6639019719
     11  H        -1.2738174336    0.0753293434   -1.7450800738
     12  C         1.2738385199   -0.0232736087   -0.7623199732
     13  C         2.3248735323   -0.8612777821   -0.3630501481
     14  H         2.1963594855   -1.5113456611    0.4949578731
     15  C         3.5204598801   -0.8915832747   -1.0752234833
     16  H         4.3182295013   -1.5533968123   -0.7570807262
     17  C         3.6881451180   -0.0853003657   -2.1996655172
     18  H         4.6194747376   -0.1092684417   -2.7537736717
     19  C         2.6510803033    0.7524669643   -2.6064706620
     20  H         2.7758764111    1.3898916027   -3.4745994044
     21  C         1.4546028383    0.7826456497   -1.8952617235
     22  H         0.6628757286    1.4553625273   -2.2051651633
   Point Group: c1    Number of degrees of freedom:    60


   Energy is  -1842.279839806

 Hessian updated using BFGS update

 56 Hessian modes will be used to form the next step
  Hessian Eigenvalues:
     0.007780    0.019205    0.019218    0.023165    0.023209    0.023326
     0.023582    0.023676    0.023677    0.023930    0.023944    0.024090
     0.024091    0.024114    0.024114    0.024133    0.024138    0.024142
     0.024144    0.148805    0.159968    0.159969    0.159983    0.159996
     0.160000    0.160389    0.206188    0.220006    0.220100    0.234791
     0.234857    0.236370    0.249984    0.249997    0.250110    0.261745
     0.287842    0.301033    0.311402    0.335841    0.356648    0.356661
     0.356704    0.357760    0.427645    0.429243    0.432124    0.441451
     0.467721    0.467764    0.474090    0.475786    0.478193    0.478204
     0.481310    0.535065

 Minimum search - taking simple RFO step
 Searching for Lamda that Minimizes Along All modes
 Value Taken    Lamda =  -0.00000117
 Step Taken.  Stepsize is  0.008038

                             Maximum     Tolerance    Cnvgd?
         Gradient           0.000200      0.000300     YES
         Displacement       0.006728      0.001200      NO
         Energy change     -0.000014      0.000001      NO


 New Cartesian Coordinates Obtained by Inverse Iteration

 Displacement from previous Coordinates is:  0.026193
 ----------------------------------------------------------------
             Standard Nuclear Orientation (Angstroms)
    I     Atom           X                Y                Z
 ----------------------------------------------------------------
    1      C      -0.0012977110     0.0063020141    -0.0019366882
    2      C      -0.0013671160    -0.0355072619     1.3958067828
    3      H       0.9310010690    -0.0596071056     1.9439185776
    4      C      -1.1938216011    -0.0157134751     2.1085407171
    5      Cl     -1.1108572385    -0.0602968767     3.8548375196
    6      C      -2.4299445149     0.0503544880     1.4515833573
    7      Cl     -3.9195967753     0.0748813041     2.3443866483
    8      C      -2.4235530115     0.0949152548     0.0509405823
    9      Cl     -3.9227467313     0.1612613419    -0.8464287313
   10      C      -1.2316839161     0.0716073515    -0.6636001284
   11      H      -1.2739426279     0.0788814330    -1.7447922521
   12      C       1.2738605935    -0.0230694805    -0.7622384321
   13      C       2.3259720037    -0.8592363398    -0.3616984487
   14      H       2.1984023152    -1.5082025170     0.4973066403
   15      C       3.5215075301    -0.8897320254    -1.0738950914
   16      H       4.3199379457    -1.5501146520    -0.7544197866
   17      C       3.6883567342    -0.0854358507    -2.1999310000
   18      H       4.6196276152    -0.1095699734    -2.7541482806
   19      C       2.6503313145     0.7505303902    -2.6080942549
   20      H       2.7742558484     1.3864421914    -3.4774713688
   21      C       1.4539514612     0.7808780001    -1.8967664387
   22      H       0.6618850260     1.4526226830    -2.2079940733
 ----------------------------------------------------------------
 Nuclear Repulsion Energy =        1190.97141756 hartrees
 There are       65 alpha and       65 beta electrons
 Applying Cartesian multipole field
    Component          Value
    ---------          -----
     (2,0,0)        1.00000E-11
     (0,2,0)        2.00000E-11
     (0,0,2)       -3.00000E-11
 Nucleus-field energy     =    -0.0000000231 hartrees
 Requested basis set is 6-311++G(d,p)
 There are 146 shells and 403 basis functions
 A cutoff of  1.0D-15 yielded   8640 shell pairs
 There are     69447 function pairs (     74512 Cartesian)
 Smallest overlap matrix eigenvalue = 3.89E-07
 Linear dependence detected in AO basis
 Number of orthogonalized atomic orbitals = 400
 Maximum deviation from orthogonality = 3.776E-10
 Guess from superposition of atomic densities
 Warning:  Energy on first SCF cycle will be non-variational
 SAD guess density has 130.000000 electrons

 -----------------------------------------------------------------------
  General SCF calculation program by
  Eric Jon Sundstrom, Paul Horn, Yuezhi Mao, Dmitri Zuev, Alec White,
  David Stuck, Shaama M.S., Shane Yost, Joonho Lee, David Small,
  Daniel Levine, Susi Lehtola, Hugh Burton, Evgeny Epifanovsky,
  Bang C. Huynh
 -----------------------------------------------------------------------
 Exchange:     0.2000 Hartree-Fock + 0.0800 Slater + 0.7200 B88
 Correlation:  0.1900 VWN1RPA + 0.8100 LYP
 Using SG-1 standard quadrature grid
 A restricted SCF calculation will be
 performed using DIIS
 SCF converges when DIIS error is below 1.0e-08
 ---------------------------------------
  Cycle       Energy         DIIS error
 ---------------------------------------
    1   -1845.8237985726      3.14e-02  
    2   -1842.1083980759      2.79e-03  
    3   -1842.0098675811      3.43e-03  
    4   -1842.2650513274      7.99e-04  
    5   -1842.2768833749      3.76e-04  
    6   -1842.2796790770      9.03e-05  
    7   -1842.2798127046      3.62e-05  
    8   -1842.2798389279      9.15e-06  
    9   -1842.2798404002      2.85e-06  
   10   -1842.2798405646      8.46e-07  
   11   -1842.2798405804      1.52e-07  
   12   -1842.2798405809      6.91e-08  
   13   -1842.2798405809      1.09e-08  
   14   -1842.2798405810      4.79e-09  Convergence criterion met
 ---------------------------------------
 SCF time:   CPU 475.78s  wall 476.00s 
 SCF   energy in the final basis set =    -1842.2798405810
 Total energy in the final basis set =    -1842.2798405810

 --------------------------------------------------------------

                    Orbital Energies (a.u.)
 --------------------------------------------------------------

 Alpha MOs
 -- Occupied --
********-101.5700-101.5700 -10.2682 -10.2665 -10.2664 -10.2190 -10.2080
-10.2077 -10.2073 -10.1939 -10.1938 -10.1926 -10.1924 -10.1916  -9.4859
 -9.4846  -9.4846  -7.2508  -7.2494  -7.2492  -7.2408  -7.2398  -7.2395
 -7.2395  -7.2389  -7.2387  -0.9438  -0.8933  -0.8870  -0.8679  -0.8471
 -0.7879  -0.7686  -0.7547  -0.7384  -0.6499  -0.6406  -0.6181  -0.5999
 -0.5502  -0.5240  -0.5187  -0.4914  -0.4706  -0.4684  -0.4583  -0.4525
 -0.4453  -0.4396  -0.4139  -0.4044  -0.3909  -0.3807  -0.3703  -0.3648
 -0.3574  -0.3460  -0.3390  -0.3353  -0.3143  -0.2873  -0.2748  -0.2680
 -0.2503
 -- Virtual --
 -0.0630  -0.0483  -0.0360  -0.0286  -0.0136  -0.0114   0.0019   0.0022
  0.0165   0.0206   0.0226   0.0284   0.0292   0.0393   0.0431   0.0533
  0.0559   0.0633   0.0660   0.0741   0.0808   0.0833   0.0839   0.0905
  0.0971   0.0974   0.1009   0.1050   0.1081   0.1086   0.1136   0.1144
  0.1206   0.1214   0.1237   0.1291   0.1293   0.1351   0.1383   0.1393
  0.1400   0.1483   0.1508   0.1539   0.1564   0.1690   0.1695   0.1704
  0.1750   0.1760   0.1810   0.1851   0.1925   0.1936   0.2044   0.2142
  0.2157   0.2172   0.2212   0.2234   0.2343   0.2404   0.2405   0.2477
  0.2499   0.2549   0.2613   0.2636   0.2655   0.2698   0.2784   0.2801
  0.2828   0.2886   0.2888   0.2950   0.2953   0.3018   0.3064   0.3072
  0.3222   0.3224   0.3248   0.3332   0.3343   0.3525   0.3679   0.3737
  0.3840   0.4332   0.4336   0.4403   0.4500   0.4594   0.4651   0.4738
  0.4855   0.4907   0.4938   0.5017   0.5046   0.5237   0.5292   0.5371
  0.5430   0.5445   0.5582   0.5631   0.5777   0.5867   0.5876   0.5952
  0.5980   0.6051   0.6065   0.6223   0.6253   0.6297   0.6447   0.6571
  0.6601   0.6631   0.6854   0.6858   0.6913   0.6937   0.7123   0.7156
  0.7195   0.7404   0.7552   0.7608   0.7636   0.7748   0.7991   0.8195
  0.8243   0.8342   0.8363   0.8428   0.8509   0.8527   0.8532   0.8538
  0.8591   0.8643   0.8741   0.8752   0.8817   0.8843   0.8955   0.9022
  0.9133   0.9172   0.9235   0.9262   0.9430   0.9502   0.9579   0.9650
  0.9740   0.9747   0.9798   1.0005   1.0075   1.0219   1.0314   1.0552
  1.0720   1.0732   1.0936   1.1115   1.1171   1.1422   1.1477   1.1603
  1.2235   1.2319   1.2386   1.2745   1.2883   1.2985   1.3173   1.3203
  1.3396   1.3610   1.3800   1.4502   1.4818   1.4916   1.5000   1.5085
  1.5233   1.5352   1.5544   1.5564   1.5819   1.5848   1.5980   1.6232
  1.6480   1.6518   1.6552   1.6682   1.6990   1.7289   1.7384   1.7510
  1.7629   1.7951   1.8016   1.8181   1.8302   1.8496   1.8750   1.8870
  1.8996   1.9203   1.9322   1.9324   1.9378   1.9530   1.9546   1.9642
  1.9982   2.0046   2.0116   2.0285   2.0470   2.0728   2.0937   2.1426
  2.1848   2.2340   2.2444   2.2522   2.2610   2.2720   2.2841   2.3045
  2.3125   2.3237   2.3404   2.3866   2.4185   2.4257   2.4389   2.4472
  2.4571   2.4613   2.5054   2.5309   2.5377   2.5595   2.6148   2.6222
  2.6374   2.6545   2.6711   2.6956   2.7156   2.7191   2.7219   2.7350
  2.7465   2.7553   2.7693   2.7796   2.7856   2.7982   2.8114   2.8243
  2.8479   2.8580   2.8649   2.9036   2.9209   2.9337   2.9817   3.0263
  3.0668   3.0906   3.1329   3.1404   3.1520   3.1884   3.2199   3.2234
  3.3376   3.3611   3.3646   3.4229   3.4851   3.5259   3.5997   3.6318
  3.6931   3.7119   3.7873   3.9849   3.9999   4.0340   4.0968   4.1496
  4.1511   4.4435   4.8035   4.8388   9.7471   9.7942   9.8130  23.4090
 23.6541  23.8409  23.8829  23.9392  23.9561  23.9714  24.0441  24.0547
 24.0862  24.1178  24.1805  25.7785  25.8218  25.8990  26.0942  26.1142
 26.1875  26.4668  26.6401  26.8478 215.7363 215.7899 215.8113
 --------------------------------------------------------------

          Ground-State Mulliken Net Atomic Charges

     Atom                 Charge (a.u.)
  ----------------------------------------
      1 C                     0.433625
      2 C                    -0.879400
      3 H                     0.207821
      4 C                    -0.458773
      5 Cl                    0.590291
      6 C                     0.188710
      7 Cl                    0.609582
      8 C                    -0.454499
      9 Cl                    0.590919
     10 C                    -0.897186
     11 H                     0.206978
     12 C                     1.157458
     13 C                    -0.718548
     14 H                     0.152686
     15 C                    -0.127796
     16 H                     0.176941
     17 C                    -0.464578
     18 H                     0.164656
     19 C                    -0.125658
     20 H                     0.176925
     21 C                    -0.683372
     22 H                     0.153220
  ----------------------------------------
  Sum of atomic charges =     0.000000

 -----------------------------------------------------------------
                    Cartesian Multipole Moments
 -----------------------------------------------------------------
    Charge (ESU x 10^10)
                 0.0000
    Dipole Moment (Debye)
         X       2.8461      Y      -0.0596      Z      -1.7040
       Tot       3.3178
    Quadrupole Moments (Debye-Ang)
        XX    -107.3248     XY      -2.1050     YY    -108.6273
        XZ       0.2166     YZ      -3.4503     ZZ    -106.9077
    Octopole Moments (Debye-Ang^2)
       XXX     238.6728    XXY     -13.2495    XYY      68.0765
       YYY      -3.9132    XXZ     -57.1189    XYZ      -5.5677
       YYZ     -40.1503    XZZ      80.6209    YZZ       9.4940
       ZZZ    -134.4369
    Hexadecapole Moments (Debye-Ang^3)
      XXXX   -4453.5178   XXXY      32.9540   XXYY    -814.9101
      XYYY      85.4341   YYYY    -256.4784   XXXZ     805.0053
      XXYZ       9.8160   XYYZ     302.7393   YYYZ      48.3416
      XXZZ   -1154.4186   XYZZ      51.7803   YYZZ    -493.4339
      XZZZ     867.7034   YZZZ      17.8512   ZZZZ   -2651.0986
 -----------------------------------------------------------------
 Calculating analytic gradient of the SCF energy
 Gradient of SCF Energy
            1           2           3           4           5           6
    1  -0.0000701   0.0000511  -0.0000168  -0.0000338  -0.0000271  -0.0000930
    2   0.0000016   0.0000079  -0.0000020  -0.0000025  -0.0000002   0.0000007
    3   0.0000355  -0.0000797   0.0000095   0.0000799  -0.0000632   0.0000505
            7           8           9          10          11          12
    1   0.0000808  -0.0000816   0.0000468   0.0000930  -0.0000106   0.0000561
    2  -0.0000053   0.0000026  -0.0000009  -0.0000138   0.0000043  -0.0000012
    3  -0.0000573  -0.0000345   0.0000307  -0.0000121  -0.0000002  -0.0000269
           13          14          15          16          17          18
    1  -0.0000060  -0.0000120   0.0000020   0.0000024  -0.0000196   0.0000062
    2  -0.0000170   0.0000113   0.0000153   0.0000004  -0.0000008   0.0000028
    3   0.0000051   0.0000022  -0.0000061  -0.0000005   0.0000232   0.0000106
           19          20          21          22
    1   0.0000129   0.0000139   0.0000096  -0.0000043
    2  -0.0000081   0.0000000   0.0000180  -0.0000131
    3   0.0000115   0.0000087  -0.0000022   0.0000154
 Max gradient component =       9.305E-05
 RMS gradient           =       3.401E-05
 Gradient time:  CPU 156.09 s  wall 156.10 s
 Geometry Optimization Parameters
   NAtoms,    NIC,     NZ,  NCons,   NDum,   NFix, NCnnct, MaxDiis
       22     155      22       0       0       0       0       0

 Cartesian Hessian Update
 Hessian updated using BFGS update


** GEOMETRY OPTIMIZATION IN DELOCALIZED INTERNAL COORDINATES **
   Searching for a Minimum

   Optimization Cycle:   5

                       Coordinates (Angstroms)
     ATOM                X               Y               Z
      1  C        -0.0012977110    0.0063020141   -0.0019366882
      2  C        -0.0013671160   -0.0355072619    1.3958067828
      3  H         0.9310010690   -0.0596071056    1.9439185776
      4  C        -1.1938216011   -0.0157134751    2.1085407171
      5  Cl       -1.1108572385   -0.0602968767    3.8548375196
      6  C        -2.4299445149    0.0503544880    1.4515833573
      7  Cl       -3.9195967753    0.0748813041    2.3443866483
      8  C        -2.4235530115    0.0949152548    0.0509405823
      9  Cl       -3.9227467313    0.1612613419   -0.8464287313
     10  C        -1.2316839161    0.0716073515   -0.6636001284
     11  H        -1.2739426279    0.0788814330   -1.7447922521
     12  C         1.2738605935   -0.0230694805   -0.7622384321
     13  C         2.3259720037   -0.8592363398   -0.3616984487
     14  H         2.1984023152   -1.5082025170    0.4973066403
     15  C         3.5215075301   -0.8897320254   -1.0738950914
     16  H         4.3199379457   -1.5501146520   -0.7544197866
     17  C         3.6883567342   -0.0854358507   -2.1999310000
     18  H         4.6196276152   -0.1095699734   -2.7541482806
     19  C         2.6503313145    0.7505303902   -2.6080942549
     20  H         2.7742558484    1.3864421914   -3.4774713688
     21  C         1.4539514612    0.7808780001   -1.8967664387
     22  H         0.6618850260    1.4526226830   -2.2079940733
   Point Group: c1    Number of degrees of freedom:    60


   Energy is  -1842.279840581

 Hessian updated using BFGS update

 58 Hessian modes will be used to form the next step
  Hessian Eigenvalues:
     0.006913    0.019205    0.019222    0.023128    0.023198    0.023291
     0.023570    0.023673    0.023677    0.023918    0.023949    0.024060
     0.024090    0.024108    0.024114    0.024121    0.024139    0.024141
     0.024142    0.150370    0.154197    0.159969    0.159970    0.159996
     0.160000    0.160019    0.211303    0.219809    0.220040    0.230002
     0.234797    0.235591    0.249687    0.249997    0.250000    0.250725
     0.262149    0.273066    0.290128    0.301042    0.337284    0.356623
     0.356661    0.356675    0.356761    0.357350    0.427482    0.429242
     0.432128    0.438028    0.467709    0.467900    0.470024    0.475352
     0.478194    0.478537    0.481420    0.517737

 Minimum search - taking simple RFO step
 Searching for Lamda that Minimizes Along All modes
 Value Taken    Lamda =   0.00000000
 Step Taken.  Stepsize is  0.003035

                             Maximum     Tolerance    Cnvgd?
         Gradient           0.000089      0.000300     YES
         Displacement       0.002528      0.001200      NO
         Energy change     -0.000001      0.000001     YES

 Final energy is   -1842.2798405810199     


 ******************************
 **  OPTIMIZATION CONVERGED  **
 ******************************

                       Coordinates (Angstroms)
     ATOM                X               Y               Z
      1  C        -0.0012977110    0.0063020141   -0.0019366882
      2  C        -0.0013671160   -0.0355072619    1.3958067828
      3  H         0.9310010690   -0.0596071056    1.9439185776
      4  C        -1.1938216011   -0.0157134751    2.1085407171
      5  Cl       -1.1108572385   -0.0602968767    3.8548375196
      6  C        -2.4299445149    0.0503544880    1.4515833573
      7  Cl       -3.9195967753    0.0748813041    2.3443866483
      8  C        -2.4235530115    0.0949152548    0.0509405823
      9  Cl       -3.9227467313    0.1612613419   -0.8464287313
     10  C        -1.2316839161    0.0716073515   -0.6636001284
     11  H        -1.2739426279    0.0788814330   -1.7447922521
     12  C         1.2738605935   -0.0230694805   -0.7622384321
     13  C         2.3259720037   -0.8592363398   -0.3616984487
     14  H         2.1984023152   -1.5082025170    0.4973066403
     15  C         3.5215075301   -0.8897320254   -1.0738950914
     16  H         4.3199379457   -1.5501146520   -0.7544197866
     17  C         3.6883567342   -0.0854358507   -2.1999310000
     18  H         4.6196276152   -0.1095699734   -2.7541482806
     19  C         2.6503313145    0.7505303902   -2.6080942549
     20  H         2.7742558484    1.3864421914   -3.4774713688
     21  C         1.4539514612    0.7808780001   -1.8967664387
     22  H         0.6618850260    1.4526226830   -2.2079940733

Z-matrix Print:
$molecule
0 1
Cl
C  1 1.736883
C  2 1.401366 1 121.146193
C  3 1.389843 2 121.146546 1 -179.822427 0
H  4 1.082042 3 118.692456 2 178.254313 0
C  4 1.398540 3 120.796989 2 -0.167720 0
C  6 1.398369 4 118.310604 3 0.028516 0
H  7 1.081812 6 120.468030 4 -178.355753 0
C  7 1.389363 6 120.822536 4 0.143661 0
C  6 1.484907 4 120.942427 3 179.806237 0
C  10 1.402112 6 120.881355 4 40.407189 0
H  11 1.084192 10 119.583955 6 1.652869 0
C  11 1.392204 10 120.750782 6 -179.957356 0
H  13 1.084231 11 119.677879 10 -179.424547 0
C  13 1.393892 11 120.225728 10 0.096999 0
H  15 1.083976 13 120.226827 11 179.958935 0
C  15 1.393803 13 119.570892 11 -0.079071 0
H  17 1.084279 15 120.088933 13 179.417839 0
C  17 1.391926 15 120.234545 13 0.035466 0
H  19 1.084122 17 119.562306 15 178.418344 0
Cl 3 1.748501 2 120.680697 1 -0.600008 0
Cl 9 1.748835 7 118.110227 6 -179.609827 0
$end


 --------------------------------------------------------------

                    Orbital Energies (a.u.)
 --------------------------------------------------------------

 Alpha MOs
 -- Occupied --
********-101.5700-101.5700 -10.2682 -10.2665 -10.2664 -10.2190 -10.2080
-10.2077 -10.2073 -10.1939 -10.1938 -10.1926 -10.1924 -10.1916  -9.4859
 -9.4846  -9.4846  -7.2508  -7.2494  -7.2492  -7.2408  -7.2398  -7.2395
 -7.2395  -7.2389  -7.2387  -0.9438  -0.8933  -0.8870  -0.8679  -0.8471
 -0.7879  -0.7686  -0.7547  -0.7384  -0.6499  -0.6406  -0.6181  -0.5999
 -0.5502  -0.5240  -0.5187  -0.4914  -0.4706  -0.4684  -0.4583  -0.4525
 -0.4453  -0.4396  -0.4139  -0.4044  -0.3909  -0.3807  -0.3703  -0.3648
 -0.3574  -0.3460  -0.3390  -0.3353  -0.3143  -0.2873  -0.2748  -0.2680
 -0.2503
 -- Virtual --
 -0.0630  -0.0483  -0.0360  -0.0286  -0.0136  -0.0114   0.0019   0.0022
  0.0165   0.0206   0.0226   0.0284   0.0292   0.0393   0.0431   0.0533
  0.0559   0.0633   0.0660   0.0741   0.0808   0.0833   0.0839   0.0905
  0.0971   0.0974   0.1009   0.1050   0.1081   0.1086   0.1136   0.1144
  0.1206   0.1214   0.1237   0.1291   0.1293   0.1351   0.1383   0.1393
  0.1400   0.1483   0.1508   0.1539   0.1564   0.1690   0.1695   0.1704
  0.1750   0.1760   0.1810   0.1851   0.1925   0.1936   0.2044   0.2142
  0.2157   0.2172   0.2212   0.2234   0.2343   0.2404   0.2405   0.2477
  0.2499   0.2549   0.2613   0.2636   0.2655   0.2698   0.2784   0.2801
  0.2828   0.2886   0.2888   0.2950   0.2953   0.3018   0.3064   0.3072
  0.3222   0.3224   0.3248   0.3332   0.3343   0.3525   0.3679   0.3737
  0.3840   0.4332   0.4336   0.4403   0.4500   0.4594   0.4651   0.4738
  0.4855   0.4907   0.4938   0.5017   0.5046   0.5237   0.5292   0.5371
  0.5430   0.5445   0.5582   0.5631   0.5777   0.5867   0.5876   0.5952
  0.5980   0.6051   0.6065   0.6223   0.6253   0.6297   0.6447   0.6571
  0.6601   0.6631   0.6854   0.6858   0.6913   0.6937   0.7123   0.7156
  0.7195   0.7404   0.7552   0.7608   0.7636   0.7748   0.7991   0.8195
  0.8243   0.8342   0.8363   0.8428   0.8509   0.8527   0.8532   0.8538
  0.8591   0.8643   0.8741   0.8752   0.8817   0.8843   0.8955   0.9022
  0.9133   0.9172   0.9235   0.9262   0.9430   0.9502   0.9579   0.9650
  0.9740   0.9747   0.9798   1.0005   1.0075   1.0219   1.0314   1.0552
  1.0720   1.0732   1.0936   1.1115   1.1171   1.1422   1.1477   1.1603
  1.2235   1.2319   1.2386   1.2745   1.2883   1.2985   1.3173   1.3203
  1.3396   1.3610   1.3800   1.4502   1.4818   1.4916   1.5000   1.5085
  1.5233   1.5352   1.5544   1.5564   1.5819   1.5848   1.5980   1.6232
  1.6480   1.6518   1.6552   1.6682   1.6990   1.7289   1.7384   1.7510
  1.7629   1.7951   1.8016   1.8181   1.8302   1.8496   1.8750   1.8870
  1.8996   1.9203   1.9322   1.9324   1.9378   1.9530   1.9546   1.9642
  1.9982   2.0046   2.0116   2.0285   2.0470   2.0728   2.0937   2.1426
  2.1848   2.2340   2.2444   2.2522   2.2610   2.2720   2.2841   2.3045
  2.3125   2.3237   2.3404   2.3866   2.4185   2.4257   2.4389   2.4472
  2.4571   2.4613   2.5054   2.5309   2.5377   2.5595   2.6148   2.6222
  2.6374   2.6545   2.6711   2.6956   2.7156   2.7191   2.7219   2.7350
  2.7465   2.7553   2.7693   2.7796   2.7856   2.7982   2.8114   2.8243
  2.8479   2.8580   2.8649   2.9036   2.9209   2.9337   2.9817   3.0263
  3.0668   3.0906   3.1329   3.1404   3.1520   3.1884   3.2199   3.2234
  3.3376   3.3611   3.3646   3.4229   3.4851   3.5259   3.5997   3.6318
  3.6931   3.7119   3.7873   3.9849   3.9999   4.0340   4.0968   4.1496
  4.1511   4.4435   4.8035   4.8388   9.7471   9.7942   9.8130  23.4090
 23.6541  23.8409  23.8829  23.9392  23.9561  23.9714  24.0441  24.0547
 24.0862  24.1178  24.1805  25.7785  25.8218  25.8990  26.0942  26.1142
 26.1875  26.4668  26.6401  26.8478 215.7363 215.7899 215.8113
 --------------------------------------------------------------

          Ground-State Mulliken Net Atomic Charges

     Atom                 Charge (a.u.)
  ----------------------------------------
      1 C                     0.433625
      2 C                    -0.879400
      3 H                     0.207821
      4 C                    -0.458773
      5 Cl                    0.590291
      6 C                     0.188710
      7 Cl                    0.609582
      8 C                    -0.454499
      9 Cl                    0.590919
     10 C                    -0.897186
     11 H                     0.206978
     12 C                     1.157458
     13 C                    -0.718548
     14 H                     0.152686
     15 C                    -0.127796
     16 H                     0.176941
     17 C                    -0.464578
     18 H                     0.164656
     19 C                    -0.125658
     20 H                     0.176925
     21 C                    -0.683372
     22 H                     0.153220
  ----------------------------------------
  Sum of atomic charges =     0.000000

 -----------------------------------------------------------------
                    Cartesian Multipole Moments
 -----------------------------------------------------------------
    Charge (ESU x 10^10)
                 0.0000
    Dipole Moment (Debye)
         X       2.8461      Y      -0.0596      Z      -1.7040
       Tot       3.3178
    Quadrupole Moments (Debye-Ang)
        XX    -107.3248     XY      -2.1050     YY    -108.6273
        XZ       0.2166     YZ      -3.4503     ZZ    -106.9077
    Octopole Moments (Debye-Ang^2)
       XXX     238.6728    XXY     -13.2495    XYY      68.0765
       YYY      -3.9132    XXZ     -57.1189    XYZ      -5.5677
       YYZ     -40.1503    XZZ      80.6209    YZZ       9.4940
       ZZZ    -134.4369
    Hexadecapole Moments (Debye-Ang^3)
      XXXX   -4453.5178   XXXY      32.9540   XXYY    -814.9101
      XYYY      85.4341   YYYY    -256.4784   XXXZ     805.0053
      XXYZ       9.8160   XYYZ     302.7393   YYYZ      48.3416
      XXZZ   -1154.4186   XYZZ      51.7803   YYZZ    -493.4339
      XZZZ     867.7034   YZZZ      17.8512   ZZZZ   -2651.0986
 -----------------------------------------------------------------
Archival summary:
1\1\december\OPT\ProcedureUnspecified\BasisUnspecified\l3127\taweetha\ThuJan1616:35:422020ThuJan1616:35:422020\0\\#,OPT,ProcedureUnspecified,BasisUnspecified,\\0,1\Cl\C,1,1.73688\C,2,1.40137,1,121.146\C,3,1.38984,2,121.147,1,-179.822,0\H,4,1.08204,3,118.692,2,178.254,0\C,4,1.39854,3,120.797,2,-0.16772,0\C,6,1.39837,4,118.311,3,0.0285158,0\H,7,1.08181,6,120.468,4,-178.356,0\C,7,1.38936,6,120.823,4,0.143661,0\C,6,1.48491,4,120.942,3,179.806,0\C,10,1.40211,6,120.881,4,40.4072,0\H,11,1.08419,10,119.584,6,1.65287,0\C,11,1.3922,10,120.751,6,-179.957,0\H,13,1.08423,11,119.678,10,-179.425,0\C,13,1.39389,11,120.226,10,0.0969987,0\H,15,1.08398,13,120.227,11,179.959,0\C,15,1.3938,13,119.571,11,-0.0790715,0\H,17,1.08428,15,120.089,13,179.418,0\C,17,1.39193,15,120.235,13,0.0354663,0\H,19,1.08412,17,119.562,15,178.418,0\Cl,3,1.7485,2,120.681,1,-0.600008,0\Cl,9,1.74883,7,118.11,6,-179.61,0\\\@

 Total job time:  3086.42s(wall), 3086.11s(cpu) 
 Thu Jan 16 16:35:42 2020

        *************************************************************
        *                                                           *
        *  Thank you very much for using Q-Chem.  Have a nice day.  *
        *                                                           *
        *************************************************************


 
User input: 2 of 2 
 
                  Welcome to Q-Chem
     A Quantum Leap Into The Future Of Chemistry


 Q-Chem 5.2 (devel), Q-Chem, Inc., Pleasanton, CA (2019)

 Yihan Shao,  Zhengting Gan,  E. Epifanovsky,  A. T. B. Gilbert,  M. Wormit,  
 J. Kussmann,  A. W. Lange,  A. Behn,  Jia Deng,  Xintian Feng,  D. Ghosh,  
 M. Goldey,  P. R. Horn,  L. D. Jacobson,  I. Kaliman,  T. Kus,  A. Landau,  
 Jie Liu,  E. I. Proynov,  R. M. Richard,  R. P. Steele,  E. J. Sundstrom,  
 H. L. Woodcock III,  P. M. Zimmerman,  D. Zuev,  B. Albrecht,  E. Alguire,  
 S. A. Baeppler,  D. Barton,  Z. Benda,  Y. A. Bernard,  E. J. Berquist,  
 K. B. Bravaya,  H. Burton,  D. Casanova,  Chun-Min Chang,  Yunqing Chen,  
 A. Chien,  K. D. Closser,  M. P. Coons,  S. Coriani,  S. Dasgupta,  
 A. L. Dempwolff,  M. Diedenhofen,  Hainam Do,  R. G. Edgar,  Po-Tung Fang,  
 S. Faraji,  S. Fatehi,  Qingguo Feng,  K. D. Fenk,  J. Fosso-Tande,  
 J. Gayvert,  Qinghui Ge,  A. Ghysels,  G. Gidofalvi,  J. Gomes,  
 J. Gonthier,  A. Gunina,  D. Hait,  M. W. D. Hanson-Heine,  
 P. H. P. Harbach,  A. W. Hauser,  M. F. Herbst,  J. E. Herr,  
 E. G. Hohenstein,  Z. C. Holden,  Kerwin Hui,  B. C. Huynh,  T.-C. Jagau,  
 Hyunjun Ji,  B. Kaduk,  K. Khistyaev,  Jaehoon Kim,  P. Klunzinger,  K. Koh,  
 D. Kosenkov,  L. Koulias,  T. Kowalczyk,  C. M. Krauter,  A. Kunitsa,  
 Ka Un Lao,  A. Laurent,  K. V. Lawler,  Joonho Lee,  D. Lefrancois,  
 S. Lehtola,  D. S. Levine,  Yi-Pei Li,  You-Sheng Lin,  Fenglai Liu,  
 E. Livshits,  A. Luenser,  P. Manohar,  E. Mansoor,  S. F. Manzer,  
 Shan-Ping Mao,  Yuezhi Mao,  N. Mardirossian,  A. V. Marenich,  
 T. Markovich,  L. A. Martinez-Martinez,  S. A. Maurer,  N. J. Mayhall,  
 S. C. McKenzie,  J.-M. Mewes,  P. Morgante,  A. F. Morrison,  
 J. W. Mullinax,  K. Nanda,  T. S. Nguyen-Beck,  R. Olivares-Amaya,  
 J. A. Parkhill,  Zheng Pei,  T. M. Perrine,  F. Plasser,  P. Pokhilko,  
 S. Prager,  A. Prociuk,  E. Ramos,  D. R. Rehn,  F. Rob,  M. Scheurer,  
 M. Schneider,  N. Sergueev,  S. M. Sharada,  S. Sharma,  D. W. Small,  
 T. Stauch,  T. Stein,  Yu-Chuan Su,  A. J. W. Thom,  A. Tkatchenko,  
 T. Tsuchimochi,  N. M. Tubman,  L. Vogt,  M. L. Vidal,  O. Vydrov,  
 M. A. Watson,  J. Wenzel,  M. de Wergifosse,  T. A. Wesolowski,  A. White,  
 J. Witte,  A. Yamada,  Jun Yang,  K. Yao,  S. Yeganeh,  S. R. Yost,  
 Zhi-Qiang You,  A. Zech,  Igor Ying Zhang,  Xing Zhang,  Yan Zhao,  
 Ying Zhu,  B. R. Brooks,  G. K. L. Chan,  C. J. Cramer,  M. S. Gordon,  
 W. J. Hehre,  A. Klamt,  M. W. Schmidt,  C. D. Sherrill,  D. G. Truhlar,  
 A. Aspuru-Guzik,  R. Baer,  A. T. Bell,  N. A. Besley,  Jeng-Da Chai,  
 A. E. DePrince, III,  R. A. DiStasio Jr.,  A. Dreuw,  B. D. Dunietz,  
 T. R. Furlani,  Chao-Ping Hsu,  Yousung Jung,  Jing Kong,  D. S. Lambrecht,  
 WanZhen Liang,  C. Ochsenfeld,  V. A. Rassolov,  L. V. Slipchenko,  
 J. E. Subotnik,  T. Van Voorhis,  J. M. Herbert,  A. I. Krylov,  
 P. M. W. Gill,  M. Head-Gordon

 Contributors to earlier versions of Q-Chem not listed above: 
 R. D. Adamson,  B. Austin,  J. Baker,  G. J. O. Beran,  K. Brandhorst,  
 S. T. Brown,  E. F. C. Byrd,  A. K. Chakraborty,  C.-L. Cheng,  
 Siu Hung Chien,  D. M. Chipman,  D. L. Crittenden,  H. Dachsel,  
 R. J. Doerksen,  A. D. Dutoi,  L. Fusti-Molnar,  W. A. Goddard III,  
 A. Golubeva-Zadorozhnaya,  S. R. Gwaltney,  G. Hawkins,  A. Heyden,  
 S. Hirata,  G. Kedziora,  F. J. Keil,  C. Kelley,  Jihan Kim,  R. A. King,  
 R. Z. Khaliullin,  P. P. Korambath,  W. Kurlancheek,  A. M. Lee,  M. S. Lee,  
 S. V. Levchenko,  Ching Yeh Lin,  D. Liotard,  R. C. Lochan,  I. Lotan,  
 P. E. Maslen,  N. Nair,  D. P. O'Neill,  D. Neuhauser,  E. Neuscamman,  
 C. M. Oana,  R. Olson,  B. Peters,  R. Peverati,  P. A. Pieniazek,  
 Y. M. Rhee,  J. Ritchie,  M. A. Rohrdanz,  E. Rosta,  N. J. Russ,  
 H. F. Schaefer III,  N. E. Schultz,  N. Shenvi,  A. C. Simmonett,  A. Sodt,  
 D. Stuck,  K. S. Thanthiriwatte,  V. Vanovschi,  Tao Wang,  A. Warshel,  
 C. F. Williams,  Q. Wu,  X. Xu,  W. Zhang

 Please cite Q-Chem as follows:
 Y. Shao et al., Mol. Phys. 113, 184-215 (2015)
 DOI: 10.1080/00268976.2014.952696

 Q-Chem 5.2.1 for Intel X86 EM64T Linux

 Parts of Q-Chem use Armadillo 8.300.2 (Tropical Shenanigans).
 http://arma.sourceforge.net/

 Q-Chem begins on Thu Jan 16 16:35:42 2020  

Host: 
0

     Scratch files written to /scratch/taweetham/qchem17053//
NAlpha2: 130
NElect   130
Mult     1
The previous job contains 0 fragments, simply inherited here

 Q-Chem warning in module libgen/rem_setup.C, line 2168:

 Setting Thresh to 1e-14


Checking the input file for inconsistencies... 	...done.

--------------------------------------------------------------
User input:
--------------------------------------------------------------

$MOLECULE
READ
$END

$REM
   JOB_TYPE 	FREQUENCY
   BASIS 	6-311++G**
   METHOD	B3LYP
   SCF_GUESS_ALWAYS     TRUE
   S2THRESH     15
   THRESH       15
   MEM_TOTAL    10000
$END

--------------------------------------------------------------
 ----------------------------------------------------------------
             Standard Nuclear Orientation (Angstroms)
    I     Atom           X                Y                Z
 ----------------------------------------------------------------
    1      C       0.8260947931    -0.0039410619    -0.0070875903
    2      C       0.1104479993     1.1935651887    -0.1033335117
    3      H       0.6304192117     2.1364870310    -0.2074781807
    4      C      -1.2789057604     1.1949457241    -0.0984983795
    5      Cl     -2.1018488458     2.7321886813    -0.2329307292
    6      C      -2.0046180590     0.0000314061    -0.0011369975
    7      Cl     -3.7414866540     0.0038567343     0.0048620503
    8      C      -1.2821068703    -1.1970898733     0.0921631688
    9      Cl     -2.1104630395    -2.7303909464     0.2338288806
   10      C       0.1077329203    -1.1998679056     0.0910384157
   11      H       0.6254262214    -2.1444666648     0.1937124115
   12      C       2.3109991903    -0.0027988637    -0.0043028637
   13      C       3.0238739736     0.9766496415     0.7021218551
   14      H       2.4856880269     1.7260789271     1.2713603816
   15      C       4.4157882154     0.9786291799     0.7076049578
   16      H       4.9492880217     1.7383850419     1.2677922475
   17      C       5.1217785590     0.0018554440     0.0074774233
   18      H       6.2057432078     0.0039169578     0.0120702441
   19      C       4.4249071385    -0.9769345491    -0.6991157718
   20      H       4.9655119480    -1.7354224759    -1.2540934109
   21      C       3.0327159419    -0.9800644104    -0.7042993291
   22      H       2.5002502815    -1.7309843169    -1.2770753863
 ----------------------------------------------------------------
 Molecular Point Group                 C1    NOp =  1
 Largest Abelian Subgroup              C1    NOp =  1
 Nuclear Repulsion Energy =        1190.97141756 hartrees
 There are       65 alpha and       65 beta electrons
 Requested basis set is 6-311++G(d,p)
 There are 146 shells and 403 basis functions

 Total QAlloc Memory Limit  10000 MB
 Mega-Array Size       188 MB
 MEM_STATIC part       192 MB
 A cutoff of  1.0D-15 yielded   8640 shell pairs
 There are     69447 function pairs (     74512 Cartesian)
 Smallest overlap matrix eigenvalue = 3.89E-07
 Linear dependence detected in AO basis
 Number of orthogonalized atomic orbitals = 400
 Maximum deviation from orthogonality = 3.447E-10
 Guess from superposition of atomic densities
 Warning:  Energy on first SCF cycle will be non-variational
 SAD guess density has 130.000000 electrons

 -----------------------------------------------------------------------
  General SCF calculation program by
  Eric Jon Sundstrom, Paul Horn, Yuezhi Mao, Dmitri Zuev, Alec White,
  David Stuck, Shaama M.S., Shane Yost, Joonho Lee, David Small,
  Daniel Levine, Susi Lehtola, Hugh Burton, Evgeny Epifanovsky,
  Bang C. Huynh
 -----------------------------------------------------------------------
 Exchange:     0.2000 Hartree-Fock + 0.0800 Slater + 0.7200 B88
 Correlation:  0.1900 VWN1RPA + 0.8100 LYP
 Using SG-1 standard quadrature grid
 A restricted SCF calculation will be
 performed using DIIS
 SCF converges when DIIS error is below 1.0e-08
 ---------------------------------------
  Cycle       Energy         DIIS error
 ---------------------------------------
    1   -1845.8234234132      3.14e-02  
    2   -1842.1080050895      2.79e-03  
    3   -1842.0095624253      3.43e-03  
    4   -1842.2646979858      7.99e-04  
    5   -1842.2765203340      3.76e-04  
    6   -1842.2793157441      9.03e-05  
    7   -1842.2794493931      3.62e-05  
    8   -1842.2794755893      9.14e-06  
    9   -1842.2794770600      2.84e-06  
   10   -1842.2794772242      8.46e-07  
   11   -1842.2794772400      1.52e-07  
   12   -1842.2794772404      6.91e-08  
   13   -1842.2794772404      1.09e-08  
   14   -1842.2794772406      4.81e-09  Convergence criterion met
 ---------------------------------------
 SCF time:   CPU 480.71s  wall 480.00s 
 SCF   energy in the final basis set =    -1842.2794772406
 Total energy in the final basis set =    -1842.2794772406

 --------------------------------------------------------------

                    Orbital Energies (a.u.)
 --------------------------------------------------------------

 Alpha MOs
 -- Occupied --
********-101.5700-101.5700 -10.2682 -10.2665 -10.2664 -10.2190 -10.2079
-10.2077 -10.2073 -10.1938 -10.1937 -10.1926 -10.1924 -10.1915  -9.4858
 -9.4846  -9.4846  -7.2506  -7.2494  -7.2494  -7.2407  -7.2399  -7.2395
 -7.2395  -7.2388  -7.2388  -0.9437  -0.8933  -0.8870  -0.8679  -0.8471
 -0.7878  -0.7686  -0.7547  -0.7384  -0.6499  -0.6405  -0.6181  -0.5999
 -0.5502  -0.5240  -0.5187  -0.4913  -0.4706  -0.4684  -0.4583  -0.4524
 -0.4453  -0.4395  -0.4139  -0.4043  -0.3909  -0.3807  -0.3703  -0.3648
 -0.3574  -0.3459  -0.3390  -0.3353  -0.3143  -0.2872  -0.2748  -0.2680
 -0.2503
 -- Virtual --
 -0.0629  -0.0483  -0.0359  -0.0285  -0.0134  -0.0113   0.0020   0.0023
  0.0165   0.0207   0.0227   0.0286   0.0292   0.0395   0.0435   0.0535
  0.0561   0.0633   0.0662   0.0741   0.0808   0.0834   0.0839   0.0905
  0.0972   0.0976   0.1010   0.1051   0.1082   0.1086   0.1137   0.1145
  0.1207   0.1215   0.1237   0.1292   0.1294   0.1354   0.1385   0.1393
  0.1400   0.1482   0.1510   0.1540   0.1564   0.1692   0.1698   0.1703
  0.1755   0.1765   0.1812   0.1852   0.1928   0.1938   0.2043   0.2142
  0.2161   0.2176   0.2211   0.2234   0.2343   0.2406   0.2410   0.2484
  0.2506   0.2550   0.2615   0.2637   0.2654   0.2698   0.2787   0.2801
  0.2829   0.2887   0.2889   0.2946   0.2952   0.3021   0.3069   0.3073
  0.3222   0.3223   0.3253   0.3336   0.3344   0.3525   0.3679   0.3736
  0.3840   0.4330   0.4334   0.4403   0.4499   0.4594   0.4650   0.4735
  0.4854   0.4905   0.4936   0.5016   0.5045   0.5236   0.5293   0.5371
  0.5431   0.5447   0.5582   0.5633   0.5777   0.5868   0.5877   0.5951
  0.5982   0.6051   0.6066   0.6224   0.6258   0.6298   0.6449   0.6571
  0.6602   0.6633   0.6856   0.6859   0.6916   0.6939   0.7124   0.7157
  0.7195   0.7405   0.7554   0.7608   0.7636   0.7748   0.7992   0.8195
  0.8243   0.8342   0.8363   0.8427   0.8508   0.8527   0.8532   0.8537
  0.8591   0.8643   0.8741   0.8751   0.8816   0.8844   0.8956   0.9023
  0.9133   0.9172   0.9235   0.9262   0.9429   0.9502   0.9579   0.9651
  0.9741   0.9746   0.9799   1.0005   1.0074   1.0219   1.0314   1.0551
  1.0720   1.0733   1.0936   1.1115   1.1172   1.1423   1.1477   1.1605
  1.2235   1.2320   1.2387   1.2745   1.2885   1.2985   1.3174   1.3204
  1.3396   1.3610   1.3801   1.4502   1.4818   1.4917   1.5002   1.5085
  1.5234   1.5352   1.5544   1.5565   1.5819   1.5848   1.5979   1.6232
  1.6480   1.6519   1.6552   1.6682   1.6991   1.7289   1.7385   1.7510
  1.7629   1.7951   1.8016   1.8182   1.8303   1.8496   1.8751   1.8870
  1.8996   1.9203   1.9323   1.9324   1.9378   1.9530   1.9546   1.9642
  1.9982   2.0046   2.0116   2.0285   2.0470   2.0728   2.0938   2.1427
  2.1849   2.2340   2.2444   2.2522   2.2609   2.2718   2.2842   2.3045
  2.3125   2.3240   2.3405   2.3865   2.4183   2.4258   2.4387   2.4474
  2.4572   2.4614   2.5055   2.5309   2.5378   2.5594   2.6148   2.6222
  2.6375   2.6545   2.6711   2.6956   2.7156   2.7191   2.7219   2.7350
  2.7465   2.7553   2.7694   2.7796   2.7856   2.7983   2.8114   2.8244
  2.8479   2.8580   2.8649   2.9037   2.9209   2.9337   2.9817   3.0263
  3.0668   3.0906   3.1330   3.1405   3.1520   3.1884   3.2199   3.2234
  3.3376   3.3611   3.3646   3.4230   3.4851   3.5260   3.5997   3.6318
  3.6931   3.7119   3.7874   3.9850   3.9999   4.0341   4.0968   4.1496
  4.1512   4.4435   4.8035   4.8388   9.7472   9.7942   9.8131  23.4090
 23.6542  23.8409  23.8829  23.9393  23.9561  23.9714  24.0441  24.0548
 24.0863  24.1178  24.1806  25.7789  25.8219  25.8993  26.0947  26.1142
 26.1880  26.4671  26.6401  26.8479 215.7363 215.7899 215.8113
 --------------------------------------------------------------

          Ground-State Mulliken Net Atomic Charges

     Atom                 Charge (a.u.)
  ----------------------------------------
      1 C                     0.427605
      2 C                    -0.876764
      3 H                     0.208048
      4 C                    -0.450702
      5 Cl                    0.590652
      6 C                     0.181464
      7 Cl                    0.610155
      8 C                    -0.453666
      9 Cl                    0.591444
     10 C                    -0.898863
     11 H                     0.207033
     12 C                     1.170262
     13 C                    -0.724663
     14 H                     0.152559
     15 C                    -0.126460
     16 H                     0.176937
     17 C                    -0.465841
     18 H                     0.164629
     19 C                    -0.124596
     20 H                     0.176970
     21 C                    -0.689364
     22 H                     0.153162
  ----------------------------------------
  Sum of atomic charges =     0.000000

 -----------------------------------------------------------------
                    Cartesian Multipole Moments
 -----------------------------------------------------------------
    Charge (ESU x 10^10)
                 0.0000
    Dipole Moment (Debye)
         X       3.3170      Y      -0.0046      Z       0.0013
       Tot       3.3170
    Quadrupole Moments (Debye-Ang)
        XX    -101.9247     XY      -0.0105     YY    -105.8562
        XZ       0.0147     YZ       3.6890     ZZ    -109.5966
    Octopole Moments (Debye-Ang^2)
       XXX      29.0591    XXY      -0.0665    XYY      -0.5447
       YYY       0.0014    XXZ       0.2011    XYZ      14.7006
       YYZ       0.0247    XZZ     -14.5965    YZZ       0.0405
       ZZZ       0.0730
    Hexadecapole Moments (Debye-Ang^3)
      XXXX   -4872.0313   XXXY      -0.6303   XXYY   -1137.1871
      XYYY      -0.0602   YYYY   -1611.4449   XXXZ       0.5804
      XXYZ      62.3899   XYYZ      -0.1657   YYYZ       3.1202
      XXZZ    -953.1684   XYZZ       0.1384   YYZZ    -311.8303
      XZZZ      -0.0797   YZZZ       1.8396   ZZZZ    -233.5794
 -----------------------------------------------------------------
 Calculating MO derivatives via CPSCF
    1     0    69    0.0231085  
    2     0    69    0.0069886  
    3     0    69    0.0006338  
    4     2    67    0.0000477  
    5    66     3    0.0000031  
    6    69     0    0.0000002  Converged
 Time for AOints: 723.8 s (CPU) 723.8 s (wall)
 ------------------------------------------------------------------------------
                     AOints        : Timing summary (seconds)
 ------------------------------------------------------------------------------
     job step          cpu (% of tot)      sys (% of tot)     wall (% of tot)
 ------------------------------------------------------------------------------
  AOints            0.7238E+03 ( 8.4)   0.6000E-05 ( 2.3)   0.7238E+03 ( 8.4)
 ------------------------------------------------------------------------------
   Grand Totals     0.8621E+04          0.2600E-03          0.8622E+04
 ------------------------------------------------------------------------------
 Polarizability Matrix (a.u.)
            1           2           3
    1-266.7819547   0.0377936   0.0404071
    2   0.0377936-183.5011125  -9.7816396
    3   0.0404071  -9.7816396-103.5252740
 Calculating analytic Hessian of the SCF energy

 Direct stationary perturbation theory relativistic correction:

 rels  =       2.433058271509
 relv  =      -9.293263183862
 rel2e =       2.502314575636
 E_rel =      -4.357890336717

 Hessian of the SCF Energy
            1           2           3           4           5           6
    1   0.6326960   0.0001467   0.0000732  -0.1659211   0.1085835  -0.0123715
    2   0.0001467   0.6574284  -0.0219669   0.0496033  -0.2668439   0.0171698
    3   0.0000732  -0.0219669   0.1635580  -0.0052478   0.0152556  -0.0638903
    4  -0.1659211   0.0496033  -0.0052478   0.6786003   0.0345846  -0.0064645
    5   0.1085835  -0.2668439   0.0152556   0.0345846   0.7140432  -0.0564470
    6  -0.0123715   0.0171698  -0.0638903  -0.0064645  -0.0564470   0.1290124
    7   0.0113485   0.0137454  -0.0013597  -0.1208697  -0.1193204   0.0140694
    8  -0.0136255  -0.0178589   0.0021510  -0.1217391  -0.2729490   0.0262338
    9   0.0022943   0.0012915   0.0034552   0.0143127   0.0271273  -0.0369689
   10  -0.0301716   0.0799747  -0.0061034  -0.3247554  -0.0454367   0.0036389
   11   0.0258555   0.0312233  -0.0018802   0.0201659  -0.1103281   0.0045277
   12  -0.0025780  -0.0032740   0.0049007  -0.0011568   0.0053211  -0.0572693
   13  -0.0030658  -0.0050329   0.0003957  -0.0208227   0.0387259  -0.0034572
   14   0.0003067   0.0043992   0.0000412   0.0151801  -0.0181169   0.0020608
   15   0.0001147  -0.0000208   0.0047861  -0.0013132   0.0020152   0.0041477
   16   0.0036615  -0.0000893   0.0000046  -0.0263581  -0.0224885   0.0026743
   17  -0.0000737  -0.0681155   0.0051184  -0.0749143   0.0315937  -0.0015804
   18  -0.0000165   0.0059184  -0.0020047   0.0065091  -0.0024971   0.0057200
   19  -0.0011696   0.0000131   0.0000207   0.0028304  -0.0042168   0.0004266
   20   0.0000023   0.0004366  -0.0000368   0.0001982  -0.0037406   0.0006237
   21   0.0000018  -0.0000127  -0.0008692   0.0001557   0.0005289   0.0038435
   22  -0.0303813  -0.0798035   0.0062519  -0.0515435   0.0281785  -0.0022558
   23  -0.0257030   0.0314996  -0.0019082   0.0293468  -0.0159895   0.0010722
   24   0.0027327  -0.0030456   0.0048452  -0.0025484   0.0011972  -0.0013372
   25  -0.0030663   0.0050526  -0.0003713   0.0007191  -0.0018592   0.0000441
   26  -0.0002865   0.0043570   0.0000433  -0.0007835  -0.0020703  -0.0001876
   27  -0.0000850  -0.0000398   0.0047807  -0.0000513   0.0001287  -0.0009297
   28  -0.1662271  -0.0496976   0.0053948   0.0600073  -0.0197927   0.0017467
   29  -0.1085173  -0.2662703   0.0154827   0.0195096  -0.0562863   0.0061545
   30   0.0126901   0.0172213  -0.0638424  -0.0019451   0.0062956   0.0071914
   31   0.0113657  -0.0138079   0.0013473  -0.0013278  -0.0032831   0.0003295
   32   0.0135596  -0.0178233   0.0021087  -0.0035411  -0.0027810   0.0007936
   33  -0.0023038   0.0014461   0.0034294   0.0004663   0.0005986   0.0057419
   34  -0.2138832   0.0000101  -0.0001537  -0.0259911   0.0125275   0.0025675
   35  -0.0001241  -0.0967020  -0.0097167   0.0306349   0.0042231  -0.0000597
   36  -0.0003625  -0.0097909  -0.0669501  -0.0016640   0.0003065   0.0040637
   37  -0.0274184  -0.0250165  -0.0169141  -0.0003244  -0.0029299  -0.0017936
   38  -0.0118299   0.0044511   0.0005374   0.0034018  -0.0023133  -0.0008981
   39  -0.0037912   0.0009603   0.0037568  -0.0002533  -0.0000491  -0.0007738
   40   0.0008824  -0.0001742  -0.0001844  -0.0004892  -0.0000676  -0.0005241
   41   0.0023317  -0.0008467   0.0019823   0.0005774   0.0003436   0.0004313
   42   0.0001773   0.0019794  -0.0018665  -0.0006210  -0.0008419   0.0001250
   43   0.0045446  -0.0019916  -0.0008903   0.0000597   0.0004770   0.0010432
   44  -0.0024513  -0.0009045  -0.0052060  -0.0001263  -0.0005253  -0.0000091
   45  -0.0011686  -0.0056278   0.0024497   0.0012151  -0.0000684   0.0001774
   46  -0.0000259  -0.0012333  -0.0007136  -0.0000597  -0.0000315   0.0000503
   47   0.0002068   0.0000891  -0.0001123  -0.0000569  -0.0000176   0.0000368
   48   0.0000839  -0.0000851   0.0002442  -0.0000577   0.0000180  -0.0000890
   49  -0.0012747  -0.0000000   0.0000058  -0.0000078  -0.0005456  -0.0003612
   50   0.0000002  -0.0012782   0.0001852   0.0004955  -0.0000579   0.0004614
   51  -0.0000089  -0.0000197  -0.0008722   0.0003648  -0.0001528   0.0003468
   52   0.0000640  -0.0000018   0.0000022  -0.0000580   0.0000171  -0.0000086
   53   0.0000020  -0.0001512   0.0005373   0.0001881  -0.0000378   0.0000281
   54  -0.0000018   0.0004616  -0.0006234  -0.0002267  -0.0000172   0.0000322
   55   0.0045460   0.0020356   0.0009033  -0.0016135   0.0008491  -0.0000837
   56   0.0024743  -0.0008954  -0.0051907  -0.0002987   0.0005132   0.0001423
   57   0.0012198  -0.0056166   0.0024870   0.0016095   0.0002013  -0.0001474
   58  -0.0000283   0.0012311   0.0007095  -0.0004462  -0.0001202   0.0000123
   59  -0.0002080   0.0000934  -0.0001125   0.0000004   0.0000252   0.0000304
   60  -0.0000874  -0.0000736   0.0002525   0.0000372  -0.0000001  -0.0000907
   61  -0.0274038   0.0248901   0.0166615  -0.0017008  -0.0038854   0.0007173
   62   0.0116581   0.0045602   0.0007064  -0.0033641   0.0017569  -0.0006767
   63   0.0035642   0.0011327   0.0038468  -0.0027662   0.0009452   0.0009396
   64   0.0008990   0.0001447   0.0001842   0.0000847   0.0000443  -0.0000064
   65  -0.0023069  -0.0008389   0.0019892   0.0009468  -0.0004512   0.0001030
   66  -0.0001728   0.0019936  -0.0018696  -0.0003486   0.0001337   0.0001553
            7           8           9          10          11          12
    1   0.0113485  -0.0136255   0.0022943  -0.0301716   0.0258555  -0.0025780
    2   0.0137454  -0.0178589   0.0012915   0.0799747   0.0312233  -0.0032740
    3  -0.0013597   0.0021510   0.0034552  -0.0061034  -0.0018802   0.0049007
    4  -0.1208697  -0.1217391   0.0143127  -0.3247554   0.0201659  -0.0011568
    5  -0.1193204  -0.2729490   0.0271273  -0.0454367  -0.1103281   0.0053211
    6   0.0140694   0.0262338  -0.0369689   0.0036389   0.0045277  -0.0572693
    7   0.1288998   0.1279361  -0.0139525  -0.0132786  -0.0277607   0.0027321
    8   0.1279361   0.2884348  -0.0286003   0.0030922   0.0018959  -0.0000887
    9  -0.0139525  -0.0286003   0.0270299  -0.0007119  -0.0000289   0.0025750
   10  -0.0132786   0.0030922  -0.0007119   0.6086871   0.0480937  -0.0044588
   11  -0.0277607   0.0018959  -0.0000289   0.0480937   0.5216457  -0.0340258
   12   0.0027321  -0.0000887   0.0025750  -0.0044588  -0.0340258   0.1158981
   13   0.0007014   0.0013426  -0.0001399  -0.0660510   0.0512607  -0.0046244
   14  -0.0006023   0.0011581  -0.0003469   0.0470339  -0.1298044   0.0087405
   15   0.0000433  -0.0003906  -0.0026185  -0.0042150   0.0090742  -0.0232611
   16  -0.0038639   0.0005681  -0.0000703  -0.1500110  -0.1205583   0.0098205
   17   0.0014951   0.0010004   0.0008071  -0.0556377  -0.2386926   0.0149059
   18  -0.0001818   0.0004606   0.0053614   0.0042729   0.0149828  -0.0565549
   19  -0.0012599   0.0004075  -0.0001106  -0.0376805   0.0001126   0.0001429
   20  -0.0009021   0.0003610  -0.0000305  -0.0226110   0.0009162   0.0001841
   21   0.0001090   0.0000326   0.0002829   0.0017656   0.0001657   0.0026771
   22  -0.0008132   0.0009692   0.0001443   0.0644273   0.0302003  -0.0027762
   23   0.0007451   0.0001674  -0.0002456  -0.0305473  -0.0583718   0.0051666
   24  -0.0000373  -0.0000965  -0.0008801   0.0025051   0.0050469   0.0037814
   25   0.0001455  -0.0001436   0.0000262  -0.0018435   0.0008439  -0.0000137
   26   0.0000056   0.0000044   0.0000441   0.0050039   0.0008765   0.0004171
   27  -0.0000040  -0.0000154  -0.0002962  -0.0001283   0.0003583   0.0037037
   28  -0.0013119   0.0035428  -0.0004255  -0.0516650  -0.0292479   0.0027490
   29   0.0032757  -0.0027966   0.0006213  -0.0280982  -0.0158252   0.0012976
   30  -0.0003121   0.0007836   0.0057249   0.0024996   0.0011886  -0.0013531
   31   0.0005610  -0.0007607   0.0001011  -0.0008195  -0.0007429   0.0000370
   32   0.0007567  -0.0008172   0.0000294  -0.0009705   0.0001718  -0.0000927
   33  -0.0000993   0.0000305   0.0002181  -0.0001798  -0.0002537  -0.0008775
   34   0.0006606  -0.0018467  -0.0010042   0.0037821   0.0025678   0.0004811
   35   0.0001816   0.0005993  -0.0006454   0.0010717  -0.0037550   0.0010291
   36  -0.0001438  -0.0004614  -0.0034915   0.0008110   0.0007955   0.0057335
   37  -0.0003988  -0.0000854  -0.0007445   0.0001681  -0.0007651   0.0008701
   38   0.0003713   0.0000525   0.0009541  -0.0008422  -0.0000935  -0.0003494
   39  -0.0001737  -0.0004437   0.0005100   0.0007796  -0.0001762  -0.0000478
   40  -0.0004485  -0.0001622  -0.0006944  -0.0003137   0.0000175   0.0001062
   41   0.0002450   0.0004916  -0.0001711  -0.0007703   0.0000138   0.0002138
   42  -0.0005777   0.0004478  -0.0004503   0.0000976   0.0005064   0.0000683
   43  -0.0002860   0.0003935   0.0003893   0.0001770   0.0002218  -0.0005194
   44  -0.0000756   0.0002563  -0.0003903  -0.0000159   0.0002252   0.0002479
   45   0.0001157  -0.0000261  -0.0003195  -0.0007585  -0.0001295  -0.0000023
   46  -0.0000035   0.0000031  -0.0000415   0.0000538  -0.0000874   0.0000256
   47   0.0000462   0.0000003   0.0000104   0.0000396  -0.0000282  -0.0000062
   48  -0.0000518  -0.0000343   0.0000023   0.0000048  -0.0000562   0.0000308
   49  -0.0000041  -0.0000634   0.0000074  -0.0000504  -0.0004132   0.0002182
   50  -0.0001239   0.0002234   0.0003123  -0.0000048   0.0000066  -0.0004557
   51  -0.0000684   0.0002260   0.0001724  -0.0001840   0.0000075  -0.0001766
   52   0.0000174  -0.0000237   0.0000258   0.0000511  -0.0000681  -0.0000094
   53  -0.0000089   0.0000131  -0.0000372  -0.0001897  -0.0000680   0.0000053
   54  -0.0000200   0.0000462   0.0000050   0.0001637   0.0001059  -0.0000226
   55   0.0001034  -0.0003423  -0.0002897   0.0005014   0.0001732   0.0004145
   56  -0.0000245  -0.0001115  -0.0004029   0.0003493   0.0000908   0.0007165
   57  -0.0000284  -0.0000490  -0.0000910  -0.0003458  -0.0006599   0.0001444
   58   0.0000154   0.0000083   0.0000287   0.0000436   0.0000012  -0.0000713
   59  -0.0000217  -0.0000089  -0.0000000  -0.0000605   0.0000351  -0.0000183
   60   0.0000162   0.0000224  -0.0000125   0.0000524   0.0000355  -0.0000008
   61   0.0000709   0.0005578   0.0008226  -0.0013452  -0.0000035  -0.0014096
   62   0.0000586  -0.0001662  -0.0002925   0.0010370   0.0002311   0.0001437
   63  -0.0000120  -0.0002930  -0.0001513   0.0003766   0.0003366  -0.0000432
   64   0.0000148  -0.0000284   0.0000332   0.0000926   0.0001421   0.0000169
   65  -0.0000221   0.0000496  -0.0000057  -0.0005059  -0.0003662  -0.0000837
   66  -0.0000628   0.0000646  -0.0000572   0.0001231   0.0000801   0.0000955
           13          14          15          16          17          18
    1  -0.0030658   0.0003067   0.0001147   0.0036615  -0.0000737  -0.0000165
    2  -0.0050329   0.0043992  -0.0000208  -0.0000893  -0.0681155   0.0059184
    3   0.0003957   0.0000412   0.0047861   0.0000046   0.0051184  -0.0020047
    4  -0.0208227   0.0151801  -0.0013132  -0.0263581  -0.0749143   0.0065091
    5   0.0387259  -0.0181169   0.0020152  -0.0224885   0.0315937  -0.0024971
    6  -0.0034572   0.0020608   0.0041477   0.0026743  -0.0015804   0.0057200
    7   0.0007014  -0.0006023   0.0000433  -0.0038639   0.0014951  -0.0001818
    8   0.0013426   0.0011581  -0.0003906   0.0005681   0.0010004   0.0004606
    9  -0.0001399  -0.0003469  -0.0026185  -0.0000703   0.0008071   0.0053614
   10  -0.0660510   0.0470339  -0.0042150  -0.1500110  -0.0556377   0.0042729
   11   0.0512607  -0.1298044   0.0090742  -0.1205583  -0.2386926   0.0149828
   12  -0.0046244   0.0087405  -0.0232611   0.0098205   0.0149059  -0.0565549
   13   0.0880257  -0.0777480   0.0070148   0.0010671  -0.0030852   0.0002244
   14  -0.0777480   0.1871530  -0.0147275   0.0206592  -0.0367997   0.0035085
   15   0.0070148  -0.0147275   0.0125827  -0.0017880   0.0029933   0.0027643
   16   0.0010671   0.0206592  -0.0017880   0.5222384  -0.0000669  -0.0013009
   17  -0.0030852  -0.0367997   0.0029933  -0.0000669   0.5924954  -0.0392987
   18   0.0002244   0.0035085   0.0027643  -0.0013009  -0.0392987   0.1085692
   19   0.0010922  -0.0010454   0.0001063  -0.1664491   0.0002737   0.0004780
   20  -0.0077171  -0.0041096   0.0003469   0.0002924  -0.0381201   0.0013704
   21   0.0006700   0.0002023  -0.0009919   0.0005029   0.0015320  -0.0205771
   22  -0.0018619  -0.0049854   0.0001462  -0.1495952   0.0555010  -0.0036458
   23  -0.0008304   0.0008965   0.0003744   0.1204130  -0.2392896   0.0142964
   24   0.0000463   0.0004446   0.0036985  -0.0092657   0.0145616  -0.0564460
   25   0.0004222   0.0002817  -0.0000076   0.0010083   0.0029494  -0.0001908
   26  -0.0002899  -0.0019212   0.0001463  -0.0207964  -0.0368571   0.0036958
   27   0.0000070   0.0001476   0.0001363   0.0018371   0.0030349   0.0027699
   28   0.0007270   0.0007696   0.0000626  -0.0261001   0.0750484  -0.0063801
   29   0.0018516  -0.0020841   0.0001258   0.0226181   0.0312923  -0.0026214
   30  -0.0000541  -0.0001934  -0.0009278  -0.0025343  -0.0019247   0.0057573
   31   0.0001465  -0.0000062   0.0000026  -0.0038700  -0.0014794   0.0002195
   32   0.0001436   0.0000037  -0.0000170  -0.0005522   0.0010102   0.0004655
   33  -0.0000285   0.0000462  -0.0002984   0.0001191   0.0008352   0.0053536
   34   0.0004157  -0.0007694   0.0000501  -0.0028197   0.0000089   0.0000168
   35   0.0014530  -0.0008274   0.0000542  -0.0000055  -0.0005764  -0.0002871
   36  -0.0000634   0.0000218   0.0000933  -0.0000028  -0.0005465  -0.0005492
   37  -0.0001082   0.0002746  -0.0000323   0.0006514  -0.0006387   0.0000905
   38   0.0000398  -0.0001217  -0.0000132   0.0006815   0.0001132   0.0001922
   39   0.0000607  -0.0000804  -0.0000593  -0.0000129  -0.0006260  -0.0000123
   40   0.0000524  -0.0000748  -0.0000273  -0.0000623   0.0001965   0.0000126
   41   0.0000614  -0.0000993   0.0000258  -0.0000330   0.0005235  -0.0000793
   42  -0.0000085  -0.0000012  -0.0000156  -0.0000299  -0.0001280  -0.0000616
   43  -0.0000392   0.0000370  -0.0000097  -0.0002350   0.0001961  -0.0001119
   44  -0.0000005   0.0000277   0.0000050   0.0000717  -0.0002628  -0.0000888
   45   0.0000302  -0.0000478   0.0000377   0.0000804   0.0005525   0.0000893
   46  -0.0000548   0.0000876  -0.0000036   0.0000433   0.0000057  -0.0000148
   47  -0.0000207   0.0000248  -0.0000005   0.0000208  -0.0000001   0.0000033
   48  -0.0000159   0.0000331  -0.0000071   0.0000321  -0.0000084   0.0000094
   49  -0.0001041   0.0001683  -0.0000199   0.0002645  -0.0000050   0.0000009
   50  -0.0000302   0.0000280   0.0000053   0.0000019   0.0001387  -0.0000380
   51   0.0000099  -0.0000016  -0.0000042  -0.0000001   0.0001228  -0.0002343
   52  -0.0000329   0.0000524  -0.0000061   0.0000373  -0.0000002  -0.0000004
   53   0.0000130  -0.0000082   0.0000070   0.0000003   0.0001629  -0.0000173
   54  -0.0000213   0.0000232  -0.0000088  -0.0000004  -0.0001538   0.0000228
   55  -0.0000105  -0.0000116  -0.0000234  -0.0002361  -0.0001968   0.0001112
   56   0.0000159   0.0000313  -0.0000454  -0.0000765  -0.0002585  -0.0000871
   57   0.0001435  -0.0000555   0.0000145  -0.0000750   0.0005401   0.0000920
   58  -0.0000739   0.0000741  -0.0000075   0.0000437  -0.0000061   0.0000150
   59   0.0000212  -0.0000302   0.0000031  -0.0000207   0.0000004   0.0000030
   60   0.0000037  -0.0000047   0.0000049  -0.0000315  -0.0000086   0.0000104
   61  -0.0004783   0.0004167  -0.0000765   0.0006593   0.0006256  -0.0000922
   62  -0.0001927   0.0001638   0.0000424  -0.0006714   0.0001215   0.0001951
   63  -0.0001143   0.0000480  -0.0000397   0.0000085  -0.0006090  -0.0000166
   64   0.0000527  -0.0000984  -0.0000108  -0.0000623  -0.0001975  -0.0000104
   65   0.0000187   0.0000362  -0.0000039   0.0000338   0.0005118  -0.0000762
   66  -0.0000787   0.0001412  -0.0000335   0.0000274  -0.0001249  -0.0000624
           19          20          21          22          23          24
    1  -0.0011696   0.0000023   0.0000018  -0.0303813  -0.0257030   0.0027327
    2   0.0000131   0.0004366  -0.0000127  -0.0798035   0.0314996  -0.0030456
    3   0.0000207  -0.0000368  -0.0008692   0.0062519  -0.0019082   0.0048452
    4   0.0028304   0.0001982   0.0001557  -0.0515435   0.0293468  -0.0025484
    5  -0.0042168  -0.0037406   0.0005289   0.0281785  -0.0159895   0.0011972
    6   0.0004266   0.0006237   0.0038435  -0.0022558   0.0010722  -0.0013372
    7  -0.0012599  -0.0009021   0.0001090  -0.0008132   0.0007451  -0.0000373
    8   0.0004075   0.0003610   0.0000326   0.0009692   0.0001674  -0.0000965
    9  -0.0001106  -0.0000305   0.0002829   0.0001443  -0.0002456  -0.0008801
   10  -0.0376805  -0.0226110   0.0017656   0.0644273  -0.0305473   0.0025051
   11   0.0001126   0.0009162   0.0001657   0.0302003  -0.0583718   0.0050469
   12   0.0001429   0.0001841   0.0026771  -0.0027762   0.0051666   0.0037814
   13   0.0010922  -0.0077171   0.0006700  -0.0018619  -0.0008304   0.0000463
   14  -0.0010454  -0.0041096   0.0002023  -0.0049854   0.0008965   0.0004446
   15   0.0001063   0.0003469  -0.0009919   0.0001462   0.0003744   0.0036985
   16  -0.1664491   0.0002924   0.0005029  -0.1495952   0.1204130  -0.0092657
   17   0.0002737  -0.0381201   0.0015320   0.0555010  -0.2392896   0.0145616
   18   0.0004780   0.0013704  -0.0205771  -0.0036458   0.0142964  -0.0564460
   19   0.2378918  -0.0003570  -0.0007648  -0.0374935   0.0000173   0.0001397
   20  -0.0003570   0.0507867  -0.0033691   0.0227166   0.0008369   0.0000425
   21  -0.0007648  -0.0033691   0.0101732  -0.0014843   0.0001730   0.0026715
   22  -0.0374935   0.0227166  -0.0014843   0.6072449  -0.0484264   0.0018485
   23   0.0000173   0.0008369   0.0001730  -0.0484264   0.5221297  -0.0338812
   24   0.0001397   0.0000425   0.0026715   0.0018485  -0.0338812   0.1158658
   25   0.0011233   0.0076903  -0.0006922  -0.0663436  -0.0515321   0.0049854
   26   0.0010204  -0.0041395   0.0001962  -0.0472872  -0.1295590   0.0091194
   27  -0.0001200   0.0002974  -0.0009933   0.0046179   0.0095002  -0.0232694
   28   0.0028265  -0.0002205  -0.0001686  -0.3235715  -0.0195017   0.0024580
   29   0.0041777  -0.0037528   0.0004954   0.0460702  -0.1104419   0.0052344
   30  -0.0004232   0.0006215   0.0038429  -0.0025636   0.0047053  -0.0572877
   31  -0.0012568   0.0009075  -0.0000970  -0.0132012   0.0278014  -0.0026949
   32  -0.0004021   0.0003597   0.0000366  -0.0030356   0.0018336  -0.0000688
   33   0.0001142  -0.0000326   0.0002836   0.0007931  -0.0001292   0.0025675
   34   0.0009039  -0.0000023  -0.0000045   0.0037980  -0.0025819  -0.0005234
   35   0.0000019   0.0001569   0.0001319  -0.0010610  -0.0037481   0.0010367
   36  -0.0000054  -0.0000575  -0.0003517  -0.0007656   0.0008237   0.0057532
   37  -0.0004874  -0.0000003  -0.0001510  -0.0013433   0.0000219   0.0014108
   38   0.0002078  -0.0000388  -0.0000446  -0.0010461   0.0002380   0.0001486
   39   0.0000240  -0.0000216   0.0000293  -0.0003987   0.0003446  -0.0000440
   40   0.0000799   0.0000029  -0.0000088   0.0000887  -0.0001401  -0.0000170
   41   0.0000508   0.0000004  -0.0000352   0.0005141  -0.0003753  -0.0000830
   42   0.0000464   0.0000459   0.0000076  -0.0001261   0.0000822   0.0000947
   43   0.0000346   0.0000476   0.0001524   0.0004917  -0.0001753  -0.0004109
   44  -0.0000031   0.0000508  -0.0000341  -0.0003485   0.0000988   0.0007108
   45   0.0001475  -0.0000487  -0.0000964   0.0003513  -0.0006692   0.0001463
   46  -0.0000951   0.0000037   0.0000013   0.0000435  -0.0000012   0.0000710
   47  -0.0000477  -0.0000046   0.0000029   0.0000600   0.0000348  -0.0000186
   48  -0.0000349   0.0000051  -0.0000088  -0.0000510   0.0000360  -0.0000000
   49  -0.0003726   0.0000005   0.0000004  -0.0000525   0.0004152  -0.0002171
   50   0.0000022  -0.0000100   0.0001178  -0.0000028   0.0000012  -0.0004439
   51  -0.0000008   0.0000755   0.0001342   0.0001833   0.0000078  -0.0001823
   52  -0.0000563   0.0000001   0.0000002   0.0000517   0.0000676   0.0000098
   53  -0.0000004   0.0000034  -0.0000091   0.0001890  -0.0000684   0.0000033
   54   0.0000001   0.0000032   0.0000101  -0.0001628   0.0001063  -0.0000200
   55   0.0000314  -0.0000476  -0.0001514   0.0001708  -0.0002168   0.0005100
   56   0.0000003   0.0000500  -0.0000351   0.0000262   0.0002256   0.0002429
   57  -0.0001471  -0.0000481  -0.0000963   0.0007420  -0.0001305   0.0000013
   58  -0.0000953  -0.0000034  -0.0000007   0.0000534   0.0000869  -0.0000268
   59   0.0000476  -0.0000048   0.0000026  -0.0000395  -0.0000283  -0.0000047
   60   0.0000334   0.0000050  -0.0000091  -0.0000041  -0.0000545   0.0000287
   61  -0.0004793   0.0000025   0.0001551   0.0001446   0.0007541  -0.0008735
   62  -0.0002105  -0.0000376  -0.0000436   0.0008436  -0.0001000  -0.0003493
   63  -0.0000277  -0.0000222   0.0000297  -0.0007590  -0.0001684  -0.0000560
   64   0.0000812  -0.0000036   0.0000087  -0.0003149  -0.0000236  -0.0001075
   65  -0.0000500   0.0000007  -0.0000341   0.0007520   0.0000119   0.0002032
   66  -0.0000451   0.0000458   0.0000083  -0.0000918   0.0005020   0.0000682
           25          26          27          28          29          30
    1  -0.0030663  -0.0002865  -0.0000850  -0.1662271  -0.1085173   0.0126901
    2   0.0050526   0.0043570  -0.0000398  -0.0496976  -0.2662703   0.0172213
    3  -0.0003713   0.0000433   0.0047807   0.0053948   0.0154827  -0.0638424
    4   0.0007191  -0.0007835  -0.0000513   0.0600073   0.0195096  -0.0019451
    5  -0.0018592  -0.0020703   0.0001287  -0.0197927  -0.0562863   0.0062956
    6   0.0000441  -0.0001876  -0.0009297   0.0017467   0.0061545   0.0071914
    7   0.0001455   0.0000056  -0.0000040  -0.0013119   0.0032757  -0.0003121
    8  -0.0001436   0.0000044  -0.0000154   0.0035428  -0.0027966   0.0007836
    9   0.0000262   0.0000441  -0.0002962  -0.0004255   0.0006213   0.0057249
   10  -0.0018435   0.0050039  -0.0001283  -0.0516650  -0.0280982   0.0024996
   11   0.0008439   0.0008765   0.0003583  -0.0292479  -0.0158252   0.0011886
   12  -0.0000137   0.0004171   0.0037037   0.0027490   0.0012976  -0.0013531
   13   0.0004222  -0.0002899   0.0000070   0.0007270   0.0018516  -0.0000541
   14   0.0002817  -0.0019212   0.0001476   0.0007696  -0.0020841  -0.0001934
   15  -0.0000076   0.0001463   0.0001363   0.0000626   0.0001258  -0.0009278
   16   0.0010083  -0.0207964   0.0018371  -0.0261001   0.0226181  -0.0025343
   17   0.0029494  -0.0368571   0.0030349   0.0750484   0.0312923  -0.0019247
   18  -0.0001908   0.0036958   0.0027699  -0.0063801  -0.0026214   0.0057573
   19   0.0011233   0.0010204  -0.0001200   0.0028265   0.0041777  -0.0004232
   20   0.0076903  -0.0041395   0.0002974  -0.0002205  -0.0037528   0.0006215
   21  -0.0006922   0.0001962  -0.0009933  -0.0001686   0.0004954   0.0038429
   22  -0.0663436  -0.0472872   0.0046179  -0.3235715   0.0460702  -0.0025636
   23  -0.0515321  -0.1295590   0.0095002  -0.0195017  -0.1104419   0.0047053
   24   0.0049854   0.0091194  -0.0232694   0.0024580   0.0052344  -0.0572877
   25   0.0884019   0.0780744  -0.0076048  -0.0209119  -0.0386361   0.0036452
   26   0.0780744   0.1867518  -0.0153458  -0.0151042  -0.0178460   0.0021537
   27  -0.0076048  -0.0153458   0.0126359   0.0014170   0.0022246   0.0040923
   28  -0.0209119  -0.0151042   0.0014170   0.6766249  -0.0347634   0.0045438
   29  -0.0386361  -0.0178460   0.0022246  -0.0347634   0.7137683  -0.0562780
   30   0.0036452   0.0021537   0.0040923   0.0045438  -0.0562780   0.1290136
   31   0.0007225   0.0005942  -0.0000572  -0.1201968   0.1187292  -0.0137171
   32  -0.0013401   0.0011681  -0.0003875   0.1211949  -0.2733086   0.0258939
   33   0.0001243  -0.0003595  -0.0026157  -0.0140288   0.0267727  -0.0368952
   34   0.0004203   0.0007671  -0.0000538  -0.0258556  -0.0124322  -0.0026499
   35  -0.0014539  -0.0008167   0.0000710  -0.0305199   0.0042836  -0.0000804
   36   0.0000698   0.0000282   0.0000919   0.0016414   0.0002732   0.0039980
   37  -0.0004797  -0.0004145   0.0000833  -0.0016890   0.0038746  -0.0007344
   38   0.0001909   0.0001589   0.0000410   0.0033767   0.0017667  -0.0006696
   39   0.0001113   0.0000425  -0.0000388   0.0027633   0.0009595   0.0009366
   40   0.0000532   0.0000976   0.0000109   0.0000888  -0.0000400   0.0000022
   41  -0.0000183   0.0000378  -0.0000040  -0.0009585  -0.0004535   0.0001030
   42   0.0000803   0.0001428  -0.0000346   0.0003495   0.0001353   0.0001557
   43  -0.0000095   0.0000128   0.0000234  -0.0015984  -0.0008346   0.0000728
   44  -0.0000159   0.0000321  -0.0000448   0.0003027   0.0005142   0.0001414
   45  -0.0001431  -0.0000536   0.0000151  -0.0016302   0.0001913  -0.0001465
   46  -0.0000740  -0.0000736   0.0000082  -0.0004441   0.0001215  -0.0000118
   47  -0.0000214  -0.0000303   0.0000033  -0.0000021   0.0000255   0.0000290
   48  -0.0000048  -0.0000056   0.0000051  -0.0000402   0.0000019  -0.0000903
   49  -0.0001047  -0.0001676   0.0000210  -0.0000001   0.0005464   0.0003556
   50   0.0000312   0.0000284   0.0000042  -0.0004910  -0.0000447   0.0004579
   51  -0.0000120  -0.0000030  -0.0000025  -0.0003609  -0.0001356   0.0003488
   52  -0.0000333  -0.0000526   0.0000064  -0.0000581  -0.0000165   0.0000070
   53  -0.0000133  -0.0000082   0.0000072  -0.0001881  -0.0000384   0.0000268
   54   0.0000215   0.0000229  -0.0000093   0.0002264  -0.0000158   0.0000324
   55  -0.0000387  -0.0000382   0.0000099   0.0000591  -0.0004915  -0.0010396
   56   0.0000006   0.0000277   0.0000056   0.0001240  -0.0005326  -0.0000111
   57  -0.0000290  -0.0000463   0.0000366  -0.0012017  -0.0000775   0.0001551
   58  -0.0000553  -0.0000872   0.0000042  -0.0000604   0.0000327  -0.0000497
   59   0.0000209   0.0000247  -0.0000009   0.0000565  -0.0000167   0.0000359
   60   0.0000150   0.0000319  -0.0000069   0.0000568   0.0000168  -0.0000874
   61  -0.0001082  -0.0002696   0.0000322  -0.0001842   0.0029430   0.0017459
   62  -0.0000413  -0.0001238  -0.0000118  -0.0033911  -0.0022783  -0.0009119
   63  -0.0000630  -0.0000831  -0.0000557   0.0002171  -0.0000260  -0.0007477
   64   0.0000527   0.0000750   0.0000260  -0.0004533   0.0000752   0.0004911
   65  -0.0000605  -0.0000955   0.0000261  -0.0005445   0.0003389   0.0004074
   66   0.0000095   0.0000004  -0.0000153   0.0006069  -0.0008342   0.0001287
           31          32          33          34          35          36
    1   0.0113657   0.0135596  -0.0023038  -0.2138832  -0.0001241  -0.0003625
    2  -0.0138079  -0.0178233   0.0014461   0.0000101  -0.0967020  -0.0097909
    3   0.0013473   0.0021087   0.0034294  -0.0001537  -0.0097167  -0.0669501
    4  -0.0013278  -0.0035411   0.0004663  -0.0259911   0.0306349  -0.0016640
    5  -0.0032831  -0.0027810   0.0005986   0.0125275   0.0042231   0.0003065
    6   0.0003295   0.0007936   0.0057419   0.0025675  -0.0000597   0.0040637
    7   0.0005610   0.0007567  -0.0000993   0.0006606   0.0001816  -0.0001438
    8  -0.0007607  -0.0008172   0.0000305  -0.0018467   0.0005993  -0.0004614
    9   0.0001011   0.0000294   0.0002181  -0.0010042  -0.0006454  -0.0034915
   10  -0.0008195  -0.0009705  -0.0001798   0.0037821   0.0010717   0.0008110
   11  -0.0007429   0.0001718  -0.0002537   0.0025678  -0.0037550   0.0007955
   12   0.0000370  -0.0000927  -0.0008775   0.0004811   0.0010291   0.0057335
   13   0.0001465   0.0001436  -0.0000285   0.0004157   0.0014530  -0.0000634
   14  -0.0000062   0.0000037   0.0000462  -0.0007694  -0.0008274   0.0000218
   15   0.0000026  -0.0000170  -0.0002984   0.0000501   0.0000542   0.0000933
   16  -0.0038700  -0.0005522   0.0001191  -0.0028197  -0.0000055  -0.0000028
   17  -0.0014794   0.0010102   0.0008352   0.0000089  -0.0005764  -0.0005465
   18   0.0002195   0.0004655   0.0053536   0.0000168  -0.0002871  -0.0005492
   19  -0.0012568  -0.0004021   0.0001142   0.0009039   0.0000019  -0.0000054
   20   0.0009075   0.0003597  -0.0000326  -0.0000023   0.0001569  -0.0000575
   21  -0.0000970   0.0000366   0.0002836  -0.0000045   0.0001319  -0.0003517
   22  -0.0132012  -0.0030356   0.0007931   0.0037980  -0.0010610  -0.0007656
   23   0.0278014   0.0018336  -0.0001292  -0.0025819  -0.0037481   0.0008237
   24  -0.0026949  -0.0000688   0.0025675  -0.0005234   0.0010367   0.0057532
   25   0.0007225  -0.0013401   0.0001243   0.0004203  -0.0014539   0.0000698
   26   0.0005942   0.0011681  -0.0003595   0.0007671  -0.0008167   0.0000282
   27  -0.0000572  -0.0003875  -0.0026157  -0.0000538   0.0000710   0.0000919
   28  -0.1201968   0.1211949  -0.0140288  -0.0258556  -0.0305199   0.0016414
   29   0.1187292  -0.2733086   0.0267727  -0.0124322   0.0042836   0.0002732
   30  -0.0137171   0.0258939  -0.0368952  -0.0026499  -0.0000804   0.0039980
   31   0.1280397  -0.1273616   0.0135886   0.0006838  -0.0001510   0.0001246
   32  -0.1273616   0.2887923  -0.0282777   0.0018489   0.0006270  -0.0004516
   33   0.0135886  -0.0282777   0.0269430   0.0010190  -0.0006494  -0.0034896
   34   0.0006838   0.0018489   0.0010190   0.6320461  -0.0011761   0.0002828
   35  -0.0001510   0.0006270  -0.0006494  -0.0011761   0.5025422   0.2251865
   36   0.0001246  -0.0004516  -0.0034896   0.0002828   0.2251865   0.3140396
   37   0.0000657  -0.0005481  -0.0008167  -0.1640112  -0.0369432  -0.0284133
   38  -0.0000607  -0.0001686  -0.0002920  -0.0826796  -0.1951658  -0.0920787
   39   0.0000092  -0.0002944  -0.0001514  -0.0642852  -0.0938491  -0.1325984
   40   0.0000144   0.0000281  -0.0000324   0.0104933  -0.0110772  -0.0081546
   41   0.0000227   0.0000496  -0.0000060   0.0114613  -0.0112912  -0.0109113
   42   0.0000624   0.0000649  -0.0000572   0.0100669  -0.0103545  -0.0044304
   43   0.0001055   0.0003379   0.0002856  -0.0287454  -0.0615304  -0.0433467
   44   0.0000240  -0.0001081  -0.0003984  -0.0228524   0.0239262   0.0115372
   45   0.0000275  -0.0000459  -0.0000869  -0.0171598   0.0134274   0.0158543
   46   0.0000153  -0.0000084  -0.0000290  -0.0053155   0.0011113   0.0005275
   47   0.0000212  -0.0000090   0.0000002   0.0004990   0.0037973  -0.0025679
   48  -0.0000153   0.0000223  -0.0000129   0.0005461  -0.0025735   0.0054911
   49  -0.0000033   0.0000592  -0.0000106   0.0023458   0.0002028   0.0001575
   50   0.0001229   0.0002205   0.0003065   0.0001936  -0.0477033  -0.0286606
   51   0.0000717   0.0002231   0.0001692   0.0001687  -0.0299397  -0.0277053
   52   0.0000173   0.0000228  -0.0000253   0.0006513   0.0000045   0.0000082
   53   0.0000091   0.0000132  -0.0000365   0.0000008  -0.0011230  -0.0001034
   54   0.0000208   0.0000456   0.0000041   0.0000120  -0.0003628  -0.0010799
   55  -0.0002847  -0.0003903  -0.0003777  -0.0295020   0.0612463   0.0429728
   56   0.0000803   0.0002520  -0.0003898   0.0226162   0.0242153   0.0118365
   57  -0.0001173  -0.0000274  -0.0003173   0.0167225   0.0140058   0.0163080
   58  -0.0000039  -0.0000033   0.0000413  -0.0053049  -0.0011235  -0.0006022
   59  -0.0000454   0.0000002   0.0000101  -0.0005142   0.0037855  -0.0025699
   60   0.0000507  -0.0000334   0.0000034  -0.0006213  -0.0025836   0.0054794
   61  -0.0003464   0.0000755   0.0007132  -0.1653064   0.0380006   0.0285902
   62  -0.0003555   0.0000527   0.0009415   0.0837036  -0.1951069  -0.0915813
   63   0.0001432  -0.0004328   0.0005174   0.0644411  -0.0935001  -0.1318370
   64  -0.0004261   0.0001263   0.0006677   0.0105398   0.0112345   0.0083083
   65  -0.0002585   0.0004614  -0.0001626  -0.0113471  -0.0113477  -0.0110397
   66   0.0005632   0.0004457  -0.0004289  -0.0099203  -0.0103409  -0.0044243
           37          38          39          40          41          42
    1  -0.0274184  -0.0118299  -0.0037912   0.0008824   0.0023317   0.0001773
    2  -0.0250165   0.0044511   0.0009603  -0.0001742  -0.0008467   0.0019794
    3  -0.0169141   0.0005374   0.0037568  -0.0001844   0.0019823  -0.0018665
    4  -0.0003244   0.0034018  -0.0002533  -0.0004892   0.0005774  -0.0006210
    5  -0.0029299  -0.0023133  -0.0000491  -0.0000676   0.0003436  -0.0008419
    6  -0.0017936  -0.0008981  -0.0007738  -0.0005241   0.0004313   0.0001250
    7  -0.0003988   0.0003713  -0.0001737  -0.0004485   0.0002450  -0.0005777
    8  -0.0000854   0.0000525  -0.0004437  -0.0001622   0.0004916   0.0004478
    9  -0.0007445   0.0009541   0.0005100  -0.0006944  -0.0001711  -0.0004503
   10   0.0001681  -0.0008422   0.0007796  -0.0003137  -0.0007703   0.0000976
   11  -0.0007651  -0.0000935  -0.0001762   0.0000175   0.0000138   0.0005064
   12   0.0008701  -0.0003494  -0.0000478   0.0001062   0.0002138   0.0000683
   13  -0.0001082   0.0000398   0.0000607   0.0000524   0.0000614  -0.0000085
   14   0.0002746  -0.0001217  -0.0000804  -0.0000748  -0.0000993  -0.0000012
   15  -0.0000323  -0.0000132  -0.0000593  -0.0000273   0.0000258  -0.0000156
   16   0.0006514   0.0006815  -0.0000129  -0.0000623  -0.0000330  -0.0000299
   17  -0.0006387   0.0001132  -0.0006260   0.0001965   0.0005235  -0.0001280
   18   0.0000905   0.0001922  -0.0000123   0.0000126  -0.0000793  -0.0000616
   19  -0.0004874   0.0002078   0.0000240   0.0000799   0.0000508   0.0000464
   20  -0.0000003  -0.0000388  -0.0000216   0.0000029   0.0000004   0.0000459
   21  -0.0001510  -0.0000446   0.0000293  -0.0000088  -0.0000352   0.0000076
   22  -0.0013433  -0.0010461  -0.0003987   0.0000887   0.0005141  -0.0001261
   23   0.0000219   0.0002380   0.0003446  -0.0001401  -0.0003753   0.0000822
   24   0.0014108   0.0001486  -0.0000440  -0.0000170  -0.0000830   0.0000947
   25  -0.0004797   0.0001909   0.0001113   0.0000532  -0.0000183   0.0000803
   26  -0.0004145   0.0001589   0.0000425   0.0000976   0.0000378   0.0001428
   27   0.0000833   0.0000410  -0.0000388   0.0000109  -0.0000040  -0.0000346
   28  -0.0016890   0.0033767   0.0027633   0.0000888  -0.0009585   0.0003495
   29   0.0038746   0.0017667   0.0009595  -0.0000400  -0.0004535   0.0001353
   30  -0.0007344  -0.0006696   0.0009366   0.0000022   0.0001030   0.0001557
   31   0.0000657  -0.0000607   0.0000092   0.0000144   0.0000227   0.0000624
   32  -0.0005481  -0.0001686  -0.0002944   0.0000281   0.0000496   0.0000649
   33  -0.0008167  -0.0002920  -0.0001514  -0.0000324  -0.0000060  -0.0000572
   34  -0.1640112  -0.0826796  -0.0642852   0.0104933   0.0114613   0.0100669
   35  -0.0369432  -0.1951658  -0.0938491  -0.0110772  -0.0112912  -0.0103545
   36  -0.0284133  -0.0920787  -0.1325984  -0.0081546  -0.0109113  -0.0044304
   37   0.6858935  -0.0318515  -0.0248879  -0.1253728   0.0936162   0.0724537
   38  -0.0318515   0.4981992   0.2699513   0.0943309  -0.1824839  -0.1120054
   39  -0.0248879   0.2699513   0.3339240   0.0729632  -0.1111657  -0.1209144
   40  -0.1253728   0.0943309   0.0729632   0.1322523  -0.1020713  -0.0775879
   41   0.0936162  -0.1824839  -0.1111657  -0.1020713   0.1885665   0.1240107
   42   0.0724537  -0.1120054  -0.1209144  -0.0775879   0.1240107   0.1188545
   43  -0.3350778   0.0262568   0.0168198  -0.0109554  -0.0015140  -0.0017175
   44  -0.0265733  -0.1045181  -0.0311201   0.0232449   0.0034389   0.0003235
   45  -0.0203864  -0.0315871  -0.0858184   0.0172069   0.0000869   0.0037609
   46  -0.0109112  -0.0232020  -0.0171894   0.0009697   0.0002504   0.0001947
   47   0.0018634   0.0035391   0.0001674  -0.0002514  -0.0009410   0.0023066
   48   0.0011517  -0.0001696   0.0032280  -0.0002099   0.0023921  -0.0023794
   49  -0.0284814   0.0236452   0.0177567  -0.0055039  -0.0003486  -0.0004664
   50   0.0618561   0.0246882   0.0118771  -0.0011029   0.0039926  -0.0028247
   51   0.0449692   0.0126981   0.0168475  -0.0008510  -0.0025865   0.0052317
   52   0.0006784   0.0024968   0.0018296  -0.0006404  -0.0001464  -0.0001325
   53   0.0018615  -0.0005492  -0.0055616   0.0010999   0.0000842  -0.0000340
   54   0.0014274  -0.0053761   0.0032402   0.0008111  -0.0000751   0.0000931
   55  -0.0509851  -0.0228602  -0.0165696  -0.0006829  -0.0008350  -0.0002624
   56  -0.0233670  -0.0136114  -0.0052314  -0.0005887  -0.0002239   0.0005915
   57  -0.0171832  -0.0055536  -0.0098946  -0.0004122   0.0004982  -0.0005434
   58  -0.0007661  -0.0007066  -0.0005294   0.0000509   0.0000831   0.0000518
   59  -0.0006391  -0.0001757   0.0005579   0.0000673  -0.0003770   0.0004912
   60  -0.0006153   0.0005424  -0.0005383   0.0000513   0.0004840  -0.0006905
   61   0.0615138   0.0173463   0.0130350  -0.0010692  -0.0031586  -0.0025534
   62  -0.0167911  -0.0341302  -0.0318104  -0.0027036   0.0001463  -0.0042884
   63  -0.0123074  -0.0317465  -0.0147455  -0.0019650  -0.0044639   0.0031239
   64  -0.0011239   0.0027360   0.0019472   0.0005124   0.0006403   0.0005022
   65   0.0031951   0.0001647  -0.0044363  -0.0006313  -0.0005969  -0.0006504
   66   0.0025215  -0.0042778   0.0031640  -0.0004956  -0.0006466  -0.0000713
           43          44          45          46          47          48
    1   0.0045446  -0.0024513  -0.0011686  -0.0000259   0.0002068   0.0000839
    2  -0.0019916  -0.0009045  -0.0056278  -0.0012333   0.0000891  -0.0000851
    3  -0.0008903  -0.0052060   0.0024497  -0.0007136  -0.0001123   0.0002442
    4   0.0000597  -0.0001263   0.0012151  -0.0000597  -0.0000569  -0.0000577
    5   0.0004770  -0.0005253  -0.0000684  -0.0000315  -0.0000176   0.0000180
    6   0.0010432  -0.0000091   0.0001774   0.0000503   0.0000368  -0.0000890
    7  -0.0002860  -0.0000756   0.0001157  -0.0000035   0.0000462  -0.0000518
    8   0.0003935   0.0002563  -0.0000261   0.0000031   0.0000003  -0.0000343
    9   0.0003893  -0.0003903  -0.0003195  -0.0000415   0.0000104   0.0000023
   10   0.0001770  -0.0000159  -0.0007585   0.0000538   0.0000396   0.0000048
   11   0.0002218   0.0002252  -0.0001295  -0.0000874  -0.0000282  -0.0000562
   12  -0.0005194   0.0002479  -0.0000023   0.0000256  -0.0000062   0.0000308
   13  -0.0000392  -0.0000005   0.0000302  -0.0000548  -0.0000207  -0.0000159
   14   0.0000370   0.0000277  -0.0000478   0.0000876   0.0000248   0.0000331
   15  -0.0000097   0.0000050   0.0000377  -0.0000036  -0.0000005  -0.0000071
   16  -0.0002350   0.0000717   0.0000804   0.0000433   0.0000208   0.0000321
   17   0.0001961  -0.0002628   0.0005525   0.0000057  -0.0000001  -0.0000084
   18  -0.0001119  -0.0000888   0.0000893  -0.0000148   0.0000033   0.0000094
   19   0.0000346  -0.0000031   0.0001475  -0.0000951  -0.0000477  -0.0000349
   20   0.0000476   0.0000508  -0.0000487   0.0000037  -0.0000046   0.0000051
   21   0.0001524  -0.0000341  -0.0000964   0.0000013   0.0000029  -0.0000088
   22   0.0004917  -0.0003485   0.0003513   0.0000435   0.0000600  -0.0000510
   23  -0.0001753   0.0000988  -0.0006692  -0.0000012   0.0000348   0.0000360
   24  -0.0004109   0.0007108   0.0001463   0.0000710  -0.0000186  -0.0000000
   25  -0.0000095  -0.0000159  -0.0001431  -0.0000740  -0.0000214  -0.0000048
   26   0.0000128   0.0000321  -0.0000536  -0.0000736  -0.0000303  -0.0000056
   27   0.0000234  -0.0000448   0.0000151   0.0000082   0.0000033   0.0000051
   28  -0.0015984   0.0003027  -0.0016302  -0.0004441  -0.0000021  -0.0000402
   29  -0.0008346   0.0005142   0.0001913   0.0001215   0.0000255   0.0000019
   30   0.0000728   0.0001414  -0.0001465  -0.0000118   0.0000290  -0.0000903
   31   0.0001055   0.0000240   0.0000275   0.0000153   0.0000212  -0.0000153
   32   0.0003379  -0.0001081  -0.0000459  -0.0000084  -0.0000090   0.0000223
   33   0.0002856  -0.0003984  -0.0000869  -0.0000290   0.0000002  -0.0000129
   34  -0.0287454  -0.0228524  -0.0171598  -0.0053155   0.0004990   0.0005461
   35  -0.0615304   0.0239262   0.0134274   0.0011113   0.0037973  -0.0025735
   36  -0.0433467   0.0115372   0.0158543   0.0005275  -0.0025679   0.0054911
   37  -0.3350778  -0.0265733  -0.0203864  -0.0109112   0.0018634   0.0011517
   38   0.0262568  -0.1045181  -0.0315871  -0.0232020   0.0035391  -0.0001696
   39   0.0168198  -0.0311201  -0.0858184  -0.0171894   0.0001674   0.0032280
   40  -0.0109554   0.0232449   0.0172069   0.0009697  -0.0002514  -0.0002099
   41  -0.0015140   0.0034389   0.0000869   0.0002504  -0.0009410   0.0023921
   42  -0.0017175   0.0003235   0.0037609   0.0001947   0.0023066  -0.0023794
   43   0.6776953   0.0252368   0.0221717  -0.1260649  -0.0956565  -0.0702782
   44   0.0252368   0.5153227   0.2777673  -0.0953592  -0.1870786  -0.1109478
   45   0.0221717   0.2777673   0.3374899  -0.0703637  -0.1106932  -0.1187832
   46  -0.1260649  -0.0953592  -0.0703637   0.1306104   0.1025144   0.0759526
   47  -0.0956565  -0.1870786  -0.1106932   0.1025144   0.1930789   0.1234820
   48  -0.0702782  -0.1109478  -0.1187832   0.0759526   0.1234820   0.1163975
   49  -0.1808332   0.0983279   0.0697809   0.0117552  -0.0127975  -0.0093732
   50   0.0463445  -0.2056201  -0.1023861   0.0123720  -0.0110357  -0.0100189
   51   0.0315390  -0.1019878  -0.1371539   0.0090339  -0.0106821  -0.0038985
   52  -0.0113518  -0.0023125  -0.0017139   0.0007635   0.0002099   0.0001661
   53   0.0230767   0.0041567   0.0007918  -0.0004512  -0.0007508   0.0022699
   54   0.0163974   0.0005784   0.0038463  -0.0002884   0.0023562  -0.0022296
   55   0.0650128  -0.0182803  -0.0132057  -0.0008723   0.0034591   0.0020921
   56   0.0188746  -0.0358254  -0.0317366   0.0027060   0.0004790  -0.0048665
   57   0.0139951  -0.0317876  -0.0148048   0.0018461  -0.0048460   0.0035547
   58  -0.0008214  -0.0026651  -0.0018713   0.0003937  -0.0006503  -0.0004583
   59  -0.0034198   0.0004629  -0.0048817   0.0006580  -0.0006251  -0.0005261
   60  -0.0021149  -0.0048992   0.0035190   0.0004648  -0.0005300  -0.0002391
   61  -0.0514157   0.0232874   0.0168693  -0.0007799   0.0006339   0.0006086
   62   0.0227819  -0.0134530  -0.0053194   0.0007001  -0.0001690   0.0005477
   63   0.0162425  -0.0049886  -0.0096281   0.0005263   0.0005661  -0.0005323
   64  -0.0006896   0.0005814   0.0004082   0.0000527  -0.0000701  -0.0000468
   65   0.0008279  -0.0002154   0.0005074  -0.0000860  -0.0003787   0.0004838
   66   0.0002676   0.0005906  -0.0005448  -0.0000467   0.0004924  -0.0006927
           49          50          51          52          53          54
    1  -0.0012747   0.0000002  -0.0000089   0.0000640   0.0000020  -0.0000018
    2  -0.0000000  -0.0012782  -0.0000197  -0.0000018  -0.0001512   0.0004616
    3   0.0000058   0.0001852  -0.0008722   0.0000022   0.0005373  -0.0006234
    4  -0.0000078   0.0004955   0.0003648  -0.0000580   0.0001881  -0.0002267
    5  -0.0005456  -0.0000579  -0.0001528   0.0000171  -0.0000378  -0.0000172
    6  -0.0003612   0.0004614   0.0003468  -0.0000086   0.0000281   0.0000322
    7  -0.0000041  -0.0001239  -0.0000684   0.0000174  -0.0000089  -0.0000200
    8  -0.0000634   0.0002234   0.0002260  -0.0000237   0.0000131   0.0000462
    9   0.0000074   0.0003123   0.0001724   0.0000258  -0.0000372   0.0000050
   10  -0.0000504  -0.0000048  -0.0001840   0.0000511  -0.0001897   0.0001637
   11  -0.0004132   0.0000066   0.0000075  -0.0000681  -0.0000680   0.0001059
   12   0.0002182  -0.0004557  -0.0001766  -0.0000094   0.0000053  -0.0000226
   13  -0.0001041  -0.0000302   0.0000099  -0.0000329   0.0000130  -0.0000213
   14   0.0001683   0.0000280  -0.0000016   0.0000524  -0.0000082   0.0000232
   15  -0.0000199   0.0000053  -0.0000042  -0.0000061   0.0000070  -0.0000088
   16   0.0002645   0.0000019  -0.0000001   0.0000373   0.0000003  -0.0000004
   17  -0.0000050   0.0001387   0.0001228  -0.0000002   0.0001629  -0.0001538
   18   0.0000009  -0.0000380  -0.0002343  -0.0000004  -0.0000173   0.0000228
   19  -0.0003726   0.0000022  -0.0000008  -0.0000563  -0.0000004   0.0000001
   20   0.0000005  -0.0000100   0.0000755   0.0000001   0.0000034   0.0000032
   21   0.0000004   0.0001178   0.0001342   0.0000002  -0.0000091   0.0000101
   22  -0.0000525  -0.0000028   0.0001833   0.0000517   0.0001890  -0.0001628
   23   0.0004152   0.0000012   0.0000078   0.0000676  -0.0000684   0.0001063
   24  -0.0002171  -0.0004439  -0.0001823   0.0000098   0.0000033  -0.0000200
   25  -0.0001047   0.0000312  -0.0000120  -0.0000333  -0.0000133   0.0000215
   26  -0.0001676   0.0000284  -0.0000030  -0.0000526  -0.0000082   0.0000229
   27   0.0000210   0.0000042  -0.0000025   0.0000064   0.0000072  -0.0000093
   28  -0.0000001  -0.0004910  -0.0003609  -0.0000581  -0.0001881   0.0002264
   29   0.0005464  -0.0000447  -0.0001356  -0.0000165  -0.0000384  -0.0000158
   30   0.0003556   0.0004579   0.0003488   0.0000070   0.0000268   0.0000324
   31  -0.0000033   0.0001229   0.0000717   0.0000173   0.0000091   0.0000208
   32   0.0000592   0.0002205   0.0002231   0.0000228   0.0000132   0.0000456
   33  -0.0000106   0.0003065   0.0001692  -0.0000253  -0.0000365   0.0000041
   34   0.0023458   0.0001936   0.0001687   0.0006513   0.0000008   0.0000120
   35   0.0002028  -0.0477033  -0.0299397   0.0000045  -0.0011230  -0.0003628
   36   0.0001575  -0.0286606  -0.0277053   0.0000082  -0.0001034  -0.0010799
   37  -0.0284814   0.0618561   0.0449692   0.0006784   0.0018615   0.0014274
   38   0.0236452   0.0246882   0.0126981   0.0024968  -0.0005492  -0.0053761
   39   0.0177567   0.0118771   0.0168475   0.0018296  -0.0055616   0.0032402
   40  -0.0055039  -0.0011029  -0.0008510  -0.0006404   0.0010999   0.0008111
   41  -0.0003486   0.0039926  -0.0025865  -0.0001464   0.0000842  -0.0000751
   42  -0.0004664  -0.0028247   0.0052317  -0.0001325  -0.0000340   0.0000931
   43  -0.1808332   0.0463445   0.0315390  -0.0113518   0.0230767   0.0163974
   44   0.0983279  -0.2056201  -0.1019878  -0.0023125   0.0041567   0.0005784
   45   0.0697809  -0.1023861  -0.1371539  -0.0017139   0.0007918   0.0038463
   46   0.0117552   0.0123720   0.0090339   0.0007635  -0.0004512  -0.0002884
   47  -0.0127975  -0.0110357  -0.0106821   0.0002099  -0.0007508   0.0023562
   48  -0.0093732  -0.0100189  -0.0038985   0.0001661   0.0022699  -0.0022296
   49   0.7398601  -0.0006572   0.0013573  -0.3365303  -0.0005036  -0.0012089
   50  -0.0006572   0.4763840   0.2464216  -0.0004767  -0.0514193  -0.0107046
   51   0.0013573   0.2464216   0.3117895  -0.0012169  -0.0106810  -0.0444081
   52  -0.3365303  -0.0004767  -0.0012169   0.3567144   0.0004989   0.0013193
   53  -0.0005036  -0.0514193  -0.0106810   0.0004989   0.0469302   0.0155387
   54  -0.0012089  -0.0107046  -0.0444081   0.0013193   0.0155387   0.0363330
   55  -0.1794581  -0.0452802  -0.0315677  -0.0111332  -0.0231024  -0.0165335
   56  -0.0972566  -0.2059122  -0.1028247   0.0022495   0.0040872   0.0005406
   57  -0.0697743  -0.1030060  -0.1380711   0.0015941   0.0006155   0.0037176
   58   0.0117532  -0.0122144  -0.0088604   0.0007590   0.0004353   0.0003101
   59   0.0129609  -0.0110331  -0.0105800  -0.0002246  -0.0007498   0.0023581
   60   0.0095341  -0.0100919  -0.0038911  -0.0001502   0.0022714  -0.0022330
   61  -0.0276820  -0.0621267  -0.0453494   0.0007190  -0.0018155  -0.0014281
   62  -0.0239119   0.0244137   0.0123903  -0.0024417  -0.0005601  -0.0054044
   63  -0.0181598   0.0112875   0.0163139  -0.0018325  -0.0055799   0.0032065
   64  -0.0055168   0.0010966   0.0007809  -0.0006297  -0.0011014  -0.0008183
   65   0.0003399   0.0039901  -0.0025791   0.0001449   0.0000816  -0.0000772
   66   0.0003961  -0.0028069   0.0052459   0.0001271  -0.0000423   0.0000915
           55          56          57          58          59          60
    1   0.0045460   0.0024743   0.0012198  -0.0000283  -0.0002080  -0.0000874
    2   0.0020356  -0.0008954  -0.0056166   0.0012311   0.0000934  -0.0000736
    3   0.0009033  -0.0051907   0.0024870   0.0007095  -0.0001125   0.0002525
    4  -0.0016135  -0.0002987   0.0016095  -0.0004462   0.0000004   0.0000372
    5   0.0008491   0.0005132   0.0002013  -0.0001202   0.0000252  -0.0000001
    6  -0.0000837   0.0001423  -0.0001474   0.0000123   0.0000304  -0.0000907
    7   0.0001034  -0.0000245  -0.0000284   0.0000154  -0.0000217   0.0000162
    8  -0.0003423  -0.0001115  -0.0000490   0.0000083  -0.0000089   0.0000224
    9  -0.0002897  -0.0004029  -0.0000910   0.0000287  -0.0000000  -0.0000125
   10   0.0005014   0.0003493  -0.0003458   0.0000436  -0.0000605   0.0000524
   11   0.0001732   0.0000908  -0.0006599   0.0000012   0.0000351   0.0000355
   12   0.0004145   0.0007165   0.0001444  -0.0000713  -0.0000183  -0.0000008
   13  -0.0000105   0.0000159   0.0001435  -0.0000739   0.0000212   0.0000037
   14  -0.0000116   0.0000313  -0.0000555   0.0000741  -0.0000302  -0.0000047
   15  -0.0000234  -0.0000454   0.0000145  -0.0000075   0.0000031   0.0000049
   16  -0.0002361  -0.0000765  -0.0000750   0.0000437  -0.0000207  -0.0000315
   17  -0.0001968  -0.0002585   0.0005401  -0.0000061   0.0000004  -0.0000086
   18   0.0001112  -0.0000871   0.0000920   0.0000150   0.0000030   0.0000104
   19   0.0000314   0.0000003  -0.0001471  -0.0000953   0.0000476   0.0000334
   20  -0.0000476   0.0000500  -0.0000481  -0.0000034  -0.0000048   0.0000050
   21  -0.0001514  -0.0000351  -0.0000963  -0.0000007   0.0000026  -0.0000091
   22   0.0001708   0.0000262   0.0007420   0.0000534  -0.0000395  -0.0000041
   23  -0.0002168   0.0002256  -0.0001305   0.0000869  -0.0000283  -0.0000545
   24   0.0005100   0.0002429   0.0000013  -0.0000268  -0.0000047   0.0000287
   25  -0.0000387   0.0000006  -0.0000290  -0.0000553   0.0000209   0.0000150
   26  -0.0000382   0.0000277  -0.0000463  -0.0000872   0.0000247   0.0000319
   27   0.0000099   0.0000056   0.0000366   0.0000042  -0.0000009  -0.0000069
   28   0.0000591   0.0001240  -0.0012017  -0.0000604   0.0000565   0.0000568
   29  -0.0004915  -0.0005326  -0.0000775   0.0000327  -0.0000167   0.0000168
   30  -0.0010396  -0.0000111   0.0001551  -0.0000497   0.0000359  -0.0000874
   31  -0.0002847   0.0000803  -0.0001173  -0.0000039  -0.0000454   0.0000507
   32  -0.0003903   0.0002520  -0.0000274  -0.0000033   0.0000002  -0.0000334
   33  -0.0003777  -0.0003898  -0.0003173   0.0000413   0.0000101   0.0000034
   34  -0.0295020   0.0226162   0.0167225  -0.0053049  -0.0005142  -0.0006213
   35   0.0612463   0.0242153   0.0140058  -0.0011235   0.0037855  -0.0025836
   36   0.0429728   0.0118365   0.0163080  -0.0006022  -0.0025699   0.0054794
   37  -0.0509851  -0.0233670  -0.0171832  -0.0007661  -0.0006391  -0.0006153
   38  -0.0228602  -0.0136114  -0.0055536  -0.0007066  -0.0001757   0.0005424
   39  -0.0165696  -0.0052314  -0.0098946  -0.0005294   0.0005579  -0.0005383
   40  -0.0006829  -0.0005887  -0.0004122   0.0000509   0.0000673   0.0000513
   41  -0.0008350  -0.0002239   0.0004982   0.0000831  -0.0003770   0.0004840
   42  -0.0002624   0.0005915  -0.0005434   0.0000518   0.0004912  -0.0006905
   43   0.0650128   0.0188746   0.0139951  -0.0008214  -0.0034198  -0.0021149
   44  -0.0182803  -0.0358254  -0.0317876  -0.0026651   0.0004629  -0.0048992
   45  -0.0132057  -0.0317366  -0.0148048  -0.0018713  -0.0048817   0.0035190
   46  -0.0008723   0.0027060   0.0018461   0.0003937   0.0006580   0.0004648
   47   0.0034591   0.0004790  -0.0048460  -0.0006503  -0.0006251  -0.0005300
   48   0.0020921  -0.0048665   0.0035547  -0.0004583  -0.0005261  -0.0002391
   49  -0.1794581  -0.0972566  -0.0697743   0.0117532   0.0129609   0.0095341
   50  -0.0452802  -0.2059122  -0.1030060  -0.0122144  -0.0110331  -0.0100919
   51  -0.0315677  -0.1028247  -0.1380711  -0.0088604  -0.0105800  -0.0038911
   52  -0.0111332   0.0022495   0.0015941   0.0007590  -0.0002246  -0.0001502
   53  -0.0231024   0.0040872   0.0006155   0.0004353  -0.0007498   0.0022714
   54  -0.0165335   0.0005406   0.0037176   0.0003101   0.0023581  -0.0022330
   55   0.6774590  -0.0272180  -0.0204276  -0.1279021   0.0969031   0.0704962
   56  -0.0272180   0.5153123   0.2773831   0.0965993  -0.1867257  -0.1098703
   57  -0.0204276   0.2773831   0.3369801   0.0706038  -0.1096587  -0.1173953
   58  -0.1279021   0.0965993   0.0706038   0.1325774  -0.1038659  -0.0761642
   59   0.0969031  -0.1867257  -0.1096587  -0.1038659   0.1926725   0.1223354
   60   0.0704962  -0.1098703  -0.1173953  -0.0761642   0.1223354   0.1149264
   61  -0.3344578   0.0259692   0.0185624  -0.0111056  -0.0019186  -0.0012562
   62  -0.0268260  -0.1045563  -0.0317344   0.0231631   0.0036154   0.0000125
   63  -0.0185801  -0.0309525  -0.0857556   0.0170436   0.0002295   0.0033531
   64  -0.0107046  -0.0232587  -0.0172938   0.0009729   0.0002420   0.0002331
   65   0.0014735   0.0033661   0.0000543  -0.0002690  -0.0009402   0.0023927
   66   0.0016024   0.0001866   0.0036275  -0.0001786   0.0022956  -0.0023832
           61          62          63          64          65          66
    1  -0.0274038   0.0116581   0.0035642   0.0008990  -0.0023069  -0.0001728
    2   0.0248901   0.0045602   0.0011327   0.0001447  -0.0008389   0.0019936
    3   0.0166615   0.0007064   0.0038468   0.0001842   0.0019892  -0.0018696
    4  -0.0017008  -0.0033641  -0.0027662   0.0000847   0.0009468  -0.0003486
    5  -0.0038854   0.0017569   0.0009452   0.0000443  -0.0004512   0.0001337
    6   0.0007173  -0.0006767   0.0009396  -0.0000064   0.0001030   0.0001553
    7   0.0000709   0.0000586  -0.0000120   0.0000148  -0.0000221  -0.0000628
    8   0.0005578  -0.0001662  -0.0002930  -0.0000284   0.0000496   0.0000646
    9   0.0008226  -0.0002925  -0.0001513   0.0000332  -0.0000057  -0.0000572
   10  -0.0013452   0.0010370   0.0003766   0.0000926  -0.0005059   0.0001231
   11  -0.0000035   0.0002311   0.0003366   0.0001421  -0.0003662   0.0000801
   12  -0.0014096   0.0001437  -0.0000432   0.0000169  -0.0000837   0.0000955
   13  -0.0004783  -0.0001927  -0.0001143   0.0000527   0.0000187  -0.0000787
   14   0.0004167   0.0001638   0.0000480  -0.0000984   0.0000362   0.0001412
   15  -0.0000765   0.0000424  -0.0000397  -0.0000108  -0.0000039  -0.0000335
   16   0.0006593  -0.0006714   0.0000085  -0.0000623   0.0000338   0.0000274
   17   0.0006256   0.0001215  -0.0006090  -0.0001975   0.0005118  -0.0001249
   18  -0.0000922   0.0001951  -0.0000166  -0.0000104  -0.0000762  -0.0000624
   19  -0.0004793  -0.0002105  -0.0000277   0.0000812  -0.0000500  -0.0000451
   20   0.0000025  -0.0000376  -0.0000222  -0.0000036   0.0000007   0.0000458
   21   0.0001551  -0.0000436   0.0000297   0.0000087  -0.0000341   0.0000083
   22   0.0001446   0.0008436  -0.0007590  -0.0003149   0.0007520  -0.0000918
   23   0.0007541  -0.0001000  -0.0001684  -0.0000236   0.0000119   0.0005020
   24  -0.0008735  -0.0003493  -0.0000560  -0.0001075   0.0002032   0.0000682
   25  -0.0001082  -0.0000413  -0.0000630   0.0000527  -0.0000605   0.0000095
   26  -0.0002696  -0.0001238  -0.0000831   0.0000750  -0.0000955   0.0000004
   27   0.0000322  -0.0000118  -0.0000557   0.0000260   0.0000261  -0.0000153
   28  -0.0001842  -0.0033911   0.0002171  -0.0004533  -0.0005445   0.0006069
   29   0.0029430  -0.0022783  -0.0000260   0.0000752   0.0003389  -0.0008342
   30   0.0017459  -0.0009119  -0.0007477   0.0004911   0.0004074   0.0001287
   31  -0.0003464  -0.0003555   0.0001432  -0.0004261  -0.0002585   0.0005632
   32   0.0000755   0.0000527  -0.0004328   0.0001263   0.0004614   0.0004457
   33   0.0007132   0.0009415   0.0005174   0.0006677  -0.0001626  -0.0004289
   34  -0.1653064   0.0837036   0.0644411   0.0105398  -0.0113471  -0.0099203
   35   0.0380006  -0.1951069  -0.0935001   0.0112345  -0.0113477  -0.0103409
   36   0.0285902  -0.0915813  -0.1318370   0.0083083  -0.0110397  -0.0044243
   37   0.0615138  -0.0167911  -0.0123074  -0.0011239   0.0031951   0.0025215
   38   0.0173463  -0.0341302  -0.0317465   0.0027360   0.0001647  -0.0042778
   39   0.0130350  -0.0318104  -0.0147455   0.0019472  -0.0044363   0.0031640
   40  -0.0010692  -0.0027036  -0.0019650   0.0005124  -0.0006313  -0.0004956
   41  -0.0031586   0.0001463  -0.0044639   0.0006403  -0.0005969  -0.0006466
   42  -0.0025534  -0.0042884   0.0031239   0.0005022  -0.0006504  -0.0000713
   43  -0.0514157   0.0227819   0.0162425  -0.0006896   0.0008279   0.0002676
   44   0.0232874  -0.0134530  -0.0049886   0.0005814  -0.0002154   0.0005906
   45   0.0168693  -0.0053194  -0.0096281   0.0004082   0.0005074  -0.0005448
   46  -0.0007799   0.0007001   0.0005263   0.0000527  -0.0000860  -0.0000467
   47   0.0006339  -0.0001690   0.0005661  -0.0000701  -0.0003787   0.0004924
   48   0.0006086   0.0005477  -0.0005323  -0.0000468   0.0004838  -0.0006927
   49  -0.0276820  -0.0239119  -0.0181598  -0.0055168   0.0003399   0.0003961
   50  -0.0621267   0.0244137   0.0112875   0.0010966   0.0039901  -0.0028069
   51  -0.0453494   0.0123903   0.0163139   0.0007809  -0.0025791   0.0052459
   52   0.0007190  -0.0024417  -0.0018325  -0.0006297   0.0001449   0.0001271
   53  -0.0018155  -0.0005601  -0.0055799  -0.0011014   0.0000816  -0.0000423
   54  -0.0014281  -0.0054044   0.0032065  -0.0008183  -0.0000772   0.0000915
   55  -0.3344578  -0.0268260  -0.0185801  -0.0107046   0.0014735   0.0016024
   56   0.0259692  -0.1045563  -0.0309525  -0.0232587   0.0033661   0.0001866
   57   0.0185624  -0.0317344  -0.0857556  -0.0172938   0.0000543   0.0036275
   58  -0.0111056   0.0231631   0.0170436   0.0009729  -0.0002690  -0.0001786
   59  -0.0019186   0.0036154   0.0002295   0.0002420  -0.0009402   0.0022956
   60  -0.0012562   0.0000125   0.0033531   0.0002331   0.0023927  -0.0023832
   61   0.6847039   0.0303543   0.0265958  -0.1239455  -0.0926758  -0.0720702
   62   0.0303543   0.4985491   0.2702265  -0.0933823  -0.1829286  -0.1127857
   63   0.0265958   0.2702265   0.3341586  -0.0725802  -0.1119054  -0.1218841
   64  -0.1239455  -0.0933823  -0.0725802   0.1305104   0.1010256   0.0772664
   65  -0.0926758  -0.1829286  -0.1119054   0.1010256   0.1891463   0.1248872
   66  -0.0720702  -0.1127857  -0.1218841   0.0772664   0.1248872   0.1198823
 **********************************************************************
 **                                                                  **
 **                       VIBRATIONAL ANALYSIS                       **
 **                       --------------------                       **
 **                                                                  **
 **        VIBRATIONAL FREQUENCIES (CM**-1) AND NORMAL MODES         **
 **     FORCE CONSTANTS (mDYN/ANGSTROM) AND REDUCED MASSES (AMU)     **
 **                  INFRARED INTENSITIES (KM/MOL)                   **
 **                                                                  **
 **********************************************************************


 Mode:                 1                      2                      3
 Frequency:        30.39                  53.78                  76.65
 Force Cnst:      0.0022                 0.0158                 0.0251
 Red. Mass:       4.1235                 9.2435                 7.2389
 IR Active:          YES                    YES                    YES
 IR Intens:        0.012                  0.015                  0.037
 Raman Active:       YES                    YES                    YES
               X      Y      Z        X      Y      Z        X      Y      Z
 C          0.002  0.000 -0.003   -0.000  0.006 -0.227    0.000 -0.163  0.081
 C         -0.003  0.000  0.013   -0.008  0.003 -0.220    0.051 -0.137  0.043
 H         -0.009  0.003  0.019   -0.014  0.002 -0.261    0.098 -0.166  0.028
 C         -0.002  0.001  0.027   -0.007  0.003 -0.109    0.057 -0.067  0.012
 Cl        -0.002  0.007  0.085   -0.019 -0.001 -0.086    0.159 -0.023 -0.083
 C         -0.003  0.000  0.000    0.000  0.007  0.003   -0.000 -0.029  0.031
 Cl        -0.003 -0.000  0.003    0.002  0.024  0.345    0.000  0.080  0.091
 C         -0.002 -0.001 -0.029    0.007  0.003 -0.108   -0.057 -0.067  0.012
 Cl        -0.001 -0.007 -0.086    0.020 -0.001 -0.081   -0.160 -0.023 -0.085
 C         -0.002  0.000 -0.018    0.007  0.003 -0.218   -0.051 -0.137  0.044
 H         -0.008 -0.003 -0.025    0.014  0.002 -0.258   -0.099 -0.165  0.030
 C          0.002  0.001 -0.002   -0.000  0.013 -0.134    0.000 -0.115  0.098
 C          0.005  0.140 -0.196   -0.077  0.001 -0.039   -0.079 -0.029  0.064
 H          0.009  0.253 -0.342   -0.142  0.005 -0.106   -0.143 -0.102  0.099
 C          0.004  0.143 -0.198   -0.078 -0.029  0.158   -0.082  0.175 -0.047
 H          0.004  0.257 -0.353   -0.141 -0.044  0.239   -0.147  0.253 -0.090
 C          0.005 -0.001  0.003   -0.002 -0.045  0.259    0.000  0.287 -0.120
 H          0.005 -0.002  0.005   -0.003 -0.076  0.420    0.001  0.453 -0.227
 C          0.005 -0.144  0.201    0.075 -0.022  0.150    0.082  0.175 -0.046
 H          0.005 -0.259  0.359    0.137 -0.032  0.224    0.148  0.252 -0.087
 C          0.005 -0.139  0.194    0.075  0.007 -0.046    0.080 -0.030  0.065
 H          0.010 -0.252  0.339    0.141  0.016 -0.119    0.144 -0.103  0.101
 TransDip   0.004 -0.000  0.000   -0.000 -0.003  0.002    0.000  0.002 -0.006

 Mode:                 4                      5                      6
 Frequency:        91.95                 193.64                 207.31
 Force Cnst:      0.0508                 0.4098                 0.1827
 Red. Mass:      10.2041                18.5468                 7.2139
 IR Active:          YES                    YES                    YES
 IR Intens:        0.007                  0.000                  0.148
 Raman Active:       YES                    YES                    YES
               X      Y      Z        X      Y      Z        X      Y      Z
 C         -0.000 -0.100 -0.240   -0.107  0.000  0.001   -0.001 -0.011  0.008
 C          0.022 -0.083 -0.180   -0.073 -0.017  0.009   -0.010 -0.028 -0.016
 H          0.043 -0.092 -0.158   -0.060 -0.027  0.009   -0.015 -0.046 -0.195
 C          0.027 -0.037 -0.071   -0.054  0.010  0.005   -0.003 -0.005  0.137
 Cl         0.080  0.016  0.244    0.370  0.249 -0.022    0.107  0.035 -0.028
 C          0.000 -0.021 -0.094   -0.096  0.000 -0.001    0.005 -0.002  0.230
 Cl        -0.000  0.027 -0.167   -0.109  0.002  0.000    0.005 -0.127 -0.043
 C         -0.027 -0.037 -0.071   -0.055 -0.009 -0.008    0.009  0.003  0.268
 Cl        -0.077  0.017  0.244    0.372 -0.251  0.021   -0.105  0.027 -0.094
 C         -0.023 -0.082 -0.178   -0.073  0.018 -0.010    0.016 -0.008  0.255
 H         -0.043 -0.092 -0.155   -0.060  0.028 -0.009    0.028 -0.002  0.266
 C         -0.000 -0.058 -0.168   -0.166 -0.001  0.004   -0.002  0.078 -0.195
 C         -0.130 -0.015 -0.093   -0.212  0.014  0.006   -0.037  0.105 -0.198
 H         -0.239 -0.055 -0.145   -0.237  0.001 -0.002   -0.071  0.136 -0.272
 C         -0.134  0.075  0.061   -0.223  0.013  0.000   -0.041  0.012  0.014
 H         -0.244  0.106  0.123   -0.207  0.009 -0.010   -0.073 -0.017  0.084
 C         -0.002  0.116  0.138   -0.243  0.001 -0.004   -0.009 -0.084  0.181
 H         -0.002  0.177  0.258   -0.243  0.003 -0.008   -0.009 -0.213  0.413
 C          0.132  0.076  0.061   -0.225 -0.014 -0.002    0.028  0.021 -0.002
 H          0.240  0.108  0.123   -0.211 -0.008  0.006    0.062  0.002  0.057
 C          0.129 -0.014 -0.093   -0.214 -0.017  0.000    0.025  0.108 -0.206
 H          0.238 -0.053 -0.145   -0.240 -0.005  0.011    0.050  0.143 -0.276
 TransDip  -0.000 -0.002 -0.001    0.000  0.000 -0.000    0.000 -0.011  0.006

 Mode:                 7                      8                      9
 Frequency:       207.93                 214.66                 260.85
 Force Cnst:      0.1258                 0.5296                 0.4167
 Red. Mass:       4.9375                19.5079                10.3935
 IR Active:          YES                    YES                    YES
 IR Intens:        0.017                  0.012                  0.469
 Raman Active:       YES                    YES                    YES
               X      Y      Z        X      Y      Z        X      Y      Z
 C          0.002 -0.003  0.002    0.000 -0.053 -0.001   -0.025 -0.000 -0.001
 C         -0.011  0.019  0.364    0.013 -0.034  0.113    0.096  0.053  0.041
 H         -0.022  0.047  0.573    0.002 -0.038  0.036    0.166  0.013  0.058
 C         -0.010  0.010  0.216    0.030 -0.070  0.204    0.133  0.038  0.026
 Cl         0.032  0.005 -0.098   -0.170 -0.218 -0.038   -0.028 -0.081 -0.002
 C         -0.014 -0.000  0.063   -0.001 -0.039  0.233    0.236  0.001  0.005
 Cl        -0.017 -0.039 -0.011   -0.001  0.535 -0.097    0.332 -0.001 -0.002
 C         -0.007 -0.009 -0.106   -0.031 -0.070  0.196    0.133 -0.037 -0.018
 Cl        -0.030  0.016  0.064    0.169 -0.219 -0.034   -0.026  0.082  0.000
 C         -0.005 -0.029 -0.299   -0.013 -0.035  0.095    0.096 -0.052 -0.039
 H         -0.013 -0.061 -0.555   -0.005 -0.041  0.004    0.166 -0.013 -0.060
 C          0.005  0.021 -0.054    0.001 -0.015 -0.165   -0.136 -0.001 -0.001
 C          0.006  0.032 -0.065   -0.057  0.022 -0.161   -0.232  0.025  0.012
 H          0.010  0.045 -0.080   -0.112  0.023 -0.216   -0.283 -0.008  0.004
 C          0.005  0.015 -0.017   -0.064  0.013  0.003   -0.254  0.029  0.001
 H         -0.007  0.021 -0.013   -0.123  0.015  0.055   -0.222  0.020 -0.018
 C          0.018 -0.022  0.050    0.001 -0.030  0.130   -0.294  0.001 -0.002
 H          0.018 -0.057  0.113    0.000 -0.082  0.302   -0.295  0.003 -0.003
 C          0.025 -0.006  0.020    0.066  0.013  0.004   -0.253 -0.030 -0.002
 H          0.031 -0.024  0.052    0.124  0.015  0.057   -0.220 -0.020  0.018
 C          0.024  0.026 -0.046    0.061  0.023 -0.160   -0.231 -0.029 -0.012
 H          0.044  0.030 -0.070    0.117  0.023 -0.216   -0.281  0.003 -0.002
 TransDip   0.000 -0.004  0.002    0.000  0.003  0.001   -0.022 -0.000 -0.000

 Mode:                10                     11                     12
 Frequency:       267.59                 349.06                 353.49
 Force Cnst:      0.2805                 0.4374                 1.9944
 Red. Mass:       6.6477                 6.0925                27.0902
 IR Active:          YES                    YES                    YES
 IR Intens:        0.215                  0.627                  0.172
 Raman Active:       YES                    YES                    YES
               X      Y      Z        X      Y      Z        X      Y      Z
 C          0.000 -0.020 -0.101    0.001  0.076 -0.186    0.090 -0.002  0.004
 C          0.026  0.037 -0.022   -0.025  0.026 -0.230    0.048 -0.098  0.008
 H          0.060  0.010 -0.113   -0.080  0.041 -0.374   -0.082 -0.032 -0.011
 C          0.005  0.109  0.148   -0.014 -0.040  0.109    0.061 -0.214  0.015
 Cl        -0.105  0.078 -0.036    0.067 -0.056 -0.005    0.230 -0.492  0.042
 C         -0.001  0.109  0.235    0.000 -0.023  0.343   -0.149  0.001 -0.005
 Cl        -0.003 -0.073 -0.043   -0.002  0.012 -0.055   -0.318  0.000  0.002
 C         -0.005  0.110  0.149    0.015 -0.038  0.109    0.061  0.216 -0.018
 Cl         0.104  0.077 -0.037   -0.066 -0.052 -0.004    0.234  0.494 -0.044
 C         -0.027  0.038 -0.019    0.025  0.027 -0.230    0.048  0.096  0.002
 H         -0.063  0.011 -0.108    0.079  0.041 -0.376   -0.085  0.030  0.027
 C          0.001 -0.208 -0.065    0.000  0.144  0.063   -0.000 -0.002 -0.001
 C         -0.099 -0.230  0.039    0.069  0.058  0.146   -0.087  0.028  0.008
 H         -0.199 -0.330  0.074    0.144  0.067  0.209   -0.140  0.009 -0.020
 C         -0.110 -0.032  0.017    0.087 -0.018  0.035   -0.105  0.015  0.022
 H         -0.208  0.018  0.043    0.172 -0.070  0.026   -0.074 -0.006  0.019
 C          0.002  0.129 -0.085    0.001  0.016 -0.106   -0.144 -0.000  0.001
 H          0.002  0.329 -0.189    0.002  0.028 -0.263   -0.144 -0.001  0.004
 C          0.113 -0.031  0.018   -0.086 -0.018  0.034   -0.102 -0.015 -0.023
 H          0.210  0.019  0.045   -0.171 -0.070  0.023   -0.068  0.008 -0.020
 C          0.102 -0.229  0.040   -0.070  0.058  0.146   -0.085 -0.030 -0.013
 H          0.204 -0.329  0.075   -0.146  0.066  0.209   -0.136 -0.011  0.012
 TransDip   0.000 -0.010 -0.011   -0.000  0.014 -0.021   -0.013 -0.000  0.000

 Mode:                13                     14                     15
 Frequency:       412.70                 446.41                 491.34
 Force Cnst:      0.2890                 0.6001                 0.8677
 Red. Mass:       2.8800                 5.1112                 6.1001
 IR Active:          YES                    YES                    YES
 IR Intens:        0.399                  1.808                  7.224
 Raman Active:       YES                    YES                    YES
               X      Y      Z        X      Y      Z        X      Y      Z
 C         -0.000  0.000  0.000    0.000  0.220 -0.080   -0.001  0.092  0.065
 C         -0.002 -0.000  0.006   -0.011  0.207  0.106    0.181  0.185 -0.063
 H         -0.007  0.002  0.007   -0.134  0.287  0.209    0.200  0.169 -0.124
 C         -0.000  0.001  0.007   -0.001 -0.013  0.014    0.166  0.106 -0.029
 Cl        -0.001  0.001 -0.001    0.076 -0.081  0.002    0.029 -0.107  0.012
 C          0.001 -0.000 -0.000   -0.001 -0.034 -0.142    0.000  0.172  0.053
 Cl         0.005  0.000  0.000   -0.000 -0.001  0.017    0.001 -0.056 -0.002
 C         -0.000 -0.001 -0.007    0.001 -0.012  0.015   -0.167  0.107 -0.030
 Cl        -0.001 -0.001  0.001   -0.076 -0.081  0.002   -0.029 -0.106  0.013
 C         -0.001  0.000 -0.006    0.012  0.207  0.106   -0.182  0.186 -0.062
 H         -0.006 -0.002 -0.006    0.136  0.287  0.207   -0.201  0.170 -0.121
 C         -0.002  0.000 -0.001    0.001  0.069 -0.208   -0.001 -0.163  0.176
 C         -0.000  0.122 -0.169   -0.024 -0.086  0.004   -0.002 -0.018 -0.035
 H          0.001  0.275 -0.371   -0.065 -0.213  0.130   -0.022  0.101 -0.212
 C         -0.002 -0.120  0.164   -0.036 -0.058  0.077   -0.009  0.071 -0.083
 H         -0.007 -0.264  0.364   -0.079 -0.142  0.231   -0.032  0.221 -0.265
 C          0.001  0.000 -0.000    0.000  0.111 -0.114   -0.000 -0.078  0.139
 H          0.001  0.001 -0.001    0.000  0.227 -0.219   -0.001 -0.140  0.236
 C         -0.001  0.120 -0.164    0.035 -0.058  0.078    0.009  0.071 -0.083
 H         -0.004  0.263 -0.362    0.078 -0.142  0.233    0.033  0.222 -0.266
 C         -0.001 -0.122  0.169    0.024 -0.085  0.004    0.003 -0.019 -0.034
 H         -0.001 -0.276  0.372    0.065 -0.211  0.129    0.024  0.100 -0.210
 TransDip   0.020 -0.000  0.000   -0.000  0.025  0.035   -0.000  0.071 -0.049

 Mode:                16                     17                     18
 Frequency:       525.32                 544.56                 562.73
 Force Cnst:      0.8728                 1.7650                 0.7923
 Red. Mass:       5.3680                10.1021                 4.2463
 IR Active:          YES                    YES                    YES
 IR Intens:        1.022                 29.907                  3.844
 Raman Active:       YES                    YES                    YES
               X      Y      Z        X      Y      Z        X      Y      Z
 C          0.019 -0.000 -0.000   -0.266 -0.002 -0.001    0.002 -0.161 -0.026
 C          0.019 -0.010 -0.143   -0.300 -0.049 -0.023    0.154 -0.087  0.024
 H          0.018 -0.053 -0.547   -0.347 -0.030 -0.055    0.335 -0.185  0.040
 C          0.014  0.037  0.415   -0.231 -0.047  0.053    0.150  0.103  0.005
 Cl        -0.006  0.003 -0.030    0.079 -0.080  0.004   -0.025 -0.030  0.001
 C          0.008 -0.000 -0.000   -0.141  0.002  0.001    0.001  0.171 -0.047
 Cl        -0.017  0.000  0.000    0.264 -0.001 -0.001   -0.001 -0.034  0.005
 C          0.011 -0.038 -0.415   -0.233  0.049 -0.051   -0.147  0.103  0.008
 Cl        -0.006 -0.003  0.030    0.080  0.080 -0.004    0.024 -0.031  0.001
 C          0.019  0.010  0.144   -0.303  0.046  0.025   -0.151 -0.087  0.023
 H          0.019  0.052  0.549   -0.354  0.026  0.057   -0.332 -0.185  0.038
 C          0.014  0.001 -0.001   -0.176  0.003 -0.003    0.001  0.153 -0.131
 C         -0.000  0.005  0.009    0.031 -0.091 -0.055    0.023  0.091 -0.001
 H         -0.020 -0.008  0.007    0.174 -0.019 -0.009    0.068 -0.029  0.201
 C         -0.002  0.007  0.005    0.074 -0.080 -0.056    0.034 -0.044  0.082
 H          0.009  0.002  0.001   -0.050 -0.019 -0.018    0.078 -0.237  0.303
 C         -0.014  0.000 -0.001    0.226  0.001 -0.002   -0.001  0.062 -0.117
 H         -0.014  0.001 -0.001    0.226  0.002 -0.002   -0.001  0.033 -0.142
 C         -0.002 -0.008 -0.004    0.073  0.077  0.060   -0.035 -0.045  0.082
 H          0.008 -0.004  0.002   -0.053  0.009  0.028   -0.079 -0.237  0.303
 C         -0.000 -0.004 -0.009    0.030  0.093  0.055   -0.024  0.090 -0.002
 H         -0.020  0.007 -0.006    0.172  0.017  0.017   -0.071 -0.029  0.200
 TransDip   0.032  0.000  0.000   -0.175 -0.000  0.001    0.001 -0.028  0.056

 Mode:                19                     20                     21
 Frequency:       618.29                 636.10                 674.53
 Force Cnst:      1.1789                 1.5252                 1.8368
 Red. Mass:       5.2341                 6.3978                 6.8517
 IR Active:          YES                    YES                    YES
 IR Intens:        0.948                  0.174                  0.000
 Raman Active:       YES                    YES                    YES
               X      Y      Z        X      Y      Z        X      Y      Z
 C          0.000  0.046  0.377    0.001  0.035  0.187   -0.161  0.000  0.001
 C         -0.013  0.011 -0.039   -0.009  0.028  0.002    0.097  0.132 -0.011
 H         -0.026 -0.019 -0.378   -0.027  0.021 -0.150    0.274  0.033 -0.012
 C         -0.014 -0.024 -0.185   -0.005 -0.004 -0.116    0.113  0.095 -0.005
 Cl         0.003  0.003  0.014    0.005 -0.005  0.008    0.004 -0.012  0.001
 C          0.001  0.002  0.234    0.000  0.012  0.142    0.169  0.000  0.001
 Cl         0.000  0.001 -0.014    0.000 -0.000 -0.007   -0.104  0.000  0.000
 C          0.013 -0.024 -0.185    0.004 -0.004 -0.116    0.113 -0.096  0.002
 Cl        -0.003  0.003  0.014   -0.005 -0.005  0.008    0.004  0.012 -0.001
 C          0.013  0.011 -0.039    0.009  0.028  0.002    0.096 -0.132  0.012
 H          0.024 -0.019 -0.377    0.026  0.021 -0.150    0.274 -0.034  0.013
 C          0.001 -0.015 -0.119    0.001  0.100  0.054   -0.276 -0.000 -0.001
 C          0.079 -0.074 -0.119   -0.221  0.154  0.063   -0.061 -0.167 -0.130
 H         -0.014 -0.236  0.005   -0.107  0.155  0.168    0.159 -0.091 -0.025
 C          0.070  0.037  0.097   -0.246 -0.197 -0.105   -0.035 -0.173 -0.128
 H         -0.022 -0.065  0.321   -0.132 -0.329 -0.036   -0.305 -0.060 -0.023
 C         -0.001  0.107 -0.027   -0.001 -0.070 -0.108    0.279  0.000  0.001
 H         -0.000 -0.036 -0.047   -0.003  0.230  0.169    0.277  0.000  0.003
 C         -0.071  0.035  0.096    0.247 -0.198 -0.104   -0.036  0.172  0.127
 H          0.021 -0.065  0.321    0.135 -0.329 -0.035   -0.305  0.057  0.023
 C         -0.078 -0.075 -0.121    0.220  0.154  0.064   -0.061  0.168  0.129
 H          0.013 -0.235  0.004    0.104  0.155  0.168    0.158  0.090  0.029
 TransDip   0.001 -0.029  0.010    0.001 -0.010  0.009   -0.001 -0.000  0.000

 Mode:                22                     23                     24
 Frequency:       700.51                 709.08                 772.81
 Force Cnst:      1.0830                 0.5077                 0.7209
 Red. Mass:       3.7459                 1.7137                 2.0487
 IR Active:          YES                    YES                    YES
 IR Intens:        2.730                 37.971                 69.225
 Raman Active:       YES                    YES                    YES
               X      Y      Z        X      Y      Z        X      Y      Z
 C          0.001 -0.029 -0.226    0.000 -0.001  0.001   -0.000  0.008 -0.060
 C          0.006 -0.004  0.125   -0.001 -0.003  0.003    0.030  0.035 -0.017
 H          0.021  0.038  0.589    0.010 -0.010 -0.005   -0.008  0.079  0.191
 C          0.008 -0.014 -0.211   -0.002  0.004 -0.007    0.021 -0.057  0.014
 Cl        -0.002  0.001  0.004    0.001 -0.002  0.000   -0.007  0.019 -0.003
 C          0.001  0.029  0.268   -0.000  0.007  0.004   -0.000 -0.064  0.011
 Cl         0.000 -0.002 -0.008    0.000 -0.000  0.000   -0.000  0.002 -0.000
 C         -0.010 -0.014 -0.211    0.002  0.004 -0.007   -0.021 -0.057  0.015
 Cl         0.002  0.001  0.004   -0.001 -0.002  0.000    0.007  0.019 -0.003
 C         -0.006 -0.003  0.124    0.001 -0.003  0.003   -0.030  0.035 -0.017
 H         -0.020  0.038  0.588   -0.011 -0.010 -0.005    0.008  0.079  0.191
 C          0.000  0.004 -0.009    0.000  0.060 -0.079   -0.000 -0.119  0.162
 C          0.014 -0.009  0.024   -0.003 -0.037  0.061    0.005  0.050 -0.076
 H          0.027  0.052 -0.042    0.002 -0.301  0.413    0.011 -0.037  0.045
 C          0.019  0.018  0.001    0.000  0.080 -0.115    0.003  0.001  0.007
 H          0.025  0.090 -0.102    0.003 -0.108  0.137   -0.004 -0.313  0.439
 C         -0.000 -0.017  0.024   -0.000 -0.042  0.055    0.000  0.072 -0.097
 H         -0.000  0.018 -0.080   -0.002 -0.345  0.483   -0.001 -0.286  0.389
 C         -0.019  0.017  0.000    0.000  0.080 -0.115   -0.003  0.001  0.007
 H         -0.024  0.089 -0.102   -0.004 -0.107  0.137    0.001 -0.313  0.439
 C         -0.014 -0.009  0.024    0.003 -0.037  0.061   -0.005  0.050 -0.076
 H         -0.027  0.051 -0.042   -0.004 -0.300  0.412   -0.011 -0.036  0.044
 TransDip  -0.001  0.031  0.043   -0.001 -0.111  0.163   -0.001 -0.191  0.185

 Mode:                25                     26                     27
 Frequency:       803.41                 843.97                 851.03
 Force Cnst:      2.8777                 2.9673                 0.5428
 Red. Mass:       7.5670                 7.0705                 1.2721
 IR Active:          YES                    YES                    YES
 IR Intens:       66.043                  0.484                  0.185
 Raman Active:       YES                    YES                    YES
               X      Y      Z        X      Y      Z        X      Y      Z
 C         -0.000 -0.011 -0.023    0.311 -0.000  0.000   -0.016  0.000  0.000
 C         -0.232 -0.101 -0.011    0.075 -0.250  0.021   -0.006  0.015 -0.004
 H         -0.149 -0.125  0.180   -0.123 -0.149 -0.007    0.010  0.009  0.014
 C         -0.209  0.304 -0.017    0.043 -0.213  0.017   -0.005  0.012 -0.000
 Cl         0.047 -0.099  0.007   -0.035  0.044 -0.004    0.002 -0.003  0.000
 C          0.000  0.287 -0.018   -0.209  0.000  0.001    0.008  0.000 -0.000
 Cl         0.000 -0.000 -0.000    0.048 -0.000 -0.000   -0.002  0.000  0.000
 C          0.210  0.303 -0.019    0.043  0.213 -0.017   -0.005 -0.012  0.001
 Cl        -0.048 -0.099  0.008   -0.035 -0.044  0.004    0.002  0.003 -0.000
 C          0.231 -0.102 -0.012    0.076  0.250 -0.021   -0.006 -0.016  0.004
 H          0.150 -0.125  0.181   -0.122  0.149  0.002    0.010 -0.009 -0.012
 C         -0.000 -0.094  0.130    0.038 -0.000  0.001   -0.003  0.000 -0.000
 C          0.003  0.002 -0.051   -0.059 -0.092 -0.099    0.004  0.057 -0.057
 H         -0.013  0.002 -0.067   -0.026 -0.218  0.079    0.007 -0.303  0.422
 C         -0.001 -0.001  0.002   -0.117 -0.133 -0.125    0.009  0.051 -0.047
 H         -0.025 -0.174  0.258   -0.329 -0.144  0.081    0.021 -0.271  0.379
 C          0.000  0.054 -0.060    0.113  0.000  0.000   -0.007 -0.000  0.000
 H         -0.001 -0.185  0.273    0.108 -0.000  0.001   -0.007  0.001 -0.001
 C          0.002 -0.001  0.002   -0.119  0.132  0.124    0.009 -0.051  0.048
 H          0.024 -0.173  0.258   -0.329  0.142 -0.084    0.024  0.272 -0.380
 C         -0.002  0.002 -0.051   -0.060  0.093  0.099    0.004 -0.057  0.056
 H          0.013  0.002 -0.067   -0.027  0.218 -0.079    0.009  0.302 -0.421
 TransDip  -0.000  0.259  0.030    0.022  0.000 -0.000    0.014  0.000 -0.000

 Mode:                28                     29                     30
 Frequency:       887.26                 896.76                 933.16
 Force Cnst:      0.6978                 0.6392                 0.7581
 Red. Mass:       1.5045                 1.3492                 1.4777
 IR Active:          YES                    YES                    YES
 IR Intens:       18.774                  0.476                  0.053
 Raman Active:       YES                    YES                    YES
               X      Y      Z        X      Y      Z        X      Y      Z
 C          0.000  0.008  0.103   -0.000  0.000  0.001    0.000  0.004  0.050
 C          0.001 -0.009 -0.118    0.000 -0.014 -0.119    0.007 -0.010 -0.030
 H          0.009  0.069  0.643    0.007  0.070  0.695    0.009  0.009  0.158
 C          0.004  0.001  0.033    0.002  0.003  0.036    0.012 -0.005  0.007
 Cl        -0.000  0.001 -0.002   -0.000 -0.000 -0.003   -0.001  0.002 -0.001
 C         -0.000 -0.002  0.008    0.003  0.000  0.000    0.000  0.000  0.002
 Cl         0.000 -0.000 -0.001   -0.001 -0.000 -0.000   -0.000 -0.001 -0.000
 C         -0.003  0.001  0.033    0.002 -0.003 -0.035   -0.012 -0.005  0.007
 Cl         0.000  0.000 -0.002   -0.000  0.000  0.003    0.001  0.002 -0.001
 C         -0.002 -0.009 -0.119    0.000  0.014  0.118   -0.007 -0.010 -0.029
 H         -0.008  0.070  0.650    0.005 -0.070 -0.689   -0.008  0.009  0.156
 C          0.000  0.022 -0.021    0.005  0.000  0.000    0.000  0.052 -0.069
 C         -0.000  0.003 -0.024    0.001 -0.004 -0.003    0.001 -0.063  0.082
 H          0.013 -0.101  0.125    0.012  0.002 -0.002   -0.000  0.333 -0.442
 C         -0.011 -0.009  0.002   -0.003 -0.003  0.001   -0.005  0.005 -0.010
 H         -0.025  0.048 -0.062   -0.004  0.009 -0.015   -0.008 -0.029  0.039
 C         -0.000 -0.017  0.033   -0.007 -0.000  0.000    0.000  0.055 -0.074
 H          0.000  0.145 -0.150   -0.007  0.001 -0.001   -0.001 -0.301  0.445
 C          0.010 -0.009  0.002   -0.003  0.003 -0.001    0.005  0.004 -0.009
 H          0.025  0.047 -0.060   -0.003 -0.008  0.015    0.008 -0.028  0.037
 C          0.000  0.003 -0.024    0.001  0.004  0.003   -0.002 -0.063  0.082
 H         -0.013 -0.102  0.126    0.011 -0.004  0.004    0.002  0.334 -0.443
 TransDip   0.001  0.013  0.138    0.022 -0.000  0.001    0.001  0.007  0.000

 Mode:                31                     32                     33
 Frequency:       982.47                1003.88                1015.20
 Force Cnst:      0.7841                 0.7729                 3.7062
 Red. Mass:       1.3788                 1.3017                 6.1035
 IR Active:          YES                    YES                    YES
 IR Intens:        0.337                  0.034                  0.922
 Raman Active:       YES                    YES                    YES
               X      Y      Z        X      Y      Z        X      Y      Z
 C          0.002 -0.000 -0.000    0.000 -0.000 -0.005   -0.001 -0.000  0.000
 C          0.000  0.004  0.001   -0.000  0.002  0.002    0.002 -0.020 -0.004
 H          0.002  0.003 -0.010    0.003 -0.001 -0.006    0.012 -0.022  0.048
 C         -0.001 -0.002 -0.000   -0.002  0.000 -0.001    0.014 -0.010  0.003
 Cl         0.000  0.000  0.000    0.000 -0.000  0.000   -0.002  0.002 -0.000
 C         -0.005  0.000  0.000   -0.000 -0.000  0.000    0.007 -0.000 -0.000
 Cl         0.001 -0.000 -0.000    0.000  0.000  0.000   -0.002  0.000  0.000
 C         -0.001  0.002  0.000    0.002  0.000 -0.001    0.014  0.010 -0.003
 Cl         0.000 -0.000 -0.000   -0.000 -0.000  0.000   -0.002 -0.002  0.000
 C          0.000 -0.005 -0.001    0.000  0.001  0.002    0.003  0.020  0.004
 H          0.002 -0.003  0.009   -0.003 -0.001 -0.006    0.012  0.022 -0.047
 C         -0.003  0.000 -0.000    0.000 -0.001  0.000   -0.010 -0.000 -0.000
 C         -0.005  0.061 -0.062   -0.002  0.021 -0.027   -0.189  0.274  0.214
 H          0.003 -0.265  0.375   -0.002 -0.145  0.192   -0.130  0.367  0.177
 C          0.000 -0.057  0.077    0.002 -0.049  0.068   -0.016 -0.026 -0.034
 H          0.010  0.305 -0.423    0.010  0.296 -0.408    0.008 -0.062  0.024
 C          0.010  0.000  0.000    0.000  0.060 -0.082    0.379  0.001  0.002
 H          0.010  0.000  0.000   -0.001 -0.345  0.479    0.394  0.003  0.002
 C          0.001  0.057 -0.077   -0.002 -0.049  0.068   -0.015  0.026  0.034
 H          0.008 -0.305  0.423   -0.007  0.295 -0.408    0.010  0.061 -0.023
 C         -0.005 -0.061  0.062    0.002  0.021 -0.027   -0.187 -0.275 -0.216
 H          0.004  0.265 -0.376    0.002 -0.146  0.192   -0.131 -0.367 -0.177
 TransDip   0.019  0.000  0.000    0.000  0.003  0.005    0.031 -0.000  0.000

 Mode:                34                     35                     36
 Frequency:      1042.78                1046.69                1085.13
 Force Cnst:      3.6477                 1.8531                 1.8922
 Red. Mass:       5.6935                 2.8709                 2.7274
 IR Active:          YES                    YES                    YES
 IR Intens:       12.047                  0.002                  5.066
 Raman Active:       YES                    YES                    YES
               X      Y      Z        X      Y      Z        X      Y      Z
 C          0.065 -0.000 -0.000    0.016  0.000 -0.000    0.156  0.000 -0.000
 C         -0.114 -0.233  0.024    0.027  0.142 -0.012   -0.028  0.109 -0.009
 H          0.076 -0.347 -0.000   -0.110  0.224 -0.028   -0.293  0.270 -0.020
 C         -0.064  0.205 -0.018   -0.015 -0.032  0.003   -0.089  0.102 -0.008
 Cl         0.007 -0.018  0.002    0.003 -0.001  0.000    0.011 -0.014  0.001
 C          0.319 -0.001 -0.001   -0.110  0.000  0.000    0.029 -0.000 -0.000
 Cl        -0.039  0.000  0.000    0.016 -0.000 -0.000    0.001  0.000 -0.000
 C         -0.064 -0.205  0.019   -0.015  0.032 -0.003   -0.090 -0.102  0.009
 Cl         0.007  0.018 -0.002    0.003  0.001 -0.000    0.012  0.014 -0.001
 C         -0.114  0.233 -0.024    0.027 -0.142  0.012   -0.028 -0.109  0.009
 H          0.077  0.347 -0.000   -0.111 -0.224  0.028   -0.296 -0.270  0.021
 C          0.098  0.000  0.000    0.059 -0.000  0.000    0.211  0.001  0.001
 C          0.035  0.031  0.018    0.044  0.053  0.043   -0.019 -0.031 -0.023
 H          0.198  0.081  0.096    0.308  0.182  0.114   -0.300 -0.173 -0.121
 C         -0.047 -0.138 -0.097   -0.041 -0.158 -0.117   -0.070 -0.010 -0.008
 H          0.141 -0.225 -0.177    0.249 -0.310 -0.208   -0.324  0.106  0.076
 C         -0.090 -0.000 -0.001   -0.121 -0.000 -0.001    0.092  0.001  0.001
 H         -0.103 -0.002 -0.001   -0.136 -0.002 -0.002    0.095  0.005  0.004
 C         -0.049  0.138  0.096   -0.043  0.158  0.117   -0.069  0.008  0.007
 H          0.138  0.226  0.178    0.245  0.310  0.211   -0.318 -0.106 -0.078
 C          0.036 -0.031 -0.017    0.045 -0.052 -0.042   -0.020  0.030  0.022
 H          0.201 -0.082 -0.094    0.312 -0.181 -0.113   -0.310  0.174  0.120
 TransDip   0.111 -0.000 -0.000    0.001 -0.000  0.000   -0.072  0.000  0.000

 Mode:                37                     38                     39
 Frequency:      1102.50                1167.28                1183.96
 Force Cnst:      1.1373                 1.7047                 0.9187
 Red. Mass:       1.5880                 2.1234                 1.1124
 IR Active:          YES                    YES                    YES
 IR Intens:        4.475                 50.129                  0.008
 Raman Active:       YES                    YES                    YES
               X      Y      Z        X      Y      Z        X      Y      Z
 C         -0.001  0.011 -0.020    0.002  0.001 -0.000    0.000  0.001 -0.001
 C          0.004 -0.011  0.006   -0.070  0.002 -0.000    0.000 -0.002  0.000
 H          0.036 -0.034 -0.038   -0.598  0.283 -0.030   -0.005  0.001  0.006
 C          0.002 -0.005  0.001    0.072 -0.120  0.009    0.002 -0.001 -0.000
 Cl        -0.001  0.001 -0.000   -0.006  0.015 -0.001   -0.000  0.000 -0.000
 C         -0.000  0.004 -0.001    0.216 -0.001 -0.001   -0.000  0.003 -0.000
 Cl         0.000 -0.000  0.000   -0.026  0.000  0.000    0.000 -0.000  0.000
 C         -0.001 -0.004  0.001    0.075  0.120 -0.009   -0.002 -0.001 -0.000
 Cl         0.001  0.000 -0.000   -0.006 -0.015  0.001    0.000  0.000 -0.000
 C         -0.004 -0.010  0.006   -0.071 -0.001  0.001   -0.000 -0.002  0.000
 H         -0.032 -0.030 -0.037   -0.609 -0.286  0.032    0.005  0.002  0.006
 C         -0.001  0.049  0.036   -0.035 -0.000 -0.000   -0.000  0.001  0.002
 C          0.105 -0.038 -0.027   -0.001 -0.001 -0.001   -0.007 -0.007 -0.006
 H          0.456  0.113  0.095    0.015  0.001  0.015   -0.153 -0.073 -0.057
 C         -0.056 -0.049 -0.035    0.012  0.003  0.002    0.042 -0.019 -0.014
 H         -0.266  0.045  0.024    0.055 -0.017 -0.011    0.421 -0.197 -0.135
 C         -0.001  0.074  0.053   -0.008  0.000  0.000   -0.000  0.054  0.039
 H         -0.003  0.466  0.337   -0.008  0.001  0.000   -0.003  0.546  0.385
 C          0.058 -0.048 -0.034    0.012 -0.003 -0.002   -0.043 -0.020 -0.015
 H          0.273  0.050  0.028    0.054  0.017  0.011   -0.427 -0.202 -0.141
 C         -0.104 -0.038 -0.028   -0.002  0.001  0.001    0.008 -0.007 -0.006
 H         -0.456  0.111  0.092    0.016 -0.001 -0.015    0.162 -0.076 -0.058
 TransDip  -0.000  0.056  0.038    0.227  0.001 -0.001    0.000 -0.003  0.001

 Mode:                40                     41                     42
 Frequency:      1204.45                1220.92                1282.58
 Force Cnst:      0.9680                 1.3978                 6.6390
 Red. Mass:       1.1326                 1.5916                 6.8498
 IR Active:          YES                    YES                    YES
 IR Intens:        1.266                 16.221                  8.424
 Raman Active:       YES                    YES                    YES
               X      Y      Z        X      Y      Z        X      Y      Z
 C          0.008  0.000 -0.000   -0.000  0.002  0.000   -0.008  0.341 -0.032
 C         -0.003  0.002 -0.000    0.036  0.050 -0.004    0.192 -0.143  0.014
 H         -0.015  0.007 -0.011    0.636 -0.270  0.030    0.216 -0.162  0.019
 C         -0.002 -0.000  0.000   -0.105  0.047 -0.003   -0.190 -0.195  0.016
 Cl         0.000 -0.000  0.000    0.006 -0.005  0.000   -0.005  0.005 -0.001
 C          0.006 -0.001  0.000   -0.002 -0.137  0.011    0.001  0.342 -0.026
 Cl        -0.000  0.000  0.000    0.000  0.004 -0.000   -0.000 -0.002  0.000
 C         -0.001  0.000 -0.000    0.105  0.045 -0.003    0.194 -0.189  0.014
 Cl         0.000  0.000 -0.000   -0.006 -0.004  0.000    0.005  0.004 -0.001
 C         -0.003 -0.001  0.000   -0.035  0.050 -0.004   -0.196 -0.143  0.014
 H         -0.021 -0.010  0.010   -0.629 -0.265  0.031   -0.186 -0.142  0.020
 C         -0.006  0.000  0.000    0.000 -0.006 -0.008    0.009  0.115  0.102
 C          0.048  0.020  0.016   -0.005  0.001  0.002   -0.020 -0.031 -0.029
 H          0.440  0.201  0.149    0.003  0.018 -0.010   -0.312 -0.174 -0.125
 C         -0.044  0.022  0.016    0.001  0.002  0.001    0.024 -0.027 -0.020
 H         -0.431  0.202  0.142    0.026 -0.011 -0.005   -0.168  0.057  0.043
 C         -0.007 -0.000 -0.000    0.000 -0.000 -0.001    0.000  0.016  0.012
 H         -0.008 -0.004 -0.003    0.000 -0.001 -0.002    0.001 -0.067 -0.059
 C         -0.043 -0.022 -0.017   -0.001  0.002  0.001   -0.027 -0.024 -0.018
 H         -0.419 -0.199 -0.142   -0.021 -0.008 -0.004    0.152  0.055  0.043
 C          0.048 -0.019 -0.015    0.004  0.002  0.003    0.023 -0.033 -0.029
 H          0.437 -0.197 -0.144   -0.010  0.021 -0.008    0.295 -0.164 -0.116
 TransDip   0.036  0.001 -0.000   -0.001  0.128 -0.015    0.002 -0.093 -0.002

 Mode:                43                     44                     45
 Frequency:      1296.16                1314.19                1352.44
 Force Cnst:      3.5145                 4.3563                 1.8137
 Red. Mass:       3.5505                 4.2810                 1.6829
 IR Active:          YES                    YES                    YES
 IR Intens:       12.983                  0.876                  0.768
 Raman Active:       YES                    YES                    YES
               X      Y      Z        X      Y      Z        X      Y      Z
 C         -0.269 -0.006 -0.000    0.003 -0.013 -0.022   -0.000 -0.002 -0.008
 C         -0.064  0.024  0.002   -0.087  0.008  0.004   -0.020  0.000  0.000
 H          0.383 -0.234  0.011    0.124 -0.115 -0.002    0.038 -0.032  0.005
 C          0.058 -0.135  0.011    0.111  0.039 -0.003    0.025  0.012 -0.001
 Cl        -0.004  0.010 -0.001   -0.001  0.001 -0.000   -0.000  0.000 -0.000
 C          0.069 -0.007  0.000   -0.001 -0.085  0.006    0.000 -0.026  0.002
 Cl        -0.008  0.000  0.000    0.000 -0.001  0.000   -0.000 -0.000 -0.000
 C          0.050  0.142 -0.012   -0.112  0.036 -0.002   -0.025  0.013 -0.000
 Cl        -0.004 -0.010  0.001    0.001  0.001 -0.000    0.000  0.000 -0.000
 C         -0.057 -0.019 -0.001    0.089  0.009  0.004    0.020  0.000  0.000
 H          0.388  0.236 -0.013   -0.137 -0.122 -0.002   -0.037 -0.031  0.004
 C          0.279  0.002  0.002   -0.005  0.275  0.196    0.000  0.020  0.016
 C          0.058  0.021  0.011   -0.113 -0.090 -0.065    0.127  0.038  0.028
 H         -0.261 -0.144 -0.089   -0.294 -0.175 -0.129   -0.491 -0.253 -0.178
 C         -0.057 -0.050 -0.037    0.145 -0.085 -0.061   -0.049  0.009  0.006
 H         -0.282  0.047  0.031   -0.366  0.144  0.108   -0.238  0.096  0.063
 C          0.006  0.001  0.001   -0.000  0.113  0.080    0.000 -0.103 -0.074
 H         -0.000 -0.002 -0.001    0.001 -0.121 -0.087   -0.001  0.283  0.206
 C         -0.060  0.049  0.036   -0.143 -0.087 -0.063    0.049  0.009  0.006
 H         -0.281 -0.047 -0.033    0.376  0.148  0.113    0.235  0.096  0.065
 C          0.062 -0.023 -0.012    0.112 -0.089 -0.064   -0.127  0.038  0.027
 H         -0.268  0.146  0.089    0.304 -0.179 -0.130    0.492 -0.250 -0.175
 TransDip   0.115  0.002 -0.001   -0.001 -0.030  0.000   -0.000 -0.023 -0.016

 Mode:                46                     47                     48
 Frequency:      1401.31                1453.44                1475.47
 Force Cnst:      3.3755                 4.4951                 2.8970
 Red. Mass:       2.9176                 3.6116                 2.2586
 IR Active:          YES                    YES                    YES
 IR Intens:       46.055                 81.412                  3.713
 Raman Active:       YES                    YES                    YES
               X      Y      Z        X      Y      Z        X      Y      Z
 C         -0.000  0.197 -0.011    0.181 -0.000  0.000    0.001 -0.022 -0.013
 C         -0.168 -0.034  0.002   -0.010  0.099 -0.009    0.044 -0.014  0.003
 H          0.418 -0.376  0.028    0.538 -0.185  0.020   -0.110  0.073 -0.017
 C          0.153 -0.060  0.005   -0.195 -0.163  0.014   -0.015  0.039 -0.002
 Cl        -0.005  0.005 -0.000    0.003  0.006 -0.000    0.001 -0.001  0.000
 C          0.001  0.071 -0.006    0.210 -0.000 -0.001    0.000 -0.061  0.005
 Cl        -0.000 -0.004  0.000   -0.009  0.000  0.000   -0.000  0.001 -0.000
 C         -0.155 -0.058  0.006   -0.193  0.164 -0.013    0.014  0.040 -0.003
 Cl         0.005  0.005 -0.000    0.003 -0.006  0.000   -0.001 -0.001  0.000
 C          0.168 -0.034  0.002   -0.012 -0.099  0.009   -0.044 -0.015  0.003
 H         -0.417 -0.374  0.030    0.538  0.184 -0.022    0.114  0.074 -0.018
 C          0.000 -0.048 -0.005   -0.041 -0.001 -0.000   -0.000  0.125  0.083
 C          0.017 -0.007 -0.008   -0.044 -0.028 -0.019    0.088 -0.047 -0.033
 H          0.096  0.019  0.032    0.156  0.074  0.036   -0.092 -0.146 -0.104
 C         -0.072  0.031  0.021   -0.004  0.028  0.021   -0.147  0.002  0.001
 H          0.225 -0.108 -0.076    0.152 -0.040 -0.027    0.329 -0.230 -0.168
 C         -0.000 -0.008 -0.005    0.022 -0.000 -0.000   -0.001  0.093  0.068
 H          0.001 -0.155 -0.108    0.028  0.003  0.002    0.002 -0.506 -0.364
 C          0.072  0.031  0.021   -0.006 -0.029 -0.021    0.148  0.002  0.002
 H         -0.225 -0.109 -0.078    0.156  0.043  0.031   -0.326 -0.231 -0.171
 C         -0.017 -0.007 -0.008   -0.043  0.028  0.019   -0.089 -0.047 -0.033
 H         -0.097  0.018  0.031    0.157 -0.072 -0.034    0.097 -0.148 -0.105
 TransDip   0.000 -0.217  0.010    0.289  0.000  0.000    0.001  0.035 -0.051

 Mode:                49                     50                     51
 Frequency:      1526.13                1566.35                1614.65
 Force Cnst:      3.2370                10.8729                 9.6865
 Red. Mass:       2.3589                 7.5217                 6.3061
 IR Active:          YES                    YES                    YES
 IR Intens:        6.915                 74.717                 27.609
 Raman Active:       YES                    YES                    YES
               X      Y      Z        X      Y      Z        X      Y      Z
 C         -0.058  0.000 -0.000    0.002  0.414 -0.023   -0.286 -0.002 -0.000
 C         -0.022 -0.005  0.002    0.129 -0.243  0.019    0.338 -0.121  0.012
 H         -0.035 -0.003 -0.012   -0.362  0.010 -0.010   -0.414  0.294 -0.033
 C          0.045  0.017 -0.001    0.077  0.224 -0.019   -0.251 -0.032  0.003
 Cl        -0.001 -0.000  0.000   -0.002 -0.001  0.000    0.001  0.001 -0.000
 C         -0.031 -0.000  0.000   -0.001 -0.348  0.028    0.109  0.000 -0.000
 Cl         0.001 -0.000 -0.000   -0.000  0.004 -0.000    0.002  0.000 -0.000
 C          0.044 -0.017  0.001   -0.075  0.224 -0.019   -0.248  0.032 -0.002
 Cl        -0.001  0.000 -0.000    0.002 -0.001  0.000    0.001 -0.001  0.000
 C         -0.022  0.005 -0.002   -0.132 -0.243  0.020    0.335  0.121 -0.013
 H         -0.035  0.002  0.012    0.365  0.011 -0.010   -0.413 -0.289  0.033
 C          0.158 -0.000  0.000   -0.001 -0.028  0.005    0.074  0.007  0.005
 C         -0.070 -0.079 -0.058   -0.062 -0.019 -0.017   -0.008 -0.006 -0.008
 H          0.417  0.130  0.103    0.137  0.062  0.075    0.042  0.006  0.020
 C         -0.114  0.085  0.062    0.019  0.047  0.032   -0.012  0.008  0.006
 H          0.437 -0.159 -0.113    0.008  0.062  0.045    0.018 -0.004 -0.003
 C          0.105 -0.000  0.000    0.000 -0.104 -0.075    0.006 -0.009 -0.006
 H          0.127  0.001  0.001   -0.002  0.220  0.162    0.008  0.012  0.009
 C         -0.112 -0.085 -0.062   -0.018  0.048  0.033   -0.008  0.001  0.001
 H          0.434  0.161  0.116   -0.011  0.060  0.044    0.004  0.007  0.005
 C         -0.071  0.079  0.058    0.063 -0.019 -0.017   -0.003 -0.002  0.002
 H          0.417 -0.128 -0.099   -0.140  0.062  0.075    0.024 -0.004 -0.018
 TransDip   0.084  0.001  0.000    0.001  0.277 -0.013   -0.168  0.001  0.000

 Mode:                52                     53                     54
 Frequency:      1617.36                1641.11                3165.59
 Force Cnst:      8.7466                 8.8889                 6.4080
 Red. Mass:       5.6751                 5.6017                 1.0853
 IR Active:          YES                    YES                    YES
 IR Intens:        0.714                  4.297                  3.392
 Raman Active:       YES                    YES                    YES
               X      Y      Z        X      Y      Z        X      Y      Z
 C         -0.007  0.108  0.007    0.029 -0.001 -0.000    0.000  0.000  0.000
 C          0.013 -0.049  0.002    0.015 -0.005 -0.001    0.001  0.002 -0.000
 H         -0.040 -0.024  0.020   -0.005  0.007  0.009   -0.010 -0.017  0.002
 C          0.016  0.031 -0.004   -0.018 -0.004  0.000   -0.000  0.000  0.000
 Cl        -0.001  0.000 -0.000    0.000  0.000 -0.000    0.000 -0.000 -0.000
 C          0.003 -0.049  0.004    0.010  0.000 -0.000   -0.000  0.000 -0.000
 Cl         0.000  0.000 -0.000   -0.000  0.000 -0.000    0.000 -0.000 -0.000
 C         -0.029  0.033 -0.004   -0.017  0.004  0.000   -0.000 -0.000  0.000
 Cl         0.001  0.000 -0.000    0.000 -0.000  0.000    0.000  0.000  0.000
 C          0.004 -0.043  0.001    0.015  0.006  0.001    0.001 -0.002  0.000
 H          0.019 -0.039  0.021   -0.005 -0.006 -0.009   -0.010  0.017 -0.002
 C          0.002 -0.241 -0.160   -0.212  0.002  0.001    0.001 -0.000 -0.000
 C          0.100  0.150  0.107    0.292  0.063  0.048    0.014 -0.021 -0.016
 H         -0.303 -0.031 -0.021   -0.290 -0.209 -0.157   -0.174  0.244  0.185
 C          0.066 -0.168 -0.122   -0.280  0.061  0.043    0.021  0.030  0.022
 H         -0.242 -0.047 -0.031    0.259 -0.195 -0.142   -0.250 -0.356 -0.263
 C          0.000  0.299  0.216    0.143 -0.002 -0.001   -0.041 -0.000 -0.000
 H          0.004 -0.415 -0.297    0.161  0.002  0.002    0.491  0.001  0.002
 C         -0.070 -0.169 -0.124   -0.277 -0.059 -0.043    0.021 -0.029 -0.021
 H          0.248 -0.042 -0.026    0.253  0.196  0.143   -0.245  0.344  0.252
 C         -0.097  0.149  0.106    0.293 -0.064 -0.047    0.014  0.021  0.016
 H          0.300 -0.026 -0.018   -0.296  0.208  0.155   -0.174 -0.248 -0.189
 TransDip  -0.005  0.010 -0.025   -0.066 -0.000  0.000    0.059  0.002  0.001

 Mode:                55                     56                     57
 Frequency:      3170.76                3179.27                3185.88
 Force Cnst:      6.4415                 6.4977                 6.5454
 Red. Mass:       1.0875                 1.0911                 1.0945
 IR Active:          YES                    YES                    YES
 IR Intens:        0.169                  9.399                 20.404
 Raman Active:       YES                    YES                    YES
               X      Y      Z        X      Y      Z        X      Y      Z
 C         -0.000 -0.000 -0.000   -0.000 -0.000  0.000    0.000 -0.001 -0.000
 C          0.002  0.003 -0.000   -0.002 -0.004  0.000    0.002  0.004 -0.000
 H         -0.018 -0.031  0.003    0.023  0.040 -0.004   -0.023 -0.040  0.004
 C         -0.000  0.000  0.000    0.000 -0.000 -0.000   -0.000  0.000  0.000
 Cl         0.000 -0.000 -0.000   -0.000  0.000  0.000    0.000 -0.000 -0.000
 C          0.000  0.000 -0.000    0.000 -0.000  0.000   -0.000 -0.000 -0.000
 Cl         0.000  0.000 -0.000   -0.000 -0.000 -0.000    0.000  0.000 -0.000
 C          0.000  0.000  0.000    0.000  0.000  0.000    0.000  0.000  0.000
 Cl        -0.000 -0.000 -0.000   -0.000 -0.000 -0.000   -0.000 -0.000  0.000
 C         -0.002  0.003 -0.000   -0.002  0.004 -0.000   -0.002  0.003 -0.000
 H          0.019 -0.034  0.003    0.023 -0.041  0.004    0.022 -0.040  0.004
 C         -0.000  0.001  0.001   -0.003 -0.000 -0.000    0.000  0.002  0.001
 C          0.022 -0.031 -0.024   -0.023  0.034  0.026    0.022 -0.028 -0.021
 H         -0.260  0.364  0.276    0.274 -0.383 -0.291   -0.232  0.318  0.242
 C          0.018  0.027  0.020    0.006  0.004  0.003   -0.025 -0.033 -0.024
 H         -0.222 -0.318 -0.234   -0.042 -0.053 -0.039    0.268  0.378  0.279
 C         -0.000 -0.001 -0.001   -0.052 -0.000 -0.000   -0.000  0.003  0.002
 H          0.005  0.002  0.001    0.605  0.001  0.002    0.001 -0.004 -0.003
 C         -0.018  0.027  0.020    0.008 -0.006 -0.004    0.025 -0.033 -0.024
 H          0.222 -0.313 -0.229   -0.060  0.077  0.057   -0.272  0.378  0.277
 C         -0.023 -0.033 -0.025   -0.023 -0.033 -0.025   -0.021 -0.026 -0.020
 H          0.272  0.385  0.294    0.267  0.378  0.288    0.215  0.299  0.228
 TransDip  -0.001  0.013  0.003   -0.098 -0.002 -0.002    0.002 -0.114 -0.089

 Mode:                58                     59                     60
 Frequency:      3194.82                3205.37                3207.61
 Force Cnst:      6.6046                 6.6056                 6.6163
 Red. Mass:       1.0983                 1.0912                 1.0914
 IR Active:          YES                    YES                    YES
 IR Intens:       13.269                  0.081                  0.113
 Raman Active:       YES                    YES                    YES
               X      Y      Z        X      Y      Z        X      Y      Z
 C          0.000  0.000 -0.000    0.002  0.003 -0.000   -0.002  0.002 -0.000
 C          0.002  0.003 -0.000   -0.005 -0.008  0.001   -0.042 -0.075  0.008
 H         -0.021 -0.037  0.004    0.058  0.103 -0.011    0.475  0.858 -0.093
 C         -0.000  0.000  0.000    0.000 -0.000  0.000    0.003 -0.001  0.000
 Cl        -0.000  0.000 -0.000   -0.000  0.000  0.000   -0.000  0.000 -0.000
 C         -0.000  0.000 -0.000   -0.000  0.001 -0.000    0.000  0.000 -0.000
 Cl        -0.000  0.000  0.000    0.000  0.000  0.000   -0.000  0.000  0.000
 C         -0.000 -0.000 -0.000   -0.003 -0.001  0.000    0.000  0.000 -0.000
 Cl        -0.000  0.000  0.000    0.000  0.000 -0.000   -0.000 -0.000  0.000
 C          0.002 -0.004  0.000    0.042 -0.075  0.008   -0.005  0.009 -0.001
 H         -0.023  0.043 -0.005   -0.473  0.859 -0.092    0.056 -0.102  0.011
 C          0.001 -0.000  0.000   -0.000 -0.000  0.000    0.000 -0.000  0.000
 C          0.013 -0.015 -0.012    0.000 -0.000 -0.000    0.004 -0.005 -0.004
 H         -0.128  0.175  0.133   -0.003  0.004  0.003   -0.042  0.059  0.044
 C         -0.020 -0.031 -0.023    0.000  0.000  0.000   -0.001 -0.001 -0.001
 H          0.234  0.336  0.248   -0.004 -0.005 -0.004    0.012  0.017  0.012
 C         -0.056 -0.000 -0.000    0.001  0.000  0.000   -0.001  0.000  0.000
 H          0.621  0.001  0.003   -0.010 -0.000 -0.000    0.009 -0.000  0.000
 C         -0.021  0.032  0.023    0.001 -0.002 -0.001   -0.001  0.001  0.000
 H          0.245 -0.346 -0.254   -0.013  0.018  0.013    0.006 -0.008 -0.006
 C          0.013  0.015  0.012   -0.004 -0.005 -0.004    0.001  0.001  0.001
 H         -0.126 -0.174 -0.133    0.042  0.060  0.045   -0.007 -0.009 -0.007
 TransDip  -0.117  0.001  0.000    0.009  0.002 -0.002   -0.011  0.002 -0.001

 STANDARD THERMODYNAMIC QUANTITIES AT   298.15 K  AND     1.00 ATM

   This Molecule has  0 Imaginary Frequencies
   Zero point vibrational energy:       95.099 kcal/mol

   Atom    1 Element C  Has Mass   12.00000
   Atom    2 Element C  Has Mass   12.00000
   Atom    3 Element H  Has Mass    1.00783
   Atom    4 Element C  Has Mass   12.00000
   Atom    5 Element Cl Has Mass   34.96885
   Atom    6 Element C  Has Mass   12.00000
   Atom    7 Element Cl Has Mass   34.96885
   Atom    8 Element C  Has Mass   12.00000
   Atom    9 Element Cl Has Mass   34.96885
   Atom   10 Element C  Has Mass   12.00000
   Atom   11 Element H  Has Mass    1.00783
   Atom   12 Element C  Has Mass   12.00000
   Atom   13 Element C  Has Mass   12.00000
   Atom   14 Element H  Has Mass    1.00783
   Atom   15 Element C  Has Mass   12.00000
   Atom   16 Element H  Has Mass    1.00783
   Atom   17 Element C  Has Mass   12.00000
   Atom   18 Element H  Has Mass    1.00783
   Atom   19 Element C  Has Mass   12.00000
   Atom   20 Element H  Has Mass    1.00783
   Atom   21 Element C  Has Mass   12.00000
   Atom   22 Element H  Has Mass    1.00783
   Molecular Mass:   255.961360 amu
   Principal axes and moments of inertia in amu*Bohr^2:
                             1           2           3
    Eigenvalues --     2472.06678  7486.14420  9712.34008
          X               1.00000    -0.00002     0.00005
          Y               0.00002     0.99989     0.01460
          Z              -0.00005    -0.01460     0.99989
   Rotational Symmetry Number is   1
   The Molecule is an Asymmetric Top
   Translational Enthalpy:        0.889 kcal/mol
   Rotational Enthalpy:           0.889 kcal/mol
   Vibrational Enthalpy:        101.331 kcal/mol
   gas constant (RT):             0.592 kcal/mol
   Translational Entropy:        42.519  cal/mol.K
   Rotational Entropy:           33.552  cal/mol.K
   Vibrational Entropy:          39.923  cal/mol.K

   Total Enthalpy:              103.701 kcal/mol
   Total Entropy:               115.994  cal/mol.K

 ======================================================================

 STANDARD THERMODYNAMIC QUANTITIES FOR ANHARMONIC VIBRATION -- TOSH

   Zero point vibrational energy: ************ kcal/mol

   Vibrational Enthalpy:       Infinity kcal/mol
   Vibrational Entropy:             NaN  cal/mol.K

   Total Enthalpy:             Infinity kcal/mol
   Total Entropy:                   NaN  cal/mol.K

 ======================================================================

 STANDARD THERMODYNAMIC QUANTITIES FOR ANHARMONIC VIBRATION -- VPT2

   Zero point vibrational energy: ************ kcal/mol

   Vibrational Enthalpy:       Infinity kcal/mol
   Vibrational Entropy:             NaN  cal/mol.K

   Total Enthalpy:             Infinity kcal/mol
   Total Entropy:                   NaN  cal/mol.K

 ======================================================================

Archival summary:
1\1\december\FREQ\ProcedureUnspecified\BasisUnspecified\l3127\taweetha\ThuJan1619:28:502020ThuJan1619:28:502020\0\\#,FREQ,ProcedureUnspecified,BasisUnspecified,\\0,1\Cl\C,1,1.73688\C,2,1.40137,1,121.146\C,3,1.38984,2,121.147,1,-179.822,0\H,4,1.08204,3,118.692,2,178.254,0\C,4,1.39854,3,120.797,2,-0.16772,0\C,6,1.39837,4,118.311,3,0.0285158,0\H,7,1.08181,6,120.468,4,-178.356,0\C,7,1.38936,6,120.823,4,0.143661,0\C,6,1.48491,4,120.942,3,179.806,0\C,10,1.40211,6,120.881,4,40.4072,0\H,11,1.08419,10,119.584,6,1.65287,0\C,11,1.3922,10,120.751,6,-179.957,0\H,13,1.08423,11,119.678,10,-179.425,0\C,13,1.39389,11,120.226,10,0.0969987,0\H,15,1.08398,13,120.227,11,179.959,0\C,15,1.3938,13,119.571,11,-0.0790715,0\H,17,1.08428,15,120.089,13,179.418,0\C,17,1.39193,15,120.235,13,0.0354663,0\H,19,1.08412,17,119.562,15,178.418,0\Cl,3,1.7485,2,120.681,1,-0.600008,0\Cl,9,1.74883,7,118.11,6,-179.61,0\\\@

 Total job time:  10388.22s(wall), 10387.10s(cpu) 
 Thu Jan 16 19:28:50 2020

        *************************************************************
        *                                                           *
        *  Thank you very much for using Q-Chem.  Have a nice day.  *
        *                                                           *
        *************************************************************
